# Supplementary material for: Hydrologic-Process-Based Soil Texture Classifications for Improved Visualization of Landscape Function
Source: PLoS One. 2015 Jun 29;10(6):e0131299. doi: 10.1371/journal.pone.0131299 (PMC4488316; doi:10.1371/journal.pone.0131299)
Supplement: S1 Data — Spatial, tabular and soil database files for the Oklahoma region that was used for creating the soil maps downloaded from the NRCS Web Soil Survey. (ZIP) [file pone.0131299.s001.zip]

Archive with 101 entries (98 files):
- wss_aoi_2014-09-16_15-16-25/
- wss_aoi_2014-09-16_15-16-25/readme.txt
- wss_aoi_2014-09-16_15-16-25/soildb_US_2003.mdb
- wss_aoi_2014-09-16_15-16-25/soil_metadata_ok113.txt
- wss_aoi_2014-09-16_15-16-25/soil_metadata_ok113.xml
- wss_aoi_2014-09-16_15-16-25/spatial/
- wss_aoi_2014-09-16_15-16-25/spatial/aoi_a_aoi.dbf
- wss_aoi_2014-09-16_15-16-25/spatial/aoi_a_aoi.prj
- wss_aoi_2014-09-16_15-16-25/spatial/aoi_a_aoi.shp
- wss_aoi_2014-09-16_15-16-25/spatial/aoi_a_aoi.shx
- wss_aoi_2014-09-16_15-16-25/spatial/soilmu_a_aoi.dbf
- wss_aoi_2014-09-16_15-16-25/spatial/soilmu_a_aoi.prj
- wss_aoi_2014-09-16_15-16-25/spatial/soilmu_a_aoi.shp
- wss_aoi_2014-09-16_15-16-25/spatial/soilmu_a_aoi.shx
- wss_aoi_2014-09-16_15-16-25/spatial/soilmu_l_aoi.dbf
- wss_aoi_2014-09-16_15-16-25/spatial/soilmu_l_aoi.prj
- wss_aoi_2014-09-16_15-16-25/spatial/soilmu_l_aoi.shp
- wss_aoi_2014-09-16_15-16-25/spatial/soilmu_l_aoi.shx
- wss_aoi_2014-09-16_15-16-25/spatial/soilmu_p_aoi.dbf
- wss_aoi_2014-09-16_15-16-25/spatial/soilmu_p_aoi.prj
- wss_aoi_2014-09-16_15-16-25/spatial/soilmu_p_aoi.shp
- wss_aoi_2014-09-16_15-16-25/spatial/soilmu_p_aoi.shx
- wss_aoi_2014-09-16_15-16-25/spatial/soilsf_l_aoi.dbf
- wss_aoi_2014-09-16_15-16-25/spatial/soilsf_l_aoi.prj
- wss_aoi_2014-09-16_15-16-25/spatial/soilsf_l_aoi.shp
- wss_aoi_2014-09-16_15-16-25/spatial/soilsf_l_aoi.shx
- wss_aoi_2014-09-16_15-16-25/spatial/soilsf_p_aoi.dbf
- wss_aoi_2014-09-16_15-16-25/spatial/soilsf_p_aoi.prj
- wss_aoi_2014-09-16_15-16-25/spatial/soilsf_p_aoi.shp
- wss_aoi_2014-09-16_15-16-25/spatial/soilsf_p_aoi.shx
- wss_aoi_2014-09-16_15-16-25/spatial/soilsf_t_aoi.txt
- wss_aoi_2014-09-16_15-16-25/spatial/version.txt
- wss_aoi_2014-09-16_15-16-25/tabular/
- wss_aoi_2014-09-16_15-16-25/tabular/ccancov.txt
- wss_aoi_2014-09-16_15-16-25/tabular/ccrpyd.txt
- wss_aoi_2014-09-16_15-16-25/tabular/cdfeat.txt
- wss_aoi_2014-09-16_15-16-25/tabular/cecoclas.txt
- wss_aoi_2014-09-16_15-16-25/tabular/ceplants.txt
- wss_aoi_2014-09-16_15-16-25/tabular/cerosnac.txt
- wss_aoi_2014-09-16_15-16-25/tabular/cfprod.txt
- wss_aoi_2014-09-16_15-16-25/tabular/cfprodo.txt
- wss_aoi_2014-09-16_15-16-25/tabular/cgeomord.txt
- wss_aoi_2014-09-16_15-16-25/tabular/chaashto.txt
- wss_aoi_2014-09-16_15-16-25/tabular/chconsis.txt
- wss_aoi_2014-09-16_15-16-25/tabular/chdsuffx.txt
- wss_aoi_2014-09-16_15-16-25/tabular/chfrags.txt
- wss_aoi_2014-09-16_15-16-25/tabular/chorizon.txt
- wss_aoi_2014-09-16_15-16-25/tabular/chpores.txt
- wss_aoi_2014-09-16_15-16-25/tabular/chstr.txt
- wss_aoi_2014-09-16_15-16-25/tabular/chstrgrp.txt
- wss_aoi_2014-09-16_15-16-25/tabular/chtexgrp.txt
- wss_aoi_2014-09-16_15-16-25/tabular/chtexmod.txt
- wss_aoi_2014-09-16_15-16-25/tabular/chtext.txt
- wss_aoi_2014-09-16_15-16-25/tabular/chtextur.txt
- wss_aoi_2014-09-16_15-16-25/tabular/chunifie.txt
- wss_aoi_2014-09-16_15-16-25/tabular/chydcrit.txt
- wss_aoi_2014-09-16_15-16-25/tabular/cinterp.txt
- wss_aoi_2014-09-16_15-16-25/tabular/cmonth.txt
- wss_aoi_2014-09-16_15-16-25/tabular/comp.txt
- wss_aoi_2014-09-16_15-16-25/tabular/cpmat.txt
- wss_aoi_2014-09-16_15-16-25/tabular/cpmatgrp.txt
- wss_aoi_2014-09-16_15-16-25/tabular/cpwndbrk.txt
- wss_aoi_2014-09-16_15-16-25/tabular/crstrcts.txt
- wss_aoi_2014-09-16_15-16-25/tabular/csfrags.txt
- wss_aoi_2014-09-16_15-16-25/tabular/csmoist.txt
- wss_aoi_2014-09-16_15-16-25/tabular/csmorgc.txt
- wss_aoi_2014-09-16_15-16-25/tabular/csmorhpp.txt
- wss_aoi_2014-09-16_15-16-25/tabular/csmormr.txt
- wss_aoi_2014-09-16_15-16-25/tabular/csmorss.txt
- wss_aoi_2014-09-16_15-16-25/tabular/cstemp.txt
- wss_aoi_2014-09-16_15-16-25/tabular/ctext.txt
- wss_aoi_2014-09-16_15-16-25/tabular/ctreestm.txt
- wss_aoi_2014-09-16_15-16-25/tabular/ctxfmmin.txt
- wss_aoi_2014-09-16_15-16-25/tabular/ctxfmoth.txt
- wss_aoi_2014-09-16_15-16-25/tabular/ctxmoicl.txt
- wss_aoi_2014-09-16_15-16-25/tabular/distimd.txt
- wss_aoi_2014-09-16_15-16-25/tabular/distlmd.txt
- wss_aoi_2014-09-16_15-16-25/tabular/distmd.txt
- wss_aoi_2014-09-16_15-16-25/tabular/lareao.txt
- wss_aoi_2014-09-16_15-16-25/tabular/legend.txt
- wss_aoi_2014-09-16_15-16-25/tabular/ltext.txt
- wss_aoi_2014-09-16_15-16-25/tabular/mapunit.txt
- wss_aoi_2014-09-16_15-16-25/tabular/msdomdet.txt
- wss_aoi_2014-09-16_15-16-25/tabular/msdommas.txt
- wss_aoi_2014-09-16_15-16-25/tabular/msidxdet.txt
- wss_aoi_2014-09-16_15-16-25/tabular/msidxmas.txt
- wss_aoi_2014-09-16_15-16-25/tabular/msrsdet.txt
- wss_aoi_2014-09-16_15-16-25/tabular/msrsmas.txt
- wss_aoi_2014-09-16_15-16-25/tabular/mstab.txt
- wss_aoi_2014-09-16_15-16-25/tabular/mstabcol.txt
- wss_aoi_2014-09-16_15-16-25/tabular/muaggatt.txt
- wss_aoi_2014-09-16_15-16-25/tabular/muareao.txt
- wss_aoi_2014-09-16_15-16-25/tabular/mucrpyd.txt
- wss_aoi_2014-09-16_15-16-25/tabular/mutext.txt
- wss_aoi_2014-09-16_15-16-25/tabular/sacatlog.txt
- wss_aoi_2014-09-16_15-16-25/tabular/sainterp.txt
- wss_aoi_2014-09-16_15-16-25/tabular/sdvalgorithm.txt
- wss_aoi_2014-09-16_15-16-25/tabular/sdvattribute.txt
- wss_aoi_2014-09-16_15-16-25/tabular/sdvfolder.txt
- wss_aoi_2014-09-16_15-16-25/tabular/sdvfolderattribute.txt
- wss_aoi_2014-09-16_15-16-25/tabular/version.txt
