# Supplementary material for: Hydrologic-Process-Based Soil Texture Classifications for Improved Visualization of Landscape Function
Source: PLoS One. 2015 Jun 29;10(6):e0131299. doi: 10.1371/journal.pone.0131299 (PMC4488316; doi:10.1371/journal.pone.0131299)
Supplement: S1 Data — Spatial, tabular and soil database files for the Oklahoma region that was used for creating the soil maps downloaded from the NRCS Web Soil Survey. (ZIP) [file pone.0131299.s001.zip › wss_aoi_2014-09-16_15-16-25/soil_metadata_ok113.txt]

Identification_Information:
  Citation:
    Citation_Information:
      Originator:
        U.S. Department of Agriculture, Natural Resources
        Conservation Service
      Publication_Date: 20131226
      Title:
        Soil Survey Geographic (SSURGO) database for Osage County,
        Oklahoma
      Publication_Information:
        Publication_Place: Fort Worth, Texas
        Publisher:
          U.S. Department of Agriculture, Natural Resources
          Conservation Service
      Other_Citation_Details: ok113
      Online_Linkage: http://websoilsurvey.nrcs.usda.gov
  Description:
    Abstract:
      This data set is a digital soil survey and generally is the most
      detailed level of soil geographic data developed by the National
      Cooperative Soil Survey. The information was prepared by digitizing
      maps, by compiling information onto a planimetric correct base
      and digitizing, or by revising digitized maps using remotely
      sensed and other information.

      This data set consists of georeferenced digital map data and
      computerized attribute data. The map data are in a soil survey area
      extent format and include a detailed, field verified inventory
      of soils and miscellaneous areas that normally occur in a repeatable
      pattern on the landscape and that can be cartographically shown at
      the scale mapped. A special soil features layer (point and line
      features) is optional. This layer displays the location of features
      too small to delineate at the mapping scale, but they are large
      enough and contrasting enough to significantly influence use and
      management. The soil map units are linked to attributes in the
      National Soil Information System relational database, which gives
      the proportionate extent of the component soils and their properties.
    Purpose:
      SSURGO depicts information about the kinds and distribution of
      soils on the landscape. The soil map and data used in the SSURGO
      product were prepared by soil scientists as part of the National
      Cooperative Soil Survey.
    Supplemental_Information:
      Digital versions of hydrography, cultural features, and other
      associated layers that are not part of the SSURGO data set may be
      available from the primary organization listed in the Point of
      Contact.
  Time_Period_of_Content:
    Time_Period_Information:
      Range_of_Dates/Times:
        Beginning_Date: 20040928
        Ending_Date: 20131226
    Currentness_Reference: publication date
  Status:
    Progress: Complete
    Maintenance_and_Update_Frequency: As needed
  Spatial_Domain:
    Bounding_Coordinates:
      West_Bounding_Coordinate: -97.066
      East_Bounding_Coordinate: -96.001
      North_Bounding_Coordinate: 36.999
      South_Bounding_Coordinate: 36.161
  Keywords:
    Theme:
      Theme_Keyword_Thesaurus: None
      Theme_Keyword: soil survey
      Theme_Keyword: soils
      Theme_Keyword: Soil Survey Geographic
      Theme_Keyword: SSURGO
    Place:
      Place_Keyword_Thesaurus: USGS Geographic Names Information System (GNIS)
      Place_Keyword: Oklahoma
      Place_Keyword: Osage County
      Place_Keyword: Avant NW Quadrangle
      Place_Keyword: Avant SE Quadrangle
      Place_Keyword: Avant SW Quadrangle
      Place_Keyword: Avant Quadrangle
      Place_Keyword: Baconrind Creek Quadrangle
      Place_Keyword: Barnsdall Quadrangle
      Place_Keyword: Blackburn Quadrangle
      Place_Keyword: Bluestem Lake Quadrangle
      Place_Keyword: Bowring SE Quadrangle
      Place_Keyword: Bowring Quadrangle
      Place_Keyword: Bug Creek Quadrangle
      Place_Keyword: Burbank Quadrangle
      Place_Keyword: Charley Creek East Quadrangle
      Place_Keyword: Charley Creek West Quadrangle
      Place_Keyword: Cleveland Quadrangle
      Place_Keyword: Doga Creek Quadrangle
      Place_Keyword: Fairfax Quadrangle
      Place_Keyword: Foraker North Quadrangle
      Place_Keyword: Foraker South Quadrangle
      Place_Keyword: Grainola Quadrangle
      Place_Keyword: Happy Hollow Quadrangle
      Place_Keyword: Hardy Quadrangle
      Place_Keyword: Herd Quadrangle
      Place_Keyword: Hominy NE Quadrangle
      Place_Keyword: Hominy Quadrangle
      Place_Keyword: Kaw City Quadrangle
      Place_Keyword: Keystone Dam Quadrangle
      Place_Keyword: Lucy Creek Quadrangle
      Place_Keyword: Masham Quadrangle
      Place_Keyword: Morrison NE Quadrangle
      Place_Keyword: Nanos Quadrangle
      Place_Keyword: Nelagoney Quadrangle
      Place_Keyword: New Prue Quadrangle
      Place_Keyword: Pawhuska Quadrangle
      Place_Keyword: Pearsonia NE Quadrangle
      Place_Keyword: Pearsonia NW Quadrangle
      Place_Keyword: Pearsonia Quadrangle
      Place_Keyword: Ponca City SE Quadrangle
      Place_Keyword: Ponca City Quadrangle
      Place_Keyword: Prettyhair Creek Quadrangle
      Place_Keyword: Sand Springs Quadrangle
      Place_Keyword: Shidler Quadrangle
      Place_Keyword: Skedee Quadrangle
      Place_Keyword: Uncas Quadrangle
      Place_Keyword: Watchorn Quadrangle
      Place_Keyword: Wekiwa Quadrangle
      Place_Keyword: Whippoorwill Quadrangle
      Place_Keyword: Wolco Quadrangle
      Place_Keyword: Woolaroc Quadrangle
      Place_Keyword: Wynona Quadrangle
  Access_Constraints: None
  Use_Constraints:
    The U.S. Department of Agriculture, Natural Resources Conservation
    Service, should be acknowledged as the data source in products
    derived from these data.

    This data set is not designed for use as a primary regulatory tool
    in permitting or citing decisions, but may be used as a reference
    source. This is public information and may be interpreted by
    organizations, agencies, units of government, or others based on
    needs; however, they are responsible for the appropriate
    application. Federal, State, or local regulatory bodies are not to
    reassign to the Natural Resources Conservation Service any
    authority for the decisions that they make. The Natural Resources
    Conservation Service will not perform any evaluations of these maps
    for purposes related solely to State or local regulatory programs.

    Photographic or digital enlargement of these maps to scales greater
    than at which they were originally mapped can cause misinterpretation
    of the data. If enlarged, maps do not show the small areas of
    contrasting soils that could have been shown at a larger scale. The
    depicted soil boundaries, interpretations, and analysis derived from
    them do not eliminate the need for onsite sampling, testing, and
    detailed study of specific sites for intensive uses. Thus, these data
    and their interpretations are intended for planning purposes only.
    Digital data files are periodically updated. Files are dated, and
    users are responsible for obtaining the latest version of the data.
  Point_of_Contact:
    Contact_Information:
      Contact_Organization_Primary:
        Contact_Organization: U.S. Department of Agriculture, Natural Resources Conservation Service
      Contact_Position: State Soil Scientist
      Contact_Address:
        Address_Type: mailing address
        Address: USDA - Natural Resources Conservation Service
        Address: Oklahoma State Office
        Address: 100 USDA Suite 206
        City: Stillwater
        State_or_Province: OK
        Postal_Code: 74074-2655
      Contact_Voice_Telephone: 405-742-1249
      Contact_TDD/TTY_Telephone: 800-877-8339
      Contact_Facsimile_Telephone: 405-742-1201
      Contact_Electronic_Mail_Address: steven.alspach@ok.usda.gov
Data_Quality_Information:
  Attribute_Accuracy:
    Attribute_Accuracy_Report:
      The attribute accuracy is tested by manual
      comparison of the source with hard copy plots and/or symbolized
      display of the map data on an interactive computer graphic system.
      Selected attributes that cannot be visually verified on plots or
      on screen are interactively queried and verified on screen. In
      addition, the attributes are tested against a master set of valid
      attributes. All attribute data conform to the attribute codes in
      the signed classification and correlation document and amendment(s).
  Logical_Consistency_Report:
    Certain node/geometry and topology GT- polygon/chain relationships
    are collected or generated to satisfy topological requirements
    (the GT-polygon corresponds to the soil delineation). Some of these
    requirements include: chains must begin and end at nodes, chains
    must connect to each other at nodes, chains do not extend through
    nodes, left and right GT-polygons are defined for each chain
    element and are consistent throughout, and the chains representing
    the limits of the file are free of gaps. The tests of logical
    consistency are performed using vendor software. All internal
    polygons are tested for closure with vendor software and are checked
    on hard copy plots. All data are checked for common soil lines (i.e.,
    adjacent polygons with the same label). Edge locations generally do
    not deviate from centerline to centerline by more than 0.01 inch.
    The feature edges, feature labels and descriptive attributes in the
    Osage County, Oklahoma Soil Survey do not match with the quadrangles
    in the adjacent Chautauqua County, Kansas Soil Survey, Cowley County,
    Kansas Soil Survey, Kay County, Oklahoma Soil Survey, Tulsa County,
    Oklahoma Soil Survey, Washington County, Oklahoma Soil Survey.  The
    feature edges, feature labels and descriptive attributes in the Osage
    County, Oklahoma Soil Survey match with the quadrangles in the adjacent
    Noble County, Oklahoma Soil Survey.
  Completeness_Report:
    A map unit is a collection of areas defined and named in terms of
    their soil components or miscellaneous areas or both. Each map
    unit differs in some respect from all others in a survey area and
    each map unit has a symbol that uniquely identifies the map unit
    on a soil map. Each individual area, point, or line so identified
    on the map is a delineation.

    Soil Scientists identify small areas of soils or miscellaneous areas
    that have properties and behavior significantly different than the
    named soils in the surrounding map unit. These minor components
    may be indicated as special features. If they have a minimal effect
    on use and management, or could not be precisely located, they may
    not be indicated on the map.

    A map unit has specified kinds of soils or miscellaneous areas
    (map unit components), each with a designated range in
    proportionate extent. Map units include one or more kinds of soil
    or miscellaneous area. Miscellaneous areas are areas that have little
    or no recognizable soil.

    Specific National Cooperative Soil Survey standards and procedures
    were used in the classification of soils, design and name of map
    units, and location of special soil features. These standards are
    outlined in Agricultural Handbook 18, Soil Survey Manual, 1993,
    USDA, NRCS; Agricultural Handbook 436, Soil Taxonomy, 1995,
    USDA, NRCS; and all Amendments; Keys to Soil Taxonomy,
    (current issue) USDA, NRCS; National Soil Survey
    Handbook, title 430-VI,(current issue) USDA, NRCS.

    The actual composition and interpretive purity of the map unit
    delineations were based on data collected by scientists during
    the course of preparing the soil maps. Adherence to National
    Cooperative Soil Survey standards and procedures is based on
    peer review, quality control, and quality assurance. Quality
    control is outlined in the memorandum of understanding for the
    soil survey area and in documents that reside with the Natural
    Resources Conservation Service state soil scientist. Four kinds
    of map units are used in soil surveys: consociations, complexes,
    associations, and undifferentiated groups.

    Consociations - Consociations are named for the dominant soil.
    In a consociation, delineated areas use a single name from the
    dominant component in the map unit. Dissimilar components are
    minor in extent. The soil component in a consociation may be
    identified at any taxonomic level. Soil series is the lowest
    taxonomic level. A consociation that is named as a miscellaneous
    area is dominantly that kind of area and minor components do not
    significantly affect the use of the map unit. The total amount of
    dissimilar inclusions of other components in a map unit generally
    does not exceed about 15 percent if limiting and 25 percent if
    nonlimiting. A single component of a dissimilar limiting inclusion
    generally does not exceed 10 percent if very contrasting.

    Complexes and associations - Complexes and associations consist
    of two or more  dissimilar components that occur in a regularly
    repeating pattern. The total amount of other dissimilar components
    is minor extent. The following arbitrary rule determines whether
    complex or association is used in the name. The major components
    of an association can be separated at the scale of mapping. In
    either case, because the major components are sufficiently different
    in morphology or behavior, the map unit cannot be called a
    consociation. In each delineation of a complex or an association,
    each major component is normally present though their proportions
    may vary appreciably from one delineation to another. The total
    amount of inclusions in a map unit that are dissimilar to any of
    the major components does not exceed 15 percent if limiting and
    25 percent if nonlimiting. A single kind of dissimilar limiting
    inclusion usually does not exceed 10 percent.

    Undifferentiated groups - Undifferentiated groups consist of two
    or more components that are not consistently associated
    geographically and, therefore, do not always occur together in
    the same map delineation. These components are included in the
    same named map unit because their use and management are the same
    or very similar for common uses. Generally they are grouped together
    because some common feature, such as steepness, stoniness, or
    flooding, determines their use and management. If two or more
    additional map units would serve no useful purpose, they may be
    included in the same unit. Each delineation has at least one of the
    major components, and some may have all of them. The same principles
    regarding the proportion of minor components that apply to
    consociations also apply to undifferentiated groups. The same
    principles regarding proportion of inclusion apply to
    undifferentiated groups as to consociations.

    Minimum documentation consists of three complete soil profile
    descriptions that are collected for each soil added to the legend,
    one additional per 3,000 acres mapped; three 10 observation
    transects for each map unit, one additional 10 point transect per
    3,000 acres.

    A defined standard or level of confidence in the interpretive
    purity of the map unit delineations is attained by adjusting the
    kind and intensity of field investigations. Field investigations
    and data collection are carried out in sufficient detail to name
    map units and to identify accurately and consistently areas of
    about 5 acres.
  Positional_Accuracy:
    Horizontal_Positional_Accuracy:
      Horizontal_Positional_Accuracy_Report:
        The accuracy of these digital data is based upon their
        compilation to base maps that meet National Map
        Accuracy Standards at a scale of 1 inch equals 1,000
        feet. The difference in positional accuracy between the
        soil boundaries and special soil features locations in the
        field and their digitized map locations is unknown. The
        locational accuracy of soil delineations on the ground varies
        with the transition between map units.

        For example, on long gently sloping landscapes the transition
        occurs gradually over many feet. Where landscapes change
        abruptly from steep to level, the transition will be very
        narrow. Soil delineation boundaries and special soil features
        generally were digitized within 0.01 inch of their locations on
        the digitizing source. The digital map elements are edge matched
        between data sets. The data along each quadrangle edge are
        matched against the data for the adjacent quadrangle. Edge
        locations generally do not deviate from centerline to centerline
        by more than 0.01 inch.
  Lineage:
    Source_Information:
      Source_Citation:
        Citation_Information:
          Originator:
            U.S. Department of Agriculture, Soil Conservation
            Service
          Publication_Date: 1979
          Title: Soil Survey of Osage County, Oklahoma
          Geospatial_Data_Presentation_Form: atlas
          Publication_Information:
            Publication_Place: Washington, D.C.
            Publisher: U.S. Government Printing Office
      Source_Scale_Denominator: 20000
      Type_of_Source_Media: paper
      Source_Time_Period_of_Content:
        Time_Period_Information:
          Single_Date/Time:
            Calendar_Date: 2004
        Source_Currentness_Reference: publication date
      Source_Citation_Abbreviation: SCS1
      Source_Contribution:
        source of soil map unit delineations and
        soil symbols
    Source_Information:
      Source_Citation:
        Citation_Information:
          Originator:
            U.S. Department of Agriculture, Natural Resources
            Conservation Service
          Publication_Date: unpublished material
          Title: publication annotation overlays
          Geospatial_Data_Presentation_Form: map
      Source_Scale_Denominator: 20000
      Type_of_Source_Media: stable-base material
      Source_Time_Period_of_Content:
        Time_Period_Information:
          Single_Date/Time:
            Calendar_Date: 2004
        Source_Currentness_Reference: 1998
      Source_Citation_Abbreviation: NRCS1
      Source_Contribution:
        final publication negatives used to develop
        ratioed soil survey film positives
    Source_Information:
      Source_Citation:
        Citation_Information:
          Originator:
            U.S. Department of Agriculture, Natural Resources
            Conservation Service
          Publication_Date: unpublished material
          Title:
            ratioed soil survey film positives of publication annotation
            overlays
          Geospatial_Data_Presentation_Form: remote sensing image
      Source_Scale_Denominator: 24000
      Type_of_Source_Media: stable-base material
      Source_Time_Period_of_Content:
        Time_Period_Information:
          Single_Date/Time:
            Calendar_Date: 2004
        Source_Currentness_Reference: 2004
      Source_Citation_Abbreviation: NRCS2
      Source_Contribution:
        source of soil map unit delineations, soil
        symbols, and special soil features
    Source_Information:
      Source_Citation:
        Citation_Information:
          Originator:
            U.S. Department of Agriculture, Natural Resources
            Conservation Service
          Publication_Date: unpublished material
          Title: multiple 7.5 minute orthophotographs
          Geospatial_Data_Presentation_Form: remote sensing image
      Source_Scale_Denominator: 24000
      Type_of_Source_Media: stable-base material
      Source_Time_Period_of_Content:
        Time_Period_Information:
          Single_Date/Time:
            Calendar_Date: 2004
        Source_Currentness_Reference: 2004
      Source_Citation_Abbreviation: NRCS3
      Source_Contribution: compilation base
    Source_Information:
      Source_Citation:
        Citation_Information:
          Originator:
            U.S. Department of Agriculture, Natural Resources
            Conservation Service
          Publication_Date: unpublished material
          Title: publication annotation overlays
          Geospatial_Data_Presentation_Form: map
      Source_Scale_Denominator: 24000
      Type_of_Source_Media: stable-base material
      Source_Time_Period_of_Content:
        Time_Period_Information:
          Single_Date/Time:
            Calendar_Date: 2004
        Source_Currentness_Reference: 2004
      Source_Citation_Abbreviation: NRCS4
      Source_Contribution: scanning source
    Source_Information:
      Source_Citation:
        Citation_Information:
          Originator:
            U.S. Department of Agriculture,
            Natural Resources Conservation Service
          Publication_Date: 2004
          Title: National Soil Information System (NASIS) data base
          Geospatial_Data_Presentation_Form: tabular digital data
          Publication_Information:
            Publication_Place: Fort Collins, Colorado
            Publisher:
              U.S. Department of Agriculture,
              Natural Resources Conservation Service
      Type_of_Source_Media: database
      Source_Time_Period_of_Content:
        Time_Period_Information:
          Range_of_Dates/Times:
            Beginning_Date: 2004
            Ending_Date: 2004
        Source_Currentness_Reference: publication date
      Source_Citation_Abbreviation: NASIS
      Source_Contribution: attribute (tabular) information
    Source_Information:
      Source_Citation:
        Citation_Information:
          Originator:
            U.S. Department of Agriculture,
            Natural Resources Conservation Service
          Publication_Date: unpublished material
          Title:
            ArcGIS geodatabase files for the soil survey of
            Osage County, Oklahoma
          Geospatial_Data_Presentation_Form: digitized vector data
      Source_Scale_Denominator: 24000
      Type_of_Source_Media: online
      Source_Time_Period_of_Content:
        Time_Period_Information:
          Single_Date/Time:
            Calendar_Date: 20100826
        Source_Currentness_Reference: 2010
      Source_Citation_Abbreviation: NRCS5
      Source_Contribution:
        digital information containing area and special
        soil features for evaluation
    Source_Information:
      Source_Citation:
        Citation_Information:
          Originator:
            U.S. Department of Agriculture, Natural Resources
            Conservation Service
          Publication_Date: 2010
          Title:
            National Soil Information System (NASIS) database for
            Osage County, Oklahoma
          Geospatial_Data_Presentation_Form: tabular digital data
          Publication_Information:
            Publication_Place: Fort Collins, Colorado
            Publisher:
              U.S. Department of Agriculture, Natural Resources
              Conservation Service, Information Technology Center
      Type_of_Source_Media: online
      Source_Time_Period_of_Content:
        Time_Period_Information:
          Single_Date/Time:
            Calendar_Date: 20100826
        Source_Currentness_Reference: export certification date
      Source_Citation_Abbreviation: NRCS6
      Source_Contribution:
        map unit legend used for comparison to spatial
        map unit labels
    Source_Information:
      Source_Citation:
        Citation_Information:
          Originator:
            U.S. Department of Agriculture, Natural Resources
            Conservation Service
          Publication_Date: unpublished material
          Title: region 9 soils geodatabase
          Geospatial_Data_Presentation_Form: file geodatabase
      Type_of_Source_Media: vector digital data
      Source_Time_Period_of_Content:
        Time_Period_Information:
          Range_of_Dates/Times:
            Beginning_Date: 2006
            Ending_Date: 2012
        Source_Currentness_Reference: SSURGO publication date
      Source_Citation_Abbreviation: NRCS7
      Source_Contribution: Source of digital revision
    Process_Step:
      Process_Description:
        The Osage County, Oklahoma Soil Survey
        was published in 1979 at 1:20000 scale.  The classification and
        map unit names were finalized at the final correlation in 1975
        An evaluation was made of the soil survey in 2004.  It was determined
        that the soil map unit delineations were accurate.  Sixteen additional
        map units were added to the soil survey.  The changes were made to
        reflect present day soil survey concepts, soil classification, and
        soil interpretations.  Amendments to the correlation document
        reflecting these changes are on file at the NRCS Oklahoma State Office.
        The additional map units are as follows:

        AgFB---Agra-Foraker complex, 1 to 3 percent slopes
        AgFC---Agra-Foraker complex, 3 to 5 percent slopes
        APPA---Ashport, port, pulaski soils, 0 to 1 percent slopes
        BBgC---Bartlesville-Bigheart complex, 1 to 5 percent slopes
        BNRD---Bigheart-Niotaze-Rock outcrop complex, 1 to 8 percent slopes
        CUEE---Coweta-Urban land-Eram complex, 3 to 12 percent slopes
        DAM----Large dam
        FakD---Foraker clay loam, 5 to 8 percent slopes
        KaUD---Kamie-Urban land complex, 1 to 8 percent slopes
        M-W----Miscellaneous Water
        NBRE---Niotaze-Bigheart-Rock outcrop complex, 3 to 15 percent slopes
        NBRF---Niotaze-Bigheart-Rock outcrop complex, 15 to 25 percent slopes
        NBRG---Niotaze-Bigheart-Rock outcrop complex, 25 to 45 percent slopes
        UrDC---Urban land-Dennis complex, 0 to 5 percent slopes
        W------Water
        WyUA---Wynona-Urban land complex, 0 to 1 percent slopes
      Source_Used_Citation_Abbreviation: SCS1
      Process_Date: 2003
    Process_Step:
      Process_Description:
        The final publication negatives were used to
        develop ratioed soil survey film positives.  Soil map unit delineations
        and special soil features were manually recompiled from the ratioed
        soil survey film positives (scale: 24,000) to 4 mil. annotated
        stable-base overlays that were registered to multiple 7.5 minute
        orthophotographs.
      Source_Used_Citation_Abbreviation: SCS1, NRCS1, NRCS2, NRCS3, NRCS4
      Process_Date: 2004
    Process_Step:
      Process_Description:
        During the map compilation quality review an
        evaluation was made of the map unit joins for surrounding soil
        surveys by a soil data quality specialist.
      Source_Used_Citation_Abbreviation: SCS1, NRCS2, NRCS3, NRCS4
      Process_Date: 2004
    Process_Step:
      Process_Description:
        The annotated overlays were raster scanned on
        a SCANGRAPHICS CF 500 Scanner at a resolution of 300 dpi.  The soil
        area features and special soil features were processed in LT4X
        Version 4.11.  The soil processing consisted of raster editing, map
        neatline development, labeling, edge matching and vector conversion.
        The soil area features and special soil features were written to
        Digital Line Graph Optional format in LT4X.  Digitizing and quality
        control were done by the geographic information system specialist
        and cartographic technicians at the Temple, Texas Digitizing and
        Certification Center.
      Source_Used_Citation_Abbreviation: NRCS4
      Process_Date: 2004
    Process_Step:
      Process_Description:
        The soil area features and special soil features
        DLGs were imported into ARC/INFO 7.2.1.  The 7.5 minute quadrangles
        for each coverage were merged together into a soil survey area and
        additional editing was performed.  The coverages were edge matched
        to existing SSURGO data.  New DLGs reflecting these changes were
        written with ARC/INFO 7.2.1.
      Source_Used_Citation_Abbreviation: NRCS4
      Process_Date: 2004
    Process_Step:
      Process_Description:
        The soil survey area coverages and special soil
        feature coverages were processed with the December 2003 Certification
        AMLs provided by the National Cartography and Geospatial Center, Fort
        Worth, Texas.  The certified spatial data were then electronically
        transferred to the NRCS staging server for archival in the Soil Data
        Warehouse.
      Source_Used_Citation_Abbreviation: NRCS4
      Process_Date: 2004
    Process_Step:
      Process_Description:
        The National Soil Information System database was
        developed by the Natural Resources Conservation Service soil scientists
        according to national standards.
      Source_Used_Citation_Abbreviation: SCS1
      Process_Date: 2004
    Process_Step:
      Process_Description:
        The Natural Resources Conservation Service State Soil Scientist or
        delegate, upon completion of data quality verification, determined
        that the tabular data should be released for official use. A
        selected set of map units and components in the soil survey legend was
        copied to a staging database, and rating values for selected
        interpretations were generated. The list of selected interpretations is
        stored in the database table named sainterp.
      Source_Used_Citation_Abbreviation: NASIS
      Process_Date: 20041005
    Process_Step:
      Process_Description:
        The Natural Resources Conservation Service State Soil Scientist or
        delegate verified that the labels on the digitized soil map units
        link to map units in the tabular database, and certified the joined
        data sets for release to the Soil Data Warehouse. A system assigned
        version number and date stamp were added and the data were copied to
        the data warehouse. The tabular data for the map units and components
        were extracted from the data warehouse and reformatted into the soil
        data delivery data model, then stored in the Soil Data Mart. The spatial
        data were copied to the Soil Data Mart without change.
      Source_Used_Citation_Abbreviation: NASIS
      Process_Date: 20041005
    Process_Step:
      Process_Description:
        The Natural Resources Conservation Service State Soil Scientist or
        delegate, upon completion of data quality verification, determined
        that the tabular data should be released for official use. A
        selected set of map units and components in the soil survey legend was
        copied to a staging database, and rating values for selected
        interpretations were generated. The list of selected interpretations is
        stored in the database table named sainterp.
      Source_Used_Citation_Abbreviation: NASIS
      Process_Date: 20051216
    Process_Step:
      Process_Description:
        The Natural Resources Conservation Service State Soil Scientist or
        delegate verified that the labels on the digitized soil map units
        link to map units in the tabular database, and certified the joined
        data sets for release to the Soil Data Warehouse. A system assigned
        version number and date stamp were added and the data were copied to
        the data warehouse. The tabular data for the map units and components
        were extracted from the data warehouse and reformatted into the soil
        data delivery data model, then stored in the Soil Data Mart. The spatial
        data were copied to the Soil Data Mart without change.
      Source_Used_Citation_Abbreviation: NASIS
      Process_Date: 20051216
    Process_Step:
      Process_Description:
        The Natural Resources Conservation Service State Soil Scientist or
        delegate, upon completion of data quality verification, determined
        that the tabular data should be released for official use. A
        selected set of map units and components in the soil survey legend was
        copied to a staging database, and rating values for selected
        interpretations were generated. The list of selected interpretations is
        stored in the database table named sainterp.
      Source_Used_Citation_Abbreviation: NASIS
      Process_Date: 20060710
    Process_Step:
      Process_Description:
        The Natural Resources Conservation Service State Soil Scientist or
        delegate verified that the labels on the digitized soil map units
        link to map units in the tabular database, and certified the joined
        data sets for release to the Soil Data Warehouse. A system assigned
        version number and date stamp were added and the data were copied to
        the data warehouse. The tabular data for the map units and components
        were extracted from the data warehouse and reformatted into the soil
        data delivery data model, then stored in the Soil Data Mart. The spatial
        data were copied to the Soil Data Mart without change.
      Source_Used_Citation_Abbreviation: NASIS
      Process_Date: 20060711
    Process_Step:
      Process_Description:
        The Natural Resources Conservation Service State Soil Scientist or
        delegate, upon completion of data quality verification, determined
        that the tabular data should be released for official use. A
        selected set of map units and components in the soil survey legend was
        copied to a staging database, and rating values for selected
        interpretations were generated. The list of selected interpretations is
        stored in the database table named sainterp.
      Source_Used_Citation_Abbreviation: NASIS
      Process_Date: 20061228
    Process_Step:
      Process_Description:
        The Natural Resources Conservation Service State Soil Scientist or
        delegate verified that the labels on the digitized soil map units
        link to map units in the tabular database, and certified the joined
        data sets for release to the Soil Data Warehouse. A system assigned
        version number and date stamp were added and the data were copied to
        the data warehouse. The tabular data for the map units and components
        were extracted from the data warehouse and reformatted into the soil
        data delivery data model, then stored in the Soil Data Mart. The spatial
        data were copied to the Soil Data Mart without change.
      Source_Used_Citation_Abbreviation: NASIS
      Process_Date: 20061229
    Process_Step:
      Process_Description:
        The Natural Resources Conservation Service State Soil Scientist or
        delegate, upon completion of data quality verification, determined
        that the tabular data should be released for official use. A
        selected set of map units and components in the soil survey legend was
        copied to a staging database, and rating values for selected
        interpretations were generated. The list of selected interpretations is
        stored in the database table named sainterp.
      Source_Used_Citation_Abbreviation: NASIS
      Process_Date: 20070718
    Process_Step:
      Process_Description:
        The Natural Resources Conservation Service State Soil Scientist or
        delegate verified that the labels on the digitized soil map units
        link to map units in the tabular database, and certified the joined
        data sets for release to the Soil Data Warehouse. A system assigned
        version number and date stamp were added and the data were copied to
        the data warehouse. The tabular data for the map units and components
        were extracted from the data warehouse and reformatted into the soil
        data delivery data model, then stored in the Soil Data Mart. The spatial
        data were copied to the Soil Data Mart without change.
      Source_Used_Citation_Abbreviation: NASIS
      Process_Date: 20070724
    Process_Step:
      Process_Description:
        The Natural Resources Conservation Service State Soil Scientist or
        delegate, upon completion of data quality verification, determined
        that the tabular data should be released for official use. A
        selected set of map units and components in the soil survey legend was
        copied to a staging database, and rating values for selected
        interpretations were generated. The list of selected interpretations is
        stored in the database table named sainterp.
      Source_Used_Citation_Abbreviation: NASIS
      Process_Date: 20080915
    Process_Step:
      Process_Description:
        The Natural Resources Conservation Service State Soil Scientist or
        delegate verified that the labels on the digitized soil map units
        link to map units in the tabular database, and certified the joined
        data sets for release to the Soil Data Warehouse. A system assigned
        version number and date stamp were added and the data were copied to
        the data warehouse. The tabular data for the map units and components
        were extracted from the data warehouse and reformatted into the soil
        data delivery data model, then stored in the Soil Data Mart. The spatial
        data were copied to the Soil Data Mart without change.
      Source_Used_Citation_Abbreviation: NASIS
      Process_Date: 20080916
    Process_Step:
      Process_Description:
        The tabular data were extracted from the data mart
        without change. The spatial data's coordinate system was transformed to
        UTM Zone 14, Northern Hemisphere (NAD 83) using ESRI ArcObjects 8.3
        "ConvertFeatureClass" and exported to an ESRI shapefile.
      Source_Used_Citation_Abbreviation: NASIS
      Process_Date: 20100826
    Process_Step:
      Process_Description:
        The survey-wide ArcGIS geodatabase from the online SSURGO data were
        imported to ARC/INFO 9.2 by certification staff at the Montana
        Digitizing Unit. Evaluation macros of July 2009 were applied to the
        data. Map unit labels were compared to an approved map unit legend
        from the National Soil Information System data base.  ARCGIS was
        used to join to adjacent survey boundaries and verify previous
        adjacent survey joins. The data were uploaded to the soil data
        warehouse staging server.
      Source_Used_Citation_Abbreviation: NRCS5, NRCS6
      Process_Date: 20100826
    Process_Step:
      Process_Description:
        The Natural Resources Conservation Service State Soil Scientist or
        delegate, upon completion of data quality verification, determined
        that the tabular data should be released for official use. A
        selected set of map units and components in the soil survey legend was
        copied to a staging database, and rating values for selected
        interpretations were generated. The list of selected interpretations is
        stored in the database table named sainterp.
      Source_Used_Citation_Abbreviation: NASIS
      Process_Date: 20120709
    Process_Step:
      Process_Description:
        The Natural Resources Conservation Service State Soil Scientist or
        delegate verified that the labels on the digitized soil map units
        link to map units in the tabular database, and certified the joined
        data sets for release to the Soil Data Warehouse. A system assigned
        version number and date stamp were added and the data were copied to
        the data warehouse. The tabular data for the map units and components
        were extracted from the data warehouse and reformatted into the soil
        data delivery data model, then stored in the Soil Data Mart. The spatial
        data were copied to the Soil Data Mart without change.
      Source_Used_Citation_Abbreviation: NASIS
      Process_Date: 20120709
    Process_Step:
      Process_Description:
        The spatial data for Osage County, Oklahoma
        soil survey area was downloaded from the Soil Data Mart on October 15, 2012.
        The individual shapefiles were appended into a geodatabase for region 9.
        The data were processed in ARCGIS 10.1 using a topology object with a
        0.1 meter cluster tolerance for the purpose of eliminating gaps and overlaps
        within the region 9 soils geodatabase.  Individual soil survey area data
        were exported as shapefiles from the regional geodatabase.  A datum
        transformation from NAD83 to WGS84 using the NAD_1983_To_WGS_1984_1 datum
        transformation method was applied to the data.  The data were checked with
        the SSURGO Evaluation scripts provided by U.S. Department of Agriculture,
        Natural Resources Conservation Service. The shapefiles were then uploaded
        to the soil data warehouse for archival and distribution.
      Source_Used_Citation_Abbreviation: NRCS7
      Process_Date: 2013
    Process_Step:
      Process_Description:
        The Natural Resources Conservation Service State Soil Scientist or
        delegate, upon completion of data quality verification, determined
        that the tabular data should be released for official use. A
        selected set of map units and components in the soil survey legend was
        copied to a staging database, and rating values for selected
        interpretations were generated. The list of selected interpretations is
        stored in the database table named sainterp.
      Source_Used_Citation_Abbreviation: NASIS
      Process_Date: 20131226
    Process_Step:
      Process_Description:
        The Natural Resources Conservation Service State Soil Scientist or
        delegate verified that the labels on the digitized soil map units
        link to map units in the tabular database, and certified the joined
        data sets for release to the Soil Data Warehouse. A system assigned
        version number and date stamp were added and the data were copied to
        the data warehouse. The tabular data for the map units and components
        were extracted from the data warehouse and reformatted into the soil
        data delivery data model, then stored in the Soil Data Mart. The spatial
        data were copied to the Soil Data Mart without change.
      Source_Used_Citation_Abbreviation: NASIS
      Process_Date: 20131226
Spatial_Data_Organization_Information:
  Direct_Spatial_Reference_Method: Vector
Spatial_Reference_Information:
  Horizontal_Coordinate_System_Definition:
    Geographic:
      Latitude_Resolution: 0.000001
      Longitude_Resolution: 0.0000001
      Geographic_Coordinate_Units: decimal degrees
    Geodetic_Model:
      Horizontal_Datum_Name: World Geodetic System 1984
      Ellipsoid_Name: World Geodetic System 1984
      Semi-major_Axis: 6378137.00000
      Denominator_of_Flattening_Ratio: 298.257222
Entity_and_Attribute_Information:
  Detailed_Description:
    Entity_Type:
      Entity_Type_Label: Special Soil Features
      Entity_Type_Definition:
        Special Soil Features represent soil, miscellaneous area, or landform
        features that are too small to be digitized as soil delineations
        (area features).
      Entity_Type_Definition_Source: Agricultural Handbook 18, Soil Survey Manual, 1993, USDA, SCS.
    Attribute:
      Attribute_Label: Special Soil Features Codes
      Attribute_Definition:
        Special Soil Features labels represent specific Special Soil
        Features. These features are identified with a descriptive
        label. The label is assigned to the point or line assigned
        to represent the feature on maps.
      Attribute_Definition_Source:
        Agricultural Handbook 18, Soil Survey Manual, 1993, USDA, SCS;
        National Soil Survey Handbook, Title 430-VI, part 647
        (current issue), USDA, NRCS.
      Attribute_Domain_Values:
        Codeset_Domain:
          Codeset_Name:
            Classification and Correlation of the Soils of Osage County,
            Oklahoma
          Codeset_Source:
            U.S. Department of Agriculture, Natural Resources
            Conservation Service
  Overview_Description:
    Entity_and_Attribute_Overview:
      Map Unit Delineations are closed polygons that may be dominated
      by a single soil or miscellaneous area component plus allowable
      similar or dissimilar soils, or they can be geographic mixtures
      of groups of soils or soils and miscellaneous areas.

      The map unit symbol uniquely identifies each closed map unit
      delineation. Each symbol corresponds to a map unit name. The
      map unit key is used to link to information in the National
      Soil Information System tables.

      Map Unit Delineations are described by the National Soil
      Information System database. This attribute database gives the
      proportionate extent of the component soils and the properties for
      each soil. The database contains both estimated and measured data
      on the physical and chemical soil properties and soil
      interpretations for engineering, water management, recreation,
      agronomic, woodland, range, and wildlife uses of the soil.

      The National Soil Information System database contains static
      metadata. It documents the data structure and includes such
      information as what tables, columns, indexes, and relationships
      are defined as well as a variety of attributes of each of these
      database objects. Attributes include table and column
      descriptions and detailed domain information.

      The National Soil Information System database also contains a
      distribution metadata. It records the criteria used for selecting
      map units and components for inclusion in the set of distributed
      data.

      Special features are described in the feature table.  It includes an
      area symbol, feature label, feature name, and feature description for
      each special and ad hoc feature in the survey area.
    Entity_and_Attribute_Detail_Citation:
      Soil Taxonomy: A basic system of soil classification for making and
      interpreting soil surveys. Agricultural Handbook 436, 1999, USDA, SCS.

      Keys to Soil Taxonomy (current issue), USDA, SCS.

      National Soil Survey Handbook, Title 430-VI, part 647 (current
      issue), USDA, NRCS.

      Agricultural Handbook 18, Soil Survey Manual, 1993, USDA, SCS.
Distribution_Information:
  Distributor:
    Contact_Information:
      Contact_Organization_Primary:
        Contact_Organization:
          U.S. Department of Agriculture, Natural
          Resources Conservation Service, National
          Geospatial Center of Excellence
      Contact_Address:
        Address_Type: mailing and physical address
        Address: 501 West Felix Street, Building 23
        City: Fort Worth
        State_or_Province: Texas
        Postal_Code: 76115
      Contact_Voice_Telephone: 800 672 5559
      Contact_TDD/TTY_Telephone: 202 720 2600
      Contact_Facsimile_Telephone: 817 509 3469
  Resource_Description: Osage County, Oklahoma SSURGO
  Distribution_Liability:
    Although these data have been processed successfully on a computer
    system at the U.S. Department of Agriculture, no warranty expressed
    or implied is made by the Agency regarding the utility of the data
    on any other system, nor shall the act of distribution constitute
    any such warranty. The U.S. Department of Agriculture will warrant
    the delivery of this product in computer readable format, and will
    offer appropriate adjustment of credit when the product is determined
    unreadable by correctly adjusted computer input peripherals, or
    when the physical medium is delivered in damaged condition. Request
    for adjustment of credit must be made within 90 days from the date
    of this shipment from the ordering site.

    The U.S. Department of Agriculture, nor any of its agencies are
    liable for misuse of the data, for damage, for transmission of
    viruses, or for computer contamination through the distribution of
    these data sets. The U.S. Department of Agriculture (USDA) prohibits
    discrimination in all its programs and activities on the basis of race,
    color, national origin, sex, religion, age, disability, political
    beliefs, sexual orientation, or marital or family status. (Not all
    prohibited bases apply to all programs.)
  Standard_Order_Process:
    Digital_Form:
      Digital_Transfer_Information:
        Format_Name: ESRI shapefile
        Format_Information_Content: spatial
        Transfer_Size: 37.8
      Digital_Transfer_Option:
        Online_Option:
          Computer_Contact_Information:
            Network_Address:
              Network_Resource_Name: URL:http://DataGateway.nrcs.usda.gov/
          Access_Instructions:
            Select desired survey area at above Internet
            Web site. An email address is required for receipt of
            instructions on retrieval via anonymous FTP. Anticipate a
            delay between submission of request at Web site and receipt of
            email message.
    Fees:
      There is currently no direct charge for requesting data or for
      retrieval via FTP.
    Ordering_Instructions:
      Visit the above mentioned Internet Web Site, select state or
      territory, then select individual soil survey area of interest.
      Spatial line data and locations of special feature symbols are in
      ESRI ArcGIS shapefile, format. The National Soil Information
      System attribute soil data are available in variable length, pipe
      delimited, ASCII file format.
    Turnaround: Typically within four hours
Metadata_Reference_Information:
  Metadata_Date: 20140916
  Metadata_Contact:
    Contact_Information:
      Contact_Organization_Primary:
        Contact_Organization: U.S. Department of Agriculture, Natural Resources Conservation Service
      Contact_Position: State Soil Scientist
      Contact_Address:
        Address_Type: mailing address
        Address: USDA - Natural Resources Conservation Service
        Address: Oklahoma State Office
        Address: 100 USDA Suite 206
        City: Stillwater
        State_or_Province: OK
        Postal_Code: 74074-2655
      Contact_Voice_Telephone: 405-742-1249
      Contact_TDD/TTY_Telephone: 800-877-8339
      Contact_Facsimile_Telephone: 405-742-1201
      Contact_Electronic_Mail_Address: steven.alspach@ok.usda.gov
  Metadata_Standard_Name: Content Standard for Digital Geospatial Metadata
  Metadata_Standard_Version: FGDC-STD-001-1998
