# Supplementary material for: Hydrologic-Process-Based Soil Texture Classifications for Improved Visualization of Landscape Function
Source: PLoS One. 2015 Jun 29;10(6):e0131299. doi: 10.1371/journal.pone.0131299 (PMC4488316; doi:10.1371/journal.pone.0131299)
Supplement: S1 Data — Spatial, tabular and soil database files for the Oklahoma region that was used for creating the soil maps downloaded from the NRCS Web Soil Survey. (ZIP) [file pone.0131299.s001.zip › wss_aoi_2014-09-16_15-16-25/spatial/soilsf_t_aoi.txt]

"OK113"|4|"GUL"|"Gully"|"A small channel with steep sides cut by running water through which water ordinarily runs only after a rain, or after ice or snow melts.  It generally is an obstacle to wheeled vehicles and is too deep to be obliterated by ordinary tillage."|"181476"
"OK113"|4|"ROC"|"Rock outcrop"|"An exposure of bedrock at the surface of the earth.  Not used where the named soils of the surrounding map unit are shallow over bedrock or where Rock outcrop is a named component of the map unit.  Typically .25 to 3 acres."|"181477"
"OK113"|4|"SOD"|"Sodic spot"|"An area where the surface layer has a sodium adsorption ratio that is at least 10 more than the surface layer of the named soils in the surrounding map unit which have a sodium adsorption ratio of 5 or less.  Typically .25 to 3 acres."|"181478"
