# Supplementary material for: Hydrologic-Process-Based Soil Texture Classifications for Improved Visualization of Landscape Function
Source: PLoS One. 2015 Jun 29;10(6):e0131299. doi: 10.1371/journal.pone.0131299 (PMC4488316; doi:10.1371/journal.pone.0131299)
Supplement: S1 Data — Spatial, tabular and soil database files for the Oklahoma region that was used for creating the soil maps downloaded from the NRCS Web Soil Survey. (ZIP) [file pone.0131299.s001.zip › wss_aoi_2014-09-16_15-16-25/tabular/ccrpyd.txt]

"Improved bermudagrass"|"AUM"||3.5|||||||"10021972"|"21903738"
"Weeping lovegrass"|"AUM"||4|||||||"10021972"|"21903739"
"Wheat"|"Bu"||20|||||||"10021972"|"21903740"
"Improved bermudagrass"|"AUM"||3.5|||||||"10021971"|"21903735"
"Weeping lovegrass"|"AUM"||4|||||||"10021971"|"21903736"
"Wheat"|"Bu"||15|||||||"10021971"|"21903737"
"Improved bermudagrass"|"AUM"||4|||||||"10021977"|"21903747"
"Alfalfa hay"|"Tons"||3|||||||"10021975"|"21903741"
"Corn"|"Bu"||45|||||||"10021975"|"21903742"
"Grain sorghum"|"Bu"||55|||||||"10021975"|"21903743"
"Soybeans"|"Bu"||20|||||||"10021975"|"21903744"
"Tall fescue"|"AUM"||5|||||||"10021975"|"21903745"
"Wheat"|"Bu"||32|||||||"10021975"|"21903746"
"Improved bermudagrass"|"AUM"||3.5|||||||"10021982"|"21903752"
"Improved bermudagrass"|"AUM"||3.5|||||||"10021979"|"21903750"
"Weeping lovegrass"|"AUM"||4|||||||"10021979"|"21903751"
"Improved bermudagrass"|"AUM"||3.5|||||||"10021978"|"21903748"
"Weeping lovegrass"|"AUM"||4|||||||"10021978"|"21903749"
"Improved bermudagrass"|"AUM"||3.5|||||||"10021984"|"21903755"
"Weeping lovegrass"|"AUM"||4|||||||"10021984"|"21903756"
"Improved bermudagrass"|"AUM"||3.5|||||||"10021983"|"21903753"
"Weeping lovegrass"|"AUM"||4|||||||"10021983"|"21903754"
"Improved bermudagrass"|"AUM"||3.5|||||||"10021988"|"21903757"
"Weeping lovegrass"|"AUM"||4|||||||"10021988"|"21903758"
"Alfalfa hay"|"Tons"||3|||||||"10021970"|"21903729"
"Corn"|"Bu"||45|||||||"10021970"|"21903730"
"Grain sorghum"|"Bu"||55|||||||"10021970"|"21903731"
"Soybeans"|"Bu"||20|||||||"10021970"|"21903732"
"Tall fescue"|"AUM"||5|||||||"10021970"|"21903733"
"Wheat"|"Bu"||32|||||||"10021970"|"21903734"
"Improved bermudagrass"|"AUM"||4.5|||||||"10021969"|"21903728"
"Improved bermudagrass"|"AUM"||3.5|||||||"10021966"|"21903725"
"Weeping lovegrass"|"AUM"||4|||||||"10021966"|"21903726"
"Wheat"|"Bu"||15|||||||"10021966"|"21903727"
"Improved bermudagrass"|"AUM"||3.5|||||||"10021965"|"21903722"
"Weeping lovegrass"|"AUM"||4|||||||"10021965"|"21903723"
"Wheat"|"Bu"||20|||||||"10021965"|"21903724"
"Alfalfa hay"|"Tons"|||||||||"10021845"|"21903260"
"Common bermudagrass"|"AUM"|||||||||"10021845"|"21903261"
"Improved bermudagrass"|"AUM"|||||||||"10021845"|"21903262"
"Introduced bluestem"|"AUM"|||||||||"10021845"|"21903263"
"Oats"|"Bu"|||||||||"10021845"|"21903264"
"Peanuts"|"Lbs"|||||||||"10021845"|"21903265"
"Tall wheatgrass"|"AUM"|||||||||"10021845"|"21903266"
"Weeping lovegrass"|"AUM"|||||||||"10021845"|"21903267"
"Improved bermudagrass"|"AUM"||4.5|||||||"10021844"|"21903259"
"Improved bermudagrass"|"AUM"||2.5|||||||"10021843"|"21903257"
"Introduced bluestem"|"AUM"||2.5|||||||"10021843"|"21903258"
"Improved bermudagrass"|"AUM"||4.5|||||||"10021842"|"21903254"
"Introduced bluestem"|"AUM"||4|||||||"10021842"|"21903255"
"Weeping lovegrass"|"AUM"||4.5|||||||"10021842"|"21903256"
"Alfalfa hay"|"Tons"||3|||||||"10021835"|"21903206"
"Cotton lint"|"Lbs"||400|||||||"10021835"|"21903207"
"Grain sorghum"|"Bu"||50|||||||"10021835"|"21903208"
"Improved bermudagrass"|"AUM"||5.5|||||||"10021835"|"21903209"
"Peanuts"|"Lbs"||1500|||||||"10021835"|"21903210"
"Weeping lovegrass"|"AUM"||5.5|||||||"10021835"|"21903211"
"Wheat"|"Bu"||30|||||||"10021835"|"21903212"
"Improved bermudagrass"|"AUM"||4.5|||||||"10021834"|"21903203"
"Weeping lovegrass"|"AUM"||4.5|||||||"10021834"|"21903204"
"Wheat"|"Bu"||25|||||||"10021834"|"21903205"
"Grain sorghum"|"Bu"||35|||||||"10021833"|"21903196"
"Improved bermudagrass"|"AUM"||5|||||||"10021833"|"21903197"
"Introduced bluestem"|"AUM"||5|||||||"10021833"|"21903198"
"Oats"|"Bu"||40|||||||"10021833"|"21903199"
"Sorghum hay"|"Tons"||5.5|||||||"10021833"|"21903200"
"Wheat"|"Bu"||25|||||||"10021833"|"21903201"
"Wheat grazeout"|"AUM"||3.3|||||||"10021833"|"21903202"
"Alfalfa hay"|"Tons"||2|||||||"10021832"|"21903189"
"Cotton lint"|"Lbs"||350|||||||"10021832"|"21903190"
"Grain sorghum"|"Bu"||40|||||||"10021832"|"21903191"
"Improved bermudagrass"|"AUM"||5|||||||"10021832"|"21903192"
"Introduced bluestem"|"AUM"||4.5|||||||"10021832"|"21903193"
"Weeping lovegrass"|"AUM"||5|||||||"10021832"|"21903194"
"Wheat"|"Bu"||25|||||||"10021832"|"21903195"
"Alfalfa hay"|"Tons"||3|||||||"10021831"|"21903182"
"Cotton lint"|"Lbs"||400|||||||"10021831"|"21903183"
"Grain sorghum"|"Bu"||50|||||||"10021831"|"21903184"
"Improved bermudagrass"|"AUM"||5.5|||||||"10021831"|"21903185"
"Peanuts"|"Lbs"||1500|||||||"10021831"|"21903186"
"Weeping lovegrass"|"AUM"||5.5|||||||"10021831"|"21903187"
"Wheat"|"Bu"||30|||||||"10021831"|"21903188"
"Alfalfa hay"|"Tons"||3|||||||"10021830"|"21903175"
"Cotton lint"|"Lbs"||400|||||||"10021830"|"21903176"
"Grain sorghum"|"Bu"||50|||||||"10021830"|"21903177"
"Improved bermudagrass"|"AUM"||5.5|||||||"10021830"|"21903178"
"Peanuts"|"Lbs"||1500|||||||"10021830"|"21903179"
"Weeping lovegrass"|"AUM"||5.5|||||||"10021830"|"21903180"
"Wheat"|"Bu"||30|||||||"10021830"|"21903181"
"Grain sorghum"|"Bu"||45|||||||"10021829"|"21903170"
"Improved bermudagrass"|"AUM"||5|||||||"10021829"|"21903171"
"Introduced bluestem"|"AUM"||5|||||||"10021829"|"21903172"
"Soybeans"|"Bu"||25|||||||"10021829"|"21903173"
"Wheat"|"Bu"||30|||||||"10021829"|"21903174"
"Alfalfa hay"|"Tons"||3|||||||"10021828"|"21903163"
"Cotton lint"|"Lbs"||400|||||||"10021828"|"21903164"
"Grain sorghum"|"Bu"||50|||||||"10021828"|"21903165"
"Improved bermudagrass"|"AUM"||5.5|||||||"10021828"|"21903166"
"Introduced bluestem"|"AUM"||5|||||||"10021828"|"21903167"
"Weeping lovegrass"|"AUM"||5.5|||||||"10021828"|"21903168"
"Wheat"|"Bu"||30|||||||"10021828"|"21903169"
"Alfalfa hay"|"Tons"||5|||||||"10021824"|"21903141"
"Grain sorghum"|"Bu"||70|||||||"10021824"|"21903142"
"Improved bermudagrass"|"AUM"||8.5|||||||"10021824"|"21903143"
"Soybeans"|"Bu"||35|||||||"10021824"|"21903144"
"Wheat"|"Bu"||35|||||||"10021824"|"21903145"
"Cool-season grasses"|"AUM"||8|||||||"10021823"|"21903134"
"Corn"|"Bu"||80|||||||"10021823"|"21903135"
"Grain sorghum"|"Bu"||75|||||||"10021823"|"21903136"
"Pecans"|"Cwt"||12|||||||"10021823"|"21903137"
"Soybeans"|"Bu"||35|||||||"10021823"|"21903138"
"Alfalfa hay"|"Tons"||5|||||||"10021823"|"21903139"
"Wheat"|"Bu"||42|||||||"10021823"|"21903140"
"Corn"|"Bu"||86|||||||"10021822"|"21903129"
"Grain sorghum"|"Bu"||75|||||||"10021822"|"21903130"
"Grass-legume hay"|"Tons"||3|||||||"10021822"|"21903131"
"Soybeans"|"Bu"||30|||||||"10021822"|"21903132"
"Tall fescue"|"AUM"||7|||||||"10021822"|"21903133"
"Grain sorghum"|"Bu"||35|||||||"10021821"|"21903125"
"Improved bermudagrass"|"AUM"||6|||||||"10021821"|"21903126"
"Tall fescue"|"AUM"||6|||||||"10021821"|"21903127"
"Wheat"|"Bu"||25|||||||"10021821"|"21903128"
"Alfalfa hay"|"Tons"||3.5|||||||"10021820"|"21903121"
"Grain sorghum"|"Bu"||50|||||||"10021820"|"21903122"
"Improved bermudagrass"|"AUM"||6|||||||"10021820"|"21903123"
"Wheat"|"Bu"||35|||||||"10021820"|"21903124"
"Alfalfa hay"|"Tons"||3.5|||||||"10021819"|"21903117"
"Grain sorghum"|"Bu"||50|||||||"10021819"|"21903118"
"Improved bermudagrass"|"AUM"||6|||||||"10021819"|"21903119"
"Wheat"|"Bu"||35|||||||"10021819"|"21903120"
"Corn"|"Bu"||86|||||||"10021818"|"21903112"
"Grain sorghum"|"Bu"||75|||||||"10021818"|"21903113"
"Grass-legume hay"|"Tons"||3|||||||"10021818"|"21903114"
"Soybeans"|"Bu"||30|||||||"10021818"|"21903115"
"Tall fescue"|"AUM"||7|||||||"10021818"|"21903116"
"Alfalfa hay"|"Tons"||3.5|||||||"10021817"|"21903108"
"Grain sorghum"|"Bu"||50|||||||"10021817"|"21903109"
"Improved bermudagrass"|"AUM"||6|||||||"10021817"|"21903110"
"Wheat"|"Bu"||35|||||||"10021817"|"21903111"
"Alfalfa hay"|"Tons"||3|||||||"10021816"|"21903103"
"Grain sorghum"|"Bu"||50|||||||"10021816"|"21903104"
"Improved bermudagrass"|"AUM"||6.5|||||||"10021816"|"21903105"
"Soybeans"|"Bu"||25|||||||"10021816"|"21903106"
"Wheat"|"Bu"||30|||||||"10021816"|"21903107"
"Alfalfa hay"|"Tons"||4|||||||"10021815"|"21903098"
"Grain sorghum"|"Bu"||65|||||||"10021815"|"21903099"
"Improved bermudagrass"|"AUM"||7|||||||"10021815"|"21903100"
"Soybeans"|"Bu"||30|||||||"10021815"|"21903101"
"Wheat"|"Bu"||40|||||||"10021815"|"21903102"
"Grain sorghum"|"Bu"||45|||||||"10021814"|"21903094"
"Improved bermudagrass"|"AUM"||6.5|||||||"10021814"|"21903095"
"Soybeans"|"Bu"||25|||||||"10021814"|"21903096"
"Wheat"|"Bu"||30|||||||"10021814"|"21903097"
"Corn"|"Bu"||60|||||||"10021813"|"21903088"
"Grain sorghum"|"Bu"||65|||||||"10021813"|"21903089"
"Improved bermudagrass"|"AUM"||6.5|||||||"10021813"|"21903090"
"Peanuts"|"Lbs"||1300|||||||"10021813"|"21903091"
"Soybeans"|"Bu"||30|||||||"10021813"|"21903092"
"Wheat"|"Bu"||40|||||||"10021813"|"21903093"
"Grain sorghum"|"Bu"||60|||||||"10021798"|"21903032"
"Improved bermudagrass"|"AUM"||6.5|||||||"10021798"|"21903033"
"Soybeans"|"Bu"||25|||||||"10021798"|"21903034"
"Wheat"|"Bu"||35|||||||"10021798"|"21903035"
"Improved bermudagrass"|"AUM"||2.5|||||||"10021795"|"21903031"
"Grain sorghum"|"Bu"||60|||||||"10021794"|"21903027"
"Improved bermudagrass"|"AUM"||6.5|||||||"10021794"|"21903028"
"Soybeans"|"Bu"||25|||||||"10021794"|"21903029"
"Wheat"|"Bu"||35|||||||"10021794"|"21903030"
"Improved bermudagrass"|"AUM"||2.5|||||||"10021791"|"21903026"
"Improved bermudagrass"|"AUM"||6|||||||"10021777"|"21902965"
"Wheat"|"Bu"||20|||||||"10021777"|"21902966"
"Alfalfa hay"|"Tons"||1.5|||||||"10021776"|"21902959"
"Grain sorghum"|"Bu"||40|||||||"10021776"|"21902960"
"Improved bermudagrass"|"AUM"||4.5|||||||"10021776"|"21902961"
"Peanuts"|"Lbs"||1300|||||||"10021776"|"21902962"
"Weeping lovegrass"|"AUM"||4.5|||||||"10021776"|"21902963"
"Wheat"|"Bu"||20|||||||"10021776"|"21902964"
"Improved bermudagrass"|"AUM"||8.5|||||||"10021775"|"21902958"
"Grain sorghum"|"Bu"||40|||||||"10021774"|"21902953"
"Improved bermudagrass"|"AUM"||4.5|||||||"10021774"|"21902954"
"Introduced bluestem"|"AUM"||4.5|||||||"10021774"|"21902955"
"Soybeans"|"Bu"||20|||||||"10021774"|"21902956"
"Wheat"|"Bu"||25|||||||"10021774"|"21902957"
"Alfalfa hay"|"Tons"||4|||||||"10021773"|"21902946"
"Grain sorghum"|"Bu"||70|||||||"10021773"|"21902947"
"Improved bermudagrass"|"AUM"||7|||||||"10021773"|"21902948"
"Soybeans"|"Bu"||35|||||||"10021773"|"21902949"
"Tall fescue"|"AUM"||6|||||||"10021773"|"21902950"
"Wheat"|"Bu"||40|||||||"10021773"|"21902951"
"Corn"|"Bu"||60|||||||"10021773"|"21902952"
"Alfalfa hay"|"Tons"||1.5|||||||"10021772"|"21902940"
"Grain sorghum"|"Bu"||40|||||||"10021772"|"21902941"
"Improved bermudagrass"|"AUM"||4.5|||||||"10021772"|"21902942"
"Peanuts"|"Lbs"||1300|||||||"10021772"|"21902943"
"Weeping lovegrass"|"AUM"||4.5|||||||"10021772"|"21902944"
"Wheat"|"Bu"||20|||||||"10021772"|"21902945"
"Corn"|"Bu"||65|||||||"10021771"|"21902935"
"Grain sorghum"|"Bu"||60|||||||"10021771"|"21902936"
"Soybeans"|"Bu"||25|||||||"10021771"|"21902937"
"Tall fescue"|"AUM"||4|||||||"10021771"|"21902938"
"Wheat"|"Bu"||30|||||||"10021771"|"21902939"
"Grain sorghum"|"Bu"||40|||||||"10021770"|"21902930"
"Improved bermudagrass"|"AUM"||4.5|||||||"10021770"|"21902931"
"Introduced bluestem"|"AUM"||4.5|||||||"10021770"|"21902932"
"Soybeans"|"Bu"||20|||||||"10021770"|"21902933"
"Wheat"|"Bu"||25|||||||"10021770"|"21902934"
"Improved bermudagrass"|"AUM"||6|||||||"10021769"|"21902928"
"Wheat"|"Bu"||20|||||||"10021769"|"21902929"
"Alfalfa hay"|"Tons"||1.5|||||||"10021768"|"21902922"
"Grain sorghum"|"Bu"||40|||||||"10021768"|"21902923"
"Improved bermudagrass"|"AUM"||4.5|||||||"10021768"|"21902924"
"Peanuts"|"Lbs"||1300|||||||"10021768"|"21902925"
"Weeping lovegrass"|"AUM"||4.5|||||||"10021768"|"21902926"
"Wheat"|"Bu"||20|||||||"10021768"|"21902927"
"Grain sorghum"|"Bu"||40|||||||"10021767"|"21902917"
"Improved bermudagrass"|"AUM"||4.5|||||||"10021767"|"21902918"
"Introduced bluestem"|"AUM"||4.5|||||||"10021767"|"21902919"
"Soybeans"|"Bu"||20|||||||"10021767"|"21902920"
"Wheat"|"Bu"||25|||||||"10021767"|"21902921"
"Grain sorghum"|"Bu"||35|||||||"10022001"|"21903821"
"Improved bermudagrass"|"AUM"||6.5|||||||"10022001"|"21903822"
"Wheat"|"Bu"||25|||||||"10022001"|"21903823"
"Grain sorghum"|"Bu"||30|||||||"10022000"|"21903817"
"Improved bermudagrass"|"AUM"||4.5|||||||"10022000"|"21903818"
"Soybeans"|"Bu"||20|||||||"10022000"|"21903819"
"Wheat"|"Bu"||20|||||||"10022000"|"21903820"
"Grain sorghum"|"Bu"||45|||||||"10021999"|"21903812"
"Improved bermudagrass"|"AUM"||5|||||||"10021999"|"21903813"
"Introduced bluestem"|"AUM"||5|||||||"10021999"|"21903814"
"Soybeans"|"Bu"||25|||||||"10021999"|"21903815"
"Wheat"|"Bu"||30|||||||"10021999"|"21903816"
"Tall wheatgrass"|"AUM"||4|||||||"10022002"|"21903824"
"Alfalfa hay"|"Tons"||1.5|||||||"10022002"|"21903825"
"Grain sorghum"|"Bu"||40|||||||"10022002"|"21903826"
"Improved bermudagrass"|"AUM"||4.5|||||||"10022002"|"21903827"
"Weeping lovegrass"|"AUM"||4.5|||||||"10022002"|"21903828"
"Wheat"|"Bu"||20|||||||"10022002"|"21903829"
"Grain sorghum"|"Bu"||35|||||||"10022003"|"21903830"
"Improved bermudagrass"|"AUM"||5.5|||||||"10022003"|"21903831"
"Wheat"|"Bu"||30|||||||"10022003"|"21903832"
"Improved bermudagrass"|"AUM"||6|||||||"10021765"|"21902915"
"Wheat"|"Bu"||20|||||||"10021765"|"21902916"
"Improved bermudagrass"|"AUM"||4.5|||||||"10021764"|"21902914"
"Alfalfa hay"|"Tons"||4|||||||"10021763"|"21902908"
"Grain sorghum"|"Bu"||60|||||||"10021763"|"21902909"
"Improved bermudagrass"|"AUM"||7|||||||"10021763"|"21902910"
"Soybeans"|"Bu"||20|||||||"10021763"|"21902911"
"Tall fescue"|"AUM"||6|||||||"10021763"|"21902912"
"Wheat"|"Bu"||25|||||||"10021763"|"21902913"
"Grain sorghum"|"Bu"||35|||||||"10021762"|"21902903"
"Improved bermudagrass"|"AUM"||4|||||||"10021762"|"21902904"
"Peanuts"|"Lbs"||1100|||||||"10021762"|"21902905"
"Weeping lovegrass"|"AUM"||4|||||||"10021762"|"21902906"
"Wheat"|"Bu"||15|||||||"10021762"|"21902907"
"Improved bermudagrass"|"AUM"||2.5|||||||"10021761"|"21902900"
"Weeping lovegrass"|"AUM"||2.5|||||||"10021761"|"21902901"
"Wheat"|"Bu"||10|||||||"10021761"|"21902902"
"Grain sorghum"|"Bu"||30|||||||"10021757"|"21902883"
"Improved bermudagrass"|"AUM"||3.5|||||||"10021757"|"21902884"
"Wheat"|"Bu"||15|||||||"10021757"|"21902885"
"Improved bermudagrass"|"AUM"||3|||||||"10021756"|"21902880"
"Weeping lovegrass"|"AUM"||3|||||||"10021756"|"21902881"
"Wheat"|"Bu"||15|||||||"10021756"|"21902882"
"Alfalfa hay"|"Tons"||2|||||||"10021755"|"21902873"
"Cotton lint"|"Lbs"||350|||||||"10021755"|"21902874"
"Grain sorghum"|"Bu"||40|||||||"10021755"|"21902875"
"Improved bermudagrass"|"AUM"||5|||||||"10021755"|"21902876"
"Introduced bluestem"|"AUM"||4.5|||||||"10021755"|"21902877"
"Weeping lovegrass"|"AUM"||5|||||||"10021755"|"21902878"
"Wheat"|"Bu"||25|||||||"10021755"|"21902879"
"Grain sorghum"|"Bu"||40|||||||"10021754"|"21902868"
"Improved bermudagrass"|"AUM"||4.5|||||||"10021754"|"21902869"
"Introduced bluestem"|"AUM"||4.5|||||||"10021754"|"21902870"
"Soybeans"|"Bu"||20|||||||"10021754"|"21902871"
"Wheat"|"Bu"||25|||||||"10021754"|"21902872"
"Improved bermudagrass"|"AUM"||6.5|||||||"10021741"|"21902798"
"Peanuts"|"Lbs"||1300|||||||"10021741"|"21902799"
"Soybeans"|"Bu"||30|||||||"10021741"|"21902800"
"Wheat"|"Bu"||40|||||||"10021741"|"21902801"
"Corn"|"Bu"||60|||||||"10021741"|"21902802"
"Grain sorghum"|"Bu"||65|||||||"10021741"|"21902803"
"Grain sorghum"|"Bu"||45|||||||"10021739"|"21902794"
"Improved bermudagrass"|"AUM"||6.5|||||||"10021739"|"21902795"
"Soybeans"|"Bu"||25|||||||"10021739"|"21902796"
"Wheat"|"Bu"||30|||||||"10021739"|"21902797"
"Grain sorghum"|"Bu"||45|||||||"10021735"|"21902777"
"Improved bermudagrass"|"AUM"||5|||||||"10021735"|"21902778"
"Introduced bluestem"|"AUM"||5|||||||"10021735"|"21902779"
"Soybeans"|"Bu"||25|||||||"10021735"|"21902780"
"Wheat"|"Bu"||30|||||||"10021735"|"21902781"
"Improved bermudagrass"|"AUM"||3|||||||"10021734"|"21902774"
"Weeping lovegrass"|"AUM"||3|||||||"10021734"|"21902775"
"Wheat"|"Bu"||15|||||||"10021734"|"21902776"
"Alfalfa hay"|"Tons"||2.5|||||||"10021733"|"21902768"
"Cotton lint"|"Lbs"||350|||||||"10021733"|"21902769"
"Grain sorghum"|"Bu"||40|||||||"10021733"|"21902770"
"Improved bermudagrass"|"AUM"||5.5|||||||"10021733"|"21902771"
"Weeping lovegrass"|"AUM"||5.5|||||||"10021733"|"21902772"
"Wheat"|"Bu"||30|||||||"10021733"|"21902773"
"Alfalfa hay"|"Tons"||2|||||||"10021732"|"21902762"
"Grain sorghum"|"Bu"||45|||||||"10021732"|"21902763"
"Improved bermudagrass"|"AUM"||5|||||||"10021732"|"21902764"
"Peanuts"|"Lbs"||1400|||||||"10021732"|"21902765"
"Weeping lovegrass"|"AUM"||5|||||||"10021732"|"21902766"
"Wheat"|"Bu"||25|||||||"10021732"|"21902767"
"Alfalfa hay"|"Tons"||5|||||||"10021731"|"21902755"
"Cool-season grasses"|"AUM"||8|||||||"10021731"|"21902756"
"Corn"|"Bu"||80|||||||"10021731"|"21902757"
"Grain sorghum"|"Bu"||75|||||||"10021731"|"21902758"
"Pecans"|"Cwt"||12|||||||"10021731"|"21902759"
"Soybeans"|"Bu"||35|||||||"10021731"|"21902760"
"Wheat"|"Bu"||42|||||||"10021731"|"21902761"
"Alfalfa hay"|"Tons"||4.5|||||||"10021730"|"21902748"
"Corn"|"Bu"||75|||||||"10021730"|"21902749"
"Grain sorghum"|"Bu"||75|||||||"10021730"|"21902750"
"Improved bermudagrass"|"AUM"||8|||||||"10021730"|"21902751"
"Soybeans"|"Bu"||35|||||||"10021730"|"21902752"
"Tall fescue"|"AUM"||7|||||||"10021730"|"21902753"
"Wheat"|"Bu"||40|||||||"10021730"|"21902754"
"Alfalfa hay"|"Tons"||4.5|||||||"10021729"|"21902743"
"Grain sorghum"|"Bu"||65|||||||"10021729"|"21902744"
"Improved bermudagrass"|"AUM"||8|||||||"10021729"|"21902745"
"Soybeans"|"Bu"||30|||||||"10021729"|"21902746"
"Wheat"|"Bu"||35|||||||"10021729"|"21902747"
"Alfalfa hay"|"Tons"||3|||||||"10021728"|"21902738"
"Grain sorghum"|"Bu"||50|||||||"10021728"|"21902739"
"Improved bermudagrass"|"AUM"||6.5|||||||"10021728"|"21902740"
"Soybeans"|"Bu"||25|||||||"10021728"|"21902741"
"Wheat"|"Bu"||30|||||||"10021728"|"21902742"
"Alfalfa hay"|"Tons"||1|||||||"10021726"|"21902734"
"Grain sorghum"|"Bu"||30|||||||"10021726"|"21902735"
"Improved bermudagrass"|"AUM"||3.5|||||||"10021726"|"21902736"
"Wheat"|"Bu"||25|||||||"10021726"|"21902737"
"Alfalfa hay"|"Tons"||4|||||||"10021725"|"21902729"
"Grain sorghum"|"Bu"||65|||||||"10021725"|"21902730"
"Improved bermudagrass"|"AUM"||7|||||||"10021725"|"21902731"
"Soybeans"|"Bu"||30|||||||"10021725"|"21902732"
"Wheat"|"Bu"||40|||||||"10021725"|"21902733"
"Grain sorghum"|"Bu"||30|||||||"10021724"|"21902726"
"Improved bermudagrass"|"AUM"||3|||||||"10021724"|"21902727"
"Wheat"|"Bu"||20|||||||"10021724"|"21902728"
"Alfalfa hay"|"Tons"||4|||||||"10021723"|"21902719"
"Grain sorghum"|"Bu"||70|||||||"10021723"|"21902720"
"Improved bermudagrass"|"AUM"||7|||||||"10021723"|"21902721"
"Soybeans"|"Bu"||35|||||||"10021723"|"21902722"
"Tall fescue"|"AUM"||6|||||||"10021723"|"21902723"
"Wheat"|"Bu"||40|||||||"10021723"|"21902724"
"Corn"|"Bu"||60|||||||"10021723"|"21902725"
"Alfalfa hay"|"Tons"||3|||||||"10021722"|"21902714"
"Grain sorghum"|"Bu"||50|||||||"10021722"|"21902715"
"Improved bermudagrass"|"AUM"||6.5|||||||"10021722"|"21902716"
"Soybeans"|"Bu"||25|||||||"10021722"|"21902717"
"Wheat"|"Bu"||30|||||||"10021722"|"21902718"
"Alfalfa hay"|"Tons"||4|||||||"10021720"|"21902709"
"Grain sorghum"|"Bu"||65|||||||"10021720"|"21902710"
"Improved bermudagrass"|"AUM"||7|||||||"10021720"|"21902711"
"Soybeans"|"Bu"||30|||||||"10021720"|"21902712"
"Wheat"|"Bu"||40|||||||"10021720"|"21902713"
"Alfalfa hay"|"Tons"||5|||||||"10021941"|"21903658"
"Cool-season grasses"|"AUM"||8|||||||"10021941"|"21903659"
"Corn"|"Bu"||80|||||||"10021941"|"21903660"
"Grain sorghum"|"Bu"||75|||||||"10021941"|"21903661"
"Pecans"|"Cwt"||12|||||||"10021941"|"21903662"
"Soybeans"|"Bu"||35|||||||"10021941"|"21903663"
"Wheat"|"Bu"||42|||||||"10021941"|"21903664"
"Corn"|"Bu"||86|||||||"10021940"|"21903653"
"Grain sorghum"|"Bu"||75|||||||"10021940"|"21903654"
"Grass-legume hay"|"Tons"||3|||||||"10021940"|"21903655"
"Soybeans"|"Bu"||30|||||||"10021940"|"21903656"
"Tall fescue"|"AUM"||7|||||||"10021940"|"21903657"
"Alfalfa hay"|"Tons"||5|||||||"10021939"|"21903648"
"Grain sorghum"|"Bu"||70|||||||"10021939"|"21903649"
"Improved bermudagrass"|"AUM"||8.5|||||||"10021939"|"21903650"
"Soybeans"|"Bu"||35|||||||"10021939"|"21903651"
"Wheat"|"Bu"||35|||||||"10021939"|"21903652"
"Alfalfa hay"|"Tons"||4.5|||||||"10021942"|"21903665"
"Corn"|"Bu"||75|||||||"10021942"|"21903666"
"Grain sorghum"|"Bu"||75|||||||"10021942"|"21903667"
"Improved bermudagrass"|"AUM"||8|||||||"10021942"|"21903668"
"Soybeans"|"Bu"||35|||||||"10021942"|"21903669"
"Tall fescue"|"AUM"||7|||||||"10021942"|"21903670"
"Wheat"|"Bu"||40|||||||"10021942"|"21903671"
"Alfalfa hay"|"Tons"||4|||||||"10021938"|"21903643"
"Grain sorghum"|"Bu"||65|||||||"10021938"|"21903644"
"Improved bermudagrass"|"AUM"||7|||||||"10021938"|"21903645"
"Soybeans"|"Bu"||30|||||||"10021938"|"21903646"
"Wheat"|"Bu"||40|||||||"10021938"|"21903647"
"Improved bermudagrass"|"AUM"||6.5|||||||"10021937"|"21903637"
"Peanuts"|"Lbs"||1300|||||||"10021937"|"21903638"
"Soybeans"|"Bu"||30|||||||"10021937"|"21903639"
"Wheat"|"Bu"||40|||||||"10021937"|"21903640"
"Corn"|"Bu"||60|||||||"10021937"|"21903641"
"Grain sorghum"|"Bu"||65|||||||"10021937"|"21903642"
"Alfalfa hay"|"Tons"||1.5|||||||"10021936"|"21903633"
"Grain sorghum"|"Bu"||36|||||||"10021936"|"21903634"
"Smooth bromegrass"|"AUM"||3.5|||||||"10021936"|"21903635"
"Wheat"|"Bu"||24|||||||"10021936"|"21903636"
"Alfalfa hay"|"Tons"||3|||||||"10021935"|"21903628"
"Grain sorghum"|"Bu"||50|||||||"10021935"|"21903629"
"Improved bermudagrass"|"AUM"||6.5|||||||"10021935"|"21903630"
"Soybeans"|"Bu"||25|||||||"10021935"|"21903631"
"Wheat"|"Bu"||30|||||||"10021935"|"21903632"
"Alfalfa hay"|"Tons"||1.5|||||||"10021934"|"21903624"
"Grain sorghum"|"Bu"||36|||||||"10021934"|"21903625"
"Smooth bromegrass"|"AUM"||3.5|||||||"10021934"|"21903626"
"Wheat"|"Bu"||24|||||||"10021934"|"21903627"
"Alfalfa hay"|"Tons"||4|||||||"10021933"|"21903619"
"Grain sorghum"|"Bu"||65|||||||"10021933"|"21903620"
"Improved bermudagrass"|"AUM"||7|||||||"10021933"|"21903621"
"Soybeans"|"Bu"||30|||||||"10021933"|"21903622"
"Wheat"|"Bu"||40|||||||"10021933"|"21903623"
"Improved bermudagrass"|"AUM"||6.5|||||||"10021932"|"21903613"
"Peanuts"|"Lbs"||1300|||||||"10021932"|"21903614"
"Soybeans"|"Bu"||30|||||||"10021932"|"21903615"
"Wheat"|"Bu"||40|||||||"10021932"|"21903616"
"Corn"|"Bu"||60|||||||"10021932"|"21903617"
"Grain sorghum"|"Bu"||65|||||||"10021932"|"21903618"
"Alfalfa hay"|"Tons"||3|||||||"10021931"|"21903608"
"Grain sorghum"|"Bu"||50|||||||"10021931"|"21903609"
"Improved bermudagrass"|"AUM"||6.5|||||||"10021931"|"21903610"
"Soybeans"|"Bu"||25|||||||"10021931"|"21903611"
"Wheat"|"Bu"||30|||||||"10021931"|"21903612"
"Alfalfa hay"|"Tons"||4|||||||"10021930"|"21903602"
"Grain sorghum"|"Bu"||75|||||||"10021930"|"21903603"
"Improved bermudagrass"|"AUM"||8|||||||"10021930"|"21903604"
"Soybeans"|"Bu"||30|||||||"10021930"|"21903605"
"Tall fescue"|"AUM"||6|||||||"10021930"|"21903606"
"Wheat"|"Bu"||35|||||||"10021930"|"21903607"
"Alfalfa hay"|"Tons"||5|||||||"10021929"|"21903597"
"Grain sorghum"|"Bu"||70|||||||"10021929"|"21903598"
"Improved bermudagrass"|"AUM"||8.5|||||||"10021929"|"21903599"
"Soybeans"|"Bu"||35|||||||"10021929"|"21903600"
"Wheat"|"Bu"||35|||||||"10021929"|"21903601"
"Alfalfa hay"|"Tons"||4.5|||||||"10021928"|"21903592"
"Grain sorghum"|"Bu"||65|||||||"10021928"|"21903593"
"Improved bermudagrass"|"AUM"||8|||||||"10021928"|"21903594"
"Soybeans"|"Bu"||30|||||||"10021928"|"21903595"
"Wheat"|"Bu"||35|||||||"10021928"|"21903596"
"Alfalfa hay"|"Tons"||4.5|||||||"10021927"|"21903585"
"Corn"|"Bu"||75|||||||"10021927"|"21903586"
"Grain sorghum"|"Bu"||75|||||||"10021927"|"21903587"
"Improved bermudagrass"|"AUM"||8|||||||"10021927"|"21903588"
"Soybeans"|"Bu"||35|||||||"10021927"|"21903589"
"Tall fescue"|"AUM"||7|||||||"10021927"|"21903590"
"Wheat"|"Bu"||40|||||||"10021927"|"21903591"
"Cool-season grasses"|"AUM"||7|||||||"10021926"|"21903584"
"Alfalfa hay"|"Tons"||5|||||||"10021925"|"21903579"
"Grain sorghum"|"Bu"||70|||||||"10021925"|"21903580"
"Improved bermudagrass"|"AUM"||8.5|||||||"10021925"|"21903581"
"Soybeans"|"Bu"||35|||||||"10021925"|"21903582"
"Wheat"|"Bu"||35|||||||"10021925"|"21903583"
"Alfalfa hay"|"Tons"||4|||||||"10021924"|"21903573"
"Grain sorghum"|"Bu"||75|||||||"10021924"|"21903574"
"Improved bermudagrass"|"AUM"||8|||||||"10021924"|"21903575"
"Soybeans"|"Bu"||30|||||||"10021924"|"21903576"
"Tall fescue"|"AUM"||6|||||||"10021924"|"21903577"
"Wheat"|"Bu"||35|||||||"10021924"|"21903578"
"Alfalfa hay"|"Tons"||5|||||||"10021923"|"21903566"
"Cool-season grasses"|"AUM"||8|||||||"10021923"|"21903567"
"Corn"|"Bu"||80|||||||"10021923"|"21903568"
"Grain sorghum"|"Bu"||75|||||||"10021923"|"21903569"
"Pecans"|"Cwt"||12|||||||"10021923"|"21903570"
"Soybeans"|"Bu"||35|||||||"10021923"|"21903571"
"Wheat"|"Bu"||42|||||||"10021923"|"21903572"
"Improved bermudagrass"|"AUM"||3.5|||||||"10021914"|"21903513"
"Wheat"|"Bu"||20|||||||"10021914"|"21903514"
"Grain sorghum"|"Bu"||60|||||||"10021912"|"21903509"
"Improved bermudagrass"|"AUM"||6.5|||||||"10021912"|"21903510"
"Soybeans"|"Bu"||25|||||||"10021912"|"21903511"
"Wheat"|"Bu"||35|||||||"10021912"|"21903512"
"Improved bermudagrass"|"AUM"||2.5|||||||"10021910"|"21903507"
"Wheat"|"Bu"||15|||||||"10021910"|"21903508"
"Grain sorghum"|"Bu"||60|||||||"10021909"|"21903503"
"Improved bermudagrass"|"AUM"||6.5|||||||"10021909"|"21903504"
"Soybeans"|"Bu"||25|||||||"10021909"|"21903505"
"Wheat"|"Bu"||35|||||||"10021909"|"21903506"
"Caucasian bluestem"|"AUM"||8.2|||||||"10021908"|"21903499"
"Wheat"|"Bu"||15|||||||"10021908"|"21903500"
"Improved bermudagrass"|"AUM"||3.5|||||||"10021908"|"21903501"
"Introduced bluestem"|"AUM"||6.6|||||||"10021908"|"21903502"
"Improved bermudagrass"|"AUM"||4|||||||"10021907"|"21903498"
"Improved bermudagrass"|"AUM"||2.5|||||||"10021906"|"21903496"
"Wheat"|"Bu"||15|||||||"10021906"|"21903497"
"Grain sorghum"|"Bu"||35|||||||"10021901"|"21903477"
"Improved bermudagrass"|"AUM"||4|||||||"10021901"|"21903478"
"Peanuts"|"Lbs"||1100|||||||"10021901"|"21903479"
"Weeping lovegrass"|"AUM"||4|||||||"10021901"|"21903480"
"Wheat"|"Bu"||15|||||||"10021901"|"21903481"
"Improved bermudagrass"|"AUM"||3.5|||||||"10021896"|"21903475"
"Wheat"|"Bu"||20|||||||"10021896"|"21903476"
"Improved bermudagrass"|"AUM"||2|||||||"10021894"|"21903473"
"Weeping lovegrass"|"AUM"||2|||||||"10021894"|"21903474"
"Caucasian bluestem"|"AUM"||8.2|||||||"10021892"|"21903469"
"Wheat"|"Bu"||15|||||||"10021892"|"21903470"
"Improved bermudagrass"|"AUM"||3.5|||||||"10021892"|"21903471"
"Introduced bluestem"|"AUM"||6.6|||||||"10021892"|"21903472"
"Improved bermudagrass"|"AUM"||4|||||||"10021891"|"21903468"
"Improved bermudagrass"|"AUM"||6|||||||"10021889"|"21903466"
"Wheat"|"Bu"||20|||||||"10021889"|"21903467"
"Improved bermudagrass"|"AUM"||4.5|||||||"10021888"|"21903465"
"Alfalfa hay"|"Tons"||4.5|||||||"10021887"|"21903456"
|"Bu"||70|||||||"10021887"|"21903457"
"Improved bermudagrass"|"AUM"||7|||||||"10021887"|"21903458"
"Peanuts"|"Lbs"||1400|||||||"10021887"|"21903459"
"Soybeans"|"Bu"||35|||||||"10021887"|"21903460"
"Tall fescue"|"AUM"||6|||||||"10021887"|"21903461"
"Wheat"|"Bu"||35|||||||"10021887"|"21903462"
"Caucasian bluestem"|"AUM"||6.5|||||||"10021887"|"21903463"
"Introduced bluestem"|"AUM"||5.2|||||||"10021887"|"21903464"
"Improved bermudagrass"|"AUM"||4|||||||"10021886"|"21903455"
"Grain sorghum"|"Bu"||35|||||||"10021885"|"21903452"
"Improved bermudagrass"|"AUM"||6.5|||||||"10021885"|"21903453"
"Wheat"|"Bu"||25|||||||"10021885"|"21903454"
"Grain sorghum"|"Bu"||45|||||||"10021884"|"21903448"
"Improved bermudagrass"|"AUM"||6.5|||||||"10021884"|"21903449"
"Soybeans"|"Bu"||25|||||||"10021884"|"21903450"
"Wheat"|"Bu"||30|||||||"10021884"|"21903451"
"Improved bermudagrass"|"AUM"||6.5|||||||"10021883"|"21903442"
"Peanuts"|"Lbs"||1300|||||||"10021883"|"21903443"
"Soybeans"|"Bu"||30|||||||"10021883"|"21903444"
"Wheat"|"Bu"||40|||||||"10021883"|"21903445"
"Corn"|"Bu"||60|||||||"10021883"|"21903446"
"Grain sorghum"|"Bu"||65|||||||"10021883"|"21903447"
"Improved bermudagrass"|"AUM"||4|||||||"10021875"|"21903415"
"Grain sorghum"|"Bu"||65|||||||"10021874"|"21903409"
"Improved bermudagrass"|"AUM"||6.5|||||||"10021874"|"21903410"
"Soybeans"|"Bu"||30|||||||"10021874"|"21903411"
"Tall fescue"|"AUM"||4.5|||||||"10021874"|"21903412"
"Wheat"|"Bu"||25|||||||"10021874"|"21903413"
"Corn"|"Bu"||55|||||||"10021874"|"21903414"
"Improved bermudagrass"|"AUM"||6|||||||"10021873"|"21903407"
"Wheat"|"Bu"||20|||||||"10021873"|"21903408"
"Alfalfa hay"|"Tons"||3|||||||"10021872"|"21903401"
"Corn"|"Bu"||45|||||||"10021872"|"21903402"
"Grain sorghum"|"Bu"||55|||||||"10021872"|"21903403"
"Soybeans"|"Bu"||20|||||||"10021872"|"21903404"
"Tall fescue"|"AUM"||5|||||||"10021872"|"21903405"
"Wheat"|"Bu"||32|||||||"10021872"|"21903406"
"Improved bermudagrass"|"AUM"||6.5|||||||"10021871"|"21903398"
"Soybeans"|"Bu"||20|||||||"10021871"|"21903399"
"Wheat"|"Bu"||25|||||||"10021871"|"21903400"
"Alfalfa hay"|"Tons"||4|||||||"10021869"|"21903391"
"Grain sorghum"|"Bu"||70|||||||"10021869"|"21903392"
"Improved bermudagrass"|"AUM"||7|||||||"10021869"|"21903393"
"Soybeans"|"Bu"||35|||||||"10021869"|"21903394"
"Tall fescue"|"AUM"||6|||||||"10021869"|"21903395"
"Wheat"|"Bu"||40|||||||"10021869"|"21903396"
"Corn"|"Bu"||60|||||||"10021869"|"21903397"
"Corn"|"Bu"||65|||||||"10021868"|"21903386"
"Grain sorghum"|"Bu"||60|||||||"10021868"|"21903387"
"Soybeans"|"Bu"||25|||||||"10021868"|"21903388"
"Tall fescue"|"AUM"||4|||||||"10021868"|"21903389"
"Wheat"|"Bu"||30|||||||"10021868"|"21903390"
"Corn"|"Bu"||50|||||||"10021867"|"21903380"
"Grain sorghum"|"Bu"||40|||||||"10021867"|"21903381"
"Improved bermudagrass"|"AUM"||5.5|||||||"10021867"|"21903382"
"Soybeans"|"Bu"||20|||||||"10021867"|"21903383"
"Tall fescue"|"AUM"||5.5|||||||"10021867"|"21903384"
"Wheat"|"Bu"||30|||||||"10021867"|"21903385"
"Corn"|"Bu"||65|||||||"10021866"|"21903375"
"Grain sorghum"|"Bu"||60|||||||"10021866"|"21903376"
"Soybeans"|"Bu"||25|||||||"10021866"|"21903377"
"Tall fescue"|"AUM"||4|||||||"10021866"|"21903378"
"Wheat"|"Bu"||30|||||||"10021866"|"21903379"
"Alfalfa hay"|"Tons"||4.5|||||||"10021865"|"21903366"
|"Bu"||70|||||||"10021865"|"21903367"
"Improved bermudagrass"|"AUM"||7|||||||"10021865"|"21903368"
"Peanuts"|"Lbs"||1400|||||||"10021865"|"21903369"
"Soybeans"|"Bu"||35|||||||"10021865"|"21903370"
"Tall fescue"|"AUM"||6|||||||"10021865"|"21903371"
"Wheat"|"Bu"||35|||||||"10021865"|"21903372"
"Caucasian bluestem"|"AUM"||6.5|||||||"10021865"|"21903373"
"Introduced bluestem"|"AUM"||5.2|||||||"10021865"|"21903374"
"Alfalfa hay"|"Tons"||4|||||||"10021864"|"21903359"
"Grain sorghum"|"Bu"||70|||||||"10021864"|"21903360"
"Improved bermudagrass"|"AUM"||7|||||||"10021864"|"21903361"
"Soybeans"|"Bu"||35|||||||"10021864"|"21903362"
"Tall fescue"|"AUM"||6|||||||"10021864"|"21903363"
"Wheat"|"Bu"||40|||||||"10021864"|"21903364"
"Corn"|"Bu"||60|||||||"10021864"|"21903365"
"Corn"|"Bu"||50|||||||"10021863"|"21903353"
"Grain sorghum"|"Bu"||40|||||||"10021863"|"21903354"
"Improved bermudagrass"|"AUM"||5.5|||||||"10021863"|"21903355"
"Soybeans"|"Bu"||20|||||||"10021863"|"21903356"
"Tall fescue"|"AUM"||5.5|||||||"10021863"|"21903357"
"Wheat"|"Bu"||30|||||||"10021863"|"21903358"
"Corn"|"Bu"||65|||||||"10021862"|"21903348"
"Grain sorghum"|"Bu"||60|||||||"10021862"|"21903349"
"Soybeans"|"Bu"||25|||||||"10021862"|"21903350"
"Tall fescue"|"AUM"||4|||||||"10021862"|"21903351"
"Wheat"|"Bu"||30|||||||"10021862"|"21903352"
"Alfalfa hay"|"Tons"||4|||||||"10021861"|"21903341"
"Corn"|"Bu"||60|||||||"10021861"|"21903342"
"Grain sorghum"|"Bu"||70|||||||"10021861"|"21903343"
"Improved bermudagrass"|"AUM"||7|||||||"10021861"|"21903344"
"Soybeans"|"Bu"||35|||||||"10021861"|"21903345"
"Tall fescue"|"AUM"||6|||||||"10021861"|"21903346"
"Wheat"|"Bu"||40|||||||"10021861"|"21903347"
"Corn"|"Bu"||55|||||||"10021860"|"21903335"
"Grain sorghum"|"Bu"||45|||||||"10021860"|"21903336"
"Improved bermudagrass"|"AUM"||6|||||||"10021860"|"21903337"
"Soybeans"|"Bu"||25|||||||"10021860"|"21903338"
"Tall fescue"|"AUM"||6|||||||"10021860"|"21903339"
"Wheat"|"Bu"||35|||||||"10021860"|"21903340"
"Alfalfa hay"|"Tons"||5|||||||"10021859"|"21903330"
"Grain sorghum"|"Bu"||70|||||||"10021859"|"21903331"
"Improved bermudagrass"|"AUM"||8.5|||||||"10021859"|"21903332"
"Soybeans"|"Bu"||35|||||||"10021859"|"21903333"
"Wheat"|"Bu"||35|||||||"10021859"|"21903334"
"Grain sorghum"|"Bu"||50|||||||"10021858"|"21903326"
"Improved bermudagrass"|"AUM"||6|||||||"10021858"|"21903327"
"Soybeans"|"Bu"||20|||||||"10021858"|"21903328"
"Wheat"|"Bu"||25|||||||"10021858"|"21903329"
"Corn"|"Bu"||86|||||||"10021857"|"21903321"
"Grain sorghum"|"Bu"||75|||||||"10021857"|"21903322"
"Grass-legume hay"|"Tons"||3|||||||"10021857"|"21903323"
"Soybeans"|"Bu"||30|||||||"10021857"|"21903324"
"Tall fescue"|"AUM"||7|||||||"10021857"|"21903325"
"Corn"|"Bu"||65|||||||"10021856"|"21903316"
"Grain sorghum"|"Bu"||60|||||||"10021856"|"21903317"
"Soybeans"|"Bu"||25|||||||"10021856"|"21903318"
"Tall fescue"|"AUM"||4|||||||"10021856"|"21903319"
"Wheat"|"Bu"||30|||||||"10021856"|"21903320"
"Corn"|"Bu"||55|||||||"10021855"|"21903310"
"Grain sorghum"|"Bu"||45|||||||"10021855"|"21903311"
"Improved bermudagrass"|"AUM"||6|||||||"10021855"|"21903312"
"Soybeans"|"Bu"||25|||||||"10021855"|"21903313"
"Tall fescue"|"AUM"||6|||||||"10021855"|"21903314"
"Wheat"|"Bu"||35|||||||"10021855"|"21903315"
"Alfalfa hay"|"Tons"||4.5|||||||"10021854"|"21903303"
"Grain sorghum"|"Bu"||70|||||||"10021854"|"21903304"
"Improved bermudagrass"|"AUM"||7|||||||"10021854"|"21903305"
"Peanuts"|"Lbs"||1400|||||||"10021854"|"21903306"
"Soybeans"|"Bu"||35|||||||"10021854"|"21903307"
"Tall fescue"|"AUM"||6|||||||"10021854"|"21903308"
"Wheat"|"Bu"||40|||||||"10021854"|"21903309"
"Alfalfa hay"|"Tons"||4|||||||"10021853"|"21903296"
"Corn"|"Bu"||60|||||||"10021853"|"21903297"
"Grain sorghum"|"Bu"||70|||||||"10021853"|"21903298"
"Improved bermudagrass"|"AUM"||7|||||||"10021853"|"21903299"
"Soybeans"|"Bu"||35|||||||"10021853"|"21903300"
"Tall fescue"|"AUM"||6|||||||"10021853"|"21903301"
"Wheat"|"Bu"||40|||||||"10021853"|"21903302"
"Improved bermudagrass"|"AUM"||3|||||||"10021852"|"21903295"
