# Supplementary material for: Hydrologic-Process-Based Soil Texture Classifications for Improved Visualization of Landscape Function
Source: PLoS One. 2015 Jun 29;10(6):e0131299. doi: 10.1371/journal.pone.0131299 (PMC4488316; doi:10.1371/journal.pone.0131299)
Supplement: S1 Data — Spatial, tabular and soil database files for the Oklahoma region that was used for creating the soil maps downloaded from the NRCS Web Soil Survey. (ZIP) [file pone.0131299.s001.zip › wss_aoi_2014-09-16_15-16-25/tabular/cdfeat.txt]

"Argillic horizon"|40|43|50|50|178|203|100|135|150|"10022003"|"2923912"
"Mollic epipedon"|0|0|0|25|33|40|25|33|40|"10022003"|"2923913"
"Lithologic discontinuity"|165|178|180|180|203|210|20|25|30|"10022003"|"2923914"
"Densic contact"|175|178|190|190|203|215|20|25|30|"10022003"|"2923915"
"Mollic epipedon"|0|0|0|25|36|49|25|36|49|"10022002"|"2923910"
"Argillic horizon"|30|36|51|51|99|102|40|48|55|"10022002"|"2923911"
"Mollic epipedon"|0|0|0|20|28|30|25|28|30|"10021999"|"2923907"
"Slickensides"|100|107|110|175|203|210|90|96|100|"10021999"|"2923908"
"Argillic horizon"|20|28|30|190|203|210|160|175|190|"10021999"|"2923909"
"Aquic conditions"||71|||91|||||"10021965"|"2923830"
"Lithic contact"||104||||||||"10021965"|"2923831"
"Paralithic contact"||91||||||||"10021965"|"2923832"
"Argillic horizon"||23|||91|||||"10021965"|"2923833"
"Ochric epipedon"||0|||23|||||"10021965"|"2923834"
"Cambic horizon"||13|||38|||25||"10021966"|"2923835"
"Lithic contact"||38||||||||"10021966"|"2923836"
"Ochric epipedon"||0|||13|||13||"10021966"|"2923837"
"Aquic conditions"||46|||71|||||"10021967"|"2923838"
"Argillic horizon"||25|||71|||||"10021967"|"2923839"
"Ochric epipedon"||0|||25|||||"10021967"|"2923840"
"Densic contact"||71||||||||"10021967"|"2923841"
"Aquic conditions"||46|||71|||||"10021987"|"2923878"
"Argillic horizon"||25|||71|||||"10021987"|"2923879"
"Ochric epipedon"||0|||25|||||"10021987"|"2923880"
"Densic contact"||71||||||||"10021987"|"2923881"
"Cambic horizon"||13|||38|||25||"10021988"|"2923882"
"Lithic contact"||38||||||||"10021988"|"2923883"
"Ochric epipedon"||0|||13|||||"10021988"|"2923884"
"Cambic horizon"||13|||38|||25||"10021983"|"2923866"
"Lithic contact"||38||||||||"10021983"|"2923867"
"Ochric epipedon"||0|||13|||||"10021983"|"2923868"
"Aquic conditions"||71|||91|||||"10021984"|"2923869"
"Lithic contact"||104||||||||"10021984"|"2923870"
"Paralithic contact"||91||||||||"10021984"|"2923871"
"Argillic horizon"||23|||91|||||"10021984"|"2923872"
"Ochric epipedon"||0|||23|||||"10021984"|"2923873"
"Argillic horizon"||25|||71|||||"10021985"|"2923874"
"Ochric epipedon"||0|||25|||||"10021985"|"2923875"
"Densic contact"||71||||||||"10021985"|"2923876"
"Aquic conditions"||46|||71|||||"10021985"|"2923877"
"Cambic horizon"||13|||38|||25||"10021978"|"2923854"
"Lithic contact"||38||||||||"10021978"|"2923855"
"Ochric epipedon"||0|||13|||||"10021978"|"2923856"
"Aquic conditions"||71|||91|||||"10021979"|"2923857"
"Lithic contact"||104||||||||"10021979"|"2923858"
"Paralithic contact"||91||||||||"10021979"|"2923859"
"Argillic horizon"||23|||91|||||"10021979"|"2923860"
"Ochric epipedon"||0|||23|||||"10021979"|"2923861"
"Aquic conditions"||46|||71|||||"10021980"|"2923862"
"Argillic horizon"||25|||71|||||"10021980"|"2923863"
"Ochric epipedon"||0|||25|||||"10021980"|"2923864"
"Densic contact"||71||||||||"10021980"|"2923865"
"Cambic horizon"||13|||38|||25||"10021971"|"2923842"
"Lithic contact"||38||||||||"10021971"|"2923843"
"Ochric epipedon"||0|||13|||||"10021971"|"2923844"
"Aquic conditions"||71|||91|||||"10021972"|"2923845"
"Lithic contact"||104||||||||"10021972"|"2923846"
"Paralithic contact"||91||||||||"10021972"|"2923847"
"Argillic horizon"||23|||91|||||"10021972"|"2923848"
"Ochric epipedon"||0|||23|||||"10021972"|"2923849"
"Aquic conditions"||46|||71|||||"10021973"|"2923850"
"Argillic horizon"||25|||71|||||"10021973"|"2923851"
"Ochric epipedon"||0|||25|||||"10021973"|"2923852"
"Densic contact"||71||||||||"10021973"|"2923853"
