# Supplementary material for: Hydrologic-Process-Based Soil Texture Classifications for Improved Visualization of Landscape Function
Source: PLoS One. 2015 Jun 29;10(6):e0131299. doi: 10.1371/journal.pone.0131299 (PMC4488316; doi:10.1371/journal.pone.0131299)
Supplement: S1 Data — Spatial, tabular and soil database files for the Oklahoma region that was used for creating the soil maps downloaded from the NRCS Web Soil Survey. (ZIP) [file pone.0131299.s001.zip › wss_aoi_2014-09-16_15-16-25/tabular/cecoclas.txt]

"NRCS Rangeland Site"|"Ecological Site Description Database"|"R112XY010OK"|"Claypan prairie PE 62-80"|"10021720"|"1096929"
"Forage Suitability Groups"||"G076XY026OK"|"Unnamed"|"10021720"|"1241361"
"NRCS Rangeland Site"|"Ecological Site Description Database"|"R076XY098OK"|"Very Shallow PE 54-62"|"10021721"|"1096930"
"NRCS Rangeland Site"|"Ecological Site Description Database"|"R112XY059OK"|"Loamy prairie (Northeast) PE 62-80"|"10021722"|"1096931"
"Forage Suitability Groups"||"G076XY134OK"|"Unnamed"|"10021722"|"1241362"
"NRCS Rangeland Site"|"Ecological Site Description Database"|"R112XY059OK"|"Loamy prairie (Northeast) PE 62-80"|"10021723"|"1096932"
"Forage Suitability Groups"||"G112XY078OK"|"Unnamed"|"10021723"|"1241363"
"NRCS Rangeland Site"|"Ecological Site Description Database"|"R080AY010OK"|"Claypan Prairie"|"10021724"|"1096933"
"Forage Suitability Groups"||"G080AY161OK"|"Unnamed"|"10021724"|"1241364"
"NRCS Rangeland Site"|"Ecological Site Description Database"|"R112XY010OK"|"Claypan prairie PE 62-80"|"10021725"|"1096934"
"Forage Suitability Groups"||"G076XY026OK"|"Unnamed"|"10021725"|"1241365"
"NRCS Rangeland Site"|"Ecological Site Description Database"|"R080AY010OK"|"Claypan Prairie"|"10021726"|"1096935"
"Forage Suitability Groups"||"G080AY088OK"|"Unnamed"|"10021726"|"1241366"
"NRCS Rangeland Site"|"Ecological Site Description Database"|"R076XY098OK"|"Very Shallow PE 54-62"|"10021727"|"1096936"
"NRCS Rangeland Site"|"Ecological Site Description Database"|"R112XY059OK"|"Loamy prairie (Northeast) PE 62-80"|"10021728"|"1096937"
"Forage Suitability Groups"||"G076XY134OK"|"Unnamed"|"10021728"|"1241367"
"NRCS Rangeland Site"|"Ecological Site Description Database"|"R076XY050OK"|"Loamy Bottomland PE 54-62"|"10021729"|"1096938"
"Forage Suitability Groups"||"G112XY017OK"|"Unnamed"|"10021729"|"1241368"
"NRCS Rangeland Site"|"Ecological Site Description Database"|"R112XY050OK"|"Loamy bottomland PE 62-80"|"10021730"|"1096939"
"Forage Suitability Groups"||"G112XY017OK"|"Unnamed"|"10021730"|"1241369"
"NRCS Rangeland Site"|"Ecological Site Description Database"|"R112XY050OK"|"Loamy bottomland PE 62-80"|"10021731"|"1096940"
"Forage Suitability Groups"||"G112XY017OK"|"Unnamed"|"10021731"|"1241370"
"NRCS Rangeland Site"|"Ecological Site Description Database"|"R080AY056OK"|"Loamy Prairie "|"10021732"|"1096941"
"Forage Suitability Groups"||"G080AY073OK"|"Unnamed"|"10021732"|"1241371"
"NRCS Rangeland Site"|"Ecological Site Description Database"|"R080AY056OK"|"Loamy Prairie "|"10021733"|"1096942"
"Forage Suitability Groups"||"G080AY026OK"|"Unnamed"|"10021733"|"1241372"
"NRCS Rangeland Site"|"Ecological Site Description Database"|"R080AY083OK"|"Shallow Prairie"|"10021734"|"1096943"
"Forage Suitability Groups"||"G080AY212OK"|"Unnamed"|"10021734"|"1241373"
"NRCS Rangeland Site"|"Ecological Site Description Database"|"R080AY010OK"|"Claypan Prairie"|"10021735"|"1096944"
"Forage Suitability Groups"||"G080AY134OK"|"Unnamed"|"10021735"|"1241374"
"NRCS Rangeland Site"|"Ecological Site Description Database"|"R112XY059OK"|"Loamy prairie (Northeast) PE 62-80"|"10021739"|"1096948"
"Forage Suitability Groups"||"G112XY073OK"|"Unnamed"|"10021739"|"1241378"
"NRCS Rangeland Site"|"Ecological Site Description Database"|"R076XY098OK"|"Very Shallow PE 54-62"|"10021740"|"1096949"
"NRCS Rangeland Site"|"Ecological Site Description Database"|"R112XY059OK"|"Loamy prairie (Northeast) PE 62-80"|"10021741"|"1096950"
"Forage Suitability Groups"||"G112XY026OK"|"Unnamed"|"10021741"|"1241379"
"Forage Suitability Groups"||"G112XY999OK"|"Unnamed"|"10021742"|"1241380"
"NRCS Rangeland Site"|"Ecological Site Description Database"|"R080AY056OK"|"Loamy Prairie "|"10021754"|"1096962"
"Forage Suitability Groups"||"G080AY044OK"|"Unnamed"|"10021754"|"1241392"
"NRCS Rangeland Site"|"Ecological Site Description Database"|"R080AY056OK"|"Loamy Prairie "|"10021755"|"1096963"
"Forage Suitability Groups"||"G080AY017OK"|"Unnamed"|"10021755"|"1241393"
"NRCS Rangeland Site"|"Ecological Site Description Database"|"R080AY083OK"|"Shallow Prairie"|"10021756"|"1096964"
"Forage Suitability Groups"||"G080AY080OK"|"Unnamed"|"10021756"|"1241394"
"NRCS Rangeland Site"|"Ecological Site Description Database"|"R080AY010OK"|"Claypan Prairie"|"10021757"|"1096965"
"Forage Suitability Groups"||"G080AY065OK"|"Unnamed"|"10021757"|"1241395"
"NRCS Rangeland Site"|"Ecological Site Description Database"|"R080AY083OK"|"Shallow Prairie"|"10021761"|"1096969"
"Forage Suitability Groups"||"G080AY068OK"|"Unnamed"|"10021761"|"1241399"
"NRCS Rangeland Site"|"Ecological Site Description Database"|"R080AY056OK"|"Loamy Prairie "|"10021762"|"1096970"
"Forage Suitability Groups"||"G080AY087OK"|"Unnamed"|"10021762"|"1241400"
"NRCS Rangeland Site"|"Ecological Site Description Database"|"R112XY059OK"|"Loamy prairie (Northeast) PE 62-80"|"10021763"|"1096971"
"Forage Suitability Groups"||"G112XY091OK"|"Unnamed"|"10021763"|"1241401"
"NRCS Rangeland Site"|"Ecological Site Description Database"|"R112XY059OK"|"Loamy prairie (Northeast) PE 62-80"|"10021764"|"1096972"
"Forage Suitability Groups"||"G112XY017OK"|"Unnamed"|"10021764"|"1241402"
"NRCS Rangeland Site"|"Ecological Site Description Database"|"R080AY056OK"|"Loamy Prairie "|"10021765"|"1096973"
"Forage Suitability Groups"||"G084AY233OK"|"Unnamed"|"10021765"|"1241403"
"Forage Suitability Groups"||"G080AY999OK"|"Unnamed"|"10021766"|"1241404"
"NRCS Rangeland Site"|"Ecological Site Description Database"|"R080AY056OK"|"Loamy Prairie "|"10022003"|"1097193"
"Forage Suitability Groups"||"G080AY017OK"|"Unnamed"|"10022003"|"1241628"
"NRCS Rangeland Site"|"Ecological Site Description Database"|"R080AY056OK"|"Loamy Prairie "|"10022002"|"1097192"
"Forage Suitability Groups"||"G080AY026OK"|"Unnamed"|"10022002"|"1241627"
"NRCS Rangeland Site"|"Ecological Site Description Database"|"R080AY010OK"|"Claypan Prairie"|"10021999"|"1097189"
"Forage Suitability Groups"||"G080AY134OK"|"Unnamed"|"10021999"|"1241624"
"NRCS Rangeland Site"|"Ecological Site Description Database"|"R080AY056OK"|"Loamy Prairie "|"10022000"|"1097190"
"Forage Suitability Groups"||"G080AY999OK"|"Unnamed"|"10022000"|"1241625"
"NRCS Rangeland Site"|"Ecological Site Description Database"|"R080AY056OK"|"Loamy Prairie "|"10022001"|"1097191"
"Forage Suitability Groups"||"G084AY233OK"|"Unnamed"|"10022001"|"1241626"
"NRCS Rangeland Site"|"Ecological Site Description Database"|"R080AY010OK"|"Claypan Prairie"|"10021767"|"1096974"
"Forage Suitability Groups"||"G080AY134OK"|"Unnamed"|"10021767"|"1241405"
"NRCS Rangeland Site"|"Ecological Site Description Database"|"R080AY056OK"|"Loamy Prairie "|"10021768"|"1096975"
"Forage Suitability Groups"||"G080AY073OK"|"Unnamed"|"10021768"|"1241406"
"NRCS Rangeland Site"|"Ecological Site Description Database"|"R080AY056OK"|"Loamy Prairie "|"10021769"|"1096976"
"Forage Suitability Groups"||"G084AY233OK"|"Unnamed"|"10021769"|"1241407"
"NRCS Rangeland Site"|"Ecological Site Description Database"|"R080AY010OK"|"Claypan Prairie"|"10021770"|"1096977"
"Forage Suitability Groups"||"G080AY134OK"|"Unnamed"|"10021770"|"1241408"
"NRCS Rangeland Site"|"Ecological Site Description Database"|"R112XY010OK"|"Claypan prairie PE 62-80"|"10021771"|"1096978"
"Forage Suitability Groups"||"G112XY047OK"|"Unnamed"|"10021771"|"1241409"
"NRCS Rangeland Site"|"Ecological Site Description Database"|"R080AY056OK"|"Loamy Prairie "|"10021772"|"1096979"
"Forage Suitability Groups"||"G080AY073OK"|"Unnamed"|"10021772"|"1241410"
"NRCS Rangeland Site"|"Ecological Site Description Database"|"R112XY059OK"|"Loamy prairie (Northeast) PE 62-80"|"10021773"|"1096980"
"Forage Suitability Groups"||"G112XY078OK"|"Unnamed"|"10021773"|"1241411"
"NRCS Rangeland Site"|"Ecological Site Description Database"|"R080AY010OK"|"Claypan Prairie"|"10021774"|"1096981"
"Forage Suitability Groups"||"G080AY134OK"|"Unnamed"|"10021774"|"1241412"
"NRCS Rangeland Site"|"Ecological Site Description Database"|"R080AY050OK"|"Loamy Bottomland "|"10021775"|"1096982"
"Forage Suitability Groups"||"G080AY057OK"|"Unnamed"|"10021775"|"1241413"
"NRCS Rangeland Site"|"Ecological Site Description Database"|"R080AY056OK"|"Loamy Prairie "|"10021776"|"1096983"
"Forage Suitability Groups"||"G080AY073OK"|"Unnamed"|"10021776"|"1241414"
"NRCS Rangeland Site"|"Ecological Site Description Database"|"R080AY056OK"|"Loamy Prairie "|"10021777"|"1096984"
"Forage Suitability Groups"||"G084AY233OK"|"Unnamed"|"10021777"|"1241415"
"NRCS Rangeland Site"|"Ecological Site Description Database"|"R076XY010OK"|"Claypan Prairie (Eastern) PE 54-62"|"10021789"|"1096996"
"Forage Suitability Groups"||"G076XY239OK"|"Unnamed"|"10021789"|"1241427"
"NRCS Rangeland Site"|"Ecological Site Description Database"|"R076XY098OK"|"Very Shallow PE 54-62"|"10021790"|"1096997"
"NRCS Rangeland Site"|"Ecological Site Description Database"|"R080AY010OK"|"Claypan Prairie"|"10021791"|"1096998"
"Forage Suitability Groups"||"G080AY259OK"|"Unnamed"|"10021791"|"1241428"
"Forage Suitability Groups"||"G076XY999OK"|"Unnamed"|"10021792"|"1241429"
"Forage Suitability Groups"||"G112XY216OK"|"Unnamed"|"10021793"|"1241430"
"NRCS Rangeland Site"|"Ecological Site Description Database"|"R112XY010OK"|"Claypan prairie PE 62-80"|"10021794"|"1096999"
"Forage Suitability Groups"||"G076XY026OK"|"Unnamed"|"10021794"|"1241431"
"NRCS Rangeland Site"|"Ecological Site Description Database"|"R080AY010OK"|"Claypan Prairie"|"10021795"|"1097000"
"Forage Suitability Groups"||"G080AY259OK"|"Unnamed"|"10021795"|"1241432"
"NRCS Rangeland Site"|"Ecological Site Description Database"|"R076XY098OK"|"Very Shallow PE 54-62"|"10021796"|"1097001"
"Forage Suitability Groups"||"G080AY999OK"|"Unnamed"|"10021797"|"1241433"
"NRCS Rangeland Site"|"Ecological Site Description Database"|"R112XY010OK"|"Claypan prairie PE 62-80"|"10021798"|"1097002"
"Forage Suitability Groups"||"G076XY026OK"|"Unnamed"|"10021798"|"1241434"
"NRCS Rangeland Site"|"Ecological Site Description Database"|"R076XY010OK"|"Claypan Prairie (Eastern) PE 54-62"|"10021799"|"1097003"
"Forage Suitability Groups"||"G076XY239OK"|"Unnamed"|"10021799"|"1241435"
"NRCS Rangeland Site"|"Ecological Site Description Database"|"R112XY059OK"|"Loamy prairie (Northeast) PE 62-80"|"10021813"|"1097017"
"Forage Suitability Groups"||"G112XY026OK"|"Unnamed"|"10021813"|"1241449"
"NRCS Rangeland Site"|"Ecological Site Description Database"|"R112XY059OK"|"Loamy prairie (Northeast) PE 62-80"|"10021814"|"1097018"
"Forage Suitability Groups"||"G112XY073OK"|"Unnamed"|"10021814"|"1241450"
"NRCS Rangeland Site"|"Ecological Site Description Database"|"R112XY010OK"|"Claypan prairie PE 62-80"|"10021815"|"1097019"
"Forage Suitability Groups"||"G112XY026OK"|"Unnamed"|"10021815"|"1241451"
"NRCS Rangeland Site"|"Ecological Site Description Database"|"R112XY059OK"|"Loamy prairie (Northeast) PE 62-80"|"10021816"|"1097020"
"Forage Suitability Groups"||"G076XY134OK"|"Unnamed"|"10021816"|"1241452"
"NRCS Rangeland Site"|"Ecological Site Description Database"|"R080AY050OK"|"Loamy Bottomland "|"10021817"|"1097021"
"Forage Suitability Groups"||"G080AY017OK"|"Unnamed"|"10021817"|"1241453"
"NRCS Rangeland Site"|"Ecological Site Description Database"|"R112XY045OK"|"Heavy bottomland PE 62-80"|"10021818"|"1097022"
"Forage Suitability Groups"||"G112XY077OK"|"Unnamed"|"10021818"|"1241454"
"NRCS Rangeland Site"|"Ecological Site Description Database"|"R080AY050OK"|"Loamy Bottomland "|"10021819"|"1097023"
"Forage Suitability Groups"||"G080AY017OK"|"Unnamed"|"10021819"|"1241455"
"NRCS Rangeland Site"|"Ecological Site Description Database"|"R080AY050OK"|"Loamy Bottomland "|"10021820"|"1097024"
"Forage Suitability Groups"||"G080AY017OK"|"Unnamed"|"10021820"|"1241456"
"NRCS Rangeland Site"|"Ecological Site Description Database"|"R080AY097OK"|"Saline Bottomland"|"10021821"|"1097025"
"Forage Suitability Groups"||"G080AY999OK"|"Unnamed"|"10021821"|"1241457"
"NRCS Rangeland Site"|"Ecological Site Description Database"|"R112XY045OK"|"Heavy bottomland PE 62-80"|"10021822"|"1097026"
"Forage Suitability Groups"||"G112XY077OK"|"Unnamed"|"10021822"|"1241458"
"NRCS Rangeland Site"|"Ecological Site Description Database"|"R112XY050OK"|"Loamy bottomland PE 62-80"|"10021823"|"1097027"
"Forage Suitability Groups"||"G112XY017OK"|"Unnamed"|"10021823"|"1241459"
"NRCS Rangeland Site"|"Ecological Site Description Database"|"R112XY050OK"|"Loamy bottomland PE 62-80"|"10021824"|"1097028"
"Forage Suitability Groups"||"G112XY076OK"|"Unnamed"|"10021824"|"1241460"
"NRCS Rangeland Site"|"Ecological Site Description Database"|"R080AY056OK"|"Loamy Prairie "|"10021828"|"1097032"
"Forage Suitability Groups"||"G080AY017OK"|"Unnamed"|"10021828"|"1241464"
"NRCS Rangeland Site"|"Ecological Site Description Database"|"R080AY056OK"|"Loamy Prairie "|"10021829"|"1097033"
"Forage Suitability Groups"||"G080AY044OK"|"Unnamed"|"10021829"|"1241465"
"NRCS Rangeland Site"|"Ecological Site Description Database"|"R080AY056OK"|"Loamy Prairie "|"10021830"|"1097034"
"Forage Suitability Groups"||"G080AY017OK"|"Unnamed"|"10021830"|"1241466"
"NRCS Rangeland Site"|"Ecological Site Description Database"|"R080AY056OK"|"Loamy Prairie "|"10021831"|"1097035"
"Forage Suitability Groups"||"G080AY020OK"|"Unnamed"|"10021831"|"1241467"
"NRCS Rangeland Site"|"Ecological Site Description Database"|"R080AY056OK"|"Loamy Prairie "|"10021832"|"1097036"
"Forage Suitability Groups"||"G080AY017OK"|"Unnamed"|"10021832"|"1241468"
"NRCS Rangeland Site"|"Ecological Site Description Database"|"R080AY073OK"|"Sandy Prairie "|"10021833"|"1097037"
"Forage Suitability Groups"||"G080AY020OK"|"Unnamed"|"10021833"|"1241469"
"NRCS Rangeland Site"|"Ecological Site Description Database"|"R080AY056OK"|"Loamy Prairie "|"10021834"|"1097038"
"Forage Suitability Groups"||"G080AY020OK"|"Unnamed"|"10021834"|"1241470"
"NRCS Rangeland Site"|"Ecological Site Description Database"|"R080AY056OK"|"Loamy Prairie "|"10021835"|"1097039"
"Forage Suitability Groups"||"G080AY017OK"|"Unnamed"|"10021835"|"1241471"
"NRCS Rangeland Site"|"Ecological Site Description Database"|"R080AY856OK"|"Eroded Loamy Prairie(Obsolete) Refer To 80AY056"|"10021842"|"1097046"
"Forage Suitability Groups"||"G080AY017OK"|"Unnamed"|"10021842"|"1241478"
"NRCS Rangeland Site"|"Ecological Site Description Database"|"R080AY810OK"|"Eroded Claypan Prairie (North) (Obsolete) Refer To 80AY010"|"10021843"|"1097047"
"Forage Suitability Groups"||"G080AY134OK"|"Unnamed"|"10021843"|"1241479"
"NRCS Rangeland Site"|"Ecological Site Description Database"|"R112XY856OK"|"Eroded Loamy Prairie PE 62-80"|"10021844"|"1097048"
"Forage Suitability Groups"||"G080AY017OK"|"Unnamed"|"10021844"|"1241480"
"Forage Suitability Groups"||"G080AY999OK"|"Unnamed"|"10021845"|"1241481"
"Forage Suitability Groups"||"G080AY999OK"|"Unnamed"|"10021851"|"1241487"
"NRCS Rangeland Site"|"Ecological Site Description Database"|"R080AY091OK"|"Slickspot"|"10021852"|"1097054"
"Forage Suitability Groups"||"G080AY999OK"|"Unnamed"|"10021852"|"1241488"
"NRCS Rangeland Site"|"Ecological Site Description Database"|"R112XY059OK"|"Loamy prairie (Northeast) PE 62-80"|"10021853"|"1097055"
"Forage Suitability Groups"||"G112XY078OK"|"Unnamed"|"10021853"|"1241489"
"NRCS Rangeland Site"|"Ecological Site Description Database"|"R112XY059OK"|"Loamy prairie (Northeast) PE 62-80"|"10021854"|"1097056"
"Forage Suitability Groups"||"G112XY091OK"|"Unnamed"|"10021854"|"1241490"
"NRCS Rangeland Site"|"Ecological Site Description Database"|"R112XY010OK"|"Claypan prairie PE 62-80"|"10021855"|"1097057"
"Forage Suitability Groups"||"G112XY078OK"|"Unnamed"|"10021855"|"1241491"
"NRCS Rangeland Site"|"Ecological Site Description Database"|"R112XY010OK"|"Claypan prairie PE 62-80"|"10021856"|"1097058"
"NRCS Rangeland Site"|"Ecological Site Description Database"|"R112XY045OK"|"Heavy bottomland PE 62-80"|"10021857"|"1097059"
"Forage Suitability Groups"||"G112XY077OK"|"Unnamed"|"10021857"|"1241492"
"NRCS Rangeland Site"|"Ecological Site Description Database"|"R112XY045OK"|"Heavy bottomland PE 62-80"|"10021858"|"1097060"
"Forage Suitability Groups"||"G112XY115OK"|"Unnamed"|"10021858"|"1241493"
"NRCS Rangeland Site"|"Ecological Site Description Database"|"R112XY050OK"|"Loamy bottomland PE 62-80"|"10021859"|"1097061"
"Forage Suitability Groups"||"G112XY076OK"|"Unnamed"|"10021859"|"1241494"
"NRCS Rangeland Site"|"Ecological Site Description Database"|"R112XY010OK"|"Claypan prairie PE 62-80"|"10021860"|"1097062"
"Forage Suitability Groups"||"G112XY078OK"|"Unnamed"|"10021860"|"1241495"
"NRCS Rangeland Site"|"Ecological Site Description Database"|"R112XY059OK"|"Loamy prairie (Northeast) PE 62-80"|"10021861"|"1097063"
"Forage Suitability Groups"||"G112XY078OK"|"Unnamed"|"10021861"|"1241496"
"NRCS Rangeland Site"|"Ecological Site Description Database"|"R112XY010OK"|"Claypan prairie PE 62-80"|"10021862"|"1097064"
"NRCS Rangeland Site"|"Ecological Site Description Database"|"R112XY010OK"|"Claypan prairie PE 62-80"|"10021863"|"1097065"
"Forage Suitability Groups"||"G112XY078OK"|"Unnamed"|"10021863"|"1241497"
"NRCS Rangeland Site"|"Ecological Site Description Database"|"R112XY059OK"|"Loamy prairie (Northeast) PE 62-80"|"10021864"|"1097066"
"Forage Suitability Groups"||"G112XY078OK"|"Unnamed"|"10021864"|"1241498"
"NRCS Rangeland Site"|"Ecological Site Description Database"|"R112XY056OK"|"Loamy prairie PE 62-80"|"10021865"|"1097067"
"Forage Suitability Groups"||"G112XY091OK"|"Unnamed"|"10021865"|"1241499"
"NRCS Rangeland Site"|"Ecological Site Description Database"|"R112XY010OK"|"Claypan prairie PE 62-80"|"10021866"|"1097068"
"NRCS Rangeland Site"|"Ecological Site Description Database"|"R112XY010OK"|"Claypan prairie PE 62-80"|"10021867"|"1097069"
"Forage Suitability Groups"||"G112XY078OK"|"Unnamed"|"10021867"|"1241500"
"NRCS Rangeland Site"|"Ecological Site Description Database"|"R112XY010OK"|"Claypan prairie PE 62-80"|"10021868"|"1097070"
"NRCS Rangeland Site"|"Ecological Site Description Database"|"R112XY059OK"|"Loamy prairie (Northeast) PE 62-80"|"10021869"|"1097071"
"Forage Suitability Groups"||"G112XY078OK"|"Unnamed"|"10021869"|"1241501"
"NRCS Rangeland Site"|"Ecological Site Description Database"|"R112XY059OK"|"Loamy prairie (Northeast) PE 62-80"|"10021871"|"1097072"
"Forage Suitability Groups"||"G112XY017OK"|"Unnamed"|"10021871"|"1241503"
"NRCS Rangeland Site"|"Ecological Site Description Database"|"R112XY059OK"|"Loamy prairie (Northeast) PE 62-80"|"10021872"|"1097073"
"Forage Suitability Groups"||"G112XY018OK"|"Unnamed"|"10021872"|"1241504"
"NRCS Rangeland Site"|"Ecological Site Description Database"|"R080AY056OK"|"Loamy Prairie "|"10021873"|"1097074"
"Forage Suitability Groups"||"G084AY233OK"|"Unnamed"|"10021873"|"1241505"
"NRCS Rangeland Site"|"Ecological Site Description Database"|"R112XY056OK"|"Loamy prairie PE 62-80"|"10021874"|"1097075"
"Forage Suitability Groups"||"G112XY091OK"|"Unnamed"|"10021874"|"1241506"
"NRCS Rangeland Site"|"Ecological Site Description Database"|"R112XY083OK"|"Shallow prairie (Central) PE 62-80"|"10021875"|"1097076"
"Forage Suitability Groups"||"G112XY068OK"|"Unnamed"|"10021875"|"1241507"
"NRCS Rangeland Site"|"Ecological Site Description Database"|"R076XY098OK"|"Very Shallow PE 54-62"|"10021881"|"1097082"
"Forage Suitability Groups"||"G112XY999OK"|"Unnamed"|"10021882"|"1241513"
"NRCS Rangeland Site"|"Ecological Site Description Database"|"R112XY059OK"|"Loamy prairie (Northeast) PE 62-80"|"10021883"|"1097083"
"Forage Suitability Groups"||"G112XY026OK"|"Unnamed"|"10021883"|"1241514"
"NRCS Rangeland Site"|"Ecological Site Description Database"|"R112XY059OK"|"Loamy prairie (Northeast) PE 62-80"|"10021884"|"1097084"
"Forage Suitability Groups"||"G112XY073OK"|"Unnamed"|"10021884"|"1241515"
"NRCS Rangeland Site"|"Ecological Site Description Database"|"R080AY056OK"|"Loamy Prairie "|"10021885"|"1097085"
"Forage Suitability Groups"||"G084AY233OK"|"Unnamed"|"10021885"|"1241516"
"NRCS Rangeland Site"|"Ecological Site Description Database"|"R112XY083OK"|"Shallow prairie (Central) PE 62-80"|"10021886"|"1097086"
"Forage Suitability Groups"||"G112XY068OK"|"Unnamed"|"10021886"|"1241517"
"NRCS Rangeland Site"|"Ecological Site Description Database"|"R112XY056OK"|"Loamy prairie PE 62-80"|"10021887"|"1097087"
"Forage Suitability Groups"||"G112XY091OK"|"Unnamed"|"10021887"|"1241518"
"NRCS Rangeland Site"|"Ecological Site Description Database"|"R076XY010OK"|"Claypan Prairie (Eastern) PE 54-62"|"10021888"|"1097088"
"Forage Suitability Groups"||"G076XY240OK"|"Unnamed"|"10021888"|"1241519"
"NRCS Rangeland Site"|"Ecological Site Description Database"|"R080AY056OK"|"Loamy Prairie "|"10021889"|"1097089"
"Forage Suitability Groups"||"G084AY233OK"|"Unnamed"|"10021889"|"1241520"
"Forage Suitability Groups"||"G084AY999OK"|"Unnamed"|"10021890"|"1241521"
"NRCS Rangeland Site"|"Ecological Site Description Database"|"R076XY010OK"|"Claypan Prairie (Eastern) PE 54-62"|"10021891"|"1097090"
"Forage Suitability Groups"||"G076XY240OK"|"Unnamed"|"10021891"|"1241522"
"NRCS Rangeland Site"|"Ecological Site Description Database"|"R076XY098OK"|"Very Shallow PE 54-62"|"10021892"|"1097091"
"Forage Suitability Groups"||"G112XY080OK"|"Unnamed"|"10021892"|"1241523"
"NRCS Rangeland Site"|"Ecological Site Description Database"|"R080AY056OK"|"Loamy Prairie "|"10021893"|"1097092"
"Forage Suitability Groups"||"G084AY232OK"|"Unnamed"|"10021893"|"1241524"
"NRCS Rangeland Site"|"Ecological Site Description Database"|"R080AY083OK"|"Shallow Prairie"|"10021894"|"1097093"
"Forage Suitability Groups"||"G080AY213OK"|"Unnamed"|"10021894"|"1241525"
"Forage Suitability Groups"||"G084AY999OK"|"Unnamed"|"10021895"|"1241526"
"NRCS Rangeland Site"|"Ecological Site Description Database"|"R076XY010OK"|"Claypan Prairie (Eastern) PE 54-62"|"10021896"|"1097094"
"Forage Suitability Groups"||"G076XY239OK"|"Unnamed"|"10021896"|"1241527"
"NRCS Rangeland Site"|"Ecological Site Description Database"|"R080AY056OK"|"Loamy Prairie "|"10021897"|"1097095"
"NRCS Rangeland Site"|"Ecological Site Description Database"|"R080AY083OK"|"Shallow Prairie"|"10021898"|"1097096"
"Forage Suitability Groups"||"G080AY216OK"|"Unnamed"|"10021898"|"1241528"
"Forage Suitability Groups"||"G084AY999OK"|"Unnamed"|"10021899"|"1241529"
"NRCS Rangeland Site"|"Ecological Site Description Database"|"R076XY010OK"|"Claypan Prairie (Eastern) PE 54-62"|"10021900"|"1097097"
"Forage Suitability Groups"||"G076XY241OK"|"Unnamed"|"10021900"|"1241530"
"NRCS Rangeland Site"|"Ecological Site Description Database"|"R080AY056OK"|"Loamy Prairie "|"10021901"|"1097098"
"Forage Suitability Groups"||"G080AY023OK"|"Unnamed"|"10021901"|"1241531"
"NRCS Rangeland Site"|"Ecological Site Description Database"|"R080AY010OK"|"Claypan Prairie"|"10021906"|"1097103"
"Forage Suitability Groups"||"G080AY161OK"|"Unnamed"|"10021906"|"1241536"
"NRCS Rangeland Site"|"Ecological Site Description Database"|"R076XY010OK"|"Claypan Prairie (Eastern) PE 54-62"|"10021907"|"1097104"
"Forage Suitability Groups"||"G076XY240OK"|"Unnamed"|"10021907"|"1241537"
"NRCS Rangeland Site"|"Ecological Site Description Database"|"R076XY098OK"|"Very Shallow PE 54-62"|"10021908"|"1097105"
"Forage Suitability Groups"||"G112XY080OK"|"Unnamed"|"10021908"|"1241538"
"NRCS Rangeland Site"|"Ecological Site Description Database"|"R112XY010OK"|"Claypan prairie PE 62-80"|"10021909"|"1097106"
"Forage Suitability Groups"||"G076XY026OK"|"Unnamed"|"10021909"|"1241539"
"NRCS Rangeland Site"|"Ecological Site Description Database"|"R080AY010OK"|"Claypan Prairie"|"10021910"|"1097107"
"Forage Suitability Groups"||"G080AY161OK"|"Unnamed"|"10021910"|"1241540"
"NRCS Rangeland Site"|"Ecological Site Description Database"|"R076XY098OK"|"Very Shallow PE 54-62"|"10021911"|"1097108"
"Forage Suitability Groups"||"G112XY279OK"|"Unnamed"|"10021911"|"1241541"
"NRCS Rangeland Site"|"Ecological Site Description Database"|"R112XY010OK"|"Claypan prairie PE 62-80"|"10021912"|"1097109"
"Forage Suitability Groups"||"G076XY026OK"|"Unnamed"|"10021912"|"1241542"
"Forage Suitability Groups"||"G080AY999OK"|"Unnamed"|"10021913"|"1241543"
"NRCS Rangeland Site"|"Ecological Site Description Database"|"R076XY010OK"|"Claypan Prairie (Eastern) PE 54-62"|"10021914"|"1097110"
"Forage Suitability Groups"||"G076XY239OK"|"Unnamed"|"10021914"|"1241544"
"NRCS Rangeland Site"|"Ecological Site Description Database"|"R112XY050OK"|"Loamy bottomland PE 62-80"|"10021923"|"1097119"
"Forage Suitability Groups"||"G112XY017OK"|"Unnamed"|"10021923"|"1241553"
"NRCS Rangeland Site"|"Ecological Site Description Database"|"R112XY050OK"|"Loamy bottomland PE 62-80"|"10021924"|"1097120"
"Forage Suitability Groups"||"G112XY019OK"|"Unnamed"|"10021924"|"1241554"
"NRCS Rangeland Site"|"Ecological Site Description Database"|"R112XY050OK"|"Loamy bottomland PE 62-80"|"10021925"|"1097121"
"Forage Suitability Groups"||"G112XY076OK"|"Unnamed"|"10021925"|"1241555"
"NRCS Rangeland Site"|"Ecological Site Description Database"|"R112XY050OK"|"Loamy bottomland PE 62-80"|"10021926"|"1097122"
"Forage Suitability Groups"||"G112XY057OK"|"Unnamed"|"10021926"|"1241556"
"NRCS Rangeland Site"|"Ecological Site Description Database"|"R112XY050OK"|"Loamy bottomland PE 62-80"|"10021927"|"1097123"
"Forage Suitability Groups"||"G112XY017OK"|"Unnamed"|"10021927"|"1241557"
"NRCS Rangeland Site"|"Ecological Site Description Database"|"R076XY050OK"|"Loamy Bottomland PE 54-62"|"10021928"|"1097124"
"Forage Suitability Groups"||"G112XY017OK"|"Unnamed"|"10021928"|"1241558"
"NRCS Rangeland Site"|"Ecological Site Description Database"|"R112XY050OK"|"Loamy bottomland PE 62-80"|"10021929"|"1097125"
"Forage Suitability Groups"||"G112XY076OK"|"Unnamed"|"10021929"|"1241559"
"NRCS Rangeland Site"|"Ecological Site Description Database"|"R112XY050OK"|"Loamy bottomland PE 62-80"|"10021930"|"1097126"
"Forage Suitability Groups"||"G112XY092OK"|"Unnamed"|"10021930"|"1241560"
"NRCS Rangeland Site"|"Ecological Site Description Database"|"R112XY059OK"|"Loamy prairie (Northeast) PE 62-80"|"10021931"|"1097127"
"Forage Suitability Groups"||"G076XY134OK"|"Unnamed"|"10021931"|"1241561"
"NRCS Rangeland Site"|"Ecological Site Description Database"|"R112XY059OK"|"Loamy prairie (Northeast) PE 62-80"|"10021932"|"1097128"
"Forage Suitability Groups"||"G112XY026OK"|"Unnamed"|"10021932"|"1241562"
"NRCS Rangeland Site"|"Ecological Site Description Database"|"R112XY010OK"|"Claypan prairie PE 62-80"|"10021933"|"1097129"
"Forage Suitability Groups"||"G076XY026OK"|"Unnamed"|"10021933"|"1241563"
"NRCS Rangeland Site"|"Ecological Site Description Database"|"R112XY091OK"|"Slickspot PE 62-80"|"10021934"|"1097130"
"Forage Suitability Groups"||"G076XY999OK"|"Unnamed"|"10021934"|"1241564"
"NRCS Rangeland Site"|"Ecological Site Description Database"|"R112XY059OK"|"Loamy prairie (Northeast) PE 62-80"|"10021935"|"1097131"
"Forage Suitability Groups"||"G076XY134OK"|"Unnamed"|"10021935"|"1241565"
"NRCS Rangeland Site"|"Ecological Site Description Database"|"R112XY091OK"|"Slickspot PE 62-80"|"10021936"|"1097132"
"Forage Suitability Groups"||"G076XY999OK"|"Unnamed"|"10021936"|"1241566"
"NRCS Rangeland Site"|"Ecological Site Description Database"|"R112XY059OK"|"Loamy prairie (Northeast) PE 62-80"|"10021937"|"1097133"
"Forage Suitability Groups"||"G112XY026OK"|"Unnamed"|"10021937"|"1241567"
"NRCS Rangeland Site"|"Ecological Site Description Database"|"R112XY010OK"|"Claypan prairie PE 62-80"|"10021938"|"1097134"
"Forage Suitability Groups"||"G076XY026OK"|"Unnamed"|"10021938"|"1241568"
"NRCS Rangeland Site"|"Ecological Site Description Database"|"R112XY050OK"|"Loamy bottomland PE 62-80"|"10021942"|"1097138"
"Forage Suitability Groups"||"G112XY017OK"|"Unnamed"|"10021942"|"1241572"
"NRCS Rangeland Site"|"Ecological Site Description Database"|"R112XY050OK"|"Loamy bottomland PE 62-80"|"10021939"|"1097135"
"Forage Suitability Groups"||"G112XY076OK"|"Unnamed"|"10021939"|"1241569"
"NRCS Rangeland Site"|"Ecological Site Description Database"|"R112XY045OK"|"Heavy bottomland PE 62-80"|"10021940"|"1097136"
"Forage Suitability Groups"||"G112XY077OK"|"Unnamed"|"10021940"|"1241570"
"NRCS Rangeland Site"|"Ecological Site Description Database"|"R112XY050OK"|"Loamy bottomland PE 62-80"|"10021941"|"1097137"
"Forage Suitability Groups"||"G112XY017OK"|"Unnamed"|"10021941"|"1241571"
"Forage Suitability Groups"||"G080AY999OK"|"Unnamed"|"10021964"|"1241592"
"NRCS Rangeland Site"|"Ecological Site Description Database"|"R084AY075OK"|"Sandy Savannah  "|"10021965"|"1097160"
"Forage Suitability Groups"||"G084AY142OK"|"Unnamed"|"10021965"|"1241593"
"NRCS Rangeland Site"|"Ecological Site Description Database"|"R084AY088OK"|"Shallow Savannah"|"10021966"|"1097161"
"Forage Suitability Groups"||"G084AY098OK"|"Unnamed"|"10021966"|"1241594"
"NRCS Rangeland Site"|"Ecological Site Description Database"|"R084AY075OK"|"Sandy Savannah  "|"10021967"|"1097162"
"Forage Suitability Groups"||"G084AY136OK"|"Unnamed"|"10021967"|"1241595"
"Forage Suitability Groups"||"G084AY999OK"|"Unnamed"|"10021968"|"1241596"
"NRCS Rangeland Site"|"Ecological Site Description Database"|"R112XY059OK"|"Loamy prairie (Northeast) PE 62-80"|"10021969"|"1097163"
"Forage Suitability Groups"||"G112XY017OK"|"Unnamed"|"10021969"|"1241597"
"NRCS Rangeland Site"|"Ecological Site Description Database"|"R112XY059OK"|"Loamy prairie (Northeast) PE 62-80"|"10021970"|"1097164"
"Forage Suitability Groups"||"G112XY018OK"|"Unnamed"|"10021970"|"1241598"
"NRCS Rangeland Site"|"Ecological Site Description Database"|"R084AY079OK"|"Savannah Breaks PE 48-64 "|"10021987"|"1097178"
"Forage Suitability Groups"||"G084AY999OK"|"Unnamed"|"10021987"|"1241612"
"NRCS Rangeland Site"|"Ecological Site Description Database"|"R084AY088OK"|"Shallow Savannah"|"10021988"|"1097179"
"Forage Suitability Groups"||"G084AY098OK"|"Unnamed"|"10021988"|"1241613"
"Forage Suitability Groups"||"G084AY999OK"|"Unnamed"|"10021989"|"1241614"
"NRCS Rangeland Site"|"Ecological Site Description Database"|"R084AY088OK"|"Shallow Savannah"|"10021983"|"1097175"
"Forage Suitability Groups"||"G084AY098OK"|"Unnamed"|"10021983"|"1241609"
"NRCS Rangeland Site"|"Ecological Site Description Database"|"R084AY075OK"|"Sandy Savannah  "|"10021984"|"1097176"
"Forage Suitability Groups"||"G084AY142OK"|"Unnamed"|"10021984"|"1241610"
"NRCS Rangeland Site"|"Ecological Site Description Database"|"R084AY075OK"|"Sandy Savannah  "|"10021985"|"1097177"
"Forage Suitability Groups"||"G084AY999OK"|"Unnamed"|"10021986"|"1241611"
"NRCS Rangeland Site"|"Ecological Site Description Database"|"R084AY088OK"|"Shallow Savannah"|"10021978"|"1097171"
"Forage Suitability Groups"||"G084AY098OK"|"Unnamed"|"10021978"|"1241606"
"NRCS Rangeland Site"|"Ecological Site Description Database"|"R084AY075OK"|"Sandy Savannah  "|"10021979"|"1097172"
"Forage Suitability Groups"||"G084AY142OK"|"Unnamed"|"10021979"|"1241607"
"NRCS Rangeland Site"|"Ecological Site Description Database"|"R084AY075OK"|"Sandy Savannah  "|"10021980"|"1097173"
"Forage Suitability Groups"||"G084AY999OK"|"Unnamed"|"10021981"|"1241608"
"NRCS Rangeland Site"|"Ecological Site Description Database"|"R112XY083OK"|"Shallow prairie (Central) PE 62-80"|"10021982"|"1097174"
"NRCS Rangeland Site"|"Ecological Site Description Database"|"R080AY056OK"|"Loamy Prairie "|"10021974"|"1097168"
"Forage Suitability Groups"||"G084AY069OK"|"Unnamed"|"10021974"|"1241602"
"NRCS Rangeland Site"|"Ecological Site Description Database"|"R112XY059OK"|"Loamy prairie (Northeast) PE 62-80"|"10021975"|"1097169"
"Forage Suitability Groups"||"G112XY018OK"|"Unnamed"|"10021975"|"1241603"
"Forage Suitability Groups"||"G084AY999OK"|"Unnamed"|"10021976"|"1241604"
"NRCS Rangeland Site"|"Ecological Site Description Database"|"R112XY083OK"|"Shallow prairie (Central) PE 62-80"|"10021977"|"1097170"
"Forage Suitability Groups"||"G112XY068OK"|"Unnamed"|"10021977"|"1241605"
"NRCS Rangeland Site"|"Ecological Site Description Database"|"R084AY088OK"|"Shallow Savannah"|"10021971"|"1097165"
"Forage Suitability Groups"||"G084AY098OK"|"Unnamed"|"10021971"|"1241599"
"NRCS Rangeland Site"|"Ecological Site Description Database"|"R084AY075OK"|"Sandy Savannah  "|"10021972"|"1097166"
"Forage Suitability Groups"||"G084AY142OK"|"Unnamed"|"10021972"|"1241600"
"NRCS Rangeland Site"|"Ecological Site Description Database"|"R084AY075OK"|"Sandy Savannah  "|"10021973"|"1097167"
"Forage Suitability Groups"||"G084AY136OK"|"Unnamed"|"10021973"|"1241601"
