# Supplementary material for: Hydrologic-Process-Based Soil Texture Classifications for Improved Visualization of Landscape Function
Source: PLoS One. 2015 Jun 29;10(6):e0131299. doi: 10.1371/journal.pone.0131299 (PMC4488316; doi:10.1371/journal.pone.0131299)
Supplement: S1 Data — Spatial, tabular and soil database files for the Oklahoma region that was used for creating the soil maps downloaded from the NRCS Web Soil Survey. (ZIP) [file pone.0131299.s001.zip › wss_aoi_2014-09-16_15-16-25/tabular/ceplants.txt]

"2TREE"||"other trees"||5|"10021973"|"44650037"
"SONU2"|"Sorghastrum nutans"|"Indiangrass"||10|"10021973"|"44650038"
"PAVI2"|"Panicum virgatum"|"switchgrass"||8|"10021973"|"44650039"
"2FP"||"other perennial forbs"||8|"10021973"|"44650040"
"2GP"||"other perennial grasses"||18|"10021973"|"44650041"
"2SD"||"other  shrubs"||8|"10021973"|"44650042"
"SCSC"|"Schizachyrium scoparium"|"little bluestem"||20|"10021973"|"44650043"
"BOER4"|"Bouteloua eriopoda"|"black grama"||8|"10021973"|"44650044"
"ANGE"|"Andropogon gerardii"|"big bluestem"||10|"10021973"|"44650045"
"ANGE"|"Andropogon gerardii"|"big bluestem"||20|"10021972"|"44650026"
"ERTR3"|"Eragrostis trichodes"|"sand lovegrass"||5|"10021972"|"44650027"
"ERSP"|"Eragrostis spectabilis"|"purple lovegrass"||5|"10021972"|"44650028"
"SCSC"|"Schizachyrium scoparium"|"little bluestem"||25|"10021972"|"44650029"
"2FP"||"other perennial forbs"||5|"10021972"|"44650030"
"2SD"||"other  shrubs"||5|"10021972"|"44650031"
"DIOLS"|"Dichanthelium oligosanthes var. scribnerianum"|"Scribner panicum"||5|"10021972"|"44650032"
"PAVI2"|"Panicum virgatum"|"switchgrass"||5|"10021972"|"44650033"
"QUMA3"|"Quercus marilandica"|"blackjack oak"||10|"10021972"|"44650034"
"QUST"|"Quercus stellata"|"post oak"||10|"10021972"|"44650035"
"SONU2"|"Sorghastrum nutans"|"Indiangrass"||5|"10021972"|"44650036"
"PAVI2"|"Panicum virgatum"|"switchgrass"||5|"10021971"|"44650015"
"QUMA3"|"Quercus marilandica"|"blackjack oak"||10|"10021971"|"44650016"
"QUST"|"Quercus stellata"|"post oak"||5|"10021971"|"44650017"
"SONU2"|"Sorghastrum nutans"|"Indiangrass"||5|"10021971"|"44650018"
"TRFL2"|"Tridens flavus"|"purpletop tridens"||5|"10021971"|"44650019"
"DIOLS"|"Dichanthelium oligosanthes var. scribnerianum"|"Scribner panicum"||5|"10021971"|"44650020"
"SPORO"|"Sporobolus"|"dropseed"||5|"10021971"|"44650021"
"SCSC"|"Schizachyrium scoparium"|"little bluestem"||30|"10021971"|"44650022"
"HEHI2"|"Helianthus hirsutus"|"hairy sunflower"||5|"10021971"|"44650023"
"ANGE"|"Andropogon gerardii"|"big bluestem"||20|"10021971"|"44650024"
"BOCU"|"Bouteloua curtipendula"|"sideoats grama"||5|"10021971"|"44650025"
"BOCU"|"Bouteloua curtipendula"|"sideoats grama"||25|"10021977"|"44650061"
"BOSA"|"Bothriochloa saccharoides"|"silver bluestem"||10|"10021977"|"44650062"
"BOHI2"|"Bouteloua hirsuta"|"hairy grama"||5|"10021977"|"44650063"
"BUDA"|"Buchloe dactyloides"|"buffalograss"||5|"10021977"|"44650064"
"CAREX"|"Carex"|"sedge"||5|"10021977"|"44650065"
"2FP"||"other perennial forbs"||10|"10021977"|"44650066"
"2GP"||"other perennial grasses"||5|"10021977"|"44650067"
"SPORO"|"Sporobolus"|"dropseed"||5|"10021977"|"44650068"
"2SD"||"other  shrubs"||5|"10021977"|"44650069"
"BOGR2"|"Bouteloua gracilis"|"blue grama"||15|"10021977"|"44650070"
"DICOC"|"Digitaria cognata var. cognata"|"fall witchgrass"||5|"10021977"|"44650071"
"DIOLS"|"Dichanthelium oligosanthes var. scribnerianum"|"Scribner panicum"||5|"10021977"|"44650072"
"PAVI2"|"Panicum virgatum"|"switchgrass"||5|"10021975"|"44650053"
"SONU2"|"Sorghastrum nutans"|"Indiangrass"||10|"10021975"|"44650054"
"TRDA3"|"Tripsacum dactyloides"|"eastern gamagrass"||5|"10021975"|"44650055"
"2FP"||"other perennial forbs"||20|"10021975"|"44650056"
"2GP"||"other perennial grasses"||10|"10021975"|"44650057"
"SCSC"|"Schizachyrium scoparium"|"little bluestem"||20|"10021975"|"44650058"
"ANGE"|"Andropogon gerardii"|"big bluestem"||25|"10021975"|"44650059"
"PAFL4"|"Paspalum floridanum"|"Florida paspalum"||5|"10021975"|"44650060"
"ANGE"|"Andropogon gerardii"|"big bluestem"||20|"10021974"|"44650046"
"SCSC"|"Schizachyrium scoparium"|"little bluestem"||25|"10021974"|"44650047"
"2GP"||"other perennial grasses"||10|"10021974"|"44650048"
"2SD"||"other  shrubs"||3|"10021974"|"44650049"
"2FP"||"other perennial forbs"||7|"10021974"|"44650050"
"SONU2"|"Sorghastrum nutans"|"Indiangrass"||20|"10021974"|"44650051"
"PAVI2"|"Panicum virgatum"|"switchgrass"||15|"10021974"|"44650052"
"BOCU"|"Bouteloua curtipendula"|"sideoats grama"||25|"10021982"|"44650106"
"BOSA"|"Bothriochloa saccharoides"|"silver bluestem"||10|"10021982"|"44650107"
"BOHI2"|"Bouteloua hirsuta"|"hairy grama"||5|"10021982"|"44650108"
"BUDA"|"Buchloe dactyloides"|"buffalograss"||5|"10021982"|"44650109"
"CAREX"|"Carex"|"sedge"||5|"10021982"|"44650110"
"2FP"||"other perennial forbs"||10|"10021982"|"44650111"
"2GP"||"other perennial grasses"||5|"10021982"|"44650112"
"SPORO"|"Sporobolus"|"dropseed"||5|"10021982"|"44650113"
"2SD"||"other  shrubs"||5|"10021982"|"44650114"
"BOGR2"|"Bouteloua gracilis"|"blue grama"||15|"10021982"|"44650115"
"DICOC"|"Digitaria cognata var. cognata"|"fall witchgrass"||5|"10021982"|"44650116"
"DIOLS"|"Dichanthelium oligosanthes var. scribnerianum"|"Scribner panicum"||5|"10021982"|"44650117"
"QUMA3"|"Quercus marilandica"|"blackjack oak"||10|"10021980"|"44650095"
"QUST"|"Quercus stellata"|"post oak"||10|"10021980"|"44650096"
"SONU2"|"Sorghastrum nutans"|"Indiangrass"||5|"10021980"|"44650097"
"DIOLS"|"Dichanthelium oligosanthes var. scribnerianum"|"Scribner panicum"||5|"10021980"|"44650098"
"PAVI2"|"Panicum virgatum"|"switchgrass"||5|"10021980"|"44650099"
"2FP"||"other perennial forbs"||5|"10021980"|"44650100"
"2SD"||"other  shrubs"||5|"10021980"|"44650101"
"ANGE"|"Andropogon gerardii"|"big bluestem"||20|"10021980"|"44650102"
"ERTR3"|"Eragrostis trichodes"|"sand lovegrass"||5|"10021980"|"44650103"
"SCSC"|"Schizachyrium scoparium"|"little bluestem"||25|"10021980"|"44650104"
"ERSP"|"Eragrostis spectabilis"|"purple lovegrass"||5|"10021980"|"44650105"
"ERSP"|"Eragrostis spectabilis"|"purple lovegrass"||5|"10021979"|"44650084"
"SCSC"|"Schizachyrium scoparium"|"little bluestem"||25|"10021979"|"44650085"
"ANGE"|"Andropogon gerardii"|"big bluestem"||20|"10021979"|"44650086"
"ERTR3"|"Eragrostis trichodes"|"sand lovegrass"||5|"10021979"|"44650087"
"2FP"||"other perennial forbs"||5|"10021979"|"44650088"
"2SD"||"other  shrubs"||5|"10021979"|"44650089"
"DIOLS"|"Dichanthelium oligosanthes var. scribnerianum"|"Scribner panicum"||5|"10021979"|"44650090"
"PAVI2"|"Panicum virgatum"|"switchgrass"||5|"10021979"|"44650091"
"QUMA3"|"Quercus marilandica"|"blackjack oak"||10|"10021979"|"44650092"
"QUST"|"Quercus stellata"|"post oak"||10|"10021979"|"44650093"
"SONU2"|"Sorghastrum nutans"|"Indiangrass"||5|"10021979"|"44650094"
"PAVI2"|"Panicum virgatum"|"switchgrass"||5|"10021978"|"44650073"
"QUMA3"|"Quercus marilandica"|"blackjack oak"||10|"10021978"|"44650074"
"QUST"|"Quercus stellata"|"post oak"||5|"10021978"|"44650075"
"SONU2"|"Sorghastrum nutans"|"Indiangrass"||5|"10021978"|"44650076"
"TRFL2"|"Tridens flavus"|"purpletop tridens"||5|"10021978"|"44650077"
"DIOLS"|"Dichanthelium oligosanthes var. scribnerianum"|"Scribner panicum"||5|"10021978"|"44650078"
"SPORO"|"Sporobolus"|"dropseed"||5|"10021978"|"44650079"
"ANGE"|"Andropogon gerardii"|"big bluestem"||20|"10021978"|"44650080"
"BOCU"|"Bouteloua curtipendula"|"sideoats grama"||5|"10021978"|"44650081"
"HEHI2"|"Helianthus hirsutus"|"hairy sunflower"||5|"10021978"|"44650082"
"SCSC"|"Schizachyrium scoparium"|"little bluestem"||30|"10021978"|"44650083"
"DIOLS"|"Dichanthelium oligosanthes var. scribnerianum"|"Scribner panicum"||5|"10021985"|"44650140"
"PAVI2"|"Panicum virgatum"|"switchgrass"||5|"10021985"|"44650141"
"QUMA3"|"Quercus marilandica"|"blackjack oak"||10|"10021985"|"44650142"
"QUST"|"Quercus stellata"|"post oak"||10|"10021985"|"44650143"
"SONU2"|"Sorghastrum nutans"|"Indiangrass"||5|"10021985"|"44650144"
"2FP"||"other perennial forbs"||5|"10021985"|"44650145"
"2SD"||"other  shrubs"||5|"10021985"|"44650146"
"ANGE"|"Andropogon gerardii"|"big bluestem"||20|"10021985"|"44650147"
"ERTR3"|"Eragrostis trichodes"|"sand lovegrass"||5|"10021985"|"44650148"
"ERSP"|"Eragrostis spectabilis"|"purple lovegrass"||5|"10021985"|"44650149"
"SCSC"|"Schizachyrium scoparium"|"little bluestem"||25|"10021985"|"44650150"
"ERSP"|"Eragrostis spectabilis"|"purple lovegrass"||5|"10021984"|"44650129"
"SCSC"|"Schizachyrium scoparium"|"little bluestem"||25|"10021984"|"44650130"
"ANGE"|"Andropogon gerardii"|"big bluestem"||20|"10021984"|"44650131"
"ERTR3"|"Eragrostis trichodes"|"sand lovegrass"||5|"10021984"|"44650132"
"2FP"||"other perennial forbs"||5|"10021984"|"44650133"
"2SD"||"other  shrubs"||5|"10021984"|"44650134"
"DIOLS"|"Dichanthelium oligosanthes var. scribnerianum"|"Scribner panicum"||5|"10021984"|"44650135"
"PAVI2"|"Panicum virgatum"|"switchgrass"||5|"10021984"|"44650136"
"QUMA3"|"Quercus marilandica"|"blackjack oak"||10|"10021984"|"44650137"
"QUST"|"Quercus stellata"|"post oak"||10|"10021984"|"44650138"
"SONU2"|"Sorghastrum nutans"|"Indiangrass"||5|"10021984"|"44650139"
"TRFL2"|"Tridens flavus"|"purpletop tridens"||5|"10021983"|"44650118"
"PAVI2"|"Panicum virgatum"|"switchgrass"||5|"10021983"|"44650119"
"QUMA3"|"Quercus marilandica"|"blackjack oak"||10|"10021983"|"44650120"
"QUST"|"Quercus stellata"|"post oak"||5|"10021983"|"44650121"
"SONU2"|"Sorghastrum nutans"|"Indiangrass"||5|"10021983"|"44650122"
"DIOLS"|"Dichanthelium oligosanthes var. scribnerianum"|"Scribner panicum"||5|"10021983"|"44650123"
"SPORO"|"Sporobolus"|"dropseed"||5|"10021983"|"44650124"
"ANGE"|"Andropogon gerardii"|"big bluestem"||20|"10021983"|"44650125"
"BOCU"|"Bouteloua curtipendula"|"sideoats grama"||5|"10021983"|"44650126"
"HEHI2"|"Helianthus hirsutus"|"hairy sunflower"||5|"10021983"|"44650127"
"SCSC"|"Schizachyrium scoparium"|"little bluestem"||30|"10021983"|"44650128"
"PAVI2"|"Panicum virgatum"|"switchgrass"||5|"10021988"|"44650160"
"QUMA3"|"Quercus marilandica"|"blackjack oak"||10|"10021988"|"44650161"
"QUST"|"Quercus stellata"|"post oak"||5|"10021988"|"44650162"
"SONU2"|"Sorghastrum nutans"|"Indiangrass"||5|"10021988"|"44650163"
"TRFL2"|"Tridens flavus"|"purpletop tridens"||5|"10021988"|"44650164"
"DIOLS"|"Dichanthelium oligosanthes var. scribnerianum"|"Scribner panicum"||5|"10021988"|"44650165"
"SPORO"|"Sporobolus"|"dropseed"||5|"10021988"|"44650166"
"ANGE"|"Andropogon gerardii"|"big bluestem"||20|"10021988"|"44650167"
"BOCU"|"Bouteloua curtipendula"|"sideoats grama"||5|"10021988"|"44650168"
"HEHI2"|"Helianthus hirsutus"|"hairy sunflower"||5|"10021988"|"44650169"
"SCSC"|"Schizachyrium scoparium"|"little bluestem"||30|"10021988"|"44650170"
"SCSC"|"Schizachyrium scoparium"|"little bluestem"||20|"10021987"|"44650151"
"BOER4"|"Bouteloua eriopoda"|"black grama"||8|"10021987"|"44650152"
"ANGE"|"Andropogon gerardii"|"big bluestem"||10|"10021987"|"44650153"
"2FP"||"other perennial forbs"||8|"10021987"|"44650154"
"2GP"||"other perennial grasses"||18|"10021987"|"44650155"
"2SD"||"other  shrubs"||8|"10021987"|"44650156"
"2TREE"||"other trees"||5|"10021987"|"44650157"
"SONU2"|"Sorghastrum nutans"|"Indiangrass"||10|"10021987"|"44650158"
"PAVI2"|"Panicum virgatum"|"switchgrass"||8|"10021987"|"44650159"
"ANGE"|"Andropogon gerardii"|"big bluestem"||25|"10021970"|"44650007"
"PAFL4"|"Paspalum floridanum"|"Florida paspalum"||5|"10021970"|"44650008"
"SCSC"|"Schizachyrium scoparium"|"little bluestem"||20|"10021970"|"44650009"
"2FP"||"other perennial forbs"||20|"10021970"|"44650010"
"2GP"||"other perennial grasses"||10|"10021970"|"44650011"
"SONU2"|"Sorghastrum nutans"|"Indiangrass"||10|"10021970"|"44650012"
"TRDA3"|"Tripsacum dactyloides"|"eastern gamagrass"||5|"10021970"|"44650013"
"PAVI2"|"Panicum virgatum"|"switchgrass"||5|"10021970"|"44650014"
"PAVI2"|"Panicum virgatum"|"switchgrass"||5|"10021969"|"44649999"
"SONU2"|"Sorghastrum nutans"|"Indiangrass"||10|"10021969"|"44650000"
"TRDA3"|"Tripsacum dactyloides"|"eastern gamagrass"||5|"10021969"|"44650001"
"2FP"||"other perennial forbs"||20|"10021969"|"44650002"
"2GP"||"other perennial grasses"||10|"10021969"|"44650003"
"SCSC"|"Schizachyrium scoparium"|"little bluestem"||20|"10021969"|"44650004"
"ANGE"|"Andropogon gerardii"|"big bluestem"||25|"10021969"|"44650005"
"PAFL4"|"Paspalum floridanum"|"Florida paspalum"||5|"10021969"|"44650006"
"ANGE"|"Andropogon gerardii"|"big bluestem"||20|"10021967"|"44649988"
"ERTR3"|"Eragrostis trichodes"|"sand lovegrass"||5|"10021967"|"44649989"
"ERSP"|"Eragrostis spectabilis"|"purple lovegrass"||5|"10021967"|"44649990"
"SCSC"|"Schizachyrium scoparium"|"little bluestem"||25|"10021967"|"44649991"
"2FP"||"other perennial forbs"||5|"10021967"|"44649992"
"2SD"||"other  shrubs"||5|"10021967"|"44649993"
"DIOLS"|"Dichanthelium oligosanthes var. scribnerianum"|"Scribner panicum"||5|"10021967"|"44649994"
"PAVI2"|"Panicum virgatum"|"switchgrass"||5|"10021967"|"44649995"
"QUMA3"|"Quercus marilandica"|"blackjack oak"||10|"10021967"|"44649996"
"QUST"|"Quercus stellata"|"post oak"||10|"10021967"|"44649997"
"SONU2"|"Sorghastrum nutans"|"Indiangrass"||5|"10021967"|"44649998"
"SONU2"|"Sorghastrum nutans"|"Indiangrass"||5|"10021966"|"44649977"
"TRFL2"|"Tridens flavus"|"purpletop tridens"||5|"10021966"|"44649978"
"PAVI2"|"Panicum virgatum"|"switchgrass"||5|"10021966"|"44649979"
"QUMA3"|"Quercus marilandica"|"blackjack oak"||10|"10021966"|"44649980"
"QUST"|"Quercus stellata"|"post oak"||5|"10021966"|"44649981"
"DIOLS"|"Dichanthelium oligosanthes var. scribnerianum"|"Scribner panicum"||5|"10021966"|"44649982"
"SPORO"|"Sporobolus"|"dropseed"||5|"10021966"|"44649983"
"SCSC"|"Schizachyrium scoparium"|"little bluestem"||30|"10021966"|"44649984"
"ANGE"|"Andropogon gerardii"|"big bluestem"||20|"10021966"|"44649985"
"BOCU"|"Bouteloua curtipendula"|"sideoats grama"||5|"10021966"|"44649986"
"HEHI2"|"Helianthus hirsutus"|"hairy sunflower"||5|"10021966"|"44649987"
"SCSC"|"Schizachyrium scoparium"|"little bluestem"||15|"10021860"|"44649116"
"ANGE"|"Andropogon gerardii"|"big bluestem"||30|"10021860"|"44649117"
"2FP"||"other perennial forbs"||5|"10021860"|"44649118"
"2GP"||"other perennial grasses"||5|"10021860"|"44649119"
"SPORO"|"Sporobolus"|"dropseed"||2|"10021860"|"44649120"
"2SD"||"other  shrubs"||3|"10021860"|"44649121"
"ELCA4"|"Elymus canadensis"|"Canada wildrye"||2|"10021860"|"44649122"
"PAVI2"|"Panicum virgatum"|"switchgrass"||5|"10021860"|"44649123"
"SONU2"|"Sorghastrum nutans"|"Indiangrass"||30|"10021860"|"44649124"
"2TREE"||"other trees"||3|"10021860"|"44649125"
"PAVI2"|"Panicum virgatum"|"switchgrass"||15|"10021859"|"44649107"
"SONU2"|"Sorghastrum nutans"|"Indiangrass"||15|"10021859"|"44649108"
"2TREE"||"other trees"||5|"10021859"|"44649109"
"2FP"||"other perennial forbs"||10|"10021859"|"44649110"
"2GP"||"other perennial grasses"||5|"10021859"|"44649111"
"2SD"||"other  shrubs"||10|"10021859"|"44649112"
"ANGE"|"Andropogon gerardii"|"big bluestem"||15|"10021859"|"44649113"
"SPPE"|"Spartina pectinata"|"prairie cordgrass"||15|"10021859"|"44649114"
"SCSC"|"Schizachyrium scoparium"|"little bluestem"||10|"10021859"|"44649115"
"ANGE"|"Andropogon gerardii"|"big bluestem"||20|"10021858"|"44649098"
"SPPE"|"Spartina pectinata"|"prairie cordgrass"||30|"10021858"|"44649099"
"2FP"||"other perennial forbs"||5|"10021858"|"44649100"
"2GP"||"other perennial grasses"||5|"10021858"|"44649101"
"2SD"||"other  shrubs"||5|"10021858"|"44649102"
"TRDA3"|"Tripsacum dactyloides"|"eastern gramagrass"||10|"10021858"|"44649103"
"PAVI2"|"Panicum virgatum"|"switchgrass"||10|"10021858"|"44649104"
"SONU2"|"Sorghastrum nutans"|"Indiangrass"||10|"10021858"|"44649105"
"2TREE"||"other trees"||5|"10021858"|"44649106"
"PAVI2"|"Panicum virgatum"|"switchgrass"||10|"10021857"|"44649089"
"SONU2"|"Sorghastrum nutans"|"Indiangrass"||10|"10021857"|"44649090"
"2TREE"||"other trees"||5|"10021857"|"44649091"
"2FP"||"other perennial forbs"||5|"10021857"|"44649092"
"2GP"||"other perennial grasses"||5|"10021857"|"44649093"
"2SD"||"other  shrubs"||5|"10021857"|"44649094"
"TRDA3"|"Tripsacum dactyloides"|"eastern gramagrass"||10|"10021857"|"44649095"
"SPPE"|"Spartina pectinata"|"prairie cordgrass"||30|"10021857"|"44649096"
"ANGE"|"Andropogon gerardii"|"big bluestem"||20|"10021857"|"44649097"
"ANGE"|"Andropogon gerardii"|"big bluestem"||30|"10021856"|"44649079"
"SCSC"|"Schizachyrium scoparium"|"little bluestem"||15|"10021856"|"44649080"
"2FP"||"other perennial forbs"||5|"10021856"|"44649081"
"2GP"||"other perennial grasses"||5|"10021856"|"44649082"
"SPORO"|"Sporobolus"|"dropseed"||2|"10021856"|"44649083"
"2SD"||"other  shrubs"||3|"10021856"|"44649084"
"ELCA4"|"Elymus canadensis"|"Canada wildrye"||2|"10021856"|"44649085"
"PAVI2"|"Panicum virgatum"|"switchgrass"||5|"10021856"|"44649086"
"SONU2"|"Sorghastrum nutans"|"Indiangrass"||30|"10021856"|"44649087"
"2TREE"||"other trees"||3|"10021856"|"44649088"
"ELCA4"|"Elymus canadensis"|"Canada wildrye"||2|"10021855"|"44649069"
"PAVI2"|"Panicum virgatum"|"switchgrass"||5|"10021855"|"44649070"
"SONU2"|"Sorghastrum nutans"|"Indiangrass"||30|"10021855"|"44649071"
"2TREE"||"other trees"||3|"10021855"|"44649072"
"2FP"||"other perennial forbs"||5|"10021855"|"44649073"
"2GP"||"other perennial grasses"||5|"10021855"|"44649074"
"SPORO"|"Sporobolus"|"dropseed"||2|"10021855"|"44649075"
"2SD"||"other  shrubs"||3|"10021855"|"44649076"
"SCSC"|"Schizachyrium scoparium"|"little bluestem"||15|"10021855"|"44649077"
"ANGE"|"Andropogon gerardii"|"big bluestem"||30|"10021855"|"44649078"
"ANGE"|"Andropogon gerardii"|"big bluestem"||25|"10021854"|"44649061"
"PAFL4"|"Paspalum floridanum"|"Florida paspalum"||5|"10021854"|"44649062"
"SCSC"|"Schizachyrium scoparium"|"little bluestem"||20|"10021854"|"44649063"
"2FP"||"other perennial forbs"||20|"10021854"|"44649064"
"2GP"||"other perennial grasses"||10|"10021854"|"44649065"
"PAVI2"|"Panicum virgatum"|"switchgrass"||5|"10021854"|"44649066"
"SONU2"|"Sorghastrum nutans"|"Indiangrass"||10|"10021854"|"44649067"
"TRDA3"|"Tripsacum dactyloides"|"eastern gamagrass"||5|"10021854"|"44649068"
"PAVI2"|"Panicum virgatum"|"switchgrass"||5|"10021853"|"44649053"
"SONU2"|"Sorghastrum nutans"|"Indiangrass"||10|"10021853"|"44649054"
"TRDA3"|"Tripsacum dactyloides"|"eastern gamagrass"||5|"10021853"|"44649055"
"2FP"||"other perennial forbs"||20|"10021853"|"44649056"
"2GP"||"other perennial grasses"||10|"10021853"|"44649057"
"SCSC"|"Schizachyrium scoparium"|"little bluestem"||20|"10021853"|"44649058"
"ANGE"|"Andropogon gerardii"|"big bluestem"||25|"10021853"|"44649059"
"PAFL4"|"Paspalum floridanum"|"Florida paspalum"||5|"10021853"|"44649060"
"BOCU"|"Bouteloua curtipendula"|"sideoats grama"||10|"10021852"|"44649042"
"ERCU"|"Eragrostis curtipedicellata"|"gummy lovegrass"||5|"10021852"|"44649043"
"CHVE2"|"Chloris verticillata"|"tumble windmill grass"||5|"10021852"|"44649044"
"BUDA"|"Buchloe dactyloides"|"buffalograss"||5|"10021852"|"44649045"
"CAREX"|"Carex"|"sedge"||5|"10021852"|"44649046"
"AROL"|"Aristida oligantha"|"prairie threeawn"||5|"10021852"|"44649047"
"2GP"||"other perennial grasses"||10|"10021852"|"44649048"
"2FP"||"other perennial forbs"||10|"10021852"|"44649049"
"2SD"||"other  shrubs"||5|"10021852"|"44649050"
"SPAI"|"Sporobolus airoides"|"alkali sacaton"||30|"10021852"|"44649051"
"BOGR2"|"Bouteloua gracilis"|"blue grama"||10|"10021852"|"44649052"
"PAVI2"|"Panicum virgatum"|"switchgrass"||15|"10021835"|"44648975"
"SONU2"|"Sorghastrum nutans"|"Indiangrass"||20|"10021835"|"44648976"
"2FP"||"other perennial forbs"||7|"10021835"|"44648977"
"2GP"||"other perennial grasses"||10|"10021835"|"44648978"
"2SD"||"other  shrubs"||3|"10021835"|"44648979"
"ANGE"|"Andropogon gerardii"|"big bluestem"||20|"10021835"|"44648980"
"SCSC"|"Schizachyrium scoparium"|"little bluestem"||25|"10021835"|"44648981"
"SCSC"|"Schizachyrium scoparium"|"little bluestem"||25|"10021834"|"44648968"
"ANGE"|"Andropogon gerardii"|"big bluestem"||20|"10021834"|"44648969"
"2FP"||"other perennial forbs"||7|"10021834"|"44648970"
"2GP"||"other perennial grasses"||10|"10021834"|"44648971"
"2SD"||"other  shrubs"||3|"10021834"|"44648972"
"PAVI2"|"Panicum virgatum"|"switchgrass"||15|"10021834"|"44648973"
"SONU2"|"Sorghastrum nutans"|"Indiangrass"||20|"10021834"|"44648974"
"PAVI2"|"Panicum virgatum"|"switchgrass"||10|"10021833"|"44648961"
"SONU2"|"Sorghastrum nutans"|"Indiangrass"||10|"10021833"|"44648962"
"2TREE"||"other trees"||5|"10021833"|"44648963"
"2FP"||"other perennial forbs"||5|"10021833"|"44648964"
"2GP"||"other perennial grasses"||15|"10021833"|"44648965"
"ANHA"|"Andropogon hallii"|"sand bluestem"||30|"10021833"|"44648966"
"SCSC"|"Schizachyrium scoparium"|"little bluestem"||25|"10021833"|"44648967"
"SCSC"|"Schizachyrium scoparium"|"little bluestem"||25|"10021832"|"44648954"
"ANGE"|"Andropogon gerardii"|"big bluestem"||20|"10021832"|"44648955"
"2FP"||"other perennial forbs"||7|"10021832"|"44648956"
"2GP"||"other perennial grasses"||10|"10021832"|"44648957"
"2SD"||"other  shrubs"||3|"10021832"|"44648958"
"PAVI2"|"Panicum virgatum"|"switchgrass"||15|"10021832"|"44648959"
"SONU2"|"Sorghastrum nutans"|"Indiangrass"||20|"10021832"|"44648960"
"PAVI2"|"Panicum virgatum"|"switchgrass"||15|"10021831"|"44648947"
"SONU2"|"Sorghastrum nutans"|"Indiangrass"||20|"10021831"|"44648948"
"2FP"||"other perennial forbs"||7|"10021831"|"44648949"
"2GP"||"other perennial grasses"||10|"10021831"|"44648950"
"2SD"||"other  shrubs"||3|"10021831"|"44648951"
"ANGE"|"Andropogon gerardii"|"big bluestem"||20|"10021831"|"44648952"
"SCSC"|"Schizachyrium scoparium"|"little bluestem"||25|"10021831"|"44648953"
"SCSC"|"Schizachyrium scoparium"|"little bluestem"||25|"10021830"|"44648940"
"ANGE"|"Andropogon gerardii"|"big bluestem"||20|"10021830"|"44648941"
"2FP"||"other perennial forbs"||7|"10021830"|"44648942"
"2GP"||"other perennial grasses"||10|"10021830"|"44648943"
"2SD"||"other  shrubs"||3|"10021830"|"44648944"
"PAVI2"|"Panicum virgatum"|"switchgrass"||15|"10021830"|"44648945"
"SONU2"|"Sorghastrum nutans"|"Indiangrass"||20|"10021830"|"44648946"
"PAVI2"|"Panicum virgatum"|"switchgrass"||15|"10021829"|"44648933"
"SONU2"|"Sorghastrum nutans"|"Indiangrass"||20|"10021829"|"44648934"
"2FP"||"other perennial forbs"||7|"10021829"|"44648935"
"2GP"||"other perennial grasses"||10|"10021829"|"44648936"
"2SD"||"other  shrubs"||3|"10021829"|"44648937"
"ANGE"|"Andropogon gerardii"|"big bluestem"||20|"10021829"|"44648938"
"SCSC"|"Schizachyrium scoparium"|"little bluestem"||25|"10021829"|"44648939"
"SCSC"|"Schizachyrium scoparium"|"little bluestem"||25|"10021828"|"44648926"
"ANGE"|"Andropogon gerardii"|"big bluestem"||20|"10021828"|"44648927"
"2FP"||"other perennial forbs"||7|"10021828"|"44648928"
"2GP"||"other perennial grasses"||10|"10021828"|"44648929"
"2SD"||"other  shrubs"||3|"10021828"|"44648930"
"PAVI2"|"Panicum virgatum"|"switchgrass"||15|"10021828"|"44648931"
"SONU2"|"Sorghastrum nutans"|"Indiangrass"||20|"10021828"|"44648932"
"SCSC"|"Schizachyrium scoparium"|"little bluestem"||10|"10021824"|"44648896"
"ANGE"|"Andropogon gerardii"|"big bluestem"||15|"10021824"|"44648897"
"SPPE"|"Spartina pectinata"|"prairie cordgrass"||15|"10021824"|"44648898"
"2FP"||"other perennial forbs"||10|"10021824"|"44648899"
"2GP"||"other perennial grasses"||5|"10021824"|"44648900"
"2SD"||"other  shrubs"||10|"10021824"|"44648901"
"PAVI2"|"Panicum virgatum"|"switchgrass"||15|"10021824"|"44648902"
"SONU2"|"Sorghastrum nutans"|"Indiangrass"||15|"10021824"|"44648903"
"2TREE"||"other trees"||5|"10021824"|"44648904"
"PAVI2"|"Panicum virgatum"|"switchgrass"||15|"10021823"|"44648887"
"SONU2"|"Sorghastrum nutans"|"Indiangrass"||15|"10021823"|"44648888"
"2TREE"||"other trees"||5|"10021823"|"44648889"
"2FP"||"other perennial forbs"||10|"10021823"|"44648890"
"2GP"||"other perennial grasses"||5|"10021823"|"44648891"
"2SD"||"other  shrubs"||10|"10021823"|"44648892"
"ANGE"|"Andropogon gerardii"|"big bluestem"||15|"10021823"|"44648893"
"SPPE"|"Spartina pectinata"|"prairie cordgrass"||15|"10021823"|"44648894"
"SCSC"|"Schizachyrium scoparium"|"little bluestem"||10|"10021823"|"44648895"
"ANGE"|"Andropogon gerardii"|"big bluestem"||20|"10021822"|"44648878"
"SPPE"|"Spartina pectinata"|"prairie cordgrass"||30|"10021822"|"44648879"
"2FP"||"other perennial forbs"||5|"10021822"|"44648880"
"2GP"||"other perennial grasses"||5|"10021822"|"44648881"
"2SD"||"other  shrubs"||5|"10021822"|"44648882"
"TRDA3"|"Tripsacum dactyloides"|"eastern gramagrass"||10|"10021822"|"44648883"
"PAVI2"|"Panicum virgatum"|"switchgrass"||10|"10021822"|"44648884"
"SONU2"|"Sorghastrum nutans"|"Indiangrass"||10|"10021822"|"44648885"
"2TREE"||"other trees"||5|"10021822"|"44648886"
"PASM"|"Pascopyrum smithii"|"western wheatgrass"||5|"10021821"|"44648866"
"PAVI2"|"Panicum virgatum"|"switchgrass"||25|"10021821"|"44648867"
"SONU2"|"Sorghastrum nutans"|"Indiangrass"||15|"10021821"|"44648868"
"SPAI"|"Sporobolus airoides"|"alkali sacaton"||10|"10021821"|"44648869"
"2TREE"||"other trees"||5|"10021821"|"44648870"
"CAREX"|"Carex"|"sedge"||5|"10021821"|"44648871"
"2FP"||"other perennial forbs"||10|"10021821"|"44648872"
"2GP"||"other perennial grasses"||5|"10021821"|"44648873"
"DISP"|"Distichlis spicata"|"inland saltgrass"||5|"10021821"|"44648874"
"HELIA3"|"Helianthus"|"sunflower"||5|"10021821"|"44648875"
"MUAS"|"Muhlenbergia asperifolia"|"alkali muhly"||5|"10021821"|"44648876"
"SCSC"|"Schizachyrium scoparium"|"little bluestem"||5|"10021821"|"44648877"
"ANGE"|"Andropogon gerardii"|"big bluestem"||25|"10021820"|"44648859"
"2FP"||"other perennial forbs"||20|"10021820"|"44648860"
"2GP"||"other perennial grasses"||15|"10021820"|"44648861"
"2SD"||"other  shrubs"||5|"10021820"|"44648862"
"PAVI2"|"Panicum virgatum"|"switchgrass"||10|"10021820"|"44648863"
"SONU2"|"Sorghastrum nutans"|"Indiangrass"||15|"10021820"|"44648864"
"TRDA3"|"Tripsacum dactyloides"|"eastern gamagrass"||10|"10021820"|"44648865"
"PAVI2"|"Panicum virgatum"|"switchgrass"||10|"10021819"|"44648852"
"SONU2"|"Sorghastrum nutans"|"Indiangrass"||15|"10021819"|"44648853"
"TRDA3"|"Tripsacum dactyloides"|"eastern gamagrass"||10|"10021819"|"44648854"
"2FP"||"other perennial forbs"||20|"10021819"|"44648855"
"2GP"||"other perennial grasses"||15|"10021819"|"44648856"
"2SD"||"other  shrubs"||5|"10021819"|"44648857"
"ANGE"|"Andropogon gerardii"|"big bluestem"||25|"10021819"|"44648858"
"ANGE"|"Andropogon gerardii"|"big bluestem"||20|"10021818"|"44648843"
"SPPE"|"Spartina pectinata"|"prairie cordgrass"||30|"10021818"|"44648844"
"2FP"||"other perennial forbs"||5|"10021818"|"44648845"
"2GP"||"other perennial grasses"||5|"10021818"|"44648846"
"2SD"||"other  shrubs"||5|"10021818"|"44648847"
"TRDA3"|"Tripsacum dactyloides"|"eastern gramagrass"||10|"10021818"|"44648848"
"PAVI2"|"Panicum virgatum"|"switchgrass"||10|"10021818"|"44648849"
"SONU2"|"Sorghastrum nutans"|"Indiangrass"||10|"10021818"|"44648850"
"2TREE"||"other trees"||5|"10021818"|"44648851"
"PAVI2"|"Panicum virgatum"|"switchgrass"||10|"10021817"|"44648836"
"SONU2"|"Sorghastrum nutans"|"Indiangrass"||15|"10021817"|"44648837"
"TRDA3"|"Tripsacum dactyloides"|"eastern gamagrass"||10|"10021817"|"44648838"
"2FP"||"other perennial forbs"||20|"10021817"|"44648839"
"2GP"||"other perennial grasses"||15|"10021817"|"44648840"
"2SD"||"other  shrubs"||5|"10021817"|"44648841"
"ANGE"|"Andropogon gerardii"|"big bluestem"||25|"10021817"|"44648842"
"SCSC"|"Schizachyrium scoparium"|"little bluestem"||20|"10021816"|"44648828"
"ANGE"|"Andropogon gerardii"|"big bluestem"||25|"10021816"|"44648829"
"PAFL4"|"Paspalum floridanum"|"Florida paspalum"||5|"10021816"|"44648830"
"2FP"||"other perennial forbs"||20|"10021816"|"44648831"
"2GP"||"other perennial grasses"||10|"10021816"|"44648832"
"PAVI2"|"Panicum virgatum"|"switchgrass"||5|"10021816"|"44648833"
"SONU2"|"Sorghastrum nutans"|"Indiangrass"||10|"10021816"|"44648834"
"TRDA3"|"Tripsacum dactyloides"|"eastern gamagrass"||5|"10021816"|"44648835"
"ELCA4"|"Elymus canadensis"|"Canada wildrye"||2|"10021815"|"44648818"
"PAVI2"|"Panicum virgatum"|"switchgrass"||5|"10021815"|"44648819"
"SONU2"|"Sorghastrum nutans"|"Indiangrass"||30|"10021815"|"44648820"
"2TREE"||"other trees"||3|"10021815"|"44648821"
"2FP"||"other perennial forbs"||5|"10021815"|"44648822"
"2GP"||"other perennial grasses"||5|"10021815"|"44648823"
"SPORO"|"Sporobolus"|"dropseed"||2|"10021815"|"44648824"
"2SD"||"other  shrubs"||3|"10021815"|"44648825"
"ANGE"|"Andropogon gerardii"|"big bluestem"||30|"10021815"|"44648826"
"SCSC"|"Schizachyrium scoparium"|"little bluestem"||15|"10021815"|"44648827"
"SCSC"|"Schizachyrium scoparium"|"little bluestem"||20|"10021814"|"44648810"
"ANGE"|"Andropogon gerardii"|"big bluestem"||25|"10021814"|"44648811"
"PAFL4"|"Paspalum floridanum"|"Florida paspalum"||5|"10021814"|"44648812"
"2FP"||"other perennial forbs"||20|"10021814"|"44648813"
"2GP"||"other perennial grasses"||10|"10021814"|"44648814"
"PAVI2"|"Panicum virgatum"|"switchgrass"||5|"10021814"|"44648815"
"SONU2"|"Sorghastrum nutans"|"Indiangrass"||10|"10021814"|"44648816"
"TRDA3"|"Tripsacum dactyloides"|"eastern gamagrass"||5|"10021814"|"44648817"
"PAVI2"|"Panicum virgatum"|"switchgrass"||5|"10021813"|"44648802"
"SONU2"|"Sorghastrum nutans"|"Indiangrass"||10|"10021813"|"44648803"
"TRDA3"|"Tripsacum dactyloides"|"eastern gamagrass"||5|"10021813"|"44648804"
"2FP"||"other perennial forbs"||20|"10021813"|"44648805"
"2GP"||"other perennial grasses"||10|"10021813"|"44648806"
"ANGE"|"Andropogon gerardii"|"big bluestem"||25|"10021813"|"44648807"
"PAFL4"|"Paspalum floridanum"|"Florida paspalum"||5|"10021813"|"44648808"
"SCSC"|"Schizachyrium scoparium"|"little bluestem"||20|"10021813"|"44648809"
"ELCA4"|"Elymus canadensis"|"Canada wildrye"||5|"10021799"|"44648701"
"PAVI2"|"Panicum virgatum"|"switchgrass"||5|"10021799"|"44648702"
"SONU2"|"Sorghastrum nutans"|"Indiangrass"||30|"10021799"|"44648703"
"2FP"||"other perennial forbs"||6|"10021799"|"44648704"
"2GP"||"other perennial grasses"||5|"10021799"|"44648705"
"2SD"||"other  shrubs"||4|"10021799"|"44648706"
"SCSC"|"Schizachyrium scoparium"|"little bluestem"||15|"10021799"|"44648707"
"ANGE"|"Andropogon gerardii"|"big bluestem"||30|"10021799"|"44648708"
"ANGE"|"Andropogon gerardii"|"big bluestem"||30|"10021798"|"44648691"
"SCSC"|"Schizachyrium scoparium"|"little bluestem"||15|"10021798"|"44648692"
"2FP"||"other perennial forbs"||5|"10021798"|"44648693"
"2GP"||"other perennial grasses"||5|"10021798"|"44648694"
"SPORO"|"Sporobolus"|"dropseed"||2|"10021798"|"44648695"
"2SD"||"other  shrubs"||3|"10021798"|"44648696"
"ELCA4"|"Elymus canadensis"|"Canada wildrye"||2|"10021798"|"44648697"
"PAVI2"|"Panicum virgatum"|"switchgrass"||5|"10021798"|"44648698"
"SONU2"|"Sorghastrum nutans"|"Indiangrass"||30|"10021798"|"44648699"
"2TREE"||"other trees"||3|"10021798"|"44648700"
"BOGR2"|"Bouteloua gracilis"|"blue grama"||10|"10021796"|"44648679"
"DICOC"|"Digitaria cognata var. cognata"|"fall witchgrass"||5|"10021796"|"44648680"
"DIOLS"|"Dichanthelium oligosanthes var. scribnerianum"|"Scribner panicum"||5|"10021796"|"44648681"
"2FP"||"other perennial forbs"||20|"10021796"|"44648682"
"2GP"||"other perennial grasses"||5|"10021796"|"44648683"
"CAREX"|"Carex"|"sedge"||5|"10021796"|"44648684"
"2SD"||"other  shrubs"||5|"10021796"|"44648685"
"BUDA"|"Buchloe dactyloides"|"buffalograss"||5|"10021796"|"44648686"
"BOHI2"|"Bouteloua hirsuta"|"hairy grama"||5|"10021796"|"44648687"
"SPORO"|"Sporobolus"|"dropseed"||5|"10021796"|"44648688"
"BOSA"|"Bothriochloa saccharoides"|"silver bluestem"||10|"10021796"|"44648689"
"BOCU"|"Bouteloua curtipendula"|"sideoats grama"||20|"10021796"|"44648690"
"ANGE"|"Andropogon gerardii"|"big bluestem"||30|"10021795"|"44648669"
"BOCU"|"Bouteloua curtipendula"|"sideoats grama"||3|"10021795"|"44648670"
"SCSC"|"Schizachyrium scoparium"|"little bluestem"||30|"10021795"|"44648671"
"SPORO"|"Sporobolus"|"dropseed"||4|"10021795"|"44648672"
"2FP"||"other perennial forbs"||8|"10021795"|"44648673"
"2SD"||"other  shrubs"||2|"10021795"|"44648674"
"2GP"||"other perennial grasses"||5|"10021795"|"44648675"
"PAVI2"|"Panicum virgatum"|"switchgrass"||10|"10021795"|"44648676"
"ELCA4"|"Elymus canadensis"|"Canada wildrye"||4|"10021795"|"44648677"
"SONU2"|"Sorghastrum nutans"|"Indiangrass"||4|"10021795"|"44648678"
"PAVI2"|"Panicum virgatum"|"switchgrass"||5|"10021794"|"44648659"
"SONU2"|"Sorghastrum nutans"|"Indiangrass"||30|"10021794"|"44648660"
"2TREE"||"other trees"||3|"10021794"|"44648661"
"ELCA4"|"Elymus canadensis"|"Canada wildrye"||2|"10021794"|"44648662"
"2FP"||"other perennial forbs"||5|"10021794"|"44648663"
"2GP"||"other perennial grasses"||5|"10021794"|"44648664"
"SPORO"|"Sporobolus"|"dropseed"||2|"10021794"|"44648665"
"2SD"||"other  shrubs"||3|"10021794"|"44648666"
"SCSC"|"Schizachyrium scoparium"|"little bluestem"||15|"10021794"|"44648667"
"ANGE"|"Andropogon gerardii"|"big bluestem"||30|"10021794"|"44648668"
"ANGE"|"Andropogon gerardii"|"big bluestem"||30|"10021791"|"44648649"
"BOCU"|"Bouteloua curtipendula"|"sideoats grama"||3|"10021791"|"44648650"
"SCSC"|"Schizachyrium scoparium"|"little bluestem"||30|"10021791"|"44648651"
"SPORO"|"Sporobolus"|"dropseed"||4|"10021791"|"44648652"
"2FP"||"other perennial forbs"||8|"10021791"|"44648653"
"2SD"||"other  shrubs"||2|"10021791"|"44648654"
"2GP"||"other perennial grasses"||5|"10021791"|"44648655"
"PAVI2"|"Panicum virgatum"|"switchgrass"||10|"10021791"|"44648656"
"ELCA4"|"Elymus canadensis"|"Canada wildrye"||4|"10021791"|"44648657"
"SONU2"|"Sorghastrum nutans"|"Indiangrass"||4|"10021791"|"44648658"
"BOGR2"|"Bouteloua gracilis"|"blue grama"||10|"10021790"|"44648637"
"DICOC"|"Digitaria cognata var. cognata"|"fall witchgrass"||5|"10021790"|"44648638"
"DIOLS"|"Dichanthelium oligosanthes var. scribnerianum"|"Scribner panicum"||5|"10021790"|"44648639"
"2FP"||"other perennial forbs"||20|"10021790"|"44648640"
"2GP"||"other perennial grasses"||5|"10021790"|"44648641"
"CAREX"|"Carex"|"sedge"||5|"10021790"|"44648642"
"2SD"||"other  shrubs"||5|"10021790"|"44648643"
"BUDA"|"Buchloe dactyloides"|"buffalograss"||5|"10021790"|"44648644"
"BOHI2"|"Bouteloua hirsuta"|"hairy grama"||5|"10021790"|"44648645"
"SPORO"|"Sporobolus"|"dropseed"||5|"10021790"|"44648646"
"BOSA"|"Bothriochloa saccharoides"|"silver bluestem"||10|"10021790"|"44648647"
"BOCU"|"Bouteloua curtipendula"|"sideoats grama"||20|"10021790"|"44648648"
"SCSC"|"Schizachyrium scoparium"|"little bluestem"||15|"10021789"|"44648629"
"ANGE"|"Andropogon gerardii"|"big bluestem"||30|"10021789"|"44648630"
"2FP"||"other perennial forbs"||6|"10021789"|"44648631"
"2GP"||"other perennial grasses"||5|"10021789"|"44648632"
"2SD"||"other  shrubs"||4|"10021789"|"44648633"
"ELCA4"|"Elymus canadensis"|"Canada wildrye"||5|"10021789"|"44648634"
"PAVI2"|"Panicum virgatum"|"switchgrass"||5|"10021789"|"44648635"
"SONU2"|"Sorghastrum nutans"|"Indiangrass"||30|"10021789"|"44648636"
"SCSC"|"Schizachyrium scoparium"|"little bluestem"||25|"10021777"|"44648525"
"ANGE"|"Andropogon gerardii"|"big bluestem"||20|"10021777"|"44648526"
"2FP"||"other perennial forbs"||7|"10021777"|"44648527"
"2GP"||"other perennial grasses"||10|"10021777"|"44648528"
"2SD"||"other  shrubs"||3|"10021777"|"44648529"
"PAVI2"|"Panicum virgatum"|"switchgrass"||15|"10021777"|"44648530"
"SONU2"|"Sorghastrum nutans"|"Indiangrass"||20|"10021777"|"44648531"
"PAVI2"|"Panicum virgatum"|"switchgrass"||15|"10021776"|"44648518"
"SONU2"|"Sorghastrum nutans"|"Indiangrass"||20|"10021776"|"44648519"
"2FP"||"other perennial forbs"||7|"10021776"|"44648520"
"2GP"||"other perennial grasses"||10|"10021776"|"44648521"
"2SD"||"other  shrubs"||3|"10021776"|"44648522"
"ANGE"|"Andropogon gerardii"|"big bluestem"||20|"10021776"|"44648523"
"SCSC"|"Schizachyrium scoparium"|"little bluestem"||25|"10021776"|"44648524"
"ANGE"|"Andropogon gerardii"|"big bluestem"||25|"10021775"|"44648511"
"2FP"||"other perennial forbs"||20|"10021775"|"44648512"
"2GP"||"other perennial grasses"||15|"10021775"|"44648513"
"2SD"||"other  shrubs"||5|"10021775"|"44648514"
"PAVI2"|"Panicum virgatum"|"switchgrass"||10|"10021775"|"44648515"
"SONU2"|"Sorghastrum nutans"|"Indiangrass"||15|"10021775"|"44648516"
"TRDA3"|"Tripsacum dactyloides"|"eastern gamagrass"||10|"10021775"|"44648517"
"PAVI2"|"Panicum virgatum"|"switchgrass"||10|"10021774"|"44648501"
"ELCA4"|"Elymus canadensis"|"Canada wildrye"||4|"10021774"|"44648502"
"SONU2"|"Sorghastrum nutans"|"Indiangrass"||4|"10021774"|"44648503"
"SPORO"|"Sporobolus"|"dropseed"||4|"10021774"|"44648504"
"2FP"||"other perennial forbs"||8|"10021774"|"44648505"
"2SD"||"other  shrubs"||2|"10021774"|"44648506"
"2GP"||"other perennial grasses"||5|"10021774"|"44648507"
"ANGE"|"Andropogon gerardii"|"big bluestem"||30|"10021774"|"44648508"
"BOCU"|"Bouteloua curtipendula"|"sideoats grama"||3|"10021774"|"44648509"
"SCSC"|"Schizachyrium scoparium"|"little bluestem"||30|"10021774"|"44648510"
"SCSC"|"Schizachyrium scoparium"|"little bluestem"||20|"10021773"|"44648493"
"ANGE"|"Andropogon gerardii"|"big bluestem"||25|"10021773"|"44648494"
"PAFL4"|"Paspalum floridanum"|"Florida paspalum"||5|"10021773"|"44648495"
"2FP"||"other perennial forbs"||20|"10021773"|"44648496"
"2GP"||"other perennial grasses"||10|"10021773"|"44648497"
"PAVI2"|"Panicum virgatum"|"switchgrass"||5|"10021773"|"44648498"
"SONU2"|"Sorghastrum nutans"|"Indiangrass"||10|"10021773"|"44648499"
"TRDA3"|"Tripsacum dactyloides"|"eastern gamagrass"||5|"10021773"|"44648500"
"PAVI2"|"Panicum virgatum"|"switchgrass"||15|"10021772"|"44648486"
"SONU2"|"Sorghastrum nutans"|"Indiangrass"||20|"10021772"|"44648487"
"2FP"||"other perennial forbs"||7|"10021772"|"44648488"
"2GP"||"other perennial grasses"||10|"10021772"|"44648489"
"2SD"||"other  shrubs"||3|"10021772"|"44648490"
"ANGE"|"Andropogon gerardii"|"big bluestem"||20|"10021772"|"44648491"
"SCSC"|"Schizachyrium scoparium"|"little bluestem"||25|"10021772"|"44648492"
"SCSC"|"Schizachyrium scoparium"|"little bluestem"||15|"10021771"|"44648476"
"ANGE"|"Andropogon gerardii"|"big bluestem"||30|"10021771"|"44648477"
"2FP"||"other perennial forbs"||5|"10021771"|"44648478"
"2GP"||"other perennial grasses"||5|"10021771"|"44648479"
"SPORO"|"Sporobolus"|"dropseed"||2|"10021771"|"44648480"
"2SD"||"other  shrubs"||3|"10021771"|"44648481"
"ELCA4"|"Elymus canadensis"|"Canada wildrye"||2|"10021771"|"44648482"
"PAVI2"|"Panicum virgatum"|"switchgrass"||5|"10021771"|"44648483"
"SONU2"|"Sorghastrum nutans"|"Indiangrass"||30|"10021771"|"44648484"
"2TREE"||"other trees"||3|"10021771"|"44648485"
"ELCA4"|"Elymus canadensis"|"Canada wildrye"||4|"10021770"|"44648466"
"SONU2"|"Sorghastrum nutans"|"Indiangrass"||4|"10021770"|"44648467"
"PAVI2"|"Panicum virgatum"|"switchgrass"||10|"10021770"|"44648468"
"2GP"||"other perennial grasses"||5|"10021770"|"44648469"
"SPORO"|"Sporobolus"|"dropseed"||4|"10021770"|"44648470"
"2FP"||"other perennial forbs"||8|"10021770"|"44648471"
"2SD"||"other  shrubs"||2|"10021770"|"44648472"
"ANGE"|"Andropogon gerardii"|"big bluestem"||30|"10021770"|"44648473"
"BOCU"|"Bouteloua curtipendula"|"sideoats grama"||3|"10021770"|"44648474"
"SCSC"|"Schizachyrium scoparium"|"little bluestem"||30|"10021770"|"44648475"
"SCSC"|"Schizachyrium scoparium"|"little bluestem"||25|"10021769"|"44648459"
"ANGE"|"Andropogon gerardii"|"big bluestem"||20|"10021769"|"44648460"
"2FP"||"other perennial forbs"||7|"10021769"|"44648461"
"2GP"||"other perennial grasses"||10|"10021769"|"44648462"
"2SD"||"other  shrubs"||3|"10021769"|"44648463"
"PAVI2"|"Panicum virgatum"|"switchgrass"||15|"10021769"|"44648464"
"SONU2"|"Sorghastrum nutans"|"Indiangrass"||20|"10021769"|"44648465"
"SONU2"|"Sorghastrum nutans"|"Indiangrass"||20|"10021768"|"44648452"
"PAVI2"|"Panicum virgatum"|"switchgrass"||15|"10021768"|"44648453"
"2FP"||"other perennial forbs"||7|"10021768"|"44648454"
"2GP"||"other perennial grasses"||10|"10021768"|"44648455"
"2SD"||"other  shrubs"||3|"10021768"|"44648456"
"ANGE"|"Andropogon gerardii"|"big bluestem"||20|"10021768"|"44648457"
"SCSC"|"Schizachyrium scoparium"|"little bluestem"||25|"10021768"|"44648458"
"SCSC"|"Schizachyrium scoparium"|"little bluestem"||30|"10021767"|"44648442"
"BOCU"|"Bouteloua curtipendula"|"sideoats grama"||3|"10021767"|"44648443"
"ANGE"|"Andropogon gerardii"|"big bluestem"||30|"10021767"|"44648444"
"2FP"||"other perennial forbs"||8|"10021767"|"44648445"
"2SD"||"other  shrubs"||2|"10021767"|"44648446"
"2GP"||"other perennial grasses"||5|"10021767"|"44648447"
"SPORO"|"Sporobolus"|"dropseed"||4|"10021767"|"44648448"
"PAVI2"|"Panicum virgatum"|"switchgrass"||10|"10021767"|"44648449"
"ELCA4"|"Elymus canadensis"|"Canada wildrye"||4|"10021767"|"44648450"
"SONU2"|"Sorghastrum nutans"|"Indiangrass"||4|"10021767"|"44648451"
"PAVI2"|"Panicum virgatum"|"switchgrass"||15|"10022001"|"44650266"
"SONU2"|"Sorghastrum nutans"|"Indiangrass"||20|"10022001"|"44650267"
"2FP"||"other perennial forbs"||7|"10022001"|"44650268"
"2GP"||"other perennial grasses"||10|"10022001"|"44650269"
"2SD"||"other  shrubs"||3|"10022001"|"44650270"
"ANGE"|"Andropogon gerardii"|"big bluestem"||20|"10022001"|"44650271"
"SCSC"|"Schizachyrium scoparium"|"little bluestem"||25|"10022001"|"44650272"
"SCSC"|"Schizachyrium scoparium"|"little bluestem"||25|"10022000"|"44650259"
"ANGE"|"Andropogon gerardii"|"big bluestem"||20|"10022000"|"44650260"
"2FP"||"other perennial forbs"||7|"10022000"|"44650261"
"2GP"||"other perennial grasses"||10|"10022000"|"44650262"
"2SD"||"other  shrubs"||3|"10022000"|"44650263"
"PAVI2"|"Panicum virgatum"|"switchgrass"||15|"10022000"|"44650264"
"SONU2"|"Sorghastrum nutans"|"Indiangrass"||20|"10022000"|"44650265"
"PAVI2"|"Panicum virgatum"|"switchgrass"||10|"10021999"|"44650249"
"ELCA4"|"Elymus canadensis"|"Canada wildrye"||4|"10021999"|"44650250"
"SONU2"|"Sorghastrum nutans"|"Indiangrass"||4|"10021999"|"44650251"
"SPORO"|"Sporobolus"|"dropseed"||4|"10021999"|"44650252"
"2FP"||"other perennial forbs"||8|"10021999"|"44650253"
"2SD"||"other  shrubs"||2|"10021999"|"44650254"
"2GP"||"other perennial grasses"||5|"10021999"|"44650255"
"ANGE"|"Andropogon gerardii"|"big bluestem"||30|"10021999"|"44650256"
"BOCU"|"Bouteloua curtipendula"|"sideoats grama"||3|"10021999"|"44650257"
"SCSC"|"Schizachyrium scoparium"|"little bluestem"||30|"10021999"|"44650258"
"SCSC"|"Schizachyrium scoparium"|"little bluestem"||25|"10022002"|"44650273"
"ANGE"|"Andropogon gerardii"|"big bluestem"||20|"10022002"|"44650274"
"2FP"||"other perennial forbs"||7|"10022002"|"44650275"
"2GP"||"other perennial grasses"||10|"10022002"|"44650276"
"2SD"||"other  shrubs"||3|"10022002"|"44650277"
"PAVI2"|"Panicum virgatum"|"switchgrass"||15|"10022002"|"44650278"
"SONU2"|"Sorghastrum nutans"|"Indiangrass"||20|"10022002"|"44650279"
"PAVI2"|"Panicum virgatum"|"switchgrass"||15|"10022003"|"44650280"
"SONU2"|"Sorghastrum nutans"|"Indiangrass"||20|"10022003"|"44650281"
"2FP"||"other perennial forbs"||7|"10022003"|"44650282"
"2GP"||"other perennial grasses"||10|"10022003"|"44650283"
"2SD"||"other  shrubs"||3|"10022003"|"44650284"
"ANGE"|"Andropogon gerardii"|"big bluestem"||20|"10022003"|"44650285"
"SCSC"|"Schizachyrium scoparium"|"little bluestem"||25|"10022003"|"44650286"
"SONU2"|"Sorghastrum nutans"|"Indiangrass"||20|"10021765"|"44648435"
"PAVI2"|"Panicum virgatum"|"switchgrass"||15|"10021765"|"44648436"
"2SD"||"other  shrubs"||3|"10021765"|"44648437"
"2FP"||"other perennial forbs"||7|"10021765"|"44648438"
"2GP"||"other perennial grasses"||10|"10021765"|"44648439"
"ANGE"|"Andropogon gerardii"|"big bluestem"||20|"10021765"|"44648440"
"SCSC"|"Schizachyrium scoparium"|"little bluestem"||25|"10021765"|"44648441"
"SCSC"|"Schizachyrium scoparium"|"little bluestem"||20|"10021764"|"44648427"
"ANGE"|"Andropogon gerardii"|"big bluestem"||25|"10021764"|"44648428"
"PAFL4"|"Paspalum floridanum"|"Florida paspalum"||5|"10021764"|"44648429"
"2FP"||"other perennial forbs"||20|"10021764"|"44648430"
"2GP"||"other perennial grasses"||10|"10021764"|"44648431"
"PAVI2"|"Panicum virgatum"|"switchgrass"||5|"10021764"|"44648432"
"SONU2"|"Sorghastrum nutans"|"Indiangrass"||10|"10021764"|"44648433"
"TRDA3"|"Tripsacum dactyloides"|"eastern gamagrass"||5|"10021764"|"44648434"
"PAVI2"|"Panicum virgatum"|"switchgrass"||5|"10021763"|"44648419"
"SONU2"|"Sorghastrum nutans"|"Indiangrass"||10|"10021763"|"44648420"
"TRDA3"|"Tripsacum dactyloides"|"eastern gamagrass"||5|"10021763"|"44648421"
"2FP"||"other perennial forbs"||20|"10021763"|"44648422"
"2GP"||"other perennial grasses"||10|"10021763"|"44648423"
"PAFL4"|"Paspalum floridanum"|"Florida paspalum"||5|"10021763"|"44648424"
"ANGE"|"Andropogon gerardii"|"big bluestem"||25|"10021763"|"44648425"
"SCSC"|"Schizachyrium scoparium"|"little bluestem"||20|"10021763"|"44648426"
"SCSC"|"Schizachyrium scoparium"|"little bluestem"||25|"10021762"|"44648412"
"ANGE"|"Andropogon gerardii"|"big bluestem"||20|"10021762"|"44648413"
"2FP"||"other perennial forbs"||7|"10021762"|"44648414"
"2GP"||"other perennial grasses"||10|"10021762"|"44648415"
"2SD"||"other  shrubs"||3|"10021762"|"44648416"
"PAVI2"|"Panicum virgatum"|"switchgrass"||15|"10021762"|"44648417"
"SONU2"|"Sorghastrum nutans"|"Indiangrass"||20|"10021762"|"44648418"
"PAVI2"|"Panicum virgatum"|"switchgrass"||5|"10021761"|"44648403"
"SONU2"|"Sorghastrum nutans"|"Indiangrass"||10|"10021761"|"44648404"
"2SD"||"other  shrubs"||2|"10021761"|"44648405"
"2FP"||"other perennial forbs"||10|"10021761"|"44648406"
"2GP"||"other perennial grasses"||13|"10021761"|"44648407"
"SPORO"|"Sporobolus"|"dropseed"||5|"10021761"|"44648408"
"ANGE"|"Andropogon gerardii"|"big bluestem"||25|"10021761"|"44648409"
"BOCU"|"Bouteloua curtipendula"|"sideoats grama"||5|"10021761"|"44648410"
"SCSC"|"Schizachyrium scoparium"|"little bluestem"||25|"10021761"|"44648411"
"PAVI2"|"Panicum virgatum"|"switchgrass"||10|"10021757"|"44648368"
"ELCA4"|"Elymus canadensis"|"Canada wildrye"||4|"10021757"|"44648369"
"SONU2"|"Sorghastrum nutans"|"Indiangrass"||4|"10021757"|"44648370"
"SPORO"|"Sporobolus"|"dropseed"||4|"10021757"|"44648371"
"2FP"||"other perennial forbs"||8|"10021757"|"44648372"
"2SD"||"other  shrubs"||2|"10021757"|"44648373"
"2GP"||"other perennial grasses"||5|"10021757"|"44648374"
"ANGE"|"Andropogon gerardii"|"big bluestem"||30|"10021757"|"44648375"
"BOCU"|"Bouteloua curtipendula"|"sideoats grama"||3|"10021757"|"44648376"
"SCSC"|"Schizachyrium scoparium"|"little bluestem"||30|"10021757"|"44648377"
"SCSC"|"Schizachyrium scoparium"|"little bluestem"||25|"10021756"|"44648359"
"ANGE"|"Andropogon gerardii"|"big bluestem"||25|"10021756"|"44648360"
"BOCU"|"Bouteloua curtipendula"|"sideoats grama"||5|"10021756"|"44648361"
"2SD"||"other  shrubs"||2|"10021756"|"44648362"
"2FP"||"other perennial forbs"||10|"10021756"|"44648363"
"2GP"||"other perennial grasses"||13|"10021756"|"44648364"
"SPORO"|"Sporobolus"|"dropseed"||5|"10021756"|"44648365"
"PAVI2"|"Panicum virgatum"|"switchgrass"||5|"10021756"|"44648366"
"SONU2"|"Sorghastrum nutans"|"Indiangrass"||10|"10021756"|"44648367"
"SONU2"|"Sorghastrum nutans"|"Indiangrass"||20|"10021755"|"44648352"
"PAVI2"|"Panicum virgatum"|"switchgrass"||15|"10021755"|"44648353"
"2SD"||"other  shrubs"||3|"10021755"|"44648354"
"2FP"||"other perennial forbs"||7|"10021755"|"44648355"
"2GP"||"other perennial grasses"||10|"10021755"|"44648356"
"ANGE"|"Andropogon gerardii"|"big bluestem"||20|"10021755"|"44648357"
"SCSC"|"Schizachyrium scoparium"|"little bluestem"||25|"10021755"|"44648358"
"SCSC"|"Schizachyrium scoparium"|"little bluestem"||25|"10021754"|"44648345"
"ANGE"|"Andropogon gerardii"|"big bluestem"||20|"10021754"|"44648346"
"2FP"||"other perennial forbs"||7|"10021754"|"44648347"
"2GP"||"other perennial grasses"||10|"10021754"|"44648348"
"2SD"||"other  shrubs"||3|"10021754"|"44648349"
"PAVI2"|"Panicum virgatum"|"switchgrass"||15|"10021754"|"44648350"
"SONU2"|"Sorghastrum nutans"|"Indiangrass"||20|"10021754"|"44648351"
"ANGE"|"Andropogon gerardii"|"big bluestem"||25|"10021741"|"44648258"
"PAFL4"|"Paspalum floridanum"|"Florida paspalum"||5|"10021741"|"44648259"
"SCSC"|"Schizachyrium scoparium"|"little bluestem"||20|"10021741"|"44648260"
"2FP"||"other perennial forbs"||20|"10021741"|"44648261"
"2GP"||"other perennial grasses"||10|"10021741"|"44648262"
"PAVI2"|"Panicum virgatum"|"switchgrass"||5|"10021741"|"44648263"
"SONU2"|"Sorghastrum nutans"|"Indiangrass"||10|"10021741"|"44648264"
"TRDA3"|"Tripsacum dactyloides"|"eastern gamagrass"||5|"10021741"|"44648265"
"BOGR2"|"Bouteloua gracilis"|"blue grama"||10|"10021740"|"44648246"
"DICOC"|"Digitaria cognata var. cognata"|"fall witchgrass"||5|"10021740"|"44648247"
"DIOLS"|"Dichanthelium oligosanthes var. scribnerianum"|"Scribner panicum"||5|"10021740"|"44648248"
"2FP"||"other perennial forbs"||20|"10021740"|"44648249"
"2GP"||"other perennial grasses"||5|"10021740"|"44648250"
"CAREX"|"Carex"|"sedge"||5|"10021740"|"44648251"
"2SD"||"other  shrubs"||5|"10021740"|"44648252"
"BUDA"|"Buchloe dactyloides"|"buffalograss"||5|"10021740"|"44648253"
"BOHI2"|"Bouteloua hirsuta"|"hairy grama"||5|"10021740"|"44648254"
"SPORO"|"Sporobolus"|"dropseed"||5|"10021740"|"44648255"
"BOSA"|"Bothriochloa saccharoides"|"silver bluestem"||10|"10021740"|"44648256"
"BOCU"|"Bouteloua curtipendula"|"sideoats grama"||20|"10021740"|"44648257"
"SCSC"|"Schizachyrium scoparium"|"little bluestem"||20|"10021739"|"44648238"
"ANGE"|"Andropogon gerardii"|"big bluestem"||25|"10021739"|"44648239"
"PAFL4"|"Paspalum floridanum"|"Florida paspalum"||5|"10021739"|"44648240"
"2FP"||"other perennial forbs"||20|"10021739"|"44648241"
"2GP"||"other perennial grasses"||10|"10021739"|"44648242"
"PAVI2"|"Panicum virgatum"|"switchgrass"||5|"10021739"|"44648243"
"SONU2"|"Sorghastrum nutans"|"Indiangrass"||10|"10021739"|"44648244"
"TRDA3"|"Tripsacum dactyloides"|"eastern gamagrass"||5|"10021739"|"44648245"
"SCSC"|"Schizachyrium scoparium"|"little bluestem"||30|"10021735"|"44648205"
"ANGE"|"Andropogon gerardii"|"big bluestem"||30|"10021735"|"44648206"
"BOCU"|"Bouteloua curtipendula"|"sideoats grama"||3|"10021735"|"44648207"
"SPORO"|"Sporobolus"|"dropseed"||4|"10021735"|"44648208"
"2FP"||"other perennial forbs"||8|"10021735"|"44648209"
"2SD"||"other  shrubs"||2|"10021735"|"44648210"
"2GP"||"other perennial grasses"||5|"10021735"|"44648211"
"PAVI2"|"Panicum virgatum"|"switchgrass"||10|"10021735"|"44648212"
"ELCA4"|"Elymus canadensis"|"Canada wildrye"||4|"10021735"|"44648213"
"SONU2"|"Sorghastrum nutans"|"Indiangrass"||4|"10021735"|"44648214"
"PAVI2"|"Panicum virgatum"|"switchgrass"||5|"10021734"|"44648196"
"SONU2"|"Sorghastrum nutans"|"Indiangrass"||10|"10021734"|"44648197"
"2SD"||"other  shrubs"||2|"10021734"|"44648198"
"2FP"||"other perennial forbs"||10|"10021734"|"44648199"
"2GP"||"other perennial grasses"||13|"10021734"|"44648200"
"SPORO"|"Sporobolus"|"dropseed"||5|"10021734"|"44648201"
"ANGE"|"Andropogon gerardii"|"big bluestem"||25|"10021734"|"44648202"
"BOCU"|"Bouteloua curtipendula"|"sideoats grama"||5|"10021734"|"44648203"
"SCSC"|"Schizachyrium scoparium"|"little bluestem"||25|"10021734"|"44648204"
"SCSC"|"Schizachyrium scoparium"|"little bluestem"||25|"10021733"|"44648189"
"ANGE"|"Andropogon gerardii"|"big bluestem"||20|"10021733"|"44648190"
"2SD"||"other  shrubs"||3|"10021733"|"44648191"
"2FP"||"other perennial forbs"||7|"10021733"|"44648192"
"2GP"||"other perennial grasses"||10|"10021733"|"44648193"
"PAVI2"|"Panicum virgatum"|"switchgrass"||15|"10021733"|"44648194"
"SONU2"|"Sorghastrum nutans"|"Indiangrass"||20|"10021733"|"44648195"
"PAVI2"|"Panicum virgatum"|"switchgrass"||15|"10021732"|"44648182"
"SONU2"|"Sorghastrum nutans"|"Indiangrass"||20|"10021732"|"44648183"
"2FP"||"other perennial forbs"||7|"10021732"|"44648184"
"2GP"||"other perennial grasses"||10|"10021732"|"44648185"
"2SD"||"other  shrubs"||3|"10021732"|"44648186"
"ANGE"|"Andropogon gerardii"|"big bluestem"||20|"10021732"|"44648187"
"SCSC"|"Schizachyrium scoparium"|"little bluestem"||25|"10021732"|"44648188"
"SCSC"|"Schizachyrium scoparium"|"little bluestem"||10|"10021731"|"44648173"
"ANGE"|"Andropogon gerardii"|"big bluestem"||15|"10021731"|"44648174"
"SPPE"|"Spartina pectinata"|"prairie cordgrass"||15|"10021731"|"44648175"
"2FP"||"other perennial forbs"||10|"10021731"|"44648176"
"2GP"||"other perennial grasses"||5|"10021731"|"44648177"
"2SD"||"other  shrubs"||10|"10021731"|"44648178"
"PAVI2"|"Panicum virgatum"|"switchgrass"||15|"10021731"|"44648179"
"SONU2"|"Sorghastrum nutans"|"Indiangrass"||15|"10021731"|"44648180"
"2TREE"||"other trees"||5|"10021731"|"44648181"
"PAVI2"|"Panicum virgatum"|"switchgrass"||15|"10021730"|"44648164"
"SONU2"|"Sorghastrum nutans"|"Indiangrass"||15|"10021730"|"44648165"
"2TREE"||"other trees"||5|"10021730"|"44648166"
"2FP"||"other perennial forbs"||10|"10021730"|"44648167"
"2GP"||"other perennial grasses"||5|"10021730"|"44648168"
"2SD"||"other  shrubs"||10|"10021730"|"44648169"
"ANGE"|"Andropogon gerardii"|"big bluestem"||15|"10021730"|"44648170"
"SPPE"|"Spartina pectinata"|"prairie cordgrass"||15|"10021730"|"44648171"
"SCSC"|"Schizachyrium scoparium"|"little bluestem"||10|"10021730"|"44648172"
"SCSC"|"Schizachyrium scoparium"|"little bluestem"||5|"10021729"|"44648156"
"ANGE"|"Andropogon gerardii"|"big bluestem"||15|"10021729"|"44648157"
"SPPE"|"Spartina pectinata"|"prairie cordgrass"||15|"10021729"|"44648158"
"2GP"||"other perennial grasses"||10|"10021729"|"44648159"
"2FP"||"other perennial forbs"||15|"10021729"|"44648160"
"PAVI2"|"Panicum virgatum"|"switchgrass"||15|"10021729"|"44648161"
"SONU2"|"Sorghastrum nutans"|"Indiangrass"||15|"10021729"|"44648162"
"2TREE"||"other trees"||10|"10021729"|"44648163"
"PAVI2"|"Panicum virgatum"|"switchgrass"||5|"10021728"|"44648148"
"SONU2"|"Sorghastrum nutans"|"Indiangrass"||10|"10021728"|"44648149"
"TRDA3"|"Tripsacum dactyloides"|"eastern gamagrass"||5|"10021728"|"44648150"
"2FP"||"other perennial forbs"||20|"10021728"|"44648151"
"2GP"||"other perennial grasses"||10|"10021728"|"44648152"
"ANGE"|"Andropogon gerardii"|"big bluestem"||25|"10021728"|"44648153"
"PAFL4"|"Paspalum floridanum"|"Florida paspalum"||5|"10021728"|"44648154"
"SCSC"|"Schizachyrium scoparium"|"little bluestem"||20|"10021728"|"44648155"
"BOSA"|"Bothriochloa saccharoides"|"silver bluestem"||10|"10021727"|"44648136"
"BOCU"|"Bouteloua curtipendula"|"sideoats grama"||20|"10021727"|"44648137"
"2FP"||"other perennial forbs"||20|"10021727"|"44648138"
"2GP"||"other perennial grasses"||5|"10021727"|"44648139"
"CAREX"|"Carex"|"sedge"||5|"10021727"|"44648140"
"2SD"||"other  shrubs"||5|"10021727"|"44648141"
"BUDA"|"Buchloe dactyloides"|"buffalograss"||5|"10021727"|"44648142"
"BOHI2"|"Bouteloua hirsuta"|"hairy grama"||5|"10021727"|"44648143"
"SPORO"|"Sporobolus"|"dropseed"||5|"10021727"|"44648144"
"BOGR2"|"Bouteloua gracilis"|"blue grama"||10|"10021727"|"44648145"
"DICOC"|"Digitaria cognata var. cognata"|"fall witchgrass"||5|"10021727"|"44648146"
"DIOLS"|"Dichanthelium oligosanthes var. scribnerianum"|"Scribner panicum"||5|"10021727"|"44648147"
"ELCA4"|"Elymus canadensis"|"Canada wildrye"||4|"10021726"|"44648126"
"SONU2"|"Sorghastrum nutans"|"Indiangrass"||4|"10021726"|"44648127"
"PAVI2"|"Panicum virgatum"|"switchgrass"||10|"10021726"|"44648128"
"2FP"||"other perennial forbs"||8|"10021726"|"44648129"
"2SD"||"other  shrubs"||2|"10021726"|"44648130"
"2GP"||"other perennial grasses"||5|"10021726"|"44648131"
"SPORO"|"Sporobolus"|"dropseed"||4|"10021726"|"44648132"
"BOCU"|"Bouteloua curtipendula"|"sideoats grama"||3|"10021726"|"44648133"
"ANGE"|"Andropogon gerardii"|"big bluestem"||30|"10021726"|"44648134"
"SCSC"|"Schizachyrium scoparium"|"little bluestem"||30|"10021726"|"44648135"
"SCSC"|"Schizachyrium scoparium"|"little bluestem"||15|"10021725"|"44648116"
"ANGE"|"Andropogon gerardii"|"big bluestem"||30|"10021725"|"44648117"
"2FP"||"other perennial forbs"||5|"10021725"|"44648118"
"2GP"||"other perennial grasses"||5|"10021725"|"44648119"
"SPORO"|"Sporobolus"|"dropseed"||2|"10021725"|"44648120"
"2SD"||"other  shrubs"||3|"10021725"|"44648121"
"ELCA4"|"Elymus canadensis"|"Canada wildrye"||2|"10021725"|"44648122"
"PAVI2"|"Panicum virgatum"|"switchgrass"||5|"10021725"|"44648123"
"SONU2"|"Sorghastrum nutans"|"Indiangrass"||30|"10021725"|"44648124"
"2TREE"||"other trees"||3|"10021725"|"44648125"
"PAVI2"|"Panicum virgatum"|"switchgrass"||10|"10021724"|"44648106"
"ELCA4"|"Elymus canadensis"|"Canada wildrye"||4|"10021724"|"44648107"
"SONU2"|"Sorghastrum nutans"|"Indiangrass"||4|"10021724"|"44648108"
"SPORO"|"Sporobolus"|"dropseed"||4|"10021724"|"44648109"
"2FP"||"other perennial forbs"||8|"10021724"|"44648110"
"2SD"||"other  shrubs"||2|"10021724"|"44648111"
"2GP"||"other perennial grasses"||5|"10021724"|"44648112"
"ANGE"|"Andropogon gerardii"|"big bluestem"||30|"10021724"|"44648113"
"BOCU"|"Bouteloua curtipendula"|"sideoats grama"||3|"10021724"|"44648114"
"SCSC"|"Schizachyrium scoparium"|"little bluestem"||30|"10021724"|"44648115"
"SCSC"|"Schizachyrium scoparium"|"little bluestem"||20|"10021723"|"44648098"
"ANGE"|"Andropogon gerardii"|"big bluestem"||25|"10021723"|"44648099"
"PAFL4"|"Paspalum floridanum"|"Florida paspalum"||5|"10021723"|"44648100"
"2FP"||"other perennial forbs"||20|"10021723"|"44648101"
"2GP"||"other perennial grasses"||10|"10021723"|"44648102"
"PAVI2"|"Panicum virgatum"|"switchgrass"||5|"10021723"|"44648103"
"SONU2"|"Sorghastrum nutans"|"Indiangrass"||10|"10021723"|"44648104"
"TRDA3"|"Tripsacum dactyloides"|"eastern gamagrass"||5|"10021723"|"44648105"
"PAVI2"|"Panicum virgatum"|"switchgrass"||5|"10021722"|"44648090"
"SONU2"|"Sorghastrum nutans"|"Indiangrass"||10|"10021722"|"44648091"
"TRDA3"|"Tripsacum dactyloides"|"eastern gamagrass"||5|"10021722"|"44648092"
"2FP"||"other perennial forbs"||20|"10021722"|"44648093"
"2GP"||"other perennial grasses"||10|"10021722"|"44648094"
"ANGE"|"Andropogon gerardii"|"big bluestem"||25|"10021722"|"44648095"
"PAFL4"|"Paspalum floridanum"|"Florida paspalum"||5|"10021722"|"44648096"
"SCSC"|"Schizachyrium scoparium"|"little bluestem"||20|"10021722"|"44648097"
"BOSA"|"Bothriochloa saccharoides"|"silver bluestem"||10|"10021721"|"44648078"
"BOCU"|"Bouteloua curtipendula"|"sideoats grama"||20|"10021721"|"44648079"
"2FP"||"other perennial forbs"||20|"10021721"|"44648080"
"2GP"||"other perennial grasses"||5|"10021721"|"44648081"
"CAREX"|"Carex"|"sedge"||5|"10021721"|"44648082"
"2SD"||"other  shrubs"||5|"10021721"|"44648083"
"BUDA"|"Buchloe dactyloides"|"buffalograss"||5|"10021721"|"44648084"
"BOHI2"|"Bouteloua hirsuta"|"hairy grama"||5|"10021721"|"44648085"
"SPORO"|"Sporobolus"|"dropseed"||5|"10021721"|"44648086"
"BOGR2"|"Bouteloua gracilis"|"blue grama"||10|"10021721"|"44648087"
"DICOC"|"Digitaria cognata var. cognata"|"fall witchgrass"||5|"10021721"|"44648088"
"DIOLS"|"Dichanthelium oligosanthes var. scribnerianum"|"Scribner panicum"||5|"10021721"|"44648089"
"ELCA4"|"Elymus canadensis"|"Canada wildrye"||2|"10021720"|"44648068"
"PAVI2"|"Panicum virgatum"|"switchgrass"||5|"10021720"|"44648069"
"SONU2"|"Sorghastrum nutans"|"Indiangrass"||30|"10021720"|"44648070"
"2TREE"||"other trees"||3|"10021720"|"44648071"
"2FP"||"other perennial forbs"||5|"10021720"|"44648072"
"2GP"||"other perennial grasses"||5|"10021720"|"44648073"
"SPORO"|"Sporobolus"|"dropseed"||2|"10021720"|"44648074"
"2SD"||"other  shrubs"||3|"10021720"|"44648075"
"ANGE"|"Andropogon gerardii"|"big bluestem"||30|"10021720"|"44648076"
"SCSC"|"Schizachyrium scoparium"|"little bluestem"||15|"10021720"|"44648077"
"ANGE"|"Andropogon gerardii"|"big bluestem"||20|"10021965"|"44649966"
"ERTR3"|"Eragrostis trichodes"|"sand lovegrass"||5|"10021965"|"44649967"
"ERSP"|"Eragrostis spectabilis"|"purple lovegrass"||5|"10021965"|"44649968"
"SCSC"|"Schizachyrium scoparium"|"little bluestem"||25|"10021965"|"44649969"
"2FP"||"other perennial forbs"||5|"10021965"|"44649970"
"2SD"||"other  shrubs"||5|"10021965"|"44649971"
"DIOLS"|"Dichanthelium oligosanthes var. scribnerianum"|"Scribner panicum"||5|"10021965"|"44649972"
"PAVI2"|"Panicum virgatum"|"switchgrass"||5|"10021965"|"44649973"
"QUMA3"|"Quercus marilandica"|"blackjack oak"||10|"10021965"|"44649974"
"QUST"|"Quercus stellata"|"post oak"||10|"10021965"|"44649975"
"SONU2"|"Sorghastrum nutans"|"Indiangrass"||5|"10021965"|"44649976"
"PAVI2"|"Panicum virgatum"|"switchgrass"||15|"10021941"|"44649758"
"SONU2"|"Sorghastrum nutans"|"Indiangrass"||15|"10021941"|"44649759"
"2TREE"||"other trees"||5|"10021941"|"44649760"
"2FP"||"other perennial forbs"||10|"10021941"|"44649761"
"2GP"||"other perennial grasses"||5|"10021941"|"44649762"
"2SD"||"other  shrubs"||10|"10021941"|"44649763"
"ANGE"|"Andropogon gerardii"|"big bluestem"||15|"10021941"|"44649764"
"SPPE"|"Spartina pectinata"|"prairie cordgrass"||15|"10021941"|"44649765"
"SCSC"|"Schizachyrium scoparium"|"little bluestem"||10|"10021941"|"44649766"
"ANGE"|"Andropogon gerardii"|"big bluestem"||20|"10021940"|"44649749"
"SPPE"|"Spartina pectinata"|"prairie cordgrass"||30|"10021940"|"44649750"
"2FP"||"other perennial forbs"||5|"10021940"|"44649751"
"2GP"||"other perennial grasses"||5|"10021940"|"44649752"
"2SD"||"other  shrubs"||5|"10021940"|"44649753"
"TRDA3"|"Tripsacum dactyloides"|"eastern gramagrass"||10|"10021940"|"44649754"
"PAVI2"|"Panicum virgatum"|"switchgrass"||10|"10021940"|"44649755"
"SONU2"|"Sorghastrum nutans"|"Indiangrass"||10|"10021940"|"44649756"
"2TREE"||"other trees"||5|"10021940"|"44649757"
"PAVI2"|"Panicum virgatum"|"switchgrass"||15|"10021939"|"44649740"
"SONU2"|"Sorghastrum nutans"|"Indiangrass"||15|"10021939"|"44649741"
"2TREE"||"other trees"||5|"10021939"|"44649742"
"2FP"||"other perennial forbs"||10|"10021939"|"44649743"
"2GP"||"other perennial grasses"||5|"10021939"|"44649744"
"2SD"||"other  shrubs"||10|"10021939"|"44649745"
"ANGE"|"Andropogon gerardii"|"big bluestem"||15|"10021939"|"44649746"
"SPPE"|"Spartina pectinata"|"prairie cordgrass"||15|"10021939"|"44649747"
"SCSC"|"Schizachyrium scoparium"|"little bluestem"||10|"10021939"|"44649748"
"SCSC"|"Schizachyrium scoparium"|"little bluestem"||10|"10021942"|"44649767"
"ANGE"|"Andropogon gerardii"|"big bluestem"||15|"10021942"|"44649768"
"SPPE"|"Spartina pectinata"|"prairie cordgrass"||15|"10021942"|"44649769"
"2FP"||"other perennial forbs"||10|"10021942"|"44649770"
"2GP"||"other perennial grasses"||5|"10021942"|"44649771"
"2SD"||"other  shrubs"||10|"10021942"|"44649772"
"PAVI2"|"Panicum virgatum"|"switchgrass"||15|"10021942"|"44649773"
"SONU2"|"Sorghastrum nutans"|"Indiangrass"||15|"10021942"|"44649774"
"2TREE"||"other trees"||5|"10021942"|"44649775"
"SCSC"|"Schizachyrium scoparium"|"little bluestem"||15|"10021938"|"44649730"
"ANGE"|"Andropogon gerardii"|"big bluestem"||30|"10021938"|"44649731"
"2FP"||"other perennial forbs"||5|"10021938"|"44649732"
"2GP"||"other perennial grasses"||5|"10021938"|"44649733"
"SPORO"|"Sporobolus"|"dropseed"||2|"10021938"|"44649734"
"2SD"||"other  shrubs"||3|"10021938"|"44649735"
"ELCA4"|"Elymus canadensis"|"Canada wildrye"||2|"10021938"|"44649736"
"PAVI2"|"Panicum virgatum"|"switchgrass"||5|"10021938"|"44649737"
"SONU2"|"Sorghastrum nutans"|"Indiangrass"||30|"10021938"|"44649738"
"2TREE"||"other trees"||3|"10021938"|"44649739"
"PAVI2"|"Panicum virgatum"|"switchgrass"||5|"10021937"|"44649722"
"SONU2"|"Sorghastrum nutans"|"Indiangrass"||10|"10021937"|"44649723"
"TRDA3"|"Tripsacum dactyloides"|"eastern gamagrass"||5|"10021937"|"44649724"
"2FP"||"other perennial forbs"||20|"10021937"|"44649725"
"2GP"||"other perennial grasses"||10|"10021937"|"44649726"
"ANGE"|"Andropogon gerardii"|"big bluestem"||25|"10021937"|"44649727"
"PAFL4"|"Paspalum floridanum"|"Florida paspalum"||5|"10021937"|"44649728"
"SCSC"|"Schizachyrium scoparium"|"little bluestem"||20|"10021937"|"44649729"
"SCSC"|"Schizachyrium scoparium"|"little bluestem"||25|"10021936"|"44649715"
"ANGE"|"Andropogon gerardii"|"big bluestem"||10|"10021936"|"44649716"
"2SD"||"other  shrubs"||5|"10021936"|"44649717"
"2FP"||"other perennial forbs"||15|"10021936"|"44649718"
"2GP"||"other perennial grasses"||10|"10021936"|"44649719"
"SONU2"|"Sorghastrum nutans"|"Indiangrass"||10|"10021936"|"44649720"
"PAVI2"|"Panicum virgatum"|"switchgrass"||25|"10021936"|"44649721"
"PAVI2"|"Panicum virgatum"|"switchgrass"||5|"10021935"|"44649707"
"SONU2"|"Sorghastrum nutans"|"Indiangrass"||10|"10021935"|"44649708"
"TRDA3"|"Tripsacum dactyloides"|"eastern gamagrass"||5|"10021935"|"44649709"
"2FP"||"other perennial forbs"||20|"10021935"|"44649710"
"2GP"||"other perennial grasses"||10|"10021935"|"44649711"
"ANGE"|"Andropogon gerardii"|"big bluestem"||25|"10021935"|"44649712"
"PAFL4"|"Paspalum floridanum"|"Florida paspalum"||5|"10021935"|"44649713"
"SCSC"|"Schizachyrium scoparium"|"little bluestem"||20|"10021935"|"44649714"
"SCSC"|"Schizachyrium scoparium"|"little bluestem"||25|"10021934"|"44649700"
"ANGE"|"Andropogon gerardii"|"big bluestem"||10|"10021934"|"44649701"
"2SD"||"other  shrubs"||5|"10021934"|"44649702"
"2FP"||"other perennial forbs"||15|"10021934"|"44649703"
"2GP"||"other perennial grasses"||10|"10021934"|"44649704"
"SONU2"|"Sorghastrum nutans"|"Indiangrass"||10|"10021934"|"44649705"
"PAVI2"|"Panicum virgatum"|"switchgrass"||25|"10021934"|"44649706"
"ELCA4"|"Elymus canadensis"|"Canada wildrye"||2|"10021933"|"44649690"
"PAVI2"|"Panicum virgatum"|"switchgrass"||5|"10021933"|"44649691"
"SONU2"|"Sorghastrum nutans"|"Indiangrass"||30|"10021933"|"44649692"
"2TREE"||"other trees"||3|"10021933"|"44649693"
"2FP"||"other perennial forbs"||5|"10021933"|"44649694"
"2GP"||"other perennial grasses"||5|"10021933"|"44649695"
"SPORO"|"Sporobolus"|"dropseed"||2|"10021933"|"44649696"
"2SD"||"other  shrubs"||3|"10021933"|"44649697"
"ANGE"|"Andropogon gerardii"|"big bluestem"||30|"10021933"|"44649698"
"SCSC"|"Schizachyrium scoparium"|"little bluestem"||15|"10021933"|"44649699"
"SCSC"|"Schizachyrium scoparium"|"little bluestem"||20|"10021932"|"44649682"
"ANGE"|"Andropogon gerardii"|"big bluestem"||25|"10021932"|"44649683"
"PAFL4"|"Paspalum floridanum"|"Florida paspalum"||5|"10021932"|"44649684"
"2FP"||"other perennial forbs"||20|"10021932"|"44649685"
"2GP"||"other perennial grasses"||10|"10021932"|"44649686"
"PAVI2"|"Panicum virgatum"|"switchgrass"||5|"10021932"|"44649687"
"SONU2"|"Sorghastrum nutans"|"Indiangrass"||10|"10021932"|"44649688"
"TRDA3"|"Tripsacum dactyloides"|"eastern gamagrass"||5|"10021932"|"44649689"
"PAVI2"|"Panicum virgatum"|"switchgrass"||5|"10021931"|"44649674"
"SONU2"|"Sorghastrum nutans"|"Indiangrass"||10|"10021931"|"44649675"
"TRDA3"|"Tripsacum dactyloides"|"eastern gamagrass"||5|"10021931"|"44649676"
"2FP"||"other perennial forbs"||20|"10021931"|"44649677"
"2GP"||"other perennial grasses"||10|"10021931"|"44649678"
"ANGE"|"Andropogon gerardii"|"big bluestem"||25|"10021931"|"44649679"
"PAFL4"|"Paspalum floridanum"|"Florida paspalum"||5|"10021931"|"44649680"
"SCSC"|"Schizachyrium scoparium"|"little bluestem"||20|"10021931"|"44649681"
"SCSC"|"Schizachyrium scoparium"|"little bluestem"||10|"10021930"|"44649665"
"ANGE"|"Andropogon gerardii"|"big bluestem"||15|"10021930"|"44649666"
"SPPE"|"Spartina pectinata"|"prairie cordgrass"||15|"10021930"|"44649667"
"2FP"||"other perennial forbs"||10|"10021930"|"44649668"
"2GP"||"other perennial grasses"||5|"10021930"|"44649669"
"2SD"||"other  shrubs"||10|"10021930"|"44649670"
"PAVI2"|"Panicum virgatum"|"switchgrass"||15|"10021930"|"44649671"
"SONU2"|"Sorghastrum nutans"|"Indiangrass"||15|"10021930"|"44649672"
"2TREE"||"other trees"||5|"10021930"|"44649673"
"PAVI2"|"Panicum virgatum"|"switchgrass"||15|"10021929"|"44649656"
"SONU2"|"Sorghastrum nutans"|"Indiangrass"||15|"10021929"|"44649657"
"2TREE"||"other trees"||5|"10021929"|"44649658"
"2FP"||"other perennial forbs"||10|"10021929"|"44649659"
"2GP"||"other perennial grasses"||5|"10021929"|"44649660"
"2SD"||"other  shrubs"||10|"10021929"|"44649661"
"ANGE"|"Andropogon gerardii"|"big bluestem"||15|"10021929"|"44649662"
"SPPE"|"Spartina pectinata"|"prairie cordgrass"||15|"10021929"|"44649663"
"SCSC"|"Schizachyrium scoparium"|"little bluestem"||10|"10021929"|"44649664"
"SCSC"|"Schizachyrium scoparium"|"little bluestem"||5|"10021928"|"44649648"
"ANGE"|"Andropogon gerardii"|"big bluestem"||15|"10021928"|"44649649"
"SPPE"|"Spartina pectinata"|"prairie cordgrass"||15|"10021928"|"44649650"
"2FP"||"other perennial forbs"||15|"10021928"|"44649651"
"2GP"||"other perennial grasses"||10|"10021928"|"44649652"
"PAVI2"|"Panicum virgatum"|"switchgrass"||15|"10021928"|"44649653"
"SONU2"|"Sorghastrum nutans"|"Indiangrass"||15|"10021928"|"44649654"
"2TREE"||"other trees"||10|"10021928"|"44649655"
"PAVI2"|"Panicum virgatum"|"switchgrass"||15|"10021927"|"44649639"
"SONU2"|"Sorghastrum nutans"|"Indiangrass"||15|"10021927"|"44649640"
"2TREE"||"other trees"||5|"10021927"|"44649641"
"2FP"||"other perennial forbs"||10|"10021927"|"44649642"
"2GP"||"other perennial grasses"||5|"10021927"|"44649643"
"2SD"||"other  shrubs"||10|"10021927"|"44649644"
"ANGE"|"Andropogon gerardii"|"big bluestem"||15|"10021927"|"44649645"
"SPPE"|"Spartina pectinata"|"prairie cordgrass"||15|"10021927"|"44649646"
"SCSC"|"Schizachyrium scoparium"|"little bluestem"||10|"10021927"|"44649647"
"SCSC"|"Schizachyrium scoparium"|"little bluestem"||10|"10021926"|"44649630"
"ANGE"|"Andropogon gerardii"|"big bluestem"||15|"10021926"|"44649631"
"SPPE"|"Spartina pectinata"|"prairie cordgrass"||15|"10021926"|"44649632"
"2FP"||"other perennial forbs"||10|"10021926"|"44649633"
"2GP"||"other perennial grasses"||5|"10021926"|"44649634"
"2SD"||"other  shrubs"||10|"10021926"|"44649635"
"PAVI2"|"Panicum virgatum"|"switchgrass"||15|"10021926"|"44649636"
"SONU2"|"Sorghastrum nutans"|"Indiangrass"||15|"10021926"|"44649637"
"2TREE"||"other trees"||5|"10021926"|"44649638"
"PAVI2"|"Panicum virgatum"|"switchgrass"||15|"10021925"|"44649621"
"SONU2"|"Sorghastrum nutans"|"Indiangrass"||15|"10021925"|"44649622"
"2TREE"||"other trees"||5|"10021925"|"44649623"
"2FP"||"other perennial forbs"||10|"10021925"|"44649624"
"2GP"||"other perennial grasses"||5|"10021925"|"44649625"
"2SD"||"other  shrubs"||10|"10021925"|"44649626"
"ANGE"|"Andropogon gerardii"|"big bluestem"||15|"10021925"|"44649627"
"SPPE"|"Spartina pectinata"|"prairie cordgrass"||15|"10021925"|"44649628"
"SCSC"|"Schizachyrium scoparium"|"little bluestem"||10|"10021925"|"44649629"
"SCSC"|"Schizachyrium scoparium"|"little bluestem"||10|"10021924"|"44649612"
"ANGE"|"Andropogon gerardii"|"big bluestem"||15|"10021924"|"44649613"
"SPPE"|"Spartina pectinata"|"prairie cordgrass"||15|"10021924"|"44649614"
"2FP"||"other perennial forbs"||10|"10021924"|"44649615"
"2GP"||"other perennial grasses"||5|"10021924"|"44649616"
"2SD"||"other  shrubs"||10|"10021924"|"44649617"
"PAVI2"|"Panicum virgatum"|"switchgrass"||15|"10021924"|"44649618"
"SONU2"|"Sorghastrum nutans"|"Indiangrass"||15|"10021924"|"44649619"
"2TREE"||"other trees"||5|"10021924"|"44649620"
"PAVI2"|"Panicum virgatum"|"switchgrass"||15|"10021923"|"44649603"
"SONU2"|"Sorghastrum nutans"|"Indiangrass"||15|"10021923"|"44649604"
"2TREE"||"other trees"||5|"10021923"|"44649605"
"2FP"||"other perennial forbs"||10|"10021923"|"44649606"
"2GP"||"other perennial grasses"||5|"10021923"|"44649607"
"2SD"||"other  shrubs"||10|"10021923"|"44649608"
"ANGE"|"Andropogon gerardii"|"big bluestem"||15|"10021923"|"44649609"
"SPPE"|"Spartina pectinata"|"prairie cordgrass"||15|"10021923"|"44649610"
"SCSC"|"Schizachyrium scoparium"|"little bluestem"||10|"10021923"|"44649611"
"SCSC"|"Schizachyrium scoparium"|"little bluestem"||15|"10021914"|"44649535"
"ANGE"|"Andropogon gerardii"|"big bluestem"||30|"10021914"|"44649536"
"2FP"||"other perennial forbs"||6|"10021914"|"44649537"
"2GP"||"other perennial grasses"||5|"10021914"|"44649538"
"2SD"||"other  shrubs"||4|"10021914"|"44649539"
"ELCA4"|"Elymus canadensis"|"Canada wildrye"||5|"10021914"|"44649540"
"PAVI2"|"Panicum virgatum"|"switchgrass"||5|"10021914"|"44649541"
"SONU2"|"Sorghastrum nutans"|"Indiangrass"||30|"10021914"|"44649542"
"ELCA4"|"Elymus canadensis"|"Canada wildrye"||2|"10021912"|"44649525"
"PAVI2"|"Panicum virgatum"|"switchgrass"||5|"10021912"|"44649526"
"SONU2"|"Sorghastrum nutans"|"Indiangrass"||30|"10021912"|"44649527"
"2TREE"||"other trees"||3|"10021912"|"44649528"
"2FP"||"other perennial forbs"||5|"10021912"|"44649529"
"2GP"||"other perennial grasses"||5|"10021912"|"44649530"
"SPORO"|"Sporobolus"|"dropseed"||2|"10021912"|"44649531"
"2SD"||"other  shrubs"||3|"10021912"|"44649532"
"ANGE"|"Andropogon gerardii"|"big bluestem"||30|"10021912"|"44649533"
"SCSC"|"Schizachyrium scoparium"|"little bluestem"||15|"10021912"|"44649534"
"BOSA"|"Bothriochloa saccharoides"|"silver bluestem"||10|"10021911"|"44649513"
"BOCU"|"Bouteloua curtipendula"|"sideoats grama"||20|"10021911"|"44649514"
"2FP"||"other perennial forbs"||20|"10021911"|"44649515"
"2GP"||"other perennial grasses"||5|"10021911"|"44649516"
"CAREX"|"Carex"|"sedge"||5|"10021911"|"44649517"
"2SD"||"other  shrubs"||5|"10021911"|"44649518"
"BUDA"|"Buchloe dactyloides"|"buffalograss"||5|"10021911"|"44649519"
"BOHI2"|"Bouteloua hirsuta"|"hairy grama"||5|"10021911"|"44649520"
"SPORO"|"Sporobolus"|"dropseed"||5|"10021911"|"44649521"
"BOGR2"|"Bouteloua gracilis"|"blue grama"||10|"10021911"|"44649522"
"DICOC"|"Digitaria cognata var. cognata"|"fall witchgrass"||5|"10021911"|"44649523"
"DIOLS"|"Dichanthelium oligosanthes var. scribnerianum"|"Scribner panicum"||5|"10021911"|"44649524"
"PAVI2"|"Panicum virgatum"|"switchgrass"||10|"10021910"|"44649503"
"ELCA4"|"Elymus canadensis"|"Canada wildrye"||4|"10021910"|"44649504"
"SONU2"|"Sorghastrum nutans"|"Indiangrass"||4|"10021910"|"44649505"
"SPORO"|"Sporobolus"|"dropseed"||4|"10021910"|"44649506"
"2FP"||"other perennial forbs"||8|"10021910"|"44649507"
"2SD"||"other  shrubs"||2|"10021910"|"44649508"
"2GP"||"other perennial grasses"||5|"10021910"|"44649509"
"SCSC"|"Schizachyrium scoparium"|"little bluestem"||30|"10021910"|"44649510"
"ANGE"|"Andropogon gerardii"|"big bluestem"||30|"10021910"|"44649511"
"BOCU"|"Bouteloua curtipendula"|"sideoats grama"||3|"10021910"|"44649512"
"ANGE"|"Andropogon gerardii"|"big bluestem"||30|"10021909"|"44649493"
"SCSC"|"Schizachyrium scoparium"|"little bluestem"||15|"10021909"|"44649494"
"2FP"||"other perennial forbs"||5|"10021909"|"44649495"
"2GP"||"other perennial grasses"||5|"10021909"|"44649496"
"SPORO"|"Sporobolus"|"dropseed"||2|"10021909"|"44649497"
"2SD"||"other  shrubs"||3|"10021909"|"44649498"
"ELCA4"|"Elymus canadensis"|"Canada wildrye"||2|"10021909"|"44649499"
"PAVI2"|"Panicum virgatum"|"switchgrass"||5|"10021909"|"44649500"
"SONU2"|"Sorghastrum nutans"|"Indiangrass"||30|"10021909"|"44649501"
"2TREE"||"other trees"||3|"10021909"|"44649502"
"BOGR2"|"Bouteloua gracilis"|"blue grama"||10|"10021908"|"44649481"
"DICOC"|"Digitaria cognata var. cognata"|"fall witchgrass"||5|"10021908"|"44649482"
"DIOLS"|"Dichanthelium oligosanthes var. scribnerianum"|"Scribner panicum"||5|"10021908"|"44649483"
"2FP"||"other perennial forbs"||20|"10021908"|"44649484"
"2GP"||"other perennial grasses"||5|"10021908"|"44649485"
"CAREX"|"Carex"|"sedge"||5|"10021908"|"44649486"
"2SD"||"other  shrubs"||5|"10021908"|"44649487"
"BUDA"|"Buchloe dactyloides"|"buffalograss"||5|"10021908"|"44649488"
"BOHI2"|"Bouteloua hirsuta"|"hairy grama"||5|"10021908"|"44649489"
"SPORO"|"Sporobolus"|"dropseed"||5|"10021908"|"44649490"
"BOSA"|"Bothriochloa saccharoides"|"silver bluestem"||10|"10021908"|"44649491"
"BOCU"|"Bouteloua curtipendula"|"sideoats grama"||20|"10021908"|"44649492"
"ANGE"|"Andropogon gerardii"|"big bluestem"||30|"10021907"|"44649473"
"SCSC"|"Schizachyrium scoparium"|"little bluestem"||15|"10021907"|"44649474"
"2FP"||"other perennial forbs"||6|"10021907"|"44649475"
"2GP"||"other perennial grasses"||5|"10021907"|"44649476"
"2SD"||"other  shrubs"||4|"10021907"|"44649477"
"ELCA4"|"Elymus canadensis"|"Canada wildrye"||5|"10021907"|"44649478"
"PAVI2"|"Panicum virgatum"|"switchgrass"||5|"10021907"|"44649479"
"SONU2"|"Sorghastrum nutans"|"Indiangrass"||30|"10021907"|"44649480"
"PAVI2"|"Panicum virgatum"|"switchgrass"||10|"10021906"|"44649463"
"ELCA4"|"Elymus canadensis"|"Canada wildrye"||4|"10021906"|"44649464"
"SONU2"|"Sorghastrum nutans"|"Indiangrass"||4|"10021906"|"44649465"
"SPORO"|"Sporobolus"|"dropseed"||4|"10021906"|"44649466"
"2FP"||"other perennial forbs"||8|"10021906"|"44649467"
"2SD"||"other  shrubs"||2|"10021906"|"44649468"
"2GP"||"other perennial grasses"||5|"10021906"|"44649469"
"SCSC"|"Schizachyrium scoparium"|"little bluestem"||30|"10021906"|"44649470"
"BOCU"|"Bouteloua curtipendula"|"sideoats grama"||3|"10021906"|"44649471"
"ANGE"|"Andropogon gerardii"|"big bluestem"||30|"10021906"|"44649472"
"ANGE"|"Andropogon gerardii"|"big bluestem"||20|"10021901"|"44649423"
"SCSC"|"Schizachyrium scoparium"|"little bluestem"||25|"10021901"|"44649424"
"2FP"||"other perennial forbs"||7|"10021901"|"44649425"
"2GP"||"other perennial grasses"||10|"10021901"|"44649426"
"2SD"||"other  shrubs"||3|"10021901"|"44649427"
"PAVI2"|"Panicum virgatum"|"switchgrass"||15|"10021901"|"44649428"
"SONU2"|"Sorghastrum nutans"|"Indiangrass"||20|"10021901"|"44649429"
"ELCA4"|"Elymus canadensis"|"Canada wildrye"||5|"10021900"|"44649415"
"PAVI2"|"Panicum virgatum"|"switchgrass"||5|"10021900"|"44649416"
"SONU2"|"Sorghastrum nutans"|"Indiangrass"||30|"10021900"|"44649417"
"2FP"||"other perennial forbs"||6|"10021900"|"44649418"
"2GP"||"other perennial grasses"||5|"10021900"|"44649419"
"2SD"||"other  shrubs"||4|"10021900"|"44649420"
"SCSC"|"Schizachyrium scoparium"|"little bluestem"||15|"10021900"|"44649421"
"ANGE"|"Andropogon gerardii"|"big bluestem"||30|"10021900"|"44649422"
"ANGE"|"Andropogon gerardii"|"big bluestem"||25|"10021898"|"44649406"
"BOCU"|"Bouteloua curtipendula"|"sideoats grama"||5|"10021898"|"44649407"
"SCSC"|"Schizachyrium scoparium"|"little bluestem"||25|"10021898"|"44649408"
"SPORO"|"Sporobolus"|"dropseed"||5|"10021898"|"44649409"
"2SD"||"other  shrubs"||2|"10021898"|"44649410"
"2FP"||"other perennial forbs"||10|"10021898"|"44649411"
"2GP"||"other perennial grasses"||13|"10021898"|"44649412"
"PAVI2"|"Panicum virgatum"|"switchgrass"||5|"10021898"|"44649413"
"SONU2"|"Sorghastrum nutans"|"Indiangrass"||10|"10021898"|"44649414"
"PAVI2"|"Panicum virgatum"|"switchgrass"||15|"10021897"|"44649399"
"SONU2"|"Sorghastrum nutans"|"Indiangrass"||20|"10021897"|"44649400"
"2FP"||"other perennial forbs"||7|"10021897"|"44649401"
"2GP"||"other perennial grasses"||10|"10021897"|"44649402"
"2SD"||"other  shrubs"||3|"10021897"|"44649403"
"SCSC"|"Schizachyrium scoparium"|"little bluestem"||25|"10021897"|"44649404"
"ANGE"|"Andropogon gerardii"|"big bluestem"||20|"10021897"|"44649405"
"ANGE"|"Andropogon gerardii"|"big bluestem"||30|"10021896"|"44649391"
"SCSC"|"Schizachyrium scoparium"|"little bluestem"||15|"10021896"|"44649392"
"2FP"||"other perennial forbs"||6|"10021896"|"44649393"
"2GP"||"other perennial grasses"||5|"10021896"|"44649394"
"2SD"||"other  shrubs"||4|"10021896"|"44649395"
"ELCA4"|"Elymus canadensis"|"Canada wildrye"||5|"10021896"|"44649396"
"PAVI2"|"Panicum virgatum"|"switchgrass"||5|"10021896"|"44649397"
"SONU2"|"Sorghastrum nutans"|"Indiangrass"||30|"10021896"|"44649398"
"PAVI2"|"Panicum virgatum"|"switchgrass"||5|"10021894"|"44649382"
"SONU2"|"Sorghastrum nutans"|"Indiangrass"||10|"10021894"|"44649383"
"2SD"||"other  shrubs"||2|"10021894"|"44649384"
"2FP"||"other perennial forbs"||10|"10021894"|"44649385"
"2GP"||"other perennial grasses"||13|"10021894"|"44649386"
"SPORO"|"Sporobolus"|"dropseed"||5|"10021894"|"44649387"
"SCSC"|"Schizachyrium scoparium"|"little bluestem"||25|"10021894"|"44649388"
"ANGE"|"Andropogon gerardii"|"big bluestem"||25|"10021894"|"44649389"
"BOCU"|"Bouteloua curtipendula"|"sideoats grama"||5|"10021894"|"44649390"
"ANGE"|"Andropogon gerardii"|"big bluestem"||20|"10021893"|"44649375"
"SCSC"|"Schizachyrium scoparium"|"little bluestem"||25|"10021893"|"44649376"
"2FP"||"other perennial forbs"||7|"10021893"|"44649377"
"2GP"||"other perennial grasses"||10|"10021893"|"44649378"
"2SD"||"other  shrubs"||3|"10021893"|"44649379"
"PAVI2"|"Panicum virgatum"|"switchgrass"||15|"10021893"|"44649380"
"SONU2"|"Sorghastrum nutans"|"Indiangrass"||20|"10021893"|"44649381"
"BOGR2"|"Bouteloua gracilis"|"blue grama"||10|"10021892"|"44649363"
"DICOC"|"Digitaria cognata var. cognata"|"fall witchgrass"||5|"10021892"|"44649364"
"DIOLS"|"Dichanthelium oligosanthes var. scribnerianum"|"Scribner panicum"||5|"10021892"|"44649365"
"2FP"||"other perennial forbs"||20|"10021892"|"44649366"
"2GP"||"other perennial grasses"||5|"10021892"|"44649367"
"CAREX"|"Carex"|"sedge"||5|"10021892"|"44649368"
"2SD"||"other  shrubs"||5|"10021892"|"44649369"
"BUDA"|"Buchloe dactyloides"|"buffalograss"||5|"10021892"|"44649370"
"BOHI2"|"Bouteloua hirsuta"|"hairy grama"||5|"10021892"|"44649371"
"SPORO"|"Sporobolus"|"dropseed"||5|"10021892"|"44649372"
"BOSA"|"Bothriochloa saccharoides"|"silver bluestem"||10|"10021892"|"44649373"
"BOCU"|"Bouteloua curtipendula"|"sideoats grama"||20|"10021892"|"44649374"
"SCSC"|"Schizachyrium scoparium"|"little bluestem"||15|"10021891"|"44649355"
"ANGE"|"Andropogon gerardii"|"big bluestem"||30|"10021891"|"44649356"
"2FP"||"other perennial forbs"||6|"10021891"|"44649357"
"2GP"||"other perennial grasses"||5|"10021891"|"44649358"
"2SD"||"other  shrubs"||4|"10021891"|"44649359"
"ELCA4"|"Elymus canadensis"|"Canada wildrye"||5|"10021891"|"44649360"
"PAVI2"|"Panicum virgatum"|"switchgrass"||5|"10021891"|"44649361"
"SONU2"|"Sorghastrum nutans"|"Indiangrass"||30|"10021891"|"44649362"
"PAVI2"|"Panicum virgatum"|"switchgrass"||15|"10021889"|"44649348"
"SONU2"|"Sorghastrum nutans"|"Indiangrass"||20|"10021889"|"44649349"
"2FP"||"other perennial forbs"||7|"10021889"|"44649350"
"2GP"||"other perennial grasses"||10|"10021889"|"44649351"
"2SD"||"other  shrubs"||3|"10021889"|"44649352"
"ANGE"|"Andropogon gerardii"|"big bluestem"||20|"10021889"|"44649353"
"SCSC"|"Schizachyrium scoparium"|"little bluestem"||25|"10021889"|"44649354"
"SCSC"|"Schizachyrium scoparium"|"little bluestem"||15|"10021888"|"44649340"
"ANGE"|"Andropogon gerardii"|"big bluestem"||30|"10021888"|"44649341"
"2FP"||"other perennial forbs"||6|"10021888"|"44649342"
"2GP"||"other perennial grasses"||5|"10021888"|"44649343"
"2SD"||"other  shrubs"||4|"10021888"|"44649344"
"ELCA4"|"Elymus canadensis"|"Canada wildrye"||5|"10021888"|"44649345"
"PAVI2"|"Panicum virgatum"|"switchgrass"||5|"10021888"|"44649346"
"SONU2"|"Sorghastrum nutans"|"Indiangrass"||30|"10021888"|"44649347"
"SONU2"|"Sorghastrum nutans"|"Indiangrass"||10|"10021887"|"44649333"
"TRDA3"|"Tripsacum dactyloides"|"eastern gamagrass"||10|"10021887"|"44649334"
"2FP"||"other perennial forbs"||5|"10021887"|"44649335"
"2GP"||"other perennial grasses"||10|"10021887"|"44649336"
"2SD"||"other  shrubs"||5|"10021887"|"44649337"
"ANGE"|"Andropogon gerardii"|"big bluestem"||40|"10021887"|"44649338"
"SCSC"|"Schizachyrium scoparium"|"little bluestem"||20|"10021887"|"44649339"
"BOCU"|"Bouteloua curtipendula"|"sideoats grama"||25|"10021886"|"44649321"
"BOSA"|"Bothriochloa saccharoides"|"silver bluestem"||10|"10021886"|"44649322"
"BOHI2"|"Bouteloua hirsuta"|"hairy grama"||5|"10021886"|"44649323"
"BUDA"|"Buchloe dactyloides"|"buffalograss"||5|"10021886"|"44649324"
"CAREX"|"Carex"|"sedge"||5|"10021886"|"44649325"
"2FP"||"other perennial forbs"||10|"10021886"|"44649326"
"2GP"||"other perennial grasses"||5|"10021886"|"44649327"
"SPORO"|"Sporobolus"|"dropseed"||5|"10021886"|"44649328"
"2SD"||"other  shrubs"||5|"10021886"|"44649329"
"BOGR2"|"Bouteloua gracilis"|"blue grama"||15|"10021886"|"44649330"
"DICOC"|"Digitaria cognata var. cognata"|"fall witchgrass"||5|"10021886"|"44649331"
"DIOLS"|"Dichanthelium oligosanthes var. scribnerianum"|"Scribner panicum"||5|"10021886"|"44649332"
"PAVI2"|"Panicum virgatum"|"switchgrass"||15|"10021885"|"44649314"
"SONU2"|"Sorghastrum nutans"|"Indiangrass"||20|"10021885"|"44649315"
"2FP"||"other perennial forbs"||7|"10021885"|"44649316"
"2GP"||"other perennial grasses"||10|"10021885"|"44649317"
"2SD"||"other  shrubs"||3|"10021885"|"44649318"
"ANGE"|"Andropogon gerardii"|"big bluestem"||20|"10021885"|"44649319"
"SCSC"|"Schizachyrium scoparium"|"little bluestem"||25|"10021885"|"44649320"
"SCSC"|"Schizachyrium scoparium"|"little bluestem"||20|"10021884"|"44649306"
"ANGE"|"Andropogon gerardii"|"big bluestem"||25|"10021884"|"44649307"
"PAFL4"|"Paspalum floridanum"|"Florida paspalum"||5|"10021884"|"44649308"
"2FP"||"other perennial forbs"||20|"10021884"|"44649309"
"2GP"||"other perennial grasses"||10|"10021884"|"44649310"
"PAVI2"|"Panicum virgatum"|"switchgrass"||5|"10021884"|"44649311"
"SONU2"|"Sorghastrum nutans"|"Indiangrass"||10|"10021884"|"44649312"
"TRDA3"|"Tripsacum dactyloides"|"eastern gamagrass"||5|"10021884"|"44649313"
"PAVI2"|"Panicum virgatum"|"switchgrass"||5|"10021883"|"44649298"
"SONU2"|"Sorghastrum nutans"|"Indiangrass"||10|"10021883"|"44649299"
"TRDA3"|"Tripsacum dactyloides"|"eastern gamagrass"||5|"10021883"|"44649300"
"2FP"||"other perennial forbs"||20|"10021883"|"44649301"
"2GP"||"other perennial grasses"||10|"10021883"|"44649302"
"ANGE"|"Andropogon gerardii"|"big bluestem"||25|"10021883"|"44649303"
"PAFL4"|"Paspalum floridanum"|"Florida paspalum"||5|"10021883"|"44649304"
"SCSC"|"Schizachyrium scoparium"|"little bluestem"||20|"10021883"|"44649305"
"BOSA"|"Bothriochloa saccharoides"|"silver bluestem"||10|"10021881"|"44649286"
"BOCU"|"Bouteloua curtipendula"|"sideoats grama"||20|"10021881"|"44649287"
"2FP"||"other perennial forbs"||20|"10021881"|"44649288"
"2GP"||"other perennial grasses"||5|"10021881"|"44649289"
"CAREX"|"Carex"|"sedge"||5|"10021881"|"44649290"
"2SD"||"other  shrubs"||5|"10021881"|"44649291"
"BUDA"|"Buchloe dactyloides"|"buffalograss"||5|"10021881"|"44649292"
"BOHI2"|"Bouteloua hirsuta"|"hairy grama"||5|"10021881"|"44649293"
"SPORO"|"Sporobolus"|"dropseed"||5|"10021881"|"44649294"
"BOGR2"|"Bouteloua gracilis"|"blue grama"||10|"10021881"|"44649295"
"DICOC"|"Digitaria cognata var. cognata"|"fall witchgrass"||5|"10021881"|"44649296"
"DIOLS"|"Dichanthelium oligosanthes var. scribnerianum"|"Scribner panicum"||5|"10021881"|"44649297"
"BOCU"|"Bouteloua curtipendula"|"sideoats grama"||25|"10021875"|"44649237"
"BOSA"|"Bothriochloa saccharoides"|"silver bluestem"||10|"10021875"|"44649238"
"BOHI2"|"Bouteloua hirsuta"|"hairy grama"||5|"10021875"|"44649239"
"BUDA"|"Buchloe dactyloides"|"buffalograss"||5|"10021875"|"44649240"
"CAREX"|"Carex"|"sedge"||5|"10021875"|"44649241"
"2FP"||"other perennial forbs"||10|"10021875"|"44649242"
"2GP"||"other perennial grasses"||5|"10021875"|"44649243"
"SPORO"|"Sporobolus"|"dropseed"||5|"10021875"|"44649244"
"2SD"||"other  shrubs"||5|"10021875"|"44649245"
"BOGR2"|"Bouteloua gracilis"|"blue grama"||15|"10021875"|"44649246"
"DICOC"|"Digitaria cognata var. cognata"|"fall witchgrass"||5|"10021875"|"44649247"
"DIOLS"|"Dichanthelium oligosanthes var. scribnerianum"|"Scribner panicum"||5|"10021875"|"44649248"
"SONU2"|"Sorghastrum nutans"|"Indiangrass"||10|"10021874"|"44649230"
"TRDA3"|"Tripsacum dactyloides"|"eastern gamagrass"||10|"10021874"|"44649231"
"2FP"||"other perennial forbs"||5|"10021874"|"44649232"
"2GP"||"other perennial grasses"||10|"10021874"|"44649233"
"2SD"||"other  shrubs"||5|"10021874"|"44649234"
"ANGE"|"Andropogon gerardii"|"big bluestem"||40|"10021874"|"44649235"
"SCSC"|"Schizachyrium scoparium"|"little bluestem"||20|"10021874"|"44649236"
"SCSC"|"Schizachyrium scoparium"|"little bluestem"||25|"10021873"|"44649223"
"ANGE"|"Andropogon gerardii"|"big bluestem"||20|"10021873"|"44649224"
"2FP"||"other perennial forbs"||7|"10021873"|"44649225"
"2GP"||"other perennial grasses"||10|"10021873"|"44649226"
"2SD"||"other  shrubs"||3|"10021873"|"44649227"
"PAVI2"|"Panicum virgatum"|"switchgrass"||15|"10021873"|"44649228"
"SONU2"|"Sorghastrum nutans"|"Indiangrass"||20|"10021873"|"44649229"
"PAVI2"|"Panicum virgatum"|"switchgrass"||5|"10021872"|"44649215"
"SONU2"|"Sorghastrum nutans"|"Indiangrass"||10|"10021872"|"44649216"
"TRDA3"|"Tripsacum dactyloides"|"eastern gamagrass"||5|"10021872"|"44649217"
"2FP"||"other perennial forbs"||20|"10021872"|"44649218"
"2GP"||"other perennial grasses"||10|"10021872"|"44649219"
"ANGE"|"Andropogon gerardii"|"big bluestem"||25|"10021872"|"44649220"
"PAFL4"|"Paspalum floridanum"|"Florida paspalum"||5|"10021872"|"44649221"
"SCSC"|"Schizachyrium scoparium"|"little bluestem"||20|"10021872"|"44649222"
"SCSC"|"Schizachyrium scoparium"|"little bluestem"||20|"10021871"|"44649207"
"ANGE"|"Andropogon gerardii"|"big bluestem"||25|"10021871"|"44649208"
"PAFL4"|"Paspalum floridanum"|"Florida paspalum"||5|"10021871"|"44649209"
"2FP"||"other perennial forbs"||20|"10021871"|"44649210"
"2GP"||"other perennial grasses"||10|"10021871"|"44649211"
"PAVI2"|"Panicum virgatum"|"switchgrass"||5|"10021871"|"44649212"
"SONU2"|"Sorghastrum nutans"|"Indiangrass"||10|"10021871"|"44649213"
"TRDA3"|"Tripsacum dactyloides"|"eastern gamagrass"||5|"10021871"|"44649214"
"SONU2"|"Sorghastrum nutans"|"Indiangrass"||10|"10021869"|"44649199"
"TRDA3"|"Tripsacum dactyloides"|"eastern gamagrass"||5|"10021869"|"44649200"
"PAVI2"|"Panicum virgatum"|"switchgrass"||5|"10021869"|"44649201"
"2GP"||"other perennial grasses"||10|"10021869"|"44649202"
"2FP"||"other perennial forbs"||20|"10021869"|"44649203"
"ANGE"|"Andropogon gerardii"|"big bluestem"||25|"10021869"|"44649204"
"PAFL4"|"Paspalum floridanum"|"Florida paspalum"||5|"10021869"|"44649205"
"SCSC"|"Schizachyrium scoparium"|"little bluestem"||20|"10021869"|"44649206"
"SCSC"|"Schizachyrium scoparium"|"little bluestem"||15|"10021868"|"44649189"
"ANGE"|"Andropogon gerardii"|"big bluestem"||30|"10021868"|"44649190"
"2FP"||"other perennial forbs"||5|"10021868"|"44649191"
"2GP"||"other perennial grasses"||5|"10021868"|"44649192"
"SPORO"|"Sporobolus"|"dropseed"||2|"10021868"|"44649193"
"2SD"||"other  shrubs"||3|"10021868"|"44649194"
"ELCA4"|"Elymus canadensis"|"Canada wildrye"||2|"10021868"|"44649195"
"PAVI2"|"Panicum virgatum"|"switchgrass"||5|"10021868"|"44649196"
"SONU2"|"Sorghastrum nutans"|"Indiangrass"||30|"10021868"|"44649197"
"2TREE"||"other trees"||3|"10021868"|"44649198"
"ELCA4"|"Elymus canadensis"|"Canada wildrye"||2|"10021867"|"44649179"
"PAVI2"|"Panicum virgatum"|"switchgrass"||5|"10021867"|"44649180"
"SONU2"|"Sorghastrum nutans"|"Indiangrass"||30|"10021867"|"44649181"
"2TREE"||"other trees"||3|"10021867"|"44649182"
"2FP"||"other perennial forbs"||5|"10021867"|"44649183"
"2GP"||"other perennial grasses"||5|"10021867"|"44649184"
"SPORO"|"Sporobolus"|"dropseed"||2|"10021867"|"44649185"
"2SD"||"other  shrubs"||3|"10021867"|"44649186"
"ANGE"|"Andropogon gerardii"|"big bluestem"||30|"10021867"|"44649187"
"SCSC"|"Schizachyrium scoparium"|"little bluestem"||15|"10021867"|"44649188"
"SCSC"|"Schizachyrium scoparium"|"little bluestem"||15|"10021866"|"44649169"
"ANGE"|"Andropogon gerardii"|"big bluestem"||30|"10021866"|"44649170"
"2FP"||"other perennial forbs"||5|"10021866"|"44649171"
"2GP"||"other perennial grasses"||5|"10021866"|"44649172"
"SPORO"|"Sporobolus"|"dropseed"||2|"10021866"|"44649173"
"2SD"||"other  shrubs"||3|"10021866"|"44649174"
"ELCA4"|"Elymus canadensis"|"Canada wildrye"||2|"10021866"|"44649175"
"PAVI2"|"Panicum virgatum"|"switchgrass"||5|"10021866"|"44649176"
"SONU2"|"Sorghastrum nutans"|"Indiangrass"||30|"10021866"|"44649177"
"2TREE"||"other trees"||3|"10021866"|"44649178"
"SONU2"|"Sorghastrum nutans"|"Indiangrass"||10|"10021865"|"44649162"
"TRDA3"|"Tripsacum dactyloides"|"eastern gamagrass"||10|"10021865"|"44649163"
"2FP"||"other perennial forbs"||5|"10021865"|"44649164"
"2GP"||"other perennial grasses"||10|"10021865"|"44649165"
"2SD"||"other  shrubs"||5|"10021865"|"44649166"
"ANGE"|"Andropogon gerardii"|"big bluestem"||40|"10021865"|"44649167"
"SCSC"|"Schizachyrium scoparium"|"little bluestem"||20|"10021865"|"44649168"
"SCSC"|"Schizachyrium scoparium"|"little bluestem"||20|"10021864"|"44649154"
"ANGE"|"Andropogon gerardii"|"big bluestem"||25|"10021864"|"44649155"
"PAFL4"|"Paspalum floridanum"|"Florida paspalum"||5|"10021864"|"44649156"
"2FP"||"other perennial forbs"||20|"10021864"|"44649157"
"2GP"||"other perennial grasses"||10|"10021864"|"44649158"
"PAVI2"|"Panicum virgatum"|"switchgrass"||5|"10021864"|"44649159"
"SONU2"|"Sorghastrum nutans"|"Indiangrass"||10|"10021864"|"44649160"
"TRDA3"|"Tripsacum dactyloides"|"eastern gamagrass"||5|"10021864"|"44649161"
"2TREE"||"other trees"||3|"10021863"|"44649144"
"ELCA4"|"Elymus canadensis"|"Canada wildrye"||2|"10021863"|"44649145"
"PAVI2"|"Panicum virgatum"|"switchgrass"||5|"10021863"|"44649146"
"SONU2"|"Sorghastrum nutans"|"Indiangrass"||30|"10021863"|"44649147"
"2SD"||"other  shrubs"||3|"10021863"|"44649148"
"2FP"||"other perennial forbs"||5|"10021863"|"44649149"
"2GP"||"other perennial grasses"||5|"10021863"|"44649150"
"SPORO"|"Sporobolus"|"dropseed"||2|"10021863"|"44649151"
"ANGE"|"Andropogon gerardii"|"big bluestem"||30|"10021863"|"44649152"
"SCSC"|"Schizachyrium scoparium"|"little bluestem"||15|"10021863"|"44649153"
"SCSC"|"Schizachyrium scoparium"|"little bluestem"||15|"10021862"|"44649134"
"ANGE"|"Andropogon gerardii"|"big bluestem"||30|"10021862"|"44649135"
"2FP"||"other perennial forbs"||5|"10021862"|"44649136"
"2GP"||"other perennial grasses"||5|"10021862"|"44649137"
"SPORO"|"Sporobolus"|"dropseed"||2|"10021862"|"44649138"
"2SD"||"other  shrubs"||3|"10021862"|"44649139"
"ELCA4"|"Elymus canadensis"|"Canada wildrye"||2|"10021862"|"44649140"
"PAVI2"|"Panicum virgatum"|"switchgrass"||5|"10021862"|"44649141"
"SONU2"|"Sorghastrum nutans"|"Indiangrass"||30|"10021862"|"44649142"
"2TREE"||"other trees"||3|"10021862"|"44649143"
"PAVI2"|"Panicum virgatum"|"switchgrass"||5|"10021861"|"44649126"
"SONU2"|"Sorghastrum nutans"|"Indiangrass"||10|"10021861"|"44649127"
"TRDA3"|"Tripsacum dactyloides"|"eastern gamagrass"||5|"10021861"|"44649128"
"2FP"||"other perennial forbs"||20|"10021861"|"44649129"
"2GP"||"other perennial grasses"||10|"10021861"|"44649130"
"ANGE"|"Andropogon gerardii"|"big bluestem"||25|"10021861"|"44649131"
"PAFL4"|"Paspalum floridanum"|"Florida paspalum"||5|"10021861"|"44649132"
"SCSC"|"Schizachyrium scoparium"|"little bluestem"||20|"10021861"|"44649133"
