# Supplementary material for: Hydrologic-Process-Based Soil Texture Classifications for Improved Visualization of Landscape Function
Source: PLoS One. 2015 Jun 29;10(6):e0131299. doi: 10.1371/journal.pone.0131299 (PMC4488316; doi:10.1371/journal.pone.0131299)
Supplement: S1 Data — Spatial, tabular and soil database files for the Oklahoma region that was used for creating the soil maps downloaded from the NRCS Web Soil Survey. (ZIP) [file pone.0131299.s001.zip › wss_aoi_2014-09-16_15-16-25/tabular/cerosnac.txt]

"Gully erosion"|"Yes"|"10021842"|"254481"
"Gully erosion"|"Yes"|"10021843"|"254482"
"Gully erosion"|"Yes"|"10021844"|"254483"
"Gully erosion"|"Yes"|"10021845"|"254475"
"Sheet erosion"|"Yes"|"10021999"|"254484"
