# Supplementary material for: Hydrologic-Process-Based Soil Texture Classifications for Improved Visualization of Landscape Function
Source: PLoS One. 2015 Jun 29;10(6):e0131299. doi: 10.1371/journal.pone.0131299 (PMC4488316; doi:10.1371/journal.pone.0131299)
Supplement: S1 Data — Spatial, tabular and soil database files for the Oklahoma region that was used for creating the soil maps downloaded from the NRCS Web Soil Survey. (ZIP) [file pone.0131299.s001.zip › wss_aoi_2014-09-16_15-16-25/tabular/cfprod.txt]

"QUAL"|"Quercus alba"|"white oak"|"Schnur 1937 (820)"||56|||43||"10021731"|"14121234"
"JUNI"|"Juglans nigra"|"black walnut"|"Kellog 1939a (190)"||69|||12.9||"10021731"|"14121235"
"CEOC"|"Celtis occidentalis"|"common hackberry"|"Schnur 1937 (820)"||69|||||"10021731"|"14121236"
"PODE3"|"Populus deltoides"|"eastern cottonwood"|"Broadfoot 1960 (710)"||87|||100||"10021731"|"14121237"
"FRPE"|"Fraxinus pennsylvanica"|"green ash"|"Broadfoot, Krinard 1959 (330)"||69|||72||"10021731"|"14121238"
"QUPA2"|"Quercus palustris"|"pin oak"|"Broadfoot 1963 (860)"||75|||57||"10021731"|"14121239"
"FRPE"|"Fraxinus pennsylvanica"|"green ash"|"Broadfoot, Krinard 1959 (330)"||69|||72||"10021823"|"14121240"
"QUPA2"|"Quercus palustris"|"pin oak"|"Broadfoot 1963 (860)"||75|||57||"10021823"|"14121241"
"JUNI"|"Juglans nigra"|"black walnut"|"Kellog 1939a (190)"||69|||12.9||"10021823"|"14121242"
"CEOC"|"Celtis occidentalis"|"common hackberry"|"Schnur 1937 (820)"||69|||||"10021823"|"14121243"
"PODE3"|"Populus deltoides"|"eastern cottonwood"|"Broadfoot 1960 (710)"||87|||100||"10021823"|"14121244"
"QUAL"|"Quercus alba"|"white oak"|"Schnur 1937 (820)"||56|||43||"10021823"|"14121245"
"LIST2"|"Liquidambar styraciflua"|"sweetgum"|"Broadfoot, Krinard 1959 (330)"||90|||100||"10021924"|"14121246"
"QURU"|"Quercus rubra"|"northern red oak"|"Schnur 1937 (820)"||80|||57||"10021924"|"14121247"
"PODE3"|"Populus deltoides"|"eastern cottonwood"|"Broadfoot 1960 (710)"||100|||129||"10021924"|"14121248"
"PODE3"|"Populus deltoides"|"eastern cottonwood"|"Broadfoot 1960 (710)"||100|||129||"10021930"|"14121249"
"LIST2"|"Liquidambar styraciflua"|"sweetgum"|"Broadfoot, Krinard 1959 (330)"||90|||100||"10021930"|"14121250"
"QURU"|"Quercus rubra"|"northern red oak"|"Schnur 1937 (820)"||80|||57||"10021930"|"14121251"
