# Supplementary material for: Hydrologic-Process-Based Soil Texture Classifications for Improved Visualization of Landscape Function
Source: PLoS One. 2015 Jun 29;10(6):e0131299. doi: 10.1371/journal.pone.0131299 (PMC4488316; doi:10.1371/journal.pone.0131299)
Supplement: S1 Data — Spatial, tabular and soil database files for the Oklahoma region that was used for creating the soil maps downloaded from the NRCS Web Soil Survey. (ZIP) [file pone.0131299.s001.zip › wss_aoi_2014-09-16_15-16-25/tabular/cgeomord.txt]

"Landform"|"hills"||2|1|"Yes"|"10021720"|"13847772"
"Landform"|"hillslopes"||3|2|"Yes"|"10021720"|"13847963"
"Landscape"|"uplands"||1||"Yes"|"10021720"|"13848290"
"Landform"|"hills"||2|1|"Yes"|"10021721"|"13847773"
"Landform"|"hillslopes"||3|2|"Yes"|"10021721"|"13847964"
"Landscape"|"uplands"||1||"Yes"|"10021721"|"13848291"
"Landform"|"hills"||2|1|"Yes"|"10021722"|"13847774"
"Landform"|"hillslopes"||3|2|"Yes"|"10021722"|"13848098"
"Landscape"|"uplands"||1||"Yes"|"10021722"|"13848292"
"Landform"|"paleoterraces"||2|1|"Yes"|"10021723"|"13847904"
"Landscape"|"uplands"||1||"Yes"|"10021723"|"13848293"
"Landform"|"hills"||2|1|"Yes"|"10021724"|"13847775"
"Landform"|"hillslopes"||3|2|"Yes"|"10021724"|"13848099"
"Landscape"|"uplands"||1||"Yes"|"10021724"|"13848294"
"Landform"|"hills"||2|1|"Yes"|"10021725"|"13847776"
"Landform"|"hillslopes"||3|2|"Yes"|"10021725"|"13848100"
"Landscape"|"uplands"||1||"Yes"|"10021725"|"13848283"
"Landform"|"hills"||2|1|"Yes"|"10021726"|"13847875"
"Landform"|"hillslopes"||3|2|"Yes"|"10021726"|"13848101"
"Landscape"|"uplands"||1||"Yes"|"10021726"|"13848284"
"Landform"|"hills"||2|1|"Yes"|"10021727"|"13847876"
"Landform"|"hillslopes"||3|2|"Yes"|"10021727"|"13848102"
"Landscape"|"uplands"||1||"Yes"|"10021727"|"13848285"
"Landform"|"hills"||2|1|"Yes"|"10021728"|"13847877"
"Landform"|"hillslopes"||3|2|"Yes"|"10021728"|"13848103"
"Landscape"|"uplands"||1||"Yes"|"10021728"|"13848286"
"Landform"|"flood plains"||2|1|"Yes"|"10021729"|"13847694"
"Landscape"|"valleys"||1||"Yes"|"10021729"|"13848298"
"Landform"|"flood plains"||2|1|"Yes"|"10021730"|"13847695"
"Landscape"|"valleys"||1||"Yes"|"10021730"|"13848299"
"Landform"|"flood plains"||2|1|"Yes"|"10021731"|"13847696"
"Landscape"|"valleys"||1||"Yes"|"10021731"|"13848300"
"Landform"|"hills"||2|1|"Yes"|"10021732"|"13847878"
"Landform"|"hillslopes"||3|2|"Yes"|"10021732"|"13848092"
"Landscape"|"uplands"||1||"Yes"|"10021732"|"13848287"
"Landform"|"hills"||2|1|"Yes"|"10021733"|"13847879"
"Landform"|"hillslopes"||3|2|"Yes"|"10021733"|"13848093"
"Landscape"|"uplands"||1||"Yes"|"10021733"|"13848288"
"Landform"|"hills"||2|1|"Yes"|"10021734"|"13847880"
"Landform"|"hillslopes"||3|2|"Yes"|"10021734"|"13848094"
"Landscape"|"uplands"||1||"Yes"|"10021734"|"13848277"
"Landform"|"hills"||2|1|"Yes"|"10021735"|"13847869"
"Landform"|"hillslopes"||3|2|"Yes"|"10021735"|"13848095"
"Landscape"|"uplands"||1||"Yes"|"10021735"|"13848278"
"Landform"|"hills"||2|1|"Yes"|"10021739"|"13847872"
"Landform"|"hillslopes"||3|2|"Yes"|"10021739"|"13848087"
"Landscape"|"uplands"||1||"Yes"|"10021739"|"13848281"
"Landform"|"hills"||2|1|"Yes"|"10021740"|"13847873"
"Landform"|"hillslopes"||3|2|"Yes"|"10021740"|"13848088"
"Landscape"|"uplands"||1||"Yes"|"10021740"|"13848282"
"Landform"|"hills"||2|1|"Yes"|"10021741"|"13847874"
"Landform"|"hillslopes"||3|2|"Yes"|"10021741"|"13848089"
"Landscape"|"uplands"||1||"Yes"|"10021741"|"13848271"
"Landform"|"drainageways"||2|1|"Yes"|"10021742"|"13847756"
"Landscape"|"uplands"||1||"Yes"|"10021742"|"13848272"
"Landform"|"plains"||3|2|"Yes"|"10021754"|"13847887"
"Landform"|"paleoterraces"||2|1|"Yes"|"10021754"|"13847956"
"Landscape"|"uplands"||1||"Yes"|"10021754"|"13848276"
"Landform"|"paleoterraces"||2|1|"Yes"|"10021755"|"13847957"
"Landscape"|"uplands"||1||"Yes"|"10021755"|"13848265"
"Landform"|"hills"||2|1|"Yes"|"10021756"|"13847863"
"Landform"|"hillslopes"||3|2|"Yes"|"10021756"|"13848090"
"Landscape"|"uplands"||1||"Yes"|"10021756"|"13848266"
"Landform"|"hills"||2|1|"Yes"|"10021757"|"13847864"
"Landform"|"hillslopes"||3|2|"Yes"|"10021757"|"13848091"
"Landscape"|"uplands"||1||"Yes"|"10021757"|"13848267"
"Landform"|"hills"||2|1|"Yes"|"10021761"|"13847866"
"Landform"|"hillslopes"||3|2|"Yes"|"10021761"|"13848081"
"Landscape"|"uplands"||1||"Yes"|"10021761"|"13848259"
"Landform"|"hills"||2|1|"Yes"|"10021762"|"13847867"
"Landform"|"hillslopes"||3|2|"Yes"|"10021762"|"13848082"
"Landscape"|"uplands"||1||"Yes"|"10021762"|"13848260"
"Landform"|"hills"||2|1|"Yes"|"10021763"|"13847868"
"Landform"|"hillslopes"||3|2|"Yes"|"10021763"|"13848083"
"Landscape"|"uplands"||1||"Yes"|"10021763"|"13848261"
"Landform"|"hillslopes"||3|2|"Yes"|"10021764"|"13848084"
"Landscape"|"hills"||2|1|"Yes"|"10021764"|"13848391"
"Landform"|"hills"||2|1|"Yes"|"10021765"|"13847857"
"Landform"|"hillslopes"||3|2|"Yes"|"10021765"|"13848085"
"Landscape"|"uplands"||1||"Yes"|"10021765"|"13848262"
"Landform"|"drainageways"||2|1|"Yes"|"10021766"|"13847757"
"Landscape"|"uplands"||1||"Yes"|"10021766"|"13848263"
"Landform"|"hillslopes"||2|1|"Yes"|"10022003"|"13847965"
"Landscape"|"hills"|"low"|1||"Yes"|"10022003"|"13848397"
"Landform"|"hillslopes"||2|1|"Yes"|"10022002"|"13847971"
"Landscape"|"hills"|"low"|1||"Yes"|"10022002"|"13848396"
"Landform"|"hillslopes"||2|1|"Yes"|"10021999"|"13847968"
"Landscape"|"hills"|"low"|1||"Yes"|"10021999"|"13848395"
"Landform"|"hills"||2|1|"Yes"|"10022000"|"13847777"
"Landform"|"hillslopes"||3|2|"Yes"|"10022000"|"13847969"
"Landscape"|"uplands"||1||"Yes"|"10022000"|"13848134"
"Landform"|"hills"||2|1|"Yes"|"10022001"|"13847778"
"Landform"|"hillslopes"||3|2|"Yes"|"10022001"|"13847970"
"Landscape"|"uplands"||1||"Yes"|"10022001"|"13848135"
"Landform"|"hills"||2|1|"Yes"|"10021767"|"13847858"
"Landform"|"hillslopes"||3|2|"Yes"|"10021767"|"13848074"
"Landscape"|"uplands"||1||"Yes"|"10021767"|"13848264"
"Landform"|"hills"||2|1|"Yes"|"10021768"|"13847859"
"Landform"|"hillslopes"||3|2|"Yes"|"10021768"|"13848075"
"Landscape"|"uplands"||1||"Yes"|"10021768"|"13848253"
"Landform"|"hills"||2|1|"Yes"|"10021769"|"13847860"
"Landform"|"hillslopes"||3|2|"Yes"|"10021769"|"13848076"
"Landscape"|"uplands"||1||"Yes"|"10021769"|"13848254"
"Landform"|"hills"||2|1|"Yes"|"10021770"|"13847861"
"Landform"|"hillslopes"||3|2|"Yes"|"10021770"|"13848077"
"Landscape"|"uplands"||1||"Yes"|"10021770"|"13848255"
"Landform"|"paleoterraces"||2|1|"Yes"|"10021771"|"13847948"
"Landscape"|"uplands"||1||"Yes"|"10021771"|"13848256"
"Landform"|"hills"||2|1|"Yes"|"10021772"|"13847862"
"Landform"|"hillslopes"||3|2|"Yes"|"10021772"|"13848078"
"Landscape"|"uplands"||1||"Yes"|"10021772"|"13848257"
"Landform"|"paleoterraces"||2|1|"Yes"|"10021773"|"13847949"
"Landscape"|"uplands"||1||"Yes"|"10021773"|"13848258"
"Landform"|"hills"||2|1|"Yes"|"10021774"|"13847851"
"Landform"|"hillslopes"||3|2|"Yes"|"10021774"|"13848079"
"Landscape"|"uplands"||1||"Yes"|"10021774"|"13848249"
"Landform"|"flood plains"||2|1|"Yes"|"10021775"|"13847742"
"Landscape"|"valleys"||1||"Yes"|"10021775"|"13848373"
"Landform"|"hills"||2|1|"Yes"|"10021776"|"13847852"
"Landform"|"hillslopes"||3|2|"Yes"|"10021776"|"13848068"
"Landscape"|"uplands"||1||"Yes"|"10021776"|"13848250"
"Landform"|"hills"||2|1|"Yes"|"10021777"|"13847853"
"Landform"|"hillslopes"||3|2|"Yes"|"10021777"|"13848069"
"Landscape"|"uplands"||1||"Yes"|"10021777"|"13848251"
"Landform"|"hills"||2|1|"Yes"|"10021789"|"13847854"
"Landform"|"hillslopes"||3|2|"Yes"|"10021789"|"13848070"
"Landscape"|"uplands"||1||"Yes"|"10021789"|"13848244"
"Landform"|"hills"||2|1|"Yes"|"10021790"|"13847855"
"Landform"|"hillslopes"||3|2|"Yes"|"10021790"|"13848071"
"Landscape"|"uplands"||1||"Yes"|"10021790"|"13848245"
"Landform"|"hills"||2|1|"Yes"|"10021791"|"13847856"
"Landform"|"hillslopes"||3|2|"Yes"|"10021791"|"13848072"
"Landscape"|"uplands"||1||"Yes"|"10021791"|"13848246"
"Landform"|"drainageways"||2|1|"Yes"|"10021792"|"13847758"
"Landscape"|"uplands"||1||"Yes"|"10021792"|"13848247"
"Landform"|"hills"||2|1|"Yes"|"10021793"|"13847845"
"Landform"|"hillslopes"||3|2|"Yes"|"10021793"|"13848073"
"Landscape"|"uplands"||1||"Yes"|"10021793"|"13848237"
"Landform"|"hills"||2|1|"Yes"|"10021794"|"13847846"
"Landform"|"hillslopes"||3|2|"Yes"|"10021794"|"13848062"
"Landscape"|"uplands"||1||"Yes"|"10021794"|"13848238"
"Landform"|"hills"||2|1|"Yes"|"10021795"|"13847847"
"Landform"|"hillslopes"||3|2|"Yes"|"10021795"|"13848063"
"Landscape"|"uplands"||1||"Yes"|"10021795"|"13848239"
"Landform"|"hills"||2|1|"Yes"|"10021796"|"13847848"
"Landform"|"hillslopes"||3|2|"Yes"|"10021796"|"13848064"
"Landscape"|"uplands"||1||"Yes"|"10021796"|"13848240"
"Landform"|"drainageways"||2|1|"Yes"|"10021797"|"13847759"
"Landscape"|"uplands"||1||"Yes"|"10021797"|"13848241"
"Landform"|"hills"||2|1|"Yes"|"10021798"|"13847849"
"Landform"|"hillslopes"||3|2|"Yes"|"10021798"|"13848065"
"Landscape"|"uplands"||1||"Yes"|"10021798"|"13848242"
"Landform"|"hills"||2|1|"Yes"|"10021799"|"13847850"
"Landform"|"hillslopes"||3|2|"Yes"|"10021799"|"13848066"
"Landscape"|"uplands"||1||"Yes"|"10021799"|"13848232"
"Landform"|"hills"||2|1|"Yes"|"10021813"|"13847839"
"Landform"|"hillslopes"||3|2|"Yes"|"10021813"|"13848067"
"Landscape"|"uplands"||1||"Yes"|"10021813"|"13848234"
"Landform"|"hills"||2|1|"Yes"|"10021814"|"13847840"
"Landform"|"hillslopes"||3|2|"Yes"|"10021814"|"13848056"
"Landscape"|"uplands"||1||"Yes"|"10021814"|"13848235"
"Landform"|"hills"||2|1|"Yes"|"10021815"|"13847841"
"Landform"|"hillslopes"||3|2|"Yes"|"10021815"|"13848057"
"Landscape"|"uplands"||1||"Yes"|"10021815"|"13848236"
"Landform"|"hills"||2|1|"Yes"|"10021816"|"13847842"
"Landform"|"hillslopes"||3|2|"Yes"|"10021816"|"13848058"
"Landscape"|"uplands"||1||"Yes"|"10021816"|"13848226"
"Landform"|"flood plains"||2|1|"Yes"|"10021817"|"13847730"
"Landscape"|"valleys"||1||"Yes"|"10021817"|"13848358"
"Landform"|"flood plains"||2|1|"Yes"|"10021818"|"13847731"
"Landscape"|"valleys"||1||"Yes"|"10021818"|"13848347"
"Landform"|"flood plains"||2|1|"Yes"|"10021819"|"13847732"
"Landscape"|"valleys"||1||"Yes"|"10021819"|"13848348"
"Landform"|"flood plains"||2|1|"Yes"|"10021820"|"13847733"
"Landscape"|"valleys"||1||"Yes"|"10021820"|"13848349"
"Landform"|"flood plains"||2|1|"Yes"|"10021821"|"13847722"
"Landscape"|"valleys"||1||"Yes"|"10021821"|"13848350"
"Landform"|"flood plains"||2|1|"Yes"|"10021822"|"13847723"
"Landscape"|"valleys"||1||"Yes"|"10021822"|"13848351"
"Landform"|"flood plains"||2|1|"Yes"|"10021823"|"13847724"
"Landscape"|"valleys"||1||"Yes"|"10021823"|"13848352"
"Landform"|"flood plains"||2|1|"Yes"|"10021824"|"13847725"
"Landscape"|"valleys"||1||"Yes"|"10021824"|"13848341"
"Landform"|"paleoterraces"||2|1|"Yes"|"10021828"|"13847944"
"Landscape"|"uplands"||1||"Yes"|"10021828"|"13848228"
"Landform"|"plains"||3|2|"Yes"|"10021829"|"13847891"
"Landform"|"paleoterraces"||2|1|"Yes"|"10021829"|"13847945"
"Landscape"|"uplands"||1||"Yes"|"10021829"|"13848229"
"Landform"|"paleoterraces"||2|1|"Yes"|"10021830"|"13847946"
"Landscape"|"valleys"||1||"Yes"|"10021830"|"13848344"
"Landform"|"paleoterraces"||2|1|"Yes"|"10021831"|"13847935"
"Landscape"|"valleys"||1||"Yes"|"10021831"|"13848345"
"Landform"|"paleoterraces"||2|1|"Yes"|"10021832"|"13847936"
"Landscape"|"uplands"||1||"Yes"|"10021832"|"13848230"
"Landform"|"paleoterraces"||2|1|"Yes"|"10021833"|"13847937"
"Landscape"|"valleys"||1||"Yes"|"10021833"|"13848346"
"Landform"|"stream terraces"||2|1|"Yes"|"10021834"|"13847894"
"Landscape"|"valleys"||1||"Yes"|"10021834"|"13848335"
"Landform"|"paleoterraces"||2|1|"Yes"|"10021835"|"13847938"
"Landscape"|"valleys"||1||"Yes"|"10021835"|"13848336"
"Landform"|"paleoterraces"||2|1|"Yes"|"10021842"|"13847932"
"Landscape"|"uplands"||1||"Yes"|"10021842"|"13848223"
"Landform"|"hills"||2|1|"Yes"|"10021843"|"13847844"
"Landform"|"hillslopes"||3|2|"Yes"|"10021843"|"13848060"
"Landscape"|"uplands"||1||"Yes"|"10021843"|"13848224"
"Landform"|"hillslopes"||3|2|"Yes"|"10021844"|"13848061"
"Landscape"|"hills"||2|1|"Yes"|"10021844"|"13848422"
"Landform"|"hills"||2|1|"Yes"|"10021845"|"13847833"
"Landform"|"hillslopes"||3|2|"Yes"|"10021845"|"13848050"
"Landscape"|"uplands"||1||"Yes"|"10021845"|"13848225"
"Microfeature"|"gullies"||4|3|"Yes"|"10021845"|"13848426"
"Landform"|"hills"||2|1|"Yes"|"10021851"|"13847836"
"Landform"|"hillslopes"||3|2|"Yes"|"10021851"|"13848053"
"Landscape"|"uplands"||1||"Yes"|"10021851"|"13848218"
"Landform"|"hills"||2|1|"Yes"|"10021852"|"13847837"
"Landform"|"hillslopes"||3|2|"Yes"|"10021852"|"13848054"
"Landscape"|"uplands"||1||"Yes"|"10021852"|"13848219"
"Landform"|"paleoterraces"||2|1|"Yes"|"10021853"|"13847924"
"Landscape"|"uplands"||1||"Yes"|"10021853"|"13848208"
"Landform"|"hills"||2|1|"Yes"|"10021854"|"13847838"
"Landform"|"hillslopes"||3|2|"Yes"|"10021854"|"13848055"
"Landscape"|"uplands"||1||"Yes"|"10021854"|"13848209"
"Landform"|"paleoterraces"||2|1|"Yes"|"10021855"|"13847925"
"Landscape"|"uplands"||1||"Yes"|"10021855"|"13848210"
"Landform"|"paleoterraces"||2|1|"Yes"|"10021856"|"13847926"
"Landscape"|"uplands"||1||"Yes"|"10021856"|"13848211"
"Landform"|"flood plains"||2|1|"Yes"|"10021857"|"13847726"
"Landscape"|"valleys"||1||"Yes"|"10021857"|"13848340"
"Landform"|"flood plains"||2|1|"Yes"|"10021858"|"13847727"
"Landscape"|"valleys"||1||"Yes"|"10021858"|"13848329"
"Landform"|"flood plains"||2|1|"Yes"|"10021859"|"13847716"
"Landscape"|"valleys"||1||"Yes"|"10021859"|"13848330"
"Landform"|"paleoterraces"||2|1|"Yes"|"10021860"|"13847927"
"Landscape"|"uplands"||1||"Yes"|"10021860"|"13848212"
"Landform"|"paleoterraces"||2|1|"Yes"|"10021861"|"13847928"
"Landscape"|"uplands"||1||"Yes"|"10021861"|"13848213"
"Landform"|"paleoterraces"||2|1|"Yes"|"10021862"|"13847917"
"Landscape"|"uplands"||1||"Yes"|"10021862"|"13848202"
"Landform"|"paleoterraces"||2|1|"Yes"|"10021863"|"13847918"
"Landscape"|"uplands"||1||"Yes"|"10021863"|"13848203"
"Landform"|"paleoterraces"||2|1|"Yes"|"10021864"|"13847919"
"Landscape"|"uplands"||1||"Yes"|"10021864"|"13848204"
"Landform"|"hills"||2|1|"Yes"|"10021865"|"13847827"
"Landform"|"hillslopes"||3|2|"Yes"|"10021865"|"13848044"
"Landscape"|"uplands"||1||"Yes"|"10021865"|"13848205"
"Landform"|"paleoterraces"||2|1|"Yes"|"10021866"|"13847920"
"Landscape"|"uplands"||1||"Yes"|"10021866"|"13848206"
"Landform"|"paleoterraces"||2|1|"Yes"|"10021867"|"13847921"
"Landscape"|"uplands"||1||"Yes"|"10021867"|"13848207"
"Landform"|"paleoterraces"||2|1|"Yes"|"10021868"|"13847922"
"Landscape"|"uplands"||1||"Yes"|"10021868"|"13848196"
"Landform"|"paleoterraces"||2|1|"Yes"|"10021869"|"13847911"
"Landscape"|"uplands"||1||"Yes"|"10021869"|"13848197"
"Landform"|"hillslopes"||3|2|"Yes"|"10021871"|"13848045"
"Landscape"|"hills"||2|1|"Yes"|"10021871"|"13848423"
"Landform"|"hillslopes"||3|2|"Yes"|"10021872"|"13848046"
"Landscape"|"uplands"||1||"Yes"|"10021872"|"13848198"
"Landscape"|"hills"||2|1|"Yes"|"10021872"|"13848424"
"Landform"|"hills"||2|1|"Yes"|"10021873"|"13847828"
"Landform"|"hillslopes"||3|2|"Yes"|"10021873"|"13848047"
"Landscape"|"uplands"||1||"Yes"|"10021873"|"13848199"
"Landform"|"hills"||2|1|"Yes"|"10021874"|"13847829"
"Landform"|"hillslopes"||3|2|"Yes"|"10021874"|"13848048"
"Landscape"|"uplands"||1||"Yes"|"10021874"|"13848200"
"Landform"|"hills"||2|1|"Yes"|"10021875"|"13847830"
"Landform"|"hillslopes"||3|2|"Yes"|"10021875"|"13848049"
"Landscape"|"uplands"||1||"Yes"|"10021875"|"13848201"
"Landform"|"hills"||2|1|"Yes"|"10021881"|"13847831"
"Landform"|"hillslopes"||3|2|"Yes"|"10021881"|"13848038"
"Landscape"|"uplands"||1||"Yes"|"10021881"|"13848190"
"Landform"|"drainageways"||2|1|"Yes"|"10021882"|"13847760"
"Landscape"|"uplands"||1||"Yes"|"10021882"|"13848191"
"Landform"|"hills"||2|1|"Yes"|"10021883"|"13847832"
"Landform"|"hillslopes"||3|2|"Yes"|"10021883"|"13848039"
"Landscape"|"uplands"||1||"Yes"|"10021883"|"13848192"
"Landform"|"hills"||2|1|"Yes"|"10021884"|"13847821"
"Landform"|"hillslopes"||3|2|"Yes"|"10021884"|"13848040"
"Landscape"|"uplands"||1||"Yes"|"10021884"|"13848193"
"Landform"|"hills"||2|1|"Yes"|"10021885"|"13847822"
"Landform"|"hillslopes"||3|2|"Yes"|"10021885"|"13848041"
"Landscape"|"uplands"||1||"Yes"|"10021885"|"13848194"
"Landform"|"hills"||2|1|"Yes"|"10021886"|"13847823"
"Landform"|"hillslopes"||3|2|"Yes"|"10021886"|"13848042"
"Landscape"|"uplands"||1||"Yes"|"10021886"|"13848195"
"Landform"|"hills"||2|1|"Yes"|"10021887"|"13847824"
"Landform"|"hillslopes"||3|2|"Yes"|"10021887"|"13848043"
"Landscape"|"uplands"||1||"Yes"|"10021887"|"13848184"
"Landform"|"hills"||2|1|"Yes"|"10021888"|"13847825"
"Landform"|"hillslopes"||3|2|"Yes"|"10021888"|"13848032"
"Landscape"|"uplands"||1||"Yes"|"10021888"|"13848185"
"Landform"|"hills"||2|1|"Yes"|"10021889"|"13847826"
"Landform"|"hillslopes"||3|2|"Yes"|"10021889"|"13848033"
"Landscape"|"uplands"||1||"Yes"|"10021889"|"13848186"
"Landform"|"drainageways"||2|1|"Yes"|"10021890"|"13847761"
"Landscape"|"uplands"||1||"Yes"|"10021890"|"13848187"
"Landform"|"hills"||2|1|"Yes"|"10021891"|"13847815"
"Landform"|"hillslopes"||3|2|"Yes"|"10021891"|"13848034"
"Landscape"|"uplands"||1||"Yes"|"10021891"|"13848188"
"Landform"|"hills"||2|1|"Yes"|"10021892"|"13847816"
"Landform"|"hillslopes"||3|2|"Yes"|"10021892"|"13848035"
"Landscape"|"uplands"||1||"Yes"|"10021892"|"13848189"
"Landform"|"hills"||2|1|"Yes"|"10021893"|"13847817"
"Landform"|"hillslopes"||3|2|"Yes"|"10021893"|"13848036"
"Landscape"|"uplands"||1||"Yes"|"10021893"|"13848178"
"Landform"|"hills"||2|1|"Yes"|"10021894"|"13847818"
"Landform"|"hillslopes"||3|2|"Yes"|"10021894"|"13848037"
"Landscape"|"uplands"||1||"Yes"|"10021894"|"13848179"
"Landform"|"drainageways"||2|1|"Yes"|"10021895"|"13847764"
"Landscape"|"uplands"||1||"Yes"|"10021895"|"13848180"
"Landform"|"hills"||2|1|"Yes"|"10021896"|"13847819"
"Landform"|"hillslopes"||3|2|"Yes"|"10021896"|"13848026"
"Landscape"|"uplands"||1||"Yes"|"10021896"|"13848181"
"Landform"|"hills"||2|1|"Yes"|"10021897"|"13847820"
"Landform"|"hillslopes"||3|2|"Yes"|"10021897"|"13848027"
"Landscape"|"uplands"||1||"Yes"|"10021897"|"13848182"
"Landform"|"hills"||2|1|"Yes"|"10021898"|"13847809"
"Landform"|"hillslopes"||3|2|"Yes"|"10021898"|"13848028"
"Landscape"|"uplands"||1||"Yes"|"10021898"|"13848183"
"Landform"|"drainageways"||2|1|"Yes"|"10021899"|"13847765"
"Landscape"|"uplands"||1||"Yes"|"10021899"|"13848172"
"Landform"|"hills"||2|1|"Yes"|"10021900"|"13847810"
"Landform"|"hillslopes"||3|2|"Yes"|"10021900"|"13848029"
"Landscape"|"uplands"||1||"Yes"|"10021900"|"13848173"
"Landform"|"hills"||2|1|"Yes"|"10021901"|"13847811"
"Landform"|"hillslopes"||3|2|"Yes"|"10021901"|"13848030"
"Landscape"|"uplands"||1||"Yes"|"10021901"|"13848174"
"Landform"|"hills"||2|1|"Yes"|"10021906"|"13847803"
"Landform"|"hillslopes"||3|2|"Yes"|"10021906"|"13848022"
"Landscape"|"uplands"||1||"Yes"|"10021906"|"13848167"
"Landform"|"hills"||2|1|"Yes"|"10021907"|"13847804"
"Landform"|"hillslopes"||3|2|"Yes"|"10021907"|"13848023"
"Landscape"|"uplands"||1||"Yes"|"10021907"|"13848168"
"Landform"|"hills"||2|1|"Yes"|"10021908"|"13847805"
"Landform"|"hillslopes"||3|2|"Yes"|"10021908"|"13848024"
"Landscape"|"uplands"||1||"Yes"|"10021908"|"13848169"
"Landform"|"hills"||2|1|"Yes"|"10021909"|"13847806"
"Landform"|"hillslopes"||3|2|"Yes"|"10021909"|"13848025"
"Landscape"|"uplands"||1||"Yes"|"10021909"|"13848170"
"Landform"|"hills"||2|1|"Yes"|"10021910"|"13847807"
"Landform"|"hillslopes"||3|2|"Yes"|"10021910"|"13848014"
"Landscape"|"uplands"||1||"Yes"|"10021910"|"13848171"
"Landform"|"hills"||2|1|"Yes"|"10021911"|"13847808"
"Landform"|"hillslopes"||3|2|"Yes"|"10021911"|"13848015"
"Landscape"|"uplands"||1||"Yes"|"10021911"|"13848160"
"Landform"|"hills"||2|1|"Yes"|"10021912"|"13847797"
"Landform"|"hillslopes"||3|2|"Yes"|"10021912"|"13848016"
"Landscape"|"uplands"||1||"Yes"|"10021912"|"13848161"
"Landform"|"drainageways"||2|1|"Yes"|"10021913"|"13847766"
"Landscape"|"uplands"||1||"Yes"|"10021913"|"13848162"
"Landform"|"hills"||2|1|"Yes"|"10021914"|"13847798"
"Landform"|"hillslopes"||3|2|"Yes"|"10021914"|"13848017"
"Landscape"|"uplands"||1||"Yes"|"10021914"|"13848163"
"Landform"|"flood plains"||2|1|"Yes"|"10021923"|"13847710"
"Landscape"|"valleys"||1||"Yes"|"10021923"|"13848317"
"Landform"|"flood plains"||2|1|"Yes"|"10021924"|"13847711"
"Landform"|"natural levees"||3|2|"Yes"|"10021924"|"13847884"
"Landscape"|"valleys"||1||"Yes"|"10021924"|"13848318"
"Landform"|"flood plains"||2|1|"Yes"|"10021925"|"13847712"
"Landscape"|"valleys"||1||"Yes"|"10021925"|"13848319"
"Landform"|"flood plains"||2|1|"Yes"|"10021926"|"13847713"
"Landscape"|"valleys"||1||"Yes"|"10021926"|"13848320"
"Landform"|"flood plains"||2|1|"Yes"|"10021927"|"13847714"
"Landscape"|"valleys"||1||"Yes"|"10021927"|"13848321"
"Landform"|"flood plains"||2|1|"Yes"|"10021928"|"13847715"
"Landscape"|"valleys"||1||"Yes"|"10021928"|"13848322"
"Landform"|"flood plains"||2|1|"Yes"|"10021929"|"13847705"
"Landscape"|"valleys"||1||"Yes"|"10021929"|"13848311"
"Landform"|"flood plains"||2|1|"Yes"|"10021930"|"13847706"
"Landform"|"natural levees"||3|2|"Yes"|"10021930"|"13847885"
"Landscape"|"valleys"||1||"Yes"|"10021930"|"13848312"
"Landform"|"hillslopes"||3|2|"Yes"|"10021931"|"13848018"
"Landform"|"low hills"||2|1|"Yes"|"10021931"|"13848104"
"Landscape"|"uplands"||1||"Yes"|"10021931"|"13848155"
"Landform"|"hills"||2|1|"Yes"|"10021932"|"13847799"
"Landform"|"hillslopes"||3|2|"Yes"|"10021932"|"13848019"
"Landscape"|"uplands"||1||"Yes"|"10021932"|"13848156"
"Landform"|"hills"||2|1|"Yes"|"10021933"|"13847800"
"Landform"|"hillslopes"||3|2|"Yes"|"10021933"|"13848008"
"Landscape"|"uplands"||1||"Yes"|"10021933"|"13848157"
"Landform"|"hills"||2|1|"Yes"|"10021934"|"13847801"
"Landform"|"hillslopes"||3|2|"Yes"|"10021934"|"13848009"
"Landscape"|"uplands"||1||"Yes"|"10021934"|"13848158"
"Landform"|"hills"||2|1|"Yes"|"10021935"|"13847802"
"Landform"|"hillslopes"||3|2|"Yes"|"10021935"|"13848010"
"Landscape"|"uplands"||1||"Yes"|"10021935"|"13848159"
"Landform"|"hills"||2|1|"Yes"|"10021936"|"13847791"
"Landform"|"hillslopes"||3|2|"Yes"|"10021936"|"13848011"
"Landscape"|"uplands"||1||"Yes"|"10021936"|"13848148"
"Landform"|"hills"||2|1|"Yes"|"10021937"|"13847792"
"Landform"|"hillslopes"||3|2|"Yes"|"10021937"|"13848012"
"Landscape"|"uplands"||1||"Yes"|"10021937"|"13848149"
"Landform"|"hills"||2|1|"Yes"|"10021938"|"13847793"
"Landform"|"hillslopes"||3|2|"Yes"|"10021938"|"13848013"
"Landscape"|"uplands"||1||"Yes"|"10021938"|"13848150"
"Landform"|"flood plains"||2|1|"Yes"|"10021942"|"13847699"
"Landscape"|"valleys"||1||"Yes"|"10021942"|"13848316"
"Landform"|"flood plains"||2|1|"Yes"|"10021939"|"13847707"
"Landscape"|"valleys"||1||"Yes"|"10021939"|"13848313"
"Landform"|"flood plains"||2|1|"Yes"|"10021940"|"13847708"
"Landscape"|"valleys"||1||"Yes"|"10021940"|"13848314"
"Landform"|"flood plains"||2|1|"Yes"|"10021941"|"13847709"
"Landscape"|"valleys"||1||"Yes"|"10021941"|"13848315"
"Landform"|"valleys"||||"Yes"|"10021964"|"13847898"
"Landform"|"hillslopes"||||"Yes"|"10021965"|"13847993"
"Landform"|"low hills"||||"No "|"10021965"|"13848105"
"Landscape"|"hills"||||"Yes"|"10021965"|"13848425"
"Landform"|"hillslopes"||||"Yes"|"10021966"|"13847994"
"Landform"|"low hills"||||"No "|"10021966"|"13848106"
"Landscape"|"hills"||||"Yes"|"10021966"|"13848416"
"Landform"|"hillslopes"||||"Yes"|"10021967"|"13847995"
"Landscape"|"hills"||||"Yes"|"10021967"|"13848417"
"Landform"|"drainageways"||||"Yes"|"10021968"|"13847767"
"Landscape"|"hills"||||"Yes"|"10021968"|"13848418"
"Landform"|"hillslopes"||||"Yes"|"10021969"|"13847984"
"Landscape"|"hills"||||"Yes"|"10021969"|"13848419"
"Landform"|"hillslopes"||||"Yes"|"10021970"|"13847985"
"Landscape"|"hills"||||"Yes"|"10021970"|"13848420"
"Landform"|"hillslopes"||||"Yes"|"10021987"|"13847975"
"Landform"|"low hills"||||"No "|"10021987"|"13848111"
"Landscape"|"hills"||||"Yes"|"10021987"|"13848401"
"Landform"|"hillslopes"||||"Yes"|"10021988"|"13847976"
"Landform"|"low hills"||||"No "|"10021988"|"13848112"
"Landscape"|"hills"||||"Yes"|"10021988"|"13848402"
"Landform"|"drainageways"||||"Yes"|"10021989"|"13847763"
"Landscape"|"hills"||||"Yes"|"10021989"|"13848403"
"Landform"|"hillslopes"||||"Yes"|"10021983"|"13847972"
"Landform"|"low hills"||||"No "|"10021983"|"13848109"
"Landscape"|"hills"||||"Yes"|"10021983"|"13848409"
"Landform"|"hillslopes"||||"Yes"|"10021984"|"13847973"
"Landscape"|"hills"||||"Yes"|"10021984"|"13848398"
"Landform"|"hillslopes"||||"Yes"|"10021985"|"13847974"
"Landform"|"low hills"||||"No "|"10021985"|"13848110"
"Landscape"|"hills"||||"Yes"|"10021985"|"13848399"
"Landform"|"drainageways"||||"Yes"|"10021986"|"13847762"
"Landscape"|"hills"||||"Yes"|"10021986"|"13848400"
"Landform"|"hillslopes"||||"Yes"|"10021978"|"13847980"
"Landform"|"low hills"||||"No "|"10021978"|"13848107"
"Landscape"|"hills"||||"Yes"|"10021978"|"13848404"
"Landform"|"hillslopes"||||"Yes"|"10021979"|"13847981"
"Landscape"|"hills"||||"Yes"|"10021979"|"13848405"
"Landform"|"hillslopes"||||"Yes"|"10021980"|"13847982"
"Landform"|"low hills"||||"No "|"10021980"|"13848108"
"Landscape"|"hills"||||"Yes"|"10021980"|"13848406"
"Landform"|"drainageways"||||"Yes"|"10021981"|"13847769"
"Landscape"|"hills"||||"Yes"|"10021981"|"13848407"
"Landform"|"hillslopes"||||"Yes"|"10021982"|"13847983"
"Landscape"|"hills"||||"Yes"|"10021982"|"13848408"
"Landform"|"hillslopes"||||"Yes"|"10021974"|"13847989"
"Landscape"|"hills"||||"Yes"|"10021974"|"13848412"
"Landform"|"hillslopes"||||"Yes"|"10021975"|"13847978"
"Landscape"|"hills"||||"Yes"|"10021975"|"13848413"
"Landform"|"drainageways"||||"Yes"|"10021976"|"13847768"
"Landscape"|"hills"||||"Yes"|"10021976"|"13848414"
"Landform"|"hillslopes"||||"Yes"|"10021977"|"13847979"
"Landscape"|"hills"||||"Yes"|"10021977"|"13848415"
"Landform"|"hillslopes"||||"Yes"|"10021971"|"13847986"
"Landscape"|"hills"||||"Yes"|"10021971"|"13848421"
"Landform"|"hillslopes"||||"Yes"|"10021972"|"13847987"
"Landscape"|"hills"||||"Yes"|"10021972"|"13848410"
"Landform"|"hillslopes"||||"Yes"|"10021973"|"13847988"
"Landscape"|"hills"||||"Yes"|"10021973"|"13848411"
