# Supplementary material for: Hydrologic-Process-Based Soil Texture Classifications for Improved Visualization of Landscape Function
Source: PLoS One. 2015 Jun 29;10(6):e0131299. doi: 10.1371/journal.pone.0131299 (PMC4488316; doi:10.1371/journal.pone.0131299)
Supplement: S1 Data — Spatial, tabular and soil database files for the Oklahoma region that was used for creating the soil maps downloaded from the NRCS Web Soil Survey. (ZIP) [file pone.0131299.s001.zip › wss_aoi_2014-09-16_15-16-25/tabular/chaashto.txt]

"A-6"|"No "|"28273962"|"46235938"
"A-7"|"No "|"28273962"|"46236082"
"A-7"|"No "|"28273963"|"46236365"
"A-7"|"No "|"28273964"|"46236223"
"A-7"|"No "|"28273965"|"46236224"
"A-7"|"No "|"28273967"|"46236609"
"A-6"|"No "|"28273967"|"46236610"
"A-7"|"No "|"28273969"|"46237222"
"A-6"|"No "|"28273969"|"46237223"
"A-7"|"No "|"28273970"|"46236755"
"A-6"|"No "|"28273970"|"46236756"
"A-7"|"No "|"28273971"|"46237220"
"A-6"|"No "|"28273971"|"46237221"
"A-6"|"No "|"28273973"|"46237214"
"A-4"|"No "|"28273973"|"46237215"
"A-7"|"No "|"28273974"|"46236594"
"A-6"|"No "|"28273974"|"46236595"
"A-4"|"No "|"28273974"|"46236596"
"A-7"|"No "|"28273975"|"46236592"
"A-6"|"No "|"28273975"|"46236593"
"A-7"|"No "|"28273976"|"46236590"
"A-6"|"No "|"28273976"|"46236591"
"A-7"|"No "|"28273977"|"46237143"
"A-6"|"No "|"28273977"|"46237144"
"A-7"|"No "|"28273978"|"46236678"
"A-6"|"No "|"28273978"|"46236679"
"A-7"|"No "|"28273979"|"46237141"
"A-6"|"No "|"28273979"|"46237142"
"A-7"|"No "|"28273980"|"46236677"
"A-7"|"No "|"28273981"|"46237318"
"A-6"|"No "|"28273981"|"46237319"
"A-6"|"No "|"28273982"|"46236225"
"A-7"|"No "|"28273982"|"46236226"
"A-7"|"No "|"28273983"|"46236366"
"A-7"|"No "|"28273984"|"46236083"
"A-7"|"No "|"28273985"|"46236367"
"A-4"|"No "|"28273987"|"46236986"
"A-6"|"No "|"28273987"|"46236987"
"A-6"|"No "|"28273988"|"46236988"
"A-7"|"No "|"28273988"|"46236989"
"A-6"|"No "|"28273990"|"46236194"
"A-7"|"No "|"28273990"|"46236195"
"A-7"|"No "|"28273991"|"46237233"
"A-6"|"No "|"28273991"|"46237234"
"A-7"|"No "|"28273993"|"46236597"
"A-6"|"No "|"28273993"|"46236598"
"A-7"|"No "|"28273994"|"46236753"
"A-6"|"No "|"28273994"|"46236754"
"A-7"|"No "|"28273995"|"46237218"
"A-6"|"No "|"28273995"|"46237219"
"A-4"|"No "|"28273997"|"46236084"
"A-4"|"No "|"28273998"|"46236368"
"A-6"|"No "|"28273999"|"46236085"
"A-7"|"No "|"28273999"|"46236086"
"A-6"|"No "|"28274000"|"46236369"
"A-7"|"No "|"28274000"|"46236370"
"A-4"|"No "|"28274001"|"46236087"
"A-6"|"No "|"28274001"|"46236088"
"A-7"|"No "|"28274001"|"46236089"
"A-4"|"No "|"28274002"|"46236227"
"A-6"|"No "|"28274002"|"46236228"
"A-6"|"No "|"28274003"|"46236688"
"A-4"|"No "|"28274003"|"46236689"
"A-7"|"No "|"28274004"|"46237157"
"A-6"|"No "|"28274004"|"46237158"
"A-4"|"No "|"28274004"|"46237159"
"A-7"|"No "|"28274005"|"46236682"
"A-6"|"No "|"28274005"|"46236686"
"A-4"|"No "|"28274005"|"46236687"
"A-7"|"No "|"28274006"|"46237149"
"A-6"|"No "|"28274006"|"46237150"
"A-4"|"No "|"28274006"|"46237151"
"A-6"|"No "|"28274007"|"46236668"
"A-4"|"No "|"28274007"|"46236669"
"A-7"|"No "|"28274008"|"46237133"
"A-6"|"No "|"28274008"|"46237134"
"A-4"|"No "|"28274008"|"46237135"
"A-4"|"No "|"28274009"|"46236229"
"A-6"|"No "|"28274009"|"46236230"
"A-4"|"No "|"28274010"|"46236231"
"A-6"|"No "|"28274010"|"46236232"
"A-2"|"No "|"28274011"|"46236233"
"A-4"|"No "|"28274011"|"46236234"
"A-6"|"No "|"28274011"|"46236235"
"A-2"|"No "|"28274012"|"46236090"
"A-4"|"No "|"28274012"|"46236091"
"A-6"|"No "|"28274012"|"46236092"
"A-6"|"No "|"28274014"|"46237316"
"A-4"|"No "|"28274014"|"46237317"
"A-6"|"No "|"28274015"|"46237314"
"A-4"|"No "|"28274015"|"46237315"
"A-6"|"No "|"28274016"|"46237312"
"A-4"|"No "|"28274016"|"46237313"
"A-6"|"No "|"28274017"|"46236675"
"A-4"|"No "|"28274017"|"46236676"
"A-6"|"No "|"28274018"|"46237138"
"A-4"|"No "|"28274018"|"46237139"
"A-2"|"No "|"28274018"|"46237140"
"A-4"|"No "|"28274020"|"46237136"
"A-2"|"No "|"28274020"|"46237137"
"A-6"|"No "|"28274021"|"46236672"
"A-4"|"No "|"28274021"|"46236673"
"A-2"|"No "|"28274021"|"46236674"
"A-6"|"No "|"28274023"|"46236670"
"A-4"|"No "|"28274023"|"46236671"
"A-7"|"No "|"28274024"|"46237310"
"A-6"|"No "|"28274024"|"46237311"
"A-7"|"No "|"28274025"|"46237308"
"A-6"|"No "|"28274025"|"46237309"
"A-7"|"No "|"28274026"|"46237307"
"A-7"|"No "|"28274027"|"46237305"
"A-6"|"No "|"28274027"|"46237306"
"A-4"|"No "|"28274041"|"46236993"
"A-6"|"No "|"28274041"|"46236994"
"A-4"|"No "|"28274042"|"46236995"
"A-6"|"No "|"28274042"|"46236996"
"A-7"|"No "|"28274042"|"46236997"
"A-6"|"No "|"28274043"|"46236373"
"A-7"|"No "|"28274043"|"46236374"
"A-6"|"No "|"28274045"|"46236375"
"A-7"|"No "|"28274045"|"46236376"
"A-4"|"No "|"28274047"|"46236236"
"A-6"|"No "|"28274047"|"46236237"
"A-4"|"No "|"28274048"|"46236238"
"A-6"|"No "|"28274048"|"46236239"
"A-7"|"No "|"28274048"|"46236240"
"A-6"|"No "|"28274049"|"46236241"
"A-7"|"No "|"28274049"|"46236242"
"A-4"|"No "|"28274091"|"46236243"
"A-6"|"No "|"28274091"|"46236244"
"A-6"|"No "|"28274092"|"46236245"
"A-7"|"No "|"28274092"|"46236246"
"A-6"|"No "|"28274093"|"46236247"
"A-7"|"No "|"28274093"|"46236248"
"A-6"|"No "|"28274094"|"46236249"
"A-7"|"No "|"28274094"|"46236250"
"A-6"|"No "|"28274095"|"46236768"
"A-4"|"No "|"28274095"|"46236769"
"A-7"|"No "|"28274096"|"46237230"
"A-6"|"No "|"28274096"|"46237231"
"A-4"|"No "|"28274096"|"46237232"
"A-7"|"No "|"28274097"|"46236766"
"A-6"|"No "|"28274097"|"46236767"
"A-7"|"No "|"28274098"|"46236607"
"A-6"|"No "|"28274098"|"46236608"
"A-6"|"No "|"28274099"|"46236505"
"A-4"|"No "|"28274099"|"46237127"
"A-6"|"No "|"28274100"|"46236659"
"A-4"|"No "|"28274100"|"46236660"
"A-2"|"No "|"28274100"|"46236661"
"A-6"|"No "|"28274102"|"46237186"
"A-7"|"No "|"28274102"|"46237187"
"A-6"|"No "|"28274103"|"46236713"
"A-7"|"No "|"28274103"|"46236714"
"A-6"|"No "|"28274104"|"46237369"
"A-7"|"No "|"28274104"|"46237370"
"A-4"|"No "|"28274117"|"46237007"
"A-6"|"No "|"28274117"|"46237008"
"A-2"|"No "|"28274118"|"46237009"
"A-4"|"No "|"28274118"|"46237010"
"A-6"|"No "|"28274118"|"46237011"
"A-4"|"No "|"28274120"|"46236106"
"A-6"|"No "|"28274120"|"46236107"
"A-4"|"No "|"28274121"|"46236387"
"A-6"|"No "|"28274121"|"46236388"
"A-2"|"No "|"28274122"|"46236108"
"A-4"|"No "|"28274122"|"46236109"
"A-6"|"No "|"28274122"|"46236110"
"A-4"|"No "|"28274124"|"46237380"
"A-6"|"No "|"28274124"|"46237381"
"A-6"|"No "|"28274125"|"46237382"
"A-7"|"No "|"28274125"|"46237383"
"A-6"|"No "|"28274126"|"46237384"
"A-7"|"No "|"28274126"|"46237385"
"A-6"|"No "|"28274127"|"46237190"
"A-7"|"No "|"28274127"|"46237191"
"A-6"|"No "|"28274128"|"46236718"
"A-7"|"No "|"28274128"|"46236719"
"A-4"|"No "|"28274129"|"46237192"
"A-6"|"No "|"28274129"|"46237193"
"A-4"|"No "|"28274130"|"46236720"
"A-6"|"No "|"28274130"|"46236721"
"A-4"|"No "|"28274131"|"46237194"
"A-6"|"No "|"28274131"|"46237195"
"A-6"|"No "|"28274132"|"46236556"
"A-7"|"No "|"28274132"|"46236557"
"A-4"|"No "|"28274134"|"46236558"
"A-6"|"No "|"28274134"|"46236559"
"A-7"|"No "|"28274135"|"46236560"
"A-6"|"No "|"28274138"|"46236111"
"A-7"|"No "|"28274138"|"46236112"
"A-6"|"No "|"28274139"|"46236251"
"A-7"|"No "|"28274139"|"46236252"
"A-7"|"No "|"28274140"|"46236253"
"A-6"|"No "|"28274141"|"46236254"
"A-7"|"No "|"28274141"|"46236255"
"A-4"|"No "|"28274142"|"46236389"
"A-6"|"No "|"28274142"|"46236390"
"A-4"|"No "|"28274143"|"46237371"
"A-6"|"No "|"28274143"|"46237372"
"A-4"|"No "|"28274144"|"46237373"
"A-6"|"No "|"28274144"|"46237374"
"A-2"|"No "|"28274145"|"46237375"
"A-4"|"No "|"28274145"|"46237376"
"A-6"|"No "|"28274145"|"46237377"
"A-4"|"No "|"28274147"|"46237198"
"A-6"|"No "|"28274147"|"46237199"
"A-7"|"No "|"28274148"|"46236725"
"A-4"|"No "|"28274150"|"46236256"
"A-6"|"No "|"28274150"|"46236257"
"A-6"|"No "|"28274151"|"46236258"
"A-7"|"No "|"28274151"|"46236259"
"A-6"|"No "|"28274152"|"46236391"
"A-7"|"No "|"28274152"|"46236392"
"A-7"|"No "|"28274153"|"46236113"
"A-6"|"No "|"28274154"|"46236393"
"A-7"|"No "|"28274154"|"46236394"
"A-4"|"No "|"28274155"|"46236114"
"A-6"|"No "|"28274155"|"46236115"
"A-6"|"No "|"28274156"|"46237012"
"A-7"|"No "|"28274156"|"46237013"
"A-7"|"No "|"28274157"|"46237014"
"A-4"|"No "|"28274158"|"46236704"
"A-6"|"No "|"28274158"|"46236705"
"A-4"|"No "|"28274159"|"46237180"
"A-6"|"No "|"28274159"|"46237181"
"A-2"|"No "|"28274160"|"46236706"
"A-4"|"No "|"28274160"|"46236707"
"A-6"|"No "|"28274160"|"46236708"
"A-4"|"No "|"28274162"|"46237196"
"A-6"|"No "|"28274162"|"46237197"
"A-4"|"No "|"28274163"|"46236722"
"A-6"|"No "|"28274163"|"46236723"
"A-7"|"No "|"28274163"|"46236724"
"A-6"|"No "|"28274164"|"46237386"
"A-7"|"No "|"28274164"|"46237387"
"A-6"|"No "|"28274165"|"46237388"
"A-7"|"No "|"28274165"|"46237389"
"A-4"|"No "|"28274166"|"46237015"
"A-6"|"No "|"28274166"|"46237016"
"A-6"|"No "|"28274167"|"46237017"
"A-7"|"No "|"28274167"|"46237018"
"A-6"|"No "|"28274168"|"46236116"
"A-7"|"No "|"28274168"|"46236117"
"A-7"|"No "|"28274169"|"46236395"
"A-6"|"No "|"28274170"|"46236118"
"A-7"|"No "|"28274170"|"46236119"
"A-4"|"No "|"28274171"|"46236396"
"A-6"|"No "|"28274171"|"46236397"
"A-4"|"No "|"28274172"|"46236260"
"A-6"|"No "|"28274172"|"46236261"
"A-7"|"No "|"28274172"|"46236262"
"A-4"|"No "|"28274173"|"46236709"
"A-6"|"No "|"28274173"|"46236710"
"A-4"|"No "|"28274174"|"46237356"
"A-6"|"No "|"28274174"|"46237357"
"A-2"|"No "|"28274175"|"46237358"
"A-4"|"No "|"28274175"|"46237359"
"A-6"|"No "|"28274175"|"46237360"
"A-4"|"No "|"28274177"|"46236726"
"A-6"|"No "|"28274177"|"46236727"
"A-7"|"No "|"28274178"|"46237390"
"A-6"|"No "|"28274228"|"46236127"
"A-7"|"No "|"28274228"|"46236128"
"A-6"|"No "|"28274229"|"46236408"
"A-7"|"No "|"28274229"|"46236409"
"A-7"|"No "|"28274230"|"46236129"
"A-7"|"No "|"28274231"|"46236410"
"A-6"|"No "|"28274233"|"46237027"
"A-7"|"No "|"28274233"|"46237028"
"A-6"|"No "|"28274235"|"46237378"
"A-7"|"No "|"28274235"|"46237379"
"A-6"|"No "|"28274236"|"46236715"
"A-7"|"No "|"28274236"|"46236716"
"A-6"|"No "|"28274237"|"46237188"
"A-7"|"No "|"28274237"|"46237189"
"A-4"|"No "|"28274240"|"46235864"
"A-2"|"No "|"28274241"|"46235989"
"A-4"|"No "|"28274241"|"46235990"
"A-6"|"No "|"28274241"|"46235991"
"A-6"|"No "|"28274243"|"46235992"
"A-7"|"No "|"28274243"|"46235993"
"A-7"|"No "|"28274244"|"46235865"
"A-7"|"No "|"28274245"|"46235735"
"A-7"|"No "|"28274246"|"46235736"
"A-6"|"No "|"28274248"|"46236130"
"A-7"|"No "|"28274248"|"46236131"
"A-6"|"No "|"28274249"|"46236411"
"A-7"|"No "|"28274249"|"46236412"
"A-6"|"No "|"28274250"|"46236277"
"A-7"|"No "|"28274250"|"46236278"
"A-6"|"No "|"28274252"|"46236279"
"A-7"|"No "|"28274252"|"46236280"
"A-6"|"No "|"28274255"|"46235737"
"A-7"|"No "|"28274255"|"46235738"
"A-7"|"No "|"28274256"|"46235994"
"A-7"|"No "|"28274257"|"46235866"
"A-7"|"No "|"28274258"|"46235995"
"A-6"|"No "|"28274260"|"46236801"
"A-7"|"No "|"28274260"|"46236802"
"A-7"|"No "|"28274261"|"46236803"
"A-7"|"No "|"28274262"|"46236804"
"A-6"|"No "|"28274264"|"46235996"
"A-7"|"No "|"28274264"|"46235997"
"A-4"|"No "|"28274306"|"46236281"
"A-6"|"No "|"28274306"|"46236282"
"A-4"|"No "|"28274307"|"46236283"
"A-6"|"No "|"28274307"|"46236284"
"A-7"|"No "|"28274307"|"46236285"
"A-6"|"No "|"28274308"|"46236286"
"A-7"|"No "|"28274308"|"46236287"
"A-4"|"No "|"28274310"|"46236008"
"A-6"|"No "|"28274310"|"46236009"
"A-4"|"No "|"28274311"|"46235877"
"A-6"|"No "|"28274311"|"46235878"
"A-7"|"No "|"28274311"|"46235879"
"A-6"|"No "|"28274312"|"46236010"
"A-7"|"No "|"28274312"|"46236011"
"A-7"|"No "|"28274314"|"46235880"
"A-6"|"No "|"28274314"|"46235881"
"A-7"|"No "|"28274315"|"46236012"
"A-7"|"No "|"28274316"|"46235882"
"A-7"|"No "|"28274317"|"46236013"
"A-6"|"No "|"28274319"|"46235883"
"A-7"|"No "|"28274319"|"46235884"
"A-6"|"No "|"28274320"|"46236014"
"A-7"|"No "|"28274320"|"46236015"
"A-6"|"No "|"28274321"|"46235885"
"A-7"|"No "|"28274321"|"46235886"
"A-6"|"No "|"28274323"|"46236638"
"A-7"|"No "|"28274323"|"46236639"
"A-4"|"No "|"28274324"|"46236419"
"A-6"|"No "|"28274324"|"46236420"
"A-6"|"No "|"28274325"|"46236143"
"A-7"|"No "|"28274325"|"46236144"
"A-7"|"No "|"28274326"|"46236016"
"A-7"|"No "|"28274327"|"46235887"
"A-6"|"No "|"28274328"|"46235841"
"A-7"|"No "|"28274328"|"46235842"
"A-4"|"No "|"28274329"|"46236145"
"A-6"|"No "|"28274329"|"46236146"
"A-6"|"No "|"28274330"|"46236421"
"A-7"|"No "|"28274330"|"46236422"
"A-6"|"No "|"28274331"|"46235713"
"A-7"|"No "|"28274331"|"46235714"
"A-4"|"No "|"28274332"|"46237038"
"A-6"|"No "|"28274332"|"46237039"
"A-6"|"No "|"28274333"|"46237040"
"A-7"|"No "|"28274333"|"46237041"
"A-4"|"No "|"28274334"|"46236423"
"A-6"|"No "|"28274334"|"46236424"
"A-6"|"No "|"28274335"|"46236147"
"A-7"|"No "|"28274335"|"46236148"
"A-6"|"No "|"28274336"|"46236425"
"A-7"|"No "|"28274336"|"46236426"
"A-7"|"No "|"28274337"|"46236017"
"A-7"|"No "|"28274338"|"46235747"
"A-4"|"No "|"28274339"|"46236813"
"A-6"|"No "|"28274339"|"46236814"
"A-4"|"No "|"28274340"|"46236815"
"A-6"|"No "|"28274340"|"46236816"
"A-7"|"No "|"28274340"|"46236817"
"A-6"|"No "|"28274341"|"46236018"
"A-7"|"No "|"28274341"|"46236019"
"A-6"|"No "|"28274342"|"46235888"
"A-7"|"No "|"28274342"|"46235889"
"A-6"|"No "|"28274343"|"46236020"
"A-7"|"No "|"28274343"|"46236021"
"A-4"|"No "|"28274354"|"46236427"
"A-6"|"No "|"28274354"|"46236428"
"A-4"|"No "|"28274355"|"46236149"
"A-6"|"No "|"28274355"|"46236150"
"A-7"|"No "|"28274355"|"46236151"
"A-6"|"No "|"28274356"|"46236429"
"A-7"|"No "|"28274356"|"46236430"
"A-6"|"No "|"28274357"|"46236152"
"A-7"|"No "|"28274357"|"46236153"
"A-4"|"No "|"28274358"|"46235748"
"A-6"|"No "|"28274358"|"46235749"
"A-6"|"No "|"28274359"|"46235750"
"A-7"|"No "|"28274359"|"46235751"
"A-6"|"No "|"28274360"|"46235752"
"A-7"|"No "|"28274360"|"46235753"
"A-6"|"No "|"28274361"|"46235754"
"A-7"|"No "|"28274361"|"46235755"
"A-4"|"No "|"28274362"|"46236029"
"A-6"|"No "|"28274362"|"46236030"
"A-4"|"No "|"28274363"|"46235894"
"A-6"|"No "|"28274363"|"46235895"
"A-7"|"No "|"28274363"|"46235896"
"A-6"|"No "|"28274364"|"46236031"
"A-7"|"No "|"28274364"|"46236032"
"A-4"|"No "|"28274365"|"46235897"
"A-6"|"No "|"28274365"|"46235898"
"A-7"|"No "|"28274365"|"46235899"
"A-4"|"No "|"28274366"|"46236822"
"A-6"|"No "|"28274366"|"46236823"
"A-7"|"No "|"28274366"|"46236824"
"A-4"|"No "|"28274367"|"46235756"
"A-6"|"No "|"28274367"|"46235757"
"A-4"|"No "|"28274368"|"46235758"
"A-6"|"No "|"28274368"|"46235759"
"A-4"|"No "|"28274369"|"46236033"
"A-6"|"No "|"28274369"|"46236034"
"A-4"|"No "|"28274370"|"46235900"
"A-6"|"No "|"28274370"|"46235901"
"A-4"|"No "|"28274371"|"46236035"
"A-6"|"No "|"28274371"|"46236036"
"A-4"|"No "|"28274372"|"46235902"
"A-6"|"No "|"28274372"|"46235903"
"A-4"|"No "|"28274373"|"46237042"
"A-6"|"No "|"28274373"|"46237043"
"A-4"|"No "|"28274374"|"46237044"
"A-6"|"No "|"28274374"|"46237045"
"A-7"|"No "|"28274374"|"46237046"
"A-6"|"No "|"28274375"|"46237047"
"A-7"|"No "|"28274375"|"46237048"
"A-6"|"No "|"28274376"|"46237049"
"A-7"|"No "|"28274376"|"46237050"
"A-4"|"No "|"28274377"|"46236037"
"A-6"|"No "|"28274377"|"46236038"
"A-4"|"No "|"28274378"|"46235904"
"A-6"|"No "|"28274378"|"46235905"
"A-4"|"No "|"28274379"|"46236039"
"A-6"|"No "|"28274379"|"46236040"
"A-4"|"No "|"28274380"|"46235906"
"A-4"|"No "|"28274381"|"46235760"
"A-6"|"No "|"28274381"|"46235761"
"A-4"|"No "|"28274382"|"46235762"
"A-6"|"No "|"28274382"|"46235763"
"A-4"|"No "|"28274383"|"46235924"
"A-4"|"No "|"28274384"|"46236057"
"A-4"|"No "|"28274385"|"46235925"
"A-4"|"No "|"28274386"|"46236058"
"A-6"|"No "|"28274386"|"46236059"
"A-4"|"No "|"28274387"|"46235926"
"A-6"|"No "|"28274387"|"46235927"
"A-7"|"No "|"28274387"|"46235928"
"A-6"|"No "|"28274388"|"46236060"
"A-7"|"No "|"28274388"|"46236061"
"A-4"|"No "|"28274389"|"46235772"
"A-6"|"No "|"28274389"|"46235773"
"A-7"|"No "|"28274389"|"46235774"
"A-4"|"No "|"28274390"|"46235775"
"A-6"|"No "|"28274390"|"46235776"
"A-7"|"No "|"28274390"|"46235777"
"A-4"|"No "|"28274417"|"46236300"
"A-6"|"No "|"28274417"|"46236301"
"A-4"|"No "|"28274418"|"46236158"
"A-6"|"No "|"28274418"|"46236159"
"A-7"|"No "|"28274418"|"46236160"
"A-6"|"No "|"28274419"|"46236436"
"A-7"|"No "|"28274419"|"46236437"
"A-6"|"No "|"28274420"|"46236161"
"A-7"|"No "|"28274420"|"46236162"
"A-4"|"No "|"28274421"|"46236438"
"A-6"|"No "|"28274421"|"46236439"
"A-6"|"No "|"28274422"|"46237051"
"A-7"|"No "|"28274422"|"46237052"
"A-6"|"No "|"28274423"|"46237053"
"A-7"|"No "|"28274423"|"46237054"
"A-7"|"No "|"28274424"|"46237055"
"A-6"|"No "|"28274425"|"46237056"
"A-7"|"No "|"28274425"|"46237057"
"A-4"|"No "|"28274426"|"46236440"
"A-6"|"No "|"28274426"|"46236441"
"A-4"|"No "|"28274427"|"46236163"
"A-6"|"No "|"28274427"|"46236164"
"A-4"|"No "|"28274428"|"46236442"
"A-6"|"No "|"28274428"|"46236443"
"A-6"|"No "|"28274429"|"46236165"
"A-7"|"No "|"28274429"|"46236166"
"A-4"|"No "|"28274454"|"46237058"
"A-6"|"No "|"28274454"|"46237059"
"A-6"|"No "|"28274455"|"46237060"
"A-7"|"No "|"28274455"|"46237061"
"A-6"|"No "|"28274456"|"46237062"
"A-7"|"No "|"28274456"|"46237063"
"A-4"|"No "|"28274458"|"46236170"
"A-6"|"No "|"28274458"|"46236171"
"A-4"|"No "|"28274459"|"46236446"
"A-6"|"No "|"28274459"|"46236447"
"A-7"|"No "|"28274459"|"46236448"
"A-6"|"No "|"28274460"|"46236172"
"A-7"|"No "|"28274460"|"46236173"
"A-6"|"No "|"28274461"|"46236449"
"A-7"|"No "|"28274461"|"46236450"
"A-4"|"No "|"28274462"|"46235778"
"A-6"|"No "|"28274462"|"46235779"
"A-6"|"No "|"28274463"|"46235780"
"A-7"|"No "|"28274463"|"46235781"
"A-6"|"No "|"28274464"|"46235782"
"A-7"|"No "|"28274464"|"46235783"
"A-6"|"No "|"28274465"|"46235784"
"A-7"|"No "|"28274465"|"46235785"
"A-4"|"No "|"28274466"|"46235792"
"A-6"|"No "|"28274466"|"46235793"
"A-4"|"No "|"28274467"|"46235794"
"A-6"|"No "|"28274467"|"46235795"
"A-6"|"No "|"28274468"|"46237445"
"A-7"|"No "|"28274468"|"46237446"
"A-6"|"No "|"28274469"|"46236067"
"A-7"|"No "|"28274469"|"46236068"
"A-4"|"No "|"28274470"|"46236850"
"A-6"|"No "|"28274470"|"46236851"
"A-6"|"No "|"28274471"|"46236852"
"A-7"|"No "|"28274471"|"46236853"
"A-7"|"No "|"28274472"|"46236854"
"A-7"|"No "|"28274473"|"46236309"
"A-7"|"No "|"28274474"|"46236310"
"A-4"|"No "|"28274475"|"46236773"
"A-6"|"No "|"28274475"|"46236774"
"A-7"|"No "|"28274476"|"46236072"
"A-7"|"No "|"28274477"|"46236775"
"A-7"|"No "|"28274478"|"46237449"
"A-6"|"No "|"28274479"|"46237450"
"A-7"|"No "|"28274479"|"46237451"
"A-6"|"No "|"28274480"|"46237452"
"A-7"|"No "|"28274480"|"46237453"
"A-6"|"No "|"28274481"|"46237454"
"A-7"|"No "|"28274481"|"46237455"
"A-4"|"No "|"28274482"|"46236311"
"A-6"|"No "|"28274482"|"46236312"
"A-4"|"No "|"28274483"|"46236313"
"A-6"|"No "|"28274483"|"46236314"
"A-6"|"No "|"28274484"|"46236451"
"A-7"|"No "|"28274484"|"46236452"
"A-6"|"No "|"28274485"|"46236174"
"A-7"|"No "|"28274485"|"46236175"
"A-4"|"No "|"28274486"|"46235932"
"A-6"|"No "|"28274486"|"46235933"
"A-4"|"No "|"28274487"|"46236842"
"A-6"|"No "|"28274487"|"46236843"
"A-7"|"No "|"28274487"|"46236844"
"A-6"|"No "|"28274488"|"46236845"
"A-7"|"No "|"28274488"|"46236846"
"A-6"|"No "|"28274489"|"46236847"
"A-7"|"No "|"28274489"|"46236848"
"A-4"|"No "|"28274490"|"46235936"
"A-6"|"No "|"28274490"|"46235937"
"A-6"|"No "|"28274491"|"46236070"
"A-7"|"No "|"28274491"|"46236071"
"A-7"|"No "|"28274492"|"46236849"
"A-4"|"No "|"28274493"|"46236453"
"A-6"|"No "|"28274493"|"46236454"
"A-4"|"No "|"28274494"|"46236176"
"A-6"|"No "|"28274494"|"46236177"
"A-6"|"No "|"28274495"|"46237064"
"A-7"|"No "|"28274495"|"46237065"
"A-6"|"No "|"28274496"|"46237066"
"A-7"|"No "|"28274496"|"46237067"
"A-6"|"No "|"28274497"|"46237398"
"A-4"|"No "|"28274497"|"46237399"
"A-7"|"No "|"28274498"|"46237395"
"A-6"|"No "|"28274498"|"46237396"
"A-4"|"No "|"28274498"|"46237397"
"A-7"|"No "|"28274499"|"46237393"
"A-6"|"No "|"28274499"|"46237394"
"A-7"|"No "|"28274500"|"46237391"
"A-6"|"No "|"28274500"|"46237392"
"A-4"|"No "|"28274501"|"46235930"
"A-6"|"No "|"28274501"|"46235931"
"A-6"|"No "|"28274502"|"46235786"
"A-7"|"No "|"28274502"|"46235787"
"A-6"|"No "|"28274503"|"46235788"
"A-7"|"No "|"28274503"|"46235789"
"A-6"|"No "|"28274504"|"46235790"
"A-7"|"No "|"28274504"|"46235791"
"A-4"|"No "|"28274505"|"46237447"
"A-6"|"No "|"28274505"|"46237448"
"A-6"|"No "|"28274506"|"46235934"
"A-7"|"No "|"28274506"|"46235935"
"A-7"|"No "|"28274507"|"46236069"
"A-4"|"No "|"28274508"|"46237068"
"A-6"|"No "|"28274508"|"46237069"
"A-4"|"No "|"28274509"|"46237070"
"A-6"|"No "|"28274509"|"46237071"
"A-6"|"No "|"28274510"|"46236178"
"A-7"|"No "|"28274510"|"46236179"
"A-6"|"No "|"28274511"|"46236455"
"A-7"|"No "|"28274511"|"46236456"
"A-4"|"No "|"28274512"|"46236180"
"A-6"|"No "|"28274512"|"46236181"
"A-6"|"No "|"28274513"|"46236457"
"A-7"|"No "|"28274513"|"46236458"
"A-7"|"No "|"28274514"|"46236182"
"A-6"|"No "|"28274515"|"46237212"
"A-4"|"No "|"28274515"|"46237213"
"A-7"|"No "|"28274516"|"46236741"
"A-6"|"No "|"28274516"|"46236742"
"A-4"|"No "|"28274516"|"46236743"
"A-7"|"No "|"28274517"|"46236588"
"A-6"|"No "|"28274517"|"46236589"
"A-7"|"No "|"28274518"|"46236586"
"A-6"|"No "|"28274518"|"46236587"
"A-4"|"No "|"28274520"|"46236315"
"A-6"|"No "|"28274520"|"46236316"
"A-4"|"No "|"28274521"|"46236317"
"A-6"|"No "|"28274521"|"46236318"
"A-4"|"No "|"28274522"|"46236319"
"A-6"|"No "|"28274522"|"46236320"
"A-6"|"No "|"28274523"|"46236183"
"A-7"|"No "|"28274523"|"46236184"
"A-4"|"No "|"28274525"|"46237216"
"A-7"|"No "|"28274526"|"46236744"
"A-6"|"No "|"28274526"|"46236745"
"A-4"|"No "|"28274526"|"46236746"
"A-7"|"No "|"28274528"|"46237400"
"A-6"|"No "|"28274528"|"46237401"
"A-4"|"No "|"28274528"|"46237402"
"A-4"|"No "|"28274529"|"46236561"
"A-6"|"No "|"28274529"|"46236562"
"A-7"|"No "|"28274530"|"46236563"
"A-4"|"No "|"28274532"|"46236073"
"A-6"|"No "|"28274532"|"46236074"
"A-4"|"No "|"28274533"|"46236776"
"A-6"|"No "|"28274533"|"46236777"
"A-6"|"No "|"28274534"|"46236855"
"A-7"|"No "|"28274534"|"46236856"
"A-6"|"No "|"28274535"|"46236857"
"A-7"|"No "|"28274535"|"46236858"
"A-6"|"No "|"28274536"|"46236859"
"A-7"|"No "|"28274536"|"46236860"
"A-6"|"No "|"28274537"|"46236861"
"A-7"|"No "|"28274537"|"46236862"
"A-2"|"No "|"28274538"|"46236778"
"A-4"|"No "|"28274538"|"46236779"
"A-6"|"No "|"28274538"|"46236780"
"A-4"|"No "|"28274539"|"46236075"
"A-6"|"No "|"28274557"|"46237076"
"A-7"|"No "|"28274557"|"46237077"
"A-4"|"No "|"28274560"|"46236867"
"A-6"|"No "|"28274560"|"46236868"
"A-4"|"No "|"28274561"|"46236869"
"A-6"|"No "|"28274561"|"46236870"
"A-7"|"No "|"28274561"|"46236871"
"A-6"|"No "|"28274562"|"46237239"
"A-7"|"No "|"28274562"|"46237240"
"A-4"|"No "|"28274564"|"46237241"
"A-6"|"No "|"28274564"|"46237242"
"A-4"|"No "|"28274565"|"46236785"
"A-6"|"No "|"28274565"|"46236786"
"A-7"|"No "|"28274565"|"46236787"
"A-6"|"No "|"28274566"|"46237467"
"A-7"|"No "|"28274566"|"46237468"
"A-4"|"No "|"28274568"|"46236186"
"A-6"|"No "|"28274568"|"46236187"
"A-7"|"No "|"28274569"|"46236463"
"A-2"|"No "|"28274571"|"46236076"
"A-4"|"No "|"28274571"|"46236077"
"A-6"|"No "|"28274571"|"46236078"
"A-4"|"No "|"28274572"|"46236781"
"A-4"|"No "|"28274574"|"46237456"
"A-6"|"No "|"28274574"|"46237457"
"A-6"|"No "|"28274575"|"46237458"
"A-7"|"No "|"28274575"|"46237459"
"A-6"|"No "|"28274576"|"46237460"
"A-7"|"No "|"28274576"|"46237461"
"A-6"|"No "|"28274577"|"46237462"
"A-7"|"No "|"28274577"|"46237463"
"A-6"|"No "|"28274578"|"46236079"
"A-7"|"No "|"28274578"|"46236080"
"A-6"|"No "|"28274579"|"46236782"
"A-7"|"No "|"28274579"|"46236783"
"A-7"|"No "|"28274580"|"46236081"
"A-7"|"No "|"28274581"|"46236784"
"A-4"|"No "|"28274583"|"46236321"
"A-6"|"No "|"28274583"|"46236322"
"A-7"|"No "|"28274584"|"46236323"
"A-6"|"No "|"28274587"|"46237247"
"A-7"|"No "|"28274587"|"46237248"
"A-6"|"No "|"28274588"|"46236928"
"A-7"|"No "|"28274588"|"46236929"
"A-7"|"No "|"28274589"|"46237249"
"A-7"|"No "|"28274590"|"46236930"
"A-4"|"No "|"28274592"|"46237472"
"A-6"|"No "|"28274592"|"46237473"
"A-4"|"No "|"28274594"|"46236324"
"A-6"|"No "|"28274594"|"46236325"
"A-7"|"No "|"28274595"|"46236188"
"A-4"|"No "|"28274597"|"46236189"
"A-6"|"No "|"28274597"|"46236190"
"A-2"|"No "|"28274598"|"46236464"
"A-4"|"No "|"28274598"|"46236465"
"A-6"|"No "|"28274598"|"46236466"
"A-6"|"No "|"28274601"|"46237252"
"A-7"|"No "|"28274601"|"46237253"
"A-6"|"No "|"28274602"|"46237480"
"A-7"|"No "|"28274602"|"46237481"
"A-7"|"No "|"28274603"|"46237482"
"A-7"|"No "|"28274604"|"46237483"
"A-4"|"No "|"28274606"|"46237078"
"A-6"|"No "|"28274606"|"46237079"
"A-7"|"No "|"28274607"|"46237080"
"A-4"|"No "|"28274609"|"46237081"
"A-6"|"No "|"28274609"|"46237082"
"A-2"|"No "|"28274610"|"46236191"
"A-4"|"No "|"28274610"|"46236192"
"A-6"|"No "|"28274610"|"46236193"
"A-6"|"No "|"28274613"|"46237478"
"A-7"|"No "|"28274613"|"46237479"
"A-6"|"No "|"28274614"|"46236934"
"A-7"|"No "|"28274614"|"46236935"
"A-7"|"No "|"28274615"|"46237251"
"A-7"|"No "|"28274616"|"46236936"
"A-4"|"No "|"28274618"|"46236898"
"A-4"|"No "|"28274619"|"46236899"
"A-6"|"No "|"28274619"|"46236900"
"A-2"|"No "|"28274620"|"46236901"
"A-4"|"No "|"28274620"|"46236902"
"A-6"|"No "|"28274620"|"46236903"
"A-2"|"No "|"28274621"|"46236961"
"A-4"|"No "|"28274621"|"46236962"
"A-6"|"No "|"28274621"|"46236963"
"A-6"|"No "|"28274639"|"46235945"
"A-7"|"No "|"28274639"|"46235946"
"A-6"|"No "|"28274640"|"46235807"
"A-7"|"No "|"28274640"|"46235808"
"A-6"|"No "|"28274641"|"46235947"
"A-7"|"No "|"28274641"|"46235948"
"A-7"|"No "|"28274642"|"46235809"
"A-7"|"No "|"28274643"|"46236612"
"A-6"|"No "|"28274644"|"46237474"
"A-7"|"No "|"28274644"|"46237475"
"A-6"|"No "|"28274645"|"46237476"
"A-7"|"No "|"28274645"|"46237477"
"A-7"|"No "|"28274646"|"46237250"
"A-7"|"No "|"28274647"|"46236931"
"A-4"|"No "|"28274649"|"46236932"
"A-6"|"No "|"28274649"|"46236933"
"A-6"|"No "|"28274651"|"46237504"
"A-7"|"No "|"28274651"|"46237505"
"A-7"|"No "|"28274652"|"46236968"
"A-7"|"No "|"28274653"|"46237281"
"A-7"|"No "|"28274654"|"46236969"
"A-6"|"No "|"28274656"|"46236613"
"A-7"|"No "|"28274656"|"46236614"
"A-6"|"No "|"28274657"|"46236615"
"A-7"|"No "|"28274657"|"46236616"
"A-6"|"No "|"28274658"|"46236617"
"A-7"|"No "|"28274658"|"46236618"
"A-7"|"No "|"28274659"|"46235810"
"A-7"|"No "|"28274660"|"46235949"
"A-6"|"No "|"28274661"|"46235811"
"A-7"|"No "|"28274661"|"46235812"
"A-6"|"No "|"28274663"|"46235672"
"A-7"|"No "|"28274663"|"46235673"
"A-7"|"No "|"28274664"|"46235674"
"A-7"|"No "|"28274665"|"46235675"
"A-7"|"No "|"28274666"|"46235676"
"A-6"|"No "|"28274669"|"46237254"
"A-7"|"No "|"28274669"|"46237255"
"A-6"|"No "|"28274670"|"46236937"
"A-7"|"No "|"28274670"|"46236938"
"A-7"|"No "|"28274671"|"46237278"
"A-7"|"No "|"28274672"|"46236960"
"A-4"|"No "|"28274711"|"46235680"
"A-6"|"No "|"28274711"|"46235681"
"A-4"|"No "|"28274712"|"46235682"
"A-6"|"No "|"28274712"|"46235683"
"A-7"|"No "|"28274712"|"46235684"
"A-4"|"No "|"28274713"|"46236585"
"A-4"|"No "|"28274714"|"46236584"
"A-4"|"No "|"28274715"|"46237210"
"A-2"|"No "|"28274715"|"46237211"
"A-6"|"No "|"28274716"|"46236907"
"A-7"|"No "|"28274716"|"46236908"
"A-6"|"No "|"28274717"|"46237282"
"A-7"|"No "|"28274717"|"46237283"
"A-6"|"No "|"28274718"|"46236970"
"A-7"|"No "|"28274718"|"46236971"
"A-4"|"No "|"28274719"|"46235685"
"A-6"|"No "|"28274719"|"46235686"
"A-4"|"No "|"28274720"|"46235823"
"A-6"|"No "|"28274720"|"46235824"
"A-7"|"No "|"28274720"|"46235825"
"A-6"|"No "|"28274721"|"46236530"
"A-4"|"No "|"28274721"|"46236531"
"A-7"|"No "|"28274722"|"46236527"
"A-6"|"No "|"28274722"|"46236528"
"A-4"|"No "|"28274722"|"46236529"
"A-7"|"No "|"28274723"|"46236524"
"A-6"|"No "|"28274723"|"46236525"
"A-4"|"No "|"28274723"|"46236526"
"A-7"|"No "|"28274724"|"46237166"
"A-6"|"No "|"28274724"|"46237167"
"A-4"|"No "|"28274724"|"46237168"
"A-4"|"No "|"28274725"|"46237288"
"A-6"|"No "|"28274726"|"46236913"
"A-7"|"No "|"28274726"|"46236914"
"A-6"|"No "|"28274727"|"46236915"
"A-7"|"No "|"28274727"|"46236916"
"A-4"|"No "|"28274728"|"46236917"
"A-6"|"No "|"28274728"|"46236918"
"A-7"|"No "|"28274728"|"46236919"
"A-4"|"No "|"28274729"|"46236920"
"A-6"|"No "|"28274729"|"46236921"
"A-4"|"No "|"28274730"|"46236980"
"A-6"|"No "|"28274731"|"46237289"
"A-7"|"No "|"28274731"|"46237290"
"A-6"|"No "|"28274732"|"46236981"
"A-7"|"No "|"28274732"|"46236982"
"A-6"|"No "|"28274733"|"46237291"
"A-7"|"No "|"28274733"|"46237292"
"A-4"|"No "|"28274734"|"46237293"
"A-4"|"No "|"28274735"|"46236983"
"A-2"|"No "|"28274736"|"46237518"
"A-4"|"No "|"28274736"|"46237519"
"A-6"|"No "|"28274737"|"46235956"
"A-7"|"No "|"28274737"|"46235957"
"A-6"|"No "|"28274738"|"46235826"
"A-7"|"No "|"28274738"|"46235827"
"A-6"|"No "|"28274739"|"46235958"
"A-7"|"No "|"28274739"|"46235959"
"A-4"|"No "|"28274741"|"46237506"
"A-6"|"No "|"28274741"|"46237507"
"A-4"|"No "|"28274742"|"46237508"
"A-6"|"No "|"28274742"|"46237509"
"A-7"|"No "|"28274742"|"46237510"
"A-6"|"No "|"28274743"|"46237511"
"A-7"|"No "|"28274743"|"46237512"
"A-7"|"No "|"28274745"|"46236977"
"A-6"|"No "|"28274745"|"46236978"
"A-7"|"No "|"28274746"|"46237287"
"A-7"|"No "|"28274747"|"46237513"
"A-7"|"No "|"28274748"|"46237514"
"A-4"|"No "|"28274750"|"46237515"
"A-6"|"No "|"28274750"|"46237516"
"A-7"|"No "|"28274751"|"46237517"
"A-7"|"No "|"28274752"|"46236979"
"A-6"|"No "|"28274754"|"46236619"
"A-7"|"No "|"28274754"|"46236620"
"A-6"|"No "|"28274755"|"46236621"
"A-7"|"No "|"28274755"|"46236622"
"A-6"|"No "|"28274757"|"46236467"
"A-7"|"No "|"28274757"|"46236468"
"A-4"|"No "|"28274758"|"46235828"
"A-6"|"No "|"28274758"|"46235829"
"A-7"|"No "|"28274759"|"46235960"
"A-7"|"No "|"28274760"|"46235830"
"A-4"|"No "|"28274762"|"46236972"
"A-6"|"No "|"28274762"|"46236973"
"A-4"|"No "|"28274763"|"46237284"
"A-6"|"No "|"28274763"|"46237285"
"A-7"|"No "|"28274763"|"46237286"
"A-6"|"No "|"28274764"|"46236974"
"A-7"|"No "|"28274764"|"46236975"
"A-7"|"No "|"28274766"|"46236909"
"A-6"|"No "|"28274766"|"46236910"
"A-7"|"No "|"28274767"|"46236911"
"A-7"|"No "|"28274768"|"46236912"
"A-7"|"No "|"28274769"|"46236976"
"A-6"|"No "|"28274771"|"46235687"
"A-7"|"No "|"28274771"|"46235688"
"A-6"|"No "|"28274772"|"46235689"
"A-7"|"No "|"28274772"|"46235690"
"A-6"|"No "|"28274773"|"46235691"
"A-7"|"No "|"28274773"|"46235692"
"A-7"|"No "|"28274774"|"46236759"
"A-7"|"No "|"28274775"|"46237226"
"A-6"|"No "|"28274776"|"46237421"
"A-4"|"No "|"28274776"|"46237422"
"A-7"|"No "|"28274777"|"46237418"
"A-6"|"No "|"28274777"|"46237419"
"A-4"|"No "|"28274777"|"46237420"
"A-6"|"No "|"28274778"|"46237340"
"A-4"|"No "|"28274778"|"46237341"
"A-7"|"No "|"28274779"|"46237337"
"A-6"|"No "|"28274779"|"46237338"
"A-4"|"No "|"28274779"|"46237339"
"A-7"|"No "|"28274780"|"46237169"
"A-6"|"No "|"28274780"|"46237170"
"A-4"|"No "|"28274780"|"46237171"
"A-7"|"No "|"28274781"|"46236694"
"A-6"|"No "|"28274781"|"46236695"
"A-4"|"No "|"28274781"|"46236696"
"A-4"|"No "|"28274859"|"46236485"
"A-6"|"Yes"|"28274859"|"46236486"
"A-4"|"No "|"28274860"|"46236213"
"A-6"|"Yes"|"28274860"|"46236214"
"A-4"|"No "|"28274863"|"46236491"
"A-6"|"Yes"|"28274863"|"46236492"
"A-4"|"No "|"28274864"|"46236489"
"A-6"|"Yes"|"28274864"|"46236490"
"A-2"|"No "|"28274865"|"46236209"
"A-4"|"Yes"|"28274865"|"46236210"
"A-2"|"No "|"28274866"|"46236483"
"A-4"|"Yes"|"28274866"|"46236484"
"A-2"|"No "|"28274868"|"46236644"
"A-4"|"Yes"|"28274868"|"46236645"
"A-2"|"No "|"28274869"|"46236642"
"A-4"|"Yes"|"28274869"|"46236643"
"A-2"|"No "|"28274870"|"46236640"
"A-4"|"Yes"|"28274870"|"46236641"
"A-2-4"|"No "|"28274871"|"46236198"
"A-4"|"Yes"|"28274871"|"46236199"
"A-2-4"|"No "|"28274872"|"46236326"
"A-4"|"Yes"|"28274872"|"46236327"
"A-6"|"No "|"28274873"|"46236328"
"A-7-6"|"Yes"|"28274873"|"46236329"
"A-6"|"No "|"28274874"|"46236330"
"A-7-6"|"Yes"|"28274874"|"46236331"
"A-7-6"|"Yes"|"28274876"|"46237320"
"A-6"|"No "|"28274876"|"46237321"
"A-4"|"No "|"28274878"|"46236477"
"A-6"|"Yes"|"28274878"|"46236478"
"A-4"|"No "|"28274879"|"46237099"
"A-6"|"Yes"|"28274879"|"46237100"
"A-4"|"No "|"28274880"|"46237101"
"A-6"|"Yes"|"28274880"|"46237102"
"A-6"|"No "|"28274881"|"46237103"
"A-7"|"Yes"|"28274881"|"46237104"
"A-4"|"Yes"|"28274883"|"46236201"
"A-4"|"No "|"28274884"|"46237105"
"A-6"|"Yes"|"28274884"|"46237106"
"A-7"|"No "|"28274884"|"46237107"
"A-4"|"No "|"28274886"|"46237108"
"A-6"|"Yes"|"28274886"|"46237109"
"A-7"|"No "|"28274886"|"46237110"
"A-2"|"No "|"28274888"|"46236471"
"A-4"|"Yes"|"28274888"|"46236472"
"A-2"|"No "|"28274889"|"46236469"
"A-4"|"Yes"|"28274889"|"46236470"
"A-2"|"No "|"28274890"|"46236196"
"A-4"|"Yes"|"28274890"|"46236197"
"A-4"|"No "|"28274891"|"46235719"
"A-6"|"Yes"|"28274891"|"46235720"
"A-4"|"No "|"28274893"|"46235843"
"A-6"|"Yes"|"28274893"|"46235844"
"A-4"|"No "|"28274894"|"46235969"
"A-6"|"Yes"|"28274894"|"46235970"
"A-4"|"No "|"28274895"|"46235845"
"A-6"|"Yes"|"28274895"|"46235846"
"A-2"|"No "|"28274897"|"46235717"
"A-4"|"Yes"|"28274897"|"46235718"
"A-2"|"No "|"28274898"|"46235715"
"A-4"|"Yes"|"28274898"|"46235716"
"A-7-6"|"Yes"|"28274899"|"46237147"
"A-6"|"No "|"28274899"|"46237148"
"A-2-4"|"No "|"28274901"|"46235727"
"A-4"|"Yes"|"28274901"|"46235728"
"A-2-4"|"No "|"28274902"|"46235729"
"A-4"|"Yes"|"28274902"|"46235730"
"A-6"|"No "|"28274903"|"46235731"
"A-7-6"|"Yes"|"28274903"|"46235732"
"A-6"|"No "|"28274904"|"46235733"
"A-7-6"|"Yes"|"28274904"|"46235734"
"A-4"|"No "|"28274905"|"46236475"
"A-6"|"Yes"|"28274905"|"46236476"
"A-7"|"Yes"|"28274906"|"46236200"
"A-4"|"No "|"28274908"|"46236335"
"A-6"|"Yes"|"28274908"|"46236336"
"A-7"|"No "|"28274908"|"46236337"
"A-4"|"Yes"|"28274910"|"46236479"
"A-4"|"No "|"28274911"|"46236332"
"A-6"|"Yes"|"28274911"|"46236333"
"A-7"|"No "|"28274911"|"46236334"
"A-2"|"No "|"28274913"|"46236202"
"A-4"|"Yes"|"28274913"|"46236203"
"A-6"|"No "|"28274913"|"46236204"
"A-4"|"Yes"|"28274915"|"46236480"
"A-2"|"No "|"28274917"|"46236473"
"A-4"|"Yes"|"28274917"|"46236474"
"A-2"|"No "|"28274918"|"46237083"
"A-4"|"Yes"|"28274918"|"46237084"
"A-2"|"No "|"28274919"|"46237085"
"A-4"|"Yes"|"28274919"|"46237086"
"A-4"|"No "|"28274920"|"46236793"
"A-6"|"Yes"|"28274920"|"46236794"
"A-4"|"No "|"28274922"|"46235971"
"A-6"|"Yes"|"28274922"|"46235972"
"A-4"|"No "|"28274923"|"46235847"
"A-6"|"Yes"|"28274923"|"46235848"
"A-4"|"No "|"28274924"|"46235973"
"A-6"|"Yes"|"28274924"|"46235974"
"A-2"|"No "|"28274926"|"46236791"
"A-4"|"Yes"|"28274926"|"46236792"
"A-2"|"No "|"28274927"|"46236646"
"A-4"|"Yes"|"28274927"|"46236790"
"A-7-6"|"Yes"|"28274928"|"46237145"
"A-6"|"No "|"28274928"|"46237146"
"A-2-4"|"No "|"28274930"|"46236799"
"A-4"|"Yes"|"28274930"|"46236800"
"A-2-4"|"No "|"28274931"|"46235979"
"A-4"|"Yes"|"28274931"|"46235980"
"A-6"|"No "|"28274932"|"46235857"
"A-7-6"|"Yes"|"28274932"|"46235858"
"A-6"|"No "|"28274933"|"46235981"
"A-7-6"|"Yes"|"28274933"|"46235982"
"A-6"|"No "|"28274935"|"46236481"
"A-7"|"Yes"|"28274935"|"46236482"
"A-6"|"No "|"28274936"|"46236205"
"A-7"|"Yes"|"28274936"|"46236206"
"A-2"|"No "|"28274939"|"46237091"
"A-4"|"Yes"|"28274939"|"46237092"
"A-2"|"No "|"28274940"|"46237087"
"A-4"|"Yes"|"28274940"|"46237088"
"A-2"|"No "|"28274941"|"46237089"
"A-4"|"Yes"|"28274941"|"46237090"
"A-4"|"No "|"28274942"|"46235725"
"A-6"|"Yes"|"28274942"|"46235726"
"A-4"|"No "|"28274944"|"46235849"
"A-6"|"Yes"|"28274944"|"46235850"
"A-4"|"No "|"28274945"|"46235975"
"A-6"|"Yes"|"28274945"|"46235976"
"A-4"|"No "|"28274946"|"46235851"
"A-6"|"Yes"|"28274946"|"46235852"
"A-2"|"No "|"28274948"|"46235723"
"A-4"|"Yes"|"28274948"|"46235724"
"A-2"|"No "|"28274949"|"46235721"
"A-4"|"Yes"|"28274949"|"46235722"
"A-6"|"No "|"28274950"|"46235977"
"A-7-6"|"Yes"|"28274950"|"46235978"
"A-6"|"No "|"28274951"|"46236795"
"A-7-6"|"Yes"|"28274951"|"46236796"
"A-2-4"|"No "|"28274952"|"46236797"
"A-4"|"Yes"|"28274952"|"46236798"
"A-7-6"|"Yes"|"28274953"|"46236513"
"A-6"|"No "|"28274953"|"46236514"
"A-2-4"|"No "|"28274955"|"46235855"
"A-4"|"Yes"|"28274955"|"46235856"
"A-7-6"|"Yes"|"28274957"|"46236680"
"A-6"|"No "|"28274957"|"46236681"
"A-2-4"|"No "|"28274959"|"46236211"
"A-4"|"Yes"|"28274959"|"46236212"
"A-6"|"No "|"28274960"|"46236487"
"A-7-6"|"Yes"|"28274960"|"46236488"
"A-6"|"No "|"28274961"|"46236342"
"A-7-6"|"Yes"|"28274961"|"46236343"
"A-2-4"|"No "|"28274962"|"46235853"
"A-4"|"Yes"|"28274962"|"46235854"
"A-2"|"No "|"28274964"|"46237097"
"A-4"|"Yes"|"28274964"|"46237098"
"A-2"|"No "|"28274965"|"46237093"
"A-4"|"Yes"|"28274965"|"46237094"
"A-2"|"No "|"28274966"|"46237095"
"A-4"|"Yes"|"28274966"|"46237096"
"A-7-6"|"Yes"|"28275009"|"46236518"
"A-7-6"|"Yes"|"28275010"|"46237152"
"A-7-6"|"Yes"|"28275011"|"46236683"
"A-7-6"|"Yes"|"28275012"|"46236516"
"A-7"|"No "|"28275012"|"46236517"
"A-6"|"Yes"|"28275013"|"46236515"
"A-4"|"No "|"28275014"|"46237322"
"A-6"|"No "|"28275015"|"46237323"
"A-7"|"No "|"28275015"|"46237324"
"A-7"|"No "|"28275016"|"46236684"
"A-7"|"No "|"28275017"|"46237153"
"A-7"|"No "|"28275018"|"46236685"
"A-4"|"No "|"28275019"|"46237154"
"A-6"|"No "|"28275019"|"46237155"
"A-7"|"No "|"28275020"|"46236519"
"A-6"|"Yes"|"28275022"|"46237325"
"A-6"|"Yes"|"28275023"|"46237326"
"A-2"|"No "|"28275024"|"46237327"
"A-6"|"Yes"|"28275024"|"46237328"
"A-6"|"Yes"|"28275026"|"46237156"
"A-6"|"Yes"|"28275027"|"46236736"
"A-6"|"No "|"28275027"|"46236737"
"A-6"|"Yes"|"28275028"|"46236568"
"A-6"|"No "|"28275029"|"46236569"
"A-6"|"Yes"|"28275029"|"46236570"
|"Yes"|"28275030"|"46236571"
"A-6"|"Yes"|"28275031"|"46236572"
