# Supplementary material for: Hydrologic-Process-Based Soil Texture Classifications for Improved Visualization of Landscape Function
Source: PLoS One. 2015 Jun 29;10(6):e0131299. doi: 10.1371/journal.pone.0131299 (PMC4488316; doi:10.1371/journal.pone.0131299)
Supplement: S1 Data — Spatial, tabular and soil database files for the Oklahoma region that was used for creating the soil maps downloaded from the NRCS Web Soil Survey. (ZIP) [file pone.0131299.s001.zip › wss_aoi_2014-09-16_15-16-25/tabular/chconsis.txt]

"Friable"|"Hard"||||"Slightly sticky"|"Nonplastic"|"Yes"|"28275027"|"1346257"
"Firm"|"Hard"||||"Slightly sticky"|"Nonplastic"|"Yes"|"28275028"|"1346249"
"Firm"|"Hard"||||"Slightly sticky"|"Slightly plastic"|"Yes"|"28275029"|"1346250"
"Firm"|"Hard"||||"Slightly sticky"|"Slightly plastic"|"Yes"|"28275031"|"1346251"
