# Supplementary material for: Hydrologic-Process-Based Soil Texture Classifications for Improved Visualization of Landscape Function
Source: PLoS One. 2015 Jun 29;10(6):e0131299. doi: 10.1371/journal.pone.0131299 (PMC4488316; doi:10.1371/journal.pone.0131299)
Supplement: S1 Data — Spatial, tabular and soil database files for the Oklahoma region that was used for creating the soil maps downloaded from the NRCS Web Soil Survey. (ZIP) [file pone.0131299.s001.zip › wss_aoi_2014-09-16_15-16-25/tabular/chdsuffx.txt]

"t"|"28273971"|"9451649"
"t"|"28273978"|"9451236"
"t"|"28273980"|"9451237"
"r"|"28274019"|"9451239"
"w"|"28274021"|"9451240"
"k"|"28274094"|"9451438"
"t"|"28274103"|"9451246"
"r"|"28274105"|"9451409"
"r"|"28274119"|"9451548"
"t"|"28274135"|"9451529"
"r"|"28274146"|"9451411"
"t"|"28274153"|"9451131"
"t"|"28274160"|"9451245"
"t"|"28274164"|"9451413"
"t"|"28274169"|"9451551"
"t"|"28274178"|"9451414"
"t"|"28274230"|"9451134"
"k"|"28274262"|"9451468"
"t"|"28274312"|"9451589"
"t"|"28274321"|"9451171"
"t"|"28274330"|"9451556"
"p"|"28274337"|"9451591"
"p"|"28274362"|"9451594"
"t"|"28274364"|"9451595"
"t"|"28274369"|"9451596"
"t"|"28274371"|"9451597"
"t"|"28274378"|"9451179"
"t"|"28274389"|"9451333"
"t"|"28274419"|"9451560"
"t"|"28274423"|"9451282"
"t"|"28274428"|"9451561"
"r"|"28274430"|"9451452"
"t"|"28274455"|"9451285"
"n"|"28274455"|"9451286"
"p"|"28274462"|"9451334"
"t"|"28274464"|"9451335"
"t"|"28274471"|"9451480"
"p"|"28274473"|"9451455"
"g"|"28274480"|"9451339"
"t"|"28274480"|"9451340"
"t"|"28274503"|"9451336"
"t"|"28274528"|"9451388"
"t"|"28274530"|"9451530"
"t"|"28274562"|"9451611"
"w"|"28274571"|"9451608"
"r"|"28274573"|"9451609"
"t"|"28274580"|"9451610"
"t"|"28274589"|"9451612"
"r"|"28274596"|"9451567"
"w"|"28274598"|"9451568"
"t"|"28274603"|"9451346"
"r"|"28274605"|"9451348"
"t"|"28274646"|"9451613"
"r"|"28274648"|"9451614"
"t"|"28274653"|"9451620"
"t"|"28274671"|"9451617"
"r"|"28274673"|"9451485"
"p"|"28274730"|"9451200"
"g"|"28274732"|"9451201"
"t"|"28274732"|"9451202"
"t"|"28274739"|"9451574"
"t"|"28274755"|"9451462"
"t"|"28274764"|"9451199"
"g"|"28274773"|"9451304"
"t"|"28274773"|"9451305"
"r"|"28274862"|"9451117"
"t"|"28274864"|"9451536"
"t"|"28274873"|"9451507"
"t"|"28274880"|"9451371"
"r"|"28274882"|"9451372"
|"28274887"|"9451157"
"t"|"28274891"|"9451365"
"r"|"28274907"|"9451370"
"r"|"28274914"|"9451643"
|"28274916"|"9451158"
"r"|"28274921"|"9451505"
"t"|"28274923"|"9451219"
"t"|"28274932"|"9451222"
"r"|"28274937"|"9451511"
"w"|"28274939"|"9451311"
"w"|"28274941"|"9451310"
"t"|"28274946"|"9451221"
"d"|"28274957"|"9451235"
"w"|"28274964"|"9451313"
"w"|"28274966"|"9451312"
"p"|"28275014"|"9451357"
"t"|"28275016"|"9451208"
"r"|"28275021"|"9451497"
"t"|"28275023"|"9451358"
"d"|"28275030"|"9451425"
"t"|"28273964"|"9451432"
"t"|"28273984"|"9451122"
"p"|"28273997"|"9451123"
"t"|"28273999"|"9451124"
"t"|"28274000"|"9451539"
"t"|"28274016"|"9451392"
"t"|"28274017"|"9451238"
"t"|"28274049"|"9451434"
"w"|"28274100"|"9451242"
"r"|"28274101"|"9451664"
"w"|"28274118"|"9451272"
"t"|"28274131"|"9451670"
"r"|"28274133"|"9451528"
"t"|"28274148"|"9451249"
"r"|"28274149"|"9451672"
"t"|"28274168"|"9451132"
"k"|"28274231"|"9451554"
"r"|"28274232"|"9451276"
"t"|"28274249"|"9451555"
"r"|"28274251"|"9451445"
"t"|"28274316"|"9451170"
"p"|"28274332"|"9451278"
"t"|"28274333"|"9451279"
"p"|"28274334"|"9451557"
"t"|"28274335"|"9451140"
"t"|"28274365"|"9451177"
"p"|"28274383"|"9451185"
"w"|"28274384"|"9451602"
"p"|"28274417"|"9451451"
"t"|"28274468"|"9451337"
"g"|"28274468"|"9451338"
"t"|"28274484"|"9451562"
"g"|"28274484"|"9451563"
"t"|"28274499"|"9451389"
"t"|"28274517"|"9451516"
"t"|"28274535"|"9451481"
"t"|"28274566"|"9451344"
"t"|"28274569"|"9451566"
"r"|"28274582"|"9451483"
"t"|"28274584"|"9451458"
"r"|"28274585"|"9451459"
"r"|"28274599"|"9451149"
"k"|"28274616"|"9451195"
"r"|"28274617"|"9451616"
"g"|"28274717"|"9451621"
"t"|"28274717"|"9451622"
"g"|"28274718"|"9451197"
"t"|"28274718"|"9451198"
"g"|"28274733"|"9451623"
"t"|"28274733"|"9451624"
"t"|"28274751"|"9451352"
"t"|"28274768"|"9451489"
|"28274867"|"9451216"
"w"|"28274868"|"9451503"
"w"|"28274869"|"9451502"
"r"|"28274885"|"9451373"
"t"|"28274886"|"9451374"
"r"|"28274900"|"9451234"
"t"|"28274903"|"9451368"
"w"|"28274917"|"9451578"
"w"|"28274919"|"9451309"
"t"|"28274920"|"9451504"
"t"|"28274933"|"9451642"
"w"|"28274936"|"9451225"
"t"|"28274950"|"9451641"
"t"|"28274951"|"9451506"
"d"|"28274953"|"9451520"
"t"|"28275018"|"9451209"
"t"|"28275020"|"9451496"
"k"|"28273979"|"9451659"
"t"|"28273979"|"9451660"
"t"|"28273988"|"9451265"
"n"|"28273988"|"9451266"
"t"|"28273995"|"9451650"
"t"|"28274004"|"9451654"
"t"|"28274011"|"9451433"
"r"|"28274013"|"9451540"
"p"|"28274020"|"9451661"
"t"|"28274027"|"9451396"
"k"|"28274027"|"9451397"
"t"|"28274043"|"9451541"
"t"|"28274093"|"9451436"
"k"|"28274093"|"9451437"
"p"|"28274095"|"9451228"
"t"|"28274097"|"9451229"
"p"|"28274102"|"9451667"
"t"|"28274104"|"9451408"
"t"|"28274122"|"9451130"
"t"|"28274127"|"9451669"
"r"|"28274136"|"9451671"
"t"|"28274145"|"9451410"
"t"|"28274152"|"9451549"
"t"|"28274154"|"9451550"
"r"|"28274161"|"9451666"
"t"|"28274170"|"9451133"
"r"|"28274179"|"9451415"
"t"|"28274236"|"9451247"
"r"|"28274238"|"9451248"
"t"|"28274245"|"9451317"
"t"|"28274261"|"9451467"
"r"|"28274263"|"9451469"
"g"|"28274327"|"9451172"
"p"|"28274329"|"9451139"
"g"|"28274338"|"9451322"
"p"|"28274354"|"9451558"
"t"|"28274356"|"9451559"
"k"|"28274361"|"9451327"
"t"|"28274370"|"9451178"
"t"|"28274381"|"9451328"
"p"|"28274386"|"9451603"
"t"|"28274388"|"9451604"
"t"|"28274456"|"9451287"
"z"|"28274456"|"9451288"
"n"|"28274456"|"9451289"
"g"|"28274481"|"9451341"
"t"|"28274481"|"9451342"
"t"|"28274488"|"9451479"
"g"|"28274495"|"9451291"
"t"|"28274495"|"9451292"
"t"|"28274506"|"9451186"
"t"|"28274513"|"9451564"
"t"|"28274522"|"9451457"
"r"|"28274531"|"9451531"
"t"|"28274536"|"9451482"
"w"|"28274538"|"9451190"
"r"|"28274540"|"9451191"
"r"|"28274570"|"9451147"
"k"|"28274581"|"9451192"
"k"|"28274590"|"9451193"
"t"|"28274595"|"9451148"
"k"|"28274604"|"9451347"
"t"|"28274615"|"9451615"
"t"|"28274620"|"9451486"
"r"|"28274622"|"9451618"
"k"|"28274647"|"9451194"
"t"|"28274665"|"9451301"
"k"|"28274672"|"9451196"
"t"|"28274722"|"9451518"
"t"|"28274747"|"9451351"
"g"|"28274772"|"9451302"
"t"|"28274772"|"9451303"
"p"|"28274774"|"9451231"
"t"|"28274779"|"9451390"
"t"|"28274863"|"9451537"
"t"|"28274874"|"9451508"
"w"|"28274888"|"9451577"
"w"|"28274890"|"9451156"
"d"|"28274899"|"9451655"
"t"|"28274904"|"9451369"
"t"|"28274906"|"9451223"
"w"|"28274913"|"9451224"
"t"|"28274922"|"9451638"
"t"|"28274924"|"9451639"
"r"|"28274929"|"9451519"
|"28274938"|"9451159"
"r"|"28274954"|"9451657"
|"28274963"|"9451314"
"p"|"28275013"|"9451493"
"t"|"28275024"|"9451359"
"t"|"28275029"|"9451424"
"t"|"28275031"|"9451426"
"t"|"28273975"|"9451515"
|"28273989"|"9451267"
"n"|"28273990"|"9451160"
"t"|"28273990"|"9451161"
"r"|"28274022"|"9451662"
"t"|"28274024"|"9451393"
"t"|"28274025"|"9451394"
"t"|"28274026"|"9451395"
"t"|"28274092"|"9451435"
"r"|"28274123"|"9451162"
"t"|"28274126"|"9451412"
"t"|"28274139"|"9451439"
"t"|"28274140"|"9451440"
"k"|"28274141"|"9451441"
"t"|"28274141"|"9451442"
"g"|"28274156"|"9451273"
"t"|"28274156"|"9451274"
"t"|"28274175"|"9451402"
"r"|"28274176"|"9451403"
"w"|"28274241"|"9451587"
"r"|"28274242"|"9451168"
"t"|"28274257"|"9451169"
"t"|"28274308"|"9451446"
"t"|"28274325"|"9451138"
"p"|"28274326"|"9451590"
"g"|"28274342"|"9451173"
"t"|"28274342"|"9451174"
"g"|"28274343"|"9451592"
"t"|"28274343"|"9451593"
"p"|"28274358"|"9451323"
"t"|"28274359"|"9451324"
"t"|"28274360"|"9451325"
"k"|"28274360"|"9451326"
"p"|"28274373"|"9451280"
"t"|"28274375"|"9451281"
"t"|"28274377"|"9451598"
"t"|"28274424"|"9451283"
"t"|"28274425"|"9451284"
"r"|"28274457"|"9451290"
"t"|"28274460"|"9451144"
"g"|"28274474"|"9451456"
"p"|"28274475"|"9451187"
"g"|"28274477"|"9451188"
"t"|"28274477"|"9451189"
"t"|"28274491"|"9451607"
"g"|"28274510"|"9451145"
"t"|"28274510"|"9451146"
"r"|"28274524"|"9451565"
"r"|"28274527"|"9451651"
"t"|"28274576"|"9451343"
"r"|"28274591"|"9451345"
"t"|"28274607"|"9451296"
"r"|"28274608"|"9451297"
"w"|"28274610"|"9451150"
"r"|"28274611"|"9451569"
"t"|"28274641"|"9451570"
"t"|"28274642"|"9451152"
|"28274643"|"9451460"
"t"|"28274658"|"9451461"
"t"|"28274659"|"9451153"
"t"|"28274726"|"9451490"
"t"|"28274727"|"9451491"
"t"|"28274743"|"9451350"
"t"|"28274759"|"9451575"
"g"|"28274775"|"9451646"
"t"|"28274859"|"9451534"
"t"|"28274860"|"9451118"
"r"|"28274875"|"9451226"
"d"|"28274876"|"9451391"
"r"|"28274892"|"9451636"
"t"|"28274893"|"9451217"
"t"|"28274894"|"9451637"
"t"|"28274895"|"9451218"
"t"|"28274908"|"9451509"
"r"|"28274909"|"9451510"
"d"|"28274928"|"9451656"
"t"|"28274942"|"9451366"
"r"|"28274943"|"9451367"
"t"|"28274944"|"9451220"
"t"|"28274945"|"9451640"
"r"|"28274958"|"9451658"
"t"|"28274960"|"9451535"
"t"|"28274961"|"9451422"
"t"|"28275009"|"9451495"
"t"|"28275010"|"9451626"
"ss"|"28275010"|"9451627"
"k"|"28275010"|"9451628"
"t"|"28275011"|"9451207"
"t"|"28275012"|"9451494"
"r"|"28275025"|"9451360"
