# Supplementary material for: Hydrologic-Process-Based Soil Texture Classifications for Improved Visualization of Landscape Function
Source: PLoS One. 2015 Jun 29;10(6):e0131299. doi: 10.1371/journal.pone.0131299 (PMC4488316; doi:10.1371/journal.pone.0131299)
Supplement: S1 Data — Spatial, tabular and soil database files for the Oklahoma region that was used for creating the soil maps downloaded from the NRCS Web Soil Survey. (ZIP) [file pone.0131299.s001.zip › wss_aoi_2014-09-16_15-16-25/tabular/chfrags.txt]

0|3|6||2|4|5||||"28273964"|"48090212"
0|3|6||5|40|75||||"28273964"|"48090213"
0|4|8||2|4|5||||"28273965"|"48090214"
0|4|8||5|40|75||||"28273965"|"48090215"
0|4|14||2|4|5||||"28273967"|"48090216"
0|4|14||5|40|75||||"28273967"|"48090217"
0|4|14||75|162|250||||"28273967"|"48090218"
0|6|11||75|162|250||||"28273971"|"48090219"
0|3|14||5|40|75||||"28273971"|"48090220"
0|5|14||2|4|5||||"28273971"|"48090221"
0|3|6||2|4|5||||"28273984"|"48090222"
0|3|6||5|40|75||||"28273984"|"48090223"
0|4|8||2|4|5||||"28273985"|"48090224"
0|4|8||5|40|75||||"28273985"|"48090225"
0|4|14||2|4|5||||"28273991"|"48090226"
0|4|14||5|40|75||||"28273991"|"48090227"
0|4|14||75|162|250||||"28273991"|"48090228"
0|6|11||75|162|250||||"28273995"|"48090229"
0|3|14||5|40|75||||"28273995"|"48090230"
0|5|14||2|4|5||||"28273995"|"48090231"
0|1|1||2|4|5||||"28274010"|"48090232"
0|4|8||2|4|5||||"28274011"|"48090233"
0|4|8||5|40|75||||"28274011"|"48090234"
0|3|26||2|4|5||||"28274012"|"48090235"
0|3|26||5|40|75||||"28274012"|"48090236"
0|4|25||75|162|250||||"28274012"|"48090237"
0|1|1||2|4|5||||"28274014"|"48090238"
0|1|1||2|4|5||||"28274015"|"48090239"
0|3|6||75|162|250||||"28274018"|"48090240"
0|3|6||5|40|75||||"28274018"|"48090241"
0|3|6||2|4|5||||"28274018"|"48090242"
0|4|8||75|162|250||||"28274020"|"48090243"
0|4|8||5|40|75||||"28274020"|"48090244"
0|4|8||2|4|5||||"28274020"|"48090245"
0|6|11||75|162|250||||"28274021"|"48090246"
0|4|8||5|40|75||||"28274021"|"48090247"
0|4|8||2|4|5||||"28274021"|"48090248"
0|4|8||2|4|5||||"28274043"|"48090266"
0|4|8||5|40|75||||"28274043"|"48090267"
0|7|14||2|4|5||||"28274045"|"48090268"
0|7|14||5|40|75||||"28274045"|"48090269"
0|7|14||75|162|250||||"28274045"|"48090270"
0|3|8||2|4|5||||"28274049"|"48090271"
0|3|8||5|40|75||||"28274049"|"48090272"
0|3|17||75|162|250||||"28274049"|"48090273"
0|1|2||2|4|5||||"28274093"|"48090293"
0|1|2||2|4|5||||"28274094"|"48090294"
0|4|8||5|40|75||||"28274099"|"48090295"
0|4|8||75|162|250||||"28274099"|"48090296"
0|4|8||2|4|5||||"28274099"|"48090297"
0|6|11||75|162|250||||"28274100"|"48090298"
0|4|8||5|40|75||||"28274100"|"48090299"
0|4|8||2|4|5||||"28274100"|"48090300"
0|2|5||250|625|1000||||"28274102"|"48090301"
0|3|5||75|162|250||||"28274102"|"48090302"
0|5|10||5|40|75||||"28274102"|"48090303"
0|3|5||2|4|5||||"28274102"|"48090304"
0|0|5||250|625|1000||||"28274103"|"48090305"
0|0|5||75|162|250||||"28274103"|"48090306"
0|2|11||5|40|75||||"28274103"|"48090307"
0|5|14||2|4|5||||"28274103"|"48090308"
0|4|8||2|4|5||||"28274117"|"48090315"
0|4|8||5|40|75||||"28274117"|"48090316"
0|4|8||75|162|250||||"28274117"|"48090317"
0|4|8||2|4|5||||"28274118"|"48090318"
0|4|8||5|40|75||||"28274118"|"48090319"
0|6|11||75|162|250||||"28274118"|"48090320"
0|1|1||2|4|5||||"28274121"|"48090321"
0|4|8||2|4|5||||"28274122"|"48090322"
0|4|8||5|40|75||||"28274122"|"48090323"
0|2|3||5|40|75||||"28274131"|"48090324"
0|2|3||2|4|5||||"28274131"|"48090325"
0|5|15||5|40|75||||"28274132"|"48090326"
0|5|15||2|4|5||||"28274132"|"48090327"
0|2|3||75|162|250||||"28274134"|"48090328"
0|5|10||5|40|75||||"28274134"|"48090329"
0|5|10||2|4|5||||"28274134"|"48090330"
0|1|1||5|40|75||||"28274135"|"48090331"
0|2|3||2|4|5||||"28274135"|"48090332"
0|1|1||2|4|5||||"28274144"|"48090333"
0|4|8||5|40|75||||"28274145"|"48090334"
0|4|8||2|4|5||||"28274145"|"48090335"
0|2|3||75|162|250||||"28274147"|"48090336"
0|5|10||5|40|75||||"28274147"|"48090337"
0|5|10||2|4|5||||"28274147"|"48090338"
0|1|1||5|40|75||||"28274148"|"48090339"
0|2|3||2|4|5||||"28274148"|"48090340"
0|1|1||2|4|5||||"28274159"|"48090341"
0|4|8||5|40|75||||"28274160"|"48090342"
0|4|8||2|4|5||||"28274160"|"48090343"
0|1|1||2|4|5||||"28274174"|"48090344"
0|4|8||5|40|75||||"28274175"|"48090345"
0|4|8||2|4|5||||"28274175"|"48090346"
0|2|3||75|162|250||||"28274177"|"48090347"
0|5|10||5|40|75||||"28274177"|"48090348"
0|5|10||2|4|5||||"28274177"|"48090349"
0|1|1||5|40|75||||"28274178"|"48090350"
0|2|3||2|4|5||||"28274178"|"48090351"
0|7|23||2|4|5||||"28274228"|"48090370"
0|7|20||5|40|75||||"28274228"|"48090371"
0|5|8||75|162|250||||"28274228"|"48090372"
0|2|3||250|625|1000||||"28274228"|"48090373"
0|4|23||2|4|5||||"28274229"|"48090374"
0|5|20||5|40|75||||"28274229"|"48090375"
0|2|8||75|162|250||||"28274229"|"48090376"
0|1|3||250|625|1000||||"28274229"|"48090377"
0|7|14||2|4|5||||"28274230"|"48090378"
0|7|14||5|40|75||||"28274230"|"48090379"
0|7|14||2|4|5||||"28274231"|"48090380"
0|7|14||5|40|75||||"28274231"|"48090381"
0|5|5||2|4|5||||"28274233"|"48090382"
0|5|10||5|40|75||||"28274233"|"48090383"
0|3|10||75|162|250||||"28274233"|"48090384"
0|3|14||250|625|1000||||"28274235"|"48090385"
0|3|14||75|162|250||||"28274235"|"48090386"
0|2|11||5|40|75||||"28274235"|"48090387"
0|3|14||2|4|5||||"28274235"|"48090388"
0|2|11||5|40|75||||"28274236"|"48090389"
0|3|14||2|4|5||||"28274236"|"48090390"
0|3|14||75|162|250||||"28274236"|"48090391"
0|3|14||250|625|1000||||"28274236"|"48090392"
0|4|8||75|162|250||||"28274240"|"48090393"
0|3|6||5|40|75||||"28274240"|"48090394"
0|4|8||2|4|5||||"28274240"|"48090395"
0|7|14||75|162|250||||"28274241"|"48090396"
2|13|23||5|40|75||||"28274241"|"48090397"
0|12|23||2|4|5||||"28274241"|"48090398"
0|3|6||5|40|75||||"28274245"|"48090399"
0|3|6||2|4|5||||"28274245"|"48090400"
0|4|8||5|40|75||||"28274246"|"48090401"
0|4|8||2|4|5||||"28274246"|"48090402"
0|3|14||2|4|5||||"28274248"|"48090403"
0|2|11||5|40|75||||"28274248"|"48090404"
0|3|14||75|162|250||||"28274248"|"48090405"
0|3|14||250|625|1000||||"28274248"|"48090406"
0|3|14||2|4|5||||"28274249"|"48090407"
0|2|11||5|40|75||||"28274249"|"48090408"
0|3|14||75|162|250||||"28274249"|"48090409"
0|3|14||250|625|1000||||"28274249"|"48090410"
0|3|14||2|4|5||||"28274252"|"48090411"
0|3|14||5|40|75||||"28274252"|"48090412"
0|3|14||75|162|250||||"28274252"|"48090413"
0|3|6||5|40|75||||"28274257"|"48090414"
0|3|6||2|4|5||||"28274257"|"48090415"
0|4|8||5|40|75||||"28274258"|"48090416"
0|4|8||2|4|5||||"28274258"|"48090417"
0|1|3||250|625|1000||||"28274260"|"48090418"
0|2|8||75|162|250||||"28274260"|"48090419"
0|5|20||5|40|75||||"28274260"|"48090420"
0|4|23||2|4|5||||"28274260"|"48090421"
0|7|14||5|40|75||||"28274261"|"48090422"
0|7|14||2|4|5||||"28274261"|"48090423"
0|7|14||5|40|75||||"28274262"|"48090424"
0|7|14||2|4|5||||"28274262"|"48090425"
0|2|3||250|625|1000||||"28274264"|"48090426"
0|5|8||75|162|250||||"28274264"|"48090427"
0|7|20||5|40|75||||"28274264"|"48090428"
0|7|23||2|4|5||||"28274264"|"48090429"
0|5|8||2|4|5||||"28274308"|"48090448"
0|2|8||5|40|75||||"28274308"|"48090449"
0|5|17||75|162|250||||"28274308"|"48090450"
0|4|8||2|4|5||||"28274312"|"48090451"
0|4|8||5|40|75||||"28274312"|"48090452"
0|3|6||2|4|5||||"28274316"|"48090453"
0|3|6||5|40|75||||"28274316"|"48090454"
0|4|8||2|4|5||||"28274317"|"48090455"
0|4|8||5|40|75||||"28274317"|"48090456"
0|5|14||2|4|5||||"28274321"|"48090457"
0|3|14||5|40|75||||"28274321"|"48090458"
0|6|11||75|162|250||||"28274321"|"48090459"
0|1|2||2|4|5||||"28274360"|"48090462"
0|1|2||2|4|5||||"28274361"|"48090463"
0|1|1||2|4|5||||"28274366"|"48090464"
0|1|1||2|4|5||||"28274372"|"48090465"
0|1|1||2|4|5||||"28274380"|"48090466"
0|1|1||2|4|5||||"28274382"|"48090467"
0|1|1||2|4|5||||"28274385"|"48090468"
0|1|1||2|4|5||||"28274390"|"48090469"
0|2|3||2|4|5||||"28274428"|"48090478"
0|2|3||5|40|75||||"28274428"|"48090479"
0|5|15||2|4|5||||"28274429"|"48090480"
0|5|15||5|40|75||||"28274429"|"48090481"
0|1|2||2|4|5||||"28274466"|"48090493"
0|1|2||2|4|5||||"28274467"|"48090494"
0|1|2||2|4|5||||"28274468"|"48090495"
0|1|2||2|4|5||||"28274469"|"48090496"
0|1|2||2|4|5||||"28274482"|"48090497"
0|1|2||2|4|5||||"28274483"|"48090498"
0|1|2||2|4|5||||"28274484"|"48090499"
0|1|2||2|4|5||||"28274485"|"48090500"
0|1|2||2|4|5||||"28274493"|"48090501"
0|1|2||2|4|5||||"28274494"|"48090502"
0|1|2||2|4|5||||"28274495"|"48090503"
0|1|2||2|4|5||||"28274496"|"48090504"
0|1|2||2|4|5||||"28274508"|"48090505"
0|1|2||2|4|5||||"28274509"|"48090506"
0|1|2||2|4|5||||"28274510"|"48090507"
0|1|2||2|4|5||||"28274511"|"48090508"
0|2|3||2|4|5||||"28274522"|"48090509"
0|2|3||5|40|75||||"28274522"|"48090510"
0|5|17||2|4|5||||"28274523"|"48090511"
0|5|17||5|40|75||||"28274523"|"48090512"
0|3|6||5|40|75||||"28274525"|"48090513"
0|4|8||2|4|5||||"28274525"|"48090514"
0|4|8||5|40|75||||"28274526"|"48090515"
0|4|8||2|4|5||||"28274526"|"48090516"
0|4|8||5|40|75||||"28274528"|"48090517"
0|4|8||2|4|5||||"28274528"|"48090518"
0|2|3||75|162|250||||"28274529"|"48090519"
0|5|10||5|40|75||||"28274529"|"48090520"
0|5|10||2|4|5||||"28274529"|"48090521"
0|1|1||5|40|75||||"28274530"|"48090522"
0|2|3||2|4|5||||"28274530"|"48090523"
0|7|14||75|162|250||||"28274538"|"48090524"
2|13|23||5|40|75||||"28274538"|"48090525"
0|12|23||2|4|5||||"28274538"|"48090526"
0|4|8||75|162|250||||"28274539"|"48090527"
0|3|6||5|40|75||||"28274539"|"48090528"
0|4|8||2|4|5||||"28274539"|"48090529"
0|4|8||2|4|5||||"28274557"|"48090536"
7|7|19||5|40|75||||"28274557"|"48090537"
15|20|30||75|162|250||||"28274557"|"48090538"
0|2|3||250|625|1000||||"28274557"|"48090539"
0|3|17||75|162|250||||"28274562"|"48090540"
0|3|8||5|40|75||||"28274562"|"48090541"
0|3|8||2|4|5||||"28274562"|"48090542"
0|4|8||5|40|75||||"28274566"|"48090543"
0|4|8||2|4|5||||"28274566"|"48090544"
0|5|10||2|4|5||||"28274568"|"48090545"
0|5|10||5|40|75||||"28274568"|"48090546"
0|2|5||75|162|250||||"28274568"|"48090547"
0|2|3||2|4|5||||"28274569"|"48090548"
0|1|1||5|40|75||||"28274569"|"48090549"
0|7|14||75|162|250||||"28274571"|"48090550"
2|13|23||5|40|75||||"28274571"|"48090551"
0|12|23||2|4|5||||"28274571"|"48090552"
0|4|8||75|162|250||||"28274572"|"48090553"
0|3|6||5|40|75||||"28274572"|"48090554"
0|4|8||2|4|5||||"28274572"|"48090555"
0|1|3||250|625|1000||||"28274578"|"48090556"
0|2|8||75|162|250||||"28274578"|"48090557"
0|4|20||5|40|75||||"28274578"|"48090558"
0|5|23||2|4|5||||"28274578"|"48090559"
0|1|3||250|625|1000||||"28274579"|"48090560"
0|2|8||75|162|250||||"28274579"|"48090561"
0|4|20||5|40|75||||"28274579"|"48090562"
0|5|23||2|4|5||||"28274579"|"48090563"
0|7|14||5|40|75||||"28274580"|"48090564"
0|7|14||2|4|5||||"28274580"|"48090565"
0|7|14||5|40|75||||"28274581"|"48090566"
0|7|14||2|4|5||||"28274581"|"48090567"
0|5|10||2|4|5||||"28274583"|"48090568"
0|5|10||5|40|75||||"28274583"|"48090569"
0|2|3||75|162|250||||"28274583"|"48090570"
0|2|3||2|4|5||||"28274584"|"48090571"
0|1|1||5|40|75||||"28274584"|"48090572"
0|1|3||250|625|1000||||"28274587"|"48090573"
0|2|8||75|162|250||||"28274587"|"48090574"
0|4|20||5|40|75||||"28274587"|"48090575"
0|5|23||2|4|5||||"28274587"|"48090576"
0|1|3||250|625|1000||||"28274588"|"48090577"
0|2|8||75|162|250||||"28274588"|"48090578"
0|4|20||5|40|75||||"28274588"|"48090579"
0|5|23||2|4|5||||"28274588"|"48090580"
0|7|14||5|40|75||||"28274589"|"48090581"
0|7|14||2|4|5||||"28274589"|"48090582"
0|7|14||5|40|75||||"28274590"|"48090583"
0|7|14||2|4|5||||"28274590"|"48090584"
0|3|14||75|162|250||||"28274592"|"48090585"
0|5|14||5|40|75||||"28274592"|"48090586"
0|5|14||2|4|5||||"28274592"|"48090587"
0|5|11||2|4|5||||"28274594"|"48090588"
0|3|11||5|40|75||||"28274594"|"48090589"
6|6|8||75|162|250||||"28274594"|"48090590"
8|13|23||250|625|1000||||"28274594"|"48090591"
0|2|3||2|4|5||||"28274595"|"48090592"
0|1|1||5|40|75||||"28274595"|"48090593"
0|4|8||2|4|5||||"28274597"|"48090594"
0|4|8||5|40|75||||"28274597"|"48090595"
0|4|8||75|162|250||||"28274597"|"48090596"
0|4|8||2|4|5||||"28274598"|"48090597"
0|4|8||5|40|75||||"28274598"|"48090598"
0|6|11||75|162|250||||"28274598"|"48090599"
0|1|3||250|625|1000||||"28274601"|"48090600"
0|2|8||75|162|250||||"28274601"|"48090601"
0|4|20||5|40|75||||"28274601"|"48090602"
0|5|23||2|4|5||||"28274601"|"48090603"
0|1|3||250|625|1000||||"28274602"|"48090604"
0|2|8||75|162|250||||"28274602"|"48090605"
0|4|20||5|40|75||||"28274602"|"48090606"
0|5|23||2|4|5||||"28274602"|"48090607"
0|7|14||5|40|75||||"28274603"|"48090608"
0|7|14||2|4|5||||"28274603"|"48090609"
0|7|14||5|40|75||||"28274604"|"48090610"
0|7|14||2|4|5||||"28274604"|"48090611"
0|5|15||2|4|5||||"28274606"|"48090612"
0|3|15||5|40|75||||"28274606"|"48090613"
5|6|10||75|162|250||||"28274606"|"48090614"
8|13|25||250|625|1000||||"28274606"|"48090615"
0|2|3||2|4|5||||"28274607"|"48090616"
0|1|1||5|40|75||||"28274607"|"48090617"
0|4|8||2|4|5||||"28274609"|"48090618"
0|4|8||5|40|75||||"28274609"|"48090619"
0|4|8||75|162|250||||"28274609"|"48090620"
0|4|8||2|4|5||||"28274610"|"48090621"
0|4|8||5|40|75||||"28274610"|"48090622"
0|6|11||75|162|250||||"28274610"|"48090623"
0|2|3||250|625|1000||||"28274613"|"48090624"
0|5|8||75|162|250||||"28274613"|"48090625"
0|7|20||5|40|75||||"28274613"|"48090626"
0|7|23||2|4|5||||"28274613"|"48090627"
0|1|3||250|625|1000||||"28274614"|"48090628"
0|2|8||75|162|250||||"28274614"|"48090629"
0|5|20||5|40|75||||"28274614"|"48090630"
0|4|23||2|4|5||||"28274614"|"48090631"
0|7|14||5|40|75||||"28274615"|"48090632"
0|7|14||2|4|5||||"28274615"|"48090633"
0|7|14||5|40|75||||"28274616"|"48090634"
0|7|14||2|4|5||||"28274616"|"48090635"
0|1|1||2|4|5||||"28274618"|"48090636"
0|1|1||2|4|5||||"28274619"|"48090637"
0|4|8||5|40|75||||"28274620"|"48090638"
0|4|8||2|4|5||||"28274620"|"48090639"
0|2|25||75|162|250||||"28274621"|"48090640"
0|6|26||5|40|75||||"28274621"|"48090641"
0|6|26||2|4|5||||"28274621"|"48090642"
0|1|3||250|625|1000||||"28274644"|"48090666"
0|2|8||75|162|250||||"28274644"|"48090667"
0|4|20||5|40|75||||"28274644"|"48090668"
0|5|23||2|4|5||||"28274644"|"48090669"
0|1|3||250|625|1000||||"28274645"|"48090670"
0|2|8||75|162|250||||"28274645"|"48090671"
0|4|20||5|40|75||||"28274645"|"48090672"
0|5|23||2|4|5||||"28274645"|"48090673"
0|7|14||5|40|75||||"28274646"|"48090674"
0|7|14||2|4|5||||"28274646"|"48090675"
0|7|14||5|40|75||||"28274647"|"48090676"
0|7|14||2|4|5||||"28274647"|"48090677"
0|3|14||75|162|250||||"28274649"|"48090678"
0|5|14||5|40|75||||"28274649"|"48090679"
0|5|14||2|4|5||||"28274649"|"48090680"
0|3|6||5|40|75||||"28274653"|"48090681"
0|3|6||2|4|5||||"28274653"|"48090682"
0|4|8||5|40|75||||"28274654"|"48090683"
0|4|8||2|4|5||||"28274654"|"48090684"
0|12|15||2|4|5||||"28274661"|"48090685"
5|10|20||5|40|75||||"28274661"|"48090686"
15|15|30||75|162|250||||"28274661"|"48090687"
0|2|5||250|625|1000||||"28274661"|"48090688"
0|3|6||2|4|5||||"28274665"|"48090689"
0|3|6||5|40|75||||"28274665"|"48090690"
0|4|8||2|4|5||||"28274666"|"48090691"
0|4|8||5|40|75||||"28274666"|"48090692"
0|1|3||250|625|1000||||"28274669"|"48090693"
0|2|8||75|162|250||||"28274669"|"48090694"
0|4|20||5|40|75||||"28274669"|"48090695"
0|5|23||2|4|5||||"28274669"|"48090696"
0|1|3||250|625|1000||||"28274670"|"48090697"
0|2|8||75|162|250||||"28274670"|"48090698"
0|4|20||5|40|75||||"28274670"|"48090699"
0|5|23||2|4|5||||"28274670"|"48090700"
0|7|14||5|40|75||||"28274671"|"48090701"
0|7|14||2|4|5||||"28274671"|"48090702"
0|7|14||5|40|75||||"28274672"|"48090703"
0|7|14||2|4|5||||"28274672"|"48090704"
0|1|1||2|4|5||||"28274713"|"48090716"
0|1|1||2|4|5||||"28274714"|"48090717"
0|1|1||2|4|5||||"28274715"|"48090718"
0|1|1||2|4|5||||"28274734"|"48090719"
0|1|1||2|4|5||||"28274735"|"48090720"
0|1|1||2|4|5||||"28274736"|"48090721"
0|5|14||2|4|5||||"28274739"|"48090722"
0|3|14||5|40|75||||"28274739"|"48090723"
0|6|11||75|162|250||||"28274739"|"48090724"
0|3|17||75|162|250||||"28274743"|"48090725"
0|3|8||5|40|75||||"28274743"|"48090726"
0|3|8||2|4|5||||"28274743"|"48090727"
0|3|6||5|40|75||||"28274747"|"48090728"
0|3|6||2|4|5||||"28274747"|"48090729"
0|4|8||5|40|75||||"28274748"|"48090730"
0|4|8||2|4|5||||"28274748"|"48090731"
0|5|14||2|4|5||||"28274755"|"48090732"
0|3|14||5|40|75||||"28274755"|"48090733"
0|6|11||75|162|250||||"28274755"|"48090734"
0|3|17||75|162|250||||"28274764"|"48090735"
0|3|8||5|40|75||||"28274764"|"48090736"
0|3|8||2|4|5||||"28274764"|"48090737"
0|3|6||5|40|75||||"28274768"|"48090738"
0|3|6||2|4|5||||"28274768"|"48090739"
0|4|8||5|40|75||||"28274769"|"48090740"
0|4|8||2|4|5||||"28274769"|"48090741"
0|0|20|"Sandstone fragments"|2|10|25|"Nonflat"|"Subrounded"|"Indurated"|"28274859"|"48090824"
0|0|20|"Sandstone fragments"|2|10|25|"Nonflat"|"Subrounded"|"Indurated"|"28274860"|"48090825"
0|0|20|"Sandstone fragments"|2|10|25|"Nonflat"|"Subrounded"|"Indurated"|"28274863"|"48090826"
0|0|20|"Sandstone fragments"|2|10|25|"Nonflat"|"Subrounded"|"Indurated"|"28274864"|"48090827"
0|5|5|"Sandstone fragments"|2|3|5|"Nonflat"|"Subrounded"|"Indurated"|"28274865"|"48090828"
0|2|5|"Sandstone fragments"|5|30|75|"Nonflat"|"Subrounded"|"Indurated"|"28274865"|"48090829"
0|3|4|"Sandstone fragments"|75|135|250|"Nonflat"|"Subrounded"|"Indurated"|"28274865"|"48090830"
0|5|5|"Sandstone fragments"|2|3|5|"Nonflat"|"Subrounded"|"Indurated"|"28274866"|"48090831"
0|2|5|"Sandstone fragments"|5|30|75|"Nonflat"|"Subrounded"|"Indurated"|"28274866"|"48090832"
0|3|4|"Sandstone fragments"|75|135|250|"Nonflat"|"Subrounded"|"Indurated"|"28274866"|"48090833"
0|0|25|"Sandstone fragments"|2|10|75|"Nonflat"|"Subrounded"|"Indurated"|"28274868"|"48090834"
0|0|25|"Sandstone fragments"|2|10|75|"Nonflat"|"Subrounded"|"Indurated"|"28274869"|"48090835"
0|0|25|"Sandstone fragments"|2|10|75|"Nonflat"|"Subrounded"|"Indurated"|"28274870"|"48090836"
0|3|8|"Sandstone fragments"|75|150|250|"Nonflat"|"Subrounded"|"Indurated"|"28274871"|"48090837"
0|2|7|"Sandstone fragments"|250|300|500|"Nonflat"|"Subrounded"|"Indurated"|"28274871"|"48090838"
0|3|8|"Sandstone fragments"|75|150|250|"Nonflat"|"Subrounded"|"Indurated"|"28274872"|"48090839"
0|2|7|"Sandstone fragments"|250|300|500|"Nonflat"|"Subangular"|"Indurated"|"28274872"|"48090840"
0|2|3|"Sandstone fragments"|2|4|5|"Nonflat"|"Subangular"|"Indurated"|"28274873"|"48090841"
0|2|3|"Sandstone fragments"|5|40|75|"Nonflat"|"Subangular"|"Indurated"|"28274873"|"48090842"
0|2|3|"Sandstone fragments"|2|4|5|"Nonflat"|"Subangular"|"Strongly cemented"|"28274874"|"48090843"
0|2|3|"Sandstone fragments"|5|40|75|"Nonflat"|"Subangular"|"Strongly cemented"|"28274874"|"48090844"
0|2|3|"Sandstone fragments"|5|40|75|"Nonflat"|"Subangular"|"Strongly cemented"|"28274876"|"48090845"
0|2|3|"Sandstone fragments"|2|4|5|"Nonflat"|"Subangular"|"Strongly cemented"|"28274876"|"48090846"
0|2|3||2|4|5||||"28274880"|"48090847"
0|2|3||5|40|75||||"28274880"|"48090848"
0|5|15||2|4|5||||"28274881"|"48090849"
0|5|15||5|40|75||||"28274881"|"48090850"
0|4|8||2|4|5||||"28274883"|"48090851"
0|3|6||5|40|75||||"28274883"|"48090852"
0|4|8||2|4|5||||"28274884"|"48090853"
0|4|8||5|40|75||||"28274884"|"48090854"
0|4|8||2|4|5||||"28274886"|"48090855"
0|4|8||5|40|75||||"28274886"|"48090856"
0|0|25|"Sandstone fragments"|2|10|75|"Nonflat"|"Subrounded"|"Indurated"|"28274888"|"48090857"
0|0|25|"Sandstone fragments"|2|10|75|"Nonflat"|"Subrounded"|"Indurated"|"28274889"|"48090858"
0|0|25|"Sandstone fragments"|2|10|75|"Nonflat"|"Subrounded"|"Indurated"|"28274890"|"48090859"
0|0|20|"Sandstone fragments"|2|10|25|"Nonflat"|"Subrounded"|"Indurated"|"28274891"|"48090860"
0|0|20|"Sandstone fragments"|2|10|25|"Nonflat"|"Subrounded"|"Indurated"|"28274893"|"48090861"
0|0|20|"Sandstone fragments"|2|10|25|"Nonflat"|"Subrounded"|"Indurated"|"28274894"|"48090862"
0|0|20|"Sandstone fragments"|2|10|25|"Nonflat"|"Subrounded"|"Indurated"|"28274895"|"48090863"
0|5|5|"Sandstone fragments"|2|3|5|"Nonflat"|"Subrounded"|"Indurated"|"28274897"|"48090864"
0|2|5|"Sandstone fragments"|5|30|75|"Nonflat"|"Subrounded"|"Indurated"|"28274897"|"48090865"
0|3|4|"Sandstone fragments"|75|135|250|"Nonflat"|"Subrounded"|"Indurated"|"28274897"|"48090866"
||||||||||"28274898"|"48090867"
0|5|5|"Sandstone fragments"|2|3|5|"Nonflat"|"Subrounded"|"Indurated"|"28274898"|"48090868"
0|2|5|"Sandstone fragments"|5|30|75|"Nonflat"|"Subrounded"|"Indurated"|"28274898"|"48090869"
0|3|4|"Sandstone fragments"|75|135|250|"Nonflat"|"Subrounded"|"Indurated"|"28274898"|"48090870"
0|2|3|"Sandstone fragments"|5|40|75|"Nonflat"|"Subangular"|"Strongly cemented"|"28274899"|"48090871"
0|2|3|"Sandstone fragments"|2|4|5|"Nonflat"|"Subangular"|"Strongly cemented"|"28274899"|"48090872"
0|3|8|"Sandstone fragments"|75|150|250|"Nonflat"|"Subrounded"|"Indurated"|"28274901"|"48090873"
0|2|7|"Sandstone fragments"|250|300|500|"Nonflat"|"Subrounded"|"Indurated"|"28274901"|"48090874"
0|3|8|"Sandstone fragments"|75|150|250|"Nonflat"|"Subrounded"|"Indurated"|"28274902"|"48090875"
0|2|7|"Sandstone fragments"|250|300|500|"Nonflat"|"Subrounded"|"Indurated"|"28274902"|"48090876"
0|2|3|"Sandstone fragments"|2|4|5|"Nonflat"|"Subrounded"|"Indurated"|"28274903"|"48090877"
0|2|3|"Sandstone fragments"|5|40|75|"Nonflat"|"Subrounded"|"Indurated"|"28274903"|"48090878"
0|2|3|"Sandstone fragments"|2|4|5|"Nonflat"|"Subangular"|"Strongly cemented"|"28274904"|"48090879"
0|2|3|"Sandstone fragments"|5|40|75|"Nonflat"|"Subangular"|"Strongly cemented"|"28274904"|"48090880"
0|5|11|"Sandstone fragments"|2|4|5|"Nonflat"|"Subrounded"|"Indurated"|"28274905"|"48090881"
0|3|11|"Sandstone fragments"|5|40|75|"Nonflat"|"Subrounded"|"Indurated"|"28274905"|"48090882"
6|6|8|"Sandstone fragments"|75|162|250|"Nonflat"|"Subrounded"|"Indurated"|"28274905"|"48090883"
8|13|23|"Sandstone fragments"|250|600|600|"Nonflat"|"Subrounded"|"Indurated"|"28274905"|"48090884"
0|2|3|"Sandstone fragments"|2|4|5|"Nonflat"|"Subrounded"|"Indurated"|"28274906"|"48090885"
0|1|1|"Sandstone fragments"|5|40|75|"Nonflat"|"Subrounded"|"Indurated"|"28274906"|"48090886"
0|4|8|"Sandstone fragments"|2|4|5|"Nonflat"|"Subrounded"|"Strongly cemented"|"28274908"|"48090887"
0|4|8|"Sandstone fragments"|5|40|75|"Nonflat"|"Subrounded"|"Strongly cemented"|"28274908"|"48090888"
0|4|8|"Sandstone fragments"|2|4|5|"Nonflat"|"Subrounded"|"Strongly cemented"|"28274910"|"48090889"
0|3|6|"Sandstone fragments"|5|40|75|"Nonflat"|"Subrounded"|"Strongly cemented"|"28274910"|"48090890"
0|4|8|"Sandstone fragments"|2|4|5|"Nonflat"|"Subrounded"|"Strongly cemented"|"28274911"|"48090891"
0|4|8|"Sandstone fragments"|5|40|75|"Nonflat"|"Subrounded"|"Strongly cemented"|"28274911"|"48090892"
0|12|23|"Sandstone fragments"|2|4|5|"Nonflat"|"Subrounded"|"Strongly cemented"|"28274913"|"48090893"
2|13|23|"Sandstone fragments"|5|40|75|"Nonflat"|"Subrounded"|"Strongly cemented"|"28274913"|"48090894"
0|7|14|"Sandstone fragments"|75|162|250|"Nonflat"|"Subrounded"|"Strongly cemented"|"28274913"|"48090895"
0|4|8|"Sandstone fragments"|2|4|5|"Nonflat"|"Subrounded"|"Indurated"|"28274915"|"48090896"
0|3|6|"Sandstone fragments"|5|40|75|"Nonflat"|"Subrounded"|"Indurated"|"28274915"|"48090897"
0|4|8|"Sandstone fragments"|75|162|250|"Nonflat"|"Subrounded"|"Indurated"|"28274915"|"48090898"
0|0|25|"Sandstone fragments"|2|10|75|"Nonflat"|"Subrounded"|"Indurated"|"28274917"|"48090899"
0|0|25|"Sandstone fragments"|2|10|75|"Nonflat"|"Subrounded"|"Indurated"|"28274918"|"48090900"
0|0|25|"Sandstone fragments"|2|10|75|"Nonflat"|"Subrounded"|"Indurated"|"28274919"|"48090901"
0|0|20|"Sandstone fragments"|2|10|25|"Nonflat"|"Subrounded"|"Indurated"|"28274920"|"48090902"
0|0|20|"Sandstone fragments"|2|10|25|"Nonflat"|"Subrounded"|"Indurated"|"28274922"|"48090903"
0|0|20|"Sandstone fragments"|2|10|25|"Nonflat"|"Subrounded"|"Indurated"|"28274923"|"48090904"
0|0|20|"Sandstone fragments"|2|10|25|"Nonflat"|"Subrounded"|"Indurated"|"28274924"|"48090905"
0|5|5|"Sandstone fragments"|2|3|5|"Nonflat"|"Subrounded"|"Indurated"|"28274926"|"48090906"
0|2|5|"Sandstone fragments"|5|30|75|"Nonflat"|"Subrounded"|"Indurated"|"28274926"|"48090907"
0|3|4|"Sandstone fragments"|75|135|250|"Nonflat"|"Subrounded"|"Indurated"|"28274926"|"48090908"
0|5|5|"Sandstone fragments"|2|3|5|"Nonflat"|"Subrounded"|"Indurated"|"28274927"|"48090909"
0|2|5|"Sandstone fragments"|5|30|75|"Nonflat"|"Subrounded"|"Indurated"|"28274927"|"48090910"
0|3|4|"Sandstone fragments"|75|135|250|"Nonflat"|"Subrounded"|"Indurated"|"28274927"|"48090911"
0|2|3|"Sandstone fragments"|5|40|75|"Nonflat"|"Subangular"|"Strongly cemented"|"28274928"|"48090912"
0|2|3|"Sandstone fragments"|2|4|5|"Nonflat"|"Subangular"|"Strongly cemented"|"28274928"|"48090913"
||||||||||"28274930"|"48090914"
0|10|15|"Sandstone fragments"|2|4|5|"Nonflat"|"Subrounded"|"Indurated"|"28274930"|"48090915"
5|10|20|"Sandstone fragments"|5|40|75|"Nonflat"|"Subrounded"|"Indurated"|"28274930"|"48090916"
10|10|25|"Sandstone fragments"|75|162|250|"Nonflat"|"Subrounded"|"Indurated"|"28274930"|"48090917"
10|20|25|"Sandstone fragments"|250|450|600|"Nonflat"|"Subrounded"|"Indurated"|"28274930"|"48090918"
||||||||||"28274931"|"48090919"
0|10|15|"Sandstone fragments"|2|4|5|"Nonflat"|"Subrounded"|"Indurated"|"28274931"|"48090920"
5|10|20|"Sandstone fragments"|5|40|75|"Nonflat"|"Subrounded"|"Indurated"|"28274931"|"48090921"
10|10|25|"Sandstone fragments"|75|162|250|"Nonflat"|"Subrounded"|"Indurated"|"28274931"|"48090922"
10|20|25|"Sandstone fragments"|250|450|600|"Nonflat"|"Subrounded"|"Indurated"|"28274931"|"48090923"
0|2|3|"Sandstone fragments"|2|4|5|"Nonflat"|"Subrounded"|"Indurated"|"28274932"|"48090924"
0|2|3|"Sandstone fragments"|5|40|75|"Nonflat"||"Indurated"|"28274932"|"48090925"
0|2|3|"Sandstone fragments"|2|4|5|"Nonflat"|"Subangular"|"Strongly cemented"|"28274933"|"48090926"
0|2|3|"Sandstone fragments"|5|40|75|"Nonflat"|"Subangular"|"Strongly cemented"|"28274933"|"48090927"
0|4|7|"Sandstone fragments"|2|4|5|"Nonflat"|"Subrounded"|"Indurated"|"28274935"|"48090928"
0|4|7|"Sandstone fragments"|5|40|75|"Nonflat"|"Subrounded"|"Indurated"|"28274935"|"48090929"
0|4|8|"Sandstone fragments"|75|162|250|"Nonflat"|"Subrounded"|"Indurated"|"28274935"|"48090930"
0|4|7|"Sandstone fragments"|2|4|5|"Nonflat"|"Subrounded"|"Indurated"|"28274936"|"48090931"
0|4|7|"Sandstone fragments"|5|40|75|"Nonflat"|"Subrounded"|"Indurated"|"28274936"|"48090932"
0|4|8|"Sandstone fragments"|75|162|250|"Nonflat"|"Subrounded"|"Indurated"|"28274936"|"48090933"
0|0|25|"Sandstone fragments"|2|10|75|"Nonflat"|"Subrounded"|"Indurated"|"28274939"|"48090934"
0|0|25|"Sandstone fragments"|2|10|76|"Nonflat"|"Subrounded"|"Indurated"|"28274940"|"48090935"
0|0|25|"Sandstone fragments"|2|10|75|"Nonflat"|"Subrounded"|"Indurated"|"28274941"|"48090936"
0|0|20|"Sandstone fragments"|2|10|25|"Nonflat"|"Subrounded"|"Indurated"|"28274942"|"48090937"
0|0|20|"Sandstone fragments"|2|10|25|"Nonflat"|"Subrounded"|"Indurated"|"28274944"|"48090938"
0|0|20|"Sandstone fragments"|2|10|25|"Nonflat"|"Subrounded"|"Indurated"|"28274945"|"48090939"
0|0|20|"Sandstone fragments"|2|10|25|"Nonflat"|"Subrounded"|"Indurated"|"28274946"|"48090940"
||||||||||"28274948"|"48090941"
0|5|5|"Sandstone fragments"|2|3|5|"Nonflat"|"Subrounded"|"Indurated"|"28274948"|"48090942"
0|2|5|"Sandstone fragments"|5|30|75|"Nonflat"|"Subrounded"|"Indurated"|"28274948"|"48090943"
0|3|4|"Sandstone fragments"|75|135|250|"Nonflat"|"Subrounded"|"Indurated"|"28274948"|"48090944"
0|5|5|"Sandstone fragments"|2|3|5|"Nonflat"|"Subrounded"|"Indurated"|"28274949"|"48090945"
0|2|5|"Sandstone fragments"|5|30|75|"Nonflat"|"Subrounded"|"Indurated"|"28274949"|"48090946"
0|3|4|"Sandstone fragments"|75|135|250|"Nonflat"|"Subrounded"|"Indurated"|"28274949"|"48090947"
0|2|3|"Sandstone fragments"|2|4|5|"Nonflat"|"Subrounded"|"Indurated"|"28274950"|"48090948"
0|2|3|"Sandstone fragments"|5|40|75|"Nonflat"|"Subrounded"|"Indurated"|"28274950"|"48090949"
0|2|3|"Sandstone fragments"|2|4|5|"Nonflat"|"Subangular"|"Strongly cemented"|"28274951"|"48090950"
0|2|3|"Sandstone fragments"|5|40|75|"Nonflat"|"Subangular"|"Strongly cemented"|"28274951"|"48090951"
0|10|15|"Sandstone fragments"|2|4|5|"Nonflat"|"Subrounded"|"Indurated"|"28274952"|"48090952"
5|10|20|"Sandstone fragments"|5|40|75|"Nonflat"|"Subrounded"|"Indurated"|"28274952"|"48090953"
10|10|25|"Sandstone fragments"|75|162|250|"Nonflat"|"Subrounded"|"Indurated"|"28274952"|"48090954"
10|20|25|"Sandstone fragments"|250|450|600|"Nonflat"|"Subrounded"|"Indurated"|"28274952"|"48090955"
0|2|3|"Sandstone fragments"|5|40|75|"Nonflat"|"Subangular"|"Strongly cemented"|"28274953"|"48090956"
0|2|3|"Sandstone fragments"|2|4|5|"Nonflat"|"Subangular"|"Strongly cemented"|"28274953"|"48090957"
0|10|15|"Sandstone fragments"|2|4|5|"Nonflat"|"Subrounded"|"Indurated"|"28274955"|"48090958"
5|10|20|"Sandstone fragments"|5|40|75|"Nonflat"|"Subrounded"|"Indurated"|"28274955"|"48090959"
10|10|25|"Sandstone fragments"|75|162|250|"Nonflat"|"Subrounded"|"Indurated"|"28274955"|"48090960"
10|20|25|"Sandstone fragments"|250|400|600|"Nonflat"|"Subrounded"|"Indurated"|"28274955"|"48090961"
0|2|3|"Shale fragments"|5|40|75|"Nonflat"|"Subangular"|"Strongly cemented"|"28274957"|"48090962"
0|2|3|"Sandstone fragments"|2|4|5|"Nonflat"|"Subangular"|"Strongly cemented"|"28274957"|"48090963"
0|5|10|"Sandstone fragments"|2|4|5|"Nonflat"|"Subrounded"|"Indurated"|"28274959"|"48090964"
7|10|20|"Sandstone fragments"|5|40|75|"Nonflat"|"Subrounded"|"Indurated"|"28274959"|"48090965"
5|10|25|"Sandstone fragments"|75|162|250|"Nonflat"|"Subrounded"|"Indurated"|"28274959"|"48090966"
5|10|15|"Sandstone fragments"|250|400|600|"Nonflat"|"Subrounded"|"Indurated"|"28274959"|"48090967"
5|15|20|"Sandstone fragments"|600|2500|3000|"Nonflat"|"Subangular"|"Indurated"|"28274959"|"48090968"
||||||||||"28274959"|"48090969"
0|2|3|"Sandstone fragments"|2|4|5|"Nonflat"|"Subrounded"|"Indurated"|"28274960"|"48090970"
0|2|3|"Sandstone fragments"|5|40|75|"Nonflat"|"Subrounded"|"Indurated"|"28274960"|"48090971"
0|2|3|"Sandstone fragments"|2|4|5|"Nonflat"|"Subangular"|"Strongly cemented"|"28274961"|"48090972"
0|2|3|"Sandstone fragments"|5|40|75|"Nonflat"|"Subangular"|"Strongly cemented"|"28274961"|"48090973"
||||||||||"28274962"|"48090974"
5|10|15|"Sandstone fragments"|250|400|600|"Nonflat"|"Subrounded"|"Indurated"|"28274962"|"48090975"
5|15|20|"Sandstone fragments"|600|2500|3000|"Nonflat"|"Subangular"|"Indurated"|"28274962"|"48090976"
||||||||||"28274962"|"48090977"
0|5|10|"Sandstone fragments"|2|4|5|"Nonflat"|"Subrounded"|"Indurated"|"28274962"|"48090978"
7|10|20|"Sandstone fragments"|5|40|75|"Nonflat"|"Subrounded"|"Indurated"|"28274962"|"48090979"
5|10|25|"Sandstone fragments"|75|162|250|"Nonflat"|"Subrounded"|"Indurated"|"28274962"|"48090980"
0|0|25|"Sandstone fragments"|2|10|75|"Nonflat"|"Subrounded"|"Indurated"|"28274964"|"48090981"
0|0|25|"Sandstone fragments"|2|10|75|"Nonflat"|"Subrounded"|"Indurated"|"28274965"|"48090982"
0|0|25|"Sandstone fragments"|2|10|75|"Nonflat"|"Subrounded"|"Indurated"|"28274966"|"48090983"
0|5|10||2|4|5||||"28275019"|"48090999"
0|5|10||5|40|75||||"28275019"|"48091000"
0|2|5||75|162|250||||"28275019"|"48091001"
0|2|3||2|4|5||||"28275020"|"48091002"
0|1|1||5|40|75||||"28275020"|"48091003"
0|1|1|"Sandstone fragments"|2|4|5|"Nonflat"|"Subangular"|"Weakly cemented"|"28275022"|"48091004"
0|4|8|"Sandstone fragments"|2|4|5|"Nonflat"|"Subrounded"|"Weakly cemented"|"28275023"|"48091005"
0|4|8|"Sandstone fragments"|5|40|75|"Nonflat"|"Subrounded"|"Weakly cemented"|"28275023"|"48091006"
0|5|26|"Sandstone fragments"|2|4|5|"Nonflat"|"Subangular"|"Weakly cemented"|"28275024"|"48091007"
0|3|26|"Sandstone fragments"|5|40|75|"Nonflat"|"Subrounded"|"Weakly cemented"|"28275024"|"48091008"
0|6|25|"Sandstone fragments"|75|162|250|"Flat"|"Angular"|"Strongly cemented"|"28275024"|"48091009"
0|7|15|"Sandstone fragments"|2|4|5|"Nonflat"|"Subangular"|"Strongly cemented"|"28275029"|"48091010"
0|6|14|"Sandstone fragments"|5|40|75|"Nonflat"|"Subangular"|"Strongly cemented"|"28275029"|"48091011"
0|4|8|"Sandstone fragments"|2|4|5|"Nonflat"|"Subrounded"|"Strongly cemented"|"28275031"|"48091012"
0|4|8|"Sandstone fragments"|5|40|75|"Nonflat"|"Subangular"|"Strongly cemented"|"28275031"|"48091013"
