# Supplementary material for: Hydrologic-Process-Based Soil Texture Classifications for Improved Visualization of Landscape Function
Source: PLoS One. 2015 Jun 29;10(6):e0131299. doi: 10.1371/journal.pone.0131299 (PMC4488316; doi:10.1371/journal.pone.0131299)
Supplement: S1 Data — Spatial, tabular and soil database files for the Oklahoma region that was used for creating the soil maps downloaded from the NRCS Web Soil Survey. (ZIP) [file pone.0131299.s001.zip › wss_aoi_2014-09-16_15-16-25/tabular/chorizon.txt]

"A"||"A"||||0|||23|||||0|0|0|0|0|0|100|100|100|100|100|100|95|97.5|100|75|86.5|98|0|20|20||0.2|||0.5|||1.3|||5.8|||12.2||40|49|73|||||||27|31|35||||1|2|3||||1.3|1.45|1.6|||||1.65|||1.4114|2.8222|4.233|0.16|0.18|0.2|||||33.2|||20.5|||42||3|4.5|5.9|33|38.5|44|12|16|20|7|14|22|".37"|".37"|0|0|0|0|0|0|0|0|0|0|0|0|17|19|21|||||||5.6|6.1|6.5|||||||||||||||||||||||||||||||||"10021720"|"28273962"
"BA"||"BA"||||23|||43|||||0|0|0|0|0|0|100|100|100|100|100|100|95|97.5|100|80|89.5|99|0|17.8|45||1.3|||1.9|||2.8|||5.6|||6.2||15|44.2|65|||||||35|38|45||||0.5|0.75|1||||1.3|1.45|1.6|||||1.8|||1.4114|2.8222|4.233|0.14|0.18|0.22|||||34.6|||23|||42||6|7.5|8.9|41|55.5|70|26|35.5|45|19|34|51|".37"|".37"|0|0|0|0|0|0|0|0|0|0|0|0|21|24|27|||||||5.6|6.7|7.8|||||||||||||||||||||||||||||||||"10021720"|"28273963"
"Bt"||"B"||||43|||84|||||0|0|0|0|0|0|90|95|100|90|95|100|85|92.5|100|75|87|99|0|5.3|20||0.2|||0.3|||0.6|||1.7|||2.5||40|44.7|60|||||||40|50|60||||0.5|0.75|1||||1.3|1.45|1.6|||||2.35|||0.0106|0.217|0.4233|0.14|0.16|0.18|||||33.7|||29|||40||9|17|25|41|55.5|70|26|35.5|45|17|32|51|".32"|".32"|0|1|2|0|0|0|0|0|0|0|0|0|24|30|36|||||||6.1|7.3|8.4|||||||||||||||||||||||||||||||||"10021720"|"28273964"
"BC"||"BC"||||84|||127|||||0|0|0|0|0|0|85|92.5|100|85|92.5|100|80|90|100|75|87|99|0|5.3|20||0.2|||0.3|||0.6|||1.7|||2.5||40|44.7|60|||||||40|50|60||||0|0.5|1||||1.3|1.45|1.6|||||2.37|||0.0106|0.217|0.4233|0.14|0.16|0.18|||||33.1|||28.3|||39||9|17|25|41|55.5|70|26|35.5|45|17|32|51|".32"|".32"|0|1|2|0|0|0|0|0|0|0|0|0|24|30|36|||||||6.1|7.3|8.4|||||||||||||||||||||||||||||||||"10021720"|"28273965"
"R"||"R"||||127|||152||||||||||||||||||||||||||||||||||||||||||||||||||||||||||||||1.85|2.1|2.35||||||||0|0.005|0.0106||||||||||||||||||||||||||||||||||||||||||||||||||||||||||||||||||||||||||||||||||||||"10021720"|"28273966"
"A"||"A"||||0|||23|||||0|0|0|0|13|25|75|95|100|75|90|100|70|85|100|65|81.5|98|0|20|20||0.2|||0.5|||1.3|||5.8|||12.2||40|49|73|||||||27|31|35||||1|3|5||||1.3|1.45|1.6|||||1.69|||4.233|9.1735|14.114|0.18|0.2|0.22|||||29.5|||18.9|||32||3|4.5|5.9|33|44|55|12|19.5|27|5|16|31|".20"|".32"|0|0|0|0|0|0|0|0|0|0|0|0|16|18.5|21|||||||6.1|7.3|8.4|||||||||||||||||||||||||||||||||"10021721"|"28273967"
"R"||"R"||||23|||30||||||||||||||||||||||||||||||||||||||||||||||||||||||||||||||1.85|2.1|2.35||||||||0|0.005|0.0106||||||||||||||||||||||||||||||||||||||||||||||||||||||||||||||||||||||||||||||||||||||"10021721"|"28273968"
"A"||"A"||||0|||36|||||0|0|0|0|0|0|100|100|100|100|100|100|96|98|100|80|89|98|0|20|20||0.2|||0.5|||1.3|||5.8|||12.2||40|49|65|||||||27|31|35||||1|2|3||||1.3|1.45|1.6|||||1.65|||1.4114|7.7627|14.114|0.16|0.2|0.24|||||33.2|||20.5|||42||3|4.5|5.9|30|36|42|11|15.5|20|7|13|21|".37"|".37"|0|0|0|0|0|0|0|0|0|0|0|0|17|19|21|||||||5.6|6.1|6.5|||||||||||||||||||||||||||||||||"10021722"|"28273969"
"BA"||"BA"||||36|||53|||||0|0|0|0|0|0|100|100|100|100|100|100|98|99|100|90|94|98|0|17|20||1.2|||1.8|||2.7|||5.4|||5.9||40|44.5|65|||||||35|38.5|50||||0|0.25|0.5||||1.45|1.58|1.7|||||1.8|||1.4114|2.8222|4.233|0.18|0.2|0.22|||||35.5|||24.7|||38||3|4.5|5.9|33|37.5|42|12|16|20|10|15|21|".37"|".37"|0|0|0|0|0|0|0|0|0|0|0|0|21|25.5|30|||||||5.6|6.1|6.5|||||||||||||||||||||||||||||||||"10021722"|"28273970"
"Bt"||"B"||||53|||140|||||0|0|0|0|10|20|75|95|100|75|87.5|100|70|85|100|68|83.5|99|0|7.7|20||0.2|||0.5|||0.9|||2.4|||3.7||40|49.8|65|||||||35|42.5|50||||0|0.25|0.5||||1.35|1.5|1.65|||||1.92|||0.4233|0.9174|1.4114|0.14|0.18|0.22|||||27.4|||20.5|||35||6|7.5|8.9|37|53.5|70|15|27.5|40|8|24|47|".37"|".37"|0|0|0|0|0|0|0|0|0|0|0|0|21|25.5|30|||||||5.6|7|8.4|||||||||||||||||||||||||||||||||"10021722"|"28273971"
"R"||"R"||||140|||152||||||||||||||||||||||||||||||||||||||||||||||||||||||||||||||1.85|2.1|2.35||||||||0.0106|0.217|0.4233||||||||||||||||||||||||||||||||||||||||||||||||||||||||||||||||||||||||||||||||||||||"10021722"|"28273972"
"A"||"A"||||0|||38|||||0|0|0|0|0|0|100|100|100|100|100|100|96|98|100|80|88.5|97|15|24.5|32||1.9|||2.7|||2.4|||7.5|||10||50|52|67|||||||20|23.5|27||||1|2|3||||1.4|1.53|1.65|||||1.6|||1.4114|7.7627|14.114|0.16|0.2|0.24|||||31.2|||17.2|||39||0|1.5|2.9|30|33.5|37|8|10.5|13|5|9|13|".43"|".43"|0|0|0|0|0|0|0|0|0|0|0|0|12|14.5|17|||||||5.6|6.5|7.3|||||||||||||||||||||||||||||||||"10021723"|"28273973"
"BA"||"BA"||||38|||53|||||0|0|0|0|0|0|100|100|100|100|100|100|98|99|100|80|89|98|15|18|32||0.2|||0.4|||1.2|||5.2|||11||45|54.5|67|||||||20|27.5|35||||1|2|3||||1.4|1.55|1.7|||||1.77|||1.4114|2.8222|4.233|0.16|0.2|0.24|||||32.8|||19.8|||38||3|4.5|5.9|30|40|50|8|16.5|25|5|15|28|".43"|".43"|0|0|0|0|0|0|0|0|0|0|0|0|12|16.5|21|||||||5.6|6.5|7.3|||||||||||||||||||||||||||||||||"10021723"|"28273974"
"Bt"||"B"||||53|||127|||||0|0|0|0|0|0|100|100|100|100|100|100|96|98|100|90|94.5|99|0|7.2|45||0.2|||0.4|||0.8|||2.3|||3.5||0|47.8|65|||||||35|45|55||||0.5|0.75|1||||1.35|1.53|1.7|||||1.9|||0.4233|0.9174|1.4114|0.12|0.17|0.22|||||34|||28.5|||39||6|7.5|8.9|37|48.5|60|15|24.5|34|13|25|39|".43"|".43"|0|0|0|0|0|0|0|0|0|0|0|0|21|27|33|||||||5.6|6.7|7.8|||||||||||||||||||||||||||||||||"10021723"|"28273975"
"BC"||"BC"||||127|||180|||||0|0|0|0|0|0|100|100|100|100|100|100|96|98|100|90|94.5|99|0|7.2|45||0.2|||0.4|||0.8|||2.3|||3.5||0|47.8|65|||||||35|45|55||||0.5|0.75|1||||1.35|1.53|1.7|||||1.9|||0.4233|0.9174|1.4114|0.12|0.17|0.22|||||34|||28.5|||39||6|7.5|8.9|37|48.5|60|15|24.5|34|13|25|39|".43"|".43"|0|1|2|0|1|2|0|0|0|0|0|0|21|27|33|||||||6.6|7.5|8.4|||||||||||||||||||||||||||||||||"10021723"|"28273976"
"A"||"A"||||0|||41|||||0|0|0|0|0|0|100|100|100|100|100|100|98|99|100|90|94|98|0|20|20||0.2|||0.5|||1.3|||5.8|||12.2||40|48.5|73|||||||28|31.5|35||||1|2|3||||1.3|1.45|1.6|||||1.65|||1.4114|2.8222|4.233|0.18|0.2|0.22|||||33.4|||20.8|||42||3|4.5|5.9|33|37.5|42|12|15.5|19|10|15|20|".37"|".37"|0|1|1|0|0|0|0|0|0|0|0|0|17|19|21|||||||7.4|7.9|8.4|||||||||||||||||||||||||||||||||"10021724"|"28273977"
"Bt1"||"B"||1||41|||64|||||0|0|0|0|0|0|100|100|100|100|100|100|98|99|100|90|94.5|99|0|7.6|20||0.5|||0.8|||1.2|||2.4|||2.7||40|54.9|73|||||||30|37.5|45||||1|1.5|2||||1.35|1.53|1.7|||||1.9|||0.4233|0.9174|1.4114|0.14|0.18|0.22|||||35.6|||24.9|||39||6|7.5|8.9|33|46.5|60|12|23|34|10|24|39|".37"|".37"|0|1|1|0|0|0|0|0|0|0|0|0|18|22.5|27|||||||7.4|7.9|8.4|||||||||||||||||||||||||||||||||"10021724"|"28273978"
"Btk"||"B"||||64|||122|||||0|0|0|0|0|0|100|100|100|100|100|100|98|99|100|90|94.5|99|0|6.5|20||0.5|||0.7|||1|||2.1|||2.2||40|54|73|||||||27|39.5|50||||0.5|0.75|1||||1.35|1.53|1.7|||||2.45|||0.0106|0.217|0.4233|0.14|0.18|0.22|||||35.7|||25.1|||39||9|17|25|37|48.5|60|26|35.5|45|22|34|48|".37"|".37"|5|8|10|0|0|0|0|0|0|0|0|0|21|25.5|30|||||||7.9|8.2|8.4|||||||||||||||||||||||||||||||||"10021724"|"28273979"
"Bt2"||"B"||2||122|||152|||||0|0|0|0|0|0|100|100|100|100|100|100|98|99|100|93|96|99|0|7.2|20||0.2|||0.4|||0.8|||2.3|||3.5||40|47.8|60|||||||40|45|50||||0.5|0.75|1||||1.45|1.53|1.6|||||2.45|||0.0106|0.217|0.4233|0.14|0.16|0.18|||||34|||28.5|||39||9|17|25|41|50.5|60|26|35.5|45|24|36|48|".37"|".37"|1|2|2|0|0|0|0|0|0|0|0|0|24|27|30|||||||7.9|8.2|8.4|||||||||||||||||||||||||||||||||"10021724"|"28273980"
"BC"||"BC"||||152|||203|||||0|0|0|0|0|0|100|100|100|100|100|100|96|98|100|80|89.5|99|0|7.7|45||0.2|||0.5|||0.9|||2.4|||3.7||15|49.8|60|||||||35|42.5|50||||0.5|0.75|1||||1.35|1.53|1.7|||||2.45|||0.0106|0.217|0.4233|0.14|0.17|0.2|||||33.3|||27|||39||9|17|25|39|50.5|60|26|35.5|45|19|32|48|".37"|".37"|1|2|2|0|0|0|0|0|0|0|0|0|21|25.5|30|||||||7.9|8.2|8.4|||||||||||||||||||||||||||||||||"10021724"|"28273981"
"A"||"A"||||0|||30|||||0|0|0|0|0|0|100|100|100|100|100|100|95|97.5|100|75|86.5|98|0|20|20||0.2|||0.5|||1.3|||5.8|||12.2||40|49|73|||||||27|31|35||||1|2|3||||1.3|1.45|1.6|||||1.65|||1.4114|2.8222|4.233|0.16|0.18|0.2|||||33.2|||20.5|||42||3|4.5|5.9|33|38.5|44|12|16|20|7|14|22|".37"|".37"|0|0|0|0|0|0|0|0|0|0|0|0|17|19|21|||||||5.6|6.1|6.5|||||||||||||||||||||||||||||||||"10021725"|"28273982"
"BA"||"BA"||||30|||41|||||0|0|0|0|0|0|100|100|100|100|100|100|95|97.5|100|80|89.5|99|0|17.8|20||1.3|||1.9|||2.8|||5.6|||6.2||40|44.2|65|||||||35|38|45||||0.5|0.75|1||||1.3|1.45|1.6|||||1.8|||1.4114|2.8222|4.233|0.14|0.18|0.22|||||34.6|||23|||42||6|7.5|8.9|41|55.5|70|26|35.5|45|19|34|51|".37"|".37"|0|0|0|0|0|0|0|0|0|0|0|0|21|24|27|||||||5.6|6.7|7.8|||||||||||||||||||||||||||||||||"10021725"|"28273983"
"Bt"||"B"||||41|||84|||||0|0|0|0|0|0|90|95|100|90|95|100|85|92.5|100|75|87|99|0|5.3|20||0.2|||0.3|||0.6|||1.7|||2.5||40|44.7|60|||||||40|50|60||||0.5|0.75|1||||1.3|1.45|1.6|||||2.35|||0.0106|0.217|0.4233|0.14|0.16|0.18|||||33.7|||29|||40||9|17|25|41|55.5|70|26|35.5|45|17|32|51|".32"|".32"|0|1|2|0|0|0|0|0|0|0|0|0|24|30|36|||||||6.1|7.3|8.4|||||||||||||||||||||||||||||||||"10021725"|"28273984"
"BC"||"BC"||||84|||117|||||0|0|0|0|0|0|85|92.5|100|85|92.5|100|80|90|100|75|87|99|0|5.3|20||0.2|||0.3|||0.6|||1.7|||2.5||40|44.7|60|||||||40|50|60||||0|0.5|1||||1.3|1.45|1.6|||||2.37|||0.0106|0.217|0.4233|0.14|0.16|0.18|||||33.1|||28.3|||39||9|17|25|41|55.5|70|26|35.5|45|17|32|51|".32"|".32"|0|1|2|0|0|0|0|0|0|0|0|0|24|30|36|||||||6.1|7.3|8.4|||||||||||||||||||||||||||||||||"10021725"|"28273985"
"R"||"R"||||117|||122||||||||||||||||||||||||||||||||||||||||||||||||||||||||||||||1.85|2.1|2.35||||||||0|0.005|0.0106||||||||||||||||||||||||||||||||||||||||||||||||||||||||||||||||||||||||||||||||||||||"10021725"|"28273986"
"A"||"A"||||0|||13|||||0|0|0|0|0|0|100|100|100|100|100|100|96|98|100|80|88.5|97|15|26.4|32||2.1|||3|||4.3|||8.3|||8.7||50|53.1|67|||||||15|20.5|26||||1|2|3||||1.3|1.43|1.55|||||1.5|||4.233|9.1735|14.114|0.1|0.15|0.2|||||29.3|||14.4|||42||0|1.5|2.9|22|29.5|37|2|7.5|13|0|6|13|".49"|".49"|0|0|0|0|0|0|0|5|10|0|1|2|9|13|17|||||||5.6|6.7|7.8|||||||||||||||||||||||||||||||||"10021726"|"28273987"
"Btn2"||"B"||2||66|||127|||||0|0|0|0|0|0|100|100|100|100|100|100|96|98|100|80|89.5|99|0|7.2|45||0.2|||0.4|||0.8|||2.3|||3.5||15|47.8|65|||||||35|45|55||||0.5|1.25|2||||1.35|1.5|1.65|||||1.86|||0.0106|0.217|0.4233|0.08|0.1|0.12|||||34.1|||28.5|||40||6|7.5|8.9|37|48.5|60|15|24.5|34|11|24|39|".49"|".49"|0|0|0|0|1|1|15|18|20|0|1|2|21|27|33|||||||6.1|7.3|8.4|||||||||||||||||||||||||||||||||"10021726"|"28273988"
"R"||"R"||||127|||152||||||||||||||||||||||||||||||||||||||||||||||||||||||||||||||1.85|1.93|2||||||||0|0.711|1.4114||||||||||||||||||||||||||||||||||||||||||||||||||||||||||||||||||||||||||||||||||||||"10021726"|"28273989"
"Btn1"||"B"||1||13|||66|||||0|0|0|0|0|0|100|100|100|100|100|100|96|98|100|80|89.5|99|0|7.2|45||0.2|||0.4|||0.8|||2.3|||3.5||15|47.8|65|||||||35|45|55||||0.5|1.25|2||||1.35|1.5|1.65|||||1.86|||0.0106|0.217|0.4233|0.08|0.1|0.12|||||34.1|||28.5|||40||6|7.5|8.9|37|48.5|60|15|24.5|34|11|24|39|".49"|".49"|0|0|0|0|1|1|15|18|20|0|1|2|21|27|33|||||||6.1|7.3|8.4|||||||||||||||||||||||||||||||||"10021726"|"28273990"
"A"||"A"||||0|||23|||||0|0|0|0|13|25|75|95|100|75|90|100|70|85|100|65|81.5|98|0|20|20||0.2|||0.5|||1.3|||5.8|||12.2||40|49|73|||||||27|31|35||||1|3|5||||1.3|1.45|1.6|||||1.69|||4.233|9.1735|14.114|0.18|0.2|0.22|||||29.5|||18.9|||32||3|4.5|5.9|33|44|55|12|19.5|27|5|16|31|".20"|".32"|0|0|0|0|0|0|0|0|0|0|0|0|16|18.5|21|||||||6.1|7.3|8.4|||||||||||||||||||||||||||||||||"10021727"|"28273991"
"R"||"R"||||23|||30||||||||||||||||||||||||||||||||||||||||||||||||||||||||||||||1.85|2.1|2.35||||||||0|0.005|0.0106||||||||||||||||||||||||||||||||||||||||||||||||||||||||||||||||||||||||||||||||||||||"10021727"|"28273992"
"A"||"A"||||0|||36|||||0|0|0|0|0|0|100|100|100|100|100|100|96|98|100|80|89|98|0|20|20||0.2|||0.5|||1.3|||5.8|||12.2||40|49|65|||||||27|31|35||||1|2|3||||1.3|1.45|1.6|||||1.65|||1.4114|7.7627|14.114|0.16|0.2|0.24|||||33.2|||20.5|||42||3|4.5|5.9|30|36|42|11|15.5|20|7|13|21|".37"|".37"|0|0|0|0|0|0|0|0|0|0|0|0|17|19|21|||||||5.6|6.1|6.5|||||||||||||||||||||||||||||||||"10021728"|"28273993"
"BA"||"BA"||||36|||53|||||0|0|0|0|0|0|100|100|100|100|100|100|98|99|100|90|94|98|0|17|20||1.2|||1.8|||2.7|||5.4|||5.9||40|44.5|65|||||||35|38.5|50||||0|0.25|0.5||||1.45|1.58|1.7|||||1.8|||1.4114|2.8222|4.233|0.18|0.2|0.22|||||35.5|||24.7|||38||3|4.5|5.9|33|37.5|42|12|16|20|10|15|21|".37"|".37"|0|0|0|0|0|0|0|0|0|0|0|0|21|25.5|30|||||||5.6|6.1|6.5|||||||||||||||||||||||||||||||||"10021728"|"28273994"
"Bt"||"B"||||53|||140|||||0|0|0|0|10|20|75|95|100|75|87.5|100|70|85|100|68|83.5|99|0|7.7|20||0.2|||0.5|||0.9|||2.4|||3.7||40|49.8|65|||||||35|42.5|50||||0|0.25|0.5||||1.35|1.5|1.65|||||1.92|||0.4233|0.9174|1.4114|0.14|0.18|0.22|||||27.4|||20.5|||35||6|7.5|8.9|37|53.5|70|15|27.5|40|8|24|47|".37"|".37"|0|0|0|0|0|0|0|0|0|0|0|0|21|25.5|30|||||||5.6|7|8.4|||||||||||||||||||||||||||||||||"10021728"|"28273995"
"R"||"R"||||140|||152||||||||||||||||||||||||||||||||||||||||||||||||||||||||||||||1.85|2.1|2.35||||||||0.0106|0.217|0.4233||||||||||||||||||||||||||||||||||||||||||||||||||||||||||||||||||||||||||||||||||||||"10021728"|"28273996"
"Ap"||"A"||||0|||18|||||0|0|0|0|0|0|100|100|100|100|100|100|94|97|100|51|74|97|43|56.8|85||0|||0.1|||2.1|||20.8|||33.8||0|28.2|50|||||||12|15|18||||0.5|0.75|1||||1.3|1.43|1.55|||||1.5|||4.233|9.1735|14.114|0.13|0.17|0.2|||||19.2|||9.6|||43||0|1.5|2.9|14|22.5|31|0|5|10|0|1|9|".43"|".43"|0|0|0|0|0|0|0|0|0|0|0|0|9|12.5|16|||||||5.6|6.5|7.3|||||||||||||||||||||||||||||||||"10021729"|"28273997"
"E"||"E"||||18|||28|||||0|0|0|0|0|0|100|100|100|100|100|100|94|97|100|51|74|97|0|56.8|85||0.3|||1.1|||3.8|||6.1|||51.6||0|25.2|88|||||||15|18|27||||0.5|0.75|1||||1.3|1.43|1.55|||||1.5|||4.233|9.1735|14.114|0.13|0.17|0.2|||||20.7|||11.3|||43||0|1.5|2.9|15|22.5|30|0|5|10|0|1|9|".43"|".43"|0|0|0|0|0|0|0|0|0|0|0|0|9|12.5|16|||||||5.6|6.5|7.3|||||||||||||||||||||||||||||||||"10021729"|"28273998"
"Bt1"||"B"||1||28|||74|||||0|0|0|0|0|0|100|100|100|100|100|100|96|98|100|80|89|98|0|6.7|45||0.3|||0.6|||0.9|||2.1|||2.8||15|62.3|73|||||||27|31|35||||0|0.25|0.5||||1.45|1.58|1.7|||||1.8|||4.233|9.1735|14.114|0.15|0.18|0.2|||||32.9|||19.9|||38||3|4.5|5.9|30|36.5|43|12|16|20|8|14|21|".32"|".32"|0|0|0|0|0|0|0|0|0|0|0|0|16|18.5|21|||||||5.1|6.2|7.3|||||||||||||||||||||||||||||||||"10021729"|"28273999"
"Bt2"||"B"||2||74|||114|||||0|0|0|0|0|0|100|100|100|100|100|100|96|98|100|80|89|98|0|6.7|45||0.3|||0.6|||0.9|||2.1|||2.8||15|62.3|73|||||||27|31|35||||0|0.25|0.5||||1.45|1.58|1.7|||||1.8|||4.233|9.1735|14.114|0.15|0.18|0.2|||||32.9|||19.9|||38||3|4.5|5.9|30|36.5|43|12|16|20|8|14|21|".32"|".32"|0|0|0|0|0|0|0|0|0|0|0|0|16|18.5|21|||||||5.1|6.2|7.3|||||||||||||||||||||||||||||||||"10021729"|"28274000"
"BC"||"BC"||||114|||147|||||0|0|0|0|0|0|100|100|100|100|100|100|96|98|100|75|86.5|98|0|27.7|53||0|||0|||0.9|||9.1|||17.7||15|43.8|73|||||||18|28.5|35||||0|0.25|0.5||||1.45|1.58|1.7|||||1.8|||4.233|9.1735|14.114|0.15|0.18|0.2|||||31.9|||18.4|||38||3|4.5|5.9|30|36.5|43|9|14.5|20|5|12|21|".32"|".32"|0|0|0|0|0|0|0|0|0|0|0|0|9|15|21|||||||5.1|6.2|7.3|||||||||||||||||||||||||||||||||"10021729"|"28274001"
"2C"|2|"C"||||147|||183|||||0|0|0|0|0|0|100|100|100|100|100|100|94|97|100|36|63|90|20|61.8|85||0|||2.2|||13.3|||30.9|||15.4||0|20.2|53|||||||15|18|35||||0|0.25|0.5||||1.4|1.53|1.65|||||1.6|||4.233|9.1735|14.114|0.11|0.14|0.17|||||20.8|||11.4|||40||0|1.5|2.9|15|25|35|0|9|18|0|3|15|".32"|".32"|0|0|0|0|0|0|0|0|0|0|0|0|9|15|21|||||||5.1|5.6|6|||||||||||||||||||||||||||||||||"10021729"|"28274002"
"A"||"A"||||0|||33|||||0|0|0|0|0|0|100|100|100|100|100|100|96|98|100|70|83.5|97|0|11.6|50||0.2|||0.4|||0.9|||3.4|||6.7||50|68.9|88|||||||12|19.5|27||||1|2|3||||1.3|1.48|1.65|||||1.55|||4.233|9.1735|14.114|0.15|0.2|0.24|||||29.2|||14.3|||40||0|1.5|2.9|22|29.5|37|2|8|14|0|5|14|".37"|".37"|0|0|0|0|0|0|0|0|0|0|0|0|8|12.5|17|||||||5.1|6.2|7.3|||||||||||||||||||||||||||||||||"10021730"|"28274003"
"Bt"||"B"||||33|||94|||||0|0|0|0|0|0|100|100|100|100|100|100|96|98|100|75|86.5|98|0|7.1|45||0.4|||0.6|||1|||2.2|||2.9||15|65.4|82|||||||20|27.5|35||||0.5|0.75|1||||1.3|1.53|1.75|||||1.75|||1.4114|2.8222|4.233|0.15|0.18|0.2|||||31.6|||17.9|||39||3|4.5|5.9|30|36.5|43|8|14|20|4|12|21|".37"|".37"|0|0|0|0|0|0|0|0|0|0|0|0|12|16.5|21|||||||4.5|6.2|7.8|||||||||||||||||||||||||||||||||"10021730"|"28274004"
"BC"||"BC"||||94|||142|||||0|0|0|0|0|0|100|100|100|100|100|100|96|98|100|75|86.5|98|0|7.1|45||0.4|||0.6|||1|||2.2|||2.9||15|65.4|82|||||||20|27.5|35||||0.5|0.75|1||||1.3|1.53|1.75|||||1.75|||1.4114|2.8222|4.233|0.15|0.18|0.2|||||31.6|||17.9|||39||3|4.5|5.9|30|36.5|43|8|14|20|4|12|21|".37"|".37"|0|0|0|0|0|0|0|0|0|0|0|0|12|16.5|21|||||||4.5|6.2|7.8|||||||||||||||||||||||||||||||||"10021730"|"28274005"
"C"||"C"||||142|||203|||||0|0|0|0|0|0|100|100|100|100|100|100|96|98|100|75|86.5|98|0|7.1|45||0.4|||0.6|||1|||2.2|||2.9||15|65.4|82|||||||20|27.5|35||||0.5|0.75|1||||1.3|1.53|1.75|||||1.75|||1.4114|2.8222|4.233|0.15|0.18|0.2|||||31.6|||17.9|||39||3|4.5|5.9|30|36.5|43|8|14|20|4|12|21|".37"|".37"|0|0|0|0|0|0|0|0|0|0|0|0|12|16.5|21|||||||4.5|6.2|7.8|||||||||||||||||||||||||||||||||"10021730"|"28274006"
"A"||"A"||||0|||53|||||0|0|0|0|0|0|100|100|100|100|100|100|96|98|100|65|81|97|0|11.3|50||0.1|||0.4|||0.9|||3.3|||6.6||50|67.7|88|||||||15|21|27||||2|3|4||||1.3|1.43|1.55|||||1.5|||4.233|9.1735|14.114|0.15|0.2|0.24|||||30.4|||15.9|||42||0|1.5|2.9|26|31.5|37|8|12|16|2|8|16|".32"|".32"|0|0|0|0|0|0|0|0|0|0|0|0|10|13.5|17|||||||5.6|6.5|7.3|||||||||||||||||||||||||||||||||"10021731"|"28274007"
"C"||"C"||||53|||203|||||0|0|0|0|0|0|100|100|100|100|100|100|96|98|100|80|89|98|0|6.8|32||0|||0|||0.2|||1.9|||4.7||40|66.7|82|||||||18|26.5|35||||0.5|0.75|1||||1.4|1.55|1.7|||||1.77|||4.233|9.1735|14.114|0.16|0.2|0.24|||||31.4|||17.5|||39||3|4.5|5.9|28|35.5|43|9|15|21|5|13|22|".32"|".32"|0|0|0|0|0|0|0|0|0|0|0|0|11|16|21|||||||5.6|6.5|7.3|||||||||||||||||||||||||||||||||"10021731"|"28274008"
"A"||"A"||||0|||25|||||0|0|0|0|0|0|100|100|100|100|100|100|96|98|100|65|75|85|23|42|53||3.9|||5.5|||7.4|||13.1|||12.1||27|37.5|50|||||||15|20.5|26||||1|2|3||||1.3|1.43|1.55|||||1.5|||4.233|9.1735|14.114|0.15|0.18|0.2|||||29.3|||14.4|||42||0|1.5|2.9|25|30|35|4|8.5|13|0|5|10|".37"|".37"|0|0|0|0|0|0|0|0|0|0|0|0|10|13|16|||||||5.6|6.7|7.8|||||||||||||||||||||||||||||||||"10021732"|"28274009"
"BA"||"BA"||||25|||41|||||0|0|0|0|0|0|100|100|100|98|99|100|94|97|100|36|60.5|85|23|41.1|80||3.9|||5.4|||7.2|||12.8|||11.8||0|36.9|50|||||||18|22|26||||0.5|1.25|2||||1.4|1.55|1.7|||||1.62|||4.233|9.1735|14.114|0.11|0.16|0.2|||||29.9|||15.3|||38||0|1.5|2.9|22|28.5|35|4|8.5|13|0|2|10|".37"|".37"|0|0|0|0|0|0|0|0|0|0|0|0|11|13.5|16|||||||5.6|6.7|7.8|||||||||||||||||||||||||||||||||"10021732"|"28274010"
"Bt"||"B"||||41|||61|||||0|0|0|0|0|0|85|92.5|100|85|92.5|100|80|90|100|30|60|90|20|55.1|80||1.3|||8.1|||14.6|||20|||11.1||0|17.4|53|||||||20|27.5|35||||0.5|0.75|1||||1.4|1.55|1.7|||||1.62|||4.233|9.1735|14.114|0.11|0.16|0.2|||||24.5|||17.3|||36||0|1.5|2.9|25|32.5|40|7|12.5|18|0|5|17|".32"|".32"|0|0|0|0|0|0|0|0|0|0|0|0|13|17|21|||||||5.6|6.7|7.8|||||||||||||||||||||||||||||||||"10021732"|"28274011"
"BC"||"BC"||||61|||91|||||0|0|0|0|6|45|85|95|100|85|90|100|80|90|100|20|60|90|20|55.8|80||1.3|||8.2|||14.8|||20.2|||11.3||0|17.7|53|||||||18|26.5|35||||0|0.25|0.5||||1.4|1.55|1.7|||||1.65|||4.233|9.1735|14.114|0.07|0.14|0.2|||||17.8|||12|||23||0|1.5|2.9|22|31|40|4|11|18|0|3|17|".28"|".32"|0|0|0|0|0|0|0|0|0|0|0|0|11|16|21|||||||5.6|6.7|7.8|||||||||||||||||||||||||||||||||"10021732"|"28274012"
"Cr"||"C"||||91|||102||||||||||||||||||||||||||||||||||||||||||||||||||||||||||||||1.85|1.93|2||||||||0|0.711|1.4114||||||||||||||||||||||||||||||||||||||||||||||||||||||||||||||||||||||||||||||||||||||"10021732"|"28274013"
"A"||"A"||||0|||28|||||0|0|0|0|0|0|100|100|100|98|99|100|91|95.5|100|65|75|85|32|42|52||3.9|||5.5|||7.4|||13.1|||12.1||27|37.5|50|||||||15|20.5|26||||1|2|3||||1.3|1.45|1.6|||||1.52|||4.233|9.1735|14.114|0.15|0.18|0.2|||||29.3|||14.5|||41||0|1.5|2.9|30|32.5|35|9|11|13|4|7|10|".37"|".37"|0|0|0|0|0|0|0|0|0|0|0|0|10|13|16|||||||5.6|6.5|7.3|||||||||||||||||||||||||||||||||"10021733"|"28274014"
"BA"||"BA"||||28|||38|||||0|0|0|0|0|0|100|100|100|98|99|100|91|95.5|100|65|75|85|20|38.1|52||3.4|||4.8|||6.6|||11.9|||11.4||27|33.9|53|||||||15|28|35||||1|2|3||||1.3|1.45|1.6|||||1.52|||4.233|9.1735|14.114|0.15|0.18|0.2|||||32|||18.7|||41||0|1.5|2.9|30|32.5|35|9|11|13|4|7|10|".37"|".37"|0|0|0|0|0|0|0|0|0|0|0|0|10|13|16|||||||5.6|6.5|7.3|||||||||||||||||||||||||||||||||"10021733"|"28274015"
"Bt1"||"B"||1||38|||76|||||0|0|0|0|0|0|100|100|100|100|100|100|90|95|100|36|63|90|20|36.5|80||3.3|||4.6|||6.3|||11.4|||10.9||0|33.5|53|||||||18|30|35||||0.5|1.25|2||||1.4|1.55|1.7|||||1.62|||4.233|9.1735|14.114|0.12|0.16|0.2|||||33.1|||20.3|||38||0|1.5|2.9|25|32.5|40|7|12.5|18|0|5|17|".37"|".37"|0|0|0|0|0|0|0|0|0|0|0|0|11|14.5|18|||||||5.6|6.5|7.3|||||||||||||||||||||||||||||||||"10021733"|"28274016"
"Bt2"||"B"||2||76|||107|||||0|0|0|0|0|0|100|100|100|100|100|100|90|95|100|36|63|90|20|34|80||3|||4.3|||5.9|||10.6|||10.2||0|37|53|||||||20|29|38||||0.5|0.75|1||||1.45|1.58|1.7|||||1.8|||1.4114|2.8222|4.233|0.12|0.16|0.2|||||32.6|||19.4|||37||3|4.5|5.9|25|32.5|40|7|12.5|18|0|5|17|".32"|".32"|0|0|0|0|0|0|0|0|0|0|0|0|13|18|23|||||||5.6|6.5|7.3|||||||||||||||||||||||||||||||||"10021733"|"28274017"
"BC"||"BC"||||107|||127|||||0|0|0|0|5|10|90|95|100|90|95|100|85|92.5|100|30|60|90|20|36.5|85||3.3|||4.6|||6.3|||11.4|||10.9||0|35.5|53|||||||18|28|30||||0.5|0.75|1||||1.4|1.55|1.7|||||1.63|||4.233|9.1735|14.114|0.11|0.16|0.2|||||30.1|||17.3|||35||0|1.5|2.9|20|30|40|4|11|18|0|4|17|".32"|".32"|0|0|0|0|0|0|0|0|0|0|0|0|11|14.5|18|||||||6.1|7|7.8|||||||||||||||||||||||||||||||||"10021733"|"28274018"
"Cr"||"C"||||127|||140||||||||||||||||||||||||||||||||||||||||||||||||||||||||||||||1.85|1.93|2||||||||0|0.711|1.4114||||||||||||||||||||||||||||||||||||||||||||||||||||||||||||||||||||||||||||||||||||||"10021733"|"28274019"
"Ap"||"A"||||0|||18|||||0|0|0|0|8|15|85|92.5|100|85|92.5|100|80|90|100|30|45|60|43|66.1|85||0.1|||3.1|||15|||31.7|||16.2||0|19.9|50|||||||10|14|18||||1|2|3||||1.3|1.45|1.6|||||1.52|||14.114|28.222|42.33|0.1|0.13|0.15|||||18.6|||9.9|||35||0|1.5|2.9|22|29|35|6|9|12|0|0|1|".20"|".20"|0|0|0|0|0|0|0|0|0|0|0|0|6|8.5|11|||||||5.6|6.5|7.3|||||||||||||||||||||||||||||||||"10021734"|"28274020"
"Bw"||"B"||||18|||38|||||0|0|0|0|10|20|85|92.5|100|85|92.5|100|80|90|100|30|63.5|97|23|63.1|85||0|||2.2|||13.6|||31.6|||15.7||0|19.4|50|||||||10|17.5|25||||0.5|1.25|2||||1.3|1.43|1.55|||||1.5|||14.114|28.222|42.33|0.12|0.18|0.24|||||19|||10.5|||35||0|1.5|2.9|21|30|39|6|11|17|0|2|14|".32"|".32"|0|0|0|0|0|0|0|0|0|0|0|0|6|10.5|15|||||||5.6|6.5|7.3|||||||||||||||||||||||||||||||||"10021734"|"28274021"
"Cr"||"C"||||38|||51||||||||||||||||||||||||||||||||||||||||||||||||||||||||||||||1.85|1.93|2||||||||0.0106|0.217|0.4233||||||||||||||||||||||||||||||||||||||||||||||||||||||||||||||||||||||||||||||||||||||"10021734"|"28274022"
"A"||"A"||||0|||25|||||0|0|0|0|0|0|100|100|100|100|100|100|96|98|100|65|81|97|0|27.3|50||2.2|||3.1|||4.4|||8.6|||9||50|54.7|88|||||||10|18|26||||1|2|3||||1.3|1.43|1.55|||||1.5|||4.233|9.1735|14.114|0.15|0.2|0.24|||||28.2|||13|||42||0|1.5|2.9|22|29.5|37|2|8|14|0|5|14|".49"|".49"|0|0|0|0|0|0|0|0|0|0|0|0|6|10.5|15|||||||5.6|6.7|7.8|||||||||||||||||||||||||||||||||"10021735"|"28274023"
"Bt1"||"B"||1||25|||46|||||0|0|0|0|0|0|100|100|100|100|100|100|96|98|100|80|89|98|0|20|45||0.2|||0.5|||1.3|||5.8|||12.2||15|49|73|||||||27|31|35||||0.5|0.75|1||||1.45|1.58|1.7|||||1.8|||1.4114|2.8222|4.233|0.15|0.19|0.22|||||33.3|||20.6|||37||3|4.5|5.9|33|38|43|12|16|20|8|14|21|".43"|".43"|0|0|0|0|0|0|0|0|0|0|0|0|16|18.5|21|||||||5.6|6.7|7.8|||||||||||||||||||||||||||||||||"10021735"|"28274024"
"Bt2"||"B"||2||46|||74|||||0|0|0|0|0|0|100|100|100|100|100|100|96|98|100|80|89|98|0|5.5|45||0.2|||0.3|||0.6|||1.7|||2.7||0|47|65|||||||35|47.5|60||||0|0.25|0.5||||1.35|1.5|1.65|||||1.86|||0.0106|0.217|0.4233|0.12|0.16|0.2|||||34.2|||28.8|||41||6|7.5|8.9|37|48.5|60|15|24.5|34|11|23|38|".37"|".37"|0|0|0|0|0|0|0|0|0|0|0|0|21|28|35|||||||5.6|7|8.4|||||||||||||||||||||||||||||||||"10021735"|"28274025"
"Bt3"||"B"||3||74|||112|||||0|0|0|0|0|0|100|100|100|100|100|100|96|98|100|90|94.5|99|0|5.3|45||0.2|||0.3|||0.6|||1.7|||2.5||0|44.7|60|||||||40|50|60||||0|0.25|0.5||||1.35|1.48|1.6|||||1.84|||0.0106|0.217|0.4233|0.12|0.15|0.18|||||34.7|||29.9|||41||6|7.5|8.9|41|50.5|60|18|26|34|17|27|39|".37"|".37"|0|0|0|0|0|0|0|0|0|0|0|0|24|29.5|35|||||||6.6|7.5|8.4|||||||||||||||||||||||||||||||||"10021735"|"28274026"
"Btk"||"B"||||112|||152|||||0|0|0|0|0|0|100|100|100|100|100|100|96|98|100|80|89|98|0|5.5|45||0.2|||0.3|||0.6|||1.7|||2.7||0|47|65|||||||35|47.5|60||||0|0.25|0.5||||1.35|1.5|1.65|||||1.86|||0.0106|0.217|0.4233|0.12|0.16|0.2|||||34.2|||28.8|||41||6|7.5|8.9|37|48.5|60|15|24.5|34|11|23|38|".37"|".37"|0|0|0|0|0|0|0|0|0|0|0|0|21|28|35|||||||7.4|7.9|8.4|||||||||||||||||||||||||||||||||"10021735"|"28274027"
"A"||"A"||||0|||23|||||0|0|0|0|0|0|100|100|100|100|100|100|96|98|100|80|88.5|97|0|11.4|32||0.1|||0.4|||0.9|||3.4|||6.6||50|68.1|82|||||||15|20.5|26||||1|2|3||||1.3|1.4|1.5|||||1.46|||4.233|9.1735|14.114|0.16|0.2|0.24|||||29.1|||14.1|||43||0|1.5|2.9|30|33.5|37|8|10.5|13|5|9|13|".37"|".37"|0|0|0|0|0|0|0|0|0|0|0|0|9|12|15|||||||5.6|6.1|6.5|||||||||||||||||||||||||||||||||"10021739"|"28274041"
"BA"||"BA"||||23|||33|||||0|0|0|0|0|0|100|100|100|100|100|100|96|98|100|65|81.5|98|0|7|53||0|||0|||0.2|||1.9|||4.9||15|69|82|||||||18|24|30||||0.5|0.75|1||||1.4|1.55|1.7|||||1.77|||4.233|9.1735|14.114|0.15|0.2|0.24|||||30.4|||15.9|||39||3|4.5|5.9|30|36.5|43|8|14|20|3|11|21|".37"|".37"|0|0|0|0|0|0|0|0|0|0|0|0|11|14.5|18|||||||5.6|6.1|6.5|||||||||||||||||||||||||||||||||"10021739"|"28274042"
"Bt"||"B"||||33|||76|||||0|0|0|0|0|0|85|92.5|100|85|92.5|100|85|92.5|100|70|84|98|0|6.2|45||0|||0|||0.2|||1.8|||4.2||15|60.8|73|||||||27|33|35||||0|0.25|0.5||||1.45|1.58|1.7|||||1.81|||4.233|9.1735|14.114|0.15|0.19|0.22|||||32.1|||20.2|||35||3|4.5|5.9|33|40.5|48|12|17|22|6|14|25|".32"|".32"|0|0|0|0|0|0|0|0|0|0|0|0|16|19.5|23|||||||5.1|6.2|7.3|||||||||||||||||||||||||||||||||"10021739"|"28274043"
"R"||"R"||||76|||81||||||||||||||||||||||||||||||||||||||||||||||||||||||||||||||1.85|2.1|2.35||||||||0|0.005|0.0106||||||||||||||||||||||||||||||||||||||||||||||||||||||||||||||||||||||||||||||||||||||"10021739"|"28274044"
"A"||"A"||||0|||20|||||0|0|0|0|12|22|77|88|100|53|76|100|50|75|100|44|66|91|0|20|20||0.2|||0.5|||1.3|||5.8|||12.2||40|49|73|||||||27|31|35||||1|3|5||||1.3|1.45|1.6|||||1.71|||4.233|9.1735|14.114|0.18|0.2|0.22|||||26.7|||17.1|||33||3|4.5|5.9|33|44|55|12|19.5|27|5|16|31|".20"|".32"|0|0|0|0|0|0|0|0|0|0|0|0|14.4|16.8|19.1|||||||6.1|7.3|8.4|||||||||||||||||||||||||||||||||"10021740"|"28274045"
"R"||"R"||||20|||25||||||||||||||||||||||||||||||||||||||||||||||||||||||||||||||1.85|2.1|2.35||||||||0|0.005|0.0106||||||||||||||||||||||||||||||||||||||||||||||||||||||||||||||||||||||||||||||||||||||"10021740"|"28274046"
"A"||"A"||||0|||25|||||0|0|0|0|0|0|100|100|100|100|100|100|96|98|100|80|88.5|97|0|11.3|32||0.1|||0.4|||0.9|||3.3|||6.6||50|67.7|82|||||||15|21|27||||1|2|3||||1.3|1.43|1.55|||||1.5|||4.233|9.1735|14.114|0.16|0.2|0.24|||||29.5|||14.6|||42||0|1.5|2.9|21|29|37|1|8|15|0|6|15|".37"|".37"|0|0|0|0|0|0|0|0|0|0|0|0|9|12.5|16|||||||5.6|6.1|6.5|||||||||||||||||||||||||||||||||"10021741"|"28274047"
"BA"||"BA"||||25|||46|||||0|0|0|0|0|0|100|100|100|100|100|100|96|98|100|80|89|98|0|7.3|45||0.4|||0.6|||1|||2.3|||3||15|64.2|82|||||||18|28.5|35||||1|1.5|2||||1.45|1.58|1.7|||||1.8|||4.233|9.1735|14.114|0.16|0.18|0.2|||||32.3|||18.9|||37||3|4.5|5.9|30|36.5|43|9|14.5|20|6|13|21|".37"|".37"|0|0|0|0|0|0|0|0|0|0|0|0|11|16|21|||||||5.6|6.1|6.5|||||||||||||||||||||||||||||||||"10021741"|"28274048"
"Bt"||"B"||||46|||124||||||||0|5|30|85|95|100|85|90|100|80|90|100|70|84|98|0|6.7|45||0.3|||0.6|||0.9|||2.1|||2.8||15|62.3|73|||||||27|31|35||||0.5|0.75|1||||1.45|1.58|1.7|||||1.84|||4.233|9.1735|14.114|0.16|0.18|0.2|||||28.6|||17.8|||29||3|4.5|5.9|33|38|43|12|16|20|6|13|21|".32"|".32"|0|0|0|0|0|0|0|0|0|0|0|0|16|18.5|21|||||||5.1|6.2|7.3|||||||||||||||||||||||||||||||||"10021741"|"28274049"
"R"||"R"||||124|||127||||||||||||||||||||||||||||||||||||||||||||||||||||||||||||||1.85|2.1|2.35||||||||0|0.005|0.0106||||||||||||||||||||||||||||||||||||||||||||||||||||||||||||||||||||||||||||||||||||||"10021741"|"28274050"
"R"||"R"||||0|||203||||||||||||||||||||||||||||||||||||||||||||||||||||||||||||||1.85|2.05|2.35||||||||0|0.005|0.0106|0|0|0||||||||||||||||||||||||||||||||||||0|0|0|||||||||||||||||||||||||||||||||||||||||||"Very high"||"10021742"|"28274051"
"A"||"A"||||0|||23|||||0|0|0|0|0|0|100|100|100|100|100|100|96|98|100|80|89|98|15|26.4|32||2.1|||3|||4.3|||8.3|||8.7||50|53.1|67|||||||15|20.5|26||||1|2|3||||1.3|1.4|1.5|||||1.46|||4.233|9.1735|14.114|0.16|0.2|0.24|||||29.1|||14.1|||43||0|1.5|2.9|21|29|37|2|7.5|13|0|5|14|".43"|".43"|0|0|0|0|0|0|0|0|0|0|0|0|10|13|16|||||||5.1|6.5|7.8|||||||||||||||||||||||||||||||||"10021754"|"28274091"
"Bt"||"B"||||23|||66|||||0|0|0|0|0|0|100|100|100|100|100|100|96|98|100|80|89|98|0|18.1|45||0.2|||0.4|||1.2|||5.2|||11.1||15|50.9|65|||||||27|31|35||||1|2|3||||1.45|1.58|1.7|||||1.8|||1.4114|2.8222|4.233|0.16|0.19|0.22|||||34.2|||22.4|||37||3|4.5|5.9|33|38|43|12|19|26|8|16|26|".37"|".37"|0|0|0|0|0|0|0|0|0|0|0|0|17|19|21|||||||6.1|7|7.8|||||||||||||||||||||||||||||||||"10021754"|"28274092"
"Btk"||"B"||||66|||104|||||0|0|0|0|0|0|100|100|100|96|98|100|96|98|100|90|94.5|99|0|7.7|45||0.2|||0.5|||0.9|||2.4|||3.7||0|49.8|65|||||||35|42.5|50||||0.5|1.25|2||||1.4|1.55|1.7|||||1.93|||0.4233|0.9174|1.4114|0.12|0.17|0.22|||||33.4|||27.6|||38||6|7.5|8.9|37|48.5|60|15|24.5|34|13|25|39|".37"|".37"|0|1|2|0|0|0|0|0|0|0|0|0|21|25.5|30|||||||6.6|7.5|8.4|||||||||||||||||||||||||||||||||"10021754"|"28274093"
"BCk"||"BC"||||104|||203|||||0|0|0|0|0|0|100|100|100|96|98|100|96|98|100|90|94.5|99|0|7.7|45||0.2|||0.5|||0.9|||2.4|||3.7||0|49.8|65|||||||35|42.5|50||||0|1|2||||1.4|1.55|1.7|||||1.93|||0.4233|0.9174|1.4114|0.12|0.17|0.22|||||33.2|||27.3|||38||6|7.5|8.9|37|48.5|60|15|24.5|34|13|25|39|".37"|".37"|0|5|10|0|0|0|0|2|4|0|1|2|21|25.5|30|||||||6.6|7.5|8.4|||||||||||||||||||||||||||||||||"10021754"|"28274094"
"Ap"||"A"||||0|||20|||||0|0|0|0|0|0|100|100|100|100|100|100|96|98|100|65|81|97|0|11.4|32||0.1|||0.4|||0.9|||3.4|||6.6||50|68.1|82|||||||15|20.5|26||||1|2|3||||1.3|1.4|1.5|||||1.46|||4.233|9.1735|14.114|0.15|0.2|0.24|||||29.1|||14.1|||43||0|1.5|2.9|22|28.5|35|2|8|14|0|5|14|".37"|".37"|0|0|0|0|0|0|0|0|0|0|0|0|10|13|16|||||||5.6|6.5|7.3|||||||||||||||||||||||||||||||||"10021755"|"28274095"
"BA"||"BA"||||20|||33|||||0|0|0|0|0|0|100|100|100|100|100|100|96|98|100|65|81.5|98|0|7.3|45||0.4|||0.6|||1|||2.3|||3||15|64.2|82|||||||18|28.5|35||||0.5|1.25|2||||1.4|1.55|1.7|||||1.77|||1.4114|7.7627|14.114|0.15|0.2|0.24|||||31.8|||18.2|||38||3|4.5|5.9|22|32.5|43|2|11|20|0|8|21|".32"|".32"|0|0|0|0|0|0|0|0|0|0|0|0|11|16|21|||||||5.6|6.5|7.3|||||||||||||||||||||||||||||||||"10021755"|"28274096"
"Bt"||"B"||||33|||122|||||0|0|0|0|0|0|100|100|100|100|100|100|96|98|100|80|89|98|0|6.7|45||0.3|||0.6|||0.9|||2.1|||2.8||15|62.3|73|||||||27|31|35||||0.5|0.75|1||||1.45|1.58|1.7|||||1.8|||1.4114|2.8222|4.233|0.15|0.19|0.22|||||33.3|||20.6|||37||3|4.5|5.9|33|38|43|12|16|20|8|14|21|".32"|".32"|0|0|0|0|0|0|0|0|0|0|0|0|17|19|21|||||||5.6|6.7|7.8|||||||||||||||||||||||||||||||||"10021755"|"28274097"
"BC"||"BC"||||122|||183|||||0|0|0|0|0|0|100|100|100|100|100|100|96|98|100|80|89|98|0|8.4|45||0|||0|||0.4|||2.8|||5.2||15|53.1|73|||||||27|38.5|50||||0.5|0.75|1||||1.45|1.58|1.7|||||1.8|||1.4114|2.8222|4.233|0.15|0.19|0.22|||||35.8|||25.3|||37||3|4.5|5.9|33|41|49|12|17|22|8|16|25|".32"|".32"|0|1|2|0|0|0|0|0|0|0|0|0|17|23.5|30|||||||6.1|7.3|8.4|||||||||||||||||||||||||||||||||"10021755"|"28274098"
"A"||"A"||||0|||18|||||0|0|0|0|8|15|85|92.5|100|85|92.5|100|80|90|100|42|69.5|97|32|42.1|52||3.9|||5.5|||7.4|||13.1|||12.2||27|37.9|50|||||||15|20|25||||1|2|3||||1.3|1.43|1.55|||||1.5|||14.114|28.222|42.33|0.12|0.18|0.24|||||26.6|||12.9|||36||0|1.5|2.9|22|26.5|31|2|7.5|13|0|3|12|".32"|".32"|0|0|0|0|0|0|0|0|0|0|0|0|9|12|15|||||||5.6|6.5|7.3|||||||||||||||||||||||||||||||||"10021756"|"28274099"
"Bw"||"B"||||18|||46|||||0|0|0|0|10|20|85|92.5|100|85|92.5|100|80|90|100|30|63.5|97|32|43|85||4.2|||5.8|||7.6|||13.3|||12.1||0|39.5|50|||||||10|17.5|25||||0.5|1.25|2||||1.3|1.43|1.55|||||1.5|||14.114|28.222|42.33|0.12|0.18|0.24|||||24.6|||10.5|||35||0|1.5|2.9|14|25.5|37|0|7|14|0|2|14|".32"|".32"|0|0|0|0|0|0|0|0|0|0|0|0|0|0|0|||||||5.6|6.5|7.3|||||||||||||||||||||||||||||||||"10021756"|"28274100"
"Cr"||"C"||||46|||61||||||||||||||||||||||||||||||||||||||||||||||||||||||||||||||1.85|1.93|2||||||||0.0106|0.217|0.4233||||||||||||||||||||||||||||||||||||||||||||||||||||||||||||||||||||||||||||||||||||||"10021756"|"28274101"
"Ap"||"A"||||0|||13|||||0|4|6|0|5|10|80|90|100|75|87.5|100|72|86|100|60|79|98|0|20|20||0.2|||0.5|||1.3|||5.8|||12.2||40|49|73|||||||27|31|35||||0.5|0.75|1||||1.3|1.43|1.55|||||1.66|||1.4114|2.8222|4.233|0.15|0.19|0.22|||||28.2|||16.4|||34||3|4.5|5.9|33|38|43|12|16|20|5|12|21|".37"|".37"|0|1|2|0|0|0|0|0|0|0|0|0|17|19|21|||||||6.6|7.5|8.4|||||||||||||||||||||||||||||||||"10021757"|"28274102"
"Bt1"||"B"||1||13|||56|||||0|0|5|0|2|5|80|90|100|75|87.5|100|72|86|100|49|73.5|98|0|5.5|45||0.2|||0.3|||0.6|||1.7|||2.7||0|47|60|||||||35|47.5|60||||0|0.25|0.5||||1.3|1.5|1.7|||||1.9|||0.4233|0.9174|1.4114|0.1|0.15|0.2|||||31.3|||26.3|||35||6|7.5|8.9|37|48.5|60|15|24.5|34|4|17|38|".37"|".37"|0|3|5|0|0|0|0|0|0|0|0|0|21|28.5|36|||||||7.9|8.2|8.4|||||||||||||||||||||||||||||||||"10021757"|"28274103"
"Bt2"||"B"||2||56|||86|||||0|0|0|0|0|0|100|100|100|100|100|100|96|98|100|80|89.5|99|0|5.5|45||0.2|||0.3|||0.6|||1.7|||2.7||0|47|60|||||||35|47.5|60||||0|0.25|0.5||||1.3|1.5|1.7|||||1.86|||0.4233|0.9174|1.4114|0.12|0.16|0.2|||||34.2|||28.8|||41||6|7.5|8.9|37|48.5|60|15|24.5|34|11|24|39|".37"|".37"|0|5|10|0|0|0|0|0|0|0|0|0|21|28.5|36|||||||7.9|8.2|8.4|||||||||||||||||||||||||||||||||"10021757"|"28274104"
"Cr"||"C"||||86|||102||||||||||||||||||||||||||||||||||||||||||||||||||||||||||||||1.85|1.93|2||||||||0|0.711|1.4114||||||||||||||||||||||||||||||0|0|0|0|0|0|0|0|0|||||||0|0|0|||||||||||||||||||||||||||||||||||||||"10021757"|"28274105"
"A"||"A"||||0|||23|||||0|0|0|0|8|15|85|92.5|100|85|92.5|100|80|90|100|42|69.5|97|23|42.1|53||3.9|||5.5|||7.4|||13.1|||12.2||27|37.9|50|||||||15|20|25||||1|2|3||||1.3|1.43|1.55|||||1.5|||14.114|28.222|42.33|0.12|0.18|0.24|||||26.6|||12.9|||36||0|1.5|2.9|22|26.5|31|2|7.5|13|0|3|12|".32"|".32"|0|0|0|0|0|0|0|0|0|0|0|0|9|12|15|||||||5.6|6.5|7.3|||||||||||||||||||||||||||||||||"10021761"|"28274117"
"Bw"||"B"||||23|||41|||||0|0|0|0|10|20|85|92.5|100|85|92.5|100|80|90|100|30|63.5|97|23|43|85||4.2|||5.8|||7.6|||13.3|||12.1||0|39.5|50|||||||10|17.5|25||||0.5|1.25|2||||1.3|1.43|1.55|||||1.5|||14.114|28.222|42.33|0.12|0.18|0.24|||||24.6|||10.5|||35||0|1.5|2.9|14|25.5|37|0|7|14|0|2|14|".32"|".32"|0|0|0|0|0|0|0|0|0|0|0|0|6|10.5|15|||||||5.6|6.5|7.3|||||||||||||||||||||||||||||||||"10021761"|"28274118"
"Cr"||"C"||||41|||51||||||||||||||||||||||||||||||||||||||||||||||||||||||||||||||1.85|1.93|2||||||||0.0106|0.217|0.4233||||||||||||||||||||||||||||||||||||||||||||||||||||||||||||||||||||||||||||||||||||||"10021761"|"28274119"
"A"||"A"||||0|||20|||||0|0|0|0|0|0|100|100|100|100|100|100|96|98|100|65|75|85|23|42|53||3.9|||5.5|||7.4|||13.1|||12.1||27|37.5|50|||||||15|20.5|26||||1|2|3||||1.3|1.43|1.55|||||1.5|||4.233|9.1735|14.114|0.15|0.18|0.2|||||29.3|||14.4|||42||0|1.5|2.9|25|30|35|4|8.5|13|0|5|10|".37"|".37"|0|0|0|0|0|0|0|0|0|0|0|0|10|13|16|||||||5.6|6.7|7.8|||||||||||||||||||||||||||||||||"10021762"|"28274120"
"BA"||"BA"||||20|||38|||||0|0|0|0|0|0|100|100|100|98|99|100|94|97|100|36|60.5|85|23|41.1|85||3.9|||5.4|||7.2|||12.8|||11.8||0|36.9|50|||||||18|22|27||||0.5|1.25|2||||1.4|1.55|1.7|||||1.62|||4.233|9.1735|14.114|0.11|0.16|0.2|||||29.9|||15.3|||38||0|1.5|2.9|22|28.5|35|4|8.5|13|0|2|10|".37"|".37"|0|0|0|0|0|0|0|0|0|0|0|0|11|13.5|16|||||||5.6|6.7|7.8|||||||||||||||||||||||||||||||||"10021762"|"28274121"
"Bt"||"B"||||38|||66|||||0|0|0|0|0|0|85|92.5|100|85|92.5|100|80|90|100|30|60|90|20|50|80||1.4|||8.1|||13.8|||17.5|||9.2||0|20|53|||||||20|30|35||||0.5|0.75|1||||1.4|1.55|1.7|||||1.62|||4.233|9.1735|14.114|0.11|0.16|0.2|||||25.4|||18.7|||36||0|1.5|2.9|25|32.5|40|7|12.5|18|0|5|17|".32"|".32"|0|0|0|0|0|0|0|0|0|0|0|0|13|17|21|||||||5.6|6.7|7.8|||||||||||||||||||||||||||||||||"10021762"|"28274122"
"Cr"||"C"||||66|||102||||||||||||||||||||||||||||||||||||||||||||||||||||||||||||||1.85|1.93|2||||||||0|0.711|1.4114||||||||||||||||||||||||||||||||||||||||||||||||||||||||||||||||||||||||||||||||||||||"10021762"|"28274123"
"A"||"A"||||0|||20|||||0|0|0|0|0|0|100|100|100|100|100|100|96|98|100|65|81|97|0|27.1|50||2.2|||3.1|||4.4|||8.5|||8.9||50|54.4|88|||||||10|18.5|27||||1|2|3||||1.25|1.4|1.55|||||1.46|||4.233|9.1735|14.114|0.15|0.2|0.24|||||28.2|||13|||43||0|1.5|2.9|22|29.5|37|2|8|14|0|5|14|".43"|".43"|0|0|0|0|0|0|0|0|0|0|0|0|7|12|17|||||||5.1|5.6|6|||||||||||||||||||||||||||||||||"10021763"|"28274124"
"BA"||"BA"||||20|||36|||||0|0|0|0|0|0|100|100|100|100|100|100|96|98|100|80|89|98|0|20|45||0.2|||0.5|||1.3|||5.8|||12.2||15|49|73|||||||27|31|35||||0.5|0.75|1||||1.3|1.53|1.75|||||1.75|||1.4114|2.8222|4.233|0.15|0.19|0.22|||||32.9|||20|||39||3|4.5|5.9|33|37.5|42|12|15.5|19|8|14|20|".37"|".37"|0|0|0|0|0|0|0|0|0|0|0|0|17|19|21|17|19|21||||4.5|5.3|6|||||||||||||||||||||||||||||||||"10021763"|"28274125"
"Bt1"||"B"||1||36|||61|||||0|0|0|0|0|0|100|100|100|100|100|100|98|99|100|90|94.5|99|0|7.2|45||0.2|||0.4|||0.8|||2.3|||3.5||0|47.8|65|||||||35|45|55||||0.5|0.75|1||||1.3|1.53|1.75|||||1.9|||0.4233|0.9174|1.4114|0.12|0.17|0.22|||||34|||28.5|||39||6|7.5|8.9|37|48.5|60|15|24.5|34|13|25|39|".37"|".37"|0|0|0|0|0|0|0|0|0|0|0|0|21|27|33|||||||5.1|6.8|8.4|||||||||||||||||||||||||||||||||"10021763"|"28274126"
"Bt2"||"B"||2||61|||97|||||0|0|0|0|0|0|100|100|100|100|100|100|98|99|100|90|94.5|99|0|7.2|45||0.2|||0.4|||0.8|||2.3|||3.5||0|47.8|65|||||||35|45|55||||0.5|0.75|1||||1.3|1.53|1.75|||||1.9|||0.4233|0.9174|1.4114|0.12|0.17|0.22|||||34|||28.5|||39||6|7.5|8.9|37|48.5|60|15|24.5|34|13|25|39|".37"|".37"|0|0|0|0|0|0|0|0|0|0|0|0|21|27|33|||||||5.1|6.8|8.4|||||||||||||||||||||||||||||||||"10021763"|"28274127"
"BC"||"BC"||||97|||203|||||0|0|0|0|0|0|100|100|100|100|100|100|98|99|100|90|94.5|99|0|26.1|45||1.7|||2.2|||5|||9.4|||7.8||0|28.9|65|||||||35|45|55||||0.5|0.75|1||||1.3|1.53|1.75|||||1.9|||0.4233|0.9174|1.4114|0.12|0.17|0.22|||||34|||28.5|||39||6|7.5|8.9|37|48.5|60|15|24.5|34|13|25|39|".37"|".37"|0|0|0|0|0|0|0|0|0|0|0|0|21|27|33|||||||5.1|6.8|8.4|||||||||||||||||||||||||||||||||"10021763"|"28274128"
"A"||"A"||||0|||33|||||0|0|0|0|0|0|100|100|100|100|100|100|96|98|100|65|75|85|23|39.8|53||3.5|||5|||6.9|||12.5|||11.9||27|37.7|50|||||||18|22.5|27||||0.5|0.75|1||||1.3|1.43|1.55|||||1.5|||4.233|9.1735|14.114|0.15|0.18|0.2|||||28.9|||13.8|||43||0|1.5|2.9|30|32.5|35|9|11|13|4|7|10|".37"|".37"|0|0|0|0|0|0|0|0|0|0|0|0|11|14|17|||||||5.1|5.8|6.5|||||||||||||||||||||||||||||||||"10021764"|"28274129"
"BA"||"BA"||||33|||51|||||0|0|0|0|0|0|100|100|100|100|100|100|94|97|100|36|63|90|20|35.9|80||3.2|||4.5|||6.2|||11.3|||10.7||0|37.6|53|||||||25|26.5|35||||0.5|0.75|1||||1.3|1.5|1.7|||||1.57|||4.233|9.1735|14.114|0.14|0.17|0.2|||||32.3|||19|||40||0|1.5|2.9|25|32.5|40|7|12.5|18|0|5|17|".32"|".32"|0|0|0|0|0|0|0|0|0|0|0|0|15|18|21|||||||5.1|5.8|6.5|||||||||||||||||||||||||||||||||"10021764"|"28274130"
"Bt"||"B"||||51|||107|||||0|0|0|0|0|0|95|97.5|100|95|97.5|100|90|95|100|36|60.5|85|20|51.5|80||1.4|||8.4|||14.2|||18.1|||9.4||0|15.5|53|||||||25|33|45||||0|0.25|0.5||||1.3|1.5|1.7|||||1.57|||4.233|9.1735|14.114|0.14|0.17|0.2|||||27.2|||21|||40||0|1.5|2.9|25|32.5|40|7|12.5|18|0|5|15|".32"|".32"|0|0|0|0|0|0|0|0|0|0|0|0|15|21|27|||||||5.1|5.8|6.5|||||||||||||||||||||||||||||||||"10021764"|"28274131"
"2BC"|2|"BC"||||107|||183|||||0|0|0|0|0|0|70|92.5|100|70|85|100|65|82.5|100|65|82|99|0|16.9|45||0.1|||0.4|||1.1|||4.9|||10.4||15|48.1|60|||||||25|35|45||||0|0.25|0.5||||1.3|1.53|1.75|||||1.94|||1.4114|2.8222|4.233|0.14|0.18|0.22|||||30.8|||19.7|||34||6|7.5|8.9|35|47.5|60|15|25|35|7|21|40|".32"|".32"|0|0|0|0|0|0|0|0|0|0|0|0|15|21|27|||||||5.1|6.8|8.4|||||||||||||||||||||||||||||||||"10021764"|"28274132"
"2Cr"|2|"C"||||183|||193||||||||||||||||||||||||||||||||||||||||||||||||||||||||||||||1.85|1.93|2||||||||0|0.711|1.4114||||||||||||||||||||||||||||||||||||||||||||||||||||||||||||||||||||||||||||||||||||||"10021764"|"28274133"
"A"||"A"||||0|||13|||||0|0|0|0|3|5|75|87.5|100|75|87.5|100|70|85|100|51|74.5|98|15|26|32||2.1|||3|||4.2|||8.2|||8.5||50|52|67|||||||18|22|26||||0.5|1.75|3||||1.3|1.4|1.5|||||1.47|||4.233|9.1735|14.114|0.12|0.17|0.22|||||26.9|||13.3|||37||0|1.5|2.9|30|33.5|37|8|11|14|1|7|14|".43"|".43"|0|0|0|0|0|0|0|0|0|0|0|0|11|13.5|16|||||||5.1|5.8|6.5|||||||||||||||||||||||||||||||||"10021765"|"28274134"
"Bt"||"B"||||13|||86|||||0|0|0|0|0|0|98|99|100|95|97.5|100|95|97.5|100|90|94.5|99|0|5.5|45||0.2|||0.3|||0.6|||1.7|||2.7||0|47|60|||||||40|47.5|55||||0|0.5|1||||1.35|1.48|1.6|||||1.84|||0.4233|0.9174|1.4114|0.1|0.14|0.18|||||33.7|||28.3|||40||6|7.5|8.9|41|55.5|70|20|30|40|18|32|47|".32"|".32"|0|0|0|0|0|0|0|0|0|0|0|0|24|28.5|33|||||||5.6|7|8.4|||||||||||||||||||||||||||||||||"10021765"|"28274135"
"Cr"||"C"||||86|||122||||||||||||||||||||||||||||||||||||||||||||||||||||||||||||||1.85|1.93|2||||||||0|0.711|1.4114||||||||||||||||||||||||||||||||||||||||||||||||||||||||||||||||||||||||||||||||||||||"10021765"|"28274136"
"R"||"R"||||0|||203||||||||||||||||||||||||||||||||||||||||||||||||||||||||||||||1.85|2.05|2.35||||||||0|0.005|0.0106|0|0|0||||||||||||||||||||||||||||||||||||0|0|0|||||||||||||||||||||||||||||||||||||||||||"Very high"||"10021766"|"28274137"
"A"||"A"|||0|0|0|15|33|36||33||0|0|0|0|0|0|100|100|100|100|100|100|84|89|94|60|65|72|23|42|52|0|3.9|5|0|5.5|8|3|7.4|10|8|13.1|15|10|12.1|15|28|36|50|||||||18|22|27|0|0|0|1|2|3||||1.33|1.42|1.52||||1.42|1.51|1.54|2.64|4.233|9.1735|14.114|0.15|0.18|0.2||||27.1|29.8|32.4|11.5|15.1|19.1|40|44|47|1.8|2.1|2.8|30|34|41|12|13|17|5|8|15|".28"|".28"|0|0|0|0|0|0|0|0|0|0|0|0|9.7|10.8|13.6||||7.6|10.2|15.1|5.6|6.7|7.8||||||||||0|3.5|7.2|||||||||||||||||||||"10022003"|"28275027"
"BA"||"BA"|||15|33|36|36|43|50||10||0|0|0|0|0|0|100|100|100|100|100|100|82|90|92|60|65|72|23|42|52|0|3.5|5|0|4.9|8|2|9.7|10|8|12.3|15|10|11.6|15|28|36|50|||||||18|22|27|0|0|0|0.5|1|2||||1.4|1.5|1.59||||1.52|1.62|1.66|2.66|4.233|9.1735|14.114|0.15|0.18|0.2||||27.1|29.4|32.3|11.5|14.6|18.9|38|41|45|1.8|2.6|3.4|29|36|44|12|16|21|5|11|20|".32"|".32"|0|0|0|0|0|0|0|0|0|0|0|0|9.6|12.8|16.2||||8.3|12.2|16.2|6.1|6.7|7.3||||||||||1.2|3.4|5.7|||||||||||||||||||||"10022003"|"28275028"
"Bt2"||"B"||2|85|104|110|110|178|185||74||0|0|0|0|0|0|83|92|100|66|82|100|55|75|99|41|59|83|25|33.5|55|0|3|5|0|4.2|8|2|5.8|8|8|10.5|15|5|10|15|15|38.5|53|||||||27|28|40|0|0|0|0|0.25|0.5||||1.47|1.54|1.61||||1.61|1.68|1.75|2.67|4.233|9.1735|14.114|0.1|0.15|0.2||||24.2|28.4|36.4|13.4|16.4|26.5|29|36|43|1.6|2.6|4|30|38|45|13|19|25|0|8|23|".32"|".32"|0|0|0|0|0|0|0|0|0|0|0|0|10.1|14.6|18.4||||9.2|14.4|19.9|6.6|7|8.4||||||||||0|2.5|4.1|||||||||||||||||||||"10022003"|"28275029"
"2Cd"|2|"C"|||110|178|185|185|203|210||25||0|0|0|0|0|0|100|100|100|100|100|100|96|99|100|90|96|100|0|5|20|0|0.2|1|0|0.2|1|0|0.4|1.2|0|3.2|5|0|1|5|40|42|60|||||||40|53|60|0|0|0|0|0.15|0.3||||1.63|1.65|1.68||||1.98|2|2.06||0.01|0.215|0.42|||||||29.4|33|34.8|19.8|26.4|30.1|35|36|36|4.5|6.6|7.7|46|57|64|28|38|43|26|40|48|".28"|".28"|0|0|0|0|0|0|0|0|0|0|0|0|20|27.3|31.2||||17.8|25.9|30|6.6|6.9|7.3||||||||||2.2|4.1|5.4|||||||||||||||||||||"10022003"|"28275030"
"Bt1"||"B"||1|36|43|85|85|104|110||61||0|0|0|0|0|0|89|94|100|78|89|100|66|81|99|49|64|83|25|33.5|55|0|3|5|0|4.2|8|2|5.8|8|8|10.5|15|5|10|15|15|36.5|53|||||||27|30|40|0|0|0|0|0.5|1||||1.47|1.54|1.61||||1.62|1.69|1.75|2.67|4.233|9.1735|14.114|0.1|0.15|0.2||||27|30.8|36.7|15|18.7|27.2|32|38|43|1.7|3.1|4.1|30|40|46|13|21|25|0|9|23|".32"|".32"|0|0|0|0|0|0|0|0|0|0|0|0|10.1|15.8|18.6||||8.8|15.6|20.1|6.1|7|7.8||||||||||0|2.7|5.6|||||||||||||||||||||"10022003"|"28275031"
"BA"||"BA"|||15|30|35|35|36|55||6||0|0|0|0|0|0|100|100|100|100|100|100|74|89|95|48|66|72|23|41.1|53|0|3.9|5|0|5.4|8|0|7.2|10|0|12.8|20|0|11.8|15|27|36.9|50|||||||15|22|27|0|0|0|0.5|1.25|2||||1.35|1.5|1.64||||1.42|1.57|1.71||4.233|9.1735|14.114|0.11|0.16|0.2||||27.1|29.7|31.9|11.5|14.9|18.3|35|40|46|1.8|2.3|2.9|29|34|40|12|15|18|2|7|11|".32"|".32"|0|0|0|0|0|0|0|0|0|0|0|0|9.6|11.8|14||||6.9|11.1|14|5.6|6.7|7.8||||||||||0|3.3|6.9|||||||||||||||||||||"10022002"|"28275022"
"Bt1"||"B"||1|35|36|55|55|79|85||43||0|0|0|0|0|0|100|100|100|100|100|100|76|91|98|53|71|80|20|34.7|80|0|3.1|5|0|4.4|8|0|6|10|0|10.9|15|0|10.3|15|0|37.3|53|||||||20|28|35|0|0|0|0.5|0.75|1||||1.44|1.52|1.59||||1.51|1.59|1.66||4.233|9.1735|14.114|0.11|0.16|0.2||||28.6|32.1|34.9|13.5|18.6|23.6|37|40|43|1.8|2.8|4.1|31|38|46|13|19|25|3|11|20|".32"|".32"|0|0|0|0|0|0|0|0|0|0|0|0|10.6|14.6|18.6||||7.5|13.9|18.6|5.6|6.7|7.8||||||||||0|3.5|7|||||||||||||||||||||"10022002"|"28275023"
"Bt2"||"B"||2|55|79|85|85|99|102||20||0|0|0|0|8|34|100|100|100|100|100|100|72|87|99|38|51|66|20|55.8|80|0|1.3|5|0|8.2|12|0|14.8|20|0|20.2|30|0|11.3|15|0|17.2|53|||||||18|27|35|0|0|0|0|0.25|0.5||||1.51|1.56|1.62||||1.6|1.65|1.73||4.233|9.1735|14.114|0.07|0.14|0.2||||16.2|24.2|28.9|9|16.8|23.6|28|37|41|1.5|2.4|4|28|36|45|12|18|25|0|5|14|".28"|".28"|0|0|0|0|0|0|0|0|0|0|0|0|9.1|13.9|18.4||||6.6|13.1|18.4|5.6|6.7|7.8||||||||||0|3.2|6.8|||||||||||||||||||||"10022002"|"28275024"
"Cr"||"C"|||85|99|102|102|109|115||10|||||||||||||||||||||||||||||||||||||||||||||||||||||||||||||||||||||0|0.711|1.4114||||||||||||||||||||||||||||||||||||||||||||||||||||||||||||||||||||||||||||||||||||||"10022002"|"28275025"
"A"||"A"|||0|0|0|15|30|35||30||0|0|0|0|0|0|100|100|100|100|100|100|79|89|94|55|65|72|23|42|53|0|3.9|5|0|5.5|8|0|7.4|10|0|13.1|15|0|12.1|15|27|38|50|||||||18|20|27|0|0|0|1|2|3||||1.33|1.42|1.52||||1.39|1.48|1.55||4.233|9.1735|14.114|0.15|0.18|0.2||||25.6|29.2|32.1|9.9|14.3|18.6|39|43|46|1.5|2.2|2.9|28|35|42|9|14|18|2|7|12|".28"|".28"|0|0|0|0|0|0|0|0|0|0|0|0|8.1|11.1|14.1||||6.3|10.5|14.1|5.6|6.7|7.8||||||||||0|3.5|7.2|||||||||||||||||||||"10022002"|"28275026"
"Bt2"||"B"||2|35|41|48|48|76|85||35||0|0|0|0|0|0|100|100|100|100|100|100|92|99|100|85|96|100|0|5.5|20|0|0.2|0.5|0|0.3|0.5|0|0.6|1|0|1.7|5|0|2.7|5|30|47|50|||||||35|47.5|55|0|0|0|0|0.25|0.5||||1.34|1.42|1.49||||1.69|1.77|1.87|2.58|0.42|0.91|1.4|0.14|0.16|0.18||||28.9|32.8|34.9|19|26|30.4|40|43|46|4.6|7.6|9.6|44|57|65|25|35|40|21|37|46|".37"|".37"|0|0|0|0|0|0|0|0|0|0|0|0|23.4|34.3|40.2||||19.4|34.1|41.7|5.6|7|8.4||||||||||0|4.7|9.3|||||||||||||||||||||"10021999"|"28275009"
"Btkss"||"B"|||85|107|120|120|203|210||96||0|0|0|0|0|0|100|100|100|100|100|100|93|99|100|87|96|100|0|5.5|20|0|0.2|0.5|0|0.3|0.5|0|0.6|1|0|1.7|5|0|2.7|5|30|47|50|||||||40|47.5|55|0|0|0|0|0.25|0.5||||1.34|1.42|1.49||||1.69|1.77|1.87|2.58|0.01|0.215|0.42|0.14|0.16|0.18||||30.5|32.8|34.9|21.7|26|30.4|40|43|46|5.6|7.6|9.6|49|57|65|29|35|40|26|37|46|".37"|".37"|0|5|12|0|0|0|0|0|0|0|0|0|26.4|34.3|40.2||||25.9|67.6|78.9|7.4|7.9|8.4||||||||||0|2.2|4.3|||||||||||||||||||||"10021999"|"28275010"
"Bt3"||"B"||3|48|76|85|85|107|120||31||0|0|0|0|0|0|100|100|100|100|100|100|93|99|100|87|96|100|0|5.3|20|0|0.2|0.5|0|0.3|0.5|0|0.6|1|0|1.7|5|0|2.5|5|30|44.7|50|||||||40|50|55|0|0|0|0|0.25|0.5||||1.45|1.47|1.49||||1.84|1.86|1.94|2.57|0.42|0.91|1.4|0.13|0.13|0.18||||30.6|33.6|35.1|21.9|27.7|30.7|40|41|41|5.6|8.2|9.6|49|60|65|29|36|40|26|39|46|".37"|".37"|0|0|0|0|0|0|0|0|0|0|0|0|26.4|35.9|40.2||||25|37.4|41.7|6.6|7.5|8.4||||||||||0|3.5|6.5|||||||||||||||||||||"10021999"|"28275011"
"Bt1"||"B"||1|20|28|35|35|41|48||13||0|0|0|0|0|0|100|100|100|100|100|100|94|100|100|84|91|96|0|15|25|0|0.1|0.9|0|0.1|0.8|0|1|3|0|2.8|8|0|11|15|38|47|55|||||||35|38|40|0|0|0|0.5|0.75|1||||1.41|1.44|1.46||||1.68|1.71|1.73|2.58|4|9|14|0.18|0.19|0.22||||33.4|34.5|35.2|20.8|22.8|24.2|41|42|43|5.1|5.8|6.3|46|49|52|25|27|29|21|26|31|".43"|".43"|0|0|0|0|0|0|0|0|0|0|0|0|26.7|29.3|31||||23.4|27.1|32.5|5.6|6.7|7.8||||||||||1.7|5.1|8.4|||||||||||||||||||||"10021999"|"28275012"
"Ap"||"A"|||0|0|0|20|28|35||28||0|0|0|0|0|0|100|100|100|100|100|100|88|94|100|73|78|91|0|26.5|32|0|2.1|5|0|3|5|0|4.3|8|0|8.3|10|0|8.8|12|50|53.5|82|||||||15|20|27|0|0|0|1|2|3||||1.3|1.34|1.38||||1.4|1.44|1.5|2.59|4|9|14|0.15|0.2|0.24||||25.1|28.4|31.8|9.3|13.2|18.1|44|46|47|1.6|2.5|3.8|28|34|43|9|13|19|4|9|18|".49"|".49"|0|0|0|0|0|0|0|0|0|0|0|0|12.8|17|22.7||||9.4|16.4|24.2|5.6|6.7|7.8||||||||||0.3|4.2|8.2|||||||||||||||||||||"10021999"|"28275013"
"Ap"||"A"||||0|||30|||||0|0|0|0|0|0|100|100|100|100|100|100|96|98|100|65|81|97|32|44.3|52||4.3|||5.9|||7.9|||13.7|||12.5||27|40.7|50|||||||12|15|18||||1|2|3||||1.3|1.43|1.55|||||1.5|||4.233|9.1735|14.114|0.12|0.15|0.18|||||26.9|||11.3|||42||0|1.5|2.9|24|30|35|7|9|12|0|3|9|".43"|".43"|0|0|0|0|0|0|3|8|13|0|1|2|7|9|11|||||||5.6|6.5|7.3|||||||||||||||||||||||||||||||||"10022000"|"28275014"
"BA"||"BA"||||30|||38|||||0|0|0|0|0|0|100|100|100|100|100|100|96|98|100|60|79|98|0|37.9|53||3.4|||4.8|||6.6|||11.9|||11.2||15|35.6|82|||||||18|26.5|35||||1|1.5|2||||1.4|1.55|1.7|||||1.77|||1.4114|2.8222|4.233|0.1|0.13|0.15|||||32|||18.5|||38||3|4.5|5.9|31|40|49|12|18|25|2|10|21|".37"|".37"|0|0|0|0|0|0|13|19|25|0|2|4|11|16|21|||||||5.6|6.5|7.3|||||||||||||||||||||||||||||||||"10022000"|"28275015"
"Bt1"||"B"||1||38|||61|||||0|0|0|0|0|0|100|100|100|100|100|100|96|98|100|70|84|98|0|28.1|45||2.2|||2.7|||5.3|||9.8|||8.1||0|29.4|60|||||||35|42.5|50||||0|0.25|0.5||||1.35|1.5|1.65|||||1.86|||0.4233|0.9174|1.4114|0.1|0.13|0.15|||||32.7|||25.8|||41||6|7.5|8.9|45|53|61|25|31|37|9|22|38|".32"|".32"|0|0|0|0|0|0|13|19|25|0|4|8|21|25|29|||||||5.6|7|8.4|||||||||||||||||||||||||||||||||"10022000"|"28275016"
"BC"||"BC"||||81|||203|||||0|0|0|0|0|0|100|100|100|100|100|100|96|98|100|70|84|98|0|28.1|45||2.3|||2.8|||5.4|||9.7|||7.9||0|33.4|60|||||||35|38.5|50||||0|0.25|0.5||||1.35|1.5|1.65|||||1.86|||0.4233|0.9174|1.4114|0.1|0.13|0.15|||||34.8|||23.4|||41||6|7.5|8.9|45|53|61|25|31|37|9|22|38|".32"|".32"|0|0|0|0|0|0|13|19|25|0|4|8|21|25|29|||||||5.6|7|8.4|||||||||||||||||||||||||||||||||"10022000"|"28275017"
"Bt2"||"B"||2||61|||81|||||0|0|0|0|0|0|100|100|100|100|100|100|96|98|100|70|84|98|0|28.1|45||2.3|||2.8|||5.4|||9.7|||7.9||0|33.4|60|||||||35|38.5|50||||0|0.25|0.5||||1.35|1.5|1.65|||||1.86|||0.4233|0.9174|1.4114|0.1|0.13|0.15|||||34.8|||23.4|||41||6|7.5|8.9|45|53|61|25|31|37|9|22|38|".32"|".32"|0|0|0|0|0|0|13|19|25|0|4|8|21|25|29|||||||5.6|7|8.4|||||||||||||||||||||||||||||||||"10022000"|"28275018"
"A"||"A"||||0|||18|||||0|0|0|0|3|5|75|87.5|100|75|87.5|100|70|85|100|51|74.5|98|15|26|32||2.1|||3|||4.2|||8.2|||8.5||50|52|67|||||||18|22|26||||0.5|1.75|3||||1.3|1.4|1.5|||||1.47|||4.233|9.1735|14.114|0.12|0.17|0.22|||||26.9|||13.3|||37||0|1.5|2.9|30|33.5|37|8|11|14|1|7|14|".43"|".43"|0|0|0|0|0|0|0|0|0|0|0|0|11|13.5|16|||||||5.1|5.8|6.5|||||||||||||||||||||||||||||||||"10022001"|"28275019"
"Bt"||"B"||||18|||84|||||0|0|0|0|0|0|98|99|100|95|97.5|100|95|97.5|100|90|94.5|99|0|5.5|45||0.2|||0.3|||0.6|||1.7|||2.7||0|47|60|||||||40|47.5|55||||0|0.5|1||||1.35|1.48|1.6|||||1.84|||0.4233|0.9174|1.4114|0.1|0.14|0.18|||||33.7|||28.3|||40||6|7.5|8.9|41|55.5|70|20|30|40|18|32|47|".32"|".32"|0|0|0|0|0|0|0|0|0|0|0|0|24|28.5|33|||||||5.6|7|8.4|||||||||||||||||||||||||||||||||"10022001"|"28275020"
"Cr"||"C"||||84|||107||||||||||||||||||||||||||||||||||||||||||||||||||||||||||||||1.85|1.93|2||||||||0|0.711|1.4114||||||||||||||||||||||||||||||||||||||||||||||||||||||||||||||||||||||||||||||||||||||"10022001"|"28275021"
"BA"||"BA"||||28|||51|||||0|0|0|0|0|0|100|100|100|100|100|100|96|98|100|80|89|98|0|18.1|45||0.2|||0.4|||1.2|||5.2|||11.1||15|50.9|65|||||||27|31|35||||0.5|0.75|1||||1.45|1.58|1.7|||||1.8|||1.4114|2.8222|4.233|0.15|0.19|0.22|||||33.3|||20.6|||37||3|4.5|5.9|33|38|43|12|16|20|8|14|21|".43"|".43"|0|0|0|0|0|0|0|0|0|0|0|0|16|18.5|21|||||||5.6|6.7|7.8|||||||||||||||||||||||||||||||||"10021767"|"28274138"
"Bt1"||"B"||1||51|||79|||||0|0|0|0|0|0|100|100|100|100|100|100|96|98|100|80|89|98|0|15.5|45||1.1|||1.7|||2.4|||4.9|||5.4||0|47|65|||||||35|37.5|60||||0|0.25|0.5||||1.35|1.5|1.65|||||1.86|||0.0106|0.217|0.4233|0.12|0.16|0.2|||||37.5|||28.8|||41||6|7.5|8.9|37|48.5|60|15|24.5|34|11|23|38|".37"|".37"|0|0|0|0|0|0|0|0|0|0|0|0|21|28|35|||||||5.6|7|8.4|||||||||||||||||||||||||||||||||"10021767"|"28274139"
"Bt2"||"B"||2||79|||107|||||0|0|0|0|0|0|100|100|100|100|100|100|96|98|100|90|94.5|99|0|5.3|45||0.2|||0.3|||0.6|||1.7|||2.5||0|44.7|60|||||||40|50|60||||0|0.25|0.5||||1.35|1.48|1.6|||||1.84|||0.0106|0.217|0.4233|0.12|0.15|0.18|||||34.7|||29.9|||41||6|7.5|8.9|41|50.5|60|18|26|34|17|27|39|".37"|".37"|0|0|0|0|0|0|0|0|0|0|0|0|24|29.5|35|||||||6.6|7.5|8.4|||||||||||||||||||||||||||||||||"10021767"|"28274140"
"Btk"||"B"||||107|||157|||||0|0|0|0|0|0|100|100|100|100|100|100|96|98|100|80|89|98|0|5.5|45||0.2|||0.3|||0.6|||1.7|||2.7||0|47|65|||||||35|47.5|60||||0|0.25|0.5||||1.35|1.5|1.65|||||1.86|||0.0106|0.217|0.4233|0.12|0.16|0.2|||||34.2|||28.8|||41||6|7.5|8.9|37|48.5|60|15|24.5|34|11|23|38|".37"|".37"|0|0|0|0|0|0|0|0|0|0|0|0|21|28|35|||||||7.4|7.9|8.4|||||||||||||||||||||||||||||||||"10021767"|"28274141"
"A"||"A"||||0|||28|||||0|0|0|0|0|0|100|100|100|100|100|100|96|98|100|65|81|97|0|27.3|32||2.2|||3.1|||4.4|||8.6|||9||50|54.7|82|||||||10|18|26||||1|2|3||||1.3|1.43|1.55|||||1.5|||4.233|9.1735|14.114|0.15|0.2|0.24|||||28.2|||13|||42||0|1.5|2.9|22|29.5|37|2|8|14|0|5|14|".49"|".49"|0|0|0|0|0|0|0|0|0|0|0|0|6|10.5|15|||||||5.6|6.7|7.8|||||||||||||||||||||||||||||||||"10021767"|"28274142"
"A"||"A"||||0|||28|||||0|0|0|0|0|0|100|100|100|100|100|100|96|98|100|65|75|85|23|42|53||3.9|||5.5|||7.4|||13.1|||12.1||27|37.5|50|||||||15|20.5|26||||1|2|3||||1.3|1.43|1.55|||||1.5|||4.233|9.1735|14.114|0.15|0.18|0.2|||||29.3|||14.4|||42||0|1.5|2.9|25|30|35|4|8.5|13|0|5|10|".37"|".37"|0|0|0|0|0|0|0|0|0|0|0|0|10|13|16|||||||5.6|6.7|7.8|||||||||||||||||||||||||||||||||"10021768"|"28274143"
"BA"||"BA"||||28|||38|||||0|0|0|0|0|0|100|100|100|98|99|100|94|97|100|36|60.5|85|23|41.1|80||3.9|||5.4|||7.2|||12.8|||11.8||0|36.9|50|||||||18|22|26||||0.5|1.25|2||||1.4|1.55|1.7|||||1.62|||4.233|9.1735|14.114|0.11|0.16|0.2|||||29.9|||15.3|||38||0|1.5|2.9|22|28.5|35|4|8.5|13|0|2|10|".37"|".37"|0|0|0|0|0|0|0|0|0|0|0|0|11|13.5|16|||||||5.6|6.7|7.8|||||||||||||||||||||||||||||||||"10021768"|"28274144"
"Bt"||"B"||||38|||86|||||0|0|0|0|0|0|85|92.5|100|85|92.5|100|80|90|100|30|60|90|20|55.1|80||1.3|||8.1|||14.6|||20|||11.1||0|17.4|53|||||||20|27.5|35||||0.5|0.75|1||||1.4|1.55|1.7|||||1.62|||4.233|9.1735|14.114|0.11|0.16|0.2|||||24.5|||17.3|||36||0|1.5|2.9|25|32.5|40|7|12.5|18|0|5|17|".32"|".32"|0|0|0|0|0|0|0|0|0|0|0|0|13|17|21|||||||5.6|6.7|7.8|||||||||||||||||||||||||||||||||"10021768"|"28274145"
"Cr"||"C"||||86|||102||||||||||||||||||||||||||||||||||||||||||||||||||||||||||||||1.85|1.93|2||||||||0|0.711|1.4114||||||||||||||||||||||||||||||||||||||||||||||||||||||||||||||||||||||||||||||||||||||"10021768"|"28274146"
"A"||"A"||||0|||13|||||0|0|0|0|3|5|75|87.5|100|75|87.5|100|70|85|100|51|74.5|98|15|26|32||2.1|||3|||4.2|||8.2|||8.5||50|52|67|||||||18|22|26||||0.5|1.75|3||||1.3|1.4|1.5|||||1.47|||4.233|9.1735|14.114|0.12|0.17|0.22|||||26.9|||13.3|||37||0|1.5|2.9|30|33.5|37|8|11|14|1|7|14|".43"|".43"|0|0|0|0|0|0|0|0|0|0|0|0|11|13.5|16|||||||5.1|5.8|6.5|||||||||||||||||||||||||||||||||"10021769"|"28274147"
"Bt"||"B"||||13|||86|||||0|0|0|0|0|0|98|99|100|95|97.5|100|95|97.5|100|90|94.5|99|0|5.5|45||0.2|||0.3|||0.6|||1.7|||2.7||0|47|60|||||||40|47.5|55||||0|0.5|1||||1.35|1.48|1.6|||||1.84|||0.4233|0.9174|1.4114|0.1|0.14|0.18|||||33.7|||28.3|||40||6|7.5|8.9|41|55.5|70|20|30|40|18|32|47|".32"|".32"|0|0|0|0|0|0|0|0|0|0|0|0|24|28.5|33|||||||5.6|7|8.4|||||||||||||||||||||||||||||||||"10021769"|"28274148"
"Cr"||"C"||||86|||122||||||||||||||||||||||||||||||||||||||||||||||||||||||||||||||1.85|1.93|2||||||||0|0.711|1.4114||||||||||||||||||||||||||||||||||||||||||||||||||||||||||||||||||||||||||||||||||||||"10021769"|"28274149"
"A"||"A"||||0|||23|||||0|0|0|0|0|0|100|100|100|100|100|100|96|98|100|65|81|97|0|27.3|32||2.2|||3.1|||4.4|||8.6|||9||50|54.7|82|||||||10|18|26||||1|2|3||||1.3|1.43|1.55|||||1.5|||4.233|9.1735|14.114|0.15|0.2|0.24|||||28.2|||13|||42||0|1.5|2.9|22|29.5|37|2|8|14|0|5|14|".49"|".49"|0|0|0|0|0|0|0|0|0|0|0|0|6|10.5|15|||||||5.6|6.7|7.8|||||||||||||||||||||||||||||||||"10021770"|"28274150"
"BA"||"BA"||||23|||46|||||0|0|0|0|0|0|100|100|100|100|100|100|96|98|100|80|89|98|0|18.1|45||0.2|||0.4|||1.2|||5.2|||11.1||15|50.9|65|||||||27|31|35||||0.5|0.75|1||||1.45|1.58|1.7|||||1.8|||1.4114|2.8222|4.233|0.15|0.19|0.22|||||33.3|||20.6|||37||3|4.5|5.9|33|38|43|12|16|20|8|14|21|".43"|".43"|0|0|0|0|0|0|0|0|0|0|0|0|16|18.5|21|||||||5.6|6.7|7.8|||||||||||||||||||||||||||||||||"10021770"|"28274151"
"Bt1"||"B"||1||46|||96|||||0|0|0|0|0|0|100|100|100|100|100|100|96|98|100|80|89|98|0|5.5|45||0.2|||0.3|||0.6|||1.7|||2.7||0|47|65|||||||35|47.5|60||||0|0.25|0.5||||1.35|1.5|1.65|||||1.86|||0.0106|0.217|0.4233|0.12|0.16|0.2|||||34.2|||28.8|||41||6|7.5|8.9|37|48.5|60|15|24.5|34|11|23|38|".37"|".37"|0|0|0|0|0|0|0|0|0|0|0|0|21|28|35|||||||5.6|7|8.4|||||||||||||||||||||||||||||||||"10021770"|"28274152"
"Bt2"||"B"||2||96|||183|||||0|0|0|0|0|0|100|100|100|100|100|100|96|98|100|90|94.5|99|0|5.3|45||0.2|||0.3|||0.6|||1.7|||2.5||0|44.7|60|||||||40|50|60||||0|0.25|0.5||||1.35|1.48|1.6|||||1.84|||0.0106|0.217|0.4233|0.12|0.15|0.18|||||34.7|||29.9|||41||6|7.5|8.9|41|50.5|60|18|26|34|17|27|39|".37"|".37"|0|0|0|0|0|0|0|0|0|0|0|0|24|29.5|35|||||||6.6|7.5|8.4|||||||||||||||||||||||||||||||||"10021770"|"28274153"
"Bt3"||"B"||3||183|||203|||||0|0|0|0|0|0|100|100|100|100|100|100|96|98|100|80|89|98|0|5.5|45||0.2|||0.3|||0.6|||1.7|||2.7||0|47|60|||||||35|47.5|60||||0|0.25|0.5||||1.35|1.5|1.65|||||1.86|||0.0106|0.217|0.4233|0.12|0.16|0.2|||||34.2|||28.8|||41||6|7.5|8.9|37|48.5|60|15|24.5|34|11|23|38|".37"|".37"|0|0|0|0|0|0|0|0|0|0|0|0|21|28|35|||||||7.4|7.9|8.4|||||||||||||||||||||||||||||||||"10021770"|"28274154"
"A"||"A"||||0|||23|||||0|0|0|0|0|0|100|100|100|100|100|100|96|98|100|80|88.5|97|0|24.8|32||2.1|||2.8|||2.5|||7.5|||9.9||50|52.7||||||||18|22.5|27||||1|2|3||||1.2|1.3|1.4|||||1.36|||4.233|9.1735|14.114|0.16|0.2|0.24|||||29.1|||14.1|||47||0|1.5|2.9|30|33.5|37|8|10.5|13|5|9|13|".49"|".49"|0|0|0|0|0|0|2|3|4|0|2|4|11|14|17|||||||5.1|6.5|7.8|||||||||||||||||||||||||||||||||"10021771"|"28274155"
"Btg"||"B"||||23|||183|||||0|0|0|0|0|0|100|100|100|100|100|100|98|99|100|90|94.5|99|0|7.7|20||0.2|||0.5|||0.9|||2.4|||3.7||40|49.8|65|||||||30|42.5|55||||1|1.5|2||||1.45|1.55|1.65|||||1.93|||0.0106|0.217|0.4233|0.14|0.18|0.22|||||33.9|||28.3|||38||6|7.5|8.9|37|48.5|60|15|24.5|34|13|25|39|".49"|".49"|0|0|0|0|0|0|4|6|8|2|5|8|18|25.5|33|||||||5.6|7|8.4|||||||||||||||||||||||||||||||||"10021771"|"28274156"
"BC"||"BC"||||183|||193|||||0|0|0|0|0|0|100|100|100|100|100|100|96|98|100|90|94.5|99|0|5.3|45||0.2|||0.3|||0.6|||1.7|||2.5||0|44.7|60|||||||40|50|60||||0|0.25|0.5||||1.4|1.5|1.6|||||2.4|||0.0106|0.217|0.4233|0.12|0.15|0.18|||||34.9|||30.3|||41||9|17|25|41|55.5|70|26|35.5|45|23|36|51|".49"|".49"|0|0|0|0|1|2|4|9|13|4|6|8|24|30|36|||||||6.6|7.5|8.4|||||||||||||||||||||||||||||||||"10021771"|"28274157"
"A"||"A"||||0|||28|||||0|0|0|0|0|0|100|100|100|100|100|100|96|98|100|65|75|85|23|42|53||3.9|||5.5|||7.4|||13.1|||12.1||27|37.5|50|||||||15|20.5|26||||1|2|3||||1.3|1.43|1.55|||||1.5|||4.233|9.1735|14.114|0.15|0.18|0.2|||||29.3|||14.4|||42||0|1.5|2.9|25|30|35|4|8.5|13|0|5|10|".37"|".37"|0|0|0|0|0|0|0|0|0|0|0|0|10|13|16|||||||5.6|6.7|7.8|||||||||||||||||||||||||||||||||"10021772"|"28274158"
"BA"||"BA"||||28|||38|||||0|0|0|0|0|0|100|100|100|98|99|100|94|97|100|36|60.5|85|23|41.1|80||3.9|||5.4|||7.2|||12.8|||11.8||0|36.9|50|||||||18|22|26||||0.5|1.25|2||||1.4|1.55|1.7|||||1.62|||4.233|9.1735|14.114|0.11|0.16|0.2|||||29.9|||15.3|||38||0|1.5|2.9|22|28.5|35|4|8.5|13|0|2|10|".37"|".37"|0|0|0|0|0|0|0|0|0|0|0|0|11|13.5|16|||||||5.6|6.7|7.8|||||||||||||||||||||||||||||||||"10021772"|"28274159"
"Bt"||"B"||||38|||86|||||0|0|0|0|0|0|85|92.5|100|85|92.5|100|80|90|100|30|60|90|20|55.1|80||1.3|||8.1|||14.6|||20|||11.1||0|17.4|53|||||||20|27.5|35||||0.5|0.75|1||||1.4|1.55|1.7|||||1.62|||4.233|9.1735|14.114|0.11|0.16|0.2|||||24.5|||17.3|||36||0|1.5|2.9|25|32.5|40|7|12.5|18|0|5|17|".32"|".32"|0|0|0|0|0|0|0|0|0|0|0|0|13|17|21|||||||5.6|6.7|7.8|||||||||||||||||||||||||||||||||"10021772"|"28274160"
"Cr"||"C"||||86|||102||||||||||||||||||||||||||||||||||||||||||||||||||||||||||||||1.85|1.93|2||||||||0|0.711|1.4114||||||||||||||||||||||||||||||||||||||||||||||||||||||||||||||||||||||||||||||||||||||"10021772"|"28274161"
"A"||"A"||||0|||38|||||0|0|0|0|0|0|100|100|100|100|100|100|96|98|100|80|88.5|97|15|24.5|32||1.9|||2.7|||2.4|||7.5|||10||50|52|67|||||||20|23.5|27||||1|2|3||||1.4|1.53|1.65|||||1.6|||1.4114|7.7627|14.114|0.16|0.2|0.24|||||31.2|||17.2|||39||0|1.5|2.9|30|33.5|37|8|10.5|13|5|9|13|".43"|".43"|0|0|0|0|0|0|0|0|0|0|0|0|12|14.5|17|||||||5.6|6.5|7.3|||||||||||||||||||||||||||||||||"10021773"|"28274162"
"BA"||"BA"||||38|||53|||||0|0|0|0|0|0|100|100|100|100|100|100|98|99|100|80|89|98|15|18|32||0.2|||0.4|||1.2|||5.2|||11||45|54.5|67|||||||20|27.5|35||||1|2|3||||1.4|1.55|1.7|||||1.77|||1.4114|2.8222|4.233|0.16|0.2|0.24|||||32.8|||19.8|||38||3|4.5|5.9|30|40|50|8|16.5|25|5|15|28|".43"|".43"|0|0|0|0|0|0|0|0|0|0|0|0|12|16.5|21|||||||5.6|6.5|7.3|||||||||||||||||||||||||||||||||"10021773"|"28274163"
"Bt"||"B"||||53|||127|||||0|0|0|0|0|0|100|100|100|100|100|100|96|98|100|90|94.5|99|0|7.2|45||0.2|||0.4|||0.8|||2.3|||3.5||0|47.8|65|||||||35|45|55||||0.5|0.75|1||||1.35|1.53|1.7|||||1.9|||0.4233|0.9174|1.4114|0.12|0.17|0.22|||||34|||28.5|||39||6|7.5|8.9|37|48.5|60|15|24.5|34|13|25|39|".43"|".43"|0|0|0|0|0|0|0|0|0|0|0|0|21|27|33|||||||5.6|6.7|7.8|||||||||||||||||||||||||||||||||"10021773"|"28274164"
"BC"||"BC"||||127|||180|||||0|0|0|0|0|0|100|100|100|100|100|100|96|98|100|90|94.5|99|0|7.2|45||0.2|||0.4|||0.8|||2.3|||3.5||0|47.8|65|||||||35|45|55||||0.5|0.75|1||||1.35|1.53|1.7|||||1.9|||0.4233|0.9174|1.4114|0.12|0.17|0.22|||||34|||28.5|||39||6|7.5|8.9|37|48.5|60|15|24.5|34|13|25|39|".43"|".43"|0|1|2|0|1|2|0|0|0|0|0|0|21|27|33|||||||6.6|7.5|8.4|||||||||||||||||||||||||||||||||"10021773"|"28274165"
"A"||"A"||||0|||25|||||0|0|0|0|0|0|100|100|100|100|100|100|96|98|100|65|81|97|0|27.3|32||2.2|||3.1|||4.4|||8.6|||9||50|54.7|82|||||||10|18|26||||1|2|3||||1.3|1.43|1.55|||||1.5|||4.233|9.1735|14.114|0.15|0.2|0.24|||||28.2|||13|||42||0|1.5|2.9|22|29.5|37|2|8|14|0|5|14|".49"|".49"|0|0|0|0|0|0|0|0|0|0|0|0|6|10.5|15|||||||5.6|6.7|7.8|||||||||||||||||||||||||||||||||"10021774"|"28274166"
"BA"||"BA"||||25|||41|||||0|0|0|0|0|0|100|100|100|100|100|100|96|98|100|80|89|98|0|18.1|45||0.2|||0.4|||1.2|||5.2|||11.1||15|50.9|65|||||||27|31|35||||0.5|0.75|1||||1.45|1.58|1.7|||||1.8|||1.4114|2.8222|4.233|0.15|0.19|0.22|||||33.3|||20.6|||37||3|4.5|5.9|33|38|43|12|16|20|8|14|21|".43"|".43"|0|0|0|0|0|0|0|0|0|0|0|0|16|18.5|21|||||||5.6|6.7|7.8|||||||||||||||||||||||||||||||||"10021774"|"28274167"
"Bt1"||"B"||1||41|||91|||||0|0|0|0|0|0|100|100|100|100|100|100|96|98|100|80|89|98|0|5.5|45||0.2|||0.3|||0.6|||1.7|||2.7||0|47|65|||||||35|47.5|60||||0|0.25|0.5||||1.35|1.5|1.65|||||1.86|||0.0106|0.217|0.4233|0.12|0.16|0.2|||||34.2|||28.8|||41||6|7.5|8.9|37|48.5|60|15|24.5|34|11|23|38|".37"|".37"|0|0|0|0|0|0|0|0|0|0|0|0|21|28|35|||||||5.6|7|8.4|||||||||||||||||||||||||||||||||"10021774"|"28274168"
"Bt2"||"B"||2||91|||163|||||0|0|0|0|0|0|100|100|100|100|100|100|96|98|100|90|94.5|99|0|5.3|45||0.2|||0.3|||0.6|||1.7|||2.5||0|44.7|60|||||||40|50|60||||0|0.25|0.5||||1.35|1.48|1.6|||||1.84|||0.0106|0.217|0.4233|0.12|0.15|0.18|||||34.7|||29.9|||41||6|7.5|8.9|41|50.5|60|18|26|34|17|27|39|".37"|".37"|0|0|0|0|0|0|0|0|0|0|0|0|24|29.5|35|||||||6.6|7.5|8.4|||||||||||||||||||||||||||||||||"10021774"|"28274169"
"Bt3"||"B"||3||163|||203|||||0|0|0|0|0|0|100|100|100|100|100|100|96|98|100|80|89|98||5.5|||0.2|||0.3|||0.6|||1.7|||2.7|||47||||||||35|47.5|60||||0|0.25|0.5||||1.35|1.5|1.65|||||1.86|||0.0106|0.217|0.4233|0.12|0.16|0.2|||||34.2|||28.8|||41||6|7.5|8.9|37|48.5|60|15|24.5|34|11|23|38|".37"|".37"|0|0|0|0|0|0|0|0|0|0|0|0|21|28|35|||||||7.4|7.9|8.4|||||||||||||||||||||||||||||||||"10021774"|"28274170"
"A"||"A"||||0|||48|||||0|0|0|0|0|0|100|100|100|100|100|100|96|98|100|70|83.5|97|0|11.4|32||0.1|||0.4|||0.9|||3.4|||6.6||50|68.1|82|||||||15|20.5|26||||1|2|3||||1.3|1.4|1.5|||||1.46|||4.233|9.1735|14.114|0.16|0.2|0.24|||||29.1|||14.1|||43||0|1.5|2.9|22|29.5|37|2|7.5|13|0|5|13|".37"|".37"|0|0|0|0|0|0|0|0|0|0|0|0|9|12.5|16|||||||5.6|7|8.4|||||||||||||||||||||||||||||||||"10021775"|"28274171"
"AC"||"AC"||||48|||152|||||0|0|0|0|0|0|100|100|100|100|100|100|96|98|100|75|86.5|98|0|7.3|53||0.4|||0.6|||1|||2.3|||3||27|64.2|73|||||||18|28.5|35||||0.5|0.75|1||||1.4|1.55|1.7|||||1.77|||4.233|9.1735|14.114|0.15|0.2|0.24|||||31.4|||17.5|||39||3|4.5|5.9|30|36.5|43|8|14|20|4|12|21|".37"|".37"|0|1|1|0|0|0|0|0|0|0|0|0|11|16|21|||||||6.1|7.3|8.4|||||||||||||||||||||||||||||||||"10021775"|"28274172"
"A"||"A"||||0|||28|||||0|0|0|0|0|0|100|100|100|100|100|100|96|98|100|65|75|85|23|42|53||3.9|||5.5|||7.4|||13.1|||12.1||27|37.5|50|||||||15|20.5|26||||1|2|3||||1.3|1.43|1.55|||||1.5|||4.233|9.1735|14.114|0.15|0.18|0.2|||||29.3|||14.4|||42||0|1.5|2.9|25|30|35|4|8.5|13|0|5|10|".37"|".37"|0|0|0|0|0|0|0|0|0|0|0|0|10|13|16|||||||5.6|6.7|7.8|||||||||||||||||||||||||||||||||"10021776"|"28274173"
"BA"||"BA"||||28|||38|||||0|0|0|0|0|0|100|100|100|98|99|100|94|97|100|36|60.5|85|23|41.1|80||3.9|||5.4|||7.2|||12.8|||11.8||0|36.9|50|||||||18|22|26||||0.5|1.25|2||||1.4|1.55|1.7|||||1.62|||4.233|9.1735|14.114|0.11|0.16|0.2|||||29.9|||15.3|||38||0|1.5|2.9|22|28.5|35|4|8.5|13|0|2|10|".37"|".37"|0|0|0|0|0|0|0|0|0|0|0|0|11|13.5|16|||||||5.6|6.7|7.8|||||||||||||||||||||||||||||||||"10021776"|"28274174"
"Bt"||"B"||||38|||86|||||0|0|0|0|0|0|85|92.5|100|85|92.5|100|80|90|100|30|60|90|20|55.1|80||1.3|||8.1|||14.6|||20|||11.1||0|17.4|53|||||||20|27.5|35||||0.5|0.75|1||||1.4|1.55|1.7|||||1.62|||4.233|9.1735|14.114|0.11|0.16|0.2|||||24.5|||17.3|||36||0|1.5|2.9|25|32.5|40|7|12.5|18|0|5|17|".32"|".32"|0|0|0|0|0|0|0|0|0|0|0|0|13|17|21|||||||5.6|6.7|7.8|||||||||||||||||||||||||||||||||"10021776"|"28274175"
"Cr"||"C"||||86|||102||||||||||||||||||||||||||||||||||||||||||||||||||||||||||||||1.85|1.93|2||||||||0|0.711|1.4114||||||||||||||||||||||||||||||||||||||||||||||||||||||||||||||||||||||||||||||||||||||"10021776"|"28274176"
"A"||"A"||||0|||13|||||0|0|0|0|3|5|75|87.5|100|75|87.5|100|70|85|100|51|74.5|98|15|26|32||2.1|||3|||4.2|||8.2|||8.5||50|52|67|||||||18|22|26||||0.5|1.75|3||||1.3|1.4|1.5|||||1.47|||4.233|9.1735|14.114|0.12|0.17|0.22|||||26.9|||13.3|||37||0|1.5|2.9|30|33.5|37|8|11|14|1|7|14|".43"|".43"|0|0|0|0|0|0|0|0|0|0|0|0|11|13.5|16|||||||5.1|5.8|6.5|||||||||||||||||||||||||||||||||"10021777"|"28274177"
"Bt"||"B"||||13|||86|||||0|0|0|0|0|0|98|99|100|95|97.5|100|95|97.5|100|90|94.5|99|0|5.5|45||0.2|||0.3|||0.6|||1.7|||2.7||0|47|60|||||||40|47.5|55||||0|0.5|1||||1.35|1.48|1.6|||||1.84|||0.4233|0.9174|1.4114|0.1|0.14|0.18|||||33.7|||28.3|||40||6|7.5|8.9|41|55.5|70|20|30|40|18|32|47|".32"|".32"|0|0|0|0|0|0|0|0|0|0|0|0|24|28.5|33|||||||5.6|7|8.4|||||||||||||||||||||||||||||||||"10021777"|"28274178"
"Cr"||"C"||||86|||122||||||||||||||||||||||||||||||||||||||||||||||||||||||||||||||1.85|1.93|2||||||||0|0.711|1.4114||||||||||||||||||||||||||||||||||||||||||||||||||||||||||||||||||||||||||||||||||||||"10021777"|"28274179"
"A"||"A"||||0|||20|||||0|3|5|0|8|13|71|88|100|37|76|100|34|75|100|30|66|94|0|18.7|20||0.2|||0.5|||1.3|||5.4|||11.3||40|47.8|73|||||||27|33.5|40||||1|2|3||||1.3|1.45|1.6|||||1.71|||1.4114|2.8222|4.233|0.1|0.15|0.2|||||27|||17.4|||33||3|4.5|5.9|37|43.5|50|15|20|25|5|15|28|".32"|".37"|0|3|5|0|0|0|0|0|0|0|0|0|21.5|26.4|31.2|||||||7.4|7.9|8.4|||||||||||||||||||||||||||||||||"10021789"|"28274228"
"BA"||"BA"||||20|||28|||||0|1|5|0|3|13|71|91|100|37|84|100|34|83|100|30|75|95|0|17.5|20||0.2|||0.4|||1.2|||5.1|||10.6||40|49|73|||||||27|33.5|40||||1|2|3||||1.3|1.45|1.6|||||1.68|||1.4114|2.8222|4.233|0.1|0.15|0.2|||||30.1|||19.4|||37||3|4.5|5.9|37|43.5|50|15|20|25|5|15|28|".32"|".37"|0|3|5|0|0|0|0|0|0|0|0|0|21.5|26.4|31.2|||||||7.4|7.9|8.4|||||||||||||||||||||||||||||||||"10021789"|"28274229"
"Bt"||"B"||||28|||66|||||0|0|0|0|0|0|80|89|100|59|78|100|53|77|100|50|74|100|0|7.2|20||0.2|||0.4|||0.8|||2.3|||3.5||40|47.8|65|||||||35|45|55||||0.5|0.75|1||||1.35|1.5|1.65|||||1.9|||0.4233|0.9174|1.4114|0.1|0.14|0.18|||||30.2|||23.8|||38||6|7.5|8.9|41|55.5|70|20|30|40|12|27|46|".32"|".37"|0|3|5|0|0|0|0|0|0|0|0|0|26.2|33|39.6|||||||7.4|7.9|8.4|||||||||||||||||||||||||||||||||"10021789"|"28274230"
"Bk"||"B"||||66|||96|||||0|0|0|0|0|0|80|89|100|59|78|100|53|77|100|50|74|100|0|7.2|20||0.2|||0.4|||0.8|||2.3|||3.5||40|47.8|65|||||||35|45|55||||0.5|0.75|1||||1.35|1.5|1.65|||||1.9|||0.4233|0.9174|1.4114|0.1|0.14|0.18|||||30.2|||23.8|||38||6|7.5|8.9|41|55.5|70|20|30|40|12|27|46|".32"|".37"|0|3|5|0|0|0|0|0|0|0|0|0|26.2|33|39.6|||||||7.4|7.9|8.4|||||||||||||||||||||||||||||||||"10021789"|"28274231"
"Cr"||"C"||||96|||122|||||||||||||||||||||||||||0|||||||||||||||||||||||||||||||||||1.85|1.93|2||||||||0|0.711|1.4114||||||||||||||||||||||||||||||||||||||||||||||||||||||||||||||||||||||||||||||||||||||"10021789"|"28274232"
"A"||"A"||||0|||20|||||0|0|0|0|5|10|75|87.5|100|75|87.5|100|70|85|100|65|81.5|98|0|20|20||0.2|||0.5|||1.3|||5.8|||12.2||40|49|73|||||||27|31|35||||1|3|5||||1.3|1.45|1.6|||||1.68|||4.233|9.1735|14.114|0.18|0.2|0.22|||||30.5|||19.6|||34||3|4.5|5.9|33|44|55|12|19.5|27|5|16|31|".20"|".32"|0|0|0|0|0|0|0|0|0|0|0|0|16|18.5|21|||||||6.1|7.3|8.4|||||||||||||||||||||||||||||||||"10021790"|"28274233"
"R"||"R"||||20|||25||||||||||||||||||||||||||||||||||||||||||||||||||||||||||||||1.85|2.1|2.35||||||||0|0.005|0.0106||||||||||||||||||||||||||||||||||||||||||||||||||||||||||||||||||||||||||||||||||||||"10021790"|"28274234"
"A"||"A"||||0|||20|||||0|5|25|0|5|25|90|95|100|90|95|100|72|86|100|60|79|98|0|20|20||0.2|||0.5|||1.3|||5.8|||12.2||40|49|73|||||||27|31|35||||0.5|0.75|1||||1.3|1.43|1.55|||||1.65|||1.4114|2.8222|4.233|0.15|0.19|0.22|||||29.4|||17.1|||37||3|4.5|5.9|33|38|43|12|16|20|5|12|21|".37"|".37"|0|1|2|0|0|0|0|0|0|0|0|0|17|19|21|||||||6.6|7.5|8.4|||||||||||||||||||||||||||||||||"10021791"|"28274235"
"Bt"||"B"||||20|||71|||||0|5|25|0|5|25|90|95|100|90|95|100|72|86|100|49|73.5|98|0|5.5|45||0.2|||0.3|||0.6|||1.7|||2.7||0|47|60|||||||35|47.5|60||||0|0.25|0.5||||1.3|1.5|1.7|||||1.9|||0.4233|0.9174|1.4114|0.1|0.15|0.2|||||31.2|||26.3|||35||6|7.5|8.9|37|48.5|60|15|24.5|34|4|17|38|".37"|".37"|0|3|5|0|0|0|0|0|0|0|0|0|21|28.5|36|||||||7.9|8.2|8.4|||||||||||||||||||||||||||||||||"10021791"|"28274236"
"BC"||"BC"||||71|||91|||||0|0|0|0|0|0|100|100|100|100|100|100|96|98|100|80|89.5|99|0|9.7|45||0.3|||0.6|||1.1|||3.1|||4.6||0|42.8|60|||||||35|47.5|60||||0|0.25|0.5||||1.3|1.5|1.7|||||1.86|||0.4233|0.9174|1.4114|0.12|0.16|0.2|||||34.2|||28.8|||41||6|7.5|8.9|37|48.5|60|15|24.5|34|11|24|39|".37"|".37"|0|5|10|0|0|0|0|0|0|0|0|0|21|28.5|36|||||||7.9|8.2|8.4|||||||||||||||||||||||||||||||||"10021791"|"28274237"
"Cr"||"C"||||91|||107||||||||||||||||||||||||||||||||||||||||||||||||||||||||||||||1.85|1.93|2||||||||0|0.711|1.4114||||||||||||||||||||||||||||||0|0|0|0|0|0|0|0|0|||||||0|0|0|||||||||||||||||||||||||||||||||||||||"10021791"|"28274238"
"R"||"R"||||0|||203||||||||||||||||||||||||||||||||||||||||||||||||||||||||||||||1.85|2.05|2.35||||||||0|0.005|0.0106|0|0|0||||||||||||||||||||||||||||||||||||0|0|0|||||||||||||||||||||||||||||||||||||||||||"Very high"||"10021792"|"28274239"
"A"||"A"||||0|||15|||||0|0|0|0|8|15|90|95|100|85|92.5|100|80|85|90|55|70|85|23|42|53||3.9|||5.5|||7.4|||13.1|||12.1||27|37.5|50|||||||15|20.5|26||||1|2|3||||1.3|1.43|1.55|||||1.5|||14.114|28.222|42.33|0.13|0.17|0.2|||||26.8|||13.1|||36||0|1.5|2.9|15|23|31|0|5|10|0|1|7|".32"|".37"|0|0|0|0|0|0|0|0|0|0|0|0|10|13|16|||||||5.1|5.8|6.5|||||||||||||||||||||||||||||||||"10021793"|"28274240"
"Bw"||"B"||||15|||43|||||0|0|0|0|13|25|60|77.5|95|55|72.5|90|50|70|90|20|50|80|20|42.1|85||3.9|||5.5|||7.4|||13.1|||12.2||0|37.9|53|||||||10|20|30||||0|0.5|1||||1.45|1.58|1.7|||||1.68|||4.233|9.1735|14.114|0.09|0.14|0.18|||||21.2|||9.9|||24||0|1.5|2.9|15|25|35|2|8.5|15|0|1|11|".28"|".37"|0|0|0|0|0|0|0|0|0|0|0|0|7|12.5|18|||||||5.1|5.8|6.5|||||||||||||||||||||||||||||||||"10021793"|"28274241"
"Cr"||"C"||||43|||79||||||||||||||||||||||||||||||||||||||||||||||||||||||||||||||1.85|2.1|2.35||||||||1.4114|2.8222|4.233||||||||||||||||||||||||||||||||||||||||||||||||||||||||||||||||||||||||||||||||||||||"10021793"|"28274242"
"A"||"A"||||0|||30|||||0|0|0|0|0|0|100|100|100|100|100|100|95|97.5|100|75|86.5|98|0|20|20||0.2|||0.5|||1.3|||5.8|||12.2||40|49|73|||||||27|31|35||||1|2|3||||1.3|1.45|1.6|||||1.65|||1.4114|2.8222|4.233|0.16|0.18|0.2|||||33.2|||20.5|||42||3|4.5|5.9|33|38.5|44|12|16|20|7|14|22|".37"|".37"|0|0|0|0|0|0|0|0|0|0|0|0|17|19|21|||||||5.6|6.1|6.5|||||||||||||||||||||||||||||||||"10021794"|"28274243"
"BA"||"BA"||||30|||41|||||0|0|0|0|0|0|100|100|100|100|100|100|95|97.5|100|80|89.5|99|0|17.8|20||1.3|||1.9|||2.8|||5.6|||6.2||40|43.2|65|||||||35|39|45||||0.5|0.75|1||||1.3|1.45|1.6|||||1.8|||1.4114|2.8222|4.233|0.14|0.18|0.22|||||35.2|||24.1|||42||6|7.5|8.9|41|55.5|70|26|35.5|45|19|34|51|".37"|".37"|0|0|0|0|0|0|0|0|0|0|0|0|21|24|27|||||||5.6|6.7|7.8|||||||||||||||||||||||||||||||||"10021794"|"28274244"
"Bt"||"B"||||41|||84|||||0|0|0|0|0|0|90|95|100|90|95|100|85|92.5|100|75|87|99|0|5.3|20||0.2|||0.3|||0.6|||1.7|||2.5||40|44.7|60|||||||40|50|60||||0.5|0.75|1||||1.3|1.45|1.6|||||2.35|||0.0106|0.217|0.4233|0.14|0.16|0.18|||||33.7|||29|||40||9|17|25|41|55.5|70|26|35.5|45|17|32|51|".32"|".32"|0|1|2|0|0|0|0|0|0|0|0|0|24|30|36|||||||6.1|7.3|8.4|||||||||||||||||||||||||||||||||"10021794"|"28274245"
"BC"||"BC"||||84|||117|||||0|0|0|0|0|0|85|92.5|100|85|92.5|100|80|90|100|75|87|99|0|5.3|20||0.2|||0.3|||0.6|||1.7|||2.5||40|44.7|60|||||||40|50|60||||0|0.5|1||||1.3|1.45|1.6|||||2.37|||0.0106|0.217|0.4233|0.14|0.16|0.18|||||33.1|||28.3|||39||9|17|25|41|55.5|70|26|35.5|45|17|32|51|".32"|".32"|0|1|2|0|0|0|0|0|0|0|0|0|24|30|36|||||||6.1|7.3|8.4|||||||||||||||||||||||||||||||||"10021794"|"28274246"
"R"||"R"||||117|||122||||||||||||||||||||||||||||||||||||||||||||||||||||||||||||||1.85|2.1|2.35||||||||0|0.005|0.0106||||||||||||||||||||||||||||||||||||||||||||||||||||||||||||||||||||||||||||||||||||||"10021794"|"28274247"
"A"||"A"||||0|||20|||||0|5|25|0|5|25|90|95|100|90|95|100|72|86|100|60|79|98|0|20|20||0.2|||0.5|||1.3|||5.8|||12.2||40|49|73|||||||27|31|35||||0.5|0.75|1||||1.3|1.43|1.55|||||1.65|||1.4114|2.8222|4.233|0.15|0.19|0.22|||||29.4|||17.1|||37||3|4.5|5.9|33|38|43|12|16|20|5|12|21|".37"|".37"|0|1|2|0|0|0|0|0|0|0|0|0|17|19|21|||||||6.6|7.5|8.4|||||||||||||||||||||||||||||||||"10021795"|"28274248"
"Bt"||"B"||||20|||71|||||0|5|25|0|5|25|90|95|100|90|95|100|72|86|100|49|73.5|98|0|5.5|45||0.2|||0.3|||0.6|||1.7|||2.7||0|47|60|||||||35|47.5|60||||0|0.25|0.5||||1.3|1.5|1.7|||||1.9|||0.4233|0.9174|1.4114|0.1|0.15|0.2|||||31.2|||26.3|||35||6|7.5|8.9|37|48.5|60|15|24.5|34|4|17|38|".37"|".37"|0|3|5|0|0|0|0|0|0|0|0|0|21|28.5|36|||||||7.9|8.2|8.4|||||||||||||||||||||||||||||||||"10021795"|"28274249"
"BC"||"BC"||||71|||91|||||0|0|0|0|0|0|100|100|100|100|100|100|96|98|100|80|89.5|99|0|9.7|45||0.3|||0.6|||1.1|||3.1|||4.6||0|42.8|60|||||||35|47.5|60||||0|0.25|0.5||||1.3|1.5|1.7|||||1.86|||0.4233|0.9174|1.4114|0.12|0.16|0.2|||||34.2|||28.8|||41||6|7.5|8.9|37|48.5|60|15|24.5|34|11|24|39|".37"|".37"|0|5|10|0|0|0|0|0|0|0|0|0|21|28.5|36|||||||7.9|8.2|8.4|||||||||||||||||||||||||||||||||"10021795"|"28274250"
"Cr"||"C"||||91|||107||||||||||||||||||||||||||||||||||||||||||||||||||||||||||||||1.85|1.93|2||||||||0|0.711|1.4114||||||||||||||||||||||||||||||0|0|0|0|0|0|0|0|0|||||||0|0|0|||||||||||||||||||||||||||||||||||||||"10021795"|"28274251"
"A"||"A"||||0|||20|||||0|0|0|0|13|25|75|95|100|75|90|100|70|85|100|65|81.5|98|0|20|20||0.2|||0.5|||1.3|||5.8|||12.2||40|49|73|||||||27|31|35||||1|3|5||||1.3|1.45|1.6|||||1.69|||4.233|9.1735|14.114|0.18|0.2|0.22|||||29.5|||18.9|||32||3|4.5|5.9|33|44|55|12|19.5|27|5|16|31|".20"|".32"|0|0|0|0|0|0|0|0|0|0|0|0|16|18.5|21|||||||6.1|7.3|8.4|||||||||||||||||||||||||||||||||"10021796"|"28274252"
"R"||"R"||||20|||25||||||||||||||||||||||||||||||||||||||||||||||||||||||||||||||1.85|2.1|2.35||||||||0|0.005|0.0106||||||||||||||||||||||||||||||||||||||||||||||||||||||||||||||||||||||||||||||||||||||"10021796"|"28274253"
"R"||"R"||||0|||203||||||||||||||||||||||||||||||||||||||||||||||||||||||||||||||1.85|2.05|2.35||||||||0|0.005|0.0106|0|0|0||||||||||||||||||||||||||||||||||||0|0|0|||||||||||||||||||||||||||||||||||||||||||"Very high"||"10021797"|"28274254"
"A"||"A"||||0|||30|||||0|0|0|0|0|0|100|100|100|100|100|100|95|97.5|100|75|86.5|98|0|20|20||0.2|||0.5|||1.3|||5.8|||12.2||40|49|73|||||||27|31|35||||1|2|3||||1.3|1.45|1.6|||||1.65|||1.4114|2.8222|4.233|0.16|0.18|0.2|||||33.2|||20.5|||42||3|4.5|5.9|33|38.5|44|12|16|20|7|14|22|".37"|".37"|0|0|0|0|0|0|0|0|0|0|0|0|17|19|21|||||||5.6|6.1|6.5|||||||||||||||||||||||||||||||||"10021798"|"28274255"
"BA"||"BA"||||30|||41|||||0|0|0|0|0|0|100|100|100|100|100|100|95|97.5|100|80|89.5|99|0|17.8|20||1.3|||1.9|||2.8|||5.6|||6.2||40|43.2|65|||||||35|39|45||||0.5|0.75|1||||1.3|1.45|1.6|||||1.8|||1.4114|2.8222|4.233|0.14|0.18|0.22|||||35.2|||24.1|||42||6|7.5|8.9|41|55.5|70|26|35.5|45|19|34|51|".37"|".37"|0|0|0|0|0|0|0|0|0|0|0|0|21|24|27|||||||5.6|6.7|7.8|||||||||||||||||||||||||||||||||"10021798"|"28274256"
"Bt"||"B"||||41|||84|||||0|0|0|0|0|0|90|95|100|90|95|100|85|92.5|100|75|87|99|0|5.3|20||0.2|||0.3|||0.6|||1.7|||2.5||40|44.7|60|||||||40|50|60||||0.5|0.75|1||||1.3|1.45|1.6|||||2.35|||0.0106|0.217|0.4233|0.14|0.16|0.18|||||33.7|||29|||40||9|17|25|41|55.5|70|26|35.5|45|17|32|51|".32"|".32"|0|1|2|0|0|0|0|0|0|0|0|0|24|30|36|||||||6.1|7.3|8.4|||||||||||||||||||||||||||||||||"10021798"|"28274257"
"BC"||"BC"||||84|||117|||||0|0|0|0|0|0|85|92.5|100|85|92.5|100|80|90|100|75|87|99|0|5.3|20||0.2|||0.3|||0.6|||1.7|||2.5||40|44.7|60|||||||40|50|60||||0|0.5|1||||1.3|1.45|1.6|||||2.37|||0.0106|0.217|0.4233|0.14|0.16|0.18|||||33.1|||28.3|||39||9|17|25|41|55.5|70|26|35.5|45|17|32|51|".32"|".32"|0|1|2|0|0|0|0|0|0|0|0|0|24|30|36|||||||6.1|7.3|8.4|||||||||||||||||||||||||||||||||"10021798"|"28274258"
"R"||"R"||||117|||122||||||||||||||||||||||||||||||||||||||||||||||||||||||||||||||1.85|2.1|2.35||||||||0|0.005|0.0106||||||||||||||||||||||||||||||||||||||||||||||||||||||||||||||||||||||||||||||||||||||"10021798"|"28274259"
"BA"||"BA"||||20|||28|||||0|1|5|0|3|13|71|91|100|37|84|100|34|83|100|30|75|95|0|17.5|20||0.2|||0.4|||1.2|||5.1|||10.6||40|49|73|||||||27|33.5|40||||1|2|3||||1.3|1.45|1.6|||||1.68|||1.4114|2.8222|4.233|0.1|0.15|0.2|||||30.1|||19.4|||37||3|4.5|5.9|37|43.5|50|15|20|25|5|15|28|".32"|".37"|0|3|5|0|0|0|0|0|0|0|0|0|21.5|26.4|31.2|||||||7.4|7.9|8.4|||||||||||||||||||||||||||||||||"10021799"|"28274260"
"Bt"||"B"||||28|||66|||||0|0|0|0|0|0|80|89|100|59|78|100|53|77|100|50|74|100|0|7.2|20||0.2|||0.4|||0.8|||2.3|||3.5||40|47.8|65|||||||35|45|55||||0.5|0.75|1||||1.35|1.5|1.65|||||1.9|||0.4233|0.9174|1.4114|0.1|0.14|0.18|||||30.2|||23.8|||38||6|7.5|8.9|41|55.5|70|20|30|40|12|27|46|".32"|".37"|0|3|5|0|0|0|0|0|0|0|0|0|26.2|33|39.6|||||||7.4|7.9|8.4|||||||||||||||||||||||||||||||||"10021799"|"28274261"
"Bk"||"B"||||66|||96|||||0|0|0|0|0|0|80|89|100|59|78|100|53|77|100|50|74|100|0|7.2|20||0.2|||0.4|||0.8|||2.3|||3.5||40|47.8|65|||||||35|45|55||||0.5|0.75|1||||1.35|1.5|1.65|||||1.9|||0.4233|0.9174|1.4114|0.1|0.14|0.18|||||30.2|||23.8|||38||6|7.5|8.9|41|55.5|70|20|30|40|12|27|46|".32"|".37"|0|3|5|0|0|0|0|0|0|0|0|0|26.2|33|39.6|||||||7.4|7.9|8.4|||||||||||||||||||||||||||||||||"10021799"|"28274262"
"Cr"||"C"||||96|||122|||||||||||||||||||||||||||0|||||||||||||||||||||||||||||||||||1.85|1.93|2||||||||0|0.711|1.4114||||||||||||||||||||||||||||||||||||||||||||||||||||||||||||||||||||||||||||||||||||||"10021799"|"28274263"
"A"||"A"||||0|||20|||||0|3|5|0|8|13|71|88|100|37|76|100|34|75|100|30|66|94|0|18.7|20||0.2|||0.5|||1.3|||5.4|||11.3||40|47.8|73|||||||27|33.5|40||||1|2|3||||1.3|1.45|1.6|||||1.71|||1.4114|2.8222|4.233|0.1|0.15|0.2|||||27|||17.4|||33||3|4.5|5.9|37|43.5|50|15|20|25|5|15|28|".32"|".37"|0|3|5|0|0|0|0|0|0|0|0|0|21.5|26.4|31.2|||||||7.4|7.9|8.4|||||||||||||||||||||||||||||||||"10021799"|"28274264"
"A"||"A"||||0|||25|||||0|0|0|0|0|0|100|100|100|100|100|100|96|98|100|80|88.5|97|0|11.3|32||0.1|||0.4|||0.9|||3.3|||6.6||50|67.7|82|||||||15|21|27||||1|2|3||||1.3|1.43|1.55|||||1.5|||4.233|9.1735|14.114|0.16|0.2|0.24|||||29.5|||14.6|||42||0|1.5|2.9|21|29|37|1|8|15|0|6|15|".37"|".37"|0|0|0|0|0|0|0|0|0|0|0|0|9|12.5|16|||||||5.6|6.1|6.5|||||||||||||||||||||||||||||||||"10021813"|"28274306"
"BA"||"BA"||||25|||46|||||0|0|0|0|0|0|100|100|100|100|100|100|96|98|100|80|89|98|0|7.3|45||0.4|||0.6|||1|||2.3|||3||15|64.2|82|||||||18|28.5|35||||1|1.5|2||||1.45|1.58|1.7|||||1.8|||4.233|9.1735|14.114|0.16|0.18|0.2|||||32.3|||18.9|||37||3|4.5|5.9|30|36.5|43|9|14.5|20|6|13|21|".37"|".37"|0|0|0|0|0|0|0|0|0|0|0|0|11|16|21|||||||5.6|6.1|6.5|||||||||||||||||||||||||||||||||"10021813"|"28274307"
"Bt"||"B"||||46|||124||||||||0|8|30|85|97.5|100|85|92.5|100|80|90|100|70|84|98|0|6.7|45||0.3|||0.6|||0.9|||2.1|||2.8||15|62.3|73|||||||27|31|35||||0.5|0.75|1||||1.45|1.58|1.7|||||1.84|||4.233|9.1735|14.114|0.16|0.18|0.2|||||28.6|||17.8|||29||3|4.5|5.9|33|38|43|12|16|20|6|13|21|".32"|".32"|0|0|0|0|0|0|0|0|0|0|0|0|16|18.5|21|||||||5.1|6.2|7.3|||||||||||||||||||||||||||||||||"10021813"|"28274308"
"R"||"R"||||124|||127||||||||||||||||||||||||||||||||||||||||||||||||||||||||||||||1.85|2.1|2.35||||||||0|0.005|0.0106||||||||||||||||||||||||||||||||||||||||||||||||||||||||||||||||||||||||||||||||||||||"10021813"|"28274309"
"A"||"A"||||0|||23|||||0|0|0|0|0|0|100|100|100|100|100|100|96|98|100|80|88.5|97|0|11.4|32||0.1|||0.4|||0.9|||3.4|||6.6||50|68.1|82|||||||15|20.5|26||||1|2|3||||1.3|1.4|1.5|||||1.46|||4.233|9.1735|14.114|0.16|0.2|0.24|||||29.1|||14.1|||43||0|1.5|2.9|30|33.5|37|8|10.5|13|5|9|13|".37"|".37"|0|0|0|0|0|0|0|0|0|0|0|0|9|12|15|||||||5.6|6.1|6.5|||||||||||||||||||||||||||||||||"10021814"|"28274310"
"BA"||"BA"||||23|||33|||||0|0|0|0|0|0|100|100|100|100|100|100|96|98|100|65|81.5|98|0|7|53||0|||0|||0.2|||1.9|||4.9||15|69|82|||||||18|24|30||||0.5|0.75|1||||1.4|1.55|1.7|||||1.77|||4.233|9.1735|14.114|0.15|0.2|0.24|||||30.4|||15.9|||39||3|4.5|5.9|30|36.5|43|8|14|20|3|11|21|".37"|".37"|0|0|0|0|0|0|0|0|0|0|0|0|11|14.5|18|||||||5.6|6.1|6.5|||||||||||||||||||||||||||||||||"10021814"|"28274311"
"Bt"||"B"||||33|||76|||||0|0|0|0|0|0|85|92.5|100|85|92.5|100|85|92.5|100|70|84|98|0|6.2|45||0|||0|||0.2|||1.8|||4.2||15|60.8|73|||||||27|33|35||||0|0.25|0.5||||1.45|1.58|1.7|||||1.81|||4.233|9.1735|14.114|0.15|0.19|0.22|||||32.1|||20.2|||35||3|4.5|5.9|33|40.5|48|12|17|22|6|14|25|".32"|".32"|0|0|0|0|0|0|0|0|0|0|0|0|16|19.5|23|||||||5.1|6.2|7.3|||||||||||||||||||||||||||||||||"10021814"|"28274312"
"R"||"R"||||76|||81||||||||||||||||||||||||||||||||||||||||||||||||||||||||||||||1.85|2.1|2.35||||||||0|0.005|0.0106||||||||||||||||||||||||||||||||||||||||||||||||||||||||||||||||||||||||||||||||||||||"10021814"|"28274313"
"A"||"A"||||0|||23|||||0|0|0|0|0|0|100|100|100|100|100|100|95|97.5|100|75|86.5|98|0|20|20||0.2|||0.5|||1.3|||5.8|||12.2||40|49|73|||||||27|31|35||||1|2|3||||1.3|1.45|1.6|||||1.65|||1.4114|2.8222|4.233|0.16|0.18|0.2|||||33.2|||20.5|||42||3|4.5|5.9|33|38.5|44|12|16|20|7|14|22|".37"|".37"|0|0|0|0|0|0|0|0|0|0|0|0|17|19|21|||||||5.6|6.1|6.5|||||||||||||||||||||||||||||||||"10021815"|"28274314"
"BA"||"BA"||||23|||43|||||0|0|0|0|0|0|100|100|100|100|100|100|95|97.5|100|80|89.5|99|0|17.8|45||1.3|||1.9|||2.8|||5.6|||6.2||15|44.2|65|||||||35|38|45||||0.5|0.75|1||||1.3|1.45|1.6|||||1.8|||1.4114|2.8222|4.233|0.14|0.18|0.22|||||34.6|||23|||42||6|7.5|8.9|41|55.5|70|26|35.5|45|19|34|51|".37"|".37"|0|0|0|0|0|0|0|0|0|0|0|0|21|24|27|||||||5.6|6.7|7.8|||||||||||||||||||||||||||||||||"10021815"|"28274315"
"Bt"||"B"||||43|||84|||||0|0|0|0|0|0|90|95|100|90|95|100|85|92.5|100|75|87|99|0|5.3|20||0.2|||0.3|||0.6|||1.7|||2.5||40|44.7|60|||||||40|50|60||||0.5|0.75|1||||1.3|1.45|1.6|||||2.35|||0.0106|0.217|0.4233|0.14|0.16|0.18|||||33.7|||29|||40||9|17|25|41|55.5|70|26|35.5|45|17|32|51|".32"|".32"|0|1|2|0|0|0|0|0|0|0|0|0|24|30|36|||||||6.1|7.3|8.4|||||||||||||||||||||||||||||||||"10021815"|"28274316"
"BC"||"BC"||||84|||127|||||0|0|0|0|0|0|85|92.5|100|85|92.5|100|80|90|100|75|87|99|0|5.3|20||0.2|||0.3|||0.6|||1.7|||2.5||40|44.7|60|||||||40|50|60||||0|0.5|1||||1.3|1.45|1.6|||||2.37|||0.0106|0.217|0.4233|0.14|0.16|0.18|||||33.1|||28.3|||39||9|17|25|41|55.5|70|26|35.5|45|17|32|51|".32"|".32"|0|1|2|0|0|0|0|0|0|0|0|0|24|30|36|||||||6.1|7.3|8.4|||||||||||||||||||||||||||||||||"10021815"|"28274317"
"R"||"R"||||127|||152||||||||||||||||||||||||||||||||||||||||||||||||||||||||||||||1.85|2.1|2.35||||||||0|0.005|0.0106||||||||||||||||||||||||||||||||||||||||||||||||||||||||||||||||||||||||||||||||||||||"10021815"|"28274318"
"A"||"A"||||0|||36|||||0|0|0|0|0|0|100|100|100|100|100|100|96|98|100|80|89|98|0|20|20||0.2|||0.5|||1.3|||5.8|||12.2||40|49|65|||||||27|31|35||||1|2|3||||1.3|1.45|1.6|||||1.65|||1.4114|7.7627|14.114|0.16|0.2|0.24|||||33.2|||20.5|||42||3|4.5|5.9|30|36|42|11|15.5|20|7|13|21|".37"|".37"|0|0|0|0|0|0|0|0|0|0|0|0|17|19|21|||||||5.6|6.1|6.5|||||||||||||||||||||||||||||||||"10021816"|"28274319"
"BA"||"BA"||||36|||53|||||0|0|0|0|0|0|100|100|100|100|100|100|98|99|100|90|94|98|0|17|20||1.2|||1.8|||2.7|||5.4|||5.9||40|44.5|65|||||||35|38.5|50||||0|0.25|0.5||||1.45|1.58|1.7|||||1.8|||1.4114|2.8222|4.233|0.18|0.2|0.22|||||35.5|||24.7|||38||3|4.5|5.9|33|37.5|42|12|16|20|10|15|21|".37"|".37"|0|0|0|0|0|0|0|0|0|0|0|0|21|25.5|30|||||||5.6|6.1|6.5|||||||||||||||||||||||||||||||||"10021816"|"28274320"
"Bt"||"B"||||53|||140|||||0|0|0|0|10|20|75|95|100|75|87.5|100|70|85|100|68|83.5|99|0|7.7|20||0.2|||0.5|||0.9|||2.4|||3.7||40|49.8|65|||||||35|42.5|50||||0|0.25|0.5||||1.35|1.5|1.65|||||1.92|||0.4233|0.9174|1.4114|0.14|0.18|0.22|||||27.4|||20.5|||35||6|7.5|8.9|37|53.5|70|15|27.5|40|8|24|47|".37"|".37"|0|0|0|0|0|0|0|0|0|0|0|0|21|25.5|30|||||||5.6|7|8.4|||||||||||||||||||||||||||||||||"10021816"|"28274321"
"R"||"R"||||140|||152||||||||||||||||||||||||||||||||||||||||||||||||||||||||||||||1.85|2.1|2.35||||||||0.0106|0.217|0.4233||||||||||||||||||||||||||||||||||||||||||||||||||||||||||||||||||||||||||||||||||||||"10021816"|"28274322"
"BC"||"BC"||||102|||244|||||0|0|0|0|0|0|100|100|100|100|100|100|96|98|100|80|89|98|0|6.9|32||0.4|||0.6|||0.9|||2.2|||2.8||40|62.1|88|||||||18|31|35||||0|1|2||||1.4|1.55|1.7|||||1.77|||1.4114|7.7627|14.114|0.16|0.2|0.24|||||33.3|||20.6|||38||3|4.5|5.9|30|36|42|12|16|20|8|14|21|".37"|".37"|0|0|0|0|0|0|0|0|0|0|0|0|15|18|21|||||||5.6|7|8.4|||||||||||||||||||||||||||||||||"10021817"|"28274323"
"A"||"A"||||0|||33|||||0|0|0|0|0|0|100|100|100|100|100|100|96|98|100|80|88.5|97|0|11.4|32||0.1|||0.4|||0.9|||3.4|||6.6||50|68.1|82|||||||15|20.5|26||||1|2|3||||1.3|1.4|1.5|||||1.46|||4.233|9.1735|14.114|0.16|0.2|0.24|||||29.1|||14.1|||43||0|1.5|2.9|30|33.5|37|8|10.5|13|5|9|13|".37"|".37"|0|0|0|0|0|0|0|0|0|0|0|0|9|12.5|16|||||||5.6|6.5|7.3|||||||||||||||||||||||||||||||||"10021817"|"28274324"
"Bt"||"B"||||33|||102|||||0|0|0|0|0|0|100|100|100|100|100|100|96|98|100|80|89|98|0|6.7|32||0.3|||0.6|||0.9|||2.1|||2.8||40|62.3|82|||||||25|31|35||||0|1|2||||1.4|1.55|1.7|||||1.77|||1.4114|7.7627|14.114|0.16|0.2|0.24|||||33.3|||20.6|||38||3|4.5|5.9|30|36|42|12|16|20|8|14|21|".37"|".37"|0|0|0|0|0|0|0|0|0|0|0|0|15|18|21|||||||5.6|7|8.4|||||||||||||||||||||||||||||||||"10021817"|"28274325"
"Ap"||"A"||||0|||41|||||0|0|0|0|0|0|100|100|100|100|100|100|100|100|100|95|97.5|100|0|7.2|20||0.2|||0.4|||0.8|||2.3|||3.5||40|47.8|60|||||||40|45|50||||1|2.5|4||||1.4|1.5|1.6|||||1.81|||0.0106|0.217|0.4233|0.12|0.15|0.18|||||33.7|||27.9|||40||9|17|25|50|62.5|75|30|42.5|55|31|46|62|".28"|".28"|0|0|0|0|0|0|0|0|0|0|0|0|18|26.5|35|||||||5.1|6.5|7.8|||||||||||||||||||||||||||||||||"10021818"|"28274326"
"Bg"||"B"||||41|||183|||||0|0|0|0|0|0|100|100|100|100|100|100|100|100|100|95|97.5|100|0|5.5|45||0.2|||0.3|||0.6|||1.7|||2.7||0|47|65|||||||35|47.5|60||||0.5|0.75|1||||1.5|1.6|1.7|||||1.93|||0.0106|0.217|0.4233|0.13|0.15|0.18|||||31.7|||23.8|||37||9|17|25|40|60|80|20|35|50|20|39|60|".28"|".28"|0|0|0|0|0|0|0|0|0|0|0|0|16|20.5|25|||||||5.6|6.7|7.8|||||||||||||||||||||||||||||||||"10021818"|"28274327"
"BC"||"BC"||||102|||244|||||0|0|0|0|0|0|100|100|100|100|100|100|96|98|100|80|89|98|0|6.9|32||0.4|||0.6|||0.9|||2.2|||2.8||40|62.1|88|||||||18|31|35||||0|1|2||||1.4|1.55|1.7|||||1.77|||1.4114|7.7627|14.114|0.16|0.2|0.24|||||33.3|||20.6|||38||3|4.5|5.9|30|36|42|12|16|20|8|14|21|".37"|".37"|0|0|0|0|0|0|0|0|0|0|0|0|15|18|21|||||||5.6|7|8.4|||||||||||||||||||||||||||||||||"10021819"|"28274328"
"Ap"||"A"||||0|||20|||||0|0|0|0|0|0|100|100|100|100|100|100|96|98|100|80|88.5|97|0|11.4|32||0.1|||0.4|||0.9|||3.4|||6.6||50|68.1|82|||||||15|20.5|26||||1|2|3||||1.3|1.4|1.5|||||1.46|||4.233|9.1735|14.114|0.16|0.2|0.24|||||29.1|||14.1|||43||0|1.5|2.9|30|33.5|37|8|10.5|13|5|9|13|".37"|".37"|0|0|0|0|0|0|0|0|0|0|0|0|9|12.5|16|||||||5.6|6.5|7.3|||||||||||||||||||||||||||||||||"10021819"|"28274329"
"Bt"||"B"||||20|||102|||||0|0|0|0|0|0|100|100|100|100|100|100|96|98|100|80|89|98|0|6.7|32||0.3|||0.6|||0.9|||2.1|||2.8||40|62.3|82|||||||25|31|35||||0|1|2||||1.4|1.55|1.7|||||1.77|||1.4114|7.7627|14.114|0.16|0.2|0.24|||||33.3|||20.6|||38||3|4.5|5.9|30|36|42|12|16|20|8|14|21|".37"|".37"|0|0|0|0|0|0|0|0|0|0|0|0|15|18|21|||||||5.6|7|8.4|||||||||||||||||||||||||||||||||"10021819"|"28274330"
"BC"||"BC"||||102|||244|||||0|0|0|0|0|0|100|100|100|100|100|100|96|98|100|80|89|98|0|6.9|32||0.4|||0.6|||0.9|||2.2|||2.8||40|62.1|88|||||||18|31|35||||0|1|2||||1.4|1.55|1.7|||||1.77|||1.4114|7.7627|14.114|0.16|0.2|0.24|||||33.3|||20.6|||38||3|4.5|5.9|30|36|42|12|16|20|8|14|21|".37"|".37"|0|0|0|0|0|0|0|0|0|0|0|0|15|18|21|||||||5.6|7|8.4|||||||||||||||||||||||||||||||||"10021820"|"28274331"
"Ap"||"A"||||0|||30|||||0|0|0|0|0|0|100|100|100|100|100|100|96|98|100|80|88.5|97|0|11.4|32||0.1|||0.4|||0.9|||3.4|||6.6||50|68.1|82|||||||15|20.5|26||||1|2|3||||1.3|1.4|1.5|||||1.46|||4.233|9.1735|14.114|0.16|0.2|0.24|||||29.1|||14.1|||43||0|1.5|2.9|30|33.5|37|8|10.5|13|5|9|13|".37"|".37"|0|0|0|0|0|0|0|0|0|0|0|0|9|12.5|16|||||||5.6|6.5|7.3|||||||||||||||||||||||||||||||||"10021820"|"28274332"
"Bt"||"B"||||30|||102|||||0|0|0|0|0|0|100|100|100|100|100|100|96|98|100|80|89|98|0|6.7|32||0.3|||0.6|||0.9|||2.1|||2.8||40|62.3|82|||||||25|31|35||||0|1|2||||1.4|1.55|1.7|||||1.77|||1.4114|7.7627|14.114|0.16|0.2|0.24|||||33.3|||20.6|||38||3|4.5|5.9|30|36|42|12|16|20|8|14|21|".37"|".37"|0|0|0|0|0|0|0|0|0|0|0|0|15|18|21|||||||5.6|7|8.4|||||||||||||||||||||||||||||||||"10021820"|"28274333"
"Ap"||"A"||||0|||13|||||0|0|0|0|0|0|100|100|100|100|100|100|96|98|100|65|81|97|0|24|32||2|||2.7|||2.4|||7.3|||9.6||50|53|82|||||||20|23|27||||0.5|0.75|1||||1.35|1.45|1.55|||||1.52|||4.233|9.1735|14.114|0.11|0.15|0.18|||||29.3|||14.3|||42||0|1.5|2.9|22|30.5|39|3|9|15|0|6|16|".49"|".49"|0|0|0|0|0|0|0|7|13|0|2|4|12|15|18|||||||6.1|7.3|8.4|||||||||||||||||||||||||||||||||"10021821"|"28274334"
"Bt"||"B"||||13|||109|||||0|0|0|0|0|0|100|100|100|100|100|100|96|98|100|80|89|98|0|5.5|45||0.2|||0.3|||0.6|||1.7|||2.7||0|47|65|||||||35|47.5|60||||0|0.5|1||||1.4|1.53|1.65|||||1.9|||0.0106|0.217|0.4233|0.09|0.13|0.17|||||34.6|||29.7|||39||6|7.5|8.9|35|47.5|60|15|25|35|11|23|39|".55"|".55"|1|2|3|0|0|0|13|17|21|2|5|8|21|28|35|||||||7.4|8.2|9|||||||||||||||||||||||||||||||||"10021821"|"28274335"
"BC1"||"BC"||1||109|||203|||||0|0|0|0|0|0|100|100|100|100|100|100|96|98|100|80|89|98|0|5.5|45||0.2|||0.3|||0.6|||1.7|||2.7||0|47|65|||||||35|47.5|60||||0|0.5|1||||1.4|1.53|1.65|||||1.9|||0.0106|0.217|0.4233|0.09|0.13|0.17|||||34.6|||29.7|||39||6|7.5|8.9|35|47.5|60|15|25|35|11|23|39|".55"|".55"|1|2|3|0|0|0|13|17|21|2|5|8|21|28|35|||||||7.4|8.2|9|||||||||||||||||||||||||||||||||"10021821"|"28274336"
"Ap"||"A"||||0|||41|||||0|0|0|0|0|0|100|100|100|100|100|100|100|100|100|95|97.5|100|0|7.2|20||0.2|||0.4|||0.8|||2.3|||3.5||40|47.8|60|||||||40|45|50||||1|2.5|4||||1.4|1.5|1.6|||||1.81|||0.0106|0.217|0.4233|0.12|0.15|0.18|||||33.7|||27.9|||40||9|17|25|50|62.5|75|30|42.5|55|31|46|62|".28"|".28"|0|0|0|0|0|0|0|0|0|0|0|0|18|26.5|35|||||||5.1|6.5|7.8|||||||||||||||||||||||||||||||||"10021822"|"28274337"
"Bg"||"B"||||41|||183|||||0|0|0|0|0|0|100|100|100|100|100|100|100|100|100|95|97.5|100|0|5.5|45||0.2|||0.3|||0.6|||1.7|||2.7||0|47|65|||||||35|47.5|60||||0.5|0.75|1||||1.5|1.6|1.7|||||1.93|||0.0106|0.217|0.4233|0.13|0.15|0.18|||||31.7|||23.8|||37||9|17|25|40|60|80|20|35|50|20|39|60|".28"|".28"|0|0|0|0|0|0|0|0|0|0|0|0|16|20.5|25|||||||5.6|6.7|7.8|||||||||||||||||||||||||||||||||"10021822"|"28274338"
"A"||"A"||||0|||53|||||0|0|0|0|0|0|100|100|100|100|100|100|96|98|100|65|81|97|0|11.3|50||0.1|||0.4|||0.9|||3.3|||6.6||50|67.7|88|||||||15|21|27||||2|3|4||||1.3|1.43|1.55|||||1.5|||4.233|9.1735|14.114|0.15|0.2|0.24|||||30.4|||15.9|||42||0|1.5|2.9|26|31.5|37|8|12|16|2|8|16|".32"|".32"|0|0|0|0|0|0|0|0|0|0|0|0|10|13.5|17|||||||5.6|6.5|7.3|||||||||||||||||||||||||||||||||"10021823"|"28274339"
"C"||"C"||||53|||203|||||0|0|0|0|0|0|100|100|100|100|100|100|96|98|100|80|89|98|0|6.8|32||0|||0|||0.2|||1.9|||4.7||40|66.7|82|||||||18|26.5|35||||0.5|0.75|1||||1.4|1.55|1.7|||||1.77|||4.233|9.1735|14.114|0.16|0.2|0.24|||||31.4|||17.5|||39||3|4.5|5.9|28|35.5|43|9|15|21|5|13|22|".32"|".32"|0|0|0|0|0|0|0|0|0|0|0|0|11|16|21|||||||5.6|6.5|7.3|||||||||||||||||||||||||||||||||"10021823"|"28274340"
"A"||"A"||||0|||20|||||0|0|0|0|0|0|100|100|100|100|100|100|96|98|100|80|89|98|0|6.9|20||0.4|||0.6|||0.9|||2.2|||2.8||40|62.1|73|||||||27|31|35||||1|2|3||||1.3|1.43|1.55|||||1.63|||1.4114|2.8222|4.233|0.15|0.19|0.22|||||33.1|||20.2|||42||3|4.5|5.9|33|38|43|12|16|20|8|14|21|".37"|".37"|0|0|0|0|0|0|0|0|0|0|0|0|17|19|21|||||||5.1|5.8|6.5|||||||||||||||||||||||||||||||||"10021824"|"28274341"
"Btg1"||"B"||1||20|||119|||||0|0|0|0|0|0|100|100|100|100|100|100|98|99|100|90|94|98|0|6.7|20||0.3|||0.6|||0.9|||2.1|||2.8||40|62.3|73|||||||27|31|35||||0.5|0.75|1||||1.35|1.55|1.75|||||1.77|||1.4114|2.8222|4.233|0.18|0.2|0.22|||||33.1|||20.2|||39||3|4.5|5.9|33|37.5|42|12|15.5|19|10|15|20|".37"|".37"|0|0|0|0|0|0|0|0|0|0|0|0|17|19|21|||||||5.1|5.8|6.5|||||||||||||||||||||||||||||||||"10021824"|"28274342"
"Btg2"||"B"||2||119|||160|||||0|0|0|0|0|0|100|100|100|100|100|100|98|99|100|90|94.5|99|0|8.4|20||0.3|||0.5|||1|||2.7|||3.9||40|49.1|73|||||||30|42.5|45||||0.5|0.75|1||||1.3|1.53|1.75|||||1.9|||0.4233|0.9174|1.4114|0.14|0.18|0.22|||||31.7|||23.9|||39||6|7.5|8.9|33|46.5|60|12|23|34|10|24|39|".37"|".37"|0|0|0|0|0|0|0|0|0|0|0|0|18|22.5|27|||||||5.1|5.6|6|||||||||||||||||||||||||||||||||"10021824"|"28274343"
"Ap"||"A"||||0|||25|||||0|0|0|0|0|0|100|100|100|100|100|100|96|98|100|65|81|97|0|11.4|32||0.1|||0.4|||0.9|||3.4|||6.6||50|68.1|82|||||||15|20.5|26||||1|2|3||||1.3|1.4|1.5|||||1.46|||4.233|9.1735|14.114|0.15|0.2|0.24|||||29.1|||14.1|||43||0|1.5|2.9|22|28.5|35|2|8|14|0|5|14|".37"|".37"|0|0|0|0|0|0|0|0|0|0|0|0|10|13|16|||||||5.6|6.5|7.3|||||||||||||||||||||||||||||||||"10021828"|"28274354"
"BA"||"BA"||||25|||43|||||0|0|0|0|0|0|100|100|100|100|100|100|96|98|100|65|81.5|98|0|7.3|45||0.4|||0.6|||1|||2.3|||3||15|64.2|82|||||||18|28.5|35||||0.5|1.25|2||||1.4|1.55|1.7|||||1.77|||1.4114|7.7627|14.114|0.15|0.2|0.24|||||31.8|||18.2|||38||3|4.5|5.9|22|32.5|43|2|11|20|0|8|21|".32"|".32"|0|0|0|0|0|0|0|0|0|0|0|0|11|16|21|||||||5.6|6.5|7.3|||||||||||||||||||||||||||||||||"10021828"|"28274355"
"Bt"||"B"||||43|||124|||||0|0|0|0|0|0|100|100|100|100|100|100|96|98|100|80|89|98|0|6.7|45||0.3|||0.6|||0.9|||2.1|||2.8||15|62.3|73|||||||27|31|35||||0.5|0.75|1||||1.45|1.58|1.7|||||1.8|||1.4114|2.8222|4.233|0.15|0.19|0.22|||||33.3|||20.6|||37||3|4.5|5.9|33|38|43|12|16|20|8|14|21|".32"|".32"|0|0|0|0|0|0|0|0|0|0|0|0|17|19|21|||||||5.6|6.7|7.8|||||||||||||||||||||||||||||||||"10021828"|"28274356"
"BC"||"BC"||||124|||188|||||0|0|0|0|0|0|100|100|100|100|100|100|96|98|100|80|89|98|0|8.4|45||0|||0|||0.4|||2.8|||5.2||15|53.1|73|||||||27|38.5|50||||0.5|0.75|1||||1.45|1.58|1.7|||||1.8|||1.4114|2.8222|4.233|0.15|0.19|0.22|||||35.8|||25.3|||37||3|4.5|5.9|33|41|49|12|17|22|8|16|25|".32"|".32"|0|1|2|0|0|0|0|0|0|0|0|0|17|23.5|30|||||||6.1|7.3|8.4|||||||||||||||||||||||||||||||||"10021828"|"28274357"
"Ap"||"A"||||0|||28|||||0|0|0|0|0|0|100|100|100|100|100|100|96|98|100|80|89|98|15|26.4|32||2.1|||3|||4.3|||8.3|||8.7||50|53.1|67|||||||15|20.5|26||||1|2|3||||1.3|1.4|1.5|||||1.46|||4.233|9.1735|14.114|0.16|0.2|0.24|||||29.1|||14.1|||43||0|1.5|2.9|21|29|37|2|7.5|13|0|5|14|".43"|".43"|0|0|0|0|0|0|0|0|0|0|0|0|10|13|16|||||||5.1|6.5|7.8|||||||||||||||||||||||||||||||||"10021829"|"28274358"
"Bt"||"B"||||28|||76|||||0|0|0|0|0|0|100|100|100|100|100|100|96|98|100|80|89|98|0|18.1|45||0.2|||0.4|||1.2|||5.2|||11.1||15|50.9|65|||||||27|31|35||||1|2|3||||1.45|1.58|1.7|||||1.8|||1.4114|2.8222|4.233|0.16|0.19|0.22|||||34.2|||22.4|||37||3|4.5|5.9|33|38|43|12|19|26|8|16|26|".37"|".37"|0|0|0|0|0|0|0|0|0|0|0|0|17|19|21|||||||6.1|7|7.8|||||||||||||||||||||||||||||||||"10021829"|"28274359"
"Btk"||"B"||||76|||163|||||0|0|0|0|0|0|100|100|100|96|98|100|96|98|100|90|94.5|99|0|7.7|45||0.2|||0.5|||0.9|||2.4|||3.7||0|49.8|65|||||||35|42.5|50||||0.5|1.25|2||||1.4|1.55|1.7|||||1.93|||0.4233|0.9174|1.4114|0.12|0.17|0.22|||||33.4|||27.6|||38||6|7.5|8.9|37|48.5|60|15|24.5|34|13|25|39|".37"|".37"|0|1|2|0|0|0|0|0|0|0|0|0|21|25.5|30|||||||6.6|7.5|8.4|||||||||||||||||||||||||||||||||"10021829"|"28274360"
"BCk"||"BC"||||163|||188|||||0|0|0|0|0|0|100|100|100|96|98|100|96|98|100|90|94.5|99|0|7.7|45||0.2|||0.5|||0.9|||2.4|||3.7||0|49.8|65|||||||35|42.5|50||||0|1|2||||1.4|1.55|1.7|||||1.93|||0.4233|0.9174|1.4114|0.12|0.17|0.22|||||33.2|||27.3|||38||6|7.5|8.9|37|48.5|60|15|24.5|34|13|25|39|".37"|".37"|0|5|10|0|0|0|0|2|4|0|1|2|21|25.5|30|||||||6.6|7.5|8.4|||||||||||||||||||||||||||||||||"10021829"|"28274361"
"Ap"||"A"||||0|||28|||||0|0|0|0|0|0|100|100|100|100|100|100|96|98|100|65|80|95|0|11.4|32||0.1|||0.4|||0.9|||3.4|||6.6||50|68.1|82|||||||15|20.5|26||||1|2|3||||1.3|1.4|1.5|||||1.46|||4.233|9.1735|14.114|0.15|0.2|0.24|||||29.1|||14.1|||43||0|1.5|2.9|22|28.5|35|2|8|14|0|5|13|".37"|".37"|0|0|0|0|0|0|0|0|0|0|0|0|10|13|16|||||||5.1|6.2|7.3|||||||||||||||||||||||||||||||||"10021830"|"28274362"
"BA"||"BA"||||28|||41|||||0|0|0|0|0|0|100|100|100|100|100|100|96|98|100|65|81.5|98|0|7.4|53||0.4|||0.6|||1|||2.3|||3.1||15|64.6|82|||||||18|28|30||||0.5|1.25|2||||1.4|1.55|1.7|||||1.77|||4.233|9.1735|14.114|0.15|0.2|0.24|||||30.9|||16.6|||38||3|4.5|5.9|30|36.5|43|8|14|20|3|11|21|".32"|".32"|0|0|0|0|0|0|0|0|0|0|0|0|11|14.5|18|||||||5.1|6.2|7.3|||||||||||||||||||||||||||||||||"10021830"|"28274363"
"Bt1"||"B"||1||41|||114|||||0|0|0|0|0|0|100|100|100|100|100|100|96|98|100|80|89|98|0|6.7|45||0.3|||0.6|||0.9|||2.1|||2.8||15|62.3|73|||||||27|31|35||||0.5|0.75|1||||1.45|1.58|1.7|||||1.8|||4.233|9.1735|14.114|0.15|0.19|0.22|||||33.3|||20.6|||37||3|4.5|5.9|33|38|43|12|16|20|8|14|21|".32"|".32"|0|0|0|0|0|0|0|0|0|0|0|0|17|19|21|||||||5.1|6.2|7.3|||||||||||||||||||||||||||||||||"10021830"|"28274364"
"Bt2"||"B"||2||114|||147|||||0|0|0|0|0|0|100|100|100|100|100|100|96|98|100|65|81.5|98|0|7.3|53||0.4|||0.6|||1|||2.3|||3||15|64.2|82|||||||18|28.5|35||||0.5|0.75|1||||1.4|1.55|1.7|||||1.77|||4.233|9.1735|14.114|0.15|0.2|0.24|||||31.4|||17.5|||39||3|4.5|5.9|30|36.5|43|8|14|20|3|11|21|".32"|".32"|0|0|0|0|0|0|0|0|0|0|0|0|11|16|21|||||||5.6|6.7|7.8|||||||||||||||||||||||||||||||||"10021830"|"28274365"
"BC"||"BC"||||147|||183|||||0|0|0|0|0|0|100|100|100|98|99|100|94|97|100|36|65.5|95|0|33.3|53||0|||0.2|||0.9|||7.5|||24.7||15|44.2|82|||||||10|22.5|35||||0.5|0.75|1||||1.4|1.55|1.7|||||1.62|||4.233|9.1735|14.114|0.11|0.18|0.24|||||29.6|||14.9|||38||0|1.5|2.9|20|31.5|43|2|11|20|0|5|20|".32"|".32"|0|0|0|0|0|0|0|0|0|0|0|0|7|14|21|||||||5.6|6.7|7.8|||||||||||||||||||||||||||||||||"10021830"|"28274366"
"A"||"A"||||0|||20|||||0|0|0|0|0|0|100|100|100|100|100|100|96|98|100|65|81|97|32|44.3|52||4.3|||5.9|||7.9|||13.7|||12.5||27|40.7|50|||||||10|15|20||||1|2|3||||1.3|1.5|1.7|||||1.57|||14.114|28.222|42.33|0.15|0.2|0.24|||||27.3|||11.8|||40||0|1.5|2.9|22|28.5|35|7|10|13|1|6|13|".37"|".37"|0|0|0|0|0|0|0|0|0|0|0|0|7|10|13|||||||5.6|6.5|7.3|||||||||||||||||||||||||||||||||"10021831"|"28274367"
"BA"||"BA"||||20|||30|||||0|0|0|0|0|0|100|100|100|100|100|100|96|98|100|65|81|97|32|44.3|52||4.3|||5.9|||7.9|||13.7|||12.5||27|40.7|50|||||||10|15|20||||1|2|3||||1.3|1.5|1.7|||||1.57|||14.114|28.222|42.33|0.15|0.2|0.24|||||27.3|||11.8|||40||0|1.5|2.9|22|28.5|35|7|10|13|1|6|13|".37"|".37"|0|0|0|0|0|0|0|0|0|0|0|0|7|10|13|||||||5.6|6.5|7.3|||||||||||||||||||||||||||||||||"10021831"|"28274368"
"Bt1"||"B"||1||30|||51|||||0|0|0|0|0|0|100|100|100|100|100|100|90|95|100|36|60.5|85|20|40.5|80||3.6|||5.1|||7|||12.7|||12.1||0|31.5|53|||||||18|28|30||||0.5|0.75|1||||1.3|1.5|1.7|||||1.57|||4.233|9.1735|14.114|0.14|0.17|0.2|||||31.6|||17.8|||40||0|1.5|2.9|25|32.5|40|7|12.5|18|0|5|15|".32"|".32"|0|0|0|0|0|0|0|0|0|0|0|0|11|14.5|18|||||||5.6|6.5|7.3|||||||||||||||||||||||||||||||||"10021831"|"28274369"
"Bt2"||"B"||2||51|||76|||||0|0|0|0|0|0|100|100|100|100|100|100|90|95|100|36|60.5|85|20|40.5|80||3.6|||5.1|||7|||12.7|||12.1||0|31.5|53|||||||18|28|30||||0.5|0.75|1||||1.3|1.5|1.7|||||1.57|||4.233|9.1735|14.114|0.14|0.17|0.2|||||31.6|||17.8|||40||0|1.5|2.9|25|32.5|40|7|12.5|18|0|5|15|".32"|".32"|0|0|0|0|0|0|0|0|0|0|0|0|11|14.5|18|||||||5.6|6.5|7.3|||||||||||||||||||||||||||||||||"10021831"|"28274370"
"Bt3"||"B"||3||76|||127|||||0|0|0|0|0|0|100|100|100|100|100|100|90|95|100|36|60.5|85|20|40.5|80||3.6|||5.1|||7|||12.7|||12.1||0|31.5|53|||||||18|28|30||||0.5|0.75|1||||1.3|1.5|1.7|||||1.57|||4.233|9.1735|14.114|0.14|0.17|0.2|||||31.6|||17.8|||40||0|1.5|2.9|25|32.5|40|7|12.5|18|0|5|15|".32"|".32"|0|0|0|0|0|0|0|0|0|0|0|0|11|14.5|18|||||||5.6|6.5|7.3|||||||||||||||||||||||||||||||||"10021831"|"28274371"
"BC"||"BC"||||127|||203|||||0|0|0|0|0|0|100|100|100|98|99|100|94|97|100|36|60.5|85|32|44.3|85||4.3|||5.9|||7.9|||13.7|||12.5||0|40.7|50|||||||10|15|20||||0.5|0.75|1||||1.3|1.5|1.7|||||1.57|||14.114|28.222|42.33|0.13|0.17|0.2|||||25.7|||10|||40||0|1.5|2.9|14|24.5|35|0|6.5|13|0|1|10|".32"|".32"|0|0|0|0|0|0|0|0|0|0|0|0|7|10|13|||||||6.1|7|7.8|||||||||||||||||||||||||||||||||"10021831"|"28274372"
"Ap"||"A"||||0|||20|||||0|0|0|0|0|0|100|100|100|100|100|100|96|98|100|65|81|97|0|11.4|32||0.1|||0.4|||0.9|||3.4|||6.6||50|68.1|82|||||||15|20.5|26||||1|2|3||||1.3|1.4|1.5|||||1.46|||4.233|9.1735|14.114|0.15|0.2|0.24|||||29.1|||14.1|||43||0|1.5|2.9|22|28.5|35|2|8|14|0|5|14|".37"|".37"|0|0|0|0|0|0|0|0|0|0|0|0|10|13|16|||||||5.6|6.5|7.3|||||||||||||||||||||||||||||||||"10021832"|"28274373"
"BA"||"BA"||||20|||33|||||0|0|0|0|0|0|100|100|100|100|100|100|96|98|100|65|81.5|98|0|7.3|45||0.4|||0.6|||1|||2.3|||3||15|64.2|82|||||||18|28.5|35||||0.5|1.25|2||||1.4|1.55|1.7|||||1.77|||1.4114|7.7627|14.114|0.15|0.2|0.24|||||31.8|||18.2|||38||3|4.5|5.9|22|32.5|43|2|11|20|0|8|21|".32"|".32"|0|0|0|0|0|0|0|0|0|0|0|0|11|16|21|||||||5.6|6.5|7.3|||||||||||||||||||||||||||||||||"10021832"|"28274374"
"Bt"||"B"||||33|||122|||||0|0|0|0|0|0|100|100|100|100|100|100|96|98|100|80|89|98|0|6.7|45||0.3|||0.6|||0.9|||2.1|||2.8||15|62.3|73|||||||27|31|35||||0.5|0.75|1||||1.45|1.58|1.7|||||1.8|||1.4114|2.8222|4.233|0.15|0.19|0.22|||||33.3|||20.6|||37||3|4.5|5.9|33|38|43|12|16|20|8|14|21|".32"|".32"|0|0|0|0|0|0|0|0|0|0|0|0|17|19|21|||||||5.6|6.7|7.8|||||||||||||||||||||||||||||||||"10021832"|"28274375"
"BC"||"BC"||||122|||183|||||0|0|0|0|0|0|100|100|100|100|100|100|96|98|100|80|89|98|0|8.4|45||0|||0|||0.4|||2.8|||5.2||15|53.1|73|||||||27|38.5|50||||0.5|0.75|1||||1.45|1.58|1.7|||||1.8|||1.4114|2.8222|4.233|0.15|0.19|0.22|||||35.8|||25.3|||37||3|4.5|5.9|33|41|49|12|17|22|8|16|25|".32"|".32"|0|1|2|0|0|0|0|0|0|0|0|0|17|23.5|30|||||||6.1|7.3|8.4|||||||||||||||||||||||||||||||||"10021832"|"28274376"
"Bt2"||"B"||2||84|||117|||||0|0|0|0|0|0|100|100|100|100|100|100|90|95|100|36|60.5|85|20|58.2|80||3.6|||5.4|||14|||21.8|||13.4||0|17.8|53|||||||18|24|30||||0.5|0.75|1||||1.3|1.5|1.7|||||1.57|||4.233|9.1735|14.114|0.14|0.17|0.2|||||23.9|||15.4|||40||0|1.5|2.9|25|32.5|40|7|12.5|18|0|5|15|".32"|".32"|0|0|0|0|0|0|0|0|0|0|0|0|11|14.5|18|||||||5.6|6.5|7.3|||||||||||||||||||||||||||||||||"10021833"|"28274377"
"Bt1"||"B"||1||43|||84|||||0|0|0|0|0|0|100|100|100|100|100|100|90|95|100|36|60.5|85|20|58.2|80||3.6|||5.4|||14|||21.8|||13.4||0|17.8|53|||||||18|24|30||||0.5|0.75|1||||1.3|1.5|1.7|||||1.57|||4.233|9.1735|14.114|0.14|0.17|0.2|||||23.9|||15.4|||40||0|1.5|2.9|25|32.5|40|7|12.5|18|0|5|15|".32"|".32"|0|0|0|0|0|0|0|0|0|0|0|0|11|14.5|18|||||||5.6|6.5|7.3|||||||||||||||||||||||||||||||||"10021833"|"28274378"
"BA"||"BA"||||30|||43|||||0|0|0|0|0|0|100|100|100|100|100|100|90|95|100|36|60.5|85|20|58.2|80||3.6|||5.4|||14|||21.8|||13.4||0|17.8|53|||||||18|24|30||||0.5|0.75|1||||1.3|1.5|1.7|||||1.57|||4.233|9.1735|14.114|0.14|0.17|0.2|||||23.9|||15.4|||40||0|1.5|2.9|25|32.5|40|7|12.5|18|0|5|15|".32"|".32"|0|0|0|0|0|0|0|0|0|0|0|0|11|14.5|18|||||||5.6|6.5|7.3|||||||||||||||||||||||||||||||||"10021833"|"28274379"
"A"||"A"||||0|||30|||||0|0|0|0|0|0|100|100|100|98|99|100|94|97|100|36|48|60|43|66.1|85||0.1|||3.1|||15|||31.7|||16.2||0|19.9|50|||||||10|14|18||||1|2|3||||1.4|1.53|1.65|||||1.6|||14.114|28.222|42.33|0.13|0.16|0.19|||||20.7|||11.4|||38||0|1.5|2.9|14|20|26|0|3.5|7|0|0|1|".24"|".24"|0|0|0|0|0|0|0|0|0|0|0|0|7|9|11|||||||5.6|6.5|7.3|||||||||||||||||||||||||||||||||"10021833"|"28274380"
"Bt3"||"B"||3||117|||145|||||0|0|0|0|0|0|100|100|100|100|100|100|90|95|100|36|60.5|85|20|58.2|80||3.6|||5.4|||14|||21.8|||13.4||0|17.8|53|||||||18|24|30||||0.5|0.75|1||||1.3|1.5|1.7|||||1.57|||4.233|9.1735|14.114|0.14|0.17|0.2|||||23.9|||15.4|||40||0|1.5|2.9|25|32.5|40|7|12.5|18|0|5|15|".32"|".32"|0|0|0|0|0|0|0|0|0|0|0|0|11|14.5|18|||||||5.6|6.5|7.3|||||||||||||||||||||||||||||||||"10021833"|"28274381"
"C"||"C"||||145|||201|||||0|0|0|0|0|0|100|100|100|98|99|100|94|97|100|36|60.5|85|23|65.4|85||0.1|||3|||14.8|||31.4|||16.1||0|19.6|50|||||||10|15|20||||0.5|0.75|1||||1.3|1.5|1.7|||||1.57|||14.114|28.222|42.33|0.13|0.17|0.2|||||19.6|||10|||40||0|1.5|2.9|14|24.5|35|0|6.5|13|0|1|10|".32"|".32"|0|0|0|0|0|0|0|0|0|0|0|0|7|10|13|||||||5.6|7|8.4|||||||||||||||||||||||||||||||||"10021833"|"28274382"
"Ap"||"A"||||0|||48|||||0|0|0|0|0|0|100|100|100|100|100|100|96|98|100|65|81|97|0|14.3|50||0.1|||0.4|||1|||4.1|||8.7||50|72.7|88|||||||8|13|18||||1|2|3||||1.35|1.48|1.6|||||1.55|||4.233|9.1735|14.114|0.13|0.19|0.24|||||26.2|||10.5|||40||0|1.5|2.9|22|26.5|31|2|6|10|0|3|9|".37"|".37"|0|0|0|0|0|0|0|0|0|0|0|0|5|8|11|||||||5.6|6.5|7.3|||||||||||||||||||||||||||||||||"10021834"|"28274383"
"Bw"||"B"||||48|||96|||||0|0|0|0|0|0|100|100|100|100|100|100|94|97|100|51|74|97|0|14.3|85||0.1|||0.4|||1|||4.1|||8.7||0|72.7|88|||||||8|13|18||||1|2|3||||1.35|1.48|1.6|||||1.55|||4.233|9.1735|14.114|0.13|0.19|0.24|||||26.2|||10.5|||40||0|1.5|2.9|14|22.5|31|0|5|10|0|1|9|".37"|".37"|0|0|0|0|0|0|0|0|0|0|0|0|5|8|11|||||||5.6|7|8.4|||||||||||||||||||||||||||||||||"10021834"|"28274384"
"C"||"C"||||96|||157|||||0|0|0|0|0|0|100|100|100|98|99|100|94|97|100|36|66.5|97|0|14.3|85||0.1|||0.4|||1|||4.1|||8.7||0|72.7|88|||||||8|13|18||||0.5|0.75|1||||1.35|1.48|1.6|||||1.55|||4.233|9.1735|14.114|0.11|0.18|0.24|||||24.5|||8.7|||41||0|1.5|2.9|14|22.5|31|0|5|10|0|0|9|".37"|".37"|0|0|0|0|1|2|0|0|0|0|0|0|5|8|11|||||||6.1|7.3|8.4|||||||||||||||||||||||||||||||||"10021834"|"28274385"
"Ap"||"A"||||0|||28|||||0|0|0|0|0|0|100|100|100|100|100|100|96|98|100|65|80|95|0|11.4|32||0.1|||0.4|||0.9|||3.4|||6.6||50|68.1|82|||||||15|20.5|26||||1|2|3||||1.3|1.4|1.5|||||1.46|||4.233|9.1735|14.114|0.15|0.2|0.24|||||29.1|||14.1|||43||0|1.5|2.9|22|28.5|35|2|8|14|0|5|13|".37"|".37"|0|0|0|0|0|0|0|0|0|0|0|0|10|13|16|||||||5.1|6.2|7.3|||||||||||||||||||||||||||||||||"10021835"|"28274386"
"BA"||"BA"||||28|||41|||||0|0|0|0|0|0|100|100|100|100|100|100|96|98|100|65|81.5|98|0|7.4|53||0.4|||0.6|||1|||2.3|||3.1||15|64.6|82|||||||18|28|30||||0.5|1.25|2||||1.4|1.55|1.7|||||1.77|||4.233|9.1735|14.114|0.15|0.2|0.24|||||30.9|||16.6|||38||3|4.5|5.9|30|36.5|43|8|14|20|3|11|21|".32"|".32"|0|0|0|0|0|0|0|0|0|0|0|0|11|14.5|18|||||||5.1|6.2|7.3|||||||||||||||||||||||||||||||||"10021835"|"28274387"
"Bt1"||"B"||1||41|||114|||||0|0|0|0|0|0|100|100|100|100|100|100|96|98|100|80|89|98|0|6.7|45||0.3|||0.6|||0.9|||2.1|||2.8||15|62.3|73|||||||27|31|35||||0.5|0.75|1||||1.45|1.58|1.7|||||1.8|||4.233|9.1735|14.114|0.15|0.19|0.22|||||33.3|||20.6|||37||3|4.5|5.9|33|38|43|12|16|20|8|14|21|".32"|".32"|0|0|0|0|0|0|0|0|0|0|0|0|17|19|21|||||||5.1|6.2|7.3|||||||||||||||||||||||||||||||||"10021835"|"28274388"
"Bt2"||"B"||2||114|||147|||||0|0|0|0|0|0|100|100|100|100|100|100|96|98|100|65|81.5|98|0|7.3|53||0.4|||0.6|||1|||2.3|||3||15|64.2|82|||||||18|28.5|35||||0.5|0.75|1||||1.4|1.55|1.7|||||1.77|||4.233|9.1735|14.114|0.15|0.2|0.24|||||31.4|||17.5|||39||3|4.5|5.9|30|36.5|43|8|14|20|3|11|21|".32"|".32"|0|0|0|0|0|0|0|0|0|0|0|0|11|16|21|||||||5.6|6.7|7.8|||||||||||||||||||||||||||||||||"10021835"|"28274389"
"BC"||"BC"||||147|||183|||||0|0|0|0|0|0|100|100|100|98|99|100|94|97|100|36|65.5|95|0|33.3|53||0|||0.2|||0.9|||7.5|||24.7||15|44.2|82|||||||10|22.5|35||||0.5|0.75|1||||1.4|1.55|1.7|||||1.62|||4.233|9.1735|14.114|0.11|0.18|0.24|||||29.6|||14.9|||38||0|1.5|2.9|20|31.5|43|2|11|20|0|5|20|".32"|".32"|0|0|0|0|0|0|0|0|0|0|0|0|7|14|21|||||||5.6|6.7|7.8|||||||||||||||||||||||||||||||||"10021835"|"28274390"
"Ap"||"A"||||0|||28|||||0|0|0|0|0|0|100|100|100|100|100|100|96|98|100|65|81|97|0|11.4|32||0.1|||0.4|||0.9|||3.4|||6.6||50|68.1|82|||||||15|20.5|26||||1|2|3||||1.3|1.4|1.5|||||1.46|||4.233|9.1735|14.114|0.15|0.2|0.24|||||29.1|||14.1|||43||0|1.5|2.9|22|28.5|35|2|8|14|0|5|14|".37"|".37"|0|0|0|0|0|0|0|0|0|0|0|0|10|13|16|||||||5.6|6.5|7.3|||||||||||||||||||||||||||||||||"10021842"|"28274417"
"BA"||"BA"||||28|||56|||||0|0|0|0|0|0|100|100|100|100|100|100|96|98|100|65|81.5|98|0|7.3|45||0.4|||0.6|||1|||2.3|||3||15|64.2|82|||||||18|28.5|35||||0.5|1.25|2||||1.4|1.55|1.7|||||1.77|||1.4114|7.7627|14.114|0.15|0.2|0.24|||||31.8|||18.2|||38||3|4.5|5.9|22|32.5|43|2|11|20|0|8|21|".32"|".32"|0|0|0|0|0|0|0|0|0|0|0|0|11|16|21|||||||5.6|6.5|7.3|||||||||||||||||||||||||||||||||"10021842"|"28274418"
"Bt"||"B"||||56|||183|||||0|0|0|0|0|0|100|100|100|100|100|100|96|98|100|80|89|98|0|6.7|45||0.3|||0.6|||0.9|||2.1|||2.8||15|62.3|73|||||||27|31|35||||0.5|0.75|1||||1.45|1.58|1.7|||||1.8|||1.4114|2.8222|4.233|0.15|0.19|0.22|||||33.3|||20.6|||37||3|4.5|5.9|33|38|43|12|16|20|8|14|21|".32"|".32"|0|0|0|0|0|0|0|0|0|0|0|0|17|19|21|||||||5.6|6.7|7.8|||||||||||||||||||||||||||||||||"10021842"|"28274419"
"BC"||"BC"||||183|||203|||||0|0|0|0|0|0|100|100|100|100|100|100|96|98|100|80|89|98|0|8.4|45||0|||0|||0.4|||2.8|||5.2||15|53.1|73|||||||27|38.5|50||||0.5|0.75|1||||1.45|1.58|1.7|||||1.8|||1.4114|2.8222|4.233|0.15|0.19|0.22|||||35.8|||25.3|||37||3|4.5|5.9|33|41|49|12|17|22|8|16|25|".32"|".32"|0|1|2|0|0|0|0|0|0|0|0|0|17|23.5|30|||||||6.1|7.3|8.4|||||||||||||||||||||||||||||||||"10021842"|"28274420"
"A"||"A"||||0|||33|||||0|0|0|0|0|0|100|100|100|100|100|100|96|98|100|65|81|97|0|27.3|32||2.2|||3.1|||4.4|||8.6|||9||50|54.7|82|||||||10|18|26||||1|2|3||||1.3|1.43|1.55|||||1.5|||4.233|9.1735|14.114|0.15|0.2|0.24|||||28.2|||13|||42||0|1.5|2.9|22|29.5|37|2|8|14|0|5|14|".49"|".49"|0|0|0|0|0|0|0|0|0|0|0|0|6|10.5|15|||||||5.6|6.7|7.8|||||||||||||||||||||||||||||||||"10021843"|"28274421"
"BA"||"BA"||||33|||48|||||0|0|0|0|0|0|100|100|100|100|100|100|96|98|100|80|89|98|0|18.1|45||0.2|||0.4|||1.2|||5.2|||11.1||15|50.9|73|||||||27|31|35||||0.5|0.75|1||||1.45|1.58|1.7|||||1.8|||1.4114|2.8222|4.233|0.15|0.19|0.22|||||33.3|||20.6|||37||3|4.5|5.9|33|38|43|12|16|20|8|14|21|".43"|".43"|0|0|0|0|0|0|0|0|0|0|0|0|16|18.5|21|||||||5.6|6.7|7.8|||||||||||||||||||||||||||||||||"10021843"|"28274422"
"Bt1"||"B"||1||48|||74|||||0|0|0|0|0|0|100|100|100|100|100|100|96|98|100|80|89|98|0|15.5|45||1.1|||1.7|||2.4|||4.9|||5.4||0|45|65|||||||35|39.5|60||||0|0.25|0.5||||1.35|1.5|1.65|||||1.86|||0.0106|0.217|0.4233|0.12|0.16|0.2|||||37.5|||28.8|||41||6|7.5|8.9|37|48.5|60|15|24.5|34|11|23|38|".37"|".37"|0|0|0|0|0|0|0|0|0|0|0|0|21|28|35|||||||5.6|7|8.4|||||||||||||||||||||||||||||||||"10021843"|"28274423"
"Bt2"||"B"||2||74|||107|||||0|0|0|0|0|0|100|100|100|100|100|100|96|98|100|90|94.5|99|0|5.3|45||0.2|||0.3|||0.6|||1.7|||2.5||0|44.7|60|||||||40|50|60||||0|0.25|0.5||||1.35|1.48|1.6|||||1.84|||0.0106|0.217|0.4233|0.12|0.15|0.18|||||34.7|||29.9|||41||6|7.5|8.9|41|50.5|60|18|26|34|17|27|39|".37"|".37"|0|0|0|0|0|0|0|0|0|0|0|0|24|29.5|35|||||||6.6|7.5|8.4|||||||||||||||||||||||||||||||||"10021843"|"28274424"
"Bt3"||"B"||3||107|||183|||||0|0|0|0|0|0|100|100|100|100|100|100|96|98|100|80|89|98|0|5.5|45||0.2|||0.3|||0.6|||1.7|||2.7||0|47|65|||||||35|47.5|60||||0|0.25|0.5||||1.35|1.5|1.65|||||1.86|||0.0106|0.217|0.4233|0.12|0.16|0.2|||||34.2|||28.8|||41||6|7.5|8.9|37|48.5|60|15|24.5|34|11|23|38|".37"|".37"|0|0|0|0|0|0|0|0|0|0|0|0|21|28|35|||||||7.4|7.9|8.4|||||||||||||||||||||||||||||||||"10021843"|"28274425"
"A"||"A"||||0|||33|||||0|0|0|0|0|0|100|100|100|100|100|100|96|98|100|65|75|85|23|39.8|53||3.5|||5|||6.9|||12.5|||11.9||27|37.7|50|||||||18|22.5|27||||0.5|0.75|1||||1.3|1.43|1.55|||||1.5|||4.233|9.1735|14.114|0.15|0.18|0.2|||||28.9|||13.8|||43||0|1.5|2.9|30|32.5|35|9|11|13|4|7|10|".37"|".37"|0|0|0|0|0|0|0|0|0|0|0|0|11|14|17|||||||5.1|5.8|6.5|||||||||||||||||||||||||||||||||"10021844"|"28274426"
"BA"||"BA"||||33|||51|||||0|0|0|0|0|0|100|100|100|100|100|100|94|97|100|36|63|90|20|35.9|80||3.2|||4.5|||6.2|||11.3|||10.7||0|37.6|53|||||||25|26.5|35||||0.5|0.75|1||||1.3|1.5|1.7|||||1.57|||4.233|9.1735|14.114|0.14|0.17|0.2|||||32.3|||19|||40||0|1.5|2.9|25|32.5|40|7|12.5|18|0|5|17|".32"|".32"|0|0|0|0|0|0|0|0|0|0|0|0|15|18|21|||||||5.1|5.8|6.5|||||||||||||||||||||||||||||||||"10021844"|"28274427"
"Bt"||"B"||||51|||107|||||0|0|0|0|0|0|95|97.5|100|95|97.5|100|90|95|100|36|60.5|85|20|51.5|80||1.4|||8.4|||14.2|||18.1|||9.4||0|15.5|53|||||||25|33|45||||0|0.25|0.5||||1.3|1.5|1.7|||||1.57|||4.233|9.1735|14.114|0.14|0.17|0.2|||||27.2|||21|||40||0|1.5|2.9|25|32.5|40|7|12.5|18|0|5|15|".32"|".32"|0|0|0|0|0|0|0|0|0|0|0|0|15|21|27|||||||5.1|5.8|6.5|||||||||||||||||||||||||||||||||"10021844"|"28274428"
"2BC"|2|"BC"||||107|||183|||||0|0|0|0|0|0|70|92.5|100|70|85|100|65|82.5|100|65|82|99|0|16.9|45||0.1|||0.4|||1.1|||4.9|||10.4||15|48.1|60|||||||25|35|45||||0|0.25|0.5||||1.3|1.53|1.75|||||1.94|||1.4114|2.8222|4.233|0.14|0.18|0.22|||||30.8|||19.7|||34||6|7.5|8.9|35|47.5|60|15|25|35|7|21|40|".32"|".32"|0|0|0|0|0|0|0|0|0|0|0|0|15|21|27|||||||5.1|6.8|8.4|||||||||||||||||||||||||||||||||"10021844"|"28274429"
"2Cr"|2|"C"||||183|||193||||||||||||||||||||||||||||||||||||||||||||||||||||||||||||||1.85|1.93|2||||||||0|0.711|1.4114||||||||||||||||||||||||||||||||||||||||||||||||||||||||||||||||||||||||||||||||||||||"10021844"|"28274430"
"C"||"C"||||0|||152||||||||||||||||||||||||||||||||||||||||||||||||||||||||||||||1.3|1.5|1.7||||||||1.4114|71.2757|141.14||||||||||||||||||||||||||||||||||||||||||||||||||||||||||||||||||||||||||||||||||||||"10021845"|"28274431"
"C"||"C"||||0|||152||||||||||||||||||||||||||||||||||||||||||||||||||||||||||||||||||||||||0|0.0106|1.4114||||||||||||||||||||||||||||||||||||13|17|20|16|23|30|||||||||||||||||||||||||||||||||||||||||||||"10021851"|"28274453"
"A"||"A"||||0|||23|||||0|0|0|0|0|0|100|100|100|100|100|100|94|97|100|51|74|97|23|42.7|53||4|||5.6|||7.5|||13.3|||12.3||27|38.3|50|||||||12|19|26||||1|2|3||||1.3|1.43|1.55|||||1.5|||4.233|9.1735|14.114|0.1|0.15|0.2|||||28.7|||13.5|||42||0|1.5|2.9|24|30.5|37|5|9.5|14|0|5|14|".49"|".49"|0|0|0|0|0|0|8|13|18|0|4|8|8|12|16|||||||5.6|6.7|7.8|||||||||||||||||||||||||||||||||"10021852"|"28274454"
"Btn"||"B"||||23|||38|||||0|0|0|0|0|0|100|100|100|100|100|100|96|98|100|80|89.5|99|0|8|45||0.2|||0.5|||0.9|||2.5|||3.9||15|52|65|||||||35|40|45||||0|0.5|1||||1.5|1.6|1.7|||||1.99|||0.0106|0.217|0.4233|0.06|0.08|0.1|||||32.9|||26.3|||37||6|7.5|8.9|37|48.5|60|15|24.5|34|11|24|39|".43"|".43"|0|1|2|0|1|2|15|35|55|2|9|16|21|24|27|||||||6.6|7.5|8.4|||||||||||||||||||||||||||||||||"10021852"|"28274455"
"Btnz"||"B"||||38|||127|||||0|0|0|0|0|0|100|100|100|100|100|100|96|98|100|80|89.5|99|0|5.5|45||0.2|||0.3|||0.6|||1.7|||2.7||15|47|65|||||||35|47.5|60||||0|0.5|1||||1.5|1.6|1.7|||||1.99|||0.0106|0.217|0.4233|0.06|0.08|0.1|||||35.3|||31|||37||6|7.5|8.9|37|48.5|60|15|24.5|34|11|24|39|".43"|".43"|0|1|2|0|1|2|15|35|55|2|9|16|21|28.5|36|||||||7.4|7.9|8.4|||||||||||||||||||||||||||||||||"10021852"|"28274456"
"Cr"||"C"||||127|||140||||||||||||||||||||||||||||||||||||||||||||||||||||||||||||||1.85|1.93|2||||||||0|0.711|1.4114||||||||||||||||||||||||||||||||||||||||||||||||||||||||||||||||||||||||||||||||||||||"10021852"|"28274457"
"A"||"A"||||0|||38|||||0|0|0|0|0|0|100|100|100|100|100|100|96|98|100|80|88.5|97|15|24.5|32||1.9|||2.7|||2.4|||7.5|||10||50|52|67|||||||20|23.5|27||||1|2|3||||1.4|1.53|1.65|||||1.6|||1.4114|7.7627|14.114|0.16|0.2|0.24|||||31.2|||17.2|||39||0|1.5|2.9|30|33.5|37|8|10.5|13|5|9|13|".43"|".43"|0|0|0|0|0|0|0|0|0|0|0|0|12|14.5|17|||||||5.6|6.5|7.3|||||||||||||||||||||||||||||||||"10021853"|"28274458"
"BA"||"BA"||||38|||53|||||0|0|0|0|0|0|100|100|100|100|100|100|98|99|100|80|89|98|15|18|32||0.2|||0.4|||1.2|||5.2|||11||45|54.5|67|||||||20|27.5|35||||1|2|3||||1.4|1.55|1.7|||||1.77|||1.4114|2.8222|4.233|0.16|0.2|0.24|||||32.8|||19.8|||38||3|4.5|5.9|30|40|50|8|16.5|25|5|15|28|".43"|".43"|0|0|0|0|0|0|0|0|0|0|0|0|12|16.5|21|||||||5.6|6.5|7.3|||||||||||||||||||||||||||||||||"10021853"|"28274459"
"Bt"||"B"||||53|||127|||||0|0|0|0|0|0|100|100|100|100|100|100|96|98|100|90|94.5|99|0|7.2|45||0.2|||0.4|||0.8|||2.3|||3.5||0|47.8|65|||||||35|45|55||||0.5|0.75|1||||1.35|1.53|1.7|||||1.9|||0.4233|0.9174|1.4114|0.12|0.17|0.22|||||34|||28.5|||39||6|7.5|8.9|37|48.5|60|15|24.5|34|13|25|39|".43"|".43"|0|0|0|0|0|0|0|0|0|0|0|0|21|27|33|||||||5.6|6.7|7.8|||||||||||||||||||||||||||||||||"10021853"|"28274460"
"BC"||"BC"||||127|||180|||||0|0|0|0|0|0|100|100|100|100|100|100|96|98|100|90|94.5|99|0|7.2|45||0.2|||0.4|||0.8|||2.3|||3.5||0|47.8|65|||||||35|45|55||||0.5|0.75|1||||1.35|1.53|1.7|||||1.9|||0.4233|0.9174|1.4114|0.12|0.17|0.22|||||34|||28.5|||39||6|7.5|8.9|37|48.5|60|15|24.5|34|13|25|39|".43"|".43"|0|1|2|0|1|2|0|0|0|0|0|0|21|27|33|||||||6.6|7.5|8.4|||||||||||||||||||||||||||||||||"10021853"|"28274461"
"Ap"||"A"||||0|||28|||||0|0|0|0|0|0|100|100|100|100|100|100|96|98|100|65|81|97|0|27.1|50||2.2|||3.1|||4.4|||8.5|||8.9||50|54.4|88|||||||10|18.5|27||||1|2|3||||1.25|1.4|1.55|||||1.46|||4.233|9.1735|14.114|0.15|0.2|0.24|||||28.2|||13|||43||0|1.5|2.9|22|29.5|37|2|8|14|0|5|14|".43"|".43"|0|0|0|0|0|0|0|0|0|0|0|0|7|12|17|||||||5.1|5.6|6|||||||||||||||||||||||||||||||||"10021854"|"28274462"
"BA"||"BA"||||28|||41|||||0|0|0|0|0|0|100|100|100|100|100|100|96|98|100|80|89|98|0|18.1|45||0.2|||0.4|||1.2|||5.2|||11.1||15|50.9|73|||||||27|31|35||||0.5|0.75|1||||1.3|1.53|1.75|||||1.75|||1.4114|2.8222|4.233|0.15|0.19|0.22|||||32.9|||20|||39||3|4.5|5.9|33|37.5|42|12|15.5|19|8|14|20|".37"|".37"|0|0|0|0|0|0|0|0|0|0|0|0|17|19|21|17|19|21||||4.5|5.3|6|||||||||||||||||||||||||||||||||"10021854"|"28274463"
"Bt"||"B"||||41|||127|||||0|0|0|0|0|0|100|100|100|100|100|100|98|99|100|90|94.5|99|0|16.4|45||1.2|||1.7|||2.6|||5.2|||5.7||0|44.6|65|||||||35|39|55||||0.5|0.75|1||||1.3|1.53|1.75|||||1.9|||0.4233|0.9174|1.4114|0.12|0.17|0.22|||||36|||25.8|||39||6|7.5|8.9|37|48.5|60|15|24.5|34|13|25|39|".37"|".37"|0|0|0|0|0|0|0|0|0|0|0|0|21|27|33|||||||5.1|6.8|8.4|||||||||||||||||||||||||||||||||"10021854"|"28274464"
"BC"||"BC"||||127|||178|||||0|0|0|0|0|0|100|100|100|100|100|100|98|99|100|90|94.5|99|0|16.4|45||1.2|||1.7|||2.6|||5.2|||5.7||0|44.6|65|||||||35|39|55||||0.5|0.75|1||||1.3|1.53|1.75|||||1.9|||0.4233|0.9174|1.4114|0.12|0.17|0.22|||||36|||25.8|||39||6|7.5|8.9|37|48.5|60|15|24.5|34|13|25|39|".37"|".37"|0|0|0|0|0|0|0|0|0|0|0|0|21|27|33|||||||5.1|6.8|8.4|||||||||||||||||||||||||||||||||"10021854"|"28274465"
"A"||"A"||||0|||23|||||0|0|0|0|0|0|100|100|100|96|98|100|96|98|100|80|88.5|97|15|26.5|32||2.1|||3|||4.3|||8.3|||8.8||50|53.5|67|||||||15|20|25||||0.5|2.25|4||||1.25|1.38|1.5|||||1.44|||4.233|9.1735|14.114|0.16|0.2|0.24|||||28.7|||13.8|||43||0|1.5|2.9|22|29.5|37|2|7.5|13|0|6|13|".49"|".49"|0|0|0|0|0|0|0|0|0|0|0|0|10|12.5|15|||||||5.1|5.8|6.5|||||||||||||||||||||||||||||||||"10021855"|"28274466"
"E"||"E"||||23|||30|||||0|0|0|0|0|0|100|100|100|96|98|100|96|98|100|80|88.5|97|15|26.5|53||2.1|||3|||4.3|||8.3|||8.8||27|53.5|67|||||||15|20|25||||0.5|0.75|1||||1.3|1.48|1.65|||||1.55|||4.233|9.1735|14.114|0.16|0.2|0.24|||||27.9|||12.7|||40||0|1.5|2.9|22|29.5|37|2|8|14|0|6|14|".49"|".49"|0|0|0|0|0|0|0|0|0|0|0|0|10|12.5|15|||||||5.1|5.8|6.5|||||||||||||||||||||||||||||||||"10021855"|"28274467"
"Btg"||"B"||||30|||193|||||0|0|0|0|0|0|100|100|100|96|98|100|96|98|100|80|89.5|99|0|5.5|45||0.2|||0.3|||0.6|||1.7|||2.7||0|47|65|||||||35|47.5|60||||0.5|0.75|1||||1.3|1.53|1.75|||||1.91|||0.0106|0.217|0.4233|0.12|0.17|0.22|||||34.4|||29.7|||38||6|7.5|8.9|37|48.5|60|15|24.5|34|11|24|39|".43"|".43"|0|0|0|0|0|0|0|0|0|0|0|0|21|28.5|36|||||||5.1|6.5|7.8|||||||||||||||||||||||||||||||||"10021855"|"28274468"
"BC"||"BC"||||193|||203|||||0|0|0|0|0|0|100|100|100|96|98|100|96|98|100|80|89.5|99|0|5.5|45||0.2|||0.3|||0.6|||1.7|||2.7||0|47|65|||||||35|47.5|60||||0.5|0.75|1||||1.3|1.53|1.75|||||1.91|||0.0106|0.217|0.4233|0.12|0.17|0.22|||||34.4|||29.7|||38||6|7.5|8.9|37|48.5|60|15|24.5|34|11|24|39|".43"|".43"|0|0|0|0|0|0|0|0|0|0|0|0|21|28.5|36|||||||5.1|6.5|7.8|||||||||||||||||||||||||||||||||"10021855"|"28274469"
"A"||"A"||||0|||15|||||0|0|0|0|0|0|100|100|100|100|100|100|96|98|100|80|88.5|97|0|24.8|32||2.1|||2.8|||2.5|||7.5|||9.9||50|52.7|82|||||||18|22.5|27||||1|2|3||||1.2|1.3|1.4|||||1.36|||4.233|9.1735|14.114|0.16|0.2|0.24|||||29.1|||14.1|||47||0|1.5|2.9|30|33.5|37|8|10.5|13|5|9|13|".49"|".49"|0|0|0|0|0|0|2|3|4|0|2|4|11|14|17|||||||5.1|6.5|7.8|||||||||||||||||||||||||||||||||"10021856"|"28274470"
"Bt"||"B"||||15|||117|||||0|0|0|0|0|0|100|100|100|100|100|100|98|99|100|90|94.5|99|0|7.7|20||0.2|||0.5|||0.9|||2.4|||3.7||40|49.8|65|||||||30|42.5|55||||1|1.5|2||||1.45|1.55|1.65|||||1.93|||0.0106|0.217|0.4233|0.14|0.18|0.22|||||33.9|||28.3|||38||6|7.5|8.9|37|48.5|60|15|24.5|34|13|25|39|".49"|".49"|0|0|0|0|0|0|4|6|8|2|5|8|18|25.5|33|||||||5.6|7|8.4|||||||||||||||||||||||||||||||||"10021856"|"28274471"
"BC"||"BC"||||117|||152|||||0|0|0|0|0|0|100|100|100|100|100|100|96|98|100|90|94.5|99|0|22.1|45||3|||3.5|||4.1|||6.2|||5.3||0|27.9|60|||||||40|50|60||||0|0.25|0.5||||1.4|1.5|1.6|||||2.4|||0.0106|0.217|0.4233|0.12|0.15|0.18|||||34.9|||30.3|||41||9|17|25|41|55.5|70|26|35.5|45|23|36|51|".49"|".49"|0|0|0|0|1|2|4|9|13|4|6|8|24|30|36|||||||6.6|7.5|8.4|||||||||||||||||||||||||||||||||"10021856"|"28274472"
"Ap"||"A"||||0|||41|||||0|0|0|0|0|0|100|100|100|100|100|100|100|100|100|95|97.5|100|0|7.2|20||0.2|||0.4|||0.8|||2.3|||3.5||40|47.8|60|||||||40|45|50||||1|2.5|4||||1.4|1.5|1.6|||||1.82|||0.0106|0.217|0.4233|0.12|0.15|0.18|||||33.7|||27.9|||40||9|17|25|50|62.5|75|30|42.5|55|31|46|62|".28"|".28"|0|0|0|0|0|0|0|0|0|0|0|0|18|26.5|35|||||||5.1|6.5|7.8|||||||||||||||||||||||||||||||||"10021857"|"28274473"
"Bg"||"B"||||41|||183|||||0|0|0|0|0|0|100|100|100|100|100|100|100|100|100|95|97.5|100|0|5.5|45||0.2|||0.3|||0.6|||1.7|||2.7||0|47|65|||||||35|47.5|60||||0.5|0.75|1||||1.5|1.6|1.7|||||1.93|||0.0106|0.217|0.4233|0.13|0.15|0.18|||||31.7|||23.8|||37||9|17|25|40|60|80|20|35|50|20|39|60|".28"|".28"|0|0|0|0|0|0|0|0|0|0|0|0|16|20.5|25|||||||5.6|6.7|7.8|||||||||||||||||||||||||||||||||"10021857"|"28274474"
"Ap"||"A"||||0|||18|||||0|0|0|0|0|0|100|100|100|100|100|100|96|98|100|80|89|98|15|24.6|32||2|||2.7|||2.5|||7.5|||9.9||50|52.4|67|||||||20|23|26||||0.5|0.75|1||||1.3|1.4|1.5|||||1.46|||0.4233|2.3282|4.233|0.16|0.2|0.24|||||28.9|||13.8|||44||0|1.5|2.9|30|33.5|37|8|10.5|13|5|9|14|".43"|".43"|0|0|0|0|0|0|0|0|0|0|0|0|12|14|16|||||||5.1|6.2|7.3|||||||||||||||||||||||||||||||||"10021858"|"28274475"
"E"||"E"||||18|||25|||||0|0|0|0|0|0|100|100|100|100|100|100|96|98|100|90|94.5|99|0|14.4|45||1.2|||1.8|||2.6|||5.2|||5.6||0|46.6|65|||||||35|39|55||||0|0.25|0.5||||1.35|1.5|1.65|||||2.4|||0.0106|0.217|0.4233|0.12|0.17|0.22|||||36.8|||27.3|||41||9|17|25|41|55.5|70|26|35.5|45|23|36|51|".37"|".37"|0|0|0|0|0|0|0|0|0|0|0|0|21|27|33|||||||4.5|5.5|6.5|||||||||||||||||||||||||||||||||"10021858"|"28274476"
"Btg"||"B"||||25|||145|||||0|0|0|0|0|0|100|100|100|100|100|100|96|98|100|90|94.5|99|0|14.4|45||1.2|||1.8|||2.6|||5.2|||5.6||0|46.6|65|||||||35|39|55||||0|0.25|0.5||||1.35|1.5|1.65|||||2.4|||0.0106|0.217|0.4233|0.12|0.17|0.22|||||36.8|||27.3|||41||9|17|25|41|55.5|70|26|35.5|45|23|36|51|".37"|".37"|0|0|0|0|0|0|0|0|0|0|0|0|21|27|33|||||||5.1|6.8|8.4|||||||||||||||||||||||||||||||||"10021858"|"28274477"
"BC"||"BC"||||145|||183|||||0|0|0|0|0|0|100|100|100|100|100|100|96|98|100|90|94.5|99|0|7.2|45||0.2|||0.4|||0.8|||2.3|||3.5||0|47.8|65|||||||35|45|55||||0|0.25|0.5||||1.35|1.5|1.65|||||2.4|||0.0106|0.217|0.4233|0.12|0.17|0.22|||||33.5|||27.3|||41||9|17|25|41|55.5|70|26|35.5|45|23|36|51|".37"|".37"|0|0|0|0|0|0|0|0|0|0|0|0|21|27|33|||||||5.1|6.8|8.4|||||||||||||||||||||||||||||||||"10021858"|"28274478"
"A"||"A"||||0|||20|||||0|0|0|0|0|0|100|100|100|100|100|100|96|98|100|80|89|98|0|6.9|20||0.4|||0.6|||0.9|||2.2|||2.8||40|62.1|73|||||||27|31|35||||1|2|3||||1.3|1.43|1.55|||||1.63|||1.4114|2.8222|4.233|0.15|0.19|0.22|||||33.1|||20.2|||42||3|4.5|5.9|33|38|43|12|16|20|8|14|21|".37"|".37"|0|0|0|0|0|0|0|0|0|0|0|0|17|19|21|||||||5.1|5.8|6.5|||||||||||||||||||||||||||||||||"10021859"|"28274479"
"Btg1"||"B"||1||20|||119|||||0|0|0|0|0|0|100|100|100|100|100|100|98|99|100|90|94|98|0|6.7|20||0.3|||0.6|||0.9|||2.1|||2.8||40|62.3|73|||||||27|31|35||||0.5|0.75|1||||1.35|1.55|1.75|||||1.77|||1.4114|2.8222|4.233|0.18|0.2|0.22|||||33.1|||20.2|||39||3|4.5|5.9|33|37.5|42|12|15.5|19|10|15|20|".37"|".37"|0|0|0|0|0|0|0|0|0|0|0|0|17|19|21|||||||5.1|5.8|6.5|||||||||||||||||||||||||||||||||"10021859"|"28274480"
"Btg2"||"B"||2||119|||160|||||0|0|0|0|0|0|100|100|100|100|100|100|98|99|100|90|94.5|99|0|8.4|20||0.3|||0.5|||1|||2.7|||3.9||40|49.1|73|||||||30|42.5|45||||0.5|0.75|1||||1.3|1.53|1.75|||||1.9|||0.4233|0.9174|1.4114|0.14|0.18|0.22|||||31.7|||23.9|||39||6|7.5|8.9|33|46.5|60|12|23|34|10|24|39|".37"|".37"|0|0|0|0|0|0|0|0|0|0|0|0|18|22.5|27|||||||5.1|5.6|6|||||||||||||||||||||||||||||||||"10021859"|"28274481"
"A"||"A"||||0|||23|||||0|0|0|0|0|0|100|100|100|96|98|100|96|98|100|80|88.5|97|15|26.5|32||2.1|||3|||4.3|||8.3|||8.8||50|53.5|67|||||||15|20|25||||0.5|2.25|4||||1.25|1.38|1.5|||||1.44|||4.233|9.1735|14.114|0.16|0.2|0.24|||||28.7|||13.8|||43||0|1.5|2.9|22|29.5|37|2|7.5|13|0|6|13|".49"|".49"|0|0|0|0|0|0|0|0|0|0|0|0|10|12.5|15|||||||5.1|5.8|6.5|||||||||||||||||||||||||||||||||"10021860"|"28274482"
"E"||"E"||||23|||30|||||0|0|0|0|0|0|100|100|100|96|98|100|96|98|100|80|88.5|97|15|26.5|53||2.1|||3|||4.3|||8.3|||8.8||27|53.5|67|||||||15|20|25||||0.5|0.75|1||||1.3|1.48|1.65|||||1.55|||4.233|9.1735|14.114|0.16|0.2|0.24|||||27.9|||12.7|||40||0|1.5|2.9|22|29.5|37|2|8|14|0|6|14|".49"|".49"|0|0|0|0|0|0|0|0|0|0|0|0|10|12.5|15|||||||5.1|5.8|6.5|||||||||||||||||||||||||||||||||"10021860"|"28274483"
"Btg"||"B"||||30|||193|||||0|0|0|0|0|0|100|100|100|96|98|100|96|98|100|80|89.5|99|0|5.5|45||0.2|||0.3|||0.6|||1.7|||2.7||0|47|65|||||||35|47.5|60||||0.5|0.75|1||||1.3|1.53|1.75|||||1.91|||0.0106|0.217|0.4233|0.12|0.17|0.22|||||34.4|||29.7|||38||6|7.5|8.9|37|48.5|60|15|24.5|34|11|24|39|".43"|".43"|0|0|0|0|0|0|0|0|0|0|0|0|21|28.5|36|||||||5.1|6.5|7.8|||||||||||||||||||||||||||||||||"10021860"|"28274484"
"BC"||"BC"||||193|||203|||||0|0|0|0|0|0|100|100|100|96|98|100|96|98|100|80|89.5|99|0|5.5|45||0.2|||0.3|||0.6|||1.7|||2.7||0|47|65|||||||35|47.5|60||||0.5|0.75|1||||1.3|1.53|1.75|||||1.91|||0.0106|0.217|0.4233|0.12|0.17|0.22|||||34.4|||29.7|||38||6|7.5|8.9|37|48.5|60|15|24.5|34|11|24|39|".43"|".43"|0|0|0|0|0|0|0|0|0|0|0|0|21|28.5|36|||||||5.1|6.5|7.8|||||||||||||||||||||||||||||||||"10021860"|"28274485"
"A"||"A"||||0|||38|||||0|0|0|0|0|0|100|100|100|100|100|100|96|98|100|80|88.5|97|15|24.5|32||1.9|||2.7|||2.4|||7.5|||10||50|52|67|||||||20|23.5|27||||1|2|3||||1.4|1.53|1.65|||||1.6|||1.4114|7.7627|14.114|0.16|0.2|0.24|||||31.2|||17.2|||39||0|1.5|2.9|30|33.5|37|8|10.5|13|5|9|13|".43"|".43"|0|0|0|0|0|0|0|0|0|0|0|0|12|14.5|17|||||||5.6|6.5|7.3|||||||||||||||||||||||||||||||||"10021861"|"28274486"
"BA"||"BA"||||38|||53|||||0|0|0|0|0|0|100|100|100|100|100|100|98|99|100|80|89|98|15|18|32||0.2|||0.4|||1.2|||5.2|||11||45|54.5|67|||||||20|27.5|35||||1|2|3||||1.4|1.55|1.7|||||1.77|||1.4114|2.8222|4.233|0.16|0.2|0.24|||||32.8|||19.8|||38||3|4.5|5.9|30|40|50|8|16.5|25|5|15|28|".43"|".43"|0|0|0|0|0|0|0|0|0|0|0|0|12|16.5|21|||||||5.6|6.5|7.3|||||||||||||||||||||||||||||||||"10021861"|"28274487"
"Bt"||"B"||||53|||127|||||0|0|0|0|0|0|100|100|100|100|100|100|96|98|100|90|94.5|99|0|7.2|45||0.2|||0.4|||0.8|||2.3|||3.5||0|47.8|65|||||||35|45|55||||0.5|0.75|1||||1.35|1.53|1.7|||||1.9|||0.4233|0.9174|1.4114|0.12|0.17|0.22|||||34|||28.5|||39||6|7.5|8.9|37|48.5|60|15|24.5|34|13|25|39|".43"|".43"|0|0|0|0|0|0|0|0|0|0|0|0|21|27|33|||||||5.6|6.7|7.8|||||||||||||||||||||||||||||||||"10021861"|"28274488"
"BC"||"BC"||||127|||180|||||0|0|0|0|0|0|100|100|100|100|100|100|96|98|100|90|94.5|99|0|7.2|45||0.2|||0.4|||0.8|||2.3|||3.5||0|47.8|65|||||||35|45|55||||0.5|0.75|1||||1.35|1.53|1.7|||||1.9|||0.4233|0.9174|1.4114|0.12|0.17|0.22|||||34|||28.5|||39||6|7.5|8.9|37|48.5|60|15|24.5|34|13|25|39|".43"|".43"|0|1|2|0|1|2|0|0|0|0|0|0|21|27|33|||||||6.6|7.5|8.4|||||||||||||||||||||||||||||||||"10021861"|"28274489"
"A"||"A"||||0|||15|||||0|0|0|0|0|0|100|100|100|100|100|100|96|98|100|80|88.5|97|0|24.8|32||2.1|||2.8|||2.5|||7.5|||9.9||50|52.7|82|||||||18|22.5|27||||1|2|3||||1.2|1.3|1.4|||||1.36|||4.233|9.1735|14.114|0.16|0.2|0.24|||||29.1|||14.1|||47||0|1.5|2.9|30|33.5|37|8|10.5|13|5|9|13|".49"|".49"|0|0|0|0|0|0|2|3|4|0|2|4|11|14|17|||||||5.1|6.5|7.8|||||||||||||||||||||||||||||||||"10021862"|"28274490"
"Bt"||"B"||||15|||117|||||0|0|0|0|0|0|100|100|100|100|100|100|98|99|100|90|94.5|99|0|7.7|20||0.2|||0.5|||0.9|||2.4|||3.7||40|49.8|65|||||||30|42.5|55||||1|1.5|2||||1.45|1.55|1.65|||||1.93|||0.0106|0.217|0.4233|0.14|0.18|0.22|||||33.9|||28.3|||38||6|7.5|8.9|37|48.5|60|15|24.5|34|13|25|39|".49"|".49"|0|0|0|0|0|0|4|6|8|2|5|8|18|25.5|33|||||||5.6|7|8.4|||||||||||||||||||||||||||||||||"10021862"|"28274491"
"BC"||"BC"||||117|||152|||||0|0|0|0|0|0|100|100|100|100|100|100|96|98|100|90|94.5|99|0|22.1|45||3|||3.5|||4.1|||6.2|||5.3||0|27.9|60|||||||40|50|60||||0|0.25|0.5||||1.4|1.5|1.6|||||2.4|||0.0106|0.217|0.4233|0.12|0.15|0.18|||||34.9|||30.3|||41||9|17|25|41|55.5|70|26|35.5|45|23|36|51|".49"|".49"|0|0|0|0|1|2|4|9|13|4|6|8|24|30|36|||||||6.6|7.5|8.4|||||||||||||||||||||||||||||||||"10021862"|"28274492"
"A"||"A"||||0|||23|||||0|0|0|0|0|0|100|100|100|96|98|100|96|98|100|80|88.5|97|15|26.5|32||2.1|||3|||4.3|||8.3|||8.8||50|53.5|67|||||||15|20|25||||0.5|2.25|4||||1.25|1.38|1.5|||||1.44|||4.233|9.1735|14.114|0.16|0.2|0.24|||||28.7|||13.8|||43||0|1.5|2.9|22|29.5|37|2|7.5|13|0|6|13|".49"|".49"|0|0|0|0|0|0|0|0|0|0|0|0|10|12.5|15|||||||5.1|5.8|6.5|||||||||||||||||||||||||||||||||"10021863"|"28274493"
"E"||"E"||||23|||30|||||0|0|0|0|0|0|100|100|100|96|98|100|96|98|100|80|88.5|97|15|26.5|53||2.1|||3|||4.3|||8.3|||8.8||27|53.5|67|||||||15|20|25||||0.5|0.75|1||||1.3|1.48|1.65|||||1.55|||4.233|9.1735|14.114|0.16|0.2|0.24|||||27.9|||12.7|||40||0|1.5|2.9|22|29.5|37|2|8|14|0|6|14|".49"|".49"|0|0|0|0|0|0|0|0|0|0|0|0|10|12.5|15|||||||5.1|5.8|6.5|||||||||||||||||||||||||||||||||"10021863"|"28274494"
"Btg"||"B"||||30|||81|||||0|0|0|0|0|0|100|100|100|96|98|100|96|98|100|80|89.5|99|0|5.5|45||0.2|||0.3|||0.6|||1.7|||2.7||0|47|65|||||||35|47.5|60||||0.5|0.75|1||||1.3|1.53|1.75|||||1.91|||0.0106|0.217|0.4233|0.12|0.17|0.22|||||34.4|||29.7|||38||6|7.5|8.9|37|48.5|60|15|24.5|34|11|24|39|".43"|".43"|0|0|0|0|0|0|0|0|0|0|0|0|21|28.5|36|||||||5.1|6.5|7.8|||||||||||||||||||||||||||||||||"10021863"|"28274495"
"BC"||"BC"||||81|||178|||||0|0|0|0|0|0|100|100|100|96|98|100|96|98|100|80|89.5|99|0|5.5|45||0.2|||0.3|||0.6|||1.7|||2.7||0|47|65|||||||35|47.5|60||||0.5|0.75|1||||1.3|1.53|1.75|||||1.91|||0.0106|0.217|0.4233|0.12|0.17|0.22|||||34.4|||29.7|||38||6|7.5|8.9|37|48.5|60|15|24.5|34|11|24|39|".43"|".43"|0|0|0|0|0|0|0|0|0|0|0|0|21|28.5|36|||||||5.1|6.5|7.8|||||||||||||||||||||||||||||||||"10021863"|"28274496"
"A"||"A"||||0|||38|||||0|0|0|0|0|0|100|100|100|100|100|100|96|98|100|80|88.5|97|15|24.5|32||1.9|||2.7|||2.4|||7.5|||10||50|52|67|||||||20|23.5|27||||1|2|3||||1.4|1.53|1.65|||||1.6|||1.4114|7.7627|14.114|0.16|0.2|0.24|||||31.2|||17.2|||39||0|1.5|2.9|30|33.5|37|8|10.5|13|5|9|13|".43"|".43"|0|0|0|0|0|0|0|0|0|0|0|0|12|14.5|17|||||||5.6|6.5|7.3|||||||||||||||||||||||||||||||||"10021864"|"28274497"
"BA"||"BA"||||38|||53|||||0|0|0|0|0|0|100|100|100|100|100|100|98|99|100|80|89|98|15|18|32||0.2|||0.4|||1.2|||5.2|||11||45|54.5|67|||||||20|27.5|35||||1|2|3||||1.4|1.55|1.7|||||1.77|||1.4114|2.8222|4.233|0.16|0.2|0.24|||||32.8|||19.8|||38||3|4.5|5.9|30|40|50|8|16.5|25|5|15|28|".43"|".43"|0|0|0|0|0|0|0|0|0|0|0|0|12|16.5|21|||||||5.6|6.5|7.3|||||||||||||||||||||||||||||||||"10021864"|"28274498"
"Bt"||"B"||||53|||127|||||0|0|0|0|0|0|100|100|100|100|100|100|96|98|100|90|94.5|99|0|7.2|45||0.2|||0.4|||0.8|||2.3|||3.5||0|47.8|65|||||||35|45|55||||0.5|0.75|1||||1.35|1.53|1.7|||||1.9|||0.4233|0.9174|1.4114|0.12|0.17|0.22|||||34|||28.5|||39||6|7.5|8.9|37|48.5|60|15|24.5|34|13|25|39|".43"|".43"|0|0|0|0|0|0|0|0|0|0|0|0|21|27|33|||||||5.6|6.7|7.8|||||||||||||||||||||||||||||||||"10021864"|"28274499"
"BC"||"BC"||||127|||180|||||0|0|0|0|0|0|100|100|100|100|100|100|96|98|100|90|94.5|99|0|7.2|45||0.2|||0.4|||0.8|||2.3|||3.5||0|47.8|65|||||||35|45|55||||0.5|0.75|1||||1.35|1.53|1.7|||||1.9|||0.4233|0.9174|1.4114|0.12|0.17|0.22|||||34|||28.5|||39||6|7.5|8.9|37|48.5|60|15|24.5|34|13|25|39|".43"|".43"|0|1|2|0|1|2|0|0|0|0|0|0|21|27|33|||||||6.6|7.5|8.4|||||||||||||||||||||||||||||||||"10021864"|"28274500"
"A"||"A"||||0|||28|||||0|0|0|0|0|0|100|100|100|100|100|100|96|98|100|65|81|97|23|43|53||4|||5.6|||7.6|||13.4|||12.4||0|38.5|50|||||||10|18.5|27||||1|2|3||||1.25|1.4|1.55|||||1.46|||4.233|9.1735|14.114|0.15|0.2|0.24|||||28.2|||13|||43||0|1.5|2.9|22|29.5|37|2|8|14|0|5|14|".43"|".43"|0|0|0|0|0|0|0|0|0|0|0|0|7|12|17|||||||5.1|5.6|6|||||||||||||||||||||||||||||||||"10021865"|"28274501"
"BA"||"BA"||||28|||38|||||0|0|0|0|0|0|100|100|100|100|100|100|96|98|100|80|89|98|0|35.4|45||3.1|||4.4|||6.1|||11.2|||10.6||15|33.6|73|||||||27|31|35||||0.5|0.75|1||||1.3|1.53|1.75|||||1.75|||1.4114|2.8222|4.233|0.15|0.19|0.22|||||33.5|||20.9|||39||3|4.5|5.9|33|37.5|42|12|15.5|19|8|14|20|".37"|".37"|0|0|0|0|0|0|0|0|0|0|0|0|17|19|21|17|19|21||||4.5|5.3|6|||||||||||||||||||||||||||||||||"10021865"|"28274502"
"Bt"||"B"||||38|||127|||||0|0|0|0|0|0|100|100|100|100|100|100|98|99|100|90|94.5|99|0|26.1|45||1.7|||2.2|||5|||9.4|||7.8||0|28.9|65|||||||35|45|55||||0.5|0.75|1||||1.3|1.53|1.75|||||1.9|||0.4233|0.9174|1.4114|0.12|0.17|0.22|||||35.2|||25.8|||39||6|7.5|8.9|37|48.5|60|15|24.5|34|13|25|39|".37"|".37"|0|0|0|0|0|0|0|0|0|0|0|0|21|27|33|||||||5.1|6.8|8.4|||||||||||||||||||||||||||||||||"10021865"|"28274503"
"BC"||"BC"||||127|||165|||||0|0|0|0|0|0|100|100|100|100|100|100|98|99|100|90|94.5|99|0|26.1|45||1.7|||2.2|||5|||9.4|||7.8||0|28.9|65|||||||35|45|55||||0.5|0.75|1||||1.3|1.53|1.75|||||1.9|||0.4233|0.9174|1.4114|0.12|0.17|0.22|||||35.2|||25.8|||39||6|7.5|8.9|37|48.5|60|15|24.5|34|13|25|39|".37"|".37"|0|0|0|0|0|0|0|0|0|0|0|0|21|27|33|||||||5.1|6.8|8.4|||||||||||||||||||||||||||||||||"10021865"|"28274504"
"A"||"A"||||0|||15|||||0|0|0|0|0|0|100|100|100|100|100|100|96|98|100|80|88.5|97|0|24.8|32||2.1|||2.8|||2.5|||7.5|||9.9||50|52.7|82|||||||18|22.5|27||||1|2|3||||1.2|1.3|1.4|||||1.36|||4.233|9.1735|14.114|0.16|0.2|0.24|||||29.1|||14.1|||47||0|1.5|2.9|30|33.5|37|8|10.5|13|5|9|13|".49"|".49"|0|0|0|0|0|0|2|3|4|0|2|4|11|14|17|||||||5.1|6.5|7.8|||||||||||||||||||||||||||||||||"10021866"|"28274505"
"Bt"||"B"||||15|||117|||||0|0|0|0|0|0|100|100|100|100|100|100|98|99|100|90|94.5|99|0|7.7|20||0.2|||0.5|||0.9|||2.4|||3.7||40|49.8|65|||||||30|42.5|55||||1|1.5|2||||1.45|1.55|1.65|||||1.93|||0.0106|0.217|0.4233|0.14|0.18|0.22|||||33.9|||28.3|||38||6|7.5|8.9|37|48.5|60|15|24.5|34|13|25|39|".49"|".49"|0|0|0|0|0|0|4|6|8|2|5|8|18|25.5|33|||||||5.6|7|8.4|||||||||||||||||||||||||||||||||"10021866"|"28274506"
"BC"||"BC"||||117|||152|||||0|0|0|0|0|0|100|100|100|100|100|100|96|98|100|90|94.5|99|0|22.1|45||3|||3.5|||4.1|||6.2|||5.3||0|27.9|60|||||||40|50|60||||0|0.25|0.5||||1.4|1.5|1.6|||||2.4|||0.0106|0.217|0.4233|0.12|0.15|0.18|||||34.9|||30.3|||41||9|17|25|41|55.5|70|26|35.5|45|23|36|51|".49"|".49"|0|0|0|0|1|2|4|9|13|4|6|8|24|30|36|||||||6.6|7.5|8.4|||||||||||||||||||||||||||||||||"10021866"|"28274507"
"A"||"A"||||0|||25|||||0|0|0|0|0|0|100|100|100|96|98|100|96|98|100|80|88.5|97|15|26.5|32||2.1|||3|||4.3|||8.3|||8.8||50|53.5|67|||||||15|20|25||||0.5|2.25|4||||1.25|1.38|1.5|||||1.44|||4.233|9.1735|14.114|0.16|0.2|0.24|||||28.7|||13.8|||43||0|1.5|2.9|22|29.5|37|2|7.5|13|0|6|13|".49"|".49"|0|0|0|0|0|0|0|0|0|0|0|0|10|12.5|15|||||||5.1|5.8|6.5|||||||||||||||||||||||||||||||||"10021867"|"28274508"
"E"||"E"||||25|||33|||||0|0|0|0|0|0|100|100|100|96|98|100|96|98|100|80|88.5|97|15|26.5|53||2.1|||3|||4.3|||8.3|||8.8||27|53.5|67|||||||15|20|25||||0.5|0.75|1||||1.3|1.48|1.65|||||1.55|||4.233|9.1735|14.114|0.16|0.2|0.24|||||27.9|||12.7|||40||0|1.5|2.9|22|29.5|37|2|8|14|0|6|14|".49"|".49"|0|0|0|0|0|0|0|0|0|0|0|0|10|12.5|15|||||||5.1|5.8|6.5|||||||||||||||||||||||||||||||||"10021867"|"28274509"
"Btg"||"B"||||33|||81|||||0|0|0|0|0|0|100|100|100|96|98|100|96|98|100|80|89.5|99|0|5.5|45||0.2|||0.3|||0.6|||1.7|||2.7||0|47|65|||||||35|47.5|60||||0.5|0.75|1||||1.3|1.53|1.75|||||1.91|||0.0106|0.217|0.4233|0.12|0.17|0.22|||||34.4|||29.7|||38||6|7.5|8.9|37|48.5|60|15|24.5|34|11|24|39|".43"|".43"|0|0|0|0|0|0|0|0|0|0|0|0|21|28.5|36|||||||5.1|6.5|7.8|||||||||||||||||||||||||||||||||"10021867"|"28274510"
"BC"||"BC"||||81|||157|||||0|0|0|0|0|0|100|100|100|96|98|100|96|98|100|80|89.5|99|0|5.5|45||0.2|||0.3|||0.6|||1.7|||2.7||0|47|65|||||||35|47.5|60||||0.5|0.75|1||||1.3|1.53|1.75|||||1.91|||0.0106|0.217|0.4233|0.12|0.17|0.22|||||34.4|||29.7|||38||6|7.5|8.9|37|48.5|60|15|24.5|34|11|24|39|".43"|".43"|0|0|0|0|0|0|0|0|0|0|0|0|21|28.5|36|||||||5.1|6.5|7.8|||||||||||||||||||||||||||||||||"10021867"|"28274511"
"A"||"A"||||0|||15|||||0|0|0|0|0|0|100|100|100|100|100|100|96|98|100|80|88.5|97|0|24.8|32||2.1|||2.8|||2.5|||7.5|||9.9||50|52.7|82|||||||18|22.5|27||||1|2|3||||1.2|1.3|1.4|||||1.36|||4.233|9.1735|14.114|0.16|0.2|0.24|||||29.1|||14.1|||47||0|1.5|2.9|30|33.5|37|8|10.5|13|5|9|13|".49"|".49"|0|0|0|0|0|0|2|3|4|0|2|4|11|14|17|||||||5.1|6.5|7.8|||||||||||||||||||||||||||||||||"10021868"|"28274512"
"Bt"||"B"||||15|||117|||||0|0|0|0|0|0|100|100|100|100|100|100|98|99|100|90|94.5|99|0|7.7|20||0.2|||0.5|||0.9|||2.4|||3.7||40|49.8|65|||||||30|42.5|55||||1|1.5|2||||1.45|1.55|1.65|||||1.93|||0.0106|0.217|0.4233|0.14|0.18|0.22|||||33.9|||28.3|||38||6|7.5|8.9|37|48.5|60|15|24.5|34|13|25|39|".49"|".49"|0|0|0|0|0|0|4|6|8|2|5|8|18|25.5|33|||||||5.6|7|8.4|||||||||||||||||||||||||||||||||"10021868"|"28274513"
"BC"||"BC"||||117|||152|||||0|0|0|0|0|0|100|100|100|100|100|100|96|98|100|90|94.5|99|0|22.1|45||3|||3.5|||4.1|||6.2|||5.3||0|27.9|60|||||||40|50|60||||0|0.25|0.5||||1.4|1.5|1.6|||||2.4|||0.0106|0.217|0.4233|0.12|0.15|0.18|||||34.9|||30.3|||41||9|17|25|41|55.5|70|26|35.5|45|23|36|51|".49"|".49"|0|0|0|0|1|2|4|9|13|4|6|8|24|30|36|||||||6.6|7.5|8.4|||||||||||||||||||||||||||||||||"10021868"|"28274514"
"A"||"A"||||0|||38|||||0|0|0|0|0|0|100|100|100|100|100|100|96|98|100|80|88.5|97|15|24.5|32||1.9|||2.7|||2.4|||7.5|||10||50|52|67|||||||20|23.5|27||||1|2|3||||1.4|1.53|1.65|||||1.6|||1.4114|7.7627|14.114|0.16|0.2|0.24|||||31.2|||17.2|||39||0|1.5|2.9|30|33.5|37|8|10.5|13|5|9|13|".43"|".43"|0|0|0|0|0|0|0|0|0|0|0|0|12|14.5|17|||||||5.6|6.5|7.3|||||||||||||||||||||||||||||||||"10021869"|"28274515"
"BA"||"BA"||||38|||53|||||0|0|0|0|0|0|100|100|100|100|100|100|98|99|100|80|89|98|15|18|32||0.2|||0.4|||1.2|||5.2|||11||45|54.5|67|||||||20|27.5|35||||1|2|3||||1.4|1.55|1.7|||||1.77|||1.4114|2.8222|4.233|0.16|0.2|0.24|||||32.8|||19.8|||38||3|4.5|5.9|30|40|50|8|16.5|25|5|15|28|".43"|".43"|0|0|0|0|0|0|0|0|0|0|0|0|12|16.5|21|||||||5.6|6.5|7.3|||||||||||||||||||||||||||||||||"10021869"|"28274516"
"Bt"||"B"||||53|||127|||||0|0|0|0|0|0|100|100|100|100|100|100|96|98|100|90|94.5|99|0|7.2|45||0.2|||0.4|||0.8|||2.3|||3.5||0|47.8|65|||||||35|45|55||||0.5|0.75|1||||1.35|1.53|1.7|||||1.9|||0.4233|0.9174|1.4114|0.12|0.17|0.22|||||34|||28.5|||39||6|7.5|8.9|37|48.5|60|15|24.5|34|13|25|39|".43"|".43"|0|0|0|0|0|0|0|0|0|0|0|0|21|27|33|||||||5.6|6.7|7.8|||||||||||||||||||||||||||||||||"10021869"|"28274517"
"BC"||"BC"||||127|||180|||||0|0|0|0|0|0|100|100|100|100|100|100|96|98|100|90|94.5|99|0|7.2|45||0.2|||0.4|||0.8|||2.3|||3.5||0|47.8|65|||||||35|45|55||||0.5|0.75|1||||1.35|1.53|1.7|||||1.9|||0.4233|0.9174|1.4114|0.12|0.17|0.22|||||34|||28.5|||39||6|7.5|8.9|37|48.5|60|15|24.5|34|13|25|39|".43"|".43"|0|1|2|0|1|2|0|0|0|0|0|0|21|27|33|||||||6.6|7.5|8.4|||||||||||||||||||||||||||||||||"10021869"|"28274518"
"A"||"A"||||0|||30|||||0|0|0|0|0|0|100|100|100|100|100|100|96|98|100|65|75|85|23|39.8|53||3.5|||5|||6.9|||12.5|||11.9||27|37.7|50|||||||18|22.5|27||||0.5|0.75|1||||1.3|1.43|1.55|||||1.5|||4.233|9.1735|14.114|0.15|0.18|0.2|||||28.9|||13.8|||43||0|1.5|2.9|30|32.5|35|9|11|13|4|7|10|".37"|".37"|0|0|0|0|0|0|0|0|0|0|0|0|11|14|17|||||||5.1|5.8|6.5|||||||||||||||||||||||||||||||||"10021871"|"28274520"
"BA"||"BA"||||30|||46|||||0|0|0|0|0|0|100|100|100|100|100|100|94|97|100|36|63|90|20|35.9|80||3.2|||4.5|||6.2|||11.3|||10.7||0|37.6|53|||||||25|26.5|35||||0.5|0.75|1||||1.3|1.5|1.7|||||1.57|||4.233|9.1735|14.114|0.14|0.17|0.2|||||32.3|||19|||40||0|1.5|2.9|25|32.5|40|7|12.5|18|0|5|17|".32"|".32"|0|0|0|0|0|0|0|0|0|0|0|0|15|18|21|||||||5.1|5.8|6.5|||||||||||||||||||||||||||||||||"10021871"|"28274521"
"Bt"||"B"||||46|||99|||||0|0|0|0|0|0|95|97.5|100|95|97.5|100|90|95|100|36|60.5|85|20|51.5|80||1.4|||8.4|||14.2|||18.1|||9.4||0|15.5|53|||||||25|33|45||||0|0.25|0.5||||1.3|1.5|1.7|||||1.57|||4.233|9.1735|14.114|0.14|0.17|0.2|||||27.2|||21|||40||0|1.5|2.9|25|32.5|40|7|12.5|18|0|5|15|".32"|".32"|0|0|0|0|0|0|0|0|0|0|0|0|15|21|27|||||||5.1|5.8|6.5|||||||||||||||||||||||||||||||||"10021871"|"28274522"
"2BC"|2|"BC"||||99|||183|||||0|0|0|0|0|0|70|92.5|100|70|85|100|65|82.5|100|65|82|99|0|8.8|45||0.3|||0.5|||1|||2.8|||4.2||15|49.2|60|||||||25|42|45||||0|0.25|0.5||||1.3|1.53|1.75|||||1.94|||1.4114|2.8222|4.233|0.14|0.18|0.22|||||27.7|||19.7|||34||6|7.5|8.9|35|47.5|60|15|25|35|7|21|40|".32"|".32"|0|0|0|0|0|0|0|0|0|0|0|0|15|21|27|||||||5.1|6.8|8.4|||||||||||||||||||||||||||||||||"10021871"|"28274523"
"2Cr"|2|"C"||||183|||244||||||||||||||||||||||||||||||||||||||||||||||||||||||||||||||1.85|1.93|2||||||||0|0.711|1.4114||||||||||||||||||||||||||||||||||||||||||||||||||||||||||||||||||||||||||||||||||||||"10021871"|"28274524"
"A"||"A"||||0|||30|||||0|0|0|0|0|0|90|95|100|85|92.5|100|60|72.5|85|40|47.5|55|43|63.5|85||0.3|||4.4|||14.1|||27.6|||17.1||0|26.5|50|||||||5|10|15||||1|1.5|2||||1.4|1.45|1.5|||||1.52|||14.114|28.222|42.33|0.15|0.17|0.18|||||16.9|||7.6|||39||0|1.5|2.9|0|15|30|0|2.5|5|0|0|1|".20"|".20"|0|0|0|0|0|0|0|0|0|0|0|0|15|22.5|30|||||||5.1|5.8|6.5|||||||||||||||||||||||||||||||||"10021872"|"28274525"
"BA"||"BA"||||30|||51|||||0|0|0|0|0|0|85|92.5|100|85|92.5|100|70|82.5|95|35|57.5|80|20|55.8|80||1.3|||8.2|||14.8|||20.2|||11.3||0|17.7|53|||||||18|26.5|35||||0.5|0.75|1||||1.3|1.38|1.45|||||1.45|||4.233|9.1735|14.114|0.15|0.17|0.19|||||23|||14.9|||41||0|1.5|2.9|25|35|45|3|11.5|20|0|4|16|".28"|".32"|0|0|0|0|0|0|0|0|0|0|0|0|10|15|20|||||||5.1|5.8|6.5|||||||||||||||||||||||||||||||||"10021872"|"28274526"
"Cr"||"C"||||86|||102||||||||||||||||||||||||||||||||||||||||||||||||||||||||||||||1.85|2.05|2.35||||||||1.4114|2.8222|4.233||||||||||||||||||||||||||||||||||||||||||||||||||||||||||||||||||||||||||||||||||||||"10021872"|"28274527"
"Bt"||"B"||||51|||86|||||0|0|0|0|0|0|85|92.5|100|85|92.5|100|70|82.5|95|35|57.5|80|20|55.8|80||1.3|||8.2|||14.8|||20.2|||11.3||0|17.7|53|||||||18|26.5|35||||0.5|0.75|1||||1.3|1.38|1.45|||||1.45|||4.233|9.1735|14.114|0.15|0.17|0.19|||||23|||14.9|||41||0|1.5|2.9|25|35|45|3|11.5|20|0|4|16|".28"|".32"|0|0|0|0|0|0|0|0|0|0|0|0|10|15|20|||||||5.1|5.8|6.5|||||||||||||||||||||||||||||||||"10021872"|"28274528"
"A"||"A"||||0|||13|||||0|0|0|0|3|5|75|87.5|100|75|87.5|100|70|85|100|51|74.5|98|15|26|32||2.1|||3|||4.2|||8.2|||8.5||50|52|67|||||||18|22|26||||0.5|1.75|3||||1.3|1.4|1.5|||||1.47|||4.233|9.1735|14.114|0.12|0.17|0.22|||||26.9|||13.3|||37||0|1.5|2.9|30|33.5|37|8|11|14|1|7|14|".43"|".43"|0|0|0|0|0|0|0|0|0|0|0|0|11|13.5|16|||||||5.1|5.8|6.5|||||||||||||||||||||||||||||||||"10021873"|"28274529"
"Bt"||"B"||||13|||86|||||0|0|0|0|0|0|98|99|100|95|97.5|100|95|97.5|100|90|94.5|99|0|5.5|45||0.2|||0.3|||0.6|||1.7|||2.7||0|47|60|||||||40|47.5|55||||0|0.5|1||||1.35|1.48|1.6|||||1.84|||0.4233|0.9174|1.4114|0.1|0.14|0.18|||||33.7|||28.3|||40||6|7.5|8.9|41|55.5|70|20|30|40|18|32|47|".32"|".32"|0|0|0|0|0|0|0|0|0|0|0|0|24|28.5|33|||||||5.6|7|8.4|||||||||||||||||||||||||||||||||"10021873"|"28274530"
"Cr"||"C"||||86|||122||||||||||||||||||||||||||||||||||||||||||||||||||||||||||||||1.85|1.93|2||||||||0|0.711|1.4114||||||||||||||||||||||||||||||||||||||||||||||||||||||||||||||||||||||||||||||||||||||"10021873"|"28274531"
"A"||"A"||||0|||30|||||0|0|0|0|0|0|100|100|100|100|100|100|96|98|100|65|81|97|15|27.1|50||2.2|||3.1|||4.4|||8.5|||8.9||50|54.4|85|||||||10|18.5|27||||1|2|3||||1.25|1.4|1.55|||||1.46|||4.233|9.1735|14.114|0.15|0.2|0.24|||||28.2|||13|||43||0|1.5|2.9|22|29.5|37|2|8|14|0|5|14|".43"|".43"|0|0|0|0|0|0|0|0|0|0|0|0|7|12|17|||||||5.1|5.6|6|||||||||||||||||||||||||||||||||"10021874"|"28274532"
"E"||"E"||||30|||41|||||0|0|0|0|0|0|100|100|100|100|100|100|96|98|100|75|86|97|15|27.1|53||2.2|||3.1|||4.4|||8.5|||8.9||27|54.4|85|||||||10|18.5|27||||1|1.5|2||||1.3|1.48|1.65|||||1.55|||4.233|9.1735|14.114|0.15|0.18|0.2|||||28.3|||13|||41||0|1.5|2.9|22|29.5|37|2|8|14|0|6|14|".43"|".43"|0|0|0|0|0|0|0|0|0|0|0|0|7|12|17|||||||5.1|5.6|6|||||||||||||||||||||||||||||||||"10021874"|"28274533"
"BE"||"BE"||||41|||51|||||0|0|0|0|0|0|100|100|100|100|100|100|96|98|100|80|89|98|15|20|45||0.2|||0.5|||1.3|||5.8|||12.2||20|49|57|||||||27|31|35||||0.5|0.75|1||||1.3|1.53|1.75|||||1.75|||1.4114|2.8222|4.233|0.15|0.19|0.22|||||32.9|||20|||39||3|4.5|5.9|33|37.5|42|12|15.5|19|8|14|20|".37"|".37"|0|0|0|0|0|0|0|0|0|0|0|0|17|19|21|17|19|21||||4.5|5.3|6|||||||||||||||||||||||||||||||||"10021874"|"28274534"
"Bt1"||"B"||1||51|||99|||||0|0|0|0|0|0|100|100|100|100|100|100|96|98|100|80|92|99|0|7.2|65||0.2|||0.4|||0.8|||2.3|||3.5||0|47.8|65|||||||35|45|55||||0.5|0.75|1||||1.3|1.53|1.75|||||1.9|||0.4233|0.9174|1.4114|0.12|0.17|0.2|||||34|||28.5|||39||6|7.5|8.9|37|48.5|60|16|24.5|34|12|24|39|".37"|".37"|0|0|0|0|0|0|0|0|0|0|0|0|21|27|33|||||||5.1|6.8|8.4|||||||||||||||||||||||||||||||||"10021874"|"28274535"
"Bt2"||"B"||2||99|||137|||||0|0|0|0|0|0|100|100|100|100|100|100|96|98|100|80|92|99|0|7.2|65||0.2|||0.4|||0.8|||2.3|||3.5||0|47.8|65|||||||35|45|55||||0.5|0.75|1||||1.3|1.53|1.75|||||1.9|||0.4233|0.9174|1.4114|0.12|0.17|0.2|||||34|||28.5|||39||6|7.5|8.9|37|48.5|60|16|24.5|34|12|24|39|".37"|".37"|0|0|0|0|0|0|0|0|0|0|0|0|21|27|33|||||||5.1|6.8|8.4|||||||||||||||||||||||||||||||||"10021874"|"28274536"
"BC"||"BC"||||137|||203|||||0|0|0|0|0|0|100|100|100|100|100|100|96|98|100|80|92|99|0|7.2|65||0.2|||0.4|||0.8|||2.3|||3.5||0|47.8|65|||||||35|45|55||||0.5|0.75|1||||1.3|1.53|1.75|||||1.9|||0.4233|0.9174|1.4114|0.12|0.17|0.2|||||34|||28.5|||39||6|7.5|8.9|37|48.5|60|16|24.5|34|12|24|39|".37"|".37"|0|0|0|0|0|0|0|0|0|0|0|0|21|27|33|||||||5.1|6.8|8.4|||||||||||||||||||||||||||||||||"10021874"|"28274537"
"Bw"||"B"||||15|||43|||||0|0|0|0|11|21|67|80|97|34|62|97|27|55|95|19|40|72|20|42.1|85||3.9|||5.5|||7.4|||13.1|||12.2||0|37.9|53|||||||10|20|30||||0|0.5|1||||1.45|1.58|1.7|||||1.68|||4.233|9.1735|14.114|0.09|0.14|0.18|||||21.2|||9.9|||28||0|1.5|2.9|15|25|35|2|8.5|15|0|1|11|".28"|".37"|0|0|0|0|0|0|0|0|0|0|0|0|7.6|16.2|23.9|||||||5.1|5.8|6.5|||||||||||||||||||||||||||||||||"10021875"|"28274538"
"A"||"A"||||0|||15|||||0|0|0|0|7|13|89|95|100|75|87|100|62|77|94|45|57|70|23|42|53||3.9|||5.5|||7.4|||13.1|||12.1||27|37.5|50|||||||15|20.5|26||||1|2|3||||1.3|1.43|1.55|||||1.5|||14.114|28.222|42.33|0.13|0.17|0.2|||||26|||12.7|||38||0|1.5|2.9|15|23|31|0|5|10|0|1|7|".32"|".37"|0|0|0|0|0|0|0|0|0|0|0|0|12.8|17.4|21.9|||||||5.1|5.8|6.5|||||||||||||||||||||||||||||||||"10021875"|"28274539"
"Cr"||"C"||||43|||79|||||||||||||||||||||||||||0|||||||||||||||||||||||||||||||||||1.85|2.1|2.35||||||||1.4114|2.8222|4.233||||||||||||||||||||||||||||||||||||||||||||||||||||||||||||||||||||||||||||||||||||||"10021875"|"28274540"
"A"||"A"||||0|||18|||||0|3|5|24|31|43|61|85|86|45|77|86|43|76|86|37|67|78|0|20|20||0.2|||0.5|||1.3|||5.8|||12.2||40|49|73|||||||27|31|35||||1|3|5||||1.3|1.45|1.6|||||1.77|||4.233|9.1735|14.114|0.1|0.15|0.2|||||22.2|||14.2|||27||3|4.5|5.9|33|44|55|12|19.5|27|3|10|21|".20"|".32"|0|0|0|0|0|0|0|0|0|0|0|0|14.4|16.8|19.1|||||||6.1|7.3|8.4|||||||||||||||||||||||||||||||||"10021881"|"28274557"
"R"||"R"||||18|||51|||||||||||||||||||||||||||0|||||||||||||||||||||||||||||||||||1.85|2.1|2.35||||||||0|0.005|0.0106||||||||||||||||||||||||||||||||||||||||||||||||||||||||||||||||||||||||||||||||||||||"10021881"|"28274558"
"R"||"R"||||0|||203||||||||||||||||||||||||||||||||||||||||||||||||||||||||||||||1.85|2.05|2.35||||||||0|0.005|0.0106|0|0|0||||||||||||||||||||||||||||||||||||0|0|0|||||||||||||||||||||||||||||||||||||||||||"Very high"||"10021882"|"28274559"
"A"||"A"||||0|||25|||||0|0|0|0|0|0|100|100|100|100|100|100|96|98|100|80|88.5|97|0|11.3|32||0.1|||0.4|||0.9|||3.3|||6.6||50|67.7|82|||||||15|21|27||||1|2|3||||1.3|1.43|1.55|||||1.5|||4.233|9.1735|14.114|0.16|0.2|0.24|||||29.5|||14.6|||42||0|1.5|2.9|21|29|37|1|8|15|0|6|15|".37"|".37"|0|0|0|0|0|0|0|0|0|0|0|0|9|12.5|16|||||||5.6|6.1|6.5|||||||||||||||||||||||||||||||||"10021883"|"28274560"
"BA"||"BA"||||25|||46|||||0|0|0|0|0|0|100|100|100|100|100|100|96|98|100|80|89|98|0|7.3|45||0.4|||0.6|||1|||2.3|||3||15|64.2|82|||||||18|28.5|35||||1|1.5|2||||1.45|1.58|1.7|||||1.8|||4.233|9.1735|14.114|0.16|0.18|0.2|||||32.3|||18.9|||37||3|4.5|5.9|30|36.5|43|9|14.5|20|6|13|21|".37"|".37"|0|0|0|0|0|0|0|0|0|0|0|0|11|16|21|||||||5.6|6.1|6.5|||||||||||||||||||||||||||||||||"10021883"|"28274561"
"Bt"||"B"||||46|||124||||||||0|5|30|85|95|100|85|90|100|80|90|100|70|84|98|0|6.7|45||0.3|||0.6|||0.9|||2.1|||2.8||15|62.3|73|||||||27|31|35||||0.5|0.75|1||||1.45|1.58|1.7|||||1.84|||4.233|9.1735|14.114|0.16|0.18|0.2|||||28.6|||17.8|||29||3|4.5|5.9|33|38|43|12|16|20|6|13|21|".32"|".32"|0|0|0|0|0|0|0|0|0|0|0|0|16|18.5|21|||||||5.1|6.2|7.3|||||||||||||||||||||||||||||||||"10021883"|"28274562"
"R"||"R"||||124|||127||||||||||||||||||||||||||||||||||||||||||||||||||||||||||||||1.85|2.1|2.35||||||||0|0.005|0.0106||||||||||||||||||||||||||||||||||||||||||||||||||||||||||||||||||||||||||||||||||||||"10021883"|"28274563"
"A"||"A"||||0|||23|||||0|0|0|0|0|0|100|100|100|100|100|100|96|98|100|80|88.5|97|0|11.4|32||0.1|||0.4|||0.9|||3.4|||6.6||50|68.1|82|||||||15|20.5|26||||1|2|3||||1.3|1.4|1.5|||||1.46|||4.233|9.1735|14.114|0.16|0.2|0.24|||||29.1|||14.1|||43||0|1.5|2.9|30|33.5|37|8|10.5|13|5|9|13|".37"|".37"|0|0|0|0|0|0|0|0|0|0|0|0|9|12|15|||||||5.6|6.1|6.5|||||||||||||||||||||||||||||||||"10021884"|"28274564"
"BA"||"BA"||||23|||33|||||0|0|0|0|0|0|100|100|100|100|100|100|96|98|100|65|81.5|98|0|7|53||0|||0|||0.2|||1.9|||4.9||15|69|82|||||||18|24|30||||0.5|0.75|1||||1.4|1.55|1.7|||||1.77|||4.233|9.1735|14.114|0.15|0.2|0.24|||||30.4|||15.9|||39||3|4.5|5.9|30|36.5|43|8|14|20|3|11|21|".37"|".37"|0|0|0|0|0|0|0|0|0|0|0|0|11|14.5|18|||||||5.6|6.1|6.5|||||||||||||||||||||||||||||||||"10021884"|"28274565"
"Bt"||"B"||||33|||76|||||0|0|0|0|0|0|85|92.5|100|85|92.5|100|85|92.5|100|70|84|98|0|6.2|45||0|||0|||0.2|||1.8|||4.2||15|60.8|73|||||||27|33|35||||0|0.25|0.5||||1.45|1.58|1.7|||||1.81|||4.233|9.1735|14.114|0.15|0.19|0.22|||||32.1|||20.2|||35||3|4.5|5.9|33|40.5|48|12|17|22|6|14|25|".32"|".32"|0|0|0|0|0|0|0|0|0|0|0|0|16|19.5|23|||||||5.1|6.2|7.3|||||||||||||||||||||||||||||||||"10021884"|"28274566"
"R"||"R"||||76|||81||||||||||||||||||||||||||||||||||||||||||||||||||||||||||||||1.85|2.1|2.35||||||||0|0.005|0.0106||||||||||||||||||||||||||||||||||||||||||||||||||||||||||||||||||||||||||||||||||||||"10021884"|"28274567"
"A"||"A"||||0|||18|||||0|0|0|0|3|5|75|87.5|100|75|87.5|100|70|85|100|51|74.5|98|15|26|32||2.1|||3|||4.2|||8.2|||8.5||50|52|67|||||||18|22|26||||0.5|1.75|3||||1.3|1.4|1.5|||||1.47|||4.233|9.1735|14.114|0.12|0.17|0.22|||||26.9|||13.3|||37||0|1.5|2.9|30|33.5|37|8|11|14|1|7|14|".43"|".43"|0|0|0|0|0|0|0|0|0|0|0|0|11|13.5|16|||||||5.1|5.8|6.5|||||||||||||||||||||||||||||||||"10021885"|"28274568"
"Bt"||"B"||||18|||84|||||0|0|0|0|0|0|98|99|100|95|97.5|100|95|97.5|100|90|94.5|99|0|5.5|45||0.2|||0.3|||0.6|||1.7|||2.7||0|47|60|||||||40|47.5|55||||0|0.5|1||||1.35|1.48|1.6|||||1.84|||0.4233|0.9174|1.4114|0.1|0.14|0.18|||||33.7|||28.3|||40||6|7.5|8.9|41|55.5|70|20|30|40|18|32|47|".32"|".32"|0|0|0|0|0|0|0|0|0|0|0|0|24|28.5|33|||||||5.6|7|8.4|||||||||||||||||||||||||||||||||"10021885"|"28274569"
"Cr"||"C"||||84|||107||||||||||||||||||||||||||||||||||||||||||||||||||||||||||||||1.85|1.93|2||||||||0|0.711|1.4114||||||||||||||||||||||||||||||||||||||||||||||||||||||||||||||||||||||||||||||||||||||"10021885"|"28274570"
"Bw"||"B"||||15|||43|||||0|0|0|0|11|21|67|80|97|34|62|97|27|55|95|19|40|72|20|42.1|85||3.9|||5.5|||7.4|||13.1|||12.2||0|37.9|53|||||||10|20|30||||0|0.5|1||||1.45|1.58|1.7|||||1.68|||4.233|9.1735|14.114|0.09|0.14|0.18|||||21.2|||9.9|||28||0|1.5|2.9|15|25|35|2|8.5|15|0|1|11|".28"|".37"|0|0|0|0|0|0|0|0|0|0|0|0|7.6|16.2|23.9|||||||5.1|5.8|6.5|||||||||||||||||||||||||||||||||"10021886"|"28274571"
"A"||"A"||||0|||15|||||0|0|0|0|7|13|89|95|100|75|87|100|62|77|94|45|57|70|23|42|53||3.9|||5.5|||7.4|||13.1|||12.1||27|37.5|50|||||||15|20.5|26||||1|2|3||||1.3|1.43|1.55|||||1.5|||14.114|28.222|42.33|0.13|0.17|0.2|||||26|||12.7|||38||0|1.5|2.9|15|23|31|0|5|10|0|1|7|".32"|".37"|0|0|0|0|0|0|0|0|0|0|0|0|12.8|17.4|21.9|||||||5.1|5.8|6.5|||||||||||||||||||||||||||||||||"10021886"|"28274572"
"Cr"||"C"||||43|||79|||||||||||||||||||||||||||0|||||||||||||||||||||||||||||||||||1.85|2.1|2.35||||||||1.4114|2.8222|4.233||||||||||||||||||||||||||||||||||||||||||||||||||||||||||||||||||||||||||||||||||||||"10021886"|"28274573"
"A"||"A"||||0|||28|||||0|0|0|0|0|0|100|100|100|100|100|100|96|98|100|65|81|97|23|43|53||4|||5.6|||7.6|||13.4|||12.4||0|38.5|50|||||||10|18.5|27||||1|2|3||||1.25|1.4|1.55|||||1.46|||4.233|9.1735|14.114|0.15|0.2|0.24|||||28.2|||13|||43||0|1.5|2.9|22|29.5|37|2|8|14|0|5|14|".43"|".43"|0|0|0|0|0|0|0|0|0|0|0|0|7|12|17|||||||5.1|5.6|6|||||||||||||||||||||||||||||||||"10021887"|"28274574"
"BA"||"BA"||||28|||38|||||0|0|0|0|0|0|100|100|100|100|100|100|96|98|100|80|89|98|0|35.4|45||3.1|||4.4|||6.1|||11.2|||10.6||15|33.6|73|||||||27|31|35||||0.5|0.75|1||||1.3|1.53|1.75|||||1.75|||1.4114|2.8222|4.233|0.15|0.19|0.22|||||33.5|||20.9|||39||3|4.5|5.9|33|37.5|42|12|15.5|19|8|14|20|".37"|".37"|0|0|0|0|0|0|0|0|0|0|0|0|17|19|21|17|19|21||||4.5|5.3|6|||||||||||||||||||||||||||||||||"10021887"|"28274575"
"Bt"||"B"||||38|||127|||||0|0|0|0|0|0|100|100|100|100|100|100|98|99|100|90|94.5|99|0|26.1|45||1.7|||2.2|||5|||9.4|||7.8||0|28.9|65|||||||35|45|55||||0.5|0.75|1||||1.3|1.53|1.75|||||1.9|||0.4233|0.9174|1.4114|0.12|0.17|0.22|||||35.2|||25.8|||39||6|7.5|8.9|37|48.5|60|15|24.5|34|13|25|39|".37"|".37"|0|0|0|0|0|0|0|0|0|0|0|0|21|27|33|||||||5.1|6.8|8.4|||||||||||||||||||||||||||||||||"10021887"|"28274576"
"BC"||"BC"||||127|||165|||||0|0|0|0|0|0|100|100|100|100|100|100|98|99|100|90|94.5|99|0|26.1|45||1.7|||2.2|||5|||9.4|||7.8||0|28.9|65|||||||35|45|55||||0.5|0.75|1||||1.3|1.53|1.75|||||1.9|||0.4233|0.9174|1.4114|0.12|0.17|0.22|||||35.2|||25.8|||39||6|7.5|8.9|37|48.5|60|15|24.5|34|13|25|39|".37"|".37"|0|0|0|0|0|0|0|0|0|0|0|0|21|27|33|||||||5.1|6.8|8.4|||||||||||||||||||||||||||||||||"10021887"|"28274577"
"A"||"A"||||0|||15|||||0|3|5|0|8|15|65|95|100|60|90|100|58|78|98|55|76.5|98|20|34.2|45||3|||4.2|||5.9|||10.8|||10.3||15|32.3|53|||||||27|33.5|40||||1|2|3||||1.3|1.45|1.6|||||1.68|||1.4114|2.8222|4.233|0.1|0.15|0.2|||||29.9|||19.3|||33||3|4.5|5.9|37|43.5|50|15|20|25|5|15|28|".32"|".37"|0|3|5|0|0|0|0|0|0|0|0|0|16|20|24|||||||7.4|7.9|8.4|||||||||||||||||||||||||||||||||"10021888"|"28274578"
"BA"||"BA"||||15|||40|||||0|3|5|0|8|15|65|95|100|60|90|100|58|78|98|55|76.5|98|0|18.7|20||0.2|||0.5|||1.3|||5.4|||11.3||40|47.8|65|||||||27|33.5|40||||1|2|3||||1.3|1.45|1.6|||||1.68|||1.4114|2.8222|4.233|0.1|0.15|0.2|||||29.9|||19.3|||33||3|4.5|5.9|37|43.5|50|15|20|25|5|15|28|".32"|".37"|0|3|5|0|0|0|0|0|0|0|0|0|16|20|24|||||||7.4|7.9|8.4|||||||||||||||||||||||||||||||||"10021888"|"28274579"
"Bt"||"B"||||40|||66|||||0|0|0|0|0|0|75|87.5|100|75|87.5|100|70|85|100|70|84|98|0|7.2|20||0.2|||0.4|||0.8|||2.3|||3.5||40|47.8|65|||||||35|45|55||||0.5|0.75|1||||1.35|1.5|1.65|||||1.9|||0.4233|0.9174|1.4114|0.1|0.14|0.18|||||31.2|||25.8|||35||6|7.5|8.9|41|55.5|70|20|30|40|12|27|46|".32"|".37"|0|3|5|0|0|0|0|0|0|0|0|0|21|26.5|32|||||||7.4|7.9|8.4|||||||||||||||||||||||||||||||||"10021888"|"28274580"
"Bk"||"B"||||66|||76|||||0|0|0|0|0|0|75|87.5|100|75|87.5|100|70|85|100|70|84|98|0|7.2|20||0.2|||0.4|||0.8|||2.3|||3.5||40|47.8|65|||||||35|45|55||||0.5|0.75|1||||1.35|1.5|1.65|||||1.9|||0.4233|0.9174|1.4114|0.1|0.14|0.18|||||31.2|||25.8|||35||6|7.5|8.9|41|55.5|70|20|30|40|12|27|46|".32"|".37"|0|3|5|0|0|0|0|0|0|0|0|0|21|26.5|32|||||||7.4|7.9|8.4|||||||||||||||||||||||||||||||||"10021888"|"28274581"
"Cr"||"C"||||76|||102||||||||||||||||||||||||||||||||||||||||||||||||||||||||||||||1.85|1.93|2||||||||0|0.711|1.4114||||||||||||||||||||||||||||||||||||||||||||||||||||||||||||||||||||||||||||||||||||||"10021888"|"28274582"
"A"||"A"||||0|||13|||||0|0|0|0|3|5|75|87.5|100|75|87.5|100|70|85|100|51|74.5|98|15|26|32||2.1|||3|||4.2|||8.2|||8.5||50|52|67|||||||18|22|26||||0.5|1.75|3||||1.3|1.4|1.5|||||1.47|||4.233|9.1735|14.114|0.12|0.17|0.22|||||26.9|||13.3|||37||0|1.5|2.9|30|33.5|37|8|11|14|1|7|14|".43"|".43"|0|0|0|0|0|0|0|0|0|0|0|0|11|13.5|16|||||||5.1|5.8|6.5|||||||||||||||||||||||||||||||||"10021889"|"28274583"
"Bt"||"B"||||13|||86|||||0|0|0|0|0|0|98|99|100|95|97.5|100|95|97.5|100|90|94.5|99|0|5.5|45||0.2|||0.3|||0.6|||1.7|||2.7||0|47|60|||||||40|47.5|55||||0|0.5|1||||1.35|1.48|1.6|||||1.84|||0.4233|0.9174|1.4114|0.1|0.14|0.18|||||33.7|||28.3|||40||6|7.5|8.9|41|55.5|70|20|30|40|18|32|47|".32"|".32"|0|0|0|0|0|0|0|0|0|0|0|0|24|28.5|33|||||||5.6|7|8.4|||||||||||||||||||||||||||||||||"10021889"|"28274584"
"Cr"||"C"||||86|||122||||||||||||||||||||||||||||||||||||||||||||||||||||||||||||||1.85|1.93|2||||||||0|0.711|1.4114||||||||||||||||||||||||||||||||||||||||||||||||||||||||||||||||||||||||||||||||||||||"10021889"|"28274585"
"R"||"R"||||0|||203||||||||||||||||||||||||||||||||||||||||||||||||||||||||||||||1.85|2.05|2.35||||||||0|0.005|0.0106|0|0|0||||||||||||||||||||||||||||||||||||0|0|0|||||||||||||||||||||||||||||||||||||||||||"Very high"||"10021890"|"28274586"
"A"||"A"||||0|||15|||||0|3|5|0|8|15|65|95|100|60|90|100|58|78|98|55|76.5|98|20|34.2|45||3|||4.2|||5.9|||10.8|||10.3||15|32.3|53|||||||27|33.5|40||||1|2|3||||1.3|1.45|1.6|||||1.68|||1.4114|2.8222|4.233|0.1|0.15|0.2|||||29.9|||19.3|||33||3|4.5|5.9|37|43.5|50|15|20|25|5|15|28|".32"|".37"|0|3|5|0|0|0|0|0|0|0|0|0|16|20|24|||||||7.4|7.9|8.4|||||||||||||||||||||||||||||||||"10021891"|"28274587"
"BA"||"BA"||||15|||40|||||0|3|5|0|8|15|65|95|100|60|90|100|58|78|98|55|76.5|98|0|18.7|20||0.2|||0.5|||1.3|||5.4|||11.3||40|47.8|65|||||||27|33.5|40||||1|2|3||||1.3|1.45|1.6|||||1.68|||1.4114|2.8222|4.233|0.1|0.15|0.2|||||29.9|||19.3|||33||3|4.5|5.9|37|43.5|50|15|20|25|5|15|28|".32"|".37"|0|3|5|0|0|0|0|0|0|0|0|0|16|20|24|||||||7.4|7.9|8.4|||||||||||||||||||||||||||||||||"10021891"|"28274588"
"Bt"||"B"||||40|||66|||||0|0|0|0|0|0|75|87.5|100|75|87.5|100|70|85|100|70|84|98|0|7.2|20||0.2|||0.4|||0.8|||2.3|||3.5||40|47.8|65|||||||35|45|55||||0.5|0.75|1||||1.35|1.5|1.65|||||1.9|||0.4233|0.9174|1.4114|0.1|0.14|0.18|||||31.2|||25.8|||35||6|7.5|8.9|41|55.5|70|20|30|40|12|27|46|".32"|".37"|0|3|5|0|0|0|0|0|0|0|0|0|21|26.5|32|||||||7.4|7.9|8.4|||||||||||||||||||||||||||||||||"10021891"|"28274589"
"Bk"||"B"||||66|||76|||||0|0|0|0|0|0|75|87.5|100|75|87.5|100|70|85|100|70|84|98|0|7.2|20||0.2|||0.4|||0.8|||2.3|||3.5||40|47.8|65|||||||35|45|55||||0.5|0.75|1||||1.35|1.5|1.65|||||1.9|||0.4233|0.9174|1.4114|0.1|0.14|0.18|||||31.2|||25.8|||35||6|7.5|8.9|41|55.5|70|20|30|40|12|27|46|".32"|".37"|0|3|5|0|0|0|0|0|0|0|0|0|21|26.5|32|||||||7.4|7.9|8.4|||||||||||||||||||||||||||||||||"10021891"|"28274590"
"Cr"||"C"||||76|||102||||||||||||||||||||||||||||||||||||||||||||||||||||||||||||||1.85|1.93|2||||||||0|0.711|1.4114||||||||||||||||||||||||||||||||||||||||||||||||||||||||||||||||||||||||||||||||||||||"10021891"|"28274591"
"A"||"A"||||0|||46|||||0|0|0|0|5|25|75|92|100|75|92|100|70|85|100|60|78.5|97|0|26|32||2.1|||3|||4.2|||8.2|||8.5||50|52|82|||||||18|22|26||||1|3|5||||1.3|1.4|1.5|||||1.47|||4.233|9.1735|14.114|0.16|0.2|0.24|||||28.4|||15|||37||0|1.5|2.9|30|33.5|37|8|10.5|13|2|7|13|".24"|".37"|0|0|0|0|0|0|0|0|0|0|0|0|11|13.5|16|||||||6.1|7.3|8.4|||||||||||||||||||||||||||||||||"10021892"|"28274592"
"R"||"R"||||46|||51||||||||||||||||||||||||||||||||||||||||||||||||||||||||||||||1.85|2.1|2.35||||||||0|0.005|0.0106||||||||||||||||||||||||||||||||||||||||||||||||||||||||||||||||||||||||||||||||||||||"10021892"|"28274593"
"A"||"A"||||0|||20|||||14|22|36|10|10|14|77|94|100|53|83|100|48|78|98|40|65|83|15|26|32||2.1|||3|||4.2|||8.2|||8.5||50|52|67|||||||18|22|26||||0.5|1.75|3||||1.3|1.4|1.5|||||1.49|||4.233|9.1735|14.114|0.1|0.11|0.12|||||20.9|||10.3|||31||0|1.5|2.9|30|33.5|37|8|11|14|1|7|14|".17"|".43"|0|0|0|0|0|0|0|0|0|0|0|0|14.8|18.3|21.5|||||||5.1|5.8|6.5|||||||||||||||||||||||||||||||||"10021893"|"28274594"
"Bt"||"B"||||20|||71|||||0|0|0|0|0|0|98|98|100|93|95|100|85|94|100|82|91|100|0|5.5|45||0.2|||0.3|||0.6|||1.7|||2.7||0|47|60|||||||40|47.5|55||||0.5|0.75|1||||1.35|1.48|1.6|||||1.84|||0.4233|0.9174|1.4114|0.1|0.14|0.18|||||32.8|||26.6|||41||6|7.5|8.9|41|55.5|70|20|30|40|18|32|47|".32"|".32"|0|0|0|0|0|0|0|0|0|0|0|0|29.4|34.6|39.6|||||||5.6|7|8.4|||||||||||||||||||||||||||||||||"10021893"|"28274595"
"Cr"||"C"||||71|||152|||||||||||||||||||||||||||0|||||||||||||||||||||||||||||||||||1.85|1.93|2||||||||0|0.711|1.4114||||||||||||||||||||||||||||||||||||||||||||||||||||||||||||||||||||||||||||||||||||||"10021893"|"28274596"
"A"||"A"||||0|||15|||||0|0|0|0|8|15|85|92.5|100|85|92.5|100|80|90|100|42|69.5|97|23|42.1|53||3.9|||5.5|||7.4|||13.1|||12.2||27|37.9|50|||||||15|20|25||||1|2|3||||1.3|1.43|1.55|||||1.5|||14.114|28.222|42.33|0.12|0.18|0.24|||||26.6|||12.9|||36||0|1.5|2.9|22|26.5|31|2|7.5|13|0|3|12|".32"|".32"|0|0|0|0|0|0|0|0|0|0|0|0|9|12|15|||||||5.6|6.5|7.3|||||||||||||||||||||||||||||||||"10021894"|"28274597"
"Bw"||"B"||||15|||30|||||0|0|0|0|10|20|85|92.5|100|85|92.5|100|80|90|100|30|63.5|97|23|43|85||4.2|||5.8|||7.6|||13.3|||12.1||0|39.5|50|||||||10|17.5|25||||0.5|1.25|2||||1.3|1.43|1.55|||||1.5|||14.114|28.222|42.33|0.12|0.18|0.24|||||24.6|||10.5|||35||0|1.5|2.9|14|25.5|37|0|7|14|0|2|14|".32"|".32"|0|0|0|0|0|0|0|0|0|0|0|0|6|10.5|15|||||||5.6|6.5|7.3|||||||||||||||||||||||||||||||||"10021894"|"28274598"
"Cr"||"C"||||30|||36||||||||||||||||||||||||||||||||||||||||||||||||||||||||||||||1.85|1.93|2||||||||0.0106|0.217|0.4233||||||||||||||||||||||||||||||||||||||||||||||||||||||||||||||||||||||||||||||||||||||"10021894"|"28274599"
"R"||"R"||||0|||203||||||||||||||||||||||||||||||||||||||||||||||||||||||||||||||1.85|2.05|2.35||||||||0|0.005|0.0106|0|0|0||||||||||||||||||||||||||||||||||||0|0|0|||||||||||||||||||||||||||||||||||||||||||"Very high"||"10021895"|"28274600"
"A"||"A"||||0|||23|||||0|3|5|0|8|15|65|95|100|60|90|100|58|78|98|55|76.5|98|20|34.2|45||3|||4.2|||5.9|||10.8|||10.3||15|32.3|53|||||||27|33.5|40||||1|2|3||||1.3|1.45|1.6|||||1.68|||1.4114|2.8222|4.233|0.1|0.15|0.2|||||29.9|||19.3|||33||3|4.5|5.9|37|43.5|50|15|20|25|5|15|28|".32"|".37"|0|3|5|0|0|0|0|0|0|0|0|0|16|20|24|||||||7.4|7.9|8.4|||||||||||||||||||||||||||||||||"10021896"|"28274601"
"BA"||"BA"||||23|||46|||||0|3|5|0|8|15|65|95|100|60|90|100|58|78|98|55|76.5|98|0|18.7|20||0.2|||0.5|||1.3|||5.4|||11.3||40|47.8|65|||||||27|33.5|40||||1|2|3||||1.3|1.45|1.6|||||1.68|||1.4114|2.8222|4.233|0.1|0.15|0.2|||||29.9|||19.3|||33||3|4.5|5.9|37|43.5|50|15|20|25|5|15|28|".32"|".37"|0|3|5|0|0|0|0|0|0|0|0|0|16|20|24|||||||7.4|7.9|8.4|||||||||||||||||||||||||||||||||"10021896"|"28274602"
"Bt"||"B"||||46|||66|||||0|0|0|0|0|0|75|87.5|100|75|87.5|100|70|85|100|70|84|98|0|7.2|20||0.2|||0.4|||0.8|||2.3|||3.5||40|47.8|65|||||||35|45|55||||0.5|0.75|1||||1.35|1.5|1.65|||||1.9|||0.4233|0.9174|1.4114|0.1|0.14|0.18|||||31.2|||25.8|||35||6|7.5|8.9|41|55.5|70|20|30|40|12|27|46|".32"|".37"|0|3|5|0|0|0|0|0|0|0|0|0|21|26.5|32|||||||7.4|7.9|8.4|||||||||||||||||||||||||||||||||"10021896"|"28274603"
"Bk"||"B"||||66|||76|||||0|0|0|0|0|0|75|87.5|100|75|87.5|100|70|85|100|70|84|98|0|7.2|20||0.2|||0.4|||0.8|||2.3|||3.5||40|47.8|65|||||||35|45|55||||0.5|0.75|1||||1.35|1.5|1.65|||||1.9|||0.4233|0.9174|1.4114|0.1|0.14|0.18|||||31.2|||25.8|||35||6|7.5|8.9|41|55.5|70|20|30|40|12|27|46|".32"|".37"|0|3|5|0|0|0|0|0|0|0|0|0|21|26.5|32|||||||7.4|7.9|8.4|||||||||||||||||||||||||||||||||"10021896"|"28274604"
"Cr"||"C"||||76|||102||||||||||||||||||||||||||||||||||||||||||||||||||||||||||||||1.85|1.93|2||||||||0|0.711|1.4114||||||||||||||||||||||||||||||||||||||||||||||||||||||||||||||||||||||||||||||||||||||"10021896"|"28274605"
"A"||"A"||||0|||15|||||15|20|40|5|10|15|75|95|100|75|87.5|100|70|85|100|51|74.5|98|15|26|32||2.1|||3|||4.2|||8.2|||8.5||50|52|67|||||||18|22|26||||0.5|1.75|3||||1.3|1.4|1.5|||||1.5|||4.233|9.1735|14.114|0.1|0.11|0.12|||||19.7|||9.7|||22||0|1.5|2.9|30|33.5|37|8|11|14|1|7|14|".17"|".43"|0|0|0|0|0|0|0|0|0|0|0|0|11|13.5|16|||||||5.1|5.8|6.5|||||||||||||||||||||||||||||||||"10021897"|"28274606"
"Bt"||"B"||||15|||91|||||0|0|0|0|0|0|98|99|100|95|97.5|100|95|97.5|100|90|94.5|99|0|5.5|45||0.2|||0.3|||0.6|||1.7|||2.7||0|47|60|||||||40|47.5|55||||0.5|0.75|1||||1.35|1.48|1.6|||||1.84|||0.4233|0.9174|1.4114|0.1|0.14|0.18|||||33.8|||28.6|||40||6|7.5|8.9|41|55.5|70|20|30|40|18|32|47|".32"|".32"|0|0|0|0|0|0|0|0|0|0|0|0|24|28.5|33|||||||5.6|7|8.4|||||||||||||||||||||||||||||||||"10021897"|"28274607"
"Cr"||"C"||||91|||122||||||||||||||||||||||||||||||||||||||||||||||||||||||||||||||1.85|1.93|2||||||||0|0.711|1.4114||||||||||||||||||||||||||||||||||||||||||||||||||||||||||||||||||||||||||||||||||||||"10021897"|"28274608"
"A"||"A"||||0|||18|||||0|0|0|0|8|15|85|92.5|100|85|92.5|100|80|90|100|42|69.5|97|23|42.1|53||3.9|||5.5|||7.4|||13.1|||12.2||27|37.9|50|||||||15|20|25||||1|2|3||||1.3|1.43|1.55|||||1.5|||14.114|28.222|42.33|0.12|0.18|0.24|||||26.6|||12.9|||36||0|1.5|2.9|22|26.5|31|2|7.5|13|0|3|12|".32"|".32"|0|0|0|0|0|0|0|0|0|0|0|0|9|12|15|||||||5.6|6.5|7.3|||||||||||||||||||||||||||||||||"10021898"|"28274609"
"Bw"||"B"||||18|||28|||||0|0|0|0|10|20|85|92.5|100|85|92.5|100|80|90|100|30|63.5|97|23|43|85||4.2|||5.8|||7.6|||13.3|||12.1||0|39.5|50|||||||10|17.5|25||||0.5|1.25|2||||1.3|1.43|1.55|||||1.5|||14.114|28.222|42.33|0.12|0.18|0.24|||||24.6|||10.5|||35||0|1.5|2.9|14|25.5|37|0|7|14|0|2|14|".32"|".32"|0|0|0|0|0|0|0|0|0|0|0|0|6|10.5|15|||||||5.6|6.5|7.3|||||||||||||||||||||||||||||||||"10021898"|"28274610"
"Cr"||"C"||||28|||38||||||||||||||||||||||||||||||||||||||||||||||||||||||||||||||1.85|1.93|2||||||||0.0106|0.217|0.4233||||||||||||||||||||||||||||||||||||||||||||||||||||||||||||||||||||||||||||||||||||||"10021898"|"28274611"
"R"||"R"||||0|||203||||||||||||||||||||||||||||||||||||||||||||||||||||||||||||||1.85|2.05|2.35||||||||0|0.005|0.0106|0|0|0||||||||||||||||||||||||||||||||||||0|0|0|||||||||||||||||||||||||||||||||||||||||||"Very high"||"10021899"|"28274612"
"A"||"A"||||0|||20|||||0|3|5|0|8|13|71|88|100|37|76|100|34|75|100|30|66|94|0|18.7|20||0.2|||0.5|||1.3|||5.4|||11.3||40|47.8|73|||||||27|33.5|40||||1|2|3||||1.3|1.45|1.6|||||1.71|||1.4114|2.8222|4.233|0.1|0.15|0.2|||||27|||17.4|||33||3|4.5|5.9|37|43.5|50|15|20|25|5|15|28|".32"|".37"|0|3|5|0|0|0|0|0|0|0|0|0|21.5|26.4|31.2|||||||7.4|7.9|8.4|||||||||||||||||||||||||||||||||"10021900"|"28274613"
"BA"||"BA"||||20|||28|||||0|1|5|0|3|13|71|91|100|37|84|100|34|83|100|30|75|95|0|17.5|20||0.2|||0.4|||1.2|||5.1|||10.6||40|49|73|||||||27|33.5|40||||1|2|3||||1.3|1.45|1.6|||||1.68|||1.4114|2.8222|4.233|0.1|0.15|0.2|||||30.1|||19.4|||37||3|4.5|5.9|37|43.5|50|15|20|25|5|15|28|".32"|".37"|0|3|5|0|0|0|0|0|0|0|0|0|21.5|26.4|31.2|||||||7.4|7.9|8.4|||||||||||||||||||||||||||||||||"10021900"|"28274614"
"Bt"||"B"||||28|||66|||||0|0|0|0|0|0|80|89|100|59|78|100|53|77|100|50|74|100|0|7.2|20||0.2|||0.4|||0.8|||2.3|||3.5||40|47.8|65|||||||35|45|55||||0.5|0.75|1||||1.35|1.5|1.65|||||1.9|||0.4233|0.9174|1.4114|0.1|0.14|0.18|||||30.2|||23.8|||38||6|7.5|8.9|41|55.5|70|20|30|40|12|27|46|".32"|".37"|0|3|5|0|0|0|0|0|0|0|0|0|26.2|33|39.6|||||||7.4|7.9|8.4|||||||||||||||||||||||||||||||||"10021900"|"28274615"
"Bk"||"B"||||66|||96|||||0|0|0|0|0|0|80|89|100|59|78|100|53|77|100|50|74|100|0|7.2|20||0.2|||0.4|||0.8|||2.3|||3.5||40|47.8|65|||||||35|45|55||||0.5|0.75|1||||1.35|1.5|1.65|||||1.9|||0.4233|0.9174|1.4114|0.1|0.14|0.18|||||30.2|||23.8|||38||6|7.5|8.9|41|55.5|70|20|30|40|12|27|46|".32"|".37"|0|3|5|0|0|0|0|0|0|0|0|0|26.2|33|39.6|||||||7.4|7.9|8.4|||||||||||||||||||||||||||||||||"10021900"|"28274616"
"Cr"||"C"||||96|||122|||||||||||||||||||||||||||0|||||||||||||||||||||||||||||||||||1.85|1.93|2||||||||0|0.711|1.4114||||||||||||||||||||||||||||||||||||||||||||||||||||||||||||||||||||||||||||||||||||||"10021900"|"28274617"
"A"||"A"||||0|||25|||||0|0|0|0|0|0|100|100|100|98|99|100|94|97|100|36|48|60|52|65.4|80||0.1|||3|||14.8|||31.4|||16.1||0|19.6|27|||||||10|15|20||||1|2|3||||1.3|1.45|1.6|||||1.52|||14.114|28.222|42.33|0.11|0.13|0.15|||||20.7|||11.4|||41||0|1.5|2.9|15|20.5|26|0|3.5|7|0|0|1|".24"|".24"|0|0|0|0|0|0|0|0|0|0|0|0|7|10|13|||||||5.6|6.7|7.8|||||||||||||||||||||||||||||||||"10021901"|"28274618"
"BA"||"BA"||||25|||36|||||0|0|0|0|0|0|100|100|100|98|99|100|94|97|100|36|60.5|85|23|64.3|80||0|||2.3|||13.8|||32.2|||16||0|16.7|50|||||||18|19|26||||0.5|1.25|2||||1.4|1.55|1.7|||||1.62|||4.233|9.1735|14.114|0.11|0.16|0.2|||||23.7|||15.3|||38||0|1.5|2.9|22|28.5|35|4|8.5|13|0|2|10|".37"|".37"|0|0|0|0|0|0|0|0|0|0|0|0|11|13.5|16|||||||5.6|6.7|7.8|||||||||||||||||||||||||||||||||"10021901"|"28274619"
"Bt"||"B"||||36|||58|||||0|0|0|0|0|0|85|92.5|100|85|92.5|100|80|90|100|30|60|90|20|55.1|80||1.3|||8.1|||14.6|||20|||11.1||0|17.4|53|||||||20|27.5|35||||0.5|0.75|1||||1.4|1.55|1.7|||||1.62|||4.233|9.1735|14.114|0.11|0.16|0.2|||||24.5|||17.3|||36||0|1.5|2.9|25|32.5|40|7|12.5|18|0|5|17|".32"|".32"|0|0|0|0|0|0|0|0|0|0|0|0|13|17|21|||||||5.6|6.7|7.8|||||||||||||||||||||||||||||||||"10021901"|"28274620"
"BC"||"BC"||||58|||68|||||0|0|0|0|3|45|55|92.5|100|55|85|100|50|75|100|20|55|90|20|55.8|80||1.3|||8.2|||14.8|||20.2|||11.3||0|17.7|53|||||||18|26.5|35||||0|0.25|0.5||||1.4|1.55|1.7|||||1.65|||4.233|9.1735|14.114|0.07|0.14|0.2|||||17.8|||12|||23||0|1.5|2.9|22|31|40|4|11|18|0|3|17|".28"|".32"|0|0|0|0|0|0|0|0|0|0|0|0|11|16|21|||||||5.6|6.7|7.8|||||||||||||||||||||||||||||||||"10021901"|"28274621"
"Cr"||"C"||||68|||76||||||||||||||||||||||||||||||||||||||||||||||||||||||||||||||1.85|1.93|2||||||||0|0.711|1.4114||||||||||||||||||||||||||||||||||||||||||||||||||||||||||||||||||||||||||||||||||||||"10021901"|"28274622"
"A"||"A"||||0|||23|||||0|0|0|0|0|0|100|100|100|100|100|100|98|99|100|90|94|98|0|20|20||0.2|||0.5|||1.3|||5.8|||12.2||40|48.5|73|||||||28|31.5|35||||1|2|3||||1.3|1.45|1.6|||||1.65|||1.4114|2.8222|4.233|0.18|0.2|0.22|||||33.4|||20.8|||42||3|4.5|5.9|33|37.5|42|12|15.5|19|10|15|20|".37"|".37"|0|1|1|0|0|0|0|0|0|0|0|0|17|19|21|||||||7.4|7.9|8.4|||||||||||||||||||||||||||||||||"10021906"|"28274639"
"BA"||"BA"||||23|||43|||||0|0|0|0|0|0|100|100|100|100|100|100|98|99|100|90|94.5|99|0|18.5|20||1.3|||2|||2.9|||5.9|||6.4||40|44|65|||||||30|37.5|45||||1|1.5|2||||1.35|1.53|1.7|||||1.9|||0.4233|0.9174|1.4114|0.14|0.18|0.22|||||35.6|||24.9|||39||6|7.5|8.9|33|46.5|60|12|23|34|10|24|39|".37"|".37"|0|1|1|0|0|0|0|0|0|0|0|0|18|22.5|27|||||||7.4|7.9|8.4|||||||||||||||||||||||||||||||||"10021906"|"28274640"
"Bt1"||"B"||1||43|||66|||||0|0|0|0|0|0|100|100|100|100|100|100|98|99|100|90|94.5|99|0|5.7|20||0.2|||0.3|||0.6|||1.8|||2.8||40|48.8|65|||||||35|45.5|50||||0.5|0.75|1||||1.35|1.53|1.7|||||2.45|||0.0106|0.217|0.4233|0.14|0.18|0.22|||||34.2|||28.8|||39||9|17|25|37|48.5|60|26|35.5|45|22|34|48|".37"|".37"|5|8|10|0|0|0|0|0|0|0|0|0|21|25.5|30|||||||7.9|8.2|8.4|||||||||||||||||||||||||||||||||"10021906"|"28274641"
"Bt2"||"B"||2||66|||145|||||0|0|0|0|0|0|100|100|100|100|100|100|98|99|100|93|96|99|0|7.2|20||0.2|||0.4|||0.8|||2.3|||3.5||40|47.8|60|||||||40|45|50||||0.5|0.75|1||||1.45|1.53|1.6|||||2.45|||0.0106|0.217|0.4233|0.14|0.16|0.18|||||34|||28.5|||39||9|17|25|41|50.5|60|26|35.5|45|24|36|48|".37"|".37"|1|2|2|0|0|0|0|0|0|0|0|0|24|27|30|||||||7.9|8.2|8.4|||||||||||||||||||||||||||||||||"10021906"|"28274642"
"BC"||"BC"||||145|||183|||||0|0|0|0|0|0|100|100|100|100|100|100|96|98|100|80|89.5|99|0|7.7|45||0.2|||0.5|||0.9|||2.4|||3.7||15|49.8|60|||||||35|42.5|50||||0.5|0.75|1||||1.35|1.53|1.7|||||2.45|||0.0106|0.217|0.4233|0.14|0.17|0.2|||||33.3|||27|||39||9|17|25|41|43.5|70|26|35.5|45|19|30|51|".37"|".37"|1|2|2|0|0|0|0|0|0|0|0|0|21|25.5|30|||||||7.9|8.2|8.4|||||||||||||||||||||||||||||||||"10021906"|"28274643"
"A"||"A"||||0|||15|||||0|3|5|0|8|15|65|95|100|60|90|100|58|78|98|55|76.5|98|20|34.2|45||3|||4.2|||5.9|||10.8|||10.3||15|32.3|53|||||||27|33.5|40||||1|2|3||||1.3|1.45|1.6|||||1.68|||1.4114|2.8222|4.233|0.1|0.15|0.2|||||29.9|||19.3|||33||3|4.5|5.9|37|43.5|50|15|20|25|5|15|28|".32"|".37"|0|3|5|0|0|0|0|0|0|0|0|0|16|20|24|||||||7.4|7.9|8.4|||||||||||||||||||||||||||||||||"10021907"|"28274644"
"BA"||"BA"||||15|||40|||||0|3|5|0|8|15|65|95|100|60|90|100|58|78|98|55|76.5|98|0|18.7|20||0.2|||0.5|||1.3|||5.4|||11.3||40|47.8|65|||||||27|33.5|40||||1|2|3||||1.3|1.45|1.6|||||1.68|||1.4114|2.8222|4.233|0.1|0.15|0.2|||||29.9|||19.3|||33||3|4.5|5.9|37|43.5|50|15|20|25|5|15|28|".32"|".37"|0|3|5|0|0|0|0|0|0|0|0|0|16|20|24|||||||7.4|7.9|8.4|||||||||||||||||||||||||||||||||"10021907"|"28274645"
"Bt"||"B"||||40|||66|||||0|0|0|0|0|0|75|87.5|100|75|87.5|100|70|85|100|70|84|98|0|7.2|20||0.2|||0.4|||0.8|||2.3|||3.5||40|47.8|65|||||||35|45|55||||0.5|0.75|1||||1.35|1.5|1.65|||||1.9|||0.4233|0.9174|1.4114|0.1|0.14|0.18|||||31.2|||25.8|||35||6|7.5|8.9|41|55.5|70|20|30|40|12|27|46|".32"|".37"|0|3|5|0|0|0|0|0|0|0|0|0|21|26.5|32|||||||7.4|7.9|8.4|||||||||||||||||||||||||||||||||"10021907"|"28274646"
"Bk"||"B"||||66|||76|||||0|0|0|0|0|0|75|87.5|100|75|87.5|100|70|85|100|70|84|98|0|7.2|20||0.2|||0.4|||0.8|||2.3|||3.5||40|47.8|65|||||||35|45|55||||0.5|0.75|1||||1.35|1.5|1.65|||||1.9|||0.4233|0.9174|1.4114|0.1|0.14|0.18|||||31.2|||25.8|||35||6|7.5|8.9|41|55.5|70|20|30|40|12|27|46|".32"|".37"|0|3|5|0|0|0|0|0|0|0|0|0|21|26.5|32|||||||7.4|7.9|8.4|||||||||||||||||||||||||||||||||"10021907"|"28274647"
"Cr"||"C"||||76|||102||||||||||||||||||||||||||||||||||||||||||||||||||||||||||||||1.85|1.93|2||||||||0|0.711|1.4114||||||||||||||||||||||||||||||||||||||||||||||||||||||||||||||||||||||||||||||||||||||"10021907"|"28274648"
"A"||"A"||||0|||46|||||0|0|0|0|5|25|75|92|100|75|92|100|70|85|100|60|78.5|97|0|26|32||2.1|||3|||4.2|||8.2|||8.5||50|52|82|||||||18|22|26||||1|3|5||||1.3|1.4|1.5|||||1.47|||4.233|9.1735|14.114|0.16|0.2|0.24|||||28.4|||15|||37||0|1.5|2.9|30|33.5|37|8|10.5|13|2|7|13|".24"|".37"|0|0|0|0|0|0|0|0|0|0|0|0|11|13.5|16|||||||6.1|7.3|8.4|||||||||||||||||||||||||||||||||"10021908"|"28274649"
"R"||"R"||||46|||51||||||||||||||||||||||||||||||||||||||||||||||||||||||||||||||1.85|2.1|2.35||||||||0|0.005|0.0106||||||||||||||||||||||||||||||||||||||||||||||||||||||||||||||||||||||||||||||||||||||"10021908"|"28274650"
"A"||"A"||||0|||30|||||0|0|0|0|0|0|100|100|100|100|100|100|95|97.5|100|75|86.5|98|0|20|20||0.2|||0.5|||1.3|||5.8|||12.2||40|49|73|||||||27|31|35||||1|2|3||||1.3|1.45|1.6|||||1.65|||1.4114|2.8222|4.233|0.16|0.18|0.2|||||33.2|||20.5|||42||3|4.5|5.9|33|38.5|44|12|16|20|7|14|22|".37"|".37"|0|0|0|0|0|0|0|0|0|0|0|0|17|19|21|||||||5.6|6.1|6.5|||||||||||||||||||||||||||||||||"10021909"|"28274651"
"BA"||"BA"||||30|||41|||||0|0|0|0|0|0|100|100|100|100|100|100|95|97.5|100|80|89.5|99|0|17.8|20||1.3|||1.9|||2.8|||5.6|||6.2||40|43.2|65|||||||35|39|45||||0.5|0.75|1||||1.3|1.45|1.6|||||1.8|||1.4114|2.8222|4.233|0.14|0.18|0.22|||||35.2|||24.1|||42||6|7.5|8.9|41|55.5|70|26|35.5|45|19|34|51|".37"|".37"|0|0|0|0|0|0|0|0|0|0|0|0|21|24|27|||||||5.6|6.7|7.8|||||||||||||||||||||||||||||||||"10021909"|"28274652"
"Bt"||"B"||||41|||84|||||0|0|0|0|0|0|90|95|100|90|95|100|85|92.5|100|75|87|99|0|5.3|20||0.2|||0.3|||0.6|||1.7|||2.5||40|44.7|60|||||||40|50|60||||0.5|0.75|1||||1.3|1.45|1.6|||||2.35|||0.0106|0.217|0.4233|0.14|0.16|0.18|||||33.7|||29|||40||9|17|25|41|55.5|70|26|35.5|45|17|32|51|".32"|".32"|0|1|2|0|0|0|0|0|0|0|0|0|24|30|36|||||||6.1|7.3|8.4|||||||||||||||||||||||||||||||||"10021909"|"28274653"
"BC"||"BC"||||84|||117|||||0|0|0|0|0|0|85|92.5|100|85|92.5|100|80|90|100|75|87|99|0|5.3|20||0.2|||0.3|||0.6|||1.7|||2.5||40|44.7|60|||||||40|50|60||||0|0.5|1||||1.3|1.45|1.6|||||2.37|||0.0106|0.217|0.4233|0.14|0.16|0.18|||||33.1|||28.3|||39||9|17|25|41|55.5|70|26|35.5|45|17|32|51|".32"|".32"|0|1|2|0|0|0|0|0|0|0|0|0|24|30|36|||||||6.1|7.3|8.4|||||||||||||||||||||||||||||||||"10021909"|"28274654"
"R"||"R"||||117|||122||||||||||||||||||||||||||||||||||||||||||||||||||||||||||||||1.85|2.1|2.35||||||||0|0.005|0.0106||||||||||||||||||||||||||||||||||||||||||||||||||||||||||||||||||||||||||||||||||||||"10021909"|"28274655"
"A"||"A"||||0|||28|||||0|0|0|0|0|0|100|100|100|100|100|100|98|99|100|90|94|98|0|20|20||0.2|||0.5|||1.3|||5.8|||12.2||40|48.5|73|||||||28|31.5|35||||1|2|3||||1.3|1.45|1.6|||||1.65|||1.4114|2.8222|4.233|0.18|0.2|0.22|||||33.4|||20.8|||42||3|4.5|5.9|33|37.5|42|12|15.5|19|10|15|20|".37"|".37"|0|1|1|0|0|0|0|0|0|0|0|0|17|19|21|||||||7.4|7.9|8.4|||||||||||||||||||||||||||||||||"10021910"|"28274656"
"BA"||"BA"||||28|||46|||||0|0|0|0|0|0|100|100|100|100|100|100|98|99|100|90|94.5|99|0|18.5|20||1.3|||2|||2.9|||5.9|||6.4||40|44|65|||||||30|37.5|45||||1|1.5|2||||1.35|1.53|1.7|||||1.9|||0.4233|0.9174|1.4114|0.14|0.18|0.22|||||35.6|||24.9|||39||6|7.5|8.9|33|46.5|60|12|23|34|10|24|39|".37"|".37"|0|1|1|0|0|0|0|0|0|0|0|0|18|22.5|27|||||||7.4|7.9|8.4|||||||||||||||||||||||||||||||||"10021910"|"28274657"
"Bt1"||"B"||1||46|||68|||||0|0|0|0|0|0|100|100|100|100|100|100|98|99|100|90|94.5|99|0|5.7|20||0.2|||0.3|||0.6|||1.8|||2.8||40|51.8|65|||||||35|42.5|50||||0.5|0.75|1||||1.35|1.53|1.7|||||2.45|||0.0106|0.217|0.4233|0.14|0.18|0.22|||||34.2|||28.8|||39||9|17|25|37|48.5|60|26|35.5|45|22|34|48|".37"|".37"|5|8|10|0|0|0|0|0|0|0|0|0|21|25.5|30|||||||7.9|8.2|8.4|||||||||||||||||||||||||||||||||"10021910"|"28274658"
"Bt2"||"B"||2||68|||99|||||0|0|0|0|0|0|100|100|100|100|100|100|98|99|100|93|96|99|0|7.2|20||0.2|||0.4|||0.8|||2.3|||3.5||40|47.8|65|||||||40|45|50||||0.5|0.75|1||||1.45|1.53|1.6|||||2.45|||0.0106|0.217|0.4233|0.14|0.16|0.18|||||34|||28.5|||39||9|17|25|41|50.5|60|26|35.5|45|24|36|48|".37"|".37"|1|2|2|0|0|0|0|0|0|0|0|0|24|27|30|||||||7.9|8.2|8.4|||||||||||||||||||||||||||||||||"10021910"|"28274659"
"BC"||"BC"||||99|||175|||||0|0|0|0|0|0|100|100|100|100|100|100|96|98|100|80|89.5|99|0|7.7|45||0.2|||0.5|||0.9|||2.4|||3.7||15|49.8|60|||||||35|42.5|50||||0.5|0.75|1||||1.35|1.53|1.7|||||2.45|||0.0106|0.217|0.4233|0.14|0.17|0.2|||||33.3|||27|||39||9|17|25|41|50.5|60|26|35.5|45|19|32|48|".37"|".37"|1|2|2|0|0|0|0|0|0|0|0|0|21|25.5|30|||||||7.9|8.2|8.4|||||||||||||||||||||||||||||||||"10021910"|"28274660"
"A"||"A"||||0|||20|||||0|3|5|25|25|45|55|85|85|55|65|75|55|65|75|51|63|75|0|20|20||0.2|||0.5|||1.3|||5.8|||12.2||40|49|73|||||||27|31|35||||1|3|5||||1.3|1.45|1.6|||||1.79|||4.233|9.1735|14.114|0.1|0.15|0.2|||||20.9|||13.4|||25||3|4.5|5.9|33|44|55|12|19.5|27|3|10|21|".20"|".32"|0|0|0|0|0|0|0|0|0|0|0|0|16|18.5|21|||||||6.1|7.3|8.4|||||||||||||||||||||||||||||||||"10021911"|"28274661"
"R"||"R"||||20|||28||||||||||||||||||||||||||||||||||||||||||||||||||||||||||||||1.85|2.1|2.35||||||||0|0.005|0.0106||||||||||||||||||||||||||||||||||||||||||||||||||||||||||||||||||||||||||||||||||||||"10021911"|"28274662"
"A"||"A"||||0|||30|||||0|0|0|0|0|0|100|100|100|100|100|100|95|97.5|100|75|86.5|98|0|20|20||0.2|||0.5|||1.3|||5.8|||12.2||40|49|73|||||||27|31|35||||1|2|3||||1.3|1.45|1.6|||||1.65|||1.4114|2.8222|4.233|0.16|0.18|0.2|||||33.2|||20.5|||42||3|4.5|5.9|33|38.5|44|12|16|20|7|14|22|".37"|".37"|0|0|0|0|0|0|0|0|0|0|0|0|17|19|21|||||||5.6|6.1|6.5|||||||||||||||||||||||||||||||||"10021912"|"28274663"
"BA"||"BA"||||30|||41|||||0|0|0|0|0|0|100|100|100|100|100|100|95|97.5|100|80|89.5|99|0|17.8|20||1.3|||1.9|||2.8|||5.6|||6.2||40|43.2|65|||||||35|39|45||||0.5|0.75|1||||1.3|1.45|1.6|||||1.8|||1.4114|2.8222|4.233|0.14|0.18|0.22|||||35.2|||24.1|||42||6|7.5|8.9|41|55.5|70|26|35.5|45|19|34|51|".37"|".37"|0|0|0|0|0|0|0|0|0|0|0|0|21|24|27|||||||5.6|6.7|7.8|||||||||||||||||||||||||||||||||"10021912"|"28274664"
"Bt"||"B"||||41|||84|||||0|0|0|0|0|0|90|95|100|90|95|100|85|92.5|100|75|87|99|0|5.3|20||0.2|||0.3|||0.6|||1.7|||2.5||40|44.7|60|||||||40|50|60||||0.5|0.75|1||||1.3|1.45|1.6|||||2.35|||0.0106|0.217|0.4233|0.14|0.16|0.18|||||33.7|||29|||40||9|17|25|41|55.5|70|26|35.5|45|17|32|51|".32"|".32"|0|1|2|0|0|0|0|0|0|0|0|0|24|30|36|||||||6.1|7.3|8.4|||||||||||||||||||||||||||||||||"10021912"|"28274665"
"BC"||"BC"||||84|||117|||||0|0|0|0|0|0|85|92.5|100|85|92.5|100|80|90|100|75|87|99|0|5.3|20||0.2|||0.3|||0.6|||1.7|||2.5||40|44.7|60|||||||40|50|60||||0|0.5|1||||1.3|1.45|1.6|||||2.37|||0.0106|0.217|0.4233|0.14|0.16|0.18|||||33.1|||28.3|||39||9|17|25|41|55.5|70|26|35.5|45|17|32|51|".32"|".32"|0|1|2|0|0|0|0|0|0|0|0|0|24|30|36|||||||6.1|7.3|8.4|||||||||||||||||||||||||||||||||"10021912"|"28274666"
"R"||"R"||||117|||122||||||||||||||||||||||||||||||||||||||||||||||||||||||||||||||1.85|2.1|2.35||||||||0|0.005|0.0106||||||||||||||||||||||||||||||||||||||||||||||||||||||||||||||||||||||||||||||||||||||"10021912"|"28274667"
"R"||"R"||||0|||203||||||||||||||||||||||||||||||||||||||||||||||||||||||||||||||1.85|2.05|2.35||||||||0|0.005|0.0106|0|0|0||||||||||||||||||||||||||||||||||||0|0|0|||||||||||||||||||||||||||||||||||||||||||"Very high"||"10021913"|"28274668"
"A"||"A"||||0|||23|||||0|3|5|0|8|15|65|95|100|60|90|100|58|78|98|55|76.5|98|20|34.2|45||3|||4.2|||5.9|||10.8|||10.3||15|32.3|53|||||||27|33.5|40||||1|2|3||||1.3|1.45|1.6|||||1.68|||1.4114|2.8222|4.233|0.1|0.15|0.2|||||29.9|||19.3|||33||3|4.5|5.9|37|43.5|50|15|20|25|5|15|28|".32"|".37"|0|3|5|0|0|0|0|0|0|0|0|0|16|20|24|||||||7.4|7.9|8.4|||||||||||||||||||||||||||||||||"10021914"|"28274669"
"BA"||"BA"||||23|||46|||||0|3|5|0|8|15|65|95|100|60|90|100|58|78|98|55|76.5|98|0|18.7|20||0.2|||0.5|||1.3|||5.4|||11.3||40|47.8|65|||||||27|33.5|40||||1|2|3||||1.3|1.45|1.6|||||1.68|||1.4114|2.8222|4.233|0.1|0.15|0.2|||||29.9|||19.3|||33||3|4.5|5.9|37|43.5|50|15|20|25|5|15|28|".32"|".37"|0|3|5|0|0|0|0|0|0|0|0|0|16|20|24|||||||7.4|7.9|8.4|||||||||||||||||||||||||||||||||"10021914"|"28274670"
"Bt"||"B"||||46|||66|||||0|0|0|0|0|0|75|87.5|100|75|87.5|100|70|85|100|70|84|98|0|7.2|20||0.2|||0.4|||0.8|||2.3|||3.5||40|47.8|65|||||||35|45|55||||0.5|0.75|1||||1.35|1.5|1.65|||||1.9|||0.4233|0.9174|1.4114|0.1|0.14|0.18|||||31.2|||25.8|||35||6|7.5|8.9|41|55.5|70|20|30|40|12|27|46|".32"|".37"|0|3|5|0|0|0|0|0|0|0|0|0|21|26.5|32|||||||7.4|7.9|8.4|||||||||||||||||||||||||||||||||"10021914"|"28274671"
"Bk"||"B"||||66|||76|||||0|0|0|0|0|0|75|87.5|100|75|87.5|100|70|85|100|70|84|98|0|7.2|20||0.2|||0.4|||0.8|||2.3|||3.5||40|47.8|65|||||||35|45|55||||0.5|0.75|1||||1.35|1.5|1.65|||||1.9|||0.4233|0.9174|1.4114|0.1|0.14|0.18|||||31.2|||25.8|||35||6|7.5|8.9|41|55.5|70|20|30|40|12|27|46|".32"|".37"|0|3|5|0|0|0|0|0|0|0|0|0|21|26.5|32|||||||7.4|7.9|8.4|||||||||||||||||||||||||||||||||"10021914"|"28274672"
"Cr"||"C"||||76|||102||||||||||||||||||||||||||||||||||||||||||||||||||||||||||||||1.85|1.93|2||||||||0|0.711|1.4114||||||||||||||||||||||||||||||||||||||||||||||||||||||||||||||||||||||||||||||||||||||"10021914"|"28274673"
"A"||"A"||||0|||53|||||0|0|0|0|0|0|100|100|100|100|100|100|96|98|100|65|81|97|0|11.3|32||0.1|||0.4|||0.9|||3.3|||6.6||50|67.7|82|||||||15|21|27||||2|3|4||||1.3|1.43|1.55|||||1.5|||4.233|9.1735|14.114|0.15|0.2|0.24|||||30.4|||15.9|||42||0|1.5|2.9|26|31.5|37|8|12|16|2|8|16|".32"|".32"|0|0|0|0|0|0|0|0|0|0|0|0|10|13.5|17|||||||5.6|6.5|7.3|||||||||||||||||||||||||||||||||"10021923"|"28274711"
"AC"||"AC"||||53|||203|||||0|0|0|0|0|0|100|100|100|100|100|100|96|98|100|80|89|98|0|7.3|32||0.4|||0.6|||1|||2.3|||3||40|64.2|82|||||||18|28.5|35||||0.5|0.75|1||||1.4|1.55|1.7|||||1.77|||4.233|9.1735|14.114|0.16|0.2|0.24|||||31.4|||17.5|||39||3|4.5|5.9|28|35.5|43|9|15|21|5|13|22|".32"|".32"|0|0|0|0|0|0|0|0|0|0|0|0|11|16|21|||||||5.6|6.5|7.3|||||||||||||||||||||||||||||||||"10021923"|"28274712"
"A"||"A"||||0|||28|||||0|0|0|0|0|0|100|100|100|98|99|100|94|97|100|36|48|60|43|66.1|85||0.1|||3.1|||15|||31.7|||16.2||0|19.9|50|||||||10|14|18||||1|2|3||||1.3|1.45|1.6|||||1.52|||14.114|28.222|42.33|0.11|0.13|0.15|||||20.2|||10.8|||41||0|1.5|2.9|15|20.5|26|0|3.5|7|0|0|1|".20"|".20"|0|0|0|0|0|0|0|0|0|0|0|0|7|9|11|||||||5.6|6.5|7.3|||||||||||||||||||||||||||||||||"10021924"|"28274713"
"AC"||"AC"||||28|||79|||||0|0|0|0|0|0|100|100|100|98|99|100|94|97|100|36|60.5|85|32|66.1|85||0.1|||3.1|||15|||31.7|||16.2||0|19.9|50|||||||10|14|18||||0.5|0.75|1||||1.4|1.55|1.7|||||1.62|||14.114|28.222|42.33|0.11|0.16|0.2|||||19.3|||9.7|||38||0|1.5|2.9|15|23|31|0|5|10|0|0|7|".32"|".32"|0|0|0|0|0|0|0|0|0|0|0|0|7|9|11|||||||5.6|6.5|7.3|||||||||||||||||||||||||||||||||"10021924"|"28274714"
"C"||"C"||||79|||157|||||0|0|0|0|0|0|100|100|100|98|99|100|90|95|100|15|50|85|32|67.5|90||0.3|||4.7|||15|||29.3|||18.2||0|21|50|||||||5|11.5|18||||0|0.5|1||||1.4|1.55|1.7|||||1.62|||14.114|28.222|42.33|0.07|0.14|0.2||22.5|||17.5|||7.8|||38||0|1.5|2.9|15|23|31|0|5|10|0|0|7|".32"|".32"|0|0|0|0|0|0|0|0|0|0|0|0|4|7.5|11|||||||5.6|6.5|7.3|||||||||||||||||||||||||||||||||"10021924"|"28274715"
"A"||"A"||||0|||20|||||0|0|0|0|0|0|100|100|100|100|100|100|96|98|100|80|89|98|0|6.9|20||0.4|||0.6|||0.9|||2.2|||2.8||40|62.1|73|||||||27|31|35||||1|2|3||||1.3|1.43|1.55|||||1.63|||1.4114|2.8222|4.233|0.15|0.19|0.22|||||33.1|||20.2|||42||3|4.5|5.9|33|38|43|12|16|20|8|14|21|".37"|".37"|0|0|0|0|0|0|0|0|0|0|0|0|17|19|21|||||||5.1|5.8|6.5|||||||||||||||||||||||||||||||||"10021925"|"28274716"
"Btg1"||"B"||1||20|||119|||||0|0|0|0|0|0|100|100|100|100|100|100|98|99|100|90|94|98|0|6.7|20||0.3|||0.6|||0.9|||2.1|||2.8||40|62.3|73|||||||27|31|35||||0.5|0.75|1||||1.35|1.55|1.75|||||1.77|||1.4114|2.8222|4.233|0.18|0.2|0.22|||||33.1|||20.2|||39||3|4.5|5.9|33|37.5|42|12|15.5|19|10|15|20|".37"|".37"|0|0|0|0|0|0|0|0|0|0|0|0|17|19|21|||||||5.1|5.8|6.5|||||||||||||||||||||||||||||||||"10021925"|"28274717"
"Btg2"||"B"||2||119|||160|||||0|0|0|0|0|0|100|100|100|100|100|100|98|99|100|90|94.5|99|0|8.4|20||0.3|||0.5|||1|||2.7|||3.9||40|49.1|73|||||||30|42.5|45||||0.5|0.75|1||||1.3|1.53|1.75|||||1.9|||0.4233|0.9174|1.4114|0.14|0.18|0.22|||||31.7|||23.9|||39||6|7.5|8.9|33|46.5|60|12|23|34|10|24|39|".37"|".37"|0|0|0|0|0|0|0|0|0|0|0|0|18|22.5|27|||||||5.1|5.6|6|||||||||||||||||||||||||||||||||"10021925"|"28274718"
"A"||"A"||||0|||46|||||0|0|0|0|0|0|100|100|100|100|100|100|96|98|100|65|81|97|0|11.3|32||0.1|||0.4|||0.9|||3.3|||6.6||50|67.7|82|||||||15|21|27||||2|3|4||||1.3|1.43|1.55|||||1.5|||4.233|9.1735|14.114|0.15|0.2|0.24|||||30.4|||15.9|||42||0|1.5|2.9|26|31.5|37|8|12|16|2|8|16|".32"|".32"|0|0|0|0|0|0|0|0|0|0|0|0|10|13.5|17|||||||5.6|6.5|7.3|||||||||||||||||||||||||||||||||"10021926"|"28274719"
"AC"||"AC"||||46|||203|||||0|0|0|0|0|0|100|100|100|100|100|100|96|98|100|80|89|98|0|7.3|32||0.4|||0.6|||1|||2.3|||3||40|64.2|82|||||||18|28.5|35||||0.5|0.75|1||||1.4|1.55|1.7|||||1.77|||4.233|9.1735|14.114|0.16|0.2|0.24|||||31.4|||17.5|||39||3|4.5|5.9|28|35.5|43|9|15|21|5|13|22|".32"|".32"|0|0|0|0|0|0|0|0|0|0|0|0|11|16|21|||||||5.6|6.5|7.3|||||||||||||||||||||||||||||||||"10021926"|"28274720"
"A"||"A"||||0|||33|||||0|0|0|0|0|0|100|100|100|100|100|100|96|98|100|70|83.5|97|0|11.6|50||0.2|||0.4|||0.9|||3.4|||6.7||50|68.9|88|||||||12|19.5|27||||1|2|3||||1.3|1.48|1.65|||||1.55|||4.233|9.1735|14.114|0.15|0.2|0.24|||||29.2|||14.3|||40||0|1.5|2.9|22|29.5|37|2|8|14|0|5|14|".37"|".37"|0|0|0|0|0|0|0|0|0|0|0|0|8|12.5|17|||||||5.1|6.2|7.3|||||||||||||||||||||||||||||||||"10021927"|"28274721"
"Bt"||"B"||||33|||94|||||0|0|0|0|0|0|100|100|100|100|100|100|96|98|100|75|86.5|98|0|7.1|45||0.4|||0.6|||1|||2.2|||2.9||15|65.4|82|||||||20|27.5|35||||0.5|0.75|1||||1.3|1.53|1.75|||||1.75|||1.4114|2.8222|4.233|0.15|0.18|0.2|||||31.6|||17.9|||39||3|4.5|5.9|30|36.5|43|8|14|20|4|12|21|".37"|".37"|0|0|0|0|0|0|0|0|0|0|0|0|12|16.5|21|||||||4.5|6.2|7.8|||||||||||||||||||||||||||||||||"10021927"|"28274722"
"BC"||"BC"||||94|||142|||||0|0|0|0|0|0|100|100|100|100|100|100|96|98|100|75|86.5|98|0|7.1|45||0.4|||0.6|||1|||2.2|||2.9||15|65.4|82|||||||20|27.5|35||||0.5|0.75|1||||1.3|1.53|1.75|||||1.75|||1.4114|2.8222|4.233|0.15|0.18|0.2|||||31.6|||17.9|||39||3|4.5|5.9|30|36.5|43|8|14|20|4|12|21|".37"|".37"|0|0|0|0|0|0|0|0|0|0|0|0|12|16.5|21|||||||4.5|6.2|7.8|||||||||||||||||||||||||||||||||"10021927"|"28274723"
"C"||"C"||||142|||203|||||0|0|0|0|0|0|100|100|100|100|100|100|96|98|100|75|86.5|98|0|7.1|45||0.4|||0.6|||1|||2.2|||2.9||15|65.4|82|||||||20|27.5|35||||0.5|0.75|1||||1.3|1.53|1.75|||||1.75|||1.4114|2.8222|4.233|0.15|0.18|0.2|||||31.6|||17.9|||39||3|4.5|5.9|30|36.5|43|8|14|20|4|12|21|".37"|".37"|0|0|0|0|0|0|0|0|0|0|0|0|12|16.5|21|||||||4.5|6.2|7.8|||||||||||||||||||||||||||||||||"10021927"|"28274724"
"E"||"E"||||18|||28|||||0|0|0|0|0|0|100|100|100|100|100|100|94|97|100|51|74|97|0|56.8|85||0.3|||1.1|||3.8|||6.1|||51.6||0|25.2|88|||||||15|18|27||||0.5|0.75|1||||1.3|1.43|1.55|||||1.5|||4.233|9.1735|14.114|0.13|0.17|0.2|||||20.7|||11.3|||43||0|1.5|2.9|15|22.5|30|0|5|10|0|1|9|".43"|".43"|0|0|0|0|0|0|0|0|0|0|0|0|9|12.5|16|||||||5.6|6.5|7.3|||||||||||||||||||||||||||||||||"10021928"|"28274725"
"Bt1"||"B"||1||28|||74|||||0|0|0|0|0|0|100|100|100|100|100|100|96|98|100|80|89|98|0|6.7|45||0.3|||0.6|||0.9|||2.1|||2.8||15|62.3|73|||||||27|31|35||||0|0.25|0.5||||1.45|1.58|1.7|||||1.8|||4.233|9.1735|14.114|0.15|0.18|0.2|||||32.9|||19.9|||38||3|4.5|5.9|30|36.5|43|12|16|20|8|14|21|".32"|".32"|0|0|0|0|0|0|0|0|0|0|0|0|16|18.5|21|||||||5.1|6.2|7.3|||||||||||||||||||||||||||||||||"10021928"|"28274726"
"Bt2"||"B"||2||74|||114|||||0|0|0|0|0|0|100|100|100|100|100|100|96|98|100|80|89|98|0|6.7|45||0.3|||0.6|||0.9|||2.1|||2.8||15|62.3|73|||||||27|31|35||||0|0.25|0.5||||1.45|1.58|1.7|||||1.8|||4.233|9.1735|14.114|0.15|0.18|0.2|||||32.9|||19.9|||38||3|4.5|5.9|30|36.5|43|12|16|20|8|14|21|".32"|".32"|0|0|0|0|0|0|0|0|0|0|0|0|16|18.5|21|||||||5.1|6.2|7.3|||||||||||||||||||||||||||||||||"10021928"|"28274727"
"BC"||"BC"||||114|||147|||||0|0|0|0|0|0|100|100|100|100|100|100|96|98|100|75|86.5|98|0|27.7|53||0|||0|||0.9|||9.1|||17.7||15|43.8|73|||||||18|28.5|35||||0|0.25|0.5||||1.45|1.58|1.7|||||1.8|||4.233|9.1735|14.114|0.15|0.18|0.2|||||31.9|||18.4|||38||3|4.5|5.9|30|36.5|43|9|14.5|20|5|12|21|".32"|".32"|0|0|0|0|0|0|0|0|0|0|0|0|9|15|21|||||||5.1|6.2|7.3|||||||||||||||||||||||||||||||||"10021928"|"28274728"
"2C"|2|"C"||||147|||183|||||0|0|0|0|0|0|100|100|100|100|100|100|94|97|100|36|63|90|20|61.8|85||0|||2.2|||13.3|||30.9|||15.4||0|20.2|53|||||||15|18|35||||0|0.25|0.5||||1.4|1.53|1.65|||||1.6|||4.233|9.1735|14.114|0.11|0.14|0.17|||||20.8|||11.4|||40||0|1.5|2.9|15|25|35|0|9|18|0|3|15|".32"|".32"|0|0|0|0|0|0|0|0|0|0|0|0|9|15|21|||||||5.1|5.6|6|||||||||||||||||||||||||||||||||"10021928"|"28274729"
"Ap"||"A"||||0|||18|||||0|0|0|0|0|0|100|100|100|100|100|100|94|97|100|51|74|97|43|56.8|85||0|||0.1|||2.1|||20.8|||33.8||0|28.2|50|||||||12|15|18||||0.5|0.75|1||||1.3|1.43|1.55|||||1.5|||4.233|9.1735|14.114|0.13|0.17|0.2|||||19.2|||9.6|||43||0|1.5|2.9|14|22.5|31|0|5|10|0|1|9|".43"|".43"|0|0|0|0|0|0|0|0|0|0|0|0|9|12.5|16|||||||5.6|6.5|7.3|||||||||||||||||||||||||||||||||"10021928"|"28274730"
"A"||"A"||||0|||20|||||0|0|0|0|0|0|100|100|100|100|100|100|96|98|100|80|89|98|0|6.9|20||0.4|||0.6|||0.9|||2.2|||2.8||40|62.1|73|||||||27|31|35||||1|2|3||||1.3|1.43|1.55|||||1.63|||1.4114|2.8222|4.233|0.15|0.19|0.22|||||33.1|||20.2|||42||3|4.5|5.9|33|38|43|12|16|20|8|14|21|".37"|".37"|0|0|0|0|0|0|0|0|0|0|0|0|17|19|21|||||||5.1|5.8|6.5|||||||||||||||||||||||||||||||||"10021929"|"28274731"
"Btg1"||"B"||1||20|||119|||||0|0|0|0|0|0|100|100|100|100|100|100|98|99|100|90|94|98|0|6.7|20||0.3|||0.6|||0.9|||2.1|||2.8||40|62.3|73|||||||27|31|35||||0.5|0.75|1||||1.35|1.55|1.75|||||1.77|||1.4114|2.8222|4.233|0.18|0.2|0.22|||||33.1|||20.2|||39||3|4.5|5.9|33|37.5|42|12|15.5|19|10|15|20|".37"|".37"|0|0|0|0|0|0|0|0|0|0|0|0|17|19|21|||||||5.1|5.8|6.5|||||||||||||||||||||||||||||||||"10021929"|"28274732"
"Btg2"||"B"||2||119|||160|||||0|0|0|0|0|0|100|100|100|100|100|100|98|99|100|90|94.5|99|0|8.4|20||0.3|||0.5|||1|||2.7|||3.9||40|49.1|73|||||||30|42.5|45||||0.5|0.75|1||||1.3|1.53|1.75|||||1.9|||0.4233|0.9174|1.4114|0.14|0.18|0.22|||||31.7|||23.9|||39||6|7.5|8.9|33|46.5|60|12|23|34|10|24|39|".37"|".37"|0|0|0|0|0|0|0|0|0|0|0|0|18|22.5|27|||||||5.1|5.6|6|||||||||||||||||||||||||||||||||"10021929"|"28274733"
"A"||"A"||||0|||28|||||0|0|0|0|0|0|100|100|100|98|99|100|94|97|100|36|48|60|43|66.1|85||0.1|||3.1|||15|||31.7|||16.2||0|19.9|50|||||||10|14|18||||1|2|3||||1.3|1.45|1.6|||||1.52|||14.114|28.222|42.33|0.11|0.13|0.15|||||20.2|||10.8|||41||0|1.5|2.9|15|20.5|26|0|3.5|7|0|0|1|".20"|".20"|0|0|0|0|0|0|0|0|0|0|0|0|7|9|11|||||||5.6|6.5|7.3|||||||||||||||||||||||||||||||||"10021930"|"28274734"
"AC"||"AC"||||28|||79|||||0|0|0|0|0|0|100|100|100|98|99|100|94|97|100|36|60.5|85|32|66.1|85||0.1|||3.1|||15|||31.7|||16.2||0|19.9|50|||||||10|14|18||||0.5|0.75|1||||1.4|1.55|1.7|||||1.62|||14.114|28.222|42.33|0.11|0.16|0.2|||||19.3|||9.7|||38||0|1.5|2.9|15|23|31|0|5|10|0|0|7|".32"|".32"|0|0|0|0|0|0|0|0|0|0|0|0|7|9|11|||||||5.6|6.5|7.3|||||||||||||||||||||||||||||||||"10021930"|"28274735"
"C"||"C"||||79|||157|||||0|0|0|0|0|0|100|100|100|98|99|100|90|95|100|15|50|85|32|67.5|90||0.3|||4.7|||15|||29.3|||18.2||0|21|50|||||||5|11.5|18||||0|0.5|1||||1.4|1.55|1.7|||||1.62|||14.114|28.222|42.33|0.07|0.14|0.2||22.5|||17.5|||7.8|||38||0|1.5|2.9|15|23|31|0|5|10|0|0|7|".32"|".32"|0|0|0|0|0|0|0|0|0|0|0|0|4|7.5|11|||||||5.6|6.5|7.3|||||||||||||||||||||||||||||||||"10021930"|"28274736"
"A"||"A"||||0|||36|||||0|0|0|0|0|0|100|100|100|100|100|100|96|98|100|80|89|98|0|20|20||0.2|||0.5|||1.3|||5.8|||12.2||40|49|65|||||||27|31|35||||1|2|3||||1.3|1.45|1.6|||||1.65|||1.4114|7.7627|14.114|0.16|0.2|0.24|||||33.2|||20.5|||42||3|4.5|5.9|30|36|42|11|15.5|20|7|13|21|".37"|".37"|0|0|0|0|0|0|0|0|0|0|0|0|17|19|21|||||||5.6|6.1|6.5|||||||||||||||||||||||||||||||||"10021931"|"28274737"
"BA"||"BA"||||36|||53|||||0|0|0|0|0|0|100|100|100|100|100|100|98|99|100|90|94|98|0|17|20||1.2|||1.8|||2.7|||5.4|||5.9||40|44.5|65|||||||35|38.5|50||||0|0.25|0.5||||1.45|1.58|1.7|||||1.8|||1.4114|2.8222|4.233|0.18|0.2|0.22|||||35.5|||24.7|||38||3|4.5|5.9|33|37.5|42|12|16|20|10|15|21|".37"|".37"|0|0|0|0|0|0|0|0|0|0|0|0|21|25.5|30|||||||5.6|6.1|6.5|||||||||||||||||||||||||||||||||"10021931"|"28274738"
"Bt"||"B"||||53|||140|||||0|0|0|0|10|20|75|95|100|75|87.5|100|70|85|100|68|83.5|99|0|7.7|20||0.2|||0.5|||0.9|||2.4|||3.7||40|49.8|65|||||||35|42.5|50||||0|0.25|0.5||||1.35|1.5|1.65|||||1.92|||0.4233|0.9174|1.4114|0.14|0.18|0.22|||||27.4|||20.5|||35||6|7.5|8.9|37|53.5|70|15|27.5|40|8|24|47|".37"|".37"|0|0|0|0|0|0|0|0|0|0|0|0|21|25.5|30|||||||5.6|7|8.4|||||||||||||||||||||||||||||||||"10021931"|"28274739"
"R"||"R"||||140|||150||||||||||||||||||||||||||||||||||||||||||||||||||||||||||||||1.85|2.1|2.35||||||||0.0106|0.217|0.4233||||||||||||||||||||||||||||||||||||||||||||||||||||||||||||||||||||||||||||||||||||||"10021931"|"28274740"
"A"||"A"||||0|||25|||||0|0|0|0|0|0|100|100|100|100|100|100|96|98|100|80|88.5|97|0|11.3|32||0.1|||0.4|||0.9|||3.3|||6.6||50|67.7|82|||||||15|21|27||||1|2|3||||1.3|1.43|1.55|||||1.5|||4.233|9.1735|14.114|0.16|0.2|0.24|||||29.5|||14.6|||42||0|1.5|2.9|21|29|37|1|8|15|0|6|15|".37"|".37"|0|0|0|0|0|0|0|0|0|0|0|0|9|12.5|16|||||||5.6|6.1|6.5|||||||||||||||||||||||||||||||||"10021932"|"28274741"
"BA"||"BA"||||25|||46|||||0|0|0|0|0|0|100|100|100|100|100|100|96|98|100|80|89|98|0|7.3|45||0.4|||0.6|||1|||2.3|||3||15|64.2|82|||||||18|28.5|35||||1|1.5|2||||1.45|1.58|1.7|||||1.8|||4.233|9.1735|14.114|0.16|0.18|0.2|||||32.3|||18.9|||37||3|4.5|5.9|30|36.5|43|9|14.5|20|6|13|21|".37"|".37"|0|0|0|0|0|0|0|0|0|0|0|0|11|16|21|||||||5.6|6.1|6.5|||||||||||||||||||||||||||||||||"10021932"|"28274742"
"Bt"||"B"||||46|||124||||||||0|5|30|85|95|100|85|90|100|80|90|100|70|84|98|0|6.7|45||0.3|||0.6|||0.9|||2.1|||2.8||15|62.3|73|||||||27|31|35||||0.5|0.75|1||||1.45|1.58|1.7|||||1.84|||4.233|9.1735|14.114|0.16|0.18|0.2|||||28.6|||17.8|||29||3|4.5|5.9|33|38|43|12|16|20|6|13|21|".32"|".32"|0|0|0|0|0|0|0|0|0|0|0|0|16|18.5|21|||||||5.1|6.2|7.3|||||||||||||||||||||||||||||||||"10021932"|"28274743"
"R"||"R"||||124|||134||||||||||||||||||||||||||||||||||||||||||||||||||||||||||||||1.85|2.1|2.35||||||||0|0.005|0.0106||||||||||||||||||||||||||||||||||||||||||||||||||||||||||||||||||||||||||||||||||||||"10021932"|"28274744"
"A"||"A"||||0|||23|||||0|0|0|0|0|0|100|100|100|100|100|100|95|97.5|100|75|86.5|98|0|20|20||0.2|||0.5|||1.3|||5.8|||12.2||40|49|73|||||||27|31|35||||1|2|3||||1.3|1.45|1.6|||||1.65|||1.4114|2.8222|4.233|0.16|0.18|0.2|||||33.2|||20.5|||42||3|4.5|5.9|33|38.5|44|12|16|20|7|14|22|".37"|".37"|0|0|0|0|0|0|0|0|0|0|0|0|17|19|21|||||||5.6|6.1|6.5|||||||||||||||||||||||||||||||||"10021933"|"28274745"
"BA"||"BA"||||23|||43|||||0|0|0|0|0|0|100|100|100|100|100|100|95|97.5|100|80|89.5|99|0|17.8|45||1.3|||1.9|||2.8|||5.6|||6.2||15|44.2|65|||||||35|38|45||||0.5|0.75|1||||1.3|1.45|1.6|||||1.8|||1.4114|2.8222|4.233|0.14|0.18|0.22|||||34.6|||23|||42||6|7.5|8.9|41|55.5|70|26|35.5|45|19|34|51|".37"|".37"|0|0|0|0|0|0|0|0|0|0|0|0|21|24|27|||||||5.6|6.7|7.8|||||||||||||||||||||||||||||||||"10021933"|"28274746"
"Bt"||"B"||||43|||84|||||0|0|0|0|0|0|90|95|100|90|95|100|85|92.5|100|75|87|99|0|5.3|20||0.2|||0.3|||0.6|||1.7|||2.5||40|44.7|60|||||||40|50|60||||0.5|0.75|1||||1.3|1.45|1.6|||||2.35|||0.0106|0.217|0.4233|0.14|0.16|0.18|||||33.7|||29|||40||9|17|25|41|55.5|70|26|35.5|45|17|32|51|".32"|".32"|0|1|2|0|0|0|0|0|0|0|0|0|24|30|36|||||||6.1|7.3|8.4|||||||||||||||||||||||||||||||||"10021933"|"28274747"
"BC"||"BC"||||84|||127|||||0|0|0|0|0|0|85|92.5|100|85|92.5|100|80|90|100|75|87|99|0|5.3|20||0.2|||0.3|||0.6|||1.7|||2.5||40|44.7|60|||||||40|50|60||||0|0.5|1||||1.3|1.45|1.6|||||2.37|||0.0106|0.217|0.4233|0.14|0.16|0.18|||||33.1|||28.3|||39||9|17|25|41|55.5|70|26|35.5|45|17|32|51|".32"|".32"|0|1|2|0|0|0|0|0|0|0|0|0|24|30|36|||||||6.1|7.3|8.4|||||||||||||||||||||||||||||||||"10021933"|"28274748"
"R"||"R"||||127|||137||||||||||||||||||||||||||||||||||||||||||||||||||||||||||||||1.85|2.1|2.35||||||||0|0.005|0.0106||||||||||||||||||||||||||||||||||||||||||||||||||||||||||||||||||||||||||||||||||||||"10021933"|"28274749"
"A"||"A"||||0|||13|||||0|0|0|0|0|0|100|100|100|100|100|100|95|97.5|100|85|92.5|100|0|24.8|32||2.1|||2.8|||2.5|||7.5|||9.9||50|52.7|82|||||||18|22.5|27||||2|3|4||||1.2|1.28|1.35|||||1.34|||4.233|9.1735|14.114|0.21|0.23|0.24|||||29.8|||15|||47||0|1.5|2.9|25|32.5|40|5|10|15|2|9|17|".43"|".43"|0|0|0||||5|8|10|0|1|2|10|15|20|||||||5.6|6.5|7.3|||||||||||||||||||||||||||||||||"10021934"|"28274750"
"Bt"||"B"||||13|||76|||||0|0|0|0|0|0|100|100|100|100|100|100|95|97.5|100|90|95|100|0|3.1|45||0|||0|||0|||0.7|||2.4||0|44.4|60|||||||45|52.5|60||||1|2|3||||1.3|1.35|1.4|||||1.68|||0.0106|0.217|0.4233|0.1|0.12|0.14|||||35|||30.5|||45||6|7.5|8.9|50|60|70|25|32.5|40|25|36|48|".32"|".32"|0|0|0||||15|18|20|0|2|4|20|30|40|||||||6.1|7.3|8.4|||||||||||||||||||||||||||||||||"10021934"|"28274751"
"BC"||"BC"||||76|||137|||||0|0|0|0|0|0|100|100|100|100|100|100|95|97.5|100|90|95|100|0|7.7|45||0.2|||0.5|||0.9|||2.4|||3.7||0|49.8|65|||||||35|42.5|50||||0.5|0.75|1||||1.3|1.35|1.4|||||1.68|||0.4233|0.9174|1.4114|0.1|0.13|0.15|||||31.6|||23.8|||46||6|7.5|8.9|45|52.5|60|25|32.5|40|23|33|45|".32"|".32"|0|0|0||||20|23|25|0|4|8|15|22.5|30|||||||6.6|7.5|8.4|||||||||||||||||||||||||||||||||"10021934"|"28274752"
"R"||"R"||||137|||147||||||||||||||||||||||||||||||||||||||||||||||||||||||||||||||1.85|2.05|2.35||||||||0.0106|0.217|0.4233|0|0|0||||||||||||||||0|7|14|||||||||0|0|0||||0|0|0|0|0|0|||||||||||||||||||||||||||||||||||||||||||||"10021934"|"28274753"
"BA"||"BA"||||30|||43|||||0|0|0|0|0|0|100|100|100|100|100|100|98|99|100|90|94|98|0|17|20||1.2|||1.8|||2.7|||5.4|||5.9||40|44.5|65|||||||35|38.5|50||||0|0.25|0.5||||1.45|1.58|1.7|||||1.8|||1.4114|2.8222|4.233|0.18|0.2|0.22|||||35.5|||24.7|||38||3|4.5|5.9|33|37.5|42|12|16|20|10|15|21|".37"|".37"|0|0|0|0|0|0|0|0|0|0|0|0|21|25.5|30|||||||5.6|6.1|6.5|||||||||||||||||||||||||||||||||"10021935"|"28274754"
"Bt"||"B"||||43|||147|||||0|0|0|0|10|20|75|95|100|75|87.5|100|70|85|100|68|83.5|99|0|7.7|20||0.2|||0.5|||0.9|||2.4|||3.7||40|49.8|65|||||||35|42.5|50||||0|0.25|0.5||||1.35|1.5|1.65|||||1.92|||0.4233|0.9174|1.4114|0.14|0.18|0.22|||||27.4|||20.5|||35||6|7.5|8.9|37|53.5|70|15|27.5|40|8|24|47|".37"|".37"|0|0|0|0|0|0|0|0|0|0|0|0|21|25.5|30|||||||5.6|7|8.4|||||||||||||||||||||||||||||||||"10021935"|"28274755"
"R"||"R"||||147|||152||||||||||||||||||||||||||||||||||||||||||||||||||||||||||||||1.85|2.1|2.35||||||||0.0106|0.217|0.4233||||||||||||||||||||||||||||||||||||||||||||||||||||||||||||||||||||||||||||||||||||||"10021935"|"28274756"
"A"||"A"||||0|||30|||||0|0|0|0|0|0|100|100|100|100|100|100|96|98|100|80|89|97|0|20|20||0.2|||0.5|||1.3|||5.8|||12.2||40|49|65|||||||27|31|35||||1|2|3||||1.3|1.45|1.6|||||1.65|||1.4114|7.7627|14.114|0.16|0.2|0.24|||||33.2|||20.5|||42||3|4.5|5.9|30|36|42|11|15.5|20|7|13|21|".37"|".37"|0|0|0|0|0|0|0|0|0|0|0|0|17|19|21|||||||5.6|6.1|6.5|||||||||||||||||||||||||||||||||"10021935"|"28274757"
"A"||"A"||||0|||13|||||0|0|0|0|0|0|100|100|100|100|100|100|95|97.5|100|85|92.5|100|0|24.8|32||2.1|||2.8|||2.5|||7.5|||9.9||50|52.7|82|||||||18|22.5|27||||2|3|4||||1.2|1.28|1.35|||||1.34|||4.233|9.1735|14.114|0.21|0.23|0.24|||||29.8|||15|||47||0|1.5|2.9|25|32.5|40|5|10|15|2|9|17|".43"|".43"|0|0|0||||5|8|10|0|1|2|10|15|20|||||||5.6|6.5|7.3|||||||||||||||||||||||||||||||||"10021936"|"28274758"
"Bt"||"B"||||13|||76|||||0|0|0|0|0|0|100|100|100|100|100|100|95|97.5|100|90|95|100|0|3.1|45||0|||0|||0|||0.7|||2.4||0|44.4|60|||||||45|52.5|60||||1|2|3||||1.3|1.35|1.4|||||1.68|||0.0106|0.217|0.4233|0.1|0.12|0.14|||||35|||30.5|||45||6|7.5|8.9|50|60|70|25|32.5|40|25|36|48|".32"|".32"|0|0|0||||15|18|20|0|2|4|20|30|40|||||||6.1|7.3|8.4|||||||||||||||||||||||||||||||||"10021936"|"28274759"
"BC"||"BC"||||76|||137|||||0|0|0|0|0|0|100|100|100|100|100|100|95|97.5|100|90|95|100|0|7.7|45||0.2|||0.5|||0.9|||2.4|||3.7||0|49.8|65|||||||35|42.5|50||||0.5|0.75|1||||1.3|1.35|1.4|||||1.68|||0.4233|0.9174|1.4114|0.1|0.13|0.15|||||31.6|||23.8|||46||6|7.5|8.9|45|52.5|60|25|32.5|40|23|33|45|".32"|".32"|0|0|0||||20|23|25|0|4|8|15|22.5|30|||||||6.6|7.5|8.4|||||||||||||||||||||||||||||||||"10021936"|"28274760"
"R"||"R"||||137|||152||||||||||||||||||||||||||||||||||||||||||||||||||||||||||||||1.85|2.05|2.35||||||||0.0106|0.217|0.4233|0|0|0||||||||||||||||0|7|14|||||||||0|0|0||||0|0|0|0|0|0|||||||||||||||||||||||||||||||||||||||||||||"10021936"|"28274761"
"A"||"A"||||0|||25|||||0|0|0|0|0|0|100|100|100|100|100|100|96|98|100|80|88.5|97|0|11.3|32||0.1|||0.4|||0.9|||3.3|||6.6||50|67.7|82|||||||15|21|27||||1|2|3||||1.3|1.43|1.55|||||1.5|||4.233|9.1735|14.114|0.16|0.2|0.24|||||29.5|||14.6|||42||0|1.5|2.9|21|29|37|1|8|15|0|6|15|".37"|".37"|0|0|0|0|0|0|0|0|0|0|0|0|9|12.5|16|||||||5.6|6.1|6.5|||||||||||||||||||||||||||||||||"10021937"|"28274762"
"BA"||"BA"||||25|||46|||||0|0|0|0|0|0|100|100|100|100|100|100|96|98|100|80|89|98|0|7.3|45||0.4|||0.6|||1|||2.3|||3||15|64.2|82|||||||18|28.5|35||||1|1.5|2||||1.45|1.58|1.7|||||1.8|||4.233|9.1735|14.114|0.16|0.18|0.2|||||32.3|||18.9|||37||3|4.5|5.9|30|36.5|43|9|14.5|20|6|13|21|".37"|".37"|0|0|0|0|0|0|0|0|0|0|0|0|11|16|21|||||||5.6|6.1|6.5|||||||||||||||||||||||||||||||||"10021937"|"28274763"
"Bt"||"B"||||46|||124||||||||0|5|30|85|95|100|85|90|100|80|90|100|70|84|98|0|6.7|45||0.3|||0.6|||0.9|||2.1|||2.8||15|62.3|73|||||||27|31|35||||0.5|0.75|1||||1.45|1.58|1.7|||||1.84|||4.233|9.1735|14.114|0.16|0.18|0.2|||||28.6|||17.8|||29||3|4.5|5.9|33|38|43|12|16|20|6|13|21|".32"|".32"|0|0|0|0|0|0|0|0|0|0|0|0|16|18.5|21|||||||5.1|6.2|7.3|||||||||||||||||||||||||||||||||"10021937"|"28274764"
"R"||"R"||||124|||127||||||||||||||||||||||||||||||||||||||||||||||||||||||||||||||1.85|2.1|2.35||||||||0|0.005|0.0106||||||||||||||||||||||||||||||||||||||||||||||||||||||||||||||||||||||||||||||||||||||"10021937"|"28274765"
"A"||"A"||||0|||23|||||0|0|0|0|0|0|100|100|100|100|100|100|95|97.5|100|75|86.5|98|0|20|20||0.2|||0.5|||1.3|||5.8|||12.2||40|49|73|||||||27|31|35||||1|2|3||||1.3|1.45|1.6|||||1.65|||1.4114|2.8222|4.233|0.16|0.18|0.2|||||33.2|||20.5|||42||3|4.5|5.9|33|38.5|44|12|16|20|7|14|22|".37"|".37"|0|0|0|0|0|0|0|0|0|0|0|0|17|19|21|||||||5.6|6.1|6.5|||||||||||||||||||||||||||||||||"10021938"|"28274766"
"BA"||"BA"||||23|||43|||||0|0|0|0|0|0|100|100|100|100|100|100|95|97.5|100|80|89.5|99|0|17.8|45||1.3|||1.9|||2.8|||5.6|||6.2||15|44.2|65|||||||35|38|45||||0.5|0.75|1||||1.3|1.45|1.6|||||1.8|||1.4114|2.8222|4.233|0.14|0.18|0.22|||||34.6|||23|||42||6|7.5|8.9|41|55.5|70|26|35.5|45|19|34|51|".37"|".37"|0|0|0|0|0|0|0|0|0|0|0|0|21|24|27|||||||5.6|6.7|7.8|||||||||||||||||||||||||||||||||"10021938"|"28274767"
"Bt"||"B"||||43|||84|||||0|0|0|0|0|0|90|95|100|90|95|100|85|92.5|100|75|87|99|0|5.3|20||0.2|||0.3|||0.6|||1.7|||2.5||40|44.7|60|||||||40|50|60||||0.5|0.75|1||||1.3|1.45|1.6|||||2.35|||0.0106|0.217|0.4233|0.14|0.16|0.18|||||33.7|||29|||40||9|17|25|41|55.5|70|26|35.5|45|17|32|51|".32"|".32"|0|1|2|0|0|0|0|0|0|0|0|0|24|30|36|||||||6.1|7.3|8.4|||||||||||||||||||||||||||||||||"10021938"|"28274768"
"BC"||"BC"||||84|||127|||||0|0|0|0|0|0|85|92.5|100|85|92.5|100|80|90|100|75|87|99|0|5.3|20||0.2|||0.3|||0.6|||1.7|||2.5||40|44.7|60|||||||40|50|60||||0|0.5|1||||1.3|1.45|1.6|||||2.37|||0.0106|0.217|0.4233|0.14|0.16|0.18|||||33.1|||28.3|||39||9|17|25|41|55.5|70|26|35.5|45|17|32|51|".32"|".32"|0|1|2|0|0|0|0|0|0|0|0|0|24|30|36|||||||6.1|7.3|8.4|||||||||||||||||||||||||||||||||"10021938"|"28274769"
"R"||"R"||||127|||152||||||||||||||||||||||||||||||||||||||||||||||||||||||||||||||1.85|2.1|2.35||||||||0|0.005|0.0106||||||||||||||||||||||||||||||||||||||||||||||||||||||||||||||||||||||||||||||||||||||"10021938"|"28274770"
"A"||"A"||||0|||33|||||0|0|0|0|0|0|100|100|100|100|100|100|96|98|100|70|83.5|97|0|11.6|50||0.2|||0.4|||0.9|||3.4|||6.7||50|68.9|88|||||||12|19.5|27||||1|2|3||||1.3|1.48|1.65|||||1.55|||4.233|9.1735|14.114|0.15|0.2|0.24|||||29.2|||14.3|||40||0|1.5|2.9|22|29.5|37|2|8|14|0|5|14|".37"|".37"|0|0|0|0|0|0|0|0|0|0|0|0|8|12.5|17|||||||5.1|6.2|7.3|||||||||||||||||||||||||||||||||"10021942"|"28274778"
"Bt"||"B"||||33|||94|||||0|0|0|0|0|0|100|100|100|100|100|100|96|98|100|75|86.5|98|0|7.1|45||0.4|||0.6|||1|||2.2|||2.9||15|65.4|82|||||||20|27.5|35||||0.5|0.75|1||||1.3|1.53|1.75|||||1.75|||1.4114|2.8222|4.233|0.15|0.18|0.2|||||31.6|||17.9|||39||3|4.5|5.9|30|36.5|43|8|14|20|4|12|21|".37"|".37"|0|0|0|0|0|0|0|0|0|0|0|0|12|16.5|21|||||||4.5|6.2|7.8|||||||||||||||||||||||||||||||||"10021942"|"28274779"
"BC"||"BC"||||94|||142|||||0|0|0|0|0|0|100|100|100|100|100|100|96|98|100|75|86.5|98|0|7.1|45||0.4|||0.6|||1|||2.2|||2.9||15|65.4|82|||||||20|27.5|35||||0.5|0.75|1||||1.3|1.53|1.75|||||1.75|||1.4114|2.8222|4.233|0.15|0.18|0.2|||||31.6|||17.9|||39||3|4.5|5.9|30|36.5|43|8|14|20|4|12|21|".37"|".37"|0|0|0|0|0|0|0|0|0|0|0|0|12|16.5|21|||||||4.5|6.2|7.8|||||||||||||||||||||||||||||||||"10021942"|"28274780"
"C"||"C"||||142|||203|||||0|0|0|0|0|0|100|100|100|100|100|100|96|98|100|75|86.5|98|0|7.1|45||0.4|||0.6|||1|||2.2|||2.9||15|65.4|82|||||||20|27.5|35||||0.5|0.75|1||||1.3|1.53|1.75|||||1.75|||1.4114|2.8222|4.233|0.15|0.18|0.2|||||31.6|||17.9|||39||3|4.5|5.9|30|36.5|43|8|14|20|4|12|21|".37"|".37"|0|0|0|0|0|0|0|0|0|0|0|0|12|16.5|21|||||||4.5|6.2|7.8|||||||||||||||||||||||||||||||||"10021942"|"28274781"
"A"||"A"||||0|||20|||||0|0|0|0|0|0|100|100|100|100|100|100|96|98|100|80|89|98|0|6.9|20||0.4|||0.6|||0.9|||2.2|||2.8||40|62.1|73|||||||27|31|35||||1|2|3||||1.3|1.43|1.55|||||1.63|||1.4114|2.8222|4.233|0.15|0.19|0.22|||||33.1|||20.2|||42||3|4.5|5.9|33|38|43|12|16|20|8|14|21|".37"|".37"|0|0|0|0|0|0|0|0|0|0|0|0|17|19|21|||||||5.1|5.8|6.5|||||||||||||||||||||||||||||||||"10021939"|"28274771"
"Btg1"||"B"||1||20|||119|||||0|0|0|0|0|0|100|100|100|100|100|100|98|99|100|90|94|98|0|6.7|20||0.3|||0.6|||0.9|||2.1|||2.8||40|62.3|73|||||||27|31|35||||0.5|0.75|1||||1.35|1.55|1.75|||||1.77|||1.4114|2.8222|4.233|0.18|0.2|0.22|||||33.1|||20.2|||39||3|4.5|5.9|33|37.5|42|12|15.5|19|10|15|20|".37"|".37"|0|0|0|0|0|0|0|0|0|0|0|0|17|19|21|||||||5.1|5.8|6.5|||||||||||||||||||||||||||||||||"10021939"|"28274772"
"Btg2"||"B"||2||119|||160|||||0|0|0|0|0|0|100|100|100|100|100|100|98|99|100|90|94.5|99|0|8.4|20||0.3|||0.5|||1|||2.7|||3.9||40|49.1|73|||||||30|42.5|45||||0.5|0.75|1||||1.3|1.53|1.75|||||1.9|||0.4233|0.9174|1.4114|0.14|0.18|0.22|||||31.7|||23.9|||39||6|7.5|8.9|33|46.5|60|12|23|34|10|24|39|".37"|".37"|0|0|0|0|0|0|0|0|0|0|0|0|18|22.5|27|||||||5.1|5.6|6|||||||||||||||||||||||||||||||||"10021939"|"28274773"
"Ap"||"A"||||0|||41|||||0|0|0|0|0|0|100|100|100|100|100|100|100|100|100|95|97.5|100|0|7.2|20||0.2|||0.4|||0.8|||2.3|||3.5||40|47.8|60|||||||40|45|50||||1|2.5|4||||1.4|1.5|1.6|||||1.81|||0.0106|0.217|0.4233|0.12|0.15|0.18|||||33.7|||27.9|||40||9|17|25|50|62.5|75|30|42.5|55|31|46|62|".28"|".28"|0|0|0|0|0|0|0|0|0|0|0|0|18|26.5|35|||||||5.1|6.5|7.8|||||||||||||||||||||||||||||||||"10021940"|"28274774"
"Bg"||"B"||||41|||183|||||0|0|0|0|0|0|100|100|100|100|100|100|100|100|100|95|97.5|100|0|5.5|45||0.2|||0.3|||0.6|||1.7|||2.7||0|47|65|||||||35|47.5|60||||0.5|0.75|1||||1.5|1.6|1.7|||||1.93|||0.0106|0.217|0.4233|0.13|0.15|0.18|||||31.7|||23.8|||37||9|17|25|40|60|80|20|35|50|20|39|60|".28"|".28"|0|0|0|0|0|0|0|0|0|0|0|0|16|20.5|25|||||||5.6|6.7|7.8|||||||||||||||||||||||||||||||||"10021940"|"28274775"
"A"||"A"||||0|||53|||||0|0|0|0|0|0|100|100|100|100|100|100|96|98|100|65|81|97|0|11.3|32||0.1|||0.4|||0.9|||3.3|||6.6||50|67.7|82|||||||15|21|27||||2|3|4||||1.3|1.43|1.55|||||1.5|||4.233|9.1735|14.114|0.15|0.2|0.24|||||30.4|||15.9|||42||0|1.5|2.9|26|31.5|37|8|12|16|2|8|16|".32"|".32"|0|0|0|0|0|0|0|0|0|0|0|0|10|13.5|17|||||||5.6|6.5|7.3|||||||||||||||||||||||||||||||||"10021941"|"28274776"
"AC"||"AC"||||53|||203|||||0|0|0|0|0|0|100|100|100|100|100|100|96|98|100|80|89|98|0|7.3|32||0.4|||0.6|||1|||2.3|||3||40|64.2|82|||||||18|28.5|35||||0.5|0.75|1||||1.4|1.55|1.7|||||1.77|||4.233|9.1735|14.114|0.16|0.2|0.24|||||31.4|||17.5|||39||3|4.5|5.9|28|35.5|43|9|15|21|5|13|22|".32"|".32"|0|0|0|0|0|0|0|0|0|0|0|0|11|16|21|||||||5.6|6.5|7.3|||||||||||||||||||||||||||||||||"10021941"|"28274777"
"W"||"W"||||0|||203||||||||||||||||||||||||||||||||||||||||||||||||||||||||||||||||||||||||||||||||||||||||||||||||||||||||||||||||||||||||||||||||||||||||||||||||||||||||||||||||"10021964"|"28274858"
"Bt3"||"B"||3||51|||71|||||0|0|0|0|0|0|100|100|100|98|99|100|90|95|100|36|50.5|65|45|55.8|80||1.3|||8.2|||14.8|||20.2|||11.3||0|17.7|27|||||||18|26.5|35||||0.5|0.75|1||||1.35|1.55|1.75|||||1.62|||4.233|9.1735|14.114|0.13|0.16|0.19|||||25.1|||17.4|||38||0|1.5|2.9|20|28.5|37|7|11.5|16|0|2|8|".32"|".32"|0|0|0|0|0|0|0|0|0|0|0|0|11|16|21|11|16|21||||4.5|5.3|6|||||||||||||||||||||||||||||||||"10021965"|"28274859"
"Bt4"||"B"||4||71|||91|||||0|0|0|0|0|0|100|100|100|98|99|100|90|95|100|36|50.5|65|45|55.8|80||1.3|||8.2|||14.8|||20.2|||11.3||0|17.7|27|||||||18|26.5|35||||0.5|0.75|1||||1.35|1.55|1.75|||||1.62|||4.233|9.1735|14.114|0.13|0.16|0.19|||||25.1|||17.4|||38||0|1.5|2.9|20|28.5|37|7|11.5|16|0|2|8|".32"|".32"|0|0|0|0|0|0|0|0|0|0|0|0|11|16|21|11|16|21||||4.5|5.3|6|||||||||||||||||||||||||||||||||"10021965"|"28274860"
"R"||"R"||||104|||114||||||||||||||||||||||||||||||||||||||||||||||||||||||||||||||1.85|2.05|2.35||||||||1.4114|2.8222|14.114||||||||||||||||||||||||||||||||||||||||||||||||||||||||||||||||||||||||||||||||||||||"10021965"|"28274861"
"Cr"||"C"||||91|||104||||||||||||||||||||||||||||||||||||||||||||||||||||||||||||||1.85|1.93|2||||||||1.4114|2.8222|4.233||||||||||||||||||||||||||||||||||||||||||||||||||||||||||||||||||||||||||||||||||||||"10021965"|"28274862"
"Bt1"||"B"||1||23|||38|||||0|0|0|0|0|0|100|100|100|98|99|100|90|95|100|36|50.5|65|45|55.8|80||1.3|||8.2|||14.8|||20.2|||11.3||0|17.7|27|||||||18|26.5|35||||0.5|0.75|1||||1.35|1.55|1.75|||||1.62|||4.233|9.1735|14.114|0.13|0.16|0.19|||||25.1|||17.4|||38||0|1.5|2.9|20|28.5|37|7|11.5|16|0|2|8|".32"|".32"|0|0|0|0|0|0|0|0|0|0|0|0|11|16|21|11|16|21||||4.5|5.3|6|||||||||||||||||||||||||||||||||"10021965"|"28274863"
"Bt2"||"B"||2||38|||51|||||0|0|0|0|0|0|100|100|100|98|99|100|90|95|100|36|50.5|65|45|55.8|80||1.3|||8.2|||14.8|||20.2|||11.3||0|17.7|27|||||||18|26.5|35||||0.5|0.75|1||||1.35|1.55|1.75|||||1.62|||4.233|9.1735|14.114|0.13|0.16|0.19|||||25.1|||17.4|||38||0|1.5|2.9|20|28.5|37|7|11.5|16|0|2|8|".32"|".32"|0|0|0|0|0|0|0|0|0|0|0|0|11|16|21|11|16|21||||4.5|5.3|6|||||||||||||||||||||||||||||||||"10021965"|"28274864"
"E"||"E"||||10|||23|||||0|0|0|0|8|15|85|92.5|100|85|92.5|100|76|88|100|12|36|60|52|68.5|90||0.3|||4.7|||15.2|||29.8|||18.5||0|21.5|33|||||||5|10|15||||0|0.25|0.5||||1.4|1.55|1.7|||||1.63|||14.114|77.627|141.14|0.07|0.13|0.19|||||14.7|||6|||33||0|1.5|2.9|0|13|26|0|3.5|7|0|0|1|".20"|".20"|0|0|0|0|0|0|0|0|0|0|0|0|4|7|10|||||||5.6|5.8|6.5|||||||||||||||||||||||||||||||||"10021965"|"28274865"
"A"||"A"||||0|||10|||||0|0|0|0|8|15|83|91.5|100|83|91.5|100|80|90|100|11|35.5|60|52|65.4|80||0.1|||3|||14.8|||31.4|||16.1||0|19.6|30|||||||10|15|18||||0.5|1.5|2.5||||1.4|1.53|1.65|||||1.61|||14.114|28.222|42.33|0.13|0.16|0.19|||||17.9|||9.3|||33||0|1.5|2.9|14|20|26|0|3.5|7|0|0|1|".24"|".24"|0|0|0|0|0|0|0|0|0|0|0|0|7|9.5|12|||||||5.6|5.8|7.3|||||||||||||||||||||||||||||||||"10021965"|"28274866"
"R"||"R"||||38|||100||||||||||||||||||||||||||||||||||||||||||||||||||||||||||||||1.85|1.93|2||||||||1.4114|2.8222|14.114||||||||||||||||||||||||||||||||||||||||||||||||||||||||||||||||||||||||||||||||||||||"10021966"|"28274867"
"Bw2"||"B"||2||28|||38|||10||0|0|0|0|0|0|81|100|100|56|100|100|56|97|100|30|45|60|43|74.1|85||0.3|||5.1|||16.5|||32.2|||20||0|16.9|50||10.2|||6.7||0|9|18||0||0.2|0.25|0.5||||1.4|1.55|1.7|||||1.6|||1.4114|7.7627|14.114|0.1|0.14|0.19|||||16.3|||6.6|||39||0|1.5|2.9|15|22.5|30|0|5|10|0|0|3|".20"|".20"|0|0|0|0|0|0|0|0|0|0|0|0|2.5|3|10|||||||5.1|6|7.3|||||||||||||||||||||||||||||||||"10021966"|"28274868"
"Bw1"||"B"||1||13|||28|||15||0|0|0|0|0|0|81|100|100|56|100|100|56|97|100|30|45|60|43|70.7|85||0.3|||4.9|||15.7|||30.7|||19.1||0|20.3|50||12.1|||8.2||0|9|18||0||0.3|0.5|0.75||||1.4|1.55|1.7|||||1.6|||1.4114|7.7627|14.114|0.1|0.14|0.19|||||16.7|||7|||39||0|1.5|2.9|0|18|29|0|3|12|0|0|3|".20"|".20"|0|0|0|0|0|0|0|0|0|0|0|0|2.5|3|10|0|3|8||||5.1|5.5|7.3|||||||||||||||||||||||||||||||||"10021966"|"28274869"
"A"||"A"||||0|||13|||13||0|0|0|0|0|0|81|100|100|56|100|100|56|97|100|30|45|60|43|69.3|85||0.3|||4.8|||15.4|||30.1|||18.7||0|21.7|50||12.6|||9.1||0|9|18||0||0.5|1.5|2.5||||1.3|1.48|1.65|||||1.42|||1.4114|7.7627|14.114|0.1|0.14|0.19|||||17.9|||8.1|||41||0|1.5|2.9|0|13|26|0|3.5|7|0|0|1|".20"|".20"|0|0|0|0|0|0|0|0|0|0|0|0|4|5|10|0|2|6||||5.1|5.2|7.3|||||||||||||||||||||||||||||||||"10021966"|"28274870"
"A"||"A"||||0|||8|||||0|0|0|0|0|0|92|95|100|92|95|100|90|92|100|35|45|60|43|64|85||0.3|||4.4|||14.2|||27.8|||17.3||0|25|50|||||||7|11|25||||0.5|1|2||||1.3|1.35|1.4|||||1.41|||4.233|23.2815|42.33|0.07|0.13|0.18|||||16.5|||7|||43||0|1.5|2.9|0|15.5|31|0|5|10|0|0|3|".10"|".32"|0|0|0|0|0|0|0|0|0|0|0|0|7|11|15|||||||5.1|5.6|6|||||||||||||||||||||||||||||||||"10021967"|"28274871"
"E"||"E"||||8|||25|||||0|0|0|0|0|0|92|95|100|92|95|100|90|92|100|35|45|60|43|64|85||0.3|||4.4|||14.2|||27.8|||17.3||0|25|50|||||||7|11|25||||0.25|0.5|0.75||||1.3|1.35|1.4|||||1.41|||4.233|23.2815|42.33|0.07|0.13|0.18|||||15.8|||6.4|||44||0|1.5|2.9|0|15.5|31|0|5|10|0|0|3|".10"|".32"|0|0|0|0|0|0|0|0|0|0|0|0|7|11|15|||||||5.1|5.6|6|||||||||||||||||||||||||||||||||"10021967"|"28274872"
"2Bt"|2|"B"||||25|||46|||||0|0|0|0|0|0|95|97.5|100|95|97.5|100|90|95|100|90|95|100|0|7.2|45||0.2|||0.4|||0.8|||2.3|||3.5||0|47.8|65|||||||35|45|55||||0|0.25|0.5||||1.35|1.4|1.45|||||1.74|||0.4233|0.9174|1.4114|0.1|0.15|0.2|||||32.1|||25.1|||43||6|7.5|8.9|37|48.5|60|15|24.5|34|13|26|39|".32"|".32"|0|0|0|0|0|0|0|0|0|0|0|0|21|27|33|||||||4.5|5.9|7.3|||||||||||||||||||||||||||||||||"10021967"|"28274873"
"2BCt"|2|"BC"||||46|||71|||||0|0|0|0|0|0|95|97.5|100|95|97.5|100|90|95|100|90|95|100|0|7.2|20||0.2|||0.4|||0.8|||2.3|||3.5||40|47.8|60|||||||40|45|60||||0|0.25|0.5||||1.35|1.4|1.45|||||1.74|||0.4233|0.9174|1.4114|0.1|0.15|0.2|||||32.1|||25.1|||43||6|7.5|8.9|37|48.5|60|15|24.5|34|13|26|39|".32"|".32"|0|0|0|0|0|0|0|0|0|0|0|0|21|27|33|||||||4.5|5.9|7.3|||||||||||||||||||||||||||||||||"10021967"|"28274874"
"2Cr"|2|"C"||||100|||110||||||||||||||||||||||||||||||||||||||||||||||||||||||||||||||1.85|2|2.25||||||||1.4114|2.8222|4.233||||||||||||||||||||||||||||||||||||||||||||||||||||||||||||||||||||||||||||||||||||||"10021967"|"28274875"
"2Cd"|2|"C"||||71|||100|||||0|0|0|0|0|0|95|97.5|100|95|97.5|100|90|95|100|90|95|100|0|7.2|20||0.2|||0.4|||0.8|||2.3|||3.5||40|47.8|60|||||||40|45|60||||0|0.25|0.5||||1.85|1.9|2|||||1.74|||0.4233|0.9174|1.4114|0.02|0.04|0.08|||||32.1|||25.1|||43||6|7.5|8.9|37|48.5|60|15|24.5|34|13|26|39|".32"|".32"|0|0|0|0|0|0|0|0|0|0|0|0|21|27|33|||||||4.5|5.9|7.3|||||||||||||||||||||||||||||||||"10021967"|"28274876"
"R"||"R"||||0|||203||||||||||||||||||||||||||||||||||||||||||||||||||||||||||||||1.85|2.05|2.35||||||||0|0.005|0.0106|0|0|0||||||||||||||||||||||||||||||||||||0|0|0|||||||||||||||||||||||||||||||||||||||||||"Very high"||"10021968"|"28274877"
"A"||"A"||||0|||33|||||0|0|0|0|0|0|100|100|100|100|100|100|96|98|100|65|75|85|23|39.8|53||3.5|||5|||6.9|||12.5|||11.9||27|37.7|50|||||||18|22.5|27||||0.5|0.75|1||||1.3|1.43|1.55|||||1.5|||4.233|9.1735|14.114|0.15|0.18|0.2|||||28.9|||13.8|||43||0|1.5|2.9|30|32.5|35|9|11|13|4|7|10|".37"|".37"|0|0|0|0|0|0|0|0|0|0|0|0|11|14|17|||||||5.1|5.8|6.5|||||||||||||||||||||||||||||||||"10021969"|"28274878"
"BA"||"BA"||||33|||51|||||0|0|0|0|0|0|100|100|100|100|100|100|94|97|100|36|63|90|20|35.9|80||3.2|||4.5|||6.2|||11.3|||10.7||0|37.6|53|||||||25|26.5|35||||0.5|0.75|1||||1.3|1.5|1.7|||||1.57|||4.233|9.1735|14.114|0.14|0.17|0.2|||||32.3|||19|||40||0|1.5|2.9|25|32.5|40|7|12.5|18|0|5|17|".32"|".32"|0|0|0|0|0|0|0|0|0|0|0|0|15|18|21|||||||5.1|5.8|6.5|||||||||||||||||||||||||||||||||"10021969"|"28274879"
"Bt"||"B"||||51|||107|||||0|0|0|0|0|0|95|97.5|100|95|97.5|100|90|95|100|36|60.5|85|20|51.5|80||1.4|||8.4|||14.2|||18.1|||9.4||0|15.5|53|||||||25|33|45||||0|0.25|0.5||||1.3|1.5|1.7|||||1.57|||4.233|9.1735|14.114|0.14|0.17|0.2|||||27.2|||21|||40||0|1.5|2.9|25|32.5|40|7|12.5|18|0|5|15|".32"|".32"|0|0|0|0|0|0|0|0|0|0|0|0|15|21|27|||||||5.1|5.8|6.5|||||||||||||||||||||||||||||||||"10021969"|"28274880"
"2BC"|2|"BC"||||107|||183|||||0|0|0|0|0|0|70|92.5|100|70|85|100|65|82.5|100|65|82|99|0|16.9|45||0.1|||0.4|||1.1|||4.9|||10.4||15|48.1|60|||||||25|35|45||||0|0.25|0.5||||1.3|1.53|1.75|||||1.94|||1.4114|2.8222|4.233|0.14|0.18|0.22|||||30.8|||19.7|||34||6|7.5|8.9|35|47.5|60|15|25|35|7|21|40|".32"|".32"|0|0|0|0|0|0|0|0|0|0|0|0|15|21|27|||||||5.1|6.8|8.4|||||||||||||||||||||||||||||||||"10021969"|"28274881"
"2Cr"|2|"C"||||183|||193||||||||||||||||||||||||||||||||||||||||||||||||||||||||||||||1.85|1.93|2||||||||0|0.711|1.4114||||||||||||||||||||||||||||||||||||||||||||||||||||||||||||||||||||||||||||||||||||||"10021969"|"28274882"
"A"||"A"||||0|||30|||||0|0|0|0|0|0|90|95|100|85|92.5|100|60|72.5|85|40|47.5|55|43|63.5|85||0.3|||4.4|||14.1|||27.6|||17.1||0|26.5|50|||||||5|10|15||||1|1.5|2||||1.4|1.45|1.5|||||1.52|||14.114|28.222|42.33|0.15|0.17|0.18|||||16.9|||7.6|||39||0|1.5|2.9|0|15|30|0|2.5|5|0|0|1|".20"|".20"|0|0|0|0|0|0|0|0|0|0|0|0|15|22.5|30|||||||5.1|5.8|6.5|||||||||||||||||||||||||||||||||"10021970"|"28274883"
"BA"||"BA"||||30|||51|||||0|0|0|0|0|0|85|92.5|100|85|92.5|100|70|82.5|95|35|57.5|80|20|55.8|80||1.3|||8.2|||14.8|||20.2|||11.3||0|17.7|53|||||||18|26.5|35||||0.5|0.75|1||||1.3|1.38|1.45|||||1.45|||4.233|9.1735|14.114|0.15|0.17|0.19|||||23|||14.9|||41||0|1.5|2.9|25|35|45|3|11.5|20|0|4|16|".28"|".32"|0|0|0|0|0|0|0|0|0|0|0|0|10|15|20|||||||5.1|5.8|6.5|||||||||||||||||||||||||||||||||"10021970"|"28274884"
"Cr"||"C"||||86|||102||||||||||||||||||||||||||||||||||||||||||||||||||||||||||||||1.85|2.05|2.35||||||||1.4114|2.8222|4.233||||||||||||||||||||||||||||||||||||||||||||||||||||||||||||||||||||||||||||||||||||||"10021970"|"28274885"
"Bt"||"B"||||51|||86|||||0|0|0|0|0|0|85|92.5|100|85|92.5|100|70|82.5|95|35|57.5|80|20|55.8|80||1.3|||8.2|||14.8|||20.2|||11.3||0|17.7|53|||||||18|26.5|35||||0.5|0.75|1||||1.3|1.38|1.45|||||1.45|||4.233|9.1735|14.114|0.15|0.17|0.19|||||23|||14.9|||41||0|1.5|2.9|25|35|45|3|11.5|20|0|4|16|".28"|".32"|0|0|0|0|0|0|0|0|0|0|0|0|10|15|20|||||||5.1|5.8|6.5|||||||||||||||||||||||||||||||||"10021970"|"28274886"
"2Cd"|2|"C"||||71|||100|||||0|0|0|0|0|0|95|97.5|100|95|97.5|100|90|95|100|90|95|100|0|7.2|20||0.2|||0.4|||0.8|||2.3|||3.5||40|47.8|60|||||||40|45|60||||0|0.25|0.5||||1.85|1.9|2|||||1.74|||0.4233|0.9174|1.4114|0.02|0.04|0.08|||||32.1|||25.1|||43||6|7.5|8.9|37|48.5|60|15|24.5|34|13|26|39|".32"|".32"|0|0|0|0|0|0|0|0|0|0|0|0|21|27|33|||||||4.5|5.9|7.3|||||||||||||||||||||||||||||||||"10021987"|"28274957"
"2Cr"|2|"C"||||100|||110||||||||||||||||||||||||||||||||||||||||||||||||||||||||||||||1.85|2|2.25||||||||1.4114|2.8222|4.233||||||||||||||||||||||||||||||||||||||||||||||||||||||||||||||||||||||||||||||||||||||"10021987"|"28274958"
"E"||"E"||||8|||25|||||35|40|55|0|5|10|92|95|100|92|95|100|86|90|97|28|45|52|43|64|85||0.3|||4.4|||14.2|||27.8|||17.3||0|25|50|||||||7|11|25||||0.25|0.5|0.75||||1.3|1.35|1.4|||||1.44|||4.233|23.2815|42.33|0.07|0.13|0.18|||||11.1|||4.5|||24||0|1.5|2.9|0|15.5|31|0|5|10|0|0|2|".10"|".32"|0|0|0|0|0|0|0|0|0|0|0|0|7|11|15|||||||5.1|5.6|6|||||||||||||||||||||||||||||||||"10021987"|"28274959"
"2Bt"|2|"B"||||25|||46|||||0|0|0|0|0|0|95|97.5|100|95|97.5|100|90|95|100|90|95|100|0|7.2|45||0.2|||0.4|||0.8|||2.3|||3.5||0|47.8|65|||||||35|45|55||||0|0.25|0.5||||1.35|1.4|1.45|||||1.74|||0.4233|0.9174|1.4114|0.1|0.15|0.2|||||32.1|||25.1|||43||6|7.5|8.9|37|48.5|60|15|24.5|34|13|26|39|".32"|".32"|0|0|0|0|0|0|0|0|0|0|0|0|21|27|33|||||||4.5|5.9|7.3|||||||||||||||||||||||||||||||||"10021987"|"28274960"
"2BCt"|2|"BC"||||46|||71|||||0|0|0|0|0|0|95|97.5|100|95|97.5|100|90|95|100|90|95|100|0|7.2|20||0.2|||0.4|||0.8|||2.3|||3.5||40|47.8|60|||||||40|45|60||||0|0.25|0.5||||1.35|1.4|1.45|||||1.74|||0.4233|0.9174|1.4114|0.1|0.15|0.2|||||32.1|||25.1|||43||6|7.5|8.9|37|48.5|60|15|24.5|34|13|26|39|".32"|".32"|0|0|0|0|0|0|0|0|0|0|0|0|21|27|33|||||||4.5|5.9|7.3|||||||||||||||||||||||||||||||||"10021987"|"28274961"
"A"||"A"||||0|||8|||||35|40|55|0|5|10|92|95|100|92|95|100|86|90|97|28|45|52|43|64|85||0.3|||4.4|||14.2|||27.8|||17.3||0|25|50|||||||7|11|25||||0.5|1|2||||1.3|1.35|1.4|||||1.44|||4.233|23.2815|42.33|0.07|0.13|0.18|||||11.6|||4.9|||24||0|1.5|2.9|0|15.5|31|0|5|10|0|0|2|".10"|".32"|0|0|0|0|0|0|0|0|0|0|0|0|7|11|15|||||||5.1|5.6|6|||||||||||||||||||||||||||||||||"10021987"|"28274962"
"R"||"R"||||38|||100||||||||||||||||||||||||||||||||||||||||||||||||||||||||||||||1.85|1.93|2||||||||1.4114|2.8222|14.114||||||||||||||||||||||||||||||||||||||||||||||||||||||||||||||||||||||||||||||||||||||"10021988"|"28274963"
"Bw2"||"B"||2||28|||38|||10||0|0|0|0|0|0|81|100|100|56|100|100|56|97|100|30|45|60|43|74.1|85||0.3|||5.1|||16.5|||32.2|||20||0|16.9|50||10.2|||6.7||0|9|18||0||0.2|0.25|0.5||||1.4|1.55|1.7|||||1.6|||1.4114|7.7627|14.114|0.1|0.14|0.19|||||16.3|||6.6|||39||0|1.5|2.9|15|22.5|30|0|5|10|0|0|3|".20"|".20"|0|0|0|0|0|0|0|0|0|0|0|0|2.5|3|10|||||||5.1|6|7.3|||||||||||||||||||||||||||||||||"10021988"|"28274964"
"A"||"A"||||0|||13|||13||0|0|0|0|0|0|81|100|100|56|100|100|56|97|100|30|45|60|43|69.3|85||0.3|||4.8|||15.4|||30.1|||18.7||0|21.7|50||12.6|||9.1||0|9|18||0||0.5|1.5|2.5||||1.3|1.48|1.65|||||1.42|||1.4114|7.7627|14.114|0.1|0.14|0.19|||||17.9|||8.1|||41||0|1.5|2.9|0|13|26|0|3.5|7|0|0|1|".20"|".20"|0|0|0|0|0|0|0|0|0|0|0|0|4|5|10|0|2|6||||5.1|5.2|7.3|||||||||||||||||||||||||||||||||"10021988"|"28274965"
"Bw1"||"B"||1||13|||28|||15||0|0|0|0|0|0|81|100|100|56|100|100|56|97|100|30|45|60|43|70.7|85||0.3|||4.9|||15.7|||30.7|||19.1||0|20.3|50||12.1|||8.2||0|9|18||0||0.3|0.5|0.75||||1.4|1.55|1.7|||||1.6|||1.4114|7.7627|14.114|0.1|0.14|0.19|||||16.7|||7|||39||0|1.5|2.9|0|18|29|0|3|12|0|0|3|".20"|".20"|0|0|0|0|0|0|0|0|0|0|0|0|2.5|3|10|0|3|8||||5.1|5.5|7.3|||||||||||||||||||||||||||||||||"10021988"|"28274966"
"R"||"R"||||0|||203||||||||||||||||||||||||||||||||||||||||||||||||||||||||||||||1.85|2.05|2.35||||||||0|0.005|0.0106|0|0|0||||||||||||||||||||||||||||||||||||0|0|0|||||||||||||||||||||||||||||||||||||||||||"Very high"||"10021989"|"28274967"
"R"||"R"||||38|||100||||||||||||||||||||||||||||||||||||||||||||||||||||||||||||||1.85|1.93|2||||||||1.4114|2.8222|14.114||||||||||||||||||||||||||||||||||||||||||||||||||||||||||||||||||||||||||||||||||||||"10021983"|"28274938"
"Bw2"||"B"||2||28|||38|||10||0|0|0|0|0|0|81|100|100|56|100|100|56|97|100|30|45|60|43|74.1|85||0.3|||5.1|||16.5|||32.2|||20||0|16.9|50||10.2|||6.7||0|9|18||0||0.2|0.25|0.5||||1.4|1.55|1.7|||||1.6|||1.4114|7.7627|14.114|0.1|0.14|0.19|||||16.3|||6.6|||39||0|1.5|2.9|15|22.5|30|0|5|10|0|0|3|".20"|".20"|0|0|0|0|0|0|0|0|0|0|0|0|2.5|3|10|||||||5.1|6|7.3|||||||||||||||||||||||||||||||||"10021983"|"28274939"
"A"||"A"||||0|||13|||13||0|0|0|0|0|0|81|100|100|56|100|100|56|97|100|30|45|60|43|69.3|85||0.3|||4.8|||15.4|||30.1|||18.7||0|21.7|50||12.6|||9.1||0|9|18||0||0.5|1.5|2.5||||1.3|1.48|1.65|||||1.42|||1.4114|7.7627|14.114|0.1|0.14|0.19|||||17.9|||8.1|||41||0|1.5|2.9|0|13|26|0|3.5|7|0|0|1|".20"|".20"|0|0|0|0|0|0|0|0|0|0|0|0|4|5|10|0|2|6||||5.1|5.2|7.3|||||||||||||||||||||||||||||||||"10021983"|"28274940"
"Bw1"||"B"||1||13|||28|||15||0|0|0|0|0|0|81|100|100|56|100|100|56|97|100|30|45|60|43|70.7|85||0.3|||4.9|||15.7|||30.7|||19.1||0|20.3|50||12.1|||8.2||0|9|18||0||0.3|0.5|0.75||||1.4|1.55|1.7|||||1.6|||1.4114|7.7627|14.114|0.1|0.14|0.19|||||16.7|||7|||39||0|1.5|2.9|0|18|29|0|3|12|0|0|3|".20"|".20"|0|0|0|0|0|0|0|0|0|0|0|0|2.5|3|10|0|3|8||||5.1|5.5|7.3|||||||||||||||||||||||||||||||||"10021983"|"28274941"
"Bt3"||"B"||3||51|||71|||||0|0|0|0|0|0|100|100|100|98|99|100|90|95|100|36|50.5|65|45|55.8|80||1.3|||8.2|||14.8|||20.2|||11.3||0|17.7|27|||||||18|26.5|35||||0.5|0.75|1||||1.35|1.55|1.75|||||1.62|||4.233|9.1735|14.114|0.13|0.16|0.19|||||25.1|||17.4|||38||0|1.5|2.9|20|28.5|37|7|11.5|16|0|2|8|".32"|".32"|0|0|0|0|0|0|0|0|0|0|0|0|11|16|21|11|16|21||||4.5|5.3|6|||||||||||||||||||||||||||||||||"10021984"|"28274942"
"Cr"||"C"||||91|||104||||||||||||||||||||||||||||||||||||||||||||||||||||||||||||||1.85|1.93|2||||||||1.4114|2.8222|4.233||||||||||||||||||||||||||||||||||||||||||||||||||||||||||||||||||||||||||||||||||||||"10021984"|"28274943"
"Bt2"||"B"||2||38|||51|||||0|0|0|0|0|0|100|100|100|98|99|100|90|95|100|36|50.5|65|45|55.8|80||1.3|||8.2|||14.8|||20.2|||11.3||0|17.7|27|||||||18|26.5|35||||0.5|0.75|1||||1.35|1.55|1.75|||||1.62|||4.233|9.1735|14.114|0.13|0.16|0.19|||||25.1|||17.4|||38||0|1.5|2.9|20|28.5|37|7|11.5|16|0|2|8|".32"|".32"|0|0|0|0|0|0|0|0|0|0|0|0|11|16|21|11|16|21||||4.5|5.3|6|||||||||||||||||||||||||||||||||"10021984"|"28274944"
"Bt1"||"B"||1||23|||38|||||0|0|0|0|0|0|100|100|100|98|99|100|90|95|100|36|50.5|65|45|55.8|80||1.3|||8.2|||14.8|||20.2|||11.3||0|17.7|27|||||||18|26.5|35||||0.5|0.75|1||||1.35|1.55|1.75|||||1.62|||4.233|9.1735|14.114|0.13|0.16|0.19|||||25.1|||17.4|||38||0|1.5|2.9|20|28.5|37|7|11.5|16|0|2|8|".32"|".32"|0|0|0|0|0|0|0|0|0|0|0|0|11|16|21|11|16|21||||4.5|5.3|6|||||||||||||||||||||||||||||||||"10021984"|"28274945"
"Bt4"||"B"||4||71|||91|||||0|0|0|0|0|0|100|100|100|98|99|100|90|95|100|36|50.5|65|45|55.8|80||1.3|||8.2|||14.8|||20.2|||11.3||0|17.7|27|||||||18|26.5|35||||0.5|0.75|1||||1.35|1.55|1.75|||||1.62|||4.233|9.1735|14.114|0.13|0.16|0.19|||||25.1|||17.4|||38||0|1.5|2.9|20|28.5|37|7|11.5|16|0|2|8|".32"|".32"|0|0|0|0|0|0|0|0|0|0|0|0|11|16|21|11|16|21||||4.5|5.3|6|||||||||||||||||||||||||||||||||"10021984"|"28274946"
"R"||"R"||||104|||114||||||||||||||||||||||||||||||||||||||||||||||||||||||||||||||1.85|2.05|2.35||||||||1.4114|2.8222|14.114||||||||||||||||||||||||||||||||||||||||||||||||||||||||||||||||||||||||||||||||||||||"10021984"|"28274947"
"E"||"E"||||10|||23|||||0|0|0|0|8|15|85|92.5|100|85|92.5|100|76|88|100|12|36|60|52|68.5|90||0.3|||4.7|||15.2|||29.8|||18.5||0|21.5|33|||||||5|10|15||||0|0.25|0.5||||1.4|1.55|1.7|||||1.63|||14.114|77.627|141.14|0.07|0.13|0.19|||||14.7|||6|||33||0|1.5|2.9|0|13|26|0|3.5|7|0|0|1|".20"|".20"|0|0|0|0|0|0|0|0|0|0|0|0|4|7|10|||||||5.6|5.8|6.5|||||||||||||||||||||||||||||||||"10021984"|"28274948"
"A"||"A"||||0|||10|||||0|0|0|0|8|15|83|91.5|100|83|91.5|100|80|90|100|11|35.5|60|52|65.4|80||0.1|||3|||14.8|||31.4|||16.1||0|19.6|30|||||||10|15|18||||0.5|1.5|2.5||||1.4|1.53|1.65|||||1.61|||14.114|28.222|42.33|0.13|0.16|0.19|||||17.9|||9.3|||33||0|1.5|2.9|14|20|26|0|3.5|7|0|0|1|".24"|".24"|0|0|0|0|0|0|0|0|0|0|0|0|7|9.5|12|||||||5.6|5.8|7.3|||||||||||||||||||||||||||||||||"10021984"|"28274949"
"2Bt"|2|"B"||||25|||46|||||0|0|0|0|0|0|95|97.5|100|95|97.5|100|90|95|100|90|95|100|0|7.2|45||0.2|||0.4|||0.8|||2.3|||3.5||0|47.8|65|||||||35|45|55||||0|0.25|0.5||||1.35|1.4|1.45|||||1.74|||0.4233|0.9174|1.4114|0.1|0.15|0.2|||||32.1|||25.1|||43||6|7.5|8.9|37|48.5|60|15|24.5|34|13|26|39|".32"|".32"|0|0|0|0|0|0|0|0|0|0|0|0|21|27|33|||||||4.5|5.9|7.3|||||||||||||||||||||||||||||||||"10021985"|"28274950"
"2BCt"|2|"BC"||||46|||71|||||0|0|0|0|0|0|95|97.5|100|95|97.5|100|90|95|100|90|95|100|0|7.2|20||0.2|||0.4|||0.8|||2.3|||3.5||40|47.8|60|||||||40|45|60||||0|0.25|0.5||||1.35|1.4|1.45|||||1.74|||0.4233|0.9174|1.4114|0.1|0.15|0.2|||||32.1|||25.1|||43||6|7.5|8.9|37|48.5|60|15|24.5|34|13|26|39|".32"|".32"|0|0|0|0|0|0|0|0|0|0|0|0|21|27|33|||||||4.5|5.9|7.3|||||||||||||||||||||||||||||||||"10021985"|"28274951"
"A"||"A"||||0|||8|||||35|40|55|0|5|10|92|95|100|92|95|100|86|90|97|28|45|52|43|64|85||0.3|||4.4|||14.2|||27.8|||17.3||0|25|50|||||||7|11|25||||0.5|1|2||||1.3|1.35|1.4|||||1.44|||4.233|23.2815|42.33|0.07|0.13|0.18|||||11.6|||4.9|||24||0|1.5|2.9|0|15.5|31|0|5|10|0|0|2|".10"|".32"|0|0|0|0|0|0|0|0|0|0|0|0|7|11|15|||||||5.1|5.6|6|||||||||||||||||||||||||||||||||"10021985"|"28274952"
"2Cd"|2|"C"||||71|||100|||||0|0|0|0|0|0|95|97.5|100|95|97.5|100|90|95|100|90|95|100|0|7.2|20||0.2|||0.4|||0.8|||2.3|||3.5||40|47.8|60|||||||40|45|60||||0|0.25|0.5||||1.85|1.9|2|||||1.74|||0.4233|0.9174|1.4114|0.02|0.04|0.08|||||32.1|||25.1|||43||6|7.5|8.9|37|48.5|60|15|24.5|34|13|26|39|".32"|".32"|0|0|0|0|0|0|0|0|0|0|0|0|21|27|33|||||||4.5|5.9|7.3|||||||||||||||||||||||||||||||||"10021985"|"28274953"
"2Cr"|2|"C"||||100|||110||||||||||||||||||||||||||||||||||||||||||||||||||||||||||||||1.85|2|2.25||||||||1.4114|2.8222|4.233||||||||||||||||||||||||||||||||||||||||||||||||||||||||||||||||||||||||||||||||||||||"10021985"|"28274954"
"E"||"E"||||8|||25|||||35|40|55|0|5|10|92|95|100|92|95|100|86|90|97|28|45|52|43|64|85||0.3|||4.4|||14.2|||27.8|||17.3||0|25|50|||||||7|11|25||||0.25|0.5|0.75||||1.3|1.35|1.4|||||1.44|||4.233|23.2815|42.33|0.07|0.13|0.18|||||11.1|||4.5|||24||0|1.5|2.9|0|15.5|31|0|5|10|0|0|2|".10"|".32"|0|0|0|0|0|0|0|0|0|0|0|0|7|11|15|||||||5.1|5.6|6|||||||||||||||||||||||||||||||||"10021985"|"28274955"
"R"||"R"||||0|||203||||||||||||||||||||||||||||||||||||||||||||||||||||||||||||||1.85|2.05|2.35||||||||0|0.005|0.0106|0|0|0||||||||||||||||||||||||||||||||||||0|0|0|||||||||||||||||||||||||||||||||||||||||||"Very high"||"10021986"|"28274956"
"R"||"R"||||38|||100||||||||||||||||||||||||||||||||||||||||||||||||||||||||||||||1.85|1.93|2||||||||1.4114|2.8222|14.114||||||||||||||||||||||||||||||||||||||||||||||||||||||||||||||||||||||||||||||||||||||"10021978"|"28274916"
"Bw2"||"B"||2||28|||38|||10||0|0|0|0|0|0|81|100|100|56|100|100|56|97|100|30|45|60|43|74.1|85||0.3|||5.1|||16.5|||32.2|||20||0|16.9|50||10.2|||6.7||0|9|18||0||0.2|0.25|0.5||||1.4|1.55|1.7|||||1.6|||1.4114|7.7627|14.114|0.1|0.14|0.19|||||16.3|||6.6|||39||0|1.5|2.9|15|22.5|30|0|5|10|0|0|3|".20"|".20"|0|0|0|0|0|0|0|0|0|0|0|0|2.5|3|10|||||||5.1|6|7.3|||||||||||||||||||||||||||||||||"10021978"|"28274917"
"A"||"A"||||0|||13|||13||0|0|0|0|0|0|81|100|100|56|100|100|56|97|100|30|45|60|43|69.3|85||0.3|||4.8|||15.4|||30.1|||18.7||0|21.7|50||12.6|||9.1||0|9|18||0||0.5|1.5|2.5||||1.3|1.48|1.65|||||1.42|||1.4114|7.7627|14.114|0.1|0.14|0.19|||||17.9|||8.1|||41||0|1.5|2.9|0|13|26|0|3.5|7|0|0|1|".20"|".20"|0|0|0|0|0|0|0|0|0|0|0|0|4|5|10|0|2|6||||5.1|5.2|7.3|||||||||||||||||||||||||||||||||"10021978"|"28274918"
"Bw1"||"B"||1||13|||28|||15||0|0|0|0|0|0|81|100|100|56|100|100|56|97|100|30|45|60|43|70.7|85||0.3|||4.9|||15.7|||30.7|||19.1||0|20.3|50||12.1|||8.2||0|9|18||0||0.3|0.5|0.75||||1.4|1.55|1.7|||||1.6|||1.4114|7.7627|14.114|0.1|0.14|0.19|||||16.7|||7|||39||0|1.5|2.9|0|18|29|0|3|12|0|0|3|".20"|".20"|0|0|0|0|0|0|0|0|0|0|0|0|2.5|3|10|0|3|8||||5.1|5.5|7.3|||||||||||||||||||||||||||||||||"10021978"|"28274919"
"Bt3"||"B"||3||51|||71|||||0|0|0|0|0|0|100|100|100|98|99|100|90|95|100|36|50.5|65|45|55.8|80||1.3|||8.2|||14.8|||20.2|||11.3||0|17.7|27|||||||18|26.5|35||||0.5|0.75|1||||1.35|1.55|1.75|||||1.62|||4.233|9.1735|14.114|0.13|0.16|0.19|||||25.1|||17.4|||38||0|1.5|2.9|20|28.5|37|7|11.5|16|0|2|8|".32"|".32"|0|0|0|0|0|0|0|0|0|0|0|0|11|16|21|11|16|21||||4.5|5.3|6|||||||||||||||||||||||||||||||||"10021979"|"28274920"
"Cr"||"C"||||91|||104||||||||||||||||||||||||||||||||||||||||||||||||||||||||||||||1.85|1.93|2||||||||1.4114|2.8222|4.233||||||||||||||||||||||||||||||||||||||||||||||||||||||||||||||||||||||||||||||||||||||"10021979"|"28274921"
"Bt2"||"B"||2||38|||51|||||0|0|0|0|0|0|100|100|100|98|99|100|90|95|100|36|50.5|65|45|55.8|80||1.3|||8.2|||14.8|||20.2|||11.3||0|17.7|27|||||||18|26.5|35||||0.5|0.75|1||||1.35|1.55|1.75|||||1.62|||4.233|9.1735|14.114|0.13|0.16|0.19|||||25.1|||17.4|||38||0|1.5|2.9|20|28.5|37|7|11.5|16|0|2|8|".32"|".32"|0|0|0|0|0|0|0|0|0|0|0|0|11|16|21|11|16|21||||4.5|5.3|6|||||||||||||||||||||||||||||||||"10021979"|"28274922"
"Bt1"||"B"||1||23|||38|||||0|0|0|0|0|0|100|100|100|98|99|100|90|95|100|36|50.5|65|45|55.8|80||1.3|||8.2|||14.8|||20.2|||11.3||0|17.7|27|||||||18|26.5|35||||0.5|0.75|1||||1.35|1.55|1.75|||||1.62|||4.233|9.1735|14.114|0.13|0.16|0.19|||||25.1|||17.4|||38||0|1.5|2.9|20|28.5|37|7|11.5|16|0|2|8|".32"|".32"|0|0|0|0|0|0|0|0|0|0|0|0|11|16|21|11|16|21||||4.5|5.3|6|||||||||||||||||||||||||||||||||"10021979"|"28274923"
"Bt4"||"B"||4||71|||91|||||0|0|0|0|0|0|100|100|100|98|99|100|90|95|100|36|50.5|65|45|55.8|80||1.3|||8.2|||14.8|||20.2|||11.3||0|17.7|27|||||||18|26.5|35||||0.5|0.75|1||||1.35|1.55|1.75|||||1.62|||4.233|9.1735|14.114|0.13|0.16|0.19|||||25.1|||17.4|||38||0|1.5|2.9|20|28.5|37|7|11.5|16|0|2|8|".32"|".32"|0|0|0|0|0|0|0|0|0|0|0|0|11|16|21|11|16|21||||4.5|5.3|6|||||||||||||||||||||||||||||||||"10021979"|"28274924"
"R"||"R"||||104|||114||||||||||||||||||||||||||||||||||||||||||||||||||||||||||||||1.85|2.05|2.35||||||||1.4114|2.8222|14.114||||||||||||||||||||||||||||||||||||||||||||||||||||||||||||||||||||||||||||||||||||||"10021979"|"28274925"
"E"||"E"||||10|||23|||||0|0|0|0|8|15|85|92.5|100|85|92.5|100|76|88|100|12|36|60|52|68.5|90||0.3|||4.7|||15.2|||29.8|||18.5||0|21.5|33|||||||5|10|15||||0|0.25|0.5||||1.4|1.55|1.7|||||1.63|||14.114|77.627|141.14|0.07|0.13|0.19|||||14.7|||6|||33||0|1.5|2.9|0|13|26|0|3.5|7|0|0|1|".20"|".20"|0|0|0|0|0|0|0|0|0|0|0|0|4|7|10|||||||5.6|5.8|6.5|||||||||||||||||||||||||||||||||"10021979"|"28274926"
"A"||"A"||||0|||10|||||0|0|0|0|8|15|83|91.5|100|83|91.5|100|80|90|100|11|35.5|60|52|65.4|80||0.1|||3|||14.8|||31.4|||16.1||0|19.6|30|||||||10|15|18||||0.5|1.5|2.5||||1.4|1.53|1.65|||||1.61|||14.114|28.222|42.33|0.13|0.16|0.19|||||17.9|||9.3|||33||0|1.5|2.9|14|20|26|0|3.5|7|0|0|1|".24"|".24"|0|0|0|0|0|0|0|0|0|0|0|0|7|9.5|12|||||||5.6|5.8|7.3|||||||||||||||||||||||||||||||||"10021979"|"28274927"
"2Cd"|2|"C"||||71|||100|||||0|0|0|0|0|0|95|97.5|100|95|97.5|100|90|95|100|90|95|100|0|7.2|20||0.2|||0.4|||0.8|||2.3|||3.5||40|47.8|60|||||||40|45|60||||0|0.25|0.5||||1.85|1.9|2|||||1.74|||0.4233|0.9174|1.4114|0.02|0.04|0.08|||||32.1|||25.1|||43||6|7.5|8.9|37|48.5|60|15|24.5|34|13|26|39|".32"|".32"|0|0|0|0|0|0|0|0|0|0|0|0|21|27|33|||||||4.5|5.9|7.3|||||||||||||||||||||||||||||||||"10021980"|"28274928"
"2Cr"|2|"C"||||100|||110||||||||||||||||||||||||||||||||||||||||||||||||||||||||||||||1.85|2|2.25||||||||1.4114|2.8222|4.233||||||||||||||||||||||||||||||||||||||||||||||||||||||||||||||||||||||||||||||||||||||"10021980"|"28274929"
"A"||"A"||||0|||8|||||35|40|55|0|5|10|92|95|100|92|95|100|86|90|97|28|45|52|43|64|85||0.3|||4.4|||14.2|||27.8|||17.3||0|25|50|||||||7|11|25||||0.5|1|2||||1.3|1.35|1.4|||||1.44|||4.233|23.2815|42.33|0.07|0.13|0.18|||||11.6|||4.9|||24||0|1.5|2.9|0|15.5|31|0|5|10|0|0|2|".10"|".32"|0|0|0|0|0|0|0|0|0|0|0|0|7|11|15|||||||5.1|5.6|6|||||||||||||||||||||||||||||||||"10021980"|"28274930"
"E"||"E"||||8|||25|||||35|40|55|0|5|10|92|95|100|92|95|100|86|90|97|28|45|52|43|64|85||0.3|||4.4|||14.2|||27.8|||17.3||0|25|50|||||||7|11|25||||0.25|0.5|0.75||||1.3|1.35|1.4|||||1.44|||4.233|23.2815|42.33|0.07|0.13|0.18|||||11.1|||4.5|||24||0|1.5|2.9|0|15.5|31|0|5|10|0|0|2|".10"|".32"|0|0|0|0|0|0|0|0|0|0|0|0|7|11|15|||||||5.1|5.6|6|||||||||||||||||||||||||||||||||"10021980"|"28274931"
"2Bt"|2|"B"||||25|||46|||||0|0|0|0|0|0|95|97.5|100|95|97.5|100|90|95|100|90|95|100|0|7.2|45||0.2|||0.4|||0.8|||2.3|||3.5||0|47.8|65|||||||35|45|55||||0|0.25|0.5||||1.35|1.4|1.45|||||1.74|||0.4233|0.9174|1.4114|0.1|0.15|0.2|||||32.1|||25.1|||43||6|7.5|8.9|37|48.5|60|15|24.5|34|13|26|39|".32"|".32"|0|0|0|0|0|0|0|0|0|0|0|0|21|27|33|||||||4.5|5.9|7.3|||||||||||||||||||||||||||||||||"10021980"|"28274932"
"2BCt"|2|"BC"||||46|||71|||||0|0|0|0|0|0|95|97.5|100|95|97.5|100|90|95|100|90|95|100|0|7.2|20||0.2|||0.4|||0.8|||2.3|||3.5||40|47.8|60|||||||40|45|60||||0|0.25|0.5||||1.35|1.4|1.45|||||1.74|||0.4233|0.9174|1.4114|0.1|0.15|0.2|||||32.1|||25.1|||43||6|7.5|8.9|37|48.5|60|15|24.5|34|13|26|39|".32"|".32"|0|0|0|0|0|0|0|0|0|0|0|0|21|27|33|||||||4.5|5.9|7.3|||||||||||||||||||||||||||||||||"10021980"|"28274933"
"R"||"R"||||0|||203||||||||||||||||||||||||||||||||||||||||||||||||||||||||||||||1.85|2.05|2.35||||||||0|0.005|0.0106|0|0|0||||||||||||||||||||||||||||||||||||0|0|0|||||||||||||||||||||||||||||||||||||||||||"Very high"||"10021981"|"28274934"
"A"||"A"||||0|||15|||||0|0|0|0|8|15|87|93.5|100|87|93.5|100|85|92.5|100|70|84|98|20|30.2|45||2.7|||3.2|||5.8|||10.3|||8.2||15|32.3|45|||||||35|37.5|40||||1|2|3||||1.3|1.45|1.6|||||1.84|||0.4233|0.9174|1.4114|0.15|0.17|0.19|||||32.3|||22.2|||36||6|7.5|8.9|37|43.5|50|15|20.5|26|9|17|29|".32"|".37"|0|0|0|0|0|0|0|0|0|0|0|0|21|22.5|24|||||||5.1|6.5|7.8|||||||||||||||||||||||||||||||||"10021982"|"28274935"
"Bw"||"B"||||15|||20|||||0|0|0|0|8|15|87|93.5|100|87|93.5|100|85|92.5|100|70|84|98|0|29.3|45||2.6|||3|||5.5|||10|||8.2||0|29.7|65|||||||35|41|45||||0.5|0.75|1||||1.25|1.43|1.6|||||1.81|||0.4233|0.9174|1.4114|0.12|0.16|0.19|||||33.6|||21.3|||40||6|7.5|8.9|37|48.5|60|15|24.5|34|9|21|38|".32"|".37"|0|0|0|0|0|0|0|0|0|0|0|0|21|27.5|34|||||||5.1|6.5|7.8|||||||||||||||||||||||||||||||||"10021982"|"28274936"
"Cr"||"C"||||20|||76||||||||||||||||||||||||||||||||||||||||||||||||||||||||||||||1.85|1.93|2||||||||0|0.711|1.4114||||||||||||||||||||||||||||||||||||||||||||||||||||||||||||||||||||||||||||||||||||||"10021982"|"28274937"
"A"||"A"||||0|||20|||||14|22|36|10|10|14|77|94|100|53|83|100|48|78|98|40|65|83|15|26|32||2.1|||3|||4.2|||8.2|||8.5||50|52|67|||||||18|22|26||||0.5|1.75|3||||1.3|1.4|1.5|||||1.49|||4.233|9.1735|14.114|0.1|0.11|0.12|||||20.9|||10.3|||31||0|1.5|2.9|30|33.5|37|8|11|14|1|7|14|".17"|".43"|0|0|0|0|0|0|0|0|0|0|0|0|14.8|18.3|21.5|||||||5.1|5.8|6.5|||||||||||||||||||||||||||||||||"10021974"|"28274905"
"Bt"||"B"||||20|||71|||||0|0|0|0|0|0|98|98|100|93|95|100|85|94|100|82|91|100|0|5.5|45||0.2|||0.3|||0.6|||1.7|||2.7||0|47|60|||||||40|47.5|55||||0.5|0.75|1||||1.35|1.48|1.6|||||1.84|||0.4233|0.9174|1.4114|0.1|0.14|0.18|||||32.8|||26.6|||41||6|7.5|8.9|41|55.5|70|20|30|40|18|32|47|".32"|".32"|0|0|0|0|0|0|0|0|0|0|0|0|29.4|34.6|39.6|||||||5.6|7|8.4|||||||||||||||||||||||||||||||||"10021974"|"28274906"
"Cr"||"C"||||71|||152|||||||||||||||||||||||||||0|||||||||||||||||||||||||||||||||||1.85|1.93|2||||||||0|0.711|1.4114||||||||||||||||||||||||||||||||||||||||||||||||||||||||||||||||||||||||||||||||||||||"10021974"|"28274907"
"Bt"||"B"||||51|||86|||||0|0|0|0|0|0|85|92.5|100|85|92.5|100|70|82.5|95|35|57.5|80|20|55.8|80||1.3|||8.2|||14.8|||20.2|||11.3||0|17.7|53|||||||18|26.5|35||||0.5|0.75|1||||1.3|1.38|1.45|||||1.45|||4.233|9.1735|14.114|0.15|0.17|0.19|||||23|||14.9|||41||0|1.5|2.9|25|35|45|3|11.5|20|0|4|16|".28"|".32"|0|0|0|0|0|0|0|0|0|0|0|0|10|15|20|||||||5.1|5.8|6.5|||||||||||||||||||||||||||||||||"10021975"|"28274908"
"Cr"||"C"||||86|||102||||||||||||||||||||||||||||||||||||||||||||||||||||||||||||||1.85|2.05|2.35||||||||1.4114|2.8222|4.233||||||||||||||||||||||||||||||||||||||||||||||||||||||||||||||||||||||||||||||||||||||"10021975"|"28274909"
"A"||"A"||||0|||30|||||0|0|0|0|0|0|90|95|100|85|92.5|100|60|72.5|85|40|47.5|55|43|63.5|85||0.3|||4.4|||14.1|||27.6|||17.1||0|26.5|50|||||||5|10|15||||1|1.5|2||||1.4|1.45|1.5|||||1.52|||14.114|28.222|42.33|0.15|0.17|0.18|||||16.9|||7.6|||39||0|1.5|2.9|0|15|30|0|2.5|5|0|0|1|".20"|".20"|0|0|0|0|0|0|0|0|0|0|0|0|15|22.5|30|||||||5.1|5.8|6.5|||||||||||||||||||||||||||||||||"10021975"|"28274910"
"BA"||"BA"||||30|||51|||||0|0|0|0|0|0|85|92.5|100|85|92.5|100|70|82.5|95|35|57.5|80|20|55.8|80||1.3|||8.2|||14.8|||20.2|||11.3||0|17.7|53|||||||18|26.5|35||||0.5|0.75|1||||1.3|1.38|1.45|||||1.45|||4.233|9.1735|14.114|0.15|0.17|0.19|||||23|||14.9|||41||0|1.5|2.9|25|35|45|3|11.5|20|0|4|16|".28"|".32"|0|0|0|0|0|0|0|0|0|0|0|0|10|15|20|||||||5.1|5.8|6.5|||||||||||||||||||||||||||||||||"10021975"|"28274911"
"R"||"R"||||0|||203||||||||||||||||||||||||||||||||||||||||||||||||||||||||||||||1.85|2.05|2.35||||||||0|0.005|0.0106|0|0|0||||||||||||||||||||||||||||||||||||0|0|0|||||||||||||||||||||||||||||||||||||||||||"Very high"||"10021976"|"28274912"
"Bw"||"B"||||15|||43|||||0|0|0|0|11|21|67|80|97|34|62|97|27|55|95|19|40|72|20|42.1|85||3.9|||5.5|||7.4|||13.1|||12.2||0|37.9|53|||||||10|20|30||||0|0.5|1||||1.45|1.58|1.7|||||1.69|||4.233|9.1735|14.114|0.09|0.14|0.18|||||19.2|||9|||26||0|1.5|2.9|15|25|35|2|8.5|15|0|1|11|".28"|".37"|0|0|0|0|0|0|0|0|0|0|0|0|7.6|16.2|23.9|||||||5.1|5.8|6.5|||||||||||||||||||||||||||||||||"10021977"|"28274913"
"Cr"||"C"||||43|||79||||||||||||||||||||||||||||||||||||||||||||||||||||||||||||||1.85|2.1|2.35||||||||1.4114|2.8222|4.233||||||||||||||||||||||||||||||||||||||||||||||||||||||||||||||||||||||||||||||||||||||"10021977"|"28274914"
"A"||"A"||||0|||15|||||0|0|0|0|8|15|90|95|100|85|92.5|100|80|85|90|55|70|85|23|42|53||3.9|||5.5|||7.4|||13.1|||12.1||27|37.5|53|||||||15|20.5|26||||1|2|3||||1.3|1.43|1.55|||||1.5|||14.114|28.222|42.33|0.13|0.17|0.2|||||26.8|||13.1|||36||0|1.5|2.9|15|23|31|0|5|10|0|1|7|".32"|".37"|0|0|0|0|0|0|0|0|0|0|0|0|10|13|16|||||||5.1|5.8|6.5|||||||||||||||||||||||||||||||||"10021977"|"28274915"
"R"||"R"||||38|||100||||||||||||||||||||||||||||||||||||||||||||||||||||||||||||||1.85|1.93|2||||||||1.4114|2.8222|14.114||||||||||||||||||||||||||||||||||||||||||||||||||||||||||||||||||||||||||||||||||||||"10021971"|"28274887"
"Bw2"||"B"||2||28|||38|||10||0|0|0|0|0|0|81|100|100|56|100|100|56|97|100|30|45|60|43|74.1|85||0.3|||5.1|||16.5|||32.2|||20||0|16.9|50||10.2|||6.7||0|9|18||0||0.2|0.25|0.5||||1.4|1.55|1.7|||||1.6|||1.4114|7.7627|14.114|0.1|0.14|0.19|||||16.3|||6.6|||39||0|1.5|2.9|15|22.5|30|0|5|10|0|0|3|".20"|".20"|0|0|0|0|0|0|0|0|0|0|0|0|2.5|3|10|||||||5.1|6|7.3|||||||||||||||||||||||||||||||||"10021971"|"28274888"
"A"||"A"||||0|||13|||13||0|0|0|0|0|0|81|100|100|56|100|100|56|97|100|30|45|60|43|69.3|85||0.3|||4.8|||15.4|||30.1|||18.7||0|21.7|50||12.6|||9.1||0|9|18||0||0.5|1.5|2.5||||1.3|1.48|1.65|||||1.42|||1.4114|7.7627|14.114|0.1|0.14|0.19|||||17.9|||8.1|||41||0|1.5|2.9|0|13|26|0|3.5|7|0|0|1|".20"|".20"|0|0|0|0|0|0|0|0|0|0|0|0|4|5|10|0|2|6||||5.1|5.2|7.3|||||||||||||||||||||||||||||||||"10021971"|"28274889"
"Bw1"||"B"||1||13|||28|||15||0|0|0|0|0|0|81|100|100|56|100|100|56|97|100|30|45|60|43|70.7|85||0.3|||4.9|||15.7|||30.7|||19.1||0|20.3|50||12.1|||8.2||0|9|18||0||0.3|0.5|0.75||||1.4|1.55|1.7|||||1.6|||1.4114|7.7627|14.114|0.1|0.14|0.19|||||16.7|||7|||39||0|1.5|2.9|0|18|29|0|3|12|0|0|3|".20"|".20"|0|0|0|0|0|0|0|0|0|0|0|0|2.5|3|10|0|2|8||||5.1|5.5|7.3|||||||||||||||||||||||||||||||||"10021971"|"28274890"
"Bt3"||"B"||3||51|||71|||||0|0|0|0|0|0|100|100|100|98|99|100|90|95|100|36|50.5|65|45|55.8|80||1.3|||8.2|||14.8|||20.2|||11.3||0|17.7|27|||||||18|26.5|35||||0.5|0.75|1||||1.35|1.55|1.75|||||1.62|||4.233|9.1735|14.114|0.13|0.16|0.19|||||25.1|||17.4|||38||0|1.5|2.9|20|28.5|37|7|11.5|16|0|2|8|".32"|".32"|0|0|0|0|0|0|0|0|0|0|0|0|11|16|21|11|16|21||||4.5|5.3|6|||||||||||||||||||||||||||||||||"10021972"|"28274891"
"Cr"||"C"||||91|||104||||||||||||||||||||||||||||||||||||||||||||||||||||||||||||||1.85|1.93|2||||||||1.4114|2.8222|4.233||||||||||||||||||||||||||||||||||||||||||||||||||||||||||||||||||||||||||||||||||||||"10021972"|"28274892"
"Bt2"||"B"||2||38|||51|||||0|0|0|0|0|0|100|100|100|98|99|100|90|95|100|36|50.5|65|45|55.8|80||1.3|||8.2|||14.8|||20.2|||11.3||0|17.7|27|||||||18|26.5|35||||0.5|0.75|1||||1.35|1.55|1.75|||||1.62|||4.233|9.1735|14.114|0.13|0.16|0.19|||||25.1|||17.4|||38||0|1.5|2.9|20|28.5|37|7|11.5|16|0|2|8|".32"|".32"|0|0|0|0|0|0|0|0|0|0|0|0|11|16|21|11|16|21||||4.5|5.3|6|||||||||||||||||||||||||||||||||"10021972"|"28274893"
"Bt1"||"B"||1||23|||38|||||0|0|0|0|0|0|100|100|100|98|99|100|90|95|100|36|50.5|65|45|55.8|80||1.3|||8.2|||14.8|||20.2|||11.3||0|17.7|27|||||||18|26.5|35||||0.5|0.75|1||||1.35|1.55|1.75|||||1.62|||4.233|9.1735|14.114|0.13|0.16|0.19|||||25.1|||17.4|||38||0|1.5|2.9|20|28.5|37|7|11.5|16|0|2|8|".32"|".32"|0|0|0|0|0|0|0|0|0|0|0|0|11|16|21|11|16|21||||4.5|5.3|6|||||||||||||||||||||||||||||||||"10021972"|"28274894"
"Bt4"||"B"||4||71|||91|||||0|0|0|0|0|0|100|100|100|98|99|100|90|95|100|36|50.5|65|45|55.8|80||1.3|||8.2|||14.8|||20.2|||11.3||0|17.7|27|||||||18|26.5|35||||0.5|0.75|1||||1.35|1.55|1.75|||||1.62|||4.233|9.1735|14.114|0.13|0.16|0.19|||||25.1|||17.4|||38||0|1.5|2.9|20|28.5|37|7|11.5|16|0|2|8|".32"|".32"|0|0|0|0|0|0|0|0|0|0|0|0|11|16|21|11|16|21||||4.5|5.3|6|||||||||||||||||||||||||||||||||"10021972"|"28274895"
"R"||"R"||||104|||114||||||||||||||||||||||||||||||||||||||||||||||||||||||||||||||1.85|2.05|2.35||||||||1.4114|2.8222|14.114||||||||||||||||||||||||||||||||||||||||||||||||||||||||||||||||||||||||||||||||||||||"10021972"|"28274896"
"E"||"E"||||10|||23|||||0|0|0|0|8|15|85|92.5|100|85|92.5|100|76|88|100|12|36|60|52|68.5|90||0.3|||4.7|||15.2|||29.8|||18.5||0|21.5|33|||||||5|10|15||||0|0.25|0.5||||1.4|1.55|1.7|||||1.63|||14.114|77.627|141.14|0.07|0.13|0.19|||||14.7|||6|||33||0|1.5|2.9|0|13|26|0|3.5|7|0|0|1|".20"|".20"|0|0|0|0|0|0|0|0|0|0|0|0|4|7|10|||||||5.6|5.8|6.5|||||||||||||||||||||||||||||||||"10021972"|"28274897"
"A"||"A"||||0|||10|||||0|0|0|0|8|15|83|91.5|100|83|91.5|100|80|90|100|11|35.5|60|52|65.4|80||0.1|||3|||14.8|||31.4|||16.1||0|19.6|30|||||||10|15|18||||0.5|1.5|2.5||||1.4|1.53|1.65|||||1.61|||14.114|28.222|42.33|0.13|0.16|0.19|||||17.9|||9.3|||33||0|1.5|2.9|14|20|26|0|3.5|7|0|0|1|".24"|".24"|0|0|0|0|0|0|0|0|0|0|0|0|7|9.5|12|||||||5.6|5.8|7.3|||||||||||||||||||||||||||||||||"10021972"|"28274898"
"2Cd"|2|"C"||||71|||100|||||0|0|0|0|0|0|95|97.5|100|95|97.5|100|90|95|100|90|95|100|0|7.2|20||0.2|||0.4|||0.8|||2.3|||3.5||40|47.8|60|||||||40|45|60||||0|0.25|0.5||||1.85|1.9|2|||||1.74|||0.4233|0.9174|1.4114|0.02|0.04|0.08|||||32.1|||25.1|||43||6|7.5|8.9|37|48.5|60|15|24.5|34|13|26|39|".32"|".32"|0|0|0|0|0|0|0|0|0|0|0|0|21|27|33|||||||4.5|5.9|7.3|||||||||||||||||||||||||||||||||"10021973"|"28274899"
"2Cr"|2|"C"||||100|||110||||||||||||||||||||||||||||||||||||||||||||||||||||||||||||||1.85|2|2.25||||||||1.4114|2.8222|4.233||||||||||||||||||||||||||||||||||||||||||||||||||||||||||||||||||||||||||||||||||||||"10021973"|"28274900"
"A"||"A"||||0|||8|||||0|0|0|0|0|0|92|95|100|92|95|100|90|92|100|35|45|60|43|64|85||0.3|||4.4|||14.2|||27.8|||17.3||0|25|50|||||||7|11|25||||0.5|1|2||||1.3|1.35|1.4|||||1.41|||4.233|23.2815|42.33|0.07|0.13|0.18|||||16.5|||7|||43||0|1.5|2.9|0|15.5|31|0|5|10|0|0|3|".10"|".32"|0|0|0|0|0|0|0|0|0|0|0|0|7|11|15|||||||5.1|5.6|6|||||||||||||||||||||||||||||||||"10021973"|"28274901"
"E"||"E"||||8|||25|||||0|0|0|0|0|0|92|95|100|92|95|100|90|92|100|35|45|60|43|64|85||0.3|||4.4|||14.2|||27.8|||17.3||0|25|50|||||||7|11|25||||0.25|0.5|0.75||||1.3|1.35|1.4|||||1.41|||4.233|23.2815|42.33|0.07|0.13|0.18|||||15.8|||6.4|||44||0|1.5|2.9|0|15.5|31|0|5|10|0|0|3|".10"|".32"|0|0|0|0|0|0|0|0|0|0|0|0|7|11|15|||||||5.1|5.6|6|||||||||||||||||||||||||||||||||"10021973"|"28274902"
"2Bt"|2|"B"||||25|||46|||||0|0|0|0|0|0|95|97.5|100|95|97.5|100|90|95|100|90|95|100|0|7.2|45||0.2|||0.4|||0.8|||2.3|||3.5||0|47.8|65|||||||35|45|55||||0|0.25|0.5||||1.35|1.4|1.45|||||1.74|||0.4233|0.9174|1.4114|0.1|0.15|0.2|||||32.1|||25.1|||43||6|7.5|8.9|37|48.5|60|15|24.5|34|13|26|39|".32"|".32"|0|0|0|0|0|0|0|0|0|0|0|0|21|27|33|||||||4.5|5.9|7.3|||||||||||||||||||||||||||||||||"10021973"|"28274903"
"2BCt"|2|"BC"||||46|||71|||||0|0|0|0|0|0|95|97.5|100|95|97.5|100|90|95|100|90|95|100|0|7.2|20||0.2|||0.4|||0.8|||2.3|||3.5||40|47.8|60|||||||40|45|60||||0|0.25|0.5||||1.35|1.4|1.45|||||1.74|||0.4233|0.9174|1.4114|0.1|0.15|0.2|||||32.1|||25.1|||43||6|7.5|8.9|37|48.5|60|15|24.5|34|13|26|39|".32"|".32"|0|0|0|0|0|0|0|0|0|0|0|0|21|27|33|||||||4.5|5.9|7.3|||||||||||||||||||||||||||||||||"10021973"|"28274904"
