# Supplementary material for: Hydrologic-Process-Based Soil Texture Classifications for Improved Visualization of Landscape Function
Source: PLoS One. 2015 Jun 29;10(6):e0131299. doi: 10.1371/journal.pone.0131299 (PMC4488316; doi:10.1371/journal.pone.0131299)
Supplement: S1 Data — Spatial, tabular and soil database files for the Oklahoma region that was used for creating the soil maps downloaded from the NRCS Web Soil Survey. (ZIP) [file pone.0131299.s001.zip › wss_aoi_2014-09-16_15-16-25/tabular/chstr.txt]

"Strong"|"Coarse"|"Columnar"|1|2|"11530186"|"14074081"
"Moderate"|"Coarse"|"Granular"|1||"11530188"|"14074403"
"Moderate"|"Fine"|"Blocky"|1||"11530189"|"14074361"
"Moderate"|"Medium"|"Granular"|||"11530190"|"14074404"
"Moderate"|"Medium"|"Angular blocky"|1|2|"11530191"|"14074169"
"Strong"|"Medium"|"Granular"|2||"11530191"|"14074170"
"Moderate"|"Medium"|"Prismatic"|1|2|"11530192"|"14074364"
"Moderate"|"Fine and medium"|"Angular blocky"|2||"11530192"|"14074365"
"Weak"|"Fine"|"Granular"|||"11530195"|"14073907"
"Weak"|"Coarse"|"Subangular blocky"|||"11530196"|"14074175"
"Weak"|"Coarse"|"Prismatic"|1|2|"11530197"|"14074371"
"Moderate"|"Medium"|"Subangular blocky"|2||"11530197"|"14074372"
"Weak"|"Coarse"|"Prismatic"|||"11530198"|"14074375"
"Weak"|"Coarse"|"Prismatic"|1|2|"11530199"|"14073910"
"Moderate"|"Medium"|"Subangular blocky"|2||"11530199"|"14073911"
"Moderate"|"Medium"|"Granular"|2||"11530200"|"14073912"
"Weak"|"Medium"|"Subangular blocky"|1|2|"11530200"|"14073913"
"Moderate"|"Medium"|"Prismatic"|||"11530210"|"14074209"
"Weak"|"Fine"|"Granular"|||"11530211"|"14074383"
"Weak"|"Coarse"|"Subangular blocky"|||"11530212"|"14074385"
"Weak"|"Coarse"|"Blocky"|||"11530215"|"14073593"
"Moderate"|"Fine"|"Subangular blocky"|1||"11530216"|"14073336"
"Moderate"|"Medium"|"Angular blocky"|1||"11530217"|"14073338"
"Moderate"|"Fine"|"Granular"|1||"11530218"|"14073469"
"Moderate"|"Medium"|"Granular"|||"11530229"|"14074036"
"Moderate"|"Fine"|"Granular"|||"11530230"|"14073434"
"Moderate"|"Medium"|"Granular"|1||"11530231"|"14074195"
"Moderate"|"Fine"|"Granular"|1||"11530232"|"14073319"
"Moderate"|"Fine"|"Granular"|2||"11530233"|"14073843"
"Weak"|"Medium"|"Subangular blocky"|1|2|"11530233"|"14073844"
"Moderate"|"Medium"|"Granular"|1||"11530234"|"14074434"
"Moderate"|"Medium"|"Subangular blocky"|1||"11530235"|"14074212"
"Moderate"|"Medium"|"Subangular blocky"|1||"11530236"|"14074432"
"Moderate"|"Medium"|"Subangular blocky"|1||"11530237"|"14073576"
"Strong"|"Medium"|"Granular"|1||"11530240"|"14074096"
"Weak"|"Medium"|"Angular blocky"|1||"11530241"|"14073717"
"Moderate"|"Medium"|"Angular blocky"|1||"11530242"|"14073331"
"Moderate"|"Fine"|"Granular"|||"11530243"|"14073956"
"Weak"|"Medium"|"Subangular blocky"|||"11530244"|"14073957"
"Strong"|"Fine"|"Subangular blocky"|1|2|"11530245"|"14073583"
"Moderate"|"Medium and coarse"|"Granular"|2||"11530245"|"14073584"
"Moderate"|"Medium"|"Granular"|||"11530246"|"14073460"
"Weak"|"Fine"|"Granular"|1||"11530251"|"14073415"
"Moderate"|"Coarse"|"Granular"|1||"11530252"|"14073416"
"Moderate"|"Coarse"|"Granular"|1||"11530253"|"14074059"
"Moderate"|"Fine"|"Blocky"|1||"11530254"|"14074061"
"Strong"|"Medium"|"Granular"|||"11530255"|"14074226"
"Moderate"|"Medium"|"Granular"|1||"11530263"|"14074401"
"Moderate"|"Medium"|"Subangular blocky"|1||"11530264"|"14074402"
"Moderate"|"Fine and medium"|"Granular"|1||"11530273"|"14073970"
"Moderate"|"Fine"|"Granular"|1||"11530274"|"14073971"
"Weak"|"Fine"|"Granular"|1||"11530275"|"14073972"
"Strong"|"Medium"|"Granular"|||"11530276"|"14073351"
"Weak"|"Medium"|"Blocky"|||"11530277"|"14073974"
"Weak"|"Medium"|"Angular blocky"|||"11530279"|"14074173"
"Weak"|"Fine"|"Granular"|||"11530282"|"14074411"
"Weak"|"Coarse"|"Subangular blocky"|||"11530283"|"14074176"
"Weak"|"Coarse"|"Prismatic"|1|2|"11530284"|"14074373"
"Moderate"|"Medium"|"Subangular blocky"|2||"11530284"|"14074374"
"Weak"|"Coarse"|"Prismatic"|||"11530285"|"14074376"
"Weak"|"Coarse"|"Prismatic"|1|2|"11530286"|"14074413"
"Moderate"|"Medium"|"Subangular blocky"|2||"11530286"|"14074414"
"Moderate"|"Fine and medium"|"Granular"|||"11530287"|"14074415"
"Weak"|"Medium"|"Granular"|||"11530296"|"14074424"
"Structureless"||"Massive"|||"11530297"|"14074425"
"Weak"|"Fine"|"Granular"|||"11530298"|"14074384"
"Moderate"|"Fine and medium"|"Granular"|1||"11530300"|"14073334"
"Strong"|"Fine"|"Subangular blocky"|1|2|"11530301"|"14073594"
"Moderate"|"Medium and coarse"|"Granular"|2||"11530301"|"14073595"
"Moderate"|"Medium"|"Angular blocky"|1||"11530302"|"14073966"
"Weak"|"Fine"|"Granular"|1||"11530303"|"14073337"
"Moderate"|"Fine"|"Granular"|1||"11530304"|"14073968"
"Weak"|"Fine and medium"|"Angular blocky"|1||"11530305"|"14073969"
"Weak"|"Medium"|"Prismatic"|1|2|"11530317"|"14073535"
"Weak"|"Medium"|"Subangular blocky"|2||"11530317"|"14073536"
"Weak"|"Very fine and fine"|"Granular"|||"11530318"|"14073861"
"Moderate"|"Medium"|"Angular blocky"|||"11530319"|"14074043"
"Moderate"|"Medium"|"Granular"|1||"11530320"|"14074193"
"Weak"|"Fine"|"Granular"|1||"11530321"|"14073433"
"Moderate"|"Fine"|"Angular blocky"|||"11530322"|"14074114"
"Weak"|"Medium"|"Angular blocky"|||"11530322"|"14074115"
"Moderate"|"Medium"|"Subangular blocky"|1||"11530323"|"14074394"
"Moderate"|"Fine"|"Granular"|1||"11530324"|"14073575"
"Moderate"|"Medium"|"Subangular blocky"|1||"11530325"|"14073577"
"Moderate"|"Fine"|"Granular"|1||"11530326"|"14073952"
"Weak"|"Medium"|"Angular blocky"|1||"11530328"|"14074099"
"Weak"|"Medium"|"Angular blocky"|1||"11530329"|"14074101"
||"Massive"|||"11530330"|"14074273"
"Moderate"|"Coarse"|"Angular blocky"|1||"11530332"|"14073457"
"Moderate"|"Medium"|"Granular"|2||"11530333"|"14073458"
"Weak"|"Fine"|"Subangular blocky"|1|2|"11530333"|"14073459"
"Weak"|"Medium"|"Subangular blocky"|1|2|"11530334"|"14073585"
"Moderate"|"Medium and coarse"|"Granular"|2||"11530334"|"14073586"
"Moderate"|"Medium"|"Angular blocky"|||"11530335"|"14073959"
"Moderate"|"Medium"|"Granular"|||"11530336"|"14073332"
"Weak"|"Fine"|"Granular"|||"11530343"|"14073382"
"Moderate"|"Fine"|"Granular"|1||"11530347"|"14073414"
"Moderate"|"Coarse"|"Granular"|1||"11530348"|"14073417"
"Moderate"|"Fine"|"Blocky"|1||"11530349"|"14074060"
"Moderate"|"Medium"|"Granular"|1||"11530358"|"14073900"
"Structureless"||"Massive"|||"11530363"|"14073965"
"Moderate"|"Fine"|"Subangular blocky"|1||"11530364"|"14073339"
"Weak"|"Fine"|"Granular"|1||"11530365"|"14073340"
"Moderate"|"Medium"|"Angular blocky"|1||"11530366"|"14073468"
"Moderate"|"Fine"|"Subangular blocky"|1||"11530367"|"14073967"
"Weak"|"Medium"|"Prismatic"|1|2|"11530382"|"14074032"
"Weak"|"Medium"|"Subangular blocky"|2||"11530382"|"14074033"
"Weak"|"Very fine"|"Granular"|||"11530383"|"14074146"
"Weak"|"Medium"|"Subangular blocky"|||"11530384"|"14073740"
"Weak"|"Coarse"|"Subangular blocky"|||"11530385"|"14073863"
"Moderate"|"Medium"|"Granular"|1||"11530386"|"14074196"
"Weak"|"Medium"|"Subangular blocky"|1||"11530387"|"14074390"
"Weak"|"Coarse"|"Angular blocky"|||"11530395"|"14073581"
"Moderate"|"Medium"|"Granular"|||"11530396"|"14073582"
"Moderate"|"Medium"|"Angular blocky"|||"11530397"|"14073958"
"Moderate"|"Medium"|"Granular"|||"11530398"|"14073461"
"Moderate"|"Medium"|"Angular blocky"|||"11530399"|"14073960"
"Weak"|"Medium"|"Granular"|||"11530402"|"14073515"
"Weak"|"Coarse"|"Prismatic"|||"11530403"|"14074012"
||"Massive"|||"11530404"|"14073516"
"Moderate"|"Medium"|"Subangular blocky"|||"11530405"|"14074013"
"Weak"|"Medium"|"Blocky"|||"11530409"|"14073798"
"Weak"|"Medium"|"Blocky"|||"11530410"|"14074227"
"Weak"|"Medium"|"Blocky"|||"11530411"|"14073799"
"Moderate"|"Medium"|"Subangular blocky"|1||"11530424"|"14073344"
"Moderate"|"Medium"|"Angular blocky"|1||"11530425"|"14073345"
"Moderate"|"Medium"|"Angular blocky"|1||"11530426"|"14073346"
"Moderate"|"Coarse"|"Angular blocky"|1||"11530427"|"14073347"
"Moderate"|"Medium"|"Granular"|||"11530430"|"14073478"
"Strong"|"Medium"|"Granular"|||"11530431"|"14073975"
"Strong"|"Fine and medium"|"Granular"|||"11530432"|"14073357"
"Moderate"|"Fine"|"Granular"|1||"11530433"|"14073359"
"Moderate"|"Medium"|"Subangular blocky"|1||"11530434"|"14073360"
"Moderate"|"Medium"|"Subangular blocky"|1||"11530435"|"14073487"
"Moderate"|"Medium"|"Granular"|||"11530439"|"14073984"
"Moderate"|"Coarse"|"Granular"|1||"11530440"|"14073987"
"Moderate"|"Coarse"|"Granular"|1||"11530441"|"14073615"
"Moderate"|"Fine"|"Blocky"|1||"11530442"|"14073616"
"Moderate"|"Medium"|"Subangular blocky"|1||"11530443"|"14073368"
"Weak"|"Medium"|"Subangular blocky"|1||"11530444"|"14073990"
"Weak"|"Medium"|"Subangular blocky"|1||"11530445"|"14073495"
"Structureless"||"Massive"|1||"11530446"|"14073991"
"Moderate"|"Medium"|"Granular"|1||"11530449"|"14074259"
"Moderate"|"Medium"|"Blocky"|1||"11530450"|"14074258"
"Moderate"|"Medium"|"Granular"|1||"11530452"|"14073736"
"Moderate"|"Medium"|"Granular"|1||"11530453"|"14073737"
"Moderate"|"Fine and medium"|"Granular"|||"11530461"|"14074044"
"Moderate"|"Fine and medium"|"Subangular blocky"|||"11530462"|"14073539"
"Moderate"|"Medium"|"Angular blocky"|1||"11530463"|"14073548"
"Moderate"|"Fine"|"Subangular blocky"|1||"11530464"|"14073552"
"Weak"|"Very fine"|"Granular"|1||"11530465"|"14073845"
"Weak"|"Very fine"|"Granular"|1||"11530466"|"14074282"
"Strong"|"Fine and medium"|"Granular"|||"11530471"|"14074304"
"Strong"|"Fine and medium"|"Granular"|||"11530472"|"14073859"
"Weak"|"Fine"|"Granular"|1||"11530477"|"14073407"
"Moderate"|"Medium"|"Prismatic"|1|2|"11530478"|"14074034"
"Moderate"|"Medium"|"Subangular blocky"|2||"11530478"|"14074035"
"Moderate"|"Fine"|"Granular"|||"11530479"|"14073541"
"Moderate"|"Medium"|"Granular"|||"11530480"|"14074220"
"Moderate"|"Fine"|"Subangular blocky"|||"11530481"|"14074222"
"Weak"|"Coarse"|"Subangular blocky"|||"11530482"|"14073794"
"Weak"|"Very fine"|"Granular"|1||"11530483"|"14074283"
"Weak"|"Medium"|"Prismatic"|1|2|"11530484"|"14074133"
"Moderate"|"Medium"|"Subangular blocky"|2||"11530484"|"14074134"
"Weak"|"Medium"|"Prismatic"|1|2|"11530485"|"14074296"
"Moderate"|"Medium"|"Subangular blocky"|2||"11530485"|"14074297"
"Weak"|"Medium"|"Prismatic"|1|2|"11530486"|"14073852"
"Moderate"|"Medium"|"Subangular blocky"|2||"11530486"|"14073853"
"Structureless"||"Massive"|||"11530487"|"14074104"
"Moderate"|"Coarse"|"Columnar"|||"11530488"|"14074103"
"Moderate"|"Medium"|"Angular blocky"|||"11530489"|"14073838"
"Weak"|"Coarse"|"Blocky"|||"11530490"|"14073419"
"Weak"|"Coarse"|"Blocky"|||"11530491"|"14073295"
"Weak"|"Medium"|"Granular"|||"11530492"|"14073418"
"Weak"|"Medium"|"Granular"|||"11530493"|"14073545"
"Strong"|"Fine and medium"|"Granular"|||"11530497"|"14074139"
"Moderate"|"Medium"|"Granular"|||"11530498"|"14074038"
"Moderate"|"Medium"|"Angular blocky"|||"11530499"|"14073409"
"Moderate"|"Fine and medium"|"Granular"|||"11530500"|"14074046"
"Moderate"|"Coarse"|"Granular"|1||"11530504"|"14073428"
"Moderate"|"Coarse"|"Granular"|1||"11530505"|"14073314"
"Moderate"|"Fine"|"Blocky"|1||"11530506"|"14073427"
"Moderate"|"Fine"|"Blocky"|1||"11530507"|"14073933"
"Weak"|"Medium"|"Granular"|1||"11530509"|"14073534"
"Weak"|"Medium"|"Granular"|1||"11530510"|"14073664"
"Weak"|"Medium"|"Granular"|1||"11530511"|"14073665"
"Moderate"|"Medium"|"Granular"|||"11530512"|"14073682"
"Weak"|"Medium"|"Angular blocky"|||"11530513"|"14073808"
"Weak"|"Medium"|"Angular blocky"|||"11530514"|"14074241"
"Moderate"|"Medium"|"Prismatic"|1|2|"11530515"|"14074405"
"Moderate"|"Fine and medium"|"Angular blocky"|2||"11530515"|"14074406"
"Moderate"|"Medium"|"Granular"|1||"11530516"|"14074369"
"Moderate"|"Medium"|"Subangular blocky"|1||"11530517"|"14074370"
"Moderate"|"Medium"|"Subangular blocky"|1||"11530518"|"14073906"
"Moderate"|"Medium"|"Subangular blocky"|1||"11530519"|"14074410"
"Moderate"|"Fine and medium"|"Granular"|||"11530520"|"14074412"
"Moderate"|"Medium"|"Granular"|2||"11530521"|"14073908"
"Weak"|"Medium"|"Subangular blocky"|1|2|"11530521"|"14073909"
"Weak"|"Coarse"|"Prismatic"|||"11530522"|"14074178"
||"Massive"|||"11530523"|"14074179"
"Weak"|"Coarse"|"Subangular blocky"|||"11530528"|"14074386"
"Weak"|"Coarse"|"Subangular blocky"|||"11530529"|"14074426"
"Moderate"|"Fine and medium"|"Granular"|1||"11530530"|"14073590"
"Moderate"|"Medium"|"Subangular blocky"|1||"11530531"|"14073591"
"Moderate"|"Medium"|"Granular"|1||"11530535"|"14073471"
"Weak"|"Fine"|"Granular"|1||"11530536"|"14073472"
"Moderate"|"Fine"|"Granular"|1||"11530537"|"14073473"
"Weak"|"Medium"|"Blocky"|||"11530538"|"14073474"
"Weak"|"Medium"|"Blocky"|||"11530539"|"14073475"
"Moderate"|"Medium"|"Granular"|1||"11530540"|"14073601"
"Weak"|"Medium"|"Blocky"|||"11530541"|"14073604"
"Weak"|"Medium"|"Blocky"|||"11530542"|"14073606"
"Weak"|"Medium"|"Blocky"|||"11530543"|"14073355"
"Strong"|"Fine and medium"|"Granular"|||"11530544"|"14073356"
"Weak"|"Medium"|"Blocky"|||"11530545"|"14073483"
"Weak"|"Medium"|"Blocky"|||"11530546"|"14073484"
"Weak"|"Medium"|"Blocky"|||"11530547"|"14073485"
"Weak"|"Medium"|"Blocky"|||"11530548"|"14073486"
"Moderate"|"Medium"|"Subangular blocky"|1||"11530549"|"14073982"
"Moderate"|"Coarse"|"Granular"|1||"11530552"|"14073488"
"Moderate"|"Fine"|"Blocky"|1||"11530553"|"14073612"
"Weak"|"Medium"|"Angular blocky"|||"11530554"|"14073985"
"Moderate"|"Medium"|"Granular"|||"11530555"|"14073491"
"Moderate"|"Medium"|"Angular blocky"|||"11530556"|"14073492"
"Moderate"|"Fine"|"Blocky"|1||"11530557"|"14073617"
"Moderate"|"Coarse"|"Granular"|1||"11530558"|"14073618"
"Weak"|"Medium"|"Blocky"|1||"11530559"|"14073365"
"Weak"|"Fine"|"Granular"|1||"11530560"|"14073366"
"Weak"|"Medium"|"Angular blocky"|||"11530561"|"14073619"
"Structureless"||"Massive"|1||"11530562"|"14073622"
"Weak"|"Medium"|"Prismatic"|1|2|"11530569"|"14073647"
"Moderate"|"Medium"|"Subangular blocky"|2||"11530569"|"14073648"
"Strong"|"Medium"|"Prismatic"|1|2|"11530570"|"14073524"
"Moderate"|"Fine"|"Subangular blocky"|2||"11530570"|"14073525"
"Moderate"|"Fine"|"Prismatic"|1|2|"11530571"|"14073526"
"Moderate"|"Fine"|"Subangular blocky"|2||"11530571"|"14073527"
"Moderate"|"Medium"|"Prismatic"|1|2|"11530572"|"14073528"
"Moderate"|"Fine"|"Subangular blocky"|2||"11530572"|"14073529"
"Strong"|"Medium"|"Prismatic"|1|2|"11530573"|"14073655"
"Moderate"|"Fine"|"Subangular blocky"|2||"11530573"|"14073656"
"Moderate"|"Fine"|"Prismatic"|1|2|"11530574"|"14073659"
"Moderate"|"Fine"|"Subangular blocky"|2||"11530574"|"14073660"
"Weak"|"Very fine and fine"|"Granular"|||"11530575"|"14074145"
"Weak"|"Very fine"|"Granular"|||"11530576"|"14073862"
"Weak"|"Medium"|"Subangular blocky"|||"11530577"|"14073742"
"Strong"|"Fine and medium"|"Granular"|||"11530583"|"14073746"
"Moderate"|"Fine"|"Granular"|||"11530585"|"14073867"
"Moderate"|"Fine"|"Subangular blocky"|||"11530586"|"14073868"
"Moderate"|"Fine"|"Granular"|||"11530590"|"14073874"
"Weak"|"Medium"|"Subangular blocky"|1|2|"11530592"|"14073875"
"Strong"|"Medium"|"Granular"|2||"11530592"|"14073876"
"Weak"|"Medium"|"Subangular blocky"|1|2|"11530593"|"14073756"
"Strong"|"Medium"|"Granular"|2||"11530593"|"14073757"
"Moderate"|"Medium"|"Granular"|1||"11530598"|"14073879"
"Weak"|"Medium"|"Subangular blocky"|1|2|"11530599"|"14074325"
"Moderate"|"Medium and coarse"|"Granular"|2||"11530599"|"14074326"
"Structureless"||"Massive"|1||"11530601"|"14074349"
"Weak"|"Fine"|"Granular"|1||"11530603"|"14074335"
"Weak"|"Medium"|"Subangular blocky"|1||"11530604"|"14073778"
||"Massive"|||"11530605"|"14073634"
"Strong"|"Very fine"|"Angular blocky"|2||"11530606"|"14073782"
"Moderate"|"Medium"|"Angular blocky"|1|2|"11530606"|"14073783"
"Moderate"|"Coarse"|"Granular"|1||"11529946"|"14073318"
"Moderate"|"Coarse"|"Granular"|1||"11529947"|"14073316"
"Moderate"|"Fine"|"Blocky"|1||"11529948"|"14073561"
"Weak"|"Fine"|"Granular"|1||"11529949"|"14074388"
"Weak"|"Medium"|"Subangular blocky"|1||"11529950"|"14074211"
"Moderate"|"Medium"|"Subangular blocky"|1||"11529952"|"14073858"
"Strong"|"Fine and medium"|"Granular"|||"11529953"|"14073738"
"Moderate"|"Medium"|"Subangular blocky"|1||"11529960"|"14074279"
"Weak"|"Very fine"|"Granular"|1||"11529961"|"14074280"
"Weak"|"Medium"|"Prismatic"|1|2|"11529962"|"14074290"
"Moderate"|"Medium"|"Subangular blocky"|2||"11529962"|"14074291"
"Weak"|"Medium"|"Prismatic"|1|2|"11529963"|"14074292"
"Moderate"|"Medium"|"Subangular blocky"|2||"11529963"|"14074293"
"Weak"|"Medium"|"Prismatic"|1|2|"11529964"|"14074294"
"Moderate"|"Medium"|"Subangular blocky"|2||"11529964"|"14074295"
"Weak"|"Medium"|"Platy"|1||"11529965"|"14073936"
"Weak"|"Medium"|"Blocky"|||"11529971"|"14073925"
"Weak"|"Medium"|"Blocky"|||"11529972"|"14073926"
"Weak"|"Medium"|"Angular blocky"|1||"11529973"|"14074272"
"Weak"|"Fine"|"Granular"|1||"11529978"|"14073405"
"Moderate"|"Medium"|"Prismatic"|1|2|"11529979"|"14074040"
"Moderate"|"Medium"|"Subangular blocky"|2||"11529979"|"14074041"
"Weak"|"Fine"|"Granular"|1||"11529980"|"14074269"
"Weak"|"Coarse"|"Prismatic"|1||"11529981"|"14073709"
"Moderate"|"Fine"|"Granular"|||"11529982"|"14074219"
"Moderate"|"Fine"|"Subangular blocky"|||"11529983"|"14073413"
"Moderate"|"Fine"|"Subangular blocky"|||"11529986"|"14073793"
"Weak"|"Very fine"|"Granular"|1||"11529987"|"14074118"
"Moderate"|"Fine"|"Granular"|||"11529988"|"14073939"
"Weak"|"Medium"|"Subangular blocky"|||"11529989"|"14073942"
"Weak"|"Medium"|"Subangular blocky"|1|2|"11529992"|"14074237"
"Moderate"|"Medium and coarse"|"Granular"|2||"11529992"|"14074238"
"Structureless"||"Massive"|||"11529993"|"14073681"
"Weak"|"Coarse"|"Blocky"|||"11529994"|"14073917"
"Weak"|"Medium"|"Granular"|||"11529995"|"14073915"
"Weak"|"Coarse"|"Blocky"|||"11529996"|"14073296"
"Moderate"|"Medium"|"Angular blocky"|1||"11529997"|"14073549"
"Strong"|"Fine and medium"|"Granular"|||"11529999"|"14074140"
"Moderate"|"Medium"|"Angular blocky"|||"11530000"|"14073538"
"Moderate"|"Fine and medium"|"Subangular blocky"|||"11530001"|"14074217"
"Weak"|"Fine"|"Granular"|2||"11530003"|"14073809"
"Weak"|"Fine"|"Subangular blocky"|1|2|"11530003"|"14073810"
"Strong"|"Very fine"|"Angular blocky"|2||"11530004"|"14073710"
"Moderate"|"Medium"|"Angular blocky"|1|2|"11530004"|"14073711"
"Weak"|"Fine"|"Subangular blocky"|||"11530005"|"14074244"
"Strong"|"Fine and medium"|"Granular"|||"11530006"|"14074142"
"Moderate"|"Medium"|"Granular"|||"11530010"|"14074136"
"Moderate"|"Medium"|"Angular blocky"|1|2|"11530011"|"14073729"
"Strong"|"Medium"|"Granular"|2||"11530011"|"14073730"
"Moderate"|"Medium"|"Columnar"|||"11530012"|"14073832"
"Weak"|"Medium"|"Subangular blocky"|||"11530013"|"14074308"
"Strong"|"Medium"|"Prismatic"|1|2|"11530014"|"14074018"
"Moderate"|"Fine"|"Subangular blocky"|2||"11530014"|"14074019"
"Moderate"|"Medium"|"Prismatic"|1|2|"11530015"|"14073520"
"Moderate"|"Fine"|"Subangular blocky"|2||"11530015"|"14073521"
"Strong"|"Medium"|"Granular"|||"11530016"|"14073856"
"Moderate"|"Coarse"|"Granular"|1||"11530020"|"14073901"
"Moderate"|"Fine"|"Blocky"|1||"11530021"|"14074362"
"Weak"|"Medium"|"Subangular blocky"|1|2|"11530022"|"14074167"
"Strong"|"Medium"|"Granular"|2||"11530022"|"14074168"
"Moderate"|"Fine"|"Granular"|||"11530023"|"14074363"
"Moderate"|"Fine"|"Granular"|||"11530024"|"14073902"
"Moderate"|"Medium"|"Granular"|||"11530025"|"14074172"
"Weak"|"Medium"|"Angular blocky"|||"11530026"|"14074174"
"Moderate"|"Fine"|"Blocky"|1||"11530029"|"14073313"
"Moderate"|"Fine"|"Blocky"|1||"11530030"|"14073425"
"Moderate"|"Coarse"|"Granular"|1||"11530031"|"14073315"
"Structureless"||"Massive"|1||"11530032"|"14074387"
"Moderate"|"Fine"|"Granular"|1||"11530033"|"14073840"
"Moderate"|"Medium"|"Subangular blocky"|1||"11530034"|"14074111"
"Moderate"|"Medium"|"Subangular blocky"|1||"11530035"|"14074112"
"Moderate"|"Medium"|"Granular"|||"11530036"|"14073373"
"Strong"|"Medium"|"Granular"|||"11530037"|"14073993"
"Moderate"|"Medium"|"Angular blocky"|||"11530038"|"14073624"
"Moderate"|"Medium"|"Granular"|1||"11530039"|"14074263"
"Moderate"|"Medium"|"Subangular blocky"|1||"11530040"|"14073704"
"Moderate"|"Medium"|"Subangular blocky"|1||"11530041"|"14073705"
"Moderate"|"Medium"|"Subangular blocky"|1||"11530042"|"14073826"
"Weak"|"Medium"|"Prismatic"|1|2|"11530043"|"14074125"
"Moderate"|"Medium"|"Subangular blocky"|2||"11530043"|"14074126"
"Weak"|"Medium"|"Prismatic"|1|2|"11530044"|"14074127"
"Moderate"|"Medium"|"Subangular blocky"|2||"11530044"|"14074128"
"Weak"|"Medium"|"Prismatic"|1|2|"11530045"|"14074129"
"Moderate"|"Medium"|"Subangular blocky"|2||"11530045"|"14074130"
"Weak"|"Very fine"|"Granular"|1||"11530046"|"14074281"
"Weak"|"Very fine"|"Granular"|1||"11530047"|"14073847"
"Weak"|"Coarse"|"Prismatic"|1||"11530048"|"14073563"
"Weak"|"Medium"|"Angular blocky"|1||"11530056"|"14073718"
||"Massive"|||"11530057"|"14073836"
"Strong"|"Fine and medium"|"Granular"|||"11530058"|"14074305"
"Strong"|"Fine and medium"|"Granular"|||"11530059"|"14073860"
"Moderate"|"Medium"|"Granular"|||"11530060"|"14073374"
"Strong"|"Medium"|"Granular"|||"11530061"|"14073498"
"Moderate"|"Medium"|"Angular blocky"|||"11530062"|"14073625"
"Moderate"|"Fine"|"Granular"|||"11530070"|"14074050"
"Moderate"|"Fine"|"Granular"|||"11530074"|"14073392"
"Moderate"|"Medium"|"Prismatic"|1|2|"11530075"|"14073643"
"Moderate"|"Fine and medium"|"Angular blocky"|2||"11530075"|"14073644"
"Weak"|"Medium"|"Granular"|||"11530076"|"14073543"
"Weak"|"Medium"|"Granular"|||"11530077"|"14073916"
"Moderate"|"Fine"|"Granular"|||"11530078"|"14073435"
"Moderate"|"Medium"|"Granular"|2||"11530079"|"14073438"
"Weak"|"Fine"|"Subangular blocky"|1|2|"11530079"|"14073439"
"Weak"|"Medium"|"Subangular blocky"|||"11530080"|"14073441"
"Moderate"|"Medium"|"Granular"|||"11530081"|"14074037"
"Moderate"|"Medium"|"Angular blocky"|||"11530082"|"14074216"
"Moderate"|"Medium"|"Granular"|||"11530083"|"14073537"
"Weak"|"Fine"|"Subangular blocky"|||"11530084"|"14073813"
"Weak"|"Fine"|"Granular"|2||"11530085"|"14074242"
"Weak"|"Fine"|"Subangular blocky"|1|2|"11530085"|"14074243"
"Weak"|"Fine"|"Granular"|2||"11530086"|"14073685"
"Weak"|"Fine"|"Subangular blocky"|1|2|"11530086"|"14073686"
"Strong"|"Very fine"|"Angular blocky"|2||"11530087"|"14073713"
"Moderate"|"Medium"|"Angular blocky"|1|2|"11530087"|"14073714"
"Strong"|"Medium"|"Granular"|2||"11530088"|"14074299"
"Weak"|"Medium"|"Subangular blocky"|1|2|"11530088"|"14074300"
"Strong"|"Medium"|"Granular"|2||"11530089"|"14073731"
"Moderate"|"Medium"|"Angular blocky"|1|2|"11530089"|"14073732"
"Weak"|"Coarse"|"Subangular blocky"|||"11530090"|"14074152"
"Weak"|"Medium"|"Granular"|1||"11530093"|"14073903"
"Structureless"||"Massive"|1||"11530094"|"14074171"
"Weak"|"Coarse"|"Subangular blocky"|||"11530097"|"14074177"
"Weak"|"Medium"|"Subangular blocky"|1|2|"11530107"|"14073596"
"Moderate"|"Medium and coarse"|"Granular"|2||"11530107"|"14073597"
"Weak"|"Medium"|"Angular blocky"|||"11530108"|"14073466"
"Moderate"|"Coarse"|"Granular"|1||"11530111"|"14073317"
"Moderate"|"Fine"|"Blocky"|1||"11530112"|"14073426"
"Weak"|"Fine"|"Granular"|1||"11530113"|"14074429"
"Moderate"|"Medium"|"Subangular blocky"|1||"11530114"|"14074430"
"Weak"|"Medium"|"Subangular blocky"|1||"11530115"|"14074431"
"Moderate"|"Medium"|"Subangular blocky"|1||"11530116"|"14074113"
"Strong"|"Fine and medium"|"Granular"|||"11530118"|"14073739"
"Moderate"|"Fine"|"Granular"|1||"11530126"|"14074109"
"Moderate"|"Medium"|"Subangular blocky"|1||"11530127"|"14073842"
"Weak"|"Very fine"|"Granular"|1||"11530128"|"14073846"
"Weak"|"Medium"|"Prismatic"|1|2|"11530129"|"14073850"
"Moderate"|"Medium"|"Subangular blocky"|2||"11530129"|"14073851"
"Weak"|"Fine"|"Granular"|1||"11530130"|"14073297"
"Weak"|"Medium"|"Prismatic"|1|2|"11530131"|"14073727"
"Moderate"|"Medium"|"Subangular blocky"|2||"11530131"|"14073728"
"Weak"|"Medium"|"Prismatic"|1|2|"11530132"|"14074131"
"Moderate"|"Medium"|"Subangular blocky"|2||"11530132"|"14074132"
"Strong"|"Medium"|"Granular"|||"11530137"|"14073421"
"Weak"|"Medium"|"Blocky"|||"11530138"|"14073422"
"Strong"|"Medium"|"Granular"|1||"11530139"|"14074098"
"Moderate"|"Medium"|"Prismatic"|1|2|"11530144"|"14073667"
"Moderate"|"Medium"|"Subangular blocky"|2||"11530144"|"14074039"
"Weak"|"Fine"|"Granular"|1||"11530145"|"14073406"
"Weak"|"Medium"|"Columnar"|1||"11530146"|"14073830"
"Moderate"|"Medium"|"Granular"|||"11530147"|"14073542"
"Weak"|"Coarse"|"Subangular blocky"|||"11530148"|"14074053"
"Moderate"|"Medium"|"Granular"|||"11530151"|"14073411"
"Weak"|"Coarse"|"Subangular blocky"|||"11530152"|"14074225"
"Moderate"|"Medium"|"Granular"|2||"11530153"|"14073940"
"Weak"|"Fine"|"Subangular blocky"|1|2|"11530153"|"14073941"
"Weak"|"Coarse"|"Angular blocky"|||"11530154"|"14073567"
"Strong"|"Fine"|"Subangular blocky"|1|2|"11530157"|"14074235"
"Moderate"|"Medium and coarse"|"Granular"|2||"11530157"|"14074236"
"Weak"|"Medium"|"Angular blocky"|||"11530158"|"14073680"
"Weak"|"Coarse"|"Blocky"|||"11530159"|"14073294"
"Weak"|"Medium"|"Granular"|||"11530160"|"14073544"
"Weak"|"Coarse"|"Blocky"|||"11530161"|"14073918"
"Weak"|"Fine"|"Granular"|1||"11530162"|"14073919"
"Moderate"|"Fine"|"Subangular blocky"|1||"11530163"|"14073553"
"Weak"|"Coarse"|"Angular blocky"|||"11530164"|"14073568"
"Moderate"|"Medium"|"Granular"|||"11530166"|"14074042"
"Moderate"|"Medium"|"Angular blocky"|||"11530167"|"14073408"
"Moderate"|"Fine and medium"|"Granular"|||"11530168"|"14074045"
"Moderate"|"Fine and medium"|"Subangular blocky"|||"11530169"|"14073540"
"Weak"|"Fine"|"Granular"|2||"11530172"|"14073811"
"Weak"|"Fine"|"Subangular blocky"|1|2|"11530172"|"14073812"
"Moderate"|"Fine"|"Angular blocky"|||"11530173"|"14073712"
"Moderate"|"Fine"|"Angular blocky"|||"11530174"|"14073833"
"Strong"|"Fine and medium"|"Granular"|||"11530175"|"14074141"
"Weak"|"Medium"|"Granular"|1||"11530180"|"14073666"
"Weak"|"Medium"|"Subangular blocky"|1|2|"11530181"|"14074301"
"Strong"|"Medium"|"Granular"|2||"11530181"|"14074302"
"Weak"|"Medium"|"Granular"|1||"11530182"|"14073831"
"Weak"|"Medium"|"Blocky"|1||"11530183"|"14074270"
"Weak"|"Very fine"|"Granular"|||"11530184"|"14074307"
"Moderate"|"Fine"|"Prismatic"|1|2|"11530185"|"14074020"
"Moderate"|"Fine"|"Subangular blocky"|2||"11530185"|"14074021"
"Moderate"|"Medium"|"Blocky"|2||"11530186"|"14074080"
"Moderate"|"Fine"|"Angular blocky"|||"11530607"|"14074336"
"Moderate"|"Medium"|"Angular blocky"|2||"11530608"|"14073893"
"Moderate"|"Medium"|"Prismatic"|1|2|"11530608"|"14073894"
"Moderate"|"Fine and medium"|"Subangular blocky"|||"11530609"|"14074355"
"Weak"|"Very fine"|"Granular"|1||"11530610"|"14073786"
"Weak"|"Medium"|"Granular"|1||"11530611"|"14074356"
"Moderate"|"Fine and medium"|"Subangular blocky"|||"11530614"|"14073899"
"Moderate"|"Medium"|"Granular"|1||"11530617"|"14074391"
"Moderate"|"Medium"|"Subangular blocky"|1||"11530618"|"14074392"
"Moderate"|"Medium"|"Subangular blocky"|1||"11530619"|"14074393"
"Moderate"|"Medium"|"Granular"|1|2|"11530620"|"14073393"
"Moderate"|"Medium"|"Subangular blocky"|2||"11530620"|"14073394"
"Weak"|"Medium"|"Prismatic"|1|2|"11530621"|"14073395"
"Moderate"|"Medium"|"Subangular blocky"|2||"11530621"|"14073396"
"Strong"|"Medium"|"Prismatic"|1|2|"11530622"|"14073397"
"Moderate"|"Fine"|"Subangular blocky"|2||"11530622"|"14073398"
"Weak"|"Coarse"|"Subangular blocky"|||"11530623"|"14074151"
"Weak"|"Very fine and fine"|"Granular"|||"11530624"|"14074144"
"Weak"|"Very fine and fine"|"Granular"|||"11530625"|"14074143"
"Strong"|"Fine and medium"|"Granular"|||"11530635"|"14073864"
"Strong"|"Fine and medium"|"Granular"|||"11530636"|"14074309"
"Weak"|"Coarse"|"Subangular blocky"|||"11530637"|"14074312"
"Moderate"|"Medium"|"Granular"|||"11530642"|"14073755"
"Weak"|"Medium"|"Subangular blocky"|1|2|"11530643"|"14073764"
"Moderate"|"Medium and coarse"|"Granular"|2||"11530643"|"14073765"
"Weak"|"Medium"|"Angular blocky"|||"11530644"|"14073766"
"Structureless"||"Massive"|||"11530645"|"14073880"
"Weak"|"Medium"|"Angular blocky"|||"11530646"|"14073883"
"Structureless"||"Massive"|||"11530647"|"14074327"
"Weak"|"Fine"|"Granular"|1||"11530648"|"14074330"
"Structureless"||"Massive"|1||"11530649"|"14073886"
"Weak"|"Fine"|"Granular"|1||"11530655"|"14073888"
"Moderate"|"Medium"|"Subangular blocky"|1||"11530656"|"14074334"
"Weak"|"Medium"|"Subangular blocky"|1||"11530657"|"14073775"
||"Massive"|||"11530658"|"14073635"
"Weak"|"Very fine"|"Granular"|1||"11530665"|"14074073"
"Moderate"|"Fine"|"Granular"|1||"11530666"|"14074074"
"Weak"|"Medium"|"Prismatic"|1|2|"11530667"|"14074249"
"Moderate"|"Medium"|"Subangular blocky"|2||"11530667"|"14074250"
"Moderate"|"Medium"|"Angular blocky"|||"11530668"|"14074254"
"Moderate"|"Medium"|"Angular blocky"|1||"11530671"|"14073463"
"Moderate"|"Coarse"|"Angular blocky"|1||"11530672"|"14073962"
"Moderate"|"Medium"|"Subangular blocky"|1||"11530673"|"14073335"
"Moderate"|"Medium"|"Angular blocky"|1||"11530674"|"14073963"
"Moderate"|"Coarse"|"Angular blocky"|1||"11530675"|"14073464"
"Weak"|"Medium"|"Granular"|||"11530676"|"14073964"
"Weak"|"Medium"|"Granular"|||"11530677"|"14073465"
"Weak"|"Coarse"|"Blocky"|||"11530678"|"14073592"
"Weak"|"Fine"|"Granular"|1||"11530679"|"14073467"
"Weak"|"Medium"|"Angular blocky"|1||"11530680"|"14073470"
"Weak"|"Medium"|"Prismatic"|1|2|"11530700"|"14073403"
"Weak"|"Medium"|"Subangular blocky"|2||"11530700"|"14073404"
"Moderate"|"Medium"|"Granular"|2||"11530701"|"14073436"
"Weak"|"Fine"|"Subangular blocky"|1|2|"11530701"|"14073437"
"Weak"|"Medium"|"Subangular blocky"|||"11530702"|"14073440"
"Weak"|"Coarse"|"Angular blocky"|||"11530703"|"14073566"
"Moderate"|"Medium"|"Granular"|1||"11530704"|"14074194"
"Weak"|"Medium"|"Subangular blocky"|1||"11530705"|"14074389"
"Moderate"|"Medium"|"Granular"|1||"11530706"|"14074215"
"Moderate"|"Medium"|"Subangular blocky"|1||"11530707"|"14074213"
"Moderate"|"Medium"|"Granular"|1||"11530708"|"14074199"
"Moderate"|"Medium"|"Subangular blocky"|1||"11530709"|"14074197"
"Moderate"|"Medium"|"Subangular blocky"|1||"11530710"|"14074198"
"Moderate"|"Medium"|"Granular"|1||"11530711"|"14074200"
"Moderate"|"Medium"|"Subangular blocky"|1||"11530712"|"14074433"
"Moderate"|"Medium"|"Subangular blocky"|1||"11530713"|"14074214"
"Moderate"|"Medium"|"Subangular blocky"|1||"11530714"|"14073454"
"Moderate"|"Medium"|"Subangular blocky"|1||"11530715"|"14073953"
"Weak"|"Medium"|"Angular blocky"|1||"11530719"|"14074100"
||"Massive"|||"11530720"|"14074102"
"Moderate"|"Fine"|"Granular"|1||"11530721"|"14073455"
"Moderate"|"Medium"|"Subangular blocky"|1||"11530722"|"14073955"
"Moderate"|"Medium"|"Subangular blocky"|1||"11530723"|"14073456"
"Strong"|"Medium"|"Granular"|1||"11530724"|"14074097"
"Moderate"|"Fine and medium"|"Granular"|1||"11530725"|"14073328"
"Moderate"|"Medium"|"Subangular blocky"|1||"11530726"|"14073329"
"Moderate"|"Medium"|"Angular blocky"|1||"11530727"|"14073330"
"Weak"|"Medium"|"Angular blocky"|||"11530728"|"14073587"
"Structureless"||"Massive"|||"11530729"|"14073588"
"Moderate"|"Medium"|"Angular blocky"|||"11530730"|"14073333"
"Moderate"|"Fine"|"Blocky"|1||"11530737"|"14073668"
"Moderate"|"Fine"|"Blocky"|1||"11530738"|"14073669"
"Moderate"|"Coarse"|"Granular"|1||"11530739"|"14074058"
"Moderate"|"Medium"|"Granular"|||"11530750"|"14073341"
"Weak"|"Medium"|"Angular blocky"|||"11530751"|"14073342"
"Weak"|"Medium"|"Angular blocky"|||"11530752"|"14073343"
"Moderate"|"Fine and medium"|"Granular"|1||"11530753"|"14073973"
"Moderate"|"Medium"|"Angular blocky"|||"11530754"|"14073479"
"Moderate"|"Medium"|"Granular"|1||"11530755"|"14073976"
"Strong"|"Medium"|"Granular"|||"11530756"|"14073603"
"Weak"|"Medium"|"Blocky"|||"11530757"|"14073605"
"Weak"|"Medium"|"Blocky"|||"11530758"|"14073482"
"Weak"|"Medium"|"Blocky"|||"11530759"|"14073979"
"Strong"|"Medium"|"Granular"|||"11530760"|"14073607"
"Strong"|"Medium"|"Granular"|||"11530761"|"14073980"
"Weak"|"Medium"|"Blocky"|||"11530762"|"14073981"
"Moderate"|"Fine"|"Blocky"|1||"11530764"|"14073611"
"Weak"|"Medium"|"Angular blocky"|||"11530765"|"14073490"
"Strong"|"Medium"|"Granular"|||"11530766"|"14073986"
"Moderate"|"Coarse"|"Granular"|1||"11530767"|"14073988"
"Weak"|"Fine"|"Granular"|1||"11530768"|"14073367"
"Moderate"|"Medium"|"Granular"|||"11530769"|"14073496"
"Weak"|"Medium"|"Angular blocky"|||"11530770"|"14073620"
"Weak"|"Fine"|"Granular"|1||"11530771"|"14073621"
"Moderate"|"Medium"|"Granular"|1|2|"11530775"|"14073645"
"Moderate"|"Medium"|"Subangular blocky"|2||"11530775"|"14073646"
"Strong"|"Medium"|"Prismatic"|1|2|"11530776"|"14073522"
"Moderate"|"Fine"|"Subangular blocky"|2||"11530776"|"14073523"
"Moderate"|"Medium"|"Prismatic"|1|2|"11530777"|"14074024"
"Moderate"|"Fine"|"Subangular blocky"|2||"11530777"|"14074025"
"Strong"|"Medium"|"Prismatic"|1|2|"11530778"|"14073399"
"Moderate"|"Fine"|"Subangular blocky"|2||"11530778"|"14073400"
"Moderate"|"Fine"|"Prismatic"|1|2|"11530779"|"14074026"
"Moderate"|"Fine"|"Subangular blocky"|2||"11530779"|"14074027"
"Moderate"|"Medium"|"Prismatic"|1|2|"11530780"|"14073657"
"Moderate"|"Fine"|"Subangular blocky"|2||"11530780"|"14073658"
"Weak"|"Medium"|"Subangular blocky"|||"11530781"|"14073743"
"Weak"|"Very fine"|"Granular"|||"11530782"|"14074148"
"Weak"|"Coarse"|"Subangular blocky"|||"11530783"|"14074150"
"Strong"|"Fine and medium"|"Granular"|||"11530788"|"14073865"
"Moderate"|"Medium"|"Granular"|||"11530789"|"14074311"
"Moderate"|"Medium"|"Prismatic"|1|2|"11530792"|"14073751"
"Moderate"|"Fine and medium"|"Angular blocky"|2||"11530792"|"14073752"
"Moderate"|"Medium"|"Granular"|||"11530794"|"14074318"
"Moderate"|"Medium"|"Angular blocky"|1|2|"11530795"|"14074319"
"Strong"|"Medium"|"Granular"|2||"11530795"|"14074320"
"Moderate"|"Medium"|"Angular blocky"|1|2|"11530796"|"14073758"
"Strong"|"Medium"|"Granular"|2||"11530796"|"14073759"
"Moderate"|"Medium"|"Granular"|1||"11530798"|"14074323"
"Strong"|"Fine"|"Subangular blocky"|1|2|"11530799"|"14073762"
"Moderate"|"Medium and coarse"|"Granular"|2||"11530799"|"14073763"
"Strong"|"Fine"|"Subangular blocky"|1|2|"11530800"|"14073881"
"Moderate"|"Medium and coarse"|"Granular"|2||"11530800"|"14073882"
"Structureless"||"Massive"|1||"11530801"|"14074331"
"Weak"|"Medium"|"Subangular blocky"|1||"11530805"|"14074348"
"Structureless"||"Massive"|1||"11530806"|"14073776"
"Moderate"|"Medium"|"Subangular blocky"|1||"11530808"|"14073777"
"Structureless"||"Massive"|1||"11530809"|"14073779"
||"Massive"|||"11530810"|"14074008"
||"Massive"|||"11530811"|"14073512"
"Weak"|"Fine"|"Granular"|2||"11530812"|"14073780"
"Weak"|"Fine"|"Subangular blocky"|1|2|"11530812"|"14073781"
"Moderate"|"Very fine and fine"|"Angular blocky"|||"11530813"|"14073889"
"Weak"|"Coarse"|"Subangular blocky"|||"11530814"|"14074395"
"Moderate"|"Fine and medium"|"Granular"|||"11530815"|"14074354"
"Structureless"||"Massive"|1||"11530816"|"14074357"
"Moderate"|"Fine and medium"|"Granular"|||"11530819"|"14074400"
"Weak"|"Medium"|"Prismatic"|1|2|"11530824"|"14074251"
"Moderate"|"Medium"|"Subangular blocky"|2||"11530824"|"14074252"
"Weak"|"Coarse"|"Subangular blocky"|||"11530825"|"14073701"
"Moderate"|"Medium"|"Granular"|||"11530826"|"14073819"
"Moderate"|"Fine"|"Granular"|1||"11530827"|"14074256"
"Weak"|"Medium"|"Prismatic"|1|2|"11530838"|"14073817"
"Moderate"|"Medium"|"Subangular blocky"|2||"11530838"|"14073818"
"Moderate"|"Medium"|"Subangular blocky"|2||"11530839"|"14073699"
"Moderate"|"Medium"|"Prismatic"|1|2|"11530839"|"14073700"
"Moderate"|"Coarse"|"Subangular blocky"|||"11530840"|"14074253"
"Moderate"|"Medium"|"Subangular blocky"|1||"11530843"|"14073348"
"Moderate"|"Medium"|"Angular blocky"|1||"11530844"|"14073349"
"Moderate"|"Coarse"|"Angular blocky"|1||"11530845"|"14073350"
"Moderate"|"Medium"|"Subangular blocky"|1||"11530849"|"14073602"
"Strong"|"Fine and medium"|"Granular"|||"11530850"|"14073480"
"Strong"|"Fine and medium"|"Granular"|||"11530851"|"14073977"
"Strong"|"Medium"|"Granular"|||"11530852"|"14073481"
"Weak"|"Medium"|"Blocky"|||"11530853"|"14073978"
"Strong"|"Medium"|"Granular"|||"11530854"|"14073358"
"Weak"|"Medium"|"Blocky"|||"11530855"|"14073608"
"Weak"|"Medium"|"Blocky"|||"11530856"|"14073609"
"Weak"|"Medium"|"Blocky"|||"11530857"|"14073610"
"Moderate"|"Coarse"|"Granular"|1||"11530859"|"14073983"
"Moderate"|"Medium"|"Granular"|||"11530860"|"14073361"
"Strong"|"Medium"|"Granular"|||"11530861"|"14073362"
"Moderate"|"Medium"|"Angular blocky"|||"11530862"|"14073363"
"Moderate"|"Fine"|"Blocky"|1||"11530863"|"14073493"
"Moderate"|"Fine"|"Blocky"|1||"11530864"|"14073989"
"Weak"|"Medium"|"Granular"|1||"11530865"|"14073494"
"Moderate"|"Medium"|"Columnar"|||"11530866"|"14073364"
"Structureless"||"Massive"|1||"11530867"|"14073623"
"Moderate"|"Medium"|"Granular"|1|2|"11530875"|"14073649"
"Moderate"|"Medium"|"Subangular blocky"|2||"11530875"|"14073650"
"Weak"|"Medium"|"Prismatic"|1|2|"11530876"|"14073651"
"Moderate"|"Medium"|"Subangular blocky"|2||"11530876"|"14073652"
"Strong"|"Medium"|"Prismatic"|1|2|"11530877"|"14074022"
"Moderate"|"Fine"|"Subangular blocky"|2||"11530877"|"14074023"
"Moderate"|"Medium"|"Granular"|1|2|"11530878"|"14073530"
"Moderate"|"Medium"|"Subangular blocky"|2||"11530878"|"14073531"
"Weak"|"Medium"|"Prismatic"|1|2|"11530879"|"14074028"
"Moderate"|"Medium"|"Subangular blocky"|2||"11530879"|"14074029"
"Strong"|"Medium"|"Prismatic"|1|2|"11530880"|"14073653"
"Moderate"|"Fine"|"Subangular blocky"|2||"11530880"|"14073654"
"Weak"|"Very fine and fine"|"Granular"|||"11530881"|"14074306"
"Weak"|"Very fine"|"Granular"|||"11530882"|"14074147"
"Weak"|"Medium"|"Subangular blocky"|||"11530883"|"14073741"
"Weak"|"Coarse"|"Subangular blocky"|||"11530884"|"14074149"
"Weak"|"Medium"|"Granular"|1||"11530902"|"14073753"
"Weak"|"Medium"|"Granular"|1||"11530903"|"14073754"
"Weak"|"Medium"|"Subangular blocky"|1||"11530909"|"14074324"
"Strong"|"Fine"|"Subangular blocky"|1|2|"11530910"|"14074328"
"Moderate"|"Medium and coarse"|"Granular"|2||"11530910"|"14074329"
"Weak"|"Medium"|"Subangular blocky"|1|2|"11530911"|"14073884"
"Moderate"|"Medium and coarse"|"Granular"|2||"11530911"|"14073885"
"Weak"|"Medium"|"Angular blocky"|||"11530912"|"14073767"
"Structureless"||"Massive"|||"11530913"|"14073768"
"Weak"|"Fine"|"Granular"|1||"11530914"|"14074346"
"Moderate"|"Medium"|"Subangular blocky"|1||"11530915"|"14074347"
||"Massive"|||"11530918"|"14073513"
"Weak"|"Fine"|"Subangular blocky"|||"11530919"|"14073890"
"Weak"|"Fine"|"Granular"|2||"11530920"|"14073784"
"Weak"|"Medium"|"Platy"|1|2|"11530920"|"14073785"
"Weak"|"Fine"|"Prismatic"|1|2|"11530921"|"14073891"
"Weak"|"Fine"|"Subangular blocky"|2||"11530921"|"14073892"
"Moderate"|"Medium"|"Angular blocky"|2||"11530922"|"14074337"
"Moderate"|"Medium"|"Prismatic"|1|2|"11530922"|"14074338"
"Weak"|"Medium"|"Prismatic"|1|2|"11530923"|"14073787"
"Moderate"|"Medium"|"Subangular blocky"|2||"11530923"|"14073788"
"Weak"|"Medium"|"Prismatic"|1|2|"11530924"|"14073789"
"Moderate"|"Medium"|"Subangular blocky"|2||"11530924"|"14073790"
"Weak"|"Medium"|"Prismatic"|1|2|"11530925"|"14073895"
"Moderate"|"Medium"|"Subangular blocky"|2||"11530925"|"14073896"
"Weak"|"Medium"|"Prismatic"|1|2|"11530926"|"14074396"
"Moderate"|"Medium"|"Subangular blocky"|2||"11530926"|"14074397"
"Moderate"|"Fine"|"Granular"|||"11530937"|"14073697"
"Moderate"|"Fine and medium"|"Subangular blocky"|||"11530938"|"14073698"
"Moderate"|"Medium"|"Subangular blocky"|1||"11530939"|"14074075"
"Moderate"|"Medium"|"Subangular blocky"|1||"11530940"|"14074255"
"Moderate"|"Medium"|"Subangular blocky"|1||"11530941"|"14073820"
