# Supplementary material for: Hydrologic-Process-Based Soil Texture Classifications for Improved Visualization of Landscape Function
Source: PLoS One. 2015 Jun 29;10(6):e0131299. doi: 10.1371/journal.pone.0131299 (PMC4488316; doi:10.1371/journal.pone.0131299)
Supplement: S1 Data — Spatial, tabular and soil database files for the Oklahoma region that was used for creating the soil maps downloaded from the NRCS Web Soil Survey. (ZIP) [file pone.0131299.s001.zip › wss_aoi_2014-09-16_15-16-25/tabular/chstrgrp.txt]

"moderate fine blocky structure"|"Yes"|"28273964"|"11530029"
"moderate fine blocky structure"|"Yes"|"28273965"|"11530030"
"strong fine and medium granular structure"|"Yes"|"28273967"|"11530635"
"weak fine subangular blocky structure"|"Yes"|"28273981"|"11530919"
"moderate coarse granular structure"|"Yes"|"28273982"|"11530031"
"moderate coarse granular structure"|"Yes"|"28273983"|"11529947"
"moderate fine blocky structure"|"Yes"|"28273984"|"11530112"
"weak fine granular structure"|"Yes"|"28273997"|"11530113"
"weak fine granular structure"|"Yes"|"28273998"|"11529949"
"moderate medium subangular blocky structure"|"Yes"|"28273999"|"11530114"
"weak medium subangular blocky structure"|"Yes"|"28274000"|"11529950"
"weak medium subangular blocky structure"|"Yes"|"28274001"|"11530115"
"weak medium platy structure parting to weak fine granular structure"|"Yes"|"28274014"|"11530920"
"weak fine prismatic structure parting to weak fine subangular blocky structure"|"Yes"|"28274015"|"11530921"
"moderate medium prismatic structure parting to moderate medium angular blocky structure"|"Yes"|"28274016"|"11530922"
"moderate medium prismatic structure parting to moderate medium angular blocky structure"|"Yes"|"28274017"|"11530608"
"strong medium granular structure"|"Yes"|"28274048"|"11530037"
"moderate medium angular blocky structure"|"Yes"|"28274049"|"11530038"
"weak coarse subangular blocky structure"|"Yes"|"28274098"|"11530637"
"moderate fine and medium granular structure"|"Yes"|"28274099"|"11530819"
"moderate fine and medium subangular blocky structure"|"Yes"|"28274100"|"11530614"
"moderate fine and medium granular structure"|"Yes"|"28274117"|"11530461"
"moderate fine and medium subangular blocky structure"|"Yes"|"28274118"|"11530462"
"weak medium subangular blocky structure"|"Yes"|"28274131"|"11530244"
"weak coarse angular blocky structure"|"Yes"|"28274132"|"11530395"
"moderate medium granular structure"|"Yes"|"28274134"|"11530396"
"moderate medium angular blocky structure"|"Yes"|"28274148"|"11530335"
"weak very fine granular structure"|"Yes"|"28274150"|"11530046"
"weak very fine granular structure"|"Yes"|"28274151"|"11530047"
"structureless massive structure"|"Yes"|"28274165"|"11530729"
"weak very fine granular structure"|"Yes"|"28274166"|"11530465"
"weak very fine granular structure"|"Yes"|"28274167"|"11530466"
"weak medium prismatic structure parting to moderate medium subangular blocky structure"|"Yes"|"28274168"|"11530131"
"weak medium blocky structure"|"Yes"|"28274231"|"11529972"
"strong fine and medium granular structure"|"Yes"|"28274233"|"11530471"
"strong fine and medium granular structure"|"Yes"|"28274234"|"11530472"
"strong medium granular structure"|"Yes"|"28274235"|"11530724"
"strong medium granular structure"|"Yes"|"28274248"|"11530139"
"weak medium angular blocky structure"|"Yes"|"28274249"|"11529973"
"weak medium angular blocky structure"|"Yes"|"28274250"|"11530056"
"massive"|"Yes"|"28274251"|"11530057"
"moderate coarse granular structure"|"Yes"|"28274315"|"11530020"
"moderate fine blocky structure"|"Yes"|"28274316"|"11530189"
"moderate fine blocky structure"|"Yes"|"28274317"|"11530021"
"weak fine granular structure"|"Yes"|"28274332"|"11530477"
"moderate medium prismatic structure parting to moderate medium subangular blocky structure"|"Yes"|"28274333"|"11530478"
"weak fine granular structure"|"Yes"|"28274334"|"11529980"
"weak medium columnar structure"|"Yes"|"28274335"|"11530146"
"weak coarse subangular blocky structure"|"Yes"|"28274365"|"11530283"
"weak coarse subangular blocky structure"|"Yes"|"28274366"|"11530097"
"moderate fine and medium granular structure"|"Yes"|"28274367"|"11530520"
"weak medium subangular blocky structure parting to moderate medium granular structure"|"Yes"|"28274368"|"11530521"
"massive"|"Yes"|"28274382"|"11530523"
"weak medium granular structure"|"Yes"|"28274383"|"11530296"
"moderate medium prismatic structure"|"Yes"|"28274384"|"11530210"
"structureless massive structure"|"Yes"|"28274385"|"11530297"
"moderate fine granular structure"|"Yes"|"28274417"|"11530070"
"moderate medium granular structure"|"Yes"|"28274418"|"11530151"
"moderate coarse angular blocky structure"|"Yes"|"28274465"|"11530672"
"weak medium granular structure"|"Yes"|"28274466"|"11530676"
"weak medium granular structure"|"Yes"|"28274467"|"11530677"
"weak coarse blocky structure"|"Yes"|"28274468"|"11530678"
"weak coarse blocky structure"|"Yes"|"28274469"|"11530215"
"weak medium granular structure"|"Yes"|"28274482"|"11530076"
"weak medium granular structure"|"Yes"|"28274483"|"11530077"
"weak coarse blocky structure"|"Yes"|"28274484"|"11529994"
"weak coarse blocky structure"|"Yes"|"28274485"|"11530159"
"weak medium angular blocky structure"|"Yes"|"28274499"|"11530912"
"structureless massive structure"|"Yes"|"28274500"|"11530913"
"moderate fine and medium granular structure"|"Yes"|"28274501"|"11530300"
"moderate medium subangular blocky structure"|"Yes"|"28274502"|"11530673"
"strong fine subangular blocky structure parting to moderate medium and coarse granular structure"|"Yes"|"28274515"|"11530800"
"weak medium subangular blocky structure parting to moderate medium and coarse granular structure"|"Yes"|"28274516"|"11530599"
"weak medium angular blocky structure"|"Yes"|"28274517"|"11530646"
"structureless massive structure"|"Yes"|"28274518"|"11530647"
"moderate fine and medium granular structure"|"Yes"|"28274532"|"11530273"
"moderate medium granular structure"|"Yes"|"28274533"|"11530535"
"moderate medium subangular blocky structure"|"Yes"|"28274534"|"11530424"
"moderate medium angular blocky structure"|"Yes"|"28274535"|"11530425"
"moderate medium subangular blocky structure"|"Yes"|"28274566"|"11530849"
"moderate medium granular structure"|"Yes"|"28274568"|"11530166"
"moderate medium angular blocky structure"|"Yes"|"28274569"|"11530000"
"moderate medium granular structure"|"Yes"|"28274583"|"11530081"
"moderate medium angular blocky structure"|"Yes"|"28274584"|"11530082"
"strong medium granular structure"|"Yes"|"28274601"|"11530760"
"weak medium blocky structure"|"Yes"|"28274602"|"11530855"
"weak medium blocky structure"|"Yes"|"28274616"|"11530546"
"moderate fine granular structure"|"Yes"|"28274618"|"11530433"
"moderate medium subangular blocky structure"|"Yes"|"28274619"|"11530434"
"strong fine and medium granular structure"|"Yes"|"28274649"|"11530544"
"strong fine and medium granular structure"|"Yes"|"28274650"|"11530432"
"moderate coarse granular structure"|"Yes"|"28274651"|"11530859"
"moderate coarse granular structure"|"Yes"|"28274652"|"11530552"
"moderate fine blocky structure"|"Yes"|"28274666"|"11530507"
"strong medium granular structure"|"Yes"|"28274669"|"11530761"
"moderate medium granular structure"|"Yes"|"28274716"|"11530439"
"weak medium angular blocky structure"|"Yes"|"28274717"|"11530765"
"weak medium angular blocky structure"|"Yes"|"28274718"|"11530554"
"weak medium granular structure"|"Yes"|"28274719"|"11530511"
"weak medium angular blocky structure"|"Yes"|"28274733"|"11530770"
"weak fine granular structure"|"Yes"|"28274734"|"11530771"
"structureless massive structure"|"Yes"|"28274735"|"11530562"
"structureless massive structure"|"Yes"|"28274736"|"11530867"
"weak medium granular structure"|"Yes"|"28274750"|"11530865"
"moderate medium columnar structure"|"Yes"|"28274751"|"11530866"
"moderate coarse granular structure"|"Yes"|"28273963"|"11529946"
"strong fine and medium granular structure"|"Yes"|"28273968"|"11530636"
"weak medium subangular blocky structure parting to strong medium granular structure"|"Yes"|"28273970"|"11530592"
"weak fine subangular blocky structure parting to weak fine granular structure"|"Yes"|"28273977"|"11530812"
"moderate very fine and fine angular blocky structure"|"Yes"|"28273979"|"11530813"
"moderate medium blocky structure"|"Yes"|"28273988"|"11530450"
"moderate medium granular structure"|"Yes"|"28273993"|"11530642"
"moderate medium angular blocky structure parting to strong medium granular structure"|"Yes"|"28273995"|"11530796"
"structureless massive structure"|"Yes"|"28274002"|"11530032"
"moderate medium subangular blocky structure"|"Yes"|"28274004"|"11530808"
"moderate medium subangular blocky structure"|"Yes"|"28274011"|"11530035"
"weak coarse subangular blocky structure"|"Yes"|"28274018"|"11530814"
"moderate fine and medium granular structure"|"Yes"|"28274020"|"11530815"
"weak medium prismatic structure parting to moderate medium subangular blocky structure"|"Yes"|"28274027"|"11530926"
"moderate medium subangular blocky structure"|"Yes"|"28274043"|"11529952"
"strong fine and medium granular structure"|"Yes"|"28274045"|"11529953"
"moderate medium granular structure"|"Yes"|"28274047"|"11530036"
"moderate medium subangular blocky structure"|"Yes"|"28274093"|"11530041"
"moderate fine granular structure"|"Yes"|"28274095"|"11530585"
"moderate fine subangular blocky structure"|"Yes"|"28274097"|"11530586"
"strong medium granular structure"|"Yes"|"28274102"|"11530240"
"weak medium angular blocky structure"|"Yes"|"28274104"|"11530719"
"moderate fine granular structure"|"Yes"|"28274120"|"11530126"
"moderate medium subangular blocky structure"|"Yes"|"28274122"|"11530127"
"moderate medium angular blocky structure"|"Yes"|"28274127"|"11530242"
"moderate fine granular structure"|"Yes"|"28274129"|"11530243"
"weak very fine granular structure"|"Yes"|"28274138"|"11530128"
"moderate medium subangular blocky structure"|"Yes"|"28274145"|"11530723"
"moderate medium granular structure"|"Yes"|"28274147"|"11530246"
"weak medium prismatic structure parting to moderate medium subangular blocky structure"|"Yes"|"28274152"|"11529962"
"weak medium prismatic structure parting to moderate medium subangular blocky structure"|"Yes"|"28274154"|"11529963"
"weak medium subangular blocky structure parting to moderate medium and coarse granular structure"|"Yes"|"28274163"|"11530334"
"weak medium prismatic structure parting to moderate medium subangular blocky structure"|"Yes"|"28274170"|"11530132"
"weak coarse prismatic structure"|"Yes"|"28274172"|"11530048"
"moderate medium granular structure"|"Yes"|"28274177"|"11530336"
"weak medium blocky structure"|"Yes"|"28274229"|"11529971"
"weak medium angular blocky structure"|"Yes"|"28274236"|"11530329"
"massive"|"Yes"|"28274238"|"11530330"
"moderate fine blocky structure"|"Yes"|"28274245"|"11530737"
"strong fine and medium granular structure"|"Yes"|"28274252"|"11530058"
"weak medium blocky structure"|"Yes"|"28274261"|"11530410"
"moderate medium granular structure"|"Yes"|"28274306"|"11530060"
"moderate medium granular structure"|"Yes"|"28274311"|"11530358"
"weak medium subangular blocky structure parting to strong medium granular structure"|"Yes"|"28274320"|"11530022"
"moderate medium prismatic structure parting to moderate fine and medium angular blocky structure"|"Yes"|"28274327"|"11530192"
"weak fine granular structure"|"Yes"|"28274329"|"11530145"
"weak medium prismatic structure parting to weak medium subangular blocky structure"|"Yes"|"28274331"|"11530700"
"weak coarse prismatic structure"|"Yes"|"28274336"|"11529981"
"moderate medium prismatic structure parting to moderate fine and medium angular blocky structure"|"Yes"|"28274338"|"11530515"
"moderate fine granular structure"|"Yes"|"28274354"|"11529982"
"moderate fine subangular blocky structure"|"Yes"|"28274356"|"11529983"
"moderate medium subangular blocky structure"|"Yes"|"28274361"|"11530519"
"weak fine granular structure"|"Yes"|"28274363"|"11530282"
"weak coarse prismatic structure parting to moderate medium subangular blocky structure"|"Yes"|"28274370"|"11530284"
"weak coarse prismatic structure"|"Yes"|"28274372"|"11530285"
"weak medium subangular blocky structure parting to moderate medium granular structure"|"Yes"|"28274379"|"11530200"
"weak coarse prismatic structure"|"Yes"|"28274381"|"11530522"
"weak fine granular structure"|"Yes"|"28274386"|"11530211"
"weak coarse subangular blocky structure"|"Yes"|"28274388"|"11530212"
"weak coarse subangular blocky structure"|"Yes"|"28274420"|"11530152"
"weak very fine granular structure"|"Yes"|"28274422"|"11530483"
"weak coarse angular blocky structure"|"Yes"|"28274429"|"11530154"
"structureless massive structure"|"Yes"|"28274454"|"11530487"
"moderate medium angular blocky structure"|"Yes"|"28274456"|"11530489"
"structureless massive structure"|"Yes"|"28274461"|"11529993"
"moderate medium subangular blocky structure"|"Yes"|"28274463"|"11530531"
"weak fine granular structure"|"Yes"|"28274470"|"11530365"
"moderate fine subangular blocky structure"|"Yes"|"28274472"|"11530367"
"moderate medium granular structure"|"Yes"|"28274479"|"11530750"
"weak medium angular blocky structure"|"Yes"|"28274481"|"11530752"
"strong fine subangular blocky structure parting to moderate medium and coarse granular structure"|"Yes"|"28274486"|"11530301"
"weak medium angular blocky structure"|"Yes"|"28274488"|"11530108"
"weak coarse blocky structure"|"Yes"|"28274495"|"11530490"
"strong fine subangular blocky structure parting to moderate medium and coarse granular structure"|"Yes"|"28274497"|"11530910"
"moderate coarse angular blocky structure"|"Yes"|"28274504"|"11530675"
"moderate medium angular blocky structure"|"Yes"|"28274506"|"11530302"
"weak coarse blocky structure"|"Yes"|"28274511"|"11529996"
"moderate medium angular blocky structure"|"Yes"|"28274513"|"11529997"
"moderate fine granular structure"|"Yes"|"28274520"|"11530078"
"weak medium subangular blocky structure"|"Yes"|"28274522"|"11530080"
"moderate medium granular structure"|"Yes"|"28274529"|"11530398"
"moderate medium angular blocky structure"|"Yes"|"28274536"|"11530426"
"weak fine granular structure"|"Yes"|"28274538"|"11530536"
"strong medium granular structure"|"Yes"|"28274561"|"11530431"
"moderate medium granular structure"|"Yes"|"28274565"|"11530540"
"moderate fine granular structure"|"Yes"|"28274572"|"11530537"
"weak medium blocky structure"|"Yes"|"28274579"|"11530538"
"weak medium blocky structure"|"Yes"|"28274581"|"11530539"
"weak medium blocky structure"|"Yes"|"28274588"|"11530541"
"weak medium blocky structure"|"Yes"|"28274590"|"11530542"
"moderate medium angular blocky structure"|"Yes"|"28274595"|"11530167"
"moderate fine and medium granular structure"|"Yes"|"28274597"|"11530168"
"weak medium blocky structure"|"Yes"|"28274604"|"11530857"
"moderate medium granular structure"|"Yes"|"28274606"|"11530498"
"strong medium granular structure"|"Yes"|"28274613"|"11530854"
"weak medium blocky structure"|"Yes"|"28274615"|"11530759"
"moderate medium subangular blocky structure"|"Yes"|"28274620"|"11530435"
"weak fine subangular blocky structure parting to weak fine granular structure"|"Yes"|"28274640"|"11530172"
"moderate coarse granular structure"|"Yes"|"28273962"|"11530111"
"moderate medium granular structure"|"Yes"|"28273969"|"11530794"
"moderate medium angular blocky structure parting to strong medium granular structure"|"Yes"|"28273971"|"11530795"
"moderate medium angular blocky structure parting to strong very fine angular blocky structure"|"Yes"|"28273978"|"11530606"
"moderate fine angular blocky structure"|"Yes"|"28273980"|"11530607"
"moderate fine blocky structure"|"Yes"|"28273985"|"11529948"
"moderate medium granular structure, and -- Error in Exists On --"|"Yes"|"28273987"|"11530449"
"weak medium subangular blocky structure parting to strong medium granular structure"|"Yes"|"28273994"|"11530593"
"weak fine granular structure"|"Yes"|"28274003"|"11530603"
"weak medium subangular blocky structure"|"Yes"|"28274005"|"11530604"
"moderate medium subangular blocky structure"|"Yes"|"28274010"|"11530034"
"moderate medium subangular blocky structure"|"Yes"|"28274012"|"11530116"
"moderate fine and medium subangular blocky structure"|"Yes"|"28274021"|"11530609"
"strong fine and medium granular structure"|"Yes"|"28274046"|"11530118"
"moderate medium subangular blocky structure"|"Yes"|"28274094"|"11530042"
"moderate medium granular structure"|"Yes"|"28274096"|"11530789"
"weak medium angular blocky structure"|"Yes"|"28274103"|"11530328"
"massive"|"Yes"|"28274105"|"11530720"
"moderate medium subangular blocky structure"|"Yes"|"28274121"|"11529960"
"moderate coarse angular blocky structure"|"Yes"|"28274128"|"11530332"
"weak fine subangular blocky structure parting to moderate medium granular structure"|"Yes"|"28274130"|"11530333"
"moderate medium angular blocky structure"|"Yes"|"28274135"|"11530397"
"moderate medium subangular blocky structure"|"Yes"|"28274144"|"11530722"
"weak medium prismatic structure parting to moderate medium subangular blocky structure"|"Yes"|"28274153"|"11530129"
"weak fine granular structure"|"Yes"|"28274155"|"11530130"
"moderate medium subangular blocky structure"|"Yes"|"28274160"|"11530325"
"strong fine subangular blocky structure parting to moderate medium and coarse granular structure"|"Yes"|"28274162"|"11530245"
"weak medium angular blocky structure"|"Yes"|"28274164"|"11530728"
"weak medium prismatic structure parting to moderate medium subangular blocky structure"|"Yes"|"28274169"|"11529964"
"weak medium platy structure"|"Yes"|"28274171"|"11529965"
"moderate medium angular blocky structure"|"Yes"|"28274178"|"11530730"
"strong medium granular structure"|"Yes"|"28274228"|"11530137"
"weak medium blocky structure"|"Yes"|"28274230"|"11530138"
"weak medium angular blocky structure"|"Yes"|"28274237"|"11530241"
"moderate coarse granular structure"|"Yes"|"28274244"|"11530348"
"moderate fine blocky structure"|"Yes"|"28274246"|"11530738"
"strong fine and medium granular structure"|"Yes"|"28274253"|"11530059"
"moderate coarse granular structure"|"Yes"|"28274255"|"11530739"
"weak medium blocky structure"|"Yes"|"28274262"|"11530411"
"strong medium granular structure"|"Yes"|"28274264"|"11530255"
"moderate medium subangular blocky structure"|"Yes"|"28274312"|"11530264"
"moderate coarse granular structure"|"Yes"|"28274314"|"11530188"
"moderate medium granular structure"|"Yes"|"28274319"|"11530190"
"moderate medium angular blocky structure parting to strong medium granular structure"|"Yes"|"28274321"|"11530191"
"weak medium prismatic structure parting to weak medium subangular blocky structure"|"Yes"|"28274328"|"11530317"
"moderate medium prismatic structure parting to moderate medium subangular blocky structure"|"Yes"|"28274330"|"11529979"
"moderate fine granular structure"|"Yes"|"28274337"|"11530024"
"weak medium granular structure"|"Yes"|"28274339"|"11530093"
"moderate medium granular structure"|"Yes"|"28274355"|"11530147"
"weak fine granular structure"|"Yes"|"28274362"|"11530195"
"weak coarse subangular blocky structure"|"Yes"|"28274364"|"11530196"
"weak coarse prismatic structure parting to moderate medium subangular blocky structure"|"Yes"|"28274369"|"11530197"
"weak coarse prismatic structure"|"Yes"|"28274371"|"11530198"
"weak coarse prismatic structure parting to moderate medium subangular blocky structure"|"Yes"|"28274378"|"11530286"
"moderate fine and medium granular structure"|"Yes"|"28274380"|"11530287"
"weak fine granular structure"|"Yes"|"28274387"|"11530298"
"weak coarse subangular blocky structure"|"Yes"|"28274389"|"11530528"
"moderate fine subangular blocky structure"|"Yes"|"28274419"|"11529986"
"weak very fine granular structure"|"Yes"|"28274421"|"11529987"
"weak medium prismatic structure parting to moderate medium subangular blocky structure"|"Yes"|"28274423"|"11530484"
"weak medium subangular blocky structure"|"Yes"|"28274428"|"11529989"
"moderate coarse columnar structure"|"Yes"|"28274455"|"11530488"
"moderate fine and medium granular structure"|"Yes"|"28274462"|"11530530"
"moderate medium angular blocky structure"|"Yes"|"28274464"|"11530671"
"moderate medium angular blocky structure"|"Yes"|"28274471"|"11530366"
"moderate fine granular structure"|"Yes"|"28274473"|"11530074"
"weak medium angular blocky structure"|"Yes"|"28274478"|"11530680"
"weak medium angular blocky structure"|"Yes"|"28274480"|"11530751"
"weak medium subangular blocky structure parting to moderate medium and coarse granular structure"|"Yes"|"28274487"|"11530107"
"structureless massive structure"|"Yes"|"28274489"|"11530363"
"weak coarse blocky structure"|"Yes"|"28274496"|"11530491"
"weak medium subangular blocky structure parting to moderate medium and coarse granular structure"|"Yes"|"28274498"|"11530911"
"moderate medium angular blocky structure"|"Yes"|"28274503"|"11530674"
"weak fine granular structure"|"Yes"|"28274505"|"11530679"
"weak fine granular structure"|"Yes"|"28274512"|"11530162"
"moderate fine subangular blocky structure"|"Yes"|"28274514"|"11530163"
"weak fine subangular blocky structure parting to moderate medium granular structure"|"Yes"|"28274521"|"11530079"
"weak coarse angular blocky structure"|"Yes"|"28274523"|"11530164"
"weak medium subangular blocky structure"|"Yes"|"28274528"|"11530909"
"moderate medium angular blocky structure"|"Yes"|"28274530"|"11530399"
"moderate coarse angular blocky structure"|"Yes"|"28274537"|"11530427"
"moderate fine granular structure"|"Yes"|"28274539"|"11530274"
"moderate medium angular blocky structure"|"Yes"|"28274562"|"11530754"
"moderate medium granular structure"|"Yes"|"28274564"|"11530755"
"weak fine granular structure"|"Yes"|"28274571"|"11530275"
"strong medium granular structure"|"Yes"|"28274578"|"11530276"
"weak medium blocky structure"|"Yes"|"28274580"|"11530277"
"strong medium granular structure"|"Yes"|"28274587"|"11530756"
"weak medium blocky structure"|"Yes"|"28274589"|"11530757"
"moderate fine and medium subangular blocky structure"|"Yes"|"28274598"|"11530001"
"weak medium blocky structure"|"Yes"|"28274603"|"11530856"
"weak medium blocky structure"|"Yes"|"28274614"|"11530545"
"moderate medium subangular blocky structure"|"Yes"|"28274621"|"11530549"
"weak fine subangular blocky structure parting to weak fine granular structure"|"Yes"|"28274639"|"11530003"
"weak medium blocky structure"|"Yes"|"28274646"|"11530758"
"moderate fine blocky structure"|"Yes"|"28274653"|"11530764"
"weak fine subangular blocky structure parting to weak fine granular structure"|"Yes"|"28274657"|"11530086"
"strong fine subangular blocky structure parting to moderate medium and coarse granular structure"|"Yes"|"28273973"|"11530799"
"weak medium subangular blocky structure parting to moderate medium and coarse granular structure"|"Yes"|"28273974"|"11530643"
"weak medium angular blocky structure"|"Yes"|"28273975"|"11530644"
"structureless massive structure"|"Yes"|"28273976"|"11530645"
"strong coarse columnar structure parting to moderate medium blocky structure"|"Yes"|"28273990"|"11530186"
"strong fine and medium granular structure"|"Yes"|"28273991"|"11530788"
"strong fine and medium granular structure"|"Yes"|"28273992"|"11530583"
"structureless massive structure"|"Yes"|"28274006"|"11530809"
"weak medium granular structure"|"Yes"|"28274007"|"11530611"
"structureless massive structure"|"Yes"|"28274008"|"11530816"
"moderate fine granular structure"|"Yes"|"28274009"|"11530033"
"weak very fine granular structure"|"Yes"|"28274023"|"11530610"
"weak medium prismatic structure parting to moderate medium subangular blocky structure"|"Yes"|"28274024"|"11530923"
"weak medium prismatic structure parting to moderate medium subangular blocky structure"|"Yes"|"28274025"|"11530924"
"weak medium prismatic structure parting to moderate medium subangular blocky structure"|"Yes"|"28274026"|"11530925"
"moderate medium granular structure"|"Yes"|"28274041"|"11530452"
"moderate medium granular structure"|"Yes"|"28274042"|"11530453"
"moderate medium granular structure"|"Yes"|"28274091"|"11530039"
"moderate medium subangular blocky structure"|"Yes"|"28274092"|"11530040"
"moderate fine and medium granular structure"|"Yes"|"28274124"|"11530725"
"moderate medium subangular blocky structure"|"Yes"|"28274125"|"11530726"
"moderate medium angular blocky structure"|"Yes"|"28274126"|"11530727"
"weak medium prismatic structure parting to moderate medium subangular blocky structure"|"Yes"|"28274139"|"11530043"
"weak medium prismatic structure parting to moderate medium subangular blocky structure"|"Yes"|"28274140"|"11530044"
"weak medium prismatic structure parting to moderate medium subangular blocky structure"|"Yes"|"28274141"|"11530045"
"weak very fine granular structure"|"Yes"|"28274142"|"11529961"
"moderate fine granular structure"|"Yes"|"28274143"|"11530721"
"moderate medium angular blocky structure"|"Yes"|"28274156"|"11530463"
"moderate fine subangular blocky structure"|"Yes"|"28274157"|"11530464"
"moderate fine granular structure"|"Yes"|"28274158"|"11530324"
"moderate medium subangular blocky structure"|"Yes"|"28274159"|"11530237"
"moderate fine granular structure"|"Yes"|"28274173"|"11530326"
"moderate medium subangular blocky structure"|"Yes"|"28274174"|"11530714"
"moderate medium subangular blocky structure"|"Yes"|"28274175"|"11530715"
"moderate fine granular structure"|"Yes"|"28274240"|"11530347"
"weak fine granular structure"|"Yes"|"28274241"|"11530251"
"moderate coarse granular structure"|"Yes"|"28274243"|"11530252"
"moderate coarse granular structure"|"Yes"|"28274256"|"11530253"
"moderate fine blocky structure"|"Yes"|"28274257"|"11530349"
"moderate fine blocky structure"|"Yes"|"28274258"|"11530254"
"weak medium blocky structure"|"Yes"|"28274260"|"11530409"
"strong medium granular structure"|"Yes"|"28274307"|"11530061"
"moderate medium angular blocky structure"|"Yes"|"28274308"|"11530062"
"moderate medium granular structure"|"Yes"|"28274310"|"11530263"
"weak medium prismatic structure parting to weak medium subangular blocky structure"|"Yes"|"28274323"|"11530382"
"weak fine granular structure"|"Yes"|"28274324"|"11529978"
"moderate medium prismatic structure parting to moderate medium subangular blocky structure"|"Yes"|"28274325"|"11530144"
"moderate fine granular structure"|"Yes"|"28274326"|"11530023"
"structureless massive structure"|"Yes"|"28274340"|"11530094"
"moderate medium granular structure"|"Yes"|"28274341"|"11530025"
"weak medium angular blocky structure"|"Yes"|"28274342"|"11530279"
"weak medium angular blocky structure"|"Yes"|"28274343"|"11530026"
"weak coarse subangular blocky structure"|"Yes"|"28274357"|"11530148"
"moderate medium granular structure"|"Yes"|"28274358"|"11530516"
"moderate medium subangular blocky structure"|"Yes"|"28274359"|"11530517"
"moderate medium subangular blocky structure"|"Yes"|"28274360"|"11530518"
"moderate fine granular structure"|"Yes"|"28274373"|"11530479"
"moderate medium granular structure"|"Yes"|"28274374"|"11530480"
"moderate fine subangular blocky structure"|"Yes"|"28274375"|"11530481"
"weak coarse subangular blocky structure"|"Yes"|"28274376"|"11530482"
"weak coarse prismatic structure parting to moderate medium subangular blocky structure"|"Yes"|"28274377"|"11530199"
"weak coarse subangular blocky structure"|"Yes"|"28274390"|"11530529"
"weak medium prismatic structure parting to moderate medium subangular blocky structure"|"Yes"|"28274424"|"11530485"
"weak medium prismatic structure parting to moderate medium subangular blocky structure"|"Yes"|"28274425"|"11530486"
"moderate fine granular structure"|"Yes"|"28274426"|"11529988"
"weak fine subangular blocky structure parting to moderate medium granular structure"|"Yes"|"28274427"|"11530153"
"strong fine subangular blocky structure parting to moderate medium and coarse granular structure"|"Yes"|"28274458"|"11530157"
"weak medium subangular blocky structure parting to moderate medium and coarse granular structure"|"Yes"|"28274459"|"11529992"
"weak medium angular blocky structure"|"Yes"|"28274460"|"11530158"
"moderate medium prismatic structure parting to moderate fine and medium angular blocky structure"|"Yes"|"28274474"|"11530075"
"moderate fine granular structure"|"Yes"|"28274475"|"11530304"
"moderate fine granular structure"|"Yes"|"28274476"|"11530218"
"weak fine and medium angular blocky structure"|"Yes"|"28274477"|"11530305"
"weak fine granular structure"|"Yes"|"28274490"|"11530303"
"moderate medium angular blocky structure"|"Yes"|"28274491"|"11530217"
"moderate fine subangular blocky structure"|"Yes"|"28274492"|"11530364"
"weak medium granular structure"|"Yes"|"28274493"|"11529995"
"weak medium granular structure"|"Yes"|"28274494"|"11530160"
"moderate fine subangular blocky structure"|"Yes"|"28274507"|"11530216"
"weak medium granular structure"|"Yes"|"28274508"|"11530492"
"weak medium granular structure"|"Yes"|"28274509"|"11530493"
"weak coarse blocky structure"|"Yes"|"28274510"|"11530161"
"moderate medium granular structure"|"Yes"|"28274525"|"11530798"
"moderate medium granular structure"|"Yes"|"28274526"|"11530598"
"strong fine and medium granular structure"|"Yes"|"28274557"|"11530497"
"strong fine and medium granular structure"|"Yes"|"28274558"|"11529999"
"moderate medium granular structure"|"Yes"|"28274560"|"11530430"
"moderate fine and medium granular structure"|"Yes"|"28274574"|"11530753"
"moderate medium subangular blocky structure"|"Yes"|"28274575"|"11530843"
"moderate medium angular blocky structure"|"Yes"|"28274576"|"11530844"
"moderate coarse angular blocky structure"|"Yes"|"28274577"|"11530845"
"strong fine and medium granular structure"|"Yes"|"28274592"|"11530850"
"strong fine and medium granular structure"|"Yes"|"28274593"|"11530851"
"moderate medium granular structure"|"Yes"|"28274594"|"11530083"
"moderate medium angular blocky structure"|"Yes"|"28274607"|"11530499"
"moderate fine and medium granular structure"|"Yes"|"28274609"|"11530500"
"strong fine and medium granular structure"|"Yes"|"28274662"|"11530006"
"moderate coarse granular structure"|"Yes"|"28274664"|"11530505"
"weak medium blocky structure"|"Yes"|"28274671"|"11530762"
"weak medium granular structure"|"Yes"|"28274712"|"11530510"
"structureless massive structure"|"Yes"|"28274714"|"11530649"
"weak fine granular structure"|"Yes"|"28274721"|"11530655"
"weak medium subangular blocky structure"|"Yes"|"28274723"|"11530657"
"weak fine granular structure"|"Yes"|"28274730"|"11530560"
"weak medium angular blocky structure"|"Yes"|"28274732"|"11530561"
"moderate medium granular structure"|"Yes"|"28274737"|"11530010"
"moderate medium angular blocky structure parting to strong medium granular structure"|"Yes"|"28274739"|"11530011"
"moderate coarse granular structure"|"Yes"|"28274746"|"11530767"
"moderate fine blocky structure"|"Yes"|"28274748"|"11530864"
"moderate medium angular blocky structure parting to strong medium granular structure"|"Yes"|"28274755"|"11530089"
"strong medium granular structure"|"Yes"|"28274757"|"11530016"
"moderate medium granular structure"|"Yes"|"28274762"|"11530555"
"moderate medium angular blocky structure"|"Yes"|"28274764"|"11530556"
"moderate medium granular structure"|"Yes"|"28274771"|"11530512"
"weak medium angular blocky structure"|"Yes"|"28274773"|"11530514"
"weak medium subangular blocky structure"|"Yes"|"28274780"|"11530805"
"strong medium prismatic structure parting to moderate fine subangular blocky structure"|"Yes"|"28274864"|"11530014"
"weak very fine and fine granular structure"|"Yes"|"28274871"|"11530318"
"weak medium subangular blocky structure"|"Yes"|"28274873"|"11530384"
"weak medium subangular blocky structure"|"Yes"|"28274880"|"11530702"
"moderate medium granular structure"|"Yes"|"28274889"|"11530234"
"strong medium prismatic structure parting to moderate fine subangular blocky structure"|"Yes"|"28274891"|"11530877"
"moderate medium granular structure parting to moderate medium subangular blocky structure"|"Yes"|"28274898"|"11530875"
"moderate medium granular structure"|"Yes"|"28274905"|"11530229"
"moderate medium prismatic structure parting to moderate fine subangular blocky structure"|"Yes"|"28274923"|"11530572"
"weak very fine and fine granular structure"|"Yes"|"28274930"|"11530625"
"weak medium subangular blocky structure"|"Yes"|"28274932"|"11530577"
"moderate medium subangular blocky structure"|"Yes"|"28274939"|"11530710"
"moderate medium subangular blocky structure"|"Yes"|"28274941"|"11530709"
"moderate fine prismatic structure parting to moderate fine subangular blocky structure"|"Yes"|"28274946"|"11530574"
"weak medium prismatic structure parting to moderate medium subangular blocky structure"|"Yes"|"28274948"|"11530879"
"weak very fine granular structure"|"Yes"|"28274955"|"11530576"
"massive"|"Yes"|"28274957"|"11530605"
"moderate medium subangular blocky structure"|"Yes"|"28274964"|"11530713"
"moderate medium subangular blocky structure"|"Yes"|"28274966"|"11530712"
"moderate fine granular structure"|"Yes"|"28275014"|"11530937"
"moderate medium prismatic structure parting to moderate medium subangular blocky structure"|"Yes"|"28275016"|"11530839"
"moderate medium subangular blocky structure"|"Yes"|"28275023"|"11530940"
"massive"|"Yes"|"28275030"|"11530404"
"weak medium blocky structure"|"Yes"|"28274645"|"11530853"
"weak medium blocky structure"|"Yes"|"28274647"|"11530543"
"moderate fine blocky structure"|"Yes"|"28274654"|"11530553"
"weak fine subangular blocky structure parting to weak fine granular structure"|"Yes"|"28274656"|"11530085"
"moderate coarse granular structure"|"Yes"|"28274663"|"11530504"
"moderate fine blocky structure"|"Yes"|"28274665"|"11530506"
"weak medium blocky structure"|"Yes"|"28274670"|"11530547"
"weak medium blocky structure"|"Yes"|"28274672"|"11530548"
"weak fine granular structure"|"Yes"|"28274713"|"11530648"
"structureless massive structure"|"Yes"|"28274715"|"11530801"
"weak medium granular structure"|"Yes"|"28274720"|"11530180"
"moderate medium subangular blocky structure"|"Yes"|"28274722"|"11530656"
"structureless massive structure"|"Yes"|"28274729"|"11530446"
"moderate medium granular structure"|"Yes"|"28274731"|"11530769"
"weak medium subangular blocky structure parting to strong medium granular structure"|"Yes"|"28274738"|"11530181"
"moderate coarse granular structure"|"Yes"|"28274745"|"11530558"
"moderate fine blocky structure"|"Yes"|"28274747"|"11530863"
"weak medium subangular blocky structure parting to strong medium granular structure"|"Yes"|"28274754"|"11530088"
"strong medium granular structure"|"Yes"|"28274763"|"11530766"
"weak medium angular blocky structure"|"Yes"|"28274772"|"11530513"
"moderate fine granular structure"|"Yes"|"28274774"|"11530590"
"moderate medium subangular blocky structure"|"Yes"|"28274779"|"11530915"
"structureless massive structure"|"Yes"|"28274781"|"11530601"
"moderate medium prismatic structure parting to moderate fine subangular blocky structure"|"Yes"|"28274863"|"11530015"
"weak medium prismatic structure parting to moderate medium subangular blocky structure"|"Yes"|"28274865"|"11530569"
"weak very fine granular structure"|"Yes"|"28274872"|"11530383"
"weak coarse subangular blocky structure"|"Yes"|"28274874"|"11530385"
"weak fine subangular blocky structure parting to moderate medium granular structure"|"Yes"|"28274879"|"11530701"
"weak coarse angular blocky structure"|"Yes"|"28274881"|"11530703"
"moderate medium subangular blocky structure"|"Yes"|"28274888"|"11530235"
"moderate medium subangular blocky structure"|"Yes"|"28274890"|"11530323"
"weak medium prismatic structure parting to moderate medium subangular blocky structure"|"Yes"|"28274897"|"11530876"
"massive"|"Yes"|"28274899"|"11530810"
"weak coarse subangular blocky structure"|"Yes"|"28274904"|"11530884"
"moderate medium angular blocky structure"|"Yes"|"28274906"|"11530319"
"weak fine granular structure"|"Yes"|"28274913"|"11530321"
"moderate fine granular structure"|"Yes"|"28274915"|"11530232"
"strong medium prismatic structure parting to moderate fine subangular blocky structure"|"Yes"|"28274922"|"11530778"
"moderate fine prismatic structure parting to moderate fine subangular blocky structure"|"Yes"|"28274924"|"11530779"
"weak very fine granular structure"|"Yes"|"28274931"|"11530782"
"moderate medium granular structure"|"Yes"|"28274940"|"11530708"
"moderate medium granular structure parting to moderate medium subangular blocky structure"|"Yes"|"28274949"|"11530878"
"moderate medium granular structure"|"Yes"|"28274965"|"11530711"
"weak very fine granular structure"|"Yes"|"28275013"|"11530665"
"moderate fine and medium subangular blocky structure"|"Yes"|"28275015"|"11530938"
"moderate medium subangular blocky structure"|"Yes"|"28275022"|"11530939"
"moderate medium subangular blocky structure"|"Yes"|"28275024"|"11530941"
"weak coarse prismatic structure"|"Yes"|"28275029"|"11530403"
"moderate medium subangular blocky structure"|"Yes"|"28275031"|"11530405"
"moderate fine and medium subangular blocky structure"|"Yes"|"28274610"|"11530169"
"moderate medium angular blocky structure parting to strong very fine angular blocky structure"|"Yes"|"28274641"|"11530004"
"moderate fine angular blocky structure"|"Yes"|"28274642"|"11530173"
"weak fine subangular blocky structure"|"Yes"|"28274643"|"11530084"
"strong medium granular structure"|"Yes"|"28274644"|"11530852"
"moderate medium angular blocky structure parting to strong very fine angular blocky structure"|"Yes"|"28274658"|"11530087"
"moderate fine angular blocky structure"|"Yes"|"28274659"|"11530174"
"weak fine subangular blocky structure"|"Yes"|"28274660"|"11530005"
"strong fine and medium granular structure"|"Yes"|"28274661"|"11530175"
"weak medium granular structure"|"Yes"|"28274711"|"11530509"
"structureless massive structure"|"Yes"|"28274724"|"11530806"
"weak fine granular structure"|"Yes"|"28274725"|"11530768"
"moderate medium subangular blocky structure"|"Yes"|"28274726"|"11530443"
"weak medium subangular blocky structure"|"Yes"|"28274727"|"11530444"
"weak medium subangular blocky structure"|"Yes"|"28274728"|"11530445"
"moderate medium granular structure"|"Yes"|"28274741"|"11530860"
"strong medium granular structure"|"Yes"|"28274742"|"11530861"
"moderate medium angular blocky structure"|"Yes"|"28274743"|"11530862"
"weak medium granular structure"|"Yes"|"28274758"|"11530182"
"moderate medium columnar structure"|"Yes"|"28274759"|"11530012"
"weak medium blocky structure"|"Yes"|"28274760"|"11530183"
"moderate medium prismatic structure parting to moderate fine and medium angular blocky structure"|"Yes"|"28274775"|"11530792"
"weak medium granular structure"|"Yes"|"28274776"|"11530902"
"weak medium granular structure"|"Yes"|"28274777"|"11530903"
"weak fine granular structure"|"Yes"|"28274778"|"11530914"
"strong medium prismatic structure parting to moderate fine subangular blocky structure"|"Yes"|"28274859"|"11530776"
"moderate fine prismatic structure parting to moderate fine subangular blocky structure"|"Yes"|"28274860"|"11530185"
"massive"|"Yes"|"28274876"|"11530918"
"moderate fine granular structure"|"Yes"|"28274878"|"11530230"
"strong medium prismatic structure parting to moderate fine subangular blocky structure"|"Yes"|"28274893"|"11530570"
"moderate medium prismatic structure parting to moderate fine subangular blocky structure"|"Yes"|"28274894"|"11530777"
"moderate fine prismatic structure parting to moderate fine subangular blocky structure"|"Yes"|"28274895"|"11530571"
"weak medium subangular blocky structure"|"Yes"|"28274908"|"11530387"
"moderate medium granular structure"|"Yes"|"28274910"|"11530231"
"moderate medium granular structure"|"Yes"|"28274911"|"11530386"
"weak medium prismatic structure parting to moderate medium subangular blocky structure"|"Yes"|"28274926"|"11530621"
"moderate medium granular structure parting to moderate medium subangular blocky structure"|"Yes"|"28274927"|"11530620"
"massive"|"Yes"|"28274928"|"11530811"
"strong medium prismatic structure parting to moderate fine subangular blocky structure"|"Yes"|"28274942"|"11530880"
"strong medium prismatic structure parting to moderate fine subangular blocky structure"|"Yes"|"28274944"|"11530573"
"moderate medium prismatic structure parting to moderate fine subangular blocky structure"|"Yes"|"28274945"|"11530780"
"weak very fine granular structure"|"Yes"|"28274959"|"11530184"
"weak medium subangular blocky structure"|"Yes"|"28274960"|"11530013"
"weak coarse subangular blocky structure"|"Yes"|"28274961"|"11530090"
"weak very fine and fine granular structure"|"Yes"|"28274962"|"11530575"
"weak medium prismatic structure parting to moderate medium subangular blocky structure"|"Yes"|"28275009"|"11530667"
"weak medium prismatic structure parting to moderate medium subangular blocky structure"|"Yes"|"28275010"|"11530824"
"weak medium prismatic structure parting to moderate medium subangular blocky structure"|"Yes"|"28275011"|"11530838"
"moderate fine granular structure"|"Yes"|"28275012"|"11530666"
"moderate fine granular structure"|"Yes"|"28275026"|"11530827"
"weak fine granular structure"|"Yes"|"28275027"|"11530343"
"weak medium granular structure"|"Yes"|"28275028"|"11530402"
"weak medium blocky structure"|"Yes"|"28274752"|"11530559"
"moderate coarse granular structure"|"Yes"|"28274766"|"11530440"
"moderate coarse granular structure"|"Yes"|"28274767"|"11530441"
"moderate fine blocky structure"|"Yes"|"28274768"|"11530442"
"moderate fine blocky structure"|"Yes"|"28274769"|"11530557"
"moderate medium granular structure parting to moderate medium subangular blocky structure"|"Yes"|"28274866"|"11530775"
"moderate medium subangular blocky structure"|"Yes"|"28274868"|"11530619"
"moderate medium subangular blocky structure"|"Yes"|"28274869"|"11530618"
"moderate medium granular structure"|"Yes"|"28274870"|"11530617"
"moderate medium granular structure"|"Yes"|"28274883"|"11530320"
"moderate medium granular structure"|"Yes"|"28274884"|"11530704"
"weak medium subangular blocky structure"|"Yes"|"28274886"|"11530705"
"weak very fine and fine granular structure"|"Yes"|"28274901"|"11530881"
"weak very fine granular structure"|"Yes"|"28274902"|"11530882"
"weak medium subangular blocky structure"|"Yes"|"28274903"|"11530883"
"moderate medium subangular blocky structure"|"Yes"|"28274917"|"11530236"
"moderate medium granular structure"|"Yes"|"28274918"|"11530706"
"moderate medium subangular blocky structure"|"Yes"|"28274919"|"11530707"
"strong medium prismatic structure parting to moderate fine subangular blocky structure"|"Yes"|"28274920"|"11530622"
"weak coarse subangular blocky structure"|"Yes"|"28274933"|"11530783"
"weak medium subangular blocky structure parting to moderate fine granular structure"|"Yes"|"28274935"|"11530233"
"weak medium angular blocky structure, and moderate fine angular blocky structure"|"Yes"|"28274936"|"11530322"
"weak medium subangular blocky structure"|"Yes"|"28274950"|"11530781"
"weak coarse subangular blocky structure"|"Yes"|"28274951"|"11530623"
"weak very fine and fine granular structure"|"Yes"|"28274952"|"11530624"
"massive"|"Yes"|"28274953"|"11530658"
"weak coarse subangular blocky structure"|"Yes"|"28275017"|"11530825"
"moderate coarse subangular blocky structure"|"Yes"|"28275018"|"11530840"
"moderate medium granular structure"|"Yes"|"28275019"|"11530826"
"moderate medium angular blocky structure"|"Yes"|"28275020"|"11530668"
