# Supplementary material for: Hydrologic-Process-Based Soil Texture Classifications for Improved Visualization of Landscape Function
Source: PLoS One. 2015 Jun 29;10(6):e0131299. doi: 10.1371/journal.pone.0131299 (PMC4488316; doi:10.1371/journal.pone.0131299)
Supplement: S1 Data — Spatial, tabular and soil database files for the Oklahoma region that was used for creating the soil maps downloaded from the NRCS Web Soil Survey. (ZIP) [file pone.0131299.s001.zip › wss_aoi_2014-09-16_15-16-25/tabular/chtexgrp.txt]

"SICL"|"No "|"Yes"|"Silty clay loam"|"28273962"|"55427286"
"SIC"|"No "|"No "|"Silty clay"|"28273963"|"55428180"
"SICL"|"No "|"Yes"|"Silty clay loam"|"28273963"|"55428181"
"SIC"|"No "|"Yes"|"Silty clay"|"28273964"|"55427787"
"SIC"|"No "|"Yes"|"Silty clay"|"28273965"|"55427786"
"BR"|"No "|"Yes"|"Bedrock"|"28273966"|"55427785"
"SICL"|"No "|"Yes"|"Silty clay loam"|"28273967"|"55429202"
"BR"|"No "|"Yes"|"Bedrock"|"28273968"|"55429203"
"SICL"|"No "|"Yes"|"Silty clay loam"|"28273969"|"55428482"
"SICL"|"No "|"Yes"|"Silty clay loam"|"28273970"|"55428900"
"SICL"|"No "|"No "|"Silty clay loam"|"28273971"|"55428483"
"SIC"|"No "|"Yes"|"Silty clay"|"28273971"|"55428484"
"BR"|"No "|"Yes"|"Bedrock"|"28273972"|"55428074"
"SIL"|"No "|"Yes"|"Silt loam"|"28273973"|"55428426"
"SIL"|"No "|"No "|"Silt loam"|"28273974"|"55428270"
"SICL"|"No "|"Yes"|"Silty clay loam"|"28273974"|"55428271"
"SIC"|"No "|"Yes"|"Silty clay"|"28273975"|"55428272"
"C"|"No "|"No "|"Clay"|"28273975"|"55428273"
"SICL"|"No "|"No "|"Silty clay loam"|"28273975"|"55428274"
"SIC"|"No "|"Yes"|"Silty clay"|"28273976"|"55428275"
"C"|"No "|"No "|"Clay"|"28273976"|"55428276"
"SICL"|"No "|"No "|"Silty clay loam"|"28273976"|"55428277"
"SICL"|"No "|"Yes"|"Silty clay loam"|"28273977"|"55428455"
"SICL"|"No "|"Yes"|"Silty clay loam"|"28273978"|"55428099"
"SIC"|"No "|"No "|"Silty clay"|"28273978"|"55428100"
"SICL"|"No "|"Yes"|"Silty clay loam"|"28273979"|"55428456"
"SIC"|"No "|"No "|"Silty clay"|"28273979"|"55428457"
"SIC"|"No "|"Yes"|"Silty clay"|"28273980"|"55428101"
"SIC"|"No "|"Yes"|"Silty clay"|"28273981"|"55428745"
"CL"|"No "|"No "|"Clay loam"|"28273981"|"55428746"
"SICL"|"No "|"Yes"|"Silty clay loam"|"28273982"|"55427784"
"SIC"|"No "|"No "|"Silty clay"|"28273983"|"55428174"
"SICL"|"No "|"Yes"|"Silty clay loam"|"28273983"|"55428175"
"SIC"|"No "|"Yes"|"Silty clay"|"28273984"|"55427278"
"SIC"|"No "|"Yes"|"Silty clay"|"28273985"|"55428173"
"BR"|"No "|"Yes"|"Bedrock"|"28273986"|"55427277"
"SIL"|"No "|"Yes"|"Silt loam"|"28273987"|"55428566"
"SIC"|"No "|"Yes"|"Silty clay"|"28273988"|"55428563"
"CL"|"No "|"No "|"Clay loam"|"28273988"|"55428564"
"SICL"|"No "|"No "|"Silty clay loam"|"28273988"|"55428565"
"BR"|"No "|"Yes"|"Bedrock"|"28273989"|"55428562"
"SICL"|"No "|"No "|"Silty clay loam"|"28273990"|"55428991"
"CL"|"No "|"No "|"Clay loam"|"28273990"|"55428992"
"SIC"|"No "|"Yes"|"Silty clay"|"28273990"|"55428993"
"SICL"|"No "|"Yes"|"Silty clay loam"|"28273991"|"55429132"
"BR"|"No "|"Yes"|"Bedrock"|"28273992"|"55429305"
"SICL"|"No "|"Yes"|"Silty clay loam"|"28273993"|"55428269"
"SICL"|"No "|"Yes"|"Silty clay loam"|"28273994"|"55428075"
"SICL"|"No "|"No "|"Silty clay loam"|"28273995"|"55428420"
"SIC"|"No "|"Yes"|"Silty clay"|"28273995"|"55428421"
"BR"|"No "|"Yes"|"Bedrock"|"28273996"|"55428076"
"VFSL"|"No "|"Yes"|"Very fine sandy loam"|"28273997"|"55427276"
"SIL"|"No "|"No "|"Silt loam"|"28273998"|"55428170"
"L"|"No "|"No "|"Loam"|"28273998"|"55428171"
"VFSL"|"No "|"Yes"|"Very fine sandy loam"|"28273998"|"55428172"
"SICL"|"No "|"Yes"|"Silty clay loam"|"28273999"|"55427274"
"CL"|"No "|"No "|"Clay loam"|"28273999"|"55427275"
"SICL"|"No "|"Yes"|"Silty clay loam"|"28274000"|"55428168"
"CL"|"No "|"No "|"Clay loam"|"28274000"|"55428169"
"L"|"No "|"No "|"Loam"|"28274001"|"55427271"
"SICL"|"No "|"No "|"Silty clay loam"|"28274001"|"55427272"
"CL"|"No "|"Yes"|"Clay loam"|"28274001"|"55427273"
"CL"|"No "|"No "|"Clay loam"|"28274002"|"55427781"
"L"|"No "|"No "|"Loam"|"28274002"|"55427782"
"FSL"|"No "|"Yes"|"Fine sandy loam"|"28274002"|"55427783"
"SIL"|"No "|"Yes"|"Silt loam"|"28274003"|"55428093"
"SICL"|"No "|"Yes"|"Silty clay loam"|"28274004"|"55428445"
"CL"|"No "|"No "|"Clay loam"|"28274004"|"55428446"
"SIL"|"No "|"No "|"Silt loam"|"28274004"|"55428447"
"SICL"|"No "|"Yes"|"Silty clay loam"|"28274005"|"55428094"
"CL"|"No "|"No "|"Clay loam"|"28274005"|"55428095"
"SIL"|"No "|"No "|"Silt loam"|"28274005"|"55428096"
"SICL"|"No "|"Yes"|"Silty clay loam"|"28274006"|"55428448"
"CL"|"No "|"No "|"Clay loam"|"28274006"|"55428449"
"SIL"|"No "|"No "|"Silt loam"|"28274006"|"55428450"
"SIL"|"No "|"Yes"|"Silt loam"|"28274007"|"55428109"
"SIL"|"No "|"Yes"|"Silt loam"|"28274008"|"55428463"
"SICL"|"No "|"No "|"Silty clay loam"|"28274008"|"55428464"
"L"|"No "|"Yes"|"Loam"|"28274009"|"55427780"
"FSL"|"No "|"No "|"Fine sandy loam"|"28274010"|"55427778"
"L"|"No "|"Yes"|"Loam"|"28274010"|"55427779"
"SCL"|"No "|"Yes"|"Sandy clay loam"|"28274011"|"55427776"
"CL"|"No "|"No "|"Clay loam"|"28274011"|"55427777"
"FSL"|"No "|"No "|"Fine sandy loam"|"28274012"|"55427268"
"SCL"|"No "|"Yes"|"Sandy clay loam"|"28274012"|"55427269"
"CL"|"No "|"No "|"Clay loam"|"28274012"|"55427270"
"BR"|"No "|"Yes"|"Bedrock"|"28274013"|"55428167"
"L"|"No "|"Yes"|"Loam"|"28274014"|"55428747"
"L"|"No "|"No "|"Loam"|"28274015"|"55428748"
"CL"|"No "|"Yes"|"Clay loam"|"28274015"|"55428749"
"L"|"No "|"No "|"Loam"|"28274016"|"55428750"
"CL"|"No "|"Yes"|"Clay loam"|"28274016"|"55428751"
"SCL"|"No "|"No "|"Sandy clay loam"|"28274016"|"55428752"
"CL"|"No "|"Yes"|"Clay loam"|"28274017"|"55428102"
"SCL"|"No "|"No "|"Sandy clay loam"|"28274017"|"55428103"
"CL"|"No "|"Yes"|"Clay loam"|"28274018"|"55428458"
"SCL"|"No "|"No "|"Sandy clay loam"|"28274018"|"55428459"
"FSL"|"No "|"No "|"Fine sandy loam"|"28274018"|"55428460"
"BR"|"No "|"Yes"|"Bedrock"|"28274019"|"55428104"
"FSL"|"No "|"Yes"|"Fine sandy loam"|"28274020"|"55428461"
"L"|"No "|"No "|"Loam"|"28274021"|"55428105"
"VFSL"|"No "|"No "|"Very fine sandy loam"|"28274021"|"55428106"
"FSL"|"No "|"Yes"|"Fine sandy loam"|"28274021"|"55428107"
"BR"|"No "|"Yes"|"Bedrock"|"28274022"|"55428462"
"SIL"|"No "|"Yes"|"Silt loam"|"28274023"|"55428108"
"SICL"|"No "|"Yes"|"Silty clay loam"|"28274024"|"55428753"
"CL"|"No "|"No "|"Clay loam"|"28274024"|"55428754"
"SIC"|"No "|"Yes"|"Silty clay"|"28274025"|"55428755"
"C"|"No "|"No "|"Clay"|"28274025"|"55428756"
"SICL"|"No "|"No "|"Silty clay loam"|"28274025"|"55428757"
"SIC"|"No "|"Yes"|"Silty clay"|"28274026"|"55428758"
"C"|"No "|"No "|"Clay"|"28274026"|"55428759"
"SIC"|"No "|"Yes"|"Silty clay"|"28274027"|"55428760"
"C"|"No "|"No "|"Clay"|"28274027"|"55428761"
"SICL"|"No "|"No "|"Silty clay loam"|"28274027"|"55428762"
"SIL"|"No "|"Yes"|"Silt loam"|"28274041"|"55428558"
"CL"|"No "|"No "|"Clay loam"|"28274042"|"55428555"
"L"|"No "|"No "|"Loam"|"28274042"|"55428556"
"SIL"|"No "|"Yes"|"Silt loam"|"28274042"|"55428557"
"CL"|"No "|"No "|"Clay loam"|"28274043"|"55428163"
"SICL"|"No "|"Yes"|"Silty clay loam"|"28274043"|"55428164"
"BR"|"No "|"Yes"|"Bedrock"|"28274044"|"55427266"
"CB-SICL"|"No "|"Yes"|"Cobbly silty clay loam"|"28274045"|"55428162"
"BR"|"No "|"Yes"|"Bedrock"|"28274046"|"55427265"
"SIL"|"No "|"Yes"|"Silt loam"|"28274047"|"55427775"
"SIL"|"No "|"No "|"Silt loam"|"28274048"|"55427772"
"CL"|"No "|"No "|"Clay loam"|"28274048"|"55427773"
"SICL"|"No "|"Yes"|"Silty clay loam"|"28274048"|"55427774"
"CL"|"No "|"No "|"Clay loam"|"28274049"|"55427770"
"SICL"|"No "|"Yes"|"Silty clay loam"|"28274049"|"55427771"
"BR"|"No "|"Yes"|"Bedrock"|"28274050"|"55427769"
"BR"|"No "|"Yes"|"Bedrock"|"28274051"|"55429248"
"SIL"|"No "|"Yes"|"Silt loam"|"28274091"|"55427856"
"CL"|"No "|"No "|"Clay loam"|"28274092"|"55427854"
"SICL"|"No "|"Yes"|"Silty clay loam"|"28274092"|"55427855"
"SICL"|"No "|"No "|"Silty clay loam"|"28274093"|"55427851"
"C"|"No "|"No "|"Clay"|"28274093"|"55427852"
"SIC"|"No "|"Yes"|"Silty clay"|"28274093"|"55427853"
"SICL"|"No "|"No "|"Silty clay loam"|"28274094"|"55427848"
"C"|"No "|"No "|"Clay"|"28274094"|"55427849"
"SIC"|"No "|"Yes"|"Silty clay"|"28274094"|"55427850"
"SIL"|"No "|"Yes"|"Silt loam"|"28274095"|"55429309"
"SICL"|"No "|"Yes"|"Silty clay loam"|"28274096"|"55429133"
"CL"|"No "|"No "|"Clay loam"|"28274096"|"55429134"
"SIL"|"No "|"No "|"Silt loam"|"28274096"|"55429135"
"SICL"|"No "|"Yes"|"Silty clay loam"|"28274097"|"55429310"
"CL"|"No "|"No "|"Clay loam"|"28274097"|"55429311"
"SICL"|"No "|"Yes"|"Silty clay loam"|"28274098"|"55429204"
"CL"|"No "|"No "|"Clay loam"|"28274098"|"55429205"
"SIC"|"No "|"No "|"Silty clay"|"28274098"|"55429206"
"L"|"No "|"Yes"|"Loam"|"28274099"|"55428469"
"L"|"No "|"Yes"|"Loam"|"28274100"|"55428114"
"VFSL"|"No "|"No "|"Very fine sandy loam"|"28274100"|"55428115"
"FSL"|"No "|"No "|"Fine sandy loam"|"28274100"|"55428116"
"BR"|"No "|"Yes"|"Bedrock"|"28274101"|"55428470"
"SICL"|"No "|"Yes"|"Silty clay loam"|"28274102"|"55429024"
"C"|"No "|"No "|"Clay"|"28274103"|"55428931"
"CL"|"No "|"No "|"Clay loam"|"28274103"|"55428932"
"SIC"|"No "|"Yes"|"Silty clay"|"28274103"|"55428933"
"SIC"|"No "|"Yes"|"Silty clay"|"28274104"|"55428813"
"C"|"No "|"No "|"Clay"|"28274104"|"55428814"
"CL"|"No "|"No "|"Clay loam"|"28274104"|"55428815"
"BR"|"No "|"Yes"|"Bedrock"|"28274105"|"55428812"
"L"|"No "|"Yes"|"Loam"|"28274117"|"55428620"
"FSL"|"No "|"No "|"Fine sandy loam"|"28274118"|"55428617"
"VFSL"|"No "|"No "|"Very fine sandy loam"|"28274118"|"55428618"
"L"|"No "|"Yes"|"Loam"|"28274118"|"55428619"
"BR"|"No "|"Yes"|"Bedrock"|"28274119"|"55428241"
"L"|"No "|"Yes"|"Loam"|"28274120"|"55427348"
"FSL"|"No "|"No "|"Fine sandy loam"|"28274121"|"55428239"
"L"|"No "|"Yes"|"Loam"|"28274121"|"55428240"
"SCL"|"No "|"Yes"|"Sandy clay loam"|"28274122"|"55427346"
"CL"|"No "|"No "|"Clay loam"|"28274122"|"55427347"
"BR"|"No "|"Yes"|"Bedrock"|"28274123"|"55427613"
"SIL"|"No "|"Yes"|"Silt loam"|"28274124"|"55428804"
"CL"|"No "|"No "|"Clay loam"|"28274125"|"55428802"
"SICL"|"No "|"Yes"|"Silty clay loam"|"28274125"|"55428803"
"SICL"|"No "|"No "|"Silty clay loam"|"28274126"|"55428799"
"C"|"No "|"No "|"Clay"|"28274126"|"55428800"
"SIC"|"No "|"Yes"|"Silty clay"|"28274126"|"55428801"
"SICL"|"No "|"No "|"Silty clay loam"|"28274127"|"55428505"
"C"|"No "|"No "|"Clay"|"28274127"|"55428506"
"SIC"|"No "|"Yes"|"Silty clay"|"28274127"|"55429019"
"SICL"|"No "|"No "|"Silty clay loam"|"28274128"|"55428920"
"C"|"No "|"Yes"|"Clay"|"28274128"|"55428921"
"SIC"|"No "|"No "|"Silty clay"|"28274128"|"55428922"
"L"|"No "|"Yes"|"Loam"|"28274129"|"55428504"
"SCL"|"No "|"No "|"Sandy clay loam"|"28274130"|"55428917"
"CL"|"No "|"No "|"Clay loam"|"28274130"|"55428918"
"L"|"No "|"Yes"|"Loam"|"28274130"|"55428919"
"CL"|"No "|"No "|"Clay loam"|"28274131"|"55428502"
"SCL"|"No "|"Yes"|"Sandy clay loam"|"28274131"|"55428503"
"CL"|"No "|"No "|"Clay loam"|"28274132"|"55428346"
"SICL"|"No "|"Yes"|"Silty clay loam"|"28274132"|"55428347"
"SIC"|"No "|"No "|"Silty clay"|"28274132"|"55428348"
"BR"|"No "|"Yes"|"Bedrock"|"28274133"|"55428345"
"SIL"|"No "|"Yes"|"Silt loam"|"28274134"|"55428344"
"SIC"|"No "|"Yes"|"Silty clay"|"28274135"|"55428342"
"C"|"No "|"No "|"Clay"|"28274135"|"55428343"
"BR"|"No "|"Yes"|"Bedrock"|"28274136"|"55428501"
"BR"|"No "|"Yes"|"Bedrock"|"28274137"|"55428916"
"CL"|"No "|"No "|"Clay loam"|"28274138"|"55427344"
"SICL"|"No "|"Yes"|"Silty clay loam"|"28274138"|"55427345"
"SICL"|"No "|"Yes"|"Silty clay loam"|"28274139"|"55427845"
"C"|"No "|"No "|"Clay"|"28274139"|"55427846"
"SIC"|"No "|"No "|"Silty clay"|"28274139"|"55427847"
"C"|"No "|"No "|"Clay"|"28274140"|"55427843"
"SIC"|"No "|"Yes"|"Silty clay"|"28274140"|"55427844"
"SICL"|"No "|"No "|"Silty clay loam"|"28274141"|"55427840"
"C"|"No "|"No "|"Clay"|"28274141"|"55427841"
"SIC"|"No "|"Yes"|"Silty clay"|"28274141"|"55427842"
"SIL"|"No "|"Yes"|"Silt loam"|"28274142"|"55428238"
"L"|"No "|"Yes"|"Loam"|"28274143"|"55428811"
"FSL"|"No "|"No "|"Fine sandy loam"|"28274144"|"55428809"
"L"|"No "|"Yes"|"Loam"|"28274144"|"55428810"
"SCL"|"No "|"Yes"|"Sandy clay loam"|"28274145"|"55428807"
"CL"|"No "|"No "|"Clay loam"|"28274145"|"55428808"
"BR"|"No "|"Yes"|"Bedrock"|"28274146"|"55428806"
"SIL"|"No "|"Yes"|"Silt loam"|"28274147"|"55428497"
"SIC"|"No "|"Yes"|"Silty clay"|"28274148"|"55428911"
"C"|"No "|"No "|"Clay"|"28274148"|"55428912"
"BR"|"No "|"Yes"|"Bedrock"|"28274149"|"55428496"
"SIL"|"No "|"Yes"|"Silt loam"|"28274150"|"55427839"
"CL"|"No "|"No "|"Clay loam"|"28274151"|"55427837"
"SICL"|"No "|"Yes"|"Silty clay loam"|"28274151"|"55427838"
"SICL"|"No "|"No "|"Silty clay loam"|"28274152"|"55428235"
"C"|"No "|"No "|"Clay"|"28274152"|"55428236"
"SIC"|"No "|"Yes"|"Silty clay"|"28274152"|"55428237"
"C"|"No "|"No "|"Clay"|"28274153"|"55427342"
"SIC"|"No "|"Yes"|"Silty clay"|"28274153"|"55427343"
"SICL"|"No "|"No "|"Silty clay loam"|"28274154"|"55428232"
"C"|"No "|"No "|"Clay"|"28274154"|"55428233"
"SIC"|"No "|"Yes"|"Silty clay"|"28274154"|"55428234"
"SIL"|"No "|"Yes"|"Silt loam"|"28274155"|"55427341"
"SIC"|"No "|"Yes"|"Silty clay"|"28274156"|"55428615"
"SICL"|"No "|"No "|"Silty clay loam"|"28274156"|"55428616"
"C"|"No "|"No "|"Clay"|"28274157"|"55428613"
"SIC"|"No "|"Yes"|"Silty clay"|"28274157"|"55428614"
"L"|"No "|"Yes"|"Loam"|"28274158"|"55428938"
"FSL"|"No "|"No "|"Fine sandy loam"|"28274159"|"55429029"
"L"|"No "|"Yes"|"Loam"|"28274159"|"55429030"
"SCL"|"No "|"Yes"|"Sandy clay loam"|"28274160"|"55428936"
"CL"|"No "|"No "|"Clay loam"|"28274160"|"55428937"
"BR"|"No "|"Yes"|"Bedrock"|"28274161"|"55429028"
"SIL"|"No "|"Yes"|"Silt loam"|"28274162"|"55428498"
"SICL"|"No "|"Yes"|"Silty clay loam"|"28274163"|"55428913"
"SIL"|"No "|"No "|"Silt loam"|"28274163"|"55428914"
"SICL"|"No "|"No "|"Silty clay loam"|"28274164"|"55428793"
"C"|"No "|"No "|"Clay"|"28274164"|"55428794"
"SIC"|"No "|"Yes"|"Silty clay"|"28274164"|"55428795"
"SICL"|"No "|"No "|"Silty clay loam"|"28274165"|"55428790"
"C"|"No "|"No "|"Clay"|"28274165"|"55428791"
"SIC"|"No "|"Yes"|"Silty clay"|"28274165"|"55428792"
"SIL"|"No "|"Yes"|"Silt loam"|"28274166"|"55428612"
"CL"|"No "|"No "|"Clay loam"|"28274167"|"55428610"
"SICL"|"No "|"Yes"|"Silty clay loam"|"28274167"|"55428611"
"SICL"|"No "|"No "|"Silty clay loam"|"28274168"|"55427338"
"C"|"No "|"No "|"Clay"|"28274168"|"55427339"
"SIC"|"No "|"Yes"|"Silty clay"|"28274168"|"55427340"
"C"|"No "|"No "|"Clay"|"28274169"|"55428230"
"SIC"|"No "|"Yes"|"Silty clay"|"28274169"|"55428231"
"SICL"|"No "|"No "|"Silty clay loam"|"28274170"|"55427335"
"C"|"No "|"No "|"Clay"|"28274170"|"55427336"
"SIC"|"No "|"Yes"|"Silty clay"|"28274170"|"55427337"
"SIL"|"No "|"Yes"|"Silt loam"|"28274171"|"55428229"
"SIL"|"No "|"No "|"Silt loam"|"28274172"|"55427834"
"L"|"No "|"No "|"Loam"|"28274172"|"55427835"
"SICL"|"No "|"Yes"|"Silty clay loam"|"28274172"|"55427836"
"L"|"No "|"Yes"|"Loam"|"28274173"|"55428935"
"FSL"|"No "|"No "|"Fine sandy loam"|"28274174"|"55428827"
"L"|"No "|"Yes"|"Loam"|"28274174"|"55428828"
"SCL"|"No "|"Yes"|"Sandy clay loam"|"28274175"|"55428825"
"CL"|"No "|"No "|"Clay loam"|"28274175"|"55428826"
"BR"|"No "|"Yes"|"Bedrock"|"28274176"|"55428824"
"SIL"|"No "|"Yes"|"Silt loam"|"28274177"|"55428910"
"SIC"|"No "|"Yes"|"Silty clay"|"28274178"|"55428788"
"C"|"No "|"No "|"Clay"|"28274178"|"55428789"
"BR"|"No "|"Yes"|"Bedrock"|"28274179"|"55428787"
"GR-SICL"|"No "|"Yes"|"Gravelly silty clay loam"|"28274228"|"55427327"
"SICL"|"No "|"Yes"|"Silty clay loam"|"28274229"|"55428218"
"SICL"|"No "|"No "|"Silty clay loam"|"28274230"|"55427325"
"SIC"|"No "|"Yes"|"Silty clay"|"28274230"|"55427326"
"SICL"|"No "|"No "|"Silty clay loam"|"28274231"|"55428216"
"SIC"|"No "|"Yes"|"Silty clay"|"28274231"|"55428217"
"BR"|"No "|"Yes"|"Bedrock"|"28274232"|"55428601"
"SICL"|"No "|"Yes"|"Silty clay loam"|"28274233"|"55428600"
"BR"|"No "|"Yes"|"Bedrock"|"28274234"|"55428599"
"SICL"|"No "|"Yes"|"Silty clay loam"|"28274235"|"55428805"
"C"|"No "|"No "|"Clay"|"28274236"|"55428928"
"CL"|"No "|"No "|"Clay loam"|"28274236"|"55428929"
"SIC"|"No "|"Yes"|"Silty clay"|"28274236"|"55428930"
"SIC"|"No "|"Yes"|"Silty clay"|"28274237"|"55429021"
"C"|"No "|"No "|"Clay"|"28274237"|"55429022"
"CL"|"No "|"No "|"Clay loam"|"28274237"|"55429023"
"BR"|"No "|"Yes"|"Bedrock"|"28274238"|"55428927"
"BR"|"No "|"Yes"|"Bedrock"|"28274239"|"55428500"
"L"|"No "|"Yes"|"Loam"|"28274240"|"55428960"
"GR-L"|"No "|"Yes"|"Gravelly loam"|"28274241"|"55429054"
"GR-CL"|"No "|"No "|"Gravelly clay loam"|"28274241"|"55429055"
"GR-FSL"|"No "|"No "|"Gravelly fine sandy loam"|"28274241"|"55429056"
"BR"|"No "|"Yes"|"Bedrock"|"28274242"|"55428959"
"SICL"|"No "|"Yes"|"Silty clay loam"|"28274243"|"55429053"
"SIC"|"No "|"No "|"Silty clay"|"28274244"|"55428957"
"SICL"|"No "|"Yes"|"Silty clay loam"|"28274244"|"55428958"
"SIC"|"No "|"Yes"|"Silty clay"|"28274245"|"55428845"
"SIC"|"No "|"Yes"|"Silty clay"|"28274246"|"55428844"
"BR"|"No "|"Yes"|"Bedrock"|"28274247"|"55428843"
"SICL"|"No "|"Yes"|"Silty clay loam"|"28274248"|"55427324"
"C"|"No "|"No "|"Clay"|"28274249"|"55428213"
"CL"|"No "|"No "|"Clay loam"|"28274249"|"55428214"
"SIC"|"No "|"Yes"|"Silty clay"|"28274249"|"55428215"
"SIC"|"No "|"Yes"|"Silty clay"|"28274250"|"55427817"
"C"|"No "|"No "|"Clay"|"28274250"|"55427818"
"CL"|"No "|"No "|"Clay loam"|"28274250"|"55427819"
"BR"|"No "|"Yes"|"Bedrock"|"28274251"|"55427816"
"SICL"|"No "|"Yes"|"Silty clay loam"|"28274252"|"55427815"
"BR"|"No "|"Yes"|"Bedrock"|"28274253"|"55427814"
"BR"|"No "|"Yes"|"Bedrock"|"28274254"|"55428915"
"SICL"|"No "|"Yes"|"Silty clay loam"|"28274255"|"55428842"
"SIC"|"No "|"No "|"Silty clay"|"28274256"|"55429051"
"SICL"|"No "|"Yes"|"Silty clay loam"|"28274256"|"55429052"
"SIC"|"No "|"Yes"|"Silty clay"|"28274257"|"55428956"
"SIC"|"No "|"Yes"|"Silty clay"|"28274258"|"55429050"
"BR"|"No "|"Yes"|"Bedrock"|"28274259"|"55428955"
"SICL"|"No "|"Yes"|"Silty clay loam"|"28274260"|"55429146"
"SICL"|"No "|"No "|"Silty clay loam"|"28274261"|"55428378"
"SIC"|"No "|"Yes"|"Silty clay"|"28274261"|"55429145"
"SICL"|"No "|"No "|"Silty clay loam"|"28274262"|"55428376"
"SIC"|"No "|"Yes"|"Silty clay"|"28274262"|"55428377"
"BR"|"No "|"Yes"|"Bedrock"|"28274263"|"55428375"
"GR-SICL"|"No "|"Yes"|"Gravelly silty clay loam"|"28274264"|"55429049"
"SIL"|"No "|"Yes"|"Silt loam"|"28274306"|"55427768"
"SIL"|"No "|"No "|"Silt loam"|"28274307"|"55427765"
"CL"|"No "|"No "|"Clay loam"|"28274307"|"55427766"
"SICL"|"No "|"Yes"|"Silty clay loam"|"28274307"|"55427767"
"CL"|"No "|"No "|"Clay loam"|"28274308"|"55427763"
"SICL"|"No "|"Yes"|"Silty clay loam"|"28274308"|"55427764"
"BR"|"No "|"Yes"|"Bedrock"|"28274309"|"55427762"
"SIL"|"No "|"Yes"|"Silt loam"|"28274310"|"55427915"
"CL"|"No "|"No "|"Clay loam"|"28274311"|"55427661"
"L"|"No "|"No "|"Loam"|"28274311"|"55427662"
"SIL"|"No "|"Yes"|"Silt loam"|"28274311"|"55427663"
"CL"|"No "|"No "|"Clay loam"|"28274312"|"55427913"
"SICL"|"No "|"Yes"|"Silty clay loam"|"28274312"|"55427914"
"BR"|"No "|"Yes"|"Bedrock"|"28274313"|"55427660"
"SICL"|"No "|"Yes"|"Silty clay loam"|"28274314"|"55427659"
"SIC"|"No "|"No "|"Silty clay"|"28274315"|"55427911"
"SICL"|"No "|"Yes"|"Silty clay loam"|"28274315"|"55427912"
"SIC"|"No "|"Yes"|"Silty clay"|"28274316"|"55427658"
"SIC"|"No "|"Yes"|"Silty clay"|"28274317"|"55427910"
"BR"|"No "|"Yes"|"Bedrock"|"28274318"|"55427657"
"SICL"|"No "|"Yes"|"Silty clay loam"|"28274319"|"55427656"
"SICL"|"No "|"Yes"|"Silty clay loam"|"28274320"|"55427909"
"SIC"|"No "|"Yes"|"Silty clay"|"28274321"|"55427654"
"SICL"|"No "|"No "|"Silty clay loam"|"28274321"|"55427655"
"BR"|"No "|"Yes"|"Bedrock"|"28274322"|"55427908"
"SICL"|"No "|"Yes"|"Silty clay loam"|"28274323"|"55428267"
"SIL"|"No "|"No "|"Silt loam"|"28274323"|"55428268"
"SIL"|"No "|"Yes"|"Silt loam"|"28274324"|"55428151"
"SIL"|"No "|"No "|"Silt loam"|"28274325"|"55427254"
"SICL"|"No "|"Yes"|"Silty clay loam"|"28274325"|"55427255"
"SIC"|"No "|"Yes"|"Silty clay"|"28274326"|"55427873"
"SIC"|"No "|"Yes"|"Silty clay"|"28274327"|"55427618"
"C"|"No "|"No "|"Clay"|"28274327"|"55427619"
"SICL"|"No "|"No "|"Silty clay loam"|"28274327"|"55427620"
"SICL"|"No "|"Yes"|"Silty clay loam"|"28274328"|"55428071"
"SIL"|"No "|"No "|"Silt loam"|"28274328"|"55428072"
"SIL"|"No "|"Yes"|"Silt loam"|"28274329"|"55427253"
"SIL"|"No "|"No "|"Silt loam"|"28274330"|"55428149"
"SICL"|"No "|"Yes"|"Silty clay loam"|"28274330"|"55428150"
"SICL"|"No "|"Yes"|"Silty clay loam"|"28274331"|"55428706"
"SIL"|"No "|"No "|"Silt loam"|"28274331"|"55428707"
"SIL"|"No "|"Yes"|"Silt loam"|"28274332"|"55428540"
"SIL"|"No "|"No "|"Silt loam"|"28274333"|"55428538"
"SICL"|"No "|"Yes"|"Silty clay loam"|"28274333"|"55428539"
"SIL"|"No "|"Yes"|"Silt loam"|"28274334"|"55428148"
"C"|"No "|"No "|"Clay"|"28274335"|"55427250"
"SICL"|"No "|"No "|"Silty clay loam"|"28274335"|"55427251"
"CL"|"No "|"No "|"Clay loam"|"28274335"|"55427252"
"SIC"|"No "|"Yes"|"Silty clay"|"28274335"|"55427612"
"SIC"|"No "|"Yes"|"Silty clay"|"28274336"|"55427870"
"C"|"No "|"No "|"Clay"|"28274336"|"55428145"
"SICL"|"No "|"No "|"Silty clay loam"|"28274336"|"55428146"
"CL"|"No "|"No "|"Clay loam"|"28274336"|"55428147"
"SIC"|"No "|"Yes"|"Silty clay"|"28274337"|"55427874"
"SIC"|"No "|"Yes"|"Silty clay"|"28274338"|"55427361"
"C"|"No "|"No "|"Clay"|"28274338"|"55427362"
"SICL"|"No "|"No "|"Silty clay loam"|"28274338"|"55427363"
"SIL"|"No "|"Yes"|"Silt loam"|"28274339"|"55427486"
"SIL"|"No "|"Yes"|"Silt loam"|"28274340"|"55427487"
"SICL"|"No "|"No "|"Silty clay loam"|"28274340"|"55427488"
"SICL"|"No "|"Yes"|"Silty clay loam"|"28274341"|"55427875"
"SICL"|"No "|"Yes"|"Silty clay loam"|"28274342"|"55427621"
"SICL"|"No "|"No "|"Silty clay loam"|"28274343"|"55427876"
"SIC"|"No "|"Yes"|"Silty clay"|"28274343"|"55427877"
"SIL"|"No "|"Yes"|"Silt loam"|"28274354"|"55428144"
"SIL"|"No "|"No "|"Silt loam"|"28274355"|"55427247"
"CL"|"No "|"No "|"Clay loam"|"28274355"|"55427248"
"SICL"|"No "|"Yes"|"Silty clay loam"|"28274355"|"55427249"
"CL"|"No "|"No "|"Clay loam"|"28274356"|"55428142"
"SICL"|"No "|"Yes"|"Silty clay loam"|"28274356"|"55428143"
"SIC"|"No "|"No "|"Silty clay"|"28274357"|"55427244"
"CL"|"No "|"No "|"Clay loam"|"28274357"|"55427245"
"SICL"|"No "|"Yes"|"Silty clay loam"|"28274357"|"55427246"
"SIL"|"No "|"Yes"|"Silt loam"|"28274358"|"55427364"
"SICL"|"No "|"Yes"|"Silty clay loam"|"28274359"|"55427365"
"CL"|"No "|"No "|"Clay loam"|"28274359"|"55427418"
"SIC"|"No "|"Yes"|"Silty clay"|"28274360"|"55427419"
"C"|"No "|"No "|"Clay"|"28274360"|"55427420"
"SICL"|"No "|"No "|"Silty clay loam"|"28274360"|"55427421"
"SIC"|"No "|"Yes"|"Silty clay"|"28274361"|"55427422"
"C"|"No "|"No "|"Clay"|"28274361"|"55427423"
"SICL"|"No "|"No "|"Silty clay loam"|"28274361"|"55427424"
"SIL"|"No "|"Yes"|"Silt loam"|"28274362"|"55427916"
"L"|"No "|"No "|"Loam"|"28274363"|"55427666"
"SIL"|"No "|"No "|"Silt loam"|"28274363"|"55427667"
"CL"|"No "|"No "|"Clay loam"|"28274363"|"55427668"
"SICL"|"No "|"Yes"|"Silty clay loam"|"28274363"|"55427669"
"CL"|"No "|"No "|"Clay loam"|"28274364"|"55427917"
"SICL"|"No "|"Yes"|"Silty clay loam"|"28274364"|"55427918"
"L"|"No "|"No "|"Loam"|"28274365"|"55427670"
"SIL"|"No "|"No "|"Silt loam"|"28274365"|"55427671"
"CL"|"No "|"No "|"Clay loam"|"28274365"|"55427672"
"SICL"|"No "|"Yes"|"Silty clay loam"|"28274365"|"55427673"
"L"|"No "|"Yes"|"Loam"|"28274366"|"55427524"
"SIL"|"No "|"No "|"Silt loam"|"28274366"|"55427525"
"CL"|"No "|"No "|"Clay loam"|"28274366"|"55427526"
"L"|"No "|"Yes"|"Loam"|"28274367"|"55427425"
"L"|"No "|"Yes"|"Loam"|"28274368"|"55427426"
"SCL"|"No "|"No "|"Sandy clay loam"|"28274369"|"55427919"
"CL"|"No "|"Yes"|"Clay loam"|"28274369"|"55427920"
"SCL"|"No "|"No "|"Sandy clay loam"|"28274370"|"55427674"
"CL"|"No "|"Yes"|"Clay loam"|"28274370"|"55427675"
"SCL"|"No "|"No "|"Sandy clay loam"|"28274371"|"55427921"
"CL"|"No "|"Yes"|"Clay loam"|"28274371"|"55427922"
"FSL"|"No "|"No "|"Fine sandy loam"|"28274372"|"55427676"
"VFSL"|"No "|"No "|"Very fine sandy loam"|"28274372"|"55427677"
"L"|"No "|"Yes"|"Loam"|"28274372"|"55427678"
"SIL"|"No "|"Yes"|"Silt loam"|"28274373"|"55428537"
"SIL"|"No "|"No "|"Silt loam"|"28274374"|"55428534"
"CL"|"No "|"No "|"Clay loam"|"28274374"|"55428535"
"SICL"|"No "|"Yes"|"Silty clay loam"|"28274374"|"55428536"
"CL"|"No "|"No "|"Clay loam"|"28274375"|"55428532"
"SICL"|"No "|"Yes"|"Silty clay loam"|"28274375"|"55428533"
"SIC"|"No "|"No "|"Silty clay"|"28274376"|"55428529"
"CL"|"No "|"No "|"Clay loam"|"28274376"|"55428530"
"SICL"|"No "|"Yes"|"Silty clay loam"|"28274376"|"55428531"
"SCL"|"No "|"Yes"|"Sandy clay loam"|"28274377"|"55427923"
"CL"|"No "|"No "|"Clay loam"|"28274377"|"55427924"
"SCL"|"No "|"Yes"|"Sandy clay loam"|"28274378"|"55427679"
"CL"|"No "|"No "|"Clay loam"|"28274378"|"55427680"
"SCL"|"No "|"Yes"|"Sandy clay loam"|"28274379"|"55427925"
"CL"|"No "|"No "|"Clay loam"|"28274379"|"55427926"
"FSL"|"No "|"Yes"|"Fine sandy loam"|"28274380"|"55427681"
"SCL"|"No "|"Yes"|"Sandy clay loam"|"28274381"|"55427427"
"CL"|"No "|"No "|"Clay loam"|"28274381"|"55427428"
"FSL"|"No "|"Yes"|"Fine sandy loam"|"28274382"|"55427429"
"VFSL"|"No "|"No "|"Very fine sandy loam"|"28274382"|"55427430"
"L"|"No "|"No "|"Loam"|"28274382"|"55427431"
"SIL"|"No "|"Yes"|"Silt loam"|"28274383"|"55427699"
"L"|"No "|"No "|"Loam"|"28274384"|"55427945"
"SIL"|"No "|"Yes"|"Silt loam"|"28274384"|"55427946"
"VFSL"|"No "|"No "|"Very fine sandy loam"|"28274384"|"55427947"
"L"|"No "|"No "|"Loam"|"28274385"|"55427700"
"SIL"|"No "|"Yes"|"Silt loam"|"28274385"|"55427701"
"FSL"|"No "|"No "|"Fine sandy loam"|"28274385"|"55427702"
"SIL"|"No "|"Yes"|"Silt loam"|"28274386"|"55427948"
"L"|"No "|"No "|"Loam"|"28274387"|"55427703"
"SIL"|"No "|"No "|"Silt loam"|"28274387"|"55427704"
"CL"|"No "|"No "|"Clay loam"|"28274387"|"55427705"
"SICL"|"No "|"Yes"|"Silty clay loam"|"28274387"|"55427706"
"CL"|"No "|"No "|"Clay loam"|"28274388"|"55427949"
"SICL"|"No "|"Yes"|"Silty clay loam"|"28274388"|"55427950"
"L"|"No "|"No "|"Loam"|"28274389"|"55427440"
"SIL"|"No "|"No "|"Silt loam"|"28274389"|"55427441"
"CL"|"No "|"No "|"Clay loam"|"28274389"|"55427442"
"SICL"|"No "|"Yes"|"Silty clay loam"|"28274389"|"55427443"
"L"|"No "|"Yes"|"Loam"|"28274390"|"55427444"
"SIL"|"No "|"No "|"Silt loam"|"28274390"|"55427445"
"CL"|"No "|"No "|"Clay loam"|"28274390"|"55427446"
"SIL"|"No "|"Yes"|"Silt loam"|"28274417"|"55427745"
"SIL"|"No "|"No "|"Silt loam"|"28274418"|"55427238"
"CL"|"No "|"No "|"Clay loam"|"28274418"|"55427239"
"SICL"|"No "|"Yes"|"Silty clay loam"|"28274418"|"55427240"
"CL"|"No "|"No "|"Clay loam"|"28274419"|"55428134"
"SICL"|"No "|"Yes"|"Silty clay loam"|"28274419"|"55428135"
"SIC"|"No "|"No "|"Silty clay"|"28274420"|"55427235"
"CL"|"No "|"No "|"Clay loam"|"28274420"|"55427236"
"SICL"|"No "|"Yes"|"Silty clay loam"|"28274420"|"55427237"
"SIL"|"No "|"Yes"|"Silt loam"|"28274421"|"55428133"
"CL"|"No "|"No "|"Clay loam"|"28274422"|"55428527"
"SICL"|"No "|"Yes"|"Silty clay loam"|"28274422"|"55428528"
"SICL"|"No "|"Yes"|"Silty clay loam"|"28274423"|"55428524"
"C"|"No "|"No "|"Clay"|"28274423"|"55428525"
"SIC"|"No "|"No "|"Silty clay"|"28274423"|"55428526"
"C"|"No "|"No "|"Clay"|"28274424"|"55428522"
"SIC"|"No "|"Yes"|"Silty clay"|"28274424"|"55428523"
"SICL"|"No "|"No "|"Silty clay loam"|"28274425"|"55428511"
"C"|"No "|"No "|"Clay"|"28274425"|"55428520"
"SIC"|"No "|"Yes"|"Silty clay"|"28274425"|"55428521"
"L"|"No "|"Yes"|"Loam"|"28274426"|"55428182"
"L"|"No "|"Yes"|"Loam"|"28274427"|"55427287"
"CL"|"No "|"No "|"Clay loam"|"28274427"|"55427288"
"SCL"|"No "|"No "|"Sandy clay loam"|"28274427"|"55427289"
"SCL"|"No "|"Yes"|"Sandy clay loam"|"28274428"|"55428183"
"CL"|"No "|"No "|"Clay loam"|"28274428"|"55428184"
"SIC"|"No "|"No "|"Silty clay"|"28274429"|"55427290"
"SICL"|"No "|"Yes"|"Silty clay loam"|"28274429"|"55427291"
"CL"|"No "|"No "|"Clay loam"|"28274429"|"55427292"
"BR"|"No "|"Yes"|"Bedrock"|"28274430"|"55427789"
"VAR"|"No "|"Yes"|"Variable"|"28274431"|"55427710"
"VAR"|"No "|"Yes"|"Variable"|"28274453"|"55427231"
"L"|"No "|"Yes"|"Loam"|"28274454"|"55428512"
"SICL"|"No "|"No "|"Silty clay loam"|"28274455"|"55428513"
"SIC"|"No "|"Yes"|"Silty clay"|"28274455"|"55428514"
"CL"|"No "|"No "|"Clay loam"|"28274455"|"55428515"
"SICL"|"No "|"No "|"Silty clay loam"|"28274456"|"55428516"
"SIC"|"No "|"Yes"|"Silty clay"|"28274456"|"55428517"
"CL"|"No "|"No "|"Clay loam"|"28274456"|"55428518"
"BR"|"No "|"Yes"|"Bedrock"|"28274457"|"55428519"
"SIL"|"No "|"Yes"|"Silt loam"|"28274458"|"55427232"
"SIL"|"No "|"No "|"Silt loam"|"28274459"|"55428131"
"SICL"|"No "|"Yes"|"Silty clay loam"|"28274459"|"55428132"
"SIC"|"No "|"Yes"|"Silty clay"|"28274460"|"55427233"
"C"|"No "|"No "|"Clay"|"28274460"|"55427234"
"SICL"|"No "|"No "|"Silty clay loam"|"28274460"|"55427293"
"SIC"|"No "|"Yes"|"Silty clay"|"28274461"|"55428185"
"C"|"No "|"No "|"Clay"|"28274461"|"55428186"
"SICL"|"No "|"No "|"Silty clay loam"|"28274461"|"55428187"
"SIL"|"No "|"Yes"|"Silt loam"|"28274462"|"55427447"
"SICL"|"No "|"Yes"|"Silty clay loam"|"28274463"|"55427448"
"CL"|"No "|"No "|"Clay loam"|"28274463"|"55427449"
"SICL"|"No "|"Yes"|"Silty clay loam"|"28274464"|"55427450"
"SIC"|"No "|"No "|"Silty clay"|"28274464"|"55427451"
"C"|"No "|"No "|"Clay"|"28274464"|"55427452"
"C"|"No "|"No "|"Clay"|"28274465"|"55427453"
"SIC"|"No "|"No "|"Silty clay"|"28274465"|"55427454"
"SICL"|"No "|"Yes"|"Silty clay loam"|"28274465"|"55427455"
"SIL"|"No "|"Yes"|"Silt loam"|"28274466"|"55427464"
"SIL"|"No "|"Yes"|"Silt loam"|"28274467"|"55427465"
"L"|"No "|"No "|"Loam"|"28274467"|"55427466"
"C"|"No "|"No "|"Clay"|"28274468"|"55427467"
"SICL"|"No "|"No "|"Silty clay loam"|"28274468"|"55427468"
"SIC"|"No "|"Yes"|"Silty clay"|"28274468"|"55427469"
"C"|"No "|"No "|"Clay"|"28274469"|"55427955"
"SICL"|"No "|"No "|"Silty clay loam"|"28274469"|"55427956"
"SIC"|"No "|"Yes"|"Silty clay"|"28274469"|"55427957"
"SIL"|"No "|"Yes"|"Silt loam"|"28274470"|"55427558"
"SICL"|"No "|"No "|"Silty clay loam"|"28274471"|"55427559"
"SIC"|"No "|"Yes"|"Silty clay"|"28274471"|"55427560"
"SIC"|"No "|"No "|"Silty clay"|"28274472"|"55427561"
"C"|"No "|"Yes"|"Clay"|"28274472"|"55427562"
"SIC"|"No "|"Yes"|"Silty clay"|"28274473"|"55427795"
"SIC"|"No "|"Yes"|"Silty clay"|"28274474"|"55427796"
"C"|"No "|"No "|"Clay"|"28274474"|"55427797"
"SICL"|"No "|"No "|"Silty clay loam"|"28274474"|"55427798"
"SIL"|"No "|"Yes"|"Silt loam"|"28274475"|"55427716"
"SICL"|"No "|"Yes"|"Silty clay loam"|"28274476"|"55427962"
"SIC"|"No "|"No "|"Silty clay"|"28274476"|"55427963"
"C"|"No "|"No "|"Clay"|"28274476"|"55427964"
"SICL"|"No "|"Yes"|"Silty clay loam"|"28274477"|"55427717"
"SIC"|"No "|"No "|"Silty clay"|"28274477"|"55427718"
"C"|"No "|"No "|"Clay"|"28274477"|"55427719"
"SICL"|"No "|"No "|"Silty clay loam"|"28274478"|"55427471"
"SIC"|"No "|"Yes"|"Silty clay"|"28274478"|"55427472"
"C"|"No "|"No "|"Clay"|"28274478"|"55427473"
"SICL"|"No "|"Yes"|"Silty clay loam"|"28274479"|"55427474"
"SICL"|"No "|"Yes"|"Silty clay loam"|"28274480"|"55427475"
"SICL"|"No "|"No "|"Silty clay loam"|"28274481"|"55427476"
"SIC"|"No "|"Yes"|"Silty clay"|"28274481"|"55427477"
"SIL"|"No "|"Yes"|"Silt loam"|"28274482"|"55427799"
"SIL"|"No "|"Yes"|"Silt loam"|"28274483"|"55427800"
"L"|"No "|"No "|"Loam"|"28274483"|"55427801"
"C"|"No "|"No "|"Clay"|"28274484"|"55428188"
"SICL"|"No "|"No "|"Silty clay loam"|"28274484"|"55428189"
"SIC"|"No "|"Yes"|"Silty clay"|"28274484"|"55428190"
"C"|"No "|"No "|"Clay"|"28274485"|"55427294"
"SICL"|"No "|"No "|"Silty clay loam"|"28274485"|"55427295"
"SIC"|"No "|"Yes"|"Silty clay"|"28274485"|"55427296"
"SIL"|"No "|"Yes"|"Silt loam"|"28274486"|"55427712"
"SIL"|"No "|"No "|"Silt loam"|"28274487"|"55427548"
"SICL"|"No "|"Yes"|"Silty clay loam"|"28274487"|"55427549"
"SIC"|"No "|"Yes"|"Silty clay"|"28274488"|"55427550"
"C"|"No "|"No "|"Clay"|"28274488"|"55427551"
"SICL"|"No "|"No "|"Silty clay loam"|"28274488"|"55427552"
"SIC"|"No "|"Yes"|"Silty clay"|"28274489"|"55427553"
"C"|"No "|"No "|"Clay"|"28274489"|"55427554"
"SICL"|"No "|"No "|"Silty clay loam"|"28274489"|"55427555"
"SIL"|"No "|"Yes"|"Silt loam"|"28274490"|"55427715"
"SICL"|"No "|"No "|"Silty clay loam"|"28274491"|"55427960"
"SIC"|"No "|"Yes"|"Silty clay"|"28274491"|"55427961"
"SIC"|"No "|"No "|"Silty clay"|"28274492"|"55427556"
"C"|"No "|"Yes"|"Clay"|"28274492"|"55427557"
"SIL"|"No "|"Yes"|"Silt loam"|"28274493"|"55428191"
"SIL"|"No "|"Yes"|"Silt loam"|"28274494"|"55427297"
"L"|"No "|"No "|"Loam"|"28274494"|"55427298"
"C"|"No "|"No "|"Clay"|"28274495"|"55428568"
"SICL"|"No "|"No "|"Silty clay loam"|"28274495"|"55428569"
"SIC"|"No "|"Yes"|"Silty clay"|"28274495"|"55428570"
"C"|"No "|"No "|"Clay"|"28274496"|"55428571"
"SICL"|"No "|"No "|"Silty clay loam"|"28274496"|"55428572"
"SIC"|"No "|"Yes"|"Silty clay"|"28274496"|"55428573"
"SIL"|"No "|"Yes"|"Silt loam"|"28274497"|"55428725"
"SIL"|"No "|"No "|"Silt loam"|"28274498"|"55428726"
"SICL"|"No "|"Yes"|"Silty clay loam"|"28274498"|"55428727"
"SIC"|"No "|"Yes"|"Silty clay"|"28274499"|"55428728"
"C"|"No "|"No "|"Clay"|"28274499"|"55428729"
"SICL"|"No "|"No "|"Silty clay loam"|"28274499"|"55428730"
"SIC"|"No "|"Yes"|"Silty clay"|"28274500"|"55428731"
"C"|"No "|"No "|"Clay"|"28274500"|"55428732"
"SICL"|"No "|"No "|"Silty clay loam"|"28274500"|"55428733"
"L"|"No "|"Yes"|"Loam"|"28274501"|"55427711"
"SICL"|"No "|"No "|"Silty clay loam"|"28274502"|"55427456"
"CL"|"No "|"Yes"|"Clay loam"|"28274502"|"55427457"
"C"|"No "|"Yes"|"Clay"|"28274503"|"55427458"
"SICL"|"No "|"No "|"Silty clay loam"|"28274503"|"55427459"
"SIC"|"No "|"No "|"Silty clay"|"28274503"|"55427460"
"C"|"No "|"Yes"|"Clay"|"28274504"|"55427461"
"SIC"|"No "|"No "|"Silty clay"|"28274504"|"55427462"
"SICL"|"No "|"No "|"Silty clay loam"|"28274504"|"55427463"
"SIL"|"No "|"Yes"|"Silt loam"|"28274505"|"55427470"
"SICL"|"No "|"No "|"Silty clay loam"|"28274506"|"55427713"
"SIC"|"No "|"Yes"|"Silty clay"|"28274506"|"55427714"
"SIC"|"No "|"No "|"Silty clay"|"28274507"|"55427958"
"C"|"No "|"Yes"|"Clay"|"28274507"|"55427959"
"SIL"|"No "|"Yes"|"Silt loam"|"28274508"|"55428574"
"SIL"|"No "|"Yes"|"Silt loam"|"28274509"|"55428575"
"L"|"No "|"No "|"Loam"|"28274509"|"55428576"
"C"|"No "|"No "|"Clay"|"28274510"|"55427299"
"SICL"|"No "|"No "|"Silty clay loam"|"28274510"|"55427300"
"SIC"|"No "|"Yes"|"Silty clay"|"28274510"|"55427301"
"C"|"No "|"No "|"Clay"|"28274511"|"55428192"
"SICL"|"No "|"No "|"Silty clay loam"|"28274511"|"55428193"
"SIC"|"No "|"Yes"|"Silty clay"|"28274511"|"55428194"
"SIL"|"No "|"Yes"|"Silt loam"|"28274512"|"55427302"
"SICL"|"No "|"No "|"Silty clay loam"|"28274513"|"55428195"
"SIC"|"No "|"Yes"|"Silty clay"|"28274513"|"55428196"
"SIC"|"No "|"No "|"Silty clay"|"28274514"|"55427303"
"C"|"No "|"Yes"|"Clay"|"28274514"|"55427304"
"SIL"|"No "|"Yes"|"Silt loam"|"28274515"|"55428427"
"SIL"|"No "|"No "|"Silt loam"|"28274516"|"55428084"
"SICL"|"No "|"Yes"|"Silty clay loam"|"28274516"|"55428085"
"SIC"|"No "|"Yes"|"Silty clay"|"28274517"|"55428278"
"C"|"No "|"No "|"Clay"|"28274517"|"55428279"
"SICL"|"No "|"No "|"Silty clay loam"|"28274517"|"55428280"
"SIC"|"No "|"Yes"|"Silty clay"|"28274518"|"55428281"
"C"|"No "|"No "|"Clay"|"28274518"|"55428282"
"SICL"|"No "|"No "|"Silty clay loam"|"28274518"|"55428283"
"L"|"No "|"Yes"|"Loam"|"28274520"|"55427803"
"L"|"No "|"Yes"|"Loam"|"28274521"|"55427804"
"CL"|"No "|"No "|"Clay loam"|"28274521"|"55427805"
"SCL"|"No "|"No "|"Sandy clay loam"|"28274521"|"55427806"
"SCL"|"No "|"Yes"|"Sandy clay loam"|"28274522"|"55427807"
"CL"|"No "|"No "|"Clay loam"|"28274522"|"55427808"
"SIC"|"No "|"Yes"|"Silty clay"|"28274523"|"55427305"
"SICL"|"No "|"No "|"Silty clay loam"|"28274523"|"55427306"
"CL"|"No "|"No "|"Clay loam"|"28274523"|"55427307"
"BR"|"No "|"Yes"|"Bedrock"|"28274524"|"55428197"
"FSL"|"No "|"Yes"|"Fine sandy loam"|"28274525"|"55428424"
"L"|"No "|"No "|"Loam"|"28274526"|"55428081"
"CL"|"No "|"No "|"Clay loam"|"28274526"|"55428082"
"SCL"|"No "|"Yes"|"Sandy clay loam"|"28274526"|"55428083"
"BR"|"No "|"Yes"|"Bedrock"|"28274527"|"55428425"
"SCL"|"No "|"Yes"|"Sandy clay loam"|"28274528"|"55428722"
"CL"|"No "|"No "|"Clay loam"|"28274528"|"55428723"
"L"|"No "|"No "|"Loam"|"28274528"|"55428724"
"SIL"|"No "|"Yes"|"Silt loam"|"28274529"|"55428339"
"SIC"|"No "|"Yes"|"Silty clay"|"28274530"|"55428337"
"C"|"No "|"No "|"Clay"|"28274530"|"55428338"
"BR"|"No "|"Yes"|"Bedrock"|"28274531"|"55428336"
"SIL"|"No "|"Yes"|"Silt loam"|"28274532"|"55427965"
"L"|"No "|"No "|"Loam"|"28274533"|"55427720"
"SIL"|"No "|"Yes"|"Silt loam"|"28274533"|"55427721"
"SICL"|"No "|"Yes"|"Silty clay loam"|"28274534"|"55427563"
"CL"|"No "|"No "|"Clay loam"|"28274534"|"55427564"
"CL"|"No "|"No "|"Clay loam"|"28274535"|"55427565"
"C"|"No "|"No "|"Clay"|"28274535"|"55427566"
"SIC"|"No "|"Yes"|"Silty clay"|"28274535"|"55427567"
"SICL"|"No "|"No "|"Silty clay loam"|"28274535"|"55427568"
"CL"|"No "|"No "|"Clay loam"|"28274536"|"55427569"
"C"|"No "|"No "|"Clay"|"28274536"|"55427570"
"SIC"|"No "|"Yes"|"Silty clay"|"28274536"|"55427571"
"SICL"|"No "|"No "|"Silty clay loam"|"28274536"|"55427572"
"CL"|"No "|"No "|"Clay loam"|"28274537"|"55427573"
"C"|"No "|"No "|"Clay"|"28274537"|"55427574"
"SIC"|"No "|"Yes"|"Silty clay"|"28274537"|"55427575"
"SICL"|"No "|"No "|"Silty clay loam"|"28274537"|"55427576"
"GR-FSL"|"No "|"No "|"Gravelly fine sandy loam"|"28274538"|"55427722"
"GR-CL"|"No "|"No "|"Gravelly clay loam"|"28274538"|"55427723"
"GR-L"|"No "|"Yes"|"Gravelly loam"|"28274538"|"55427724"
"L"|"No "|"Yes"|"Loam"|"28274539"|"55427966"
"BR"|"No "|"Yes"|"Bedrock"|"28274540"|"55427725"
"ST-SICL"|"No "|"Yes"|"Stony silty clay loam"|"28274557"|"55428584"
"BR"|"No "|"Yes"|"Bedrock"|"28274558"|"55428199"
"BR"|"No "|"Yes"|"Bedrock"|"28274559"|"55428341"
"SIL"|"No "|"Yes"|"Silt loam"|"28274560"|"55427581"
"SICL"|"No "|"Yes"|"Silty clay loam"|"28274561"|"55427582"
"CL"|"No "|"No "|"Clay loam"|"28274561"|"55427583"
"SIL"|"No "|"No "|"Silt loam"|"28274561"|"55427584"
"SICL"|"No "|"Yes"|"Silty clay loam"|"28274562"|"55427976"
"CL"|"No "|"No "|"Clay loam"|"28274562"|"55427977"
"BR"|"No "|"Yes"|"Bedrock"|"28274563"|"55427730"
"SIL"|"No "|"Yes"|"Silt loam"|"28274564"|"55427978"
"SIL"|"No "|"Yes"|"Silt loam"|"28274565"|"55427731"
"L"|"No "|"No "|"Loam"|"28274565"|"55427732"
"CL"|"No "|"No "|"Clay loam"|"28274565"|"55427733"
"SICL"|"No "|"Yes"|"Silty clay loam"|"28274566"|"55428647"
"CL"|"No "|"No "|"Clay loam"|"28274566"|"55428648"
"BR"|"No "|"Yes"|"Bedrock"|"28274567"|"55428649"
"SIL"|"No "|"Yes"|"Silt loam"|"28274568"|"55427309"
"C"|"No "|"No "|"Clay"|"28274569"|"55428200"
"SIC"|"No "|"Yes"|"Silty clay"|"28274569"|"55428201"
"BR"|"No "|"Yes"|"Bedrock"|"28274570"|"55427310"
"GR-FSL"|"No "|"No "|"Gravelly fine sandy loam"|"28274571"|"55427967"
"GR-CL"|"No "|"No "|"Gravelly clay loam"|"28274571"|"55427968"
"GR-L"|"No "|"Yes"|"Gravelly loam"|"28274571"|"55427969"
"L"|"No "|"Yes"|"Loam"|"28274572"|"55427726"
"BR"|"No "|"Yes"|"Bedrock"|"28274573"|"55427970"
"L"|"No "|"Yes"|"Loam"|"28274574"|"55427478"
"SICL"|"No "|"No "|"Silty clay loam"|"28274575"|"55427479"
"CL"|"No "|"Yes"|"Clay loam"|"28274575"|"55427480"
"C"|"No "|"Yes"|"Clay"|"28274576"|"55428636"
"SICL"|"No "|"No "|"Silty clay loam"|"28274576"|"55428637"
"SIC"|"No "|"No "|"Silty clay"|"28274576"|"55428638"
"C"|"No "|"Yes"|"Clay"|"28274577"|"55428639"
"SIC"|"No "|"No "|"Silty clay"|"28274577"|"55428640"
"SICL"|"No "|"No "|"Silty clay loam"|"28274577"|"55428641"
"CL"|"No "|"Yes"|"Clay loam"|"28274578"|"55427971"
"SICL"|"No "|"Yes"|"Silty clay loam"|"28274579"|"55427727"
"SIC"|"No "|"Yes"|"Silty clay"|"28274580"|"55427972"
"SICL"|"No "|"No "|"Silty clay loam"|"28274580"|"55427973"
"SIC"|"No "|"Yes"|"Silty clay"|"28274581"|"55427728"
"SICL"|"No "|"No "|"Silty clay loam"|"28274581"|"55427729"
"BR"|"No "|"Yes"|"Bedrock"|"28274582"|"55427577"
"SIL"|"No "|"Yes"|"Silt loam"|"28274583"|"55427809"
"C"|"No "|"No "|"Clay"|"28274584"|"55427810"
"SIC"|"No "|"Yes"|"Silty clay"|"28274584"|"55427811"
"BR"|"No "|"Yes"|"Bedrock"|"28274585"|"55427812"
"BR"|"No "|"Yes"|"Bedrock"|"28274586"|"55428340"
"CL"|"No "|"Yes"|"Clay loam"|"28274587"|"55427979"
"SICL"|"No "|"Yes"|"Silty clay loam"|"28274588"|"55427734"
"SIC"|"No "|"Yes"|"Silty clay"|"28274589"|"55427980"
"SICL"|"No "|"No "|"Silty clay loam"|"28274589"|"55427981"
"SIC"|"No "|"Yes"|"Silty clay"|"28274590"|"55427735"
"SICL"|"No "|"No "|"Silty clay loam"|"28274590"|"55427736"
"BR"|"No "|"Yes"|"Bedrock"|"28274591"|"55428650"
"SIL"|"No "|"Yes"|"Silt loam"|"28274592"|"55428651"
"BR"|"No "|"Yes"|"Bedrock"|"28274593"|"55428652"
"ST-SIL"|"No "|"Yes"|"Stony silt loam"|"28274594"|"55427813"
"C"|"No "|"No "|"Clay"|"28274595"|"55427311"
"SIC"|"No "|"Yes"|"Silty clay"|"28274595"|"55427312"
"BR"|"No "|"Yes"|"Bedrock"|"28274596"|"55428202"
"L"|"No "|"Yes"|"Loam"|"28274597"|"55427313"
"L"|"No "|"Yes"|"Loam"|"28274598"|"55428203"
"VFSL"|"No "|"No "|"Very fine sandy loam"|"28274598"|"55428204"
"FSL"|"No "|"No "|"Fine sandy loam"|"28274598"|"55428205"
"BR"|"No "|"Yes"|"Bedrock"|"28274599"|"55427314"
"BR"|"No "|"Yes"|"Bedrock"|"28274600"|"55428798"
"CL"|"No "|"Yes"|"Clay loam"|"28274601"|"55427988"
"SICL"|"No "|"Yes"|"Silty clay loam"|"28274602"|"55428656"
"SIC"|"No "|"Yes"|"Silty clay"|"28274603"|"55428657"
"SICL"|"No "|"No "|"Silty clay loam"|"28274603"|"55428658"
"SIC"|"No "|"Yes"|"Silty clay"|"28274604"|"55428659"
"SICL"|"No "|"No "|"Silty clay loam"|"28274604"|"55428660"
"BR"|"No "|"Yes"|"Bedrock"|"28274605"|"55428661"
"ST-SIL"|"No "|"Yes"|"Stony silt loam"|"28274606"|"55428585"
"C"|"No "|"No "|"Clay"|"28274607"|"55428586"
"SIC"|"No "|"Yes"|"Silty clay"|"28274607"|"55428587"
"BR"|"No "|"Yes"|"Bedrock"|"28274608"|"55428588"
"L"|"No "|"Yes"|"Loam"|"28274609"|"55428589"
"L"|"No "|"Yes"|"Loam"|"28274610"|"55427315"
"VFSL"|"No "|"No "|"Very fine sandy loam"|"28274610"|"55427316"
"FSL"|"No "|"No "|"Fine sandy loam"|"28274610"|"55427317"
"BR"|"No "|"Yes"|"Bedrock"|"28274611"|"55428206"
"BR"|"No "|"Yes"|"Bedrock"|"28274612"|"55428797"
"GR-SICL"|"No "|"Yes"|"Gravelly silty clay loam"|"28274613"|"55428655"
"SICL"|"No "|"Yes"|"Silty clay loam"|"28274614"|"55427998"
"SIC"|"No "|"Yes"|"Silty clay"|"28274615"|"55427985"
"SICL"|"No "|"No "|"Silty clay loam"|"28274615"|"55427986"
"SIC"|"No "|"Yes"|"Silty clay"|"28274616"|"55427999"
"SICL"|"No "|"No "|"Silty clay loam"|"28274616"|"55428000"
"BR"|"No "|"Yes"|"Bedrock"|"28274617"|"55427987"
"FSL"|"No "|"Yes"|"Fine sandy loam"|"28274618"|"55427587"
"L"|"No "|"No "|"Loam"|"28274619"|"55427588"
"FSL"|"No "|"Yes"|"Fine sandy loam"|"28274619"|"55427589"
"CL"|"No "|"No "|"Clay loam"|"28274620"|"55427590"
"SCL"|"No "|"Yes"|"Sandy clay loam"|"28274620"|"55427591"
"CL"|"No "|"No "|"Clay loam"|"28274621"|"55428004"
"SCL"|"No "|"Yes"|"Sandy clay loam"|"28274621"|"55428005"
"FSL"|"No "|"No "|"Fine sandy loam"|"28274621"|"55428006"
"BR"|"No "|"Yes"|"Bedrock"|"28274622"|"55427992"
"SICL"|"No "|"Yes"|"Silty clay loam"|"28274639"|"55428209"
"SICL"|"No "|"Yes"|"Silty clay loam"|"28274640"|"55427321"
"SIC"|"No "|"No "|"Silty clay"|"28274640"|"55427322"
"SICL"|"No "|"No "|"Silty clay loam"|"28274641"|"55428210"
"SIC"|"No "|"Yes"|"Silty clay"|"28274641"|"55428251"
"SIC"|"No "|"Yes"|"Silty clay"|"28274642"|"55428051"
"SIC"|"No "|"Yes"|"Silty clay"|"28274643"|"55427857"
"CL"|"No "|"No "|"Clay loam"|"28274643"|"55427858"
"CL"|"No "|"Yes"|"Clay loam"|"28274644"|"55428653"
"SICL"|"No "|"Yes"|"Silty clay loam"|"28274645"|"55428654"
"SIC"|"No "|"Yes"|"Silty clay"|"28274646"|"55427982"
"SICL"|"No "|"No "|"Silty clay loam"|"28274646"|"55427983"
"SIC"|"No "|"Yes"|"Silty clay"|"28274647"|"55427737"
"SICL"|"No "|"No "|"Silty clay loam"|"28274647"|"55427738"
"BR"|"No "|"Yes"|"Bedrock"|"28274648"|"55427984"
"SIL"|"No "|"Yes"|"Silt loam"|"28274649"|"55427739"
"BR"|"No "|"Yes"|"Bedrock"|"28274650"|"55427585"
"SICL"|"No "|"Yes"|"Silty clay loam"|"28274651"|"55428663"
"SICL"|"No "|"Yes"|"Silty clay loam"|"28274652"|"55428011"
"SIC"|"No "|"No "|"Silty clay"|"28274652"|"55428012"
"SIC"|"No "|"Yes"|"Silty clay"|"28274653"|"55427996"
"SIC"|"No "|"Yes"|"Silty clay"|"28274654"|"55428013"
"BR"|"No "|"Yes"|"Bedrock"|"28274655"|"55428253"
"SICL"|"No "|"Yes"|"Silty clay loam"|"28274656"|"55427859"
"SICL"|"No "|"Yes"|"Silty clay loam"|"28274657"|"55427860"
"SIC"|"No "|"No "|"Silty clay"|"28274657"|"55427861"
"SICL"|"No "|"No "|"Silty clay loam"|"28274658"|"55427862"
"SIC"|"No "|"Yes"|"Silty clay"|"28274658"|"55427863"
"SIC"|"No "|"Yes"|"Silty clay"|"28274659"|"55428052"
"SIC"|"No "|"Yes"|"Silty clay"|"28274660"|"55428252"
"CL"|"No "|"No "|"Clay loam"|"28274660"|"55428405"
"ST-SICL"|"No "|"Yes"|"Stony silty clay loam"|"28274661"|"55428053"
"BR"|"No "|"Yes"|"Bedrock"|"28274662"|"55428406"
"SICL"|"No "|"Yes"|"Silty clay loam"|"28274663"|"55428629"
"SICL"|"No "|"Yes"|"Silty clay loam"|"28274664"|"55428630"
"SIC"|"No "|"No "|"Silty clay"|"28274664"|"55428631"
"SIC"|"No "|"Yes"|"Silty clay"|"28274665"|"55428632"
"SIC"|"No "|"Yes"|"Silty clay"|"28274666"|"55428633"
"BR"|"No "|"Yes"|"Bedrock"|"28274667"|"55428407"
"BR"|"No "|"Yes"|"Bedrock"|"28274668"|"55428796"
"CL"|"No "|"Yes"|"Clay loam"|"28274669"|"55427989"
"SICL"|"No "|"Yes"|"Silty clay loam"|"28274670"|"55428001"
"SIC"|"No "|"Yes"|"Silty clay"|"28274671"|"55427990"
"SICL"|"No "|"No "|"Silty clay loam"|"28274671"|"55427991"
"SIC"|"No "|"Yes"|"Silty clay"|"28274672"|"55428002"
"SICL"|"No "|"No "|"Silty clay loam"|"28274672"|"55428003"
"BR"|"No "|"Yes"|"Bedrock"|"28274673"|"55427586"
"SIL"|"No "|"Yes"|"Silt loam"|"28274711"|"55428697"
"SIL"|"No "|"No "|"Silt loam"|"28274712"|"55428698"
"SICL"|"No "|"Yes"|"Silty clay loam"|"28274712"|"55428699"
"FSL"|"No "|"Yes"|"Fine sandy loam"|"28274713"|"55428284"
"L"|"No "|"No "|"Loam"|"28274714"|"55428285"
"FSL"|"No "|"Yes"|"Fine sandy loam"|"28274714"|"55428286"
"SR- LFS L"|"Yes"|"Yes"|"Stratified loamy fine sand to loam"|"28274715"|"55428428"
"SICL"|"No "|"Yes"|"Silty clay loam"|"28274716"|"55427599"
"SICL"|"No "|"Yes"|"Silty clay loam"|"28274717"|"55428379"
"SICL"|"No "|"No "|"Silty clay loam"|"28274718"|"55428014"
"SIC"|"No "|"Yes"|"Silty clay"|"28274718"|"55428015"
"SIL"|"No "|"Yes"|"Silt loam"|"28274719"|"55428700"
"SIL"|"No "|"No "|"Silt loam"|"28274720"|"55428064"
"SICL"|"No "|"Yes"|"Silty clay loam"|"28274720"|"55428065"
"SIL"|"No "|"Yes"|"Silt loam"|"28274721"|"55428298"
"SICL"|"No "|"Yes"|"Silty clay loam"|"28274722"|"55428299"
"CL"|"No "|"No "|"Clay loam"|"28274722"|"55428300"
"SIL"|"No "|"No "|"Silt loam"|"28274722"|"55428301"
"SICL"|"No "|"Yes"|"Silty clay loam"|"28274723"|"55428302"
"CL"|"No "|"No "|"Clay loam"|"28274723"|"55428303"
"SIL"|"No "|"No "|"Silt loam"|"28274723"|"55428304"
"SICL"|"No "|"Yes"|"Silty clay loam"|"28274724"|"55428439"
"CL"|"No "|"No "|"Clay loam"|"28274724"|"55428440"
"SIL"|"No "|"No "|"Silt loam"|"28274724"|"55428441"
"VFSL"|"No "|"Yes"|"Very fine sandy loam"|"28274725"|"55428388"
"L"|"No "|"No "|"Loam"|"28274725"|"55428389"
"SIL"|"No "|"No "|"Silt loam"|"28274725"|"55428390"
"CL"|"No "|"No "|"Clay loam"|"28274726"|"55427605"
"SICL"|"No "|"Yes"|"Silty clay loam"|"28274726"|"55427606"
"CL"|"No "|"No "|"Clay loam"|"28274727"|"55427607"
"SICL"|"No "|"Yes"|"Silty clay loam"|"28274727"|"55427608"
"CL"|"No "|"Yes"|"Clay loam"|"28274728"|"55427609"
"SICL"|"No "|"No "|"Silty clay loam"|"28274728"|"55427868"
"L"|"No "|"No "|"Loam"|"28274728"|"55428254"
"FSL"|"No "|"Yes"|"Fine sandy loam"|"28274729"|"55428255"
"L"|"No "|"No "|"Loam"|"28274729"|"55428256"
"CL"|"No "|"No "|"Clay loam"|"28274729"|"55428257"
"VFSL"|"No "|"Yes"|"Very fine sandy loam"|"28274730"|"55428024"
"SICL"|"No "|"Yes"|"Silty clay loam"|"28274731"|"55428391"
"SICL"|"No "|"Yes"|"Silty clay loam"|"28274732"|"55428025"
"SICL"|"No "|"No "|"Silty clay loam"|"28274733"|"55428392"
"SIC"|"No "|"Yes"|"Silty clay"|"28274733"|"55428393"
"FSL"|"No "|"Yes"|"Fine sandy loam"|"28274734"|"55428394"
"L"|"No "|"No "|"Loam"|"28274735"|"55428026"
"FSL"|"No "|"Yes"|"Fine sandy loam"|"28274735"|"55428027"
"SR- LFS L"|"Yes"|"Yes"|"Stratified loamy fine sand to loam"|"28274736"|"55428676"
"SICL"|"No "|"Yes"|"Silty clay loam"|"28274737"|"55428413"
"SICL"|"No "|"Yes"|"Silty clay loam"|"28274738"|"55428066"
"SICL"|"No "|"No "|"Silty clay loam"|"28274739"|"55428414"
"SIC"|"No "|"Yes"|"Silty clay"|"28274739"|"55428415"
"BR"|"No "|"Yes"|"Bedrock"|"28274740"|"55427864"
"SIL"|"No "|"Yes"|"Silt loam"|"28274741"|"55428664"
"SICL"|"No "|"Yes"|"Silty clay loam"|"28274742"|"55428665"
"CL"|"No "|"No "|"Clay loam"|"28274742"|"55428666"
"SIL"|"No "|"No "|"Silt loam"|"28274742"|"55428667"
"SICL"|"No "|"Yes"|"Silty clay loam"|"28274743"|"55428668"
"CL"|"No "|"No "|"Clay loam"|"28274743"|"55428669"
"BR"|"No "|"Yes"|"Bedrock"|"28274744"|"55428380"
"SICL"|"No "|"Yes"|"Silty clay loam"|"28274745"|"55428020"
"SICL"|"No "|"Yes"|"Silty clay loam"|"28274746"|"55428385"
"SIC"|"No "|"No "|"Silty clay"|"28274746"|"55428386"
"SIC"|"No "|"Yes"|"Silty clay"|"28274747"|"55428670"
"SIC"|"No "|"Yes"|"Silty clay"|"28274748"|"55428671"
"BR"|"No "|"Yes"|"Bedrock"|"28274749"|"55428672"
"SIL"|"No "|"Yes"|"Silt loam"|"28274750"|"55428673"
"C"|"No "|"No "|"Clay"|"28274751"|"55428674"
"SIC"|"No "|"Yes"|"Silty clay"|"28274751"|"55428675"
"C"|"No "|"No "|"Clay"|"28274752"|"55428021"
"SIC"|"No "|"Yes"|"Silty clay"|"28274752"|"55428022"
"SICL"|"No "|"No "|"Silty clay loam"|"28274752"|"55428023"
"BR"|"No "|"Yes"|"Bedrock"|"28274753"|"55428387"
"SICL"|"No "|"Yes"|"Silty clay loam"|"28274754"|"55427865"
"SICL"|"No "|"No "|"Silty clay loam"|"28274755"|"55427866"
"SIC"|"No "|"Yes"|"Silty clay"|"28274755"|"55427867"
"BR"|"No "|"Yes"|"Bedrock"|"28274756"|"55428416"
"SICL"|"No "|"Yes"|"Silty clay loam"|"28274757"|"55428485"
"SIL"|"No "|"Yes"|"Silt loam"|"28274758"|"55428067"
"C"|"No "|"No "|"Clay"|"28274759"|"55428417"
"SIC"|"No "|"Yes"|"Silty clay"|"28274759"|"55428418"
"C"|"No "|"No "|"Clay"|"28274760"|"55428068"
"SIC"|"No "|"Yes"|"Silty clay"|"28274760"|"55428069"
"SICL"|"No "|"No "|"Silty clay loam"|"28274760"|"55428070"
"BR"|"No "|"Yes"|"Bedrock"|"28274761"|"55428701"
"SIL"|"No "|"Yes"|"Silt loam"|"28274762"|"55428016"
"SICL"|"No "|"Yes"|"Silty clay loam"|"28274763"|"55428381"
"CL"|"No "|"No "|"Clay loam"|"28274763"|"55428382"
"SIL"|"No "|"No "|"Silt loam"|"28274763"|"55428383"
"SICL"|"No "|"Yes"|"Silty clay loam"|"28274764"|"55428017"
"CL"|"No "|"No "|"Clay loam"|"28274764"|"55428018"
"BR"|"No "|"Yes"|"Bedrock"|"28274765"|"55427600"
"SICL"|"No "|"Yes"|"Silty clay loam"|"28274766"|"55427601"
"SICL"|"No "|"Yes"|"Silty clay loam"|"28274767"|"55427602"
"SIC"|"No "|"No "|"Silty clay"|"28274767"|"55427603"
"SIC"|"No "|"Yes"|"Silty clay"|"28274768"|"55427604"
"SIC"|"No "|"Yes"|"Silty clay"|"28274769"|"55428019"
"BR"|"No "|"Yes"|"Bedrock"|"28274770"|"55428384"
"SICL"|"No "|"Yes"|"Silty clay loam"|"28274771"|"55428702"
"SICL"|"No "|"Yes"|"Silty clay loam"|"28274772"|"55428703"
"SICL"|"No "|"No "|"Silty clay loam"|"28274773"|"55428704"
"SIC"|"No "|"Yes"|"Silty clay"|"28274773"|"55428705"
"SIC"|"No "|"Yes"|"Silty clay"|"28274774"|"55429317"
"SIC"|"No "|"Yes"|"Silty clay"|"28274775"|"55429140"
"C"|"No "|"No "|"Clay"|"28274775"|"55429141"
"SICL"|"No "|"No "|"Silty clay loam"|"28274775"|"55429142"
"SIL"|"No "|"Yes"|"Silt loam"|"28274776"|"55429268"
"SIL"|"No "|"No "|"Silt loam"|"28274777"|"55429269"
"SICL"|"No "|"Yes"|"Silty clay loam"|"28274777"|"55429270"
"SIL"|"No "|"Yes"|"Silt loam"|"28274778"|"55428734"
"SICL"|"No "|"Yes"|"Silty clay loam"|"28274779"|"55428735"
"CL"|"No "|"No "|"Clay loam"|"28274779"|"55428736"
"SIL"|"No "|"No "|"Silt loam"|"28274779"|"55428737"
"SICL"|"No "|"Yes"|"Silty clay loam"|"28274780"|"55428436"
"CL"|"No "|"No "|"Clay loam"|"28274780"|"55428437"
"SIL"|"No "|"No "|"Silt loam"|"28274780"|"55428438"
"SICL"|"No "|"Yes"|"Silty clay loam"|"28274781"|"55428089"
"CL"|"No "|"No "|"Clay loam"|"28274781"|"55428090"
"SIL"|"No "|"No "|"Silt loam"|"28274781"|"55428091"
"W"|"No "|"Yes"|"Water"|"28274858"|"55428419"
"SCL"|"No "|"Yes"|"Sandy clay loam"|"28274859"|"55429096"
"CL"|"No "|"No "|"Clay loam"|"28274859"|"55429097"
"FSL"|"No "|"No "|"Fine sandy loam"|"28274859"|"55429098"
"GR-SCL"|"No "|"No "|"Gravelly sandy clay loam"|"28274859"|"55429099"
"FSL"|"No "|"No "|"Fine sandy loam"|"28274860"|"55427284"
"SCL"|"No "|"Yes"|"Sandy clay loam"|"28274860"|"55427285"
"GR-SCL"|"No "|"No "|"Gravelly sandy clay loam"|"28274860"|"55429012"
"CL"|"No "|"No "|"Clay loam"|"28274860"|"55429013"
"BR"|"No "|"Yes"|"Bedrock"|"28274861"|"55428567"
"BR"|"No "|"Yes"|"Bedrock"|"28274862"|"55427282"
"SCL"|"No "|"Yes"|"Sandy clay loam"|"28274863"|"55429104"
"CL"|"No "|"No "|"Clay loam"|"28274863"|"55429105"
"FSL"|"No "|"No "|"Fine sandy loam"|"28274863"|"55429106"
"GR-SCL"|"No "|"No "|"Gravelly sandy clay loam"|"28274863"|"55429107"
"SCL"|"No "|"Yes"|"Sandy clay loam"|"28274864"|"55429100"
"CL"|"No "|"No "|"Clay loam"|"28274864"|"55429101"
"FSL"|"No "|"No "|"Fine sandy loam"|"28274864"|"55429102"
"GR-SCL"|"No "|"No "|"Gravelly sandy clay loam"|"28274864"|"55429103"
"FSL"|"No "|"Yes"|"Fine sandy loam"|"28274865"|"55427280"
"L"|"No "|"No "|"Loam"|"28274865"|"55427281"
"FSL"|"No "|"Yes"|"Fine sandy loam"|"28274866"|"55428176"
"BR"|"No "|"Yes"|"Bedrock"|"28274867"|"55429011"
"FSL"|"No "|"Yes"|"Fine sandy loam"|"28274868"|"55429187"
"L"|"No "|"No "|"Loam"|"28274868"|"55429188"
"GR-FSL"|"No "|"No "|"Gravelly fine sandy loam"|"28274868"|"55429189"
"SL"|"No "|"No "|"Sandy loam"|"28274868"|"55429190"
"FSL"|"No "|"Yes"|"Fine sandy loam"|"28274869"|"55429183"
"GR-FSL"|"No "|"No "|"Gravelly fine sandy loam"|"28274869"|"55429184"
"SL"|"No "|"No "|"Sandy loam"|"28274869"|"55429185"
"L"|"No "|"No "|"Loam"|"28274869"|"55429186"
"FSL"|"No "|"Yes"|"Fine sandy loam"|"28274870"|"55429182"
"FSL"|"No "|"Yes"|"Fine sandy loam"|"28274871"|"55427614"
"FSL"|"No "|"Yes"|"Fine sandy loam"|"28274872"|"55427481"
"SIC"|"No "|"Yes"|"Silty clay"|"28274873"|"55427482"
"SICL"|"No "|"No "|"Silty clay loam"|"28274873"|"55427483"
"C"|"No "|"No "|"Clay"|"28274873"|"55427484"
"SIC"|"No "|"Yes"|"Silty clay"|"28274874"|"55427485"
"BR"|"No "|"Yes"|"Bedrock"|"28274875"|"55427279"
"SIC"|"No "|"Yes"|"Silty clay"|"28274876"|"55428744"
"BR"|"No "|"Yes"|"Bedrock"|"28274877"|"55427617"
"L"|"No "|"Yes"|"Loam"|"28274878"|"55427872"
"L"|"No "|"Yes"|"Loam"|"28274879"|"55427352"
"CL"|"No "|"No "|"Clay loam"|"28274879"|"55427353"
"SCL"|"No "|"No "|"Sandy clay loam"|"28274879"|"55427354"
"SCL"|"No "|"Yes"|"Sandy clay loam"|"28274880"|"55427355"
"CL"|"No "|"No "|"Clay loam"|"28274880"|"55427356"
"SIC"|"No "|"No "|"Silty clay"|"28274881"|"55427357"
"SICL"|"No "|"Yes"|"Silty clay loam"|"28274881"|"55427358"
"CL"|"No "|"No "|"Clay loam"|"28274881"|"55427359"
"BR"|"No "|"Yes"|"Bedrock"|"28274882"|"55427360"
"FSL"|"No "|"Yes"|"Fine sandy loam"|"28274883"|"55427639"
"SCL"|"No "|"Yes"|"Sandy clay loam"|"28274884"|"55427384"
"CL"|"No "|"No "|"Clay loam"|"28274884"|"55427385"
"L"|"No "|"No "|"Loam"|"28274884"|"55427386"
"BR"|"No "|"Yes"|"Bedrock"|"28274885"|"55427383"
"L"|"No "|"No "|"Loam"|"28274886"|"55427380"
"CL"|"No "|"No "|"Clay loam"|"28274886"|"55427381"
"SCL"|"No "|"Yes"|"Sandy clay loam"|"28274886"|"55427382"
"BR"|"No "|"Yes"|"Bedrock"|"28274887"|"55428905"
"FSL"|"No "|"Yes"|"Fine sandy loam"|"28274888"|"55428487"
"L"|"No "|"No "|"Loam"|"28274888"|"55428488"
"GR-FSL"|"No "|"No "|"Gravelly fine sandy loam"|"28274888"|"55428489"
"SL"|"No "|"No "|"Sandy loam"|"28274888"|"55428490"
"FSL"|"No "|"Yes"|"Fine sandy loam"|"28274889"|"55428486"
"FSL"|"No "|"Yes"|"Fine sandy loam"|"28274890"|"55428901"
"GR-FSL"|"No "|"No "|"Gravelly fine sandy loam"|"28274890"|"55428902"
"SL"|"No "|"No "|"Sandy loam"|"28274890"|"55428903"
"L"|"No "|"No "|"Loam"|"28274890"|"55428904"
"SCL"|"No "|"Yes"|"Sandy clay loam"|"28274891"|"55429230"
"CL"|"No "|"No "|"Clay loam"|"28274891"|"55429231"
"FSL"|"No "|"No "|"Fine sandy loam"|"28274891"|"55429232"
"GR-SCL"|"No "|"No "|"Gravelly sandy clay loam"|"28274891"|"55429233"
"BR"|"No "|"Yes"|"Bedrock"|"28274892"|"55429108"
"SCL"|"No "|"Yes"|"Sandy clay loam"|"28274893"|"55429014"
"CL"|"No "|"No "|"Clay loam"|"28274893"|"55429015"
"FSL"|"No "|"No "|"Fine sandy loam"|"28274893"|"55429016"
"GR-SCL"|"No "|"No "|"Gravelly sandy clay loam"|"28274893"|"55429017"
"SCL"|"No "|"Yes"|"Sandy clay loam"|"28274894"|"55429109"
"CL"|"No "|"No "|"Clay loam"|"28274894"|"55429110"
"FSL"|"No "|"No "|"Fine sandy loam"|"28274894"|"55429111"
"GR-SCL"|"No "|"No "|"Gravelly sandy clay loam"|"28274894"|"55429112"
"FSL"|"No "|"No "|"Fine sandy loam"|"28274895"|"55429018"
"SCL"|"No "|"Yes"|"Sandy clay loam"|"28274895"|"55429284"
"GR-SCL"|"No "|"No "|"Gravelly sandy clay loam"|"28274895"|"55429285"
"CL"|"No "|"No "|"Clay loam"|"28274895"|"55429286"
"BR"|"No "|"Yes"|"Bedrock"|"28274896"|"55429113"
"FSL"|"No "|"Yes"|"Fine sandy loam"|"28274897"|"55429228"
"L"|"No "|"No "|"Loam"|"28274897"|"55429229"
"FSL"|"No "|"Yes"|"Fine sandy loam"|"28274898"|"55429227"
"SIC"|"No "|"Yes"|"Silty clay"|"28274899"|"55428451"
"BR"|"No "|"Yes"|"Bedrock"|"28274900"|"55428097"
"FSL"|"No "|"Yes"|"Fine sandy loam"|"28274901"|"55429242"
"FSL"|"No "|"Yes"|"Fine sandy loam"|"28274902"|"55429243"
"SIC"|"No "|"Yes"|"Silty clay"|"28274903"|"55429244"
"SICL"|"No "|"No "|"Silty clay loam"|"28274903"|"55429245"
"C"|"No "|"No "|"Clay"|"28274903"|"55429246"
"SIC"|"No "|"Yes"|"Silty clay"|"28274904"|"55429247"
"ST-SIL"|"No "|"Yes"|"Stony silt loam"|"28274905"|"55427871"
"C"|"No "|"No "|"Clay"|"28274906"|"55427615"
"SIC"|"No "|"Yes"|"Silty clay"|"28274906"|"55427616"
"BR"|"No "|"Yes"|"Bedrock"|"28274907"|"55427351"
"L"|"No "|"No "|"Loam"|"28274908"|"55427503"
"CL"|"No "|"No "|"Clay loam"|"28274908"|"55427504"
"SCL"|"No "|"Yes"|"Sandy clay loam"|"28274908"|"55427505"
"BR"|"No "|"Yes"|"Bedrock"|"28274909"|"55427502"
"FSL"|"No "|"Yes"|"Fine sandy loam"|"28274910"|"55427899"
"SCL"|"No "|"Yes"|"Sandy clay loam"|"28274911"|"55427506"
"CL"|"No "|"No "|"Clay loam"|"28274911"|"55427507"
"L"|"No "|"No "|"Loam"|"28274911"|"55427508"
"BR"|"No "|"Yes"|"Bedrock"|"28274912"|"55427501"
"GR-L"|"No "|"Yes"|"Gravelly loam"|"28274913"|"55427636"
"GR-CL"|"No "|"No "|"Gravelly clay loam"|"28274913"|"55427637"
"GR-FSL"|"No "|"No "|"Gravelly fine sandy loam"|"28274913"|"55427638"
"BR"|"No "|"Yes"|"Bedrock"|"28274914"|"55427897"
"L"|"No "|"Yes"|"Loam"|"28274915"|"55427898"
"BR"|"No "|"Yes"|"Bedrock"|"28274916"|"55428990"
"FSL"|"No "|"Yes"|"Fine sandy loam"|"28274917"|"55428491"
"L"|"No "|"No "|"Loam"|"28274917"|"55428492"
"GR-FSL"|"No "|"No "|"Gravelly fine sandy loam"|"28274917"|"55428493"
"SL"|"No "|"No "|"Sandy loam"|"28274917"|"55429079"
"FSL"|"No "|"Yes"|"Fine sandy loam"|"28274918"|"55428782"
"FSL"|"No "|"Yes"|"Fine sandy loam"|"28274919"|"55428783"
"GR-FSL"|"No "|"No "|"Gravelly fine sandy loam"|"28274919"|"55428784"
"SL"|"No "|"No "|"Sandy loam"|"28274919"|"55428785"
"L"|"No "|"No "|"Loam"|"28274919"|"55428786"
"SCL"|"No "|"Yes"|"Sandy clay loam"|"28274920"|"55429194"
"CL"|"No "|"No "|"Clay loam"|"28274920"|"55429195"
"FSL"|"No "|"No "|"Fine sandy loam"|"28274920"|"55429196"
"GR-SCL"|"No "|"No "|"Gravelly sandy clay loam"|"28274920"|"55429197"
"WB"|"No "|"Yes"|"Weathered bedrock"|"28274921"|"55429198"
"SCL"|"No "|"Yes"|"Sandy clay loam"|"28274922"|"55429114"
"CL"|"No "|"No "|"Clay loam"|"28274922"|"55429115"
"FSL"|"No "|"No "|"Fine sandy loam"|"28274922"|"55429116"
"GR-SCL"|"No "|"No "|"Gravelly sandy clay loam"|"28274922"|"55429117"
"SCL"|"No "|"Yes"|"Sandy clay loam"|"28274923"|"55429287"
"CL"|"No "|"No "|"Clay loam"|"28274923"|"55429288"
"FSL"|"No "|"No "|"Fine sandy loam"|"28274923"|"55429289"
"GR-SCL"|"No "|"No "|"Gravelly sandy clay loam"|"28274923"|"55429290"
"FSL"|"No "|"No "|"Fine sandy loam"|"28274924"|"55429118"
"SCL"|"No "|"Yes"|"Sandy clay loam"|"28274924"|"55429119"
"GR-SCL"|"No "|"No "|"Gravelly sandy clay loam"|"28274924"|"55429120"
"CL"|"No "|"No "|"Clay loam"|"28274924"|"55429121"
"BR"|"No "|"Yes"|"Bedrock"|"28274925"|"55429291"
"FSL"|"No "|"Yes"|"Fine sandy loam"|"28274926"|"55429192"
"L"|"No "|"No "|"Loam"|"28274926"|"55429193"
"FSL"|"No "|"Yes"|"Fine sandy loam"|"28274927"|"55429191"
"SIC"|"No "|"Yes"|"Silty clay"|"28274928"|"55428452"
"BR"|"No "|"Yes"|"Bedrock"|"28274929"|"55428305"
"STV-FSL"|"No "|"Yes"|"Very stony fine sandy loam"|"28274930"|"55429201"
"STV-FSL"|"No "|"Yes"|"Very stony fine sandy loam"|"28274931"|"55429130"
"SIC"|"No "|"Yes"|"Silty clay"|"28274932"|"55429302"
"SICL"|"No "|"No "|"Silty clay loam"|"28274932"|"55429303"
"C"|"No "|"No "|"Clay"|"28274932"|"55429304"
"SIC"|"No "|"Yes"|"Silty clay"|"28274933"|"55429131"
"BR"|"No "|"Yes"|"Bedrock"|"28274934"|"55427379"
"CL"|"No "|"Yes"|"Clay loam"|"28274935"|"55427895"
"SICL"|"No "|"No "|"Silty clay loam"|"28274936"|"55427632"
"SIC"|"No "|"No "|"Silty clay"|"28274936"|"55427633"
"C"|"No "|"Yes"|"Clay"|"28274936"|"55427634"
"BR"|"No "|"Yes"|"Bedrock"|"28274937"|"55427500"
"BR"|"No "|"Yes"|"Bedrock"|"28274938"|"55428989"
"SL"|"No "|"No "|"Sandy loam"|"28274939"|"55428872"
"GR-FSL"|"No "|"No "|"Gravelly fine sandy loam"|"28274939"|"55428873"
"L"|"No "|"No "|"Loam"|"28274939"|"55428874"
"FSL"|"No "|"Yes"|"Fine sandy loam"|"28274939"|"55428875"
"FSL"|"No "|"Yes"|"Fine sandy loam"|"28274940"|"55428880"
"L"|"No "|"No "|"Loam"|"28274941"|"55428876"
"SL"|"No "|"No "|"Sandy loam"|"28274941"|"55428877"
"GR-FSL"|"No "|"No "|"Gravelly fine sandy loam"|"28274941"|"55428878"
"FSL"|"No "|"Yes"|"Fine sandy loam"|"28274941"|"55428879"
"SCL"|"No "|"Yes"|"Sandy clay loam"|"28274942"|"55429237"
"CL"|"No "|"No "|"Clay loam"|"28274942"|"55429238"
"FSL"|"No "|"No "|"Fine sandy loam"|"28274942"|"55429239"
"GR-SCL"|"No "|"No "|"Gravelly sandy clay loam"|"28274942"|"55429240"
"WB"|"No "|"Yes"|"Weathered bedrock"|"28274943"|"55429241"
"SCL"|"No "|"Yes"|"Sandy clay loam"|"28274944"|"55429292"
"CL"|"No "|"No "|"Clay loam"|"28274944"|"55429293"
"FSL"|"No "|"No "|"Fine sandy loam"|"28274944"|"55429294"
"GR-SCL"|"No "|"No "|"Gravelly sandy clay loam"|"28274944"|"55429295"
"SCL"|"No "|"Yes"|"Sandy clay loam"|"28274945"|"55429122"
"CL"|"No "|"No "|"Clay loam"|"28274945"|"55429123"
"FSL"|"No "|"No "|"Fine sandy loam"|"28274945"|"55429124"
"GR-SCL"|"No "|"No "|"Gravelly sandy clay loam"|"28274945"|"55429125"
"FSL"|"No "|"No "|"Fine sandy loam"|"28274946"|"55429296"
"SCL"|"No "|"Yes"|"Sandy clay loam"|"28274946"|"55429297"
"GR-SCL"|"No "|"No "|"Gravelly sandy clay loam"|"28274946"|"55429298"
"CL"|"No "|"No "|"Clay loam"|"28274946"|"55429299"
"BR"|"No "|"Yes"|"Bedrock"|"28274947"|"55429126"
"FSL"|"No "|"Yes"|"Fine sandy loam"|"28274948"|"55429235"
"L"|"No "|"No "|"Loam"|"28274948"|"55429236"
"FSL"|"No "|"Yes"|"Fine sandy loam"|"28274949"|"55429234"
"SIC"|"No "|"Yes"|"Silty clay"|"28274950"|"55429127"
"SICL"|"No "|"No "|"Silty clay loam"|"28274950"|"55429128"
"C"|"No "|"No "|"Clay"|"28274950"|"55429129"
"SIC"|"No "|"Yes"|"Silty clay"|"28274951"|"55429199"
"STV-FSL"|"No "|"Yes"|"Very stony fine sandy loam"|"28274952"|"55429200"
"SIC"|"No "|"Yes"|"Silty clay"|"28274953"|"55428306"
"BR"|"No "|"Yes"|"Bedrock"|"28274954"|"55428453"
"STV-FSL"|"No "|"Yes"|"Very stony fine sandy loam"|"28274955"|"55429301"
"BR"|"No "|"Yes"|"Bedrock"|"28274956"|"55427896"
"SIC"|"No "|"Yes"|"Silty clay"|"28274957"|"55428098"
"BR"|"No "|"Yes"|"Bedrock"|"28274958"|"55428454"
"BYV-FSL"|"No "|"Yes"|"Very bouldery fine sandy loam"|"28274959"|"55427283"
"SIC"|"No "|"Yes"|"Silty clay"|"28274960"|"55428177"
"SICL"|"No "|"No "|"Silty clay loam"|"28274960"|"55428178"
"C"|"No "|"No "|"Clay"|"28274960"|"55428179"
"SIC"|"No "|"Yes"|"Silty clay"|"28274961"|"55427788"
"BYV-FSL"|"No "|"Yes"|"Very bouldery fine sandy loam"|"28274962"|"55429300"
"BR"|"No "|"Yes"|"Bedrock"|"28274963"|"55428862"
"SL"|"No "|"No "|"Sandy loam"|"28274964"|"55428863"
"GR-FSL"|"No "|"No "|"Gravelly fine sandy loam"|"28274964"|"55428864"
"L"|"No "|"No "|"Loam"|"28274964"|"55428865"
"FSL"|"No "|"Yes"|"Fine sandy loam"|"28274964"|"55428866"
"FSL"|"No "|"Yes"|"Fine sandy loam"|"28274965"|"55428871"
"L"|"No "|"No "|"Loam"|"28274966"|"55428867"
"SL"|"No "|"No "|"Sandy loam"|"28274966"|"55428868"
"GR-FSL"|"No "|"No "|"Gravelly fine sandy loam"|"28274966"|"55428869"
"FSL"|"No "|"Yes"|"Fine sandy loam"|"28274966"|"55428870"
"BR"|"No "|"Yes"|"Bedrock"|"28274967"|"55427635"
"SIC"|"No "|"Yes"|"Silty clay"|"28275009"|"55428261"
"C"|"No "|"No "|"Clay"|"28275009"|"55428262"
"SICL"|"No "|"No "|"Silty clay loam"|"28275009"|"55428263"
"SIC"|"No "|"Yes"|"Silty clay"|"28275010"|"55428398"
"C"|"No "|"No "|"Clay"|"28275010"|"55428399"
"SIC"|"No "|"Yes"|"Silty clay"|"28275011"|"55428035"
"C"|"No "|"No "|"Clay"|"28275011"|"55428036"
"SICL"|"No "|"Yes"|"Silty clay loam"|"28275012"|"55428259"
"CL"|"No "|"No "|"Clay loam"|"28275012"|"55428260"
"SIL"|"No "|"Yes"|"Silt loam"|"28275013"|"55428258"
"L"|"No "|"Yes"|"Loam"|"28275014"|"55428684"
"L"|"No "|"Yes"|"Loam"|"28275015"|"55428685"
"CL"|"No "|"No "|"Clay loam"|"28275015"|"55428686"
"SIL"|"No "|"No "|"Silt loam"|"28275015"|"55428687"
"C"|"No "|"Yes"|"Clay"|"28275016"|"55428037"
"SIC"|"No "|"No "|"Silty clay"|"28275016"|"55428038"
"CL"|"No "|"No "|"Clay loam"|"28275016"|"55428039"
"C"|"No "|"No "|"Clay"|"28275017"|"55428400"
"SIC"|"No "|"No "|"Silty clay"|"28275017"|"55428401"
"CL"|"No "|"Yes"|"Clay loam"|"28275017"|"55428402"
"C"|"No "|"No "|"Clay"|"28275018"|"55428040"
"SIC"|"No "|"No "|"Silty clay"|"28275018"|"55428041"
"CL"|"No "|"Yes"|"Clay loam"|"28275018"|"55428042"
"SIL"|"No "|"Yes"|"Silt loam"|"28275019"|"55428403"
"C"|"No "|"No "|"Clay"|"28275020"|"55428264"
"SIC"|"No "|"Yes"|"Silty clay"|"28275020"|"55428265"
"BR"|"No "|"Yes"|"Bedrock"|"28275021"|"55428266"
"L"|"No "|"Yes"|"Loam"|"28275022"|"55428688"
"FSL"|"No "|"No "|"Fine sandy loam"|"28275022"|"55428689"
"CL"|"No "|"Yes"|"Clay loam"|"28275023"|"55428690"
"SCL"|"No "|"No "|"Sandy clay loam"|"28275023"|"55428691"
"CL"|"No "|"No "|"Clay loam"|"28275024"|"55428692"
"SCL"|"No "|"Yes"|"Sandy clay loam"|"28275024"|"55428693"
"FSL"|"No "|"No "|"Fine sandy loam"|"28275024"|"55428694"
"BR"|"No "|"Yes"|"Bedrock"|"28275025"|"55428695"
"L"|"No "|"Yes"|"Loam"|"28275026"|"55428404"
"L"|"No "|"Yes"|"Loam"|"28275027"|"55428896"
"L"|"No "|"Yes"|"Loam"|"28275028"|"55428319"
"CL"|"No "|"No "|"Clay loam"|"28275028"|"55428320"
"CL"|"No "|"Yes"|"Clay loam"|"28275029"|"55428321"
"SCL"|"No "|"No "|"Sandy clay loam"|"28275029"|"55428322"
"GR-CL"|"No "|"No "|"Gravelly clay loam"|"28275029"|"55428323"
"SIC"|"No "|"Yes"|"Silty clay"|"28275030"|"55428324"
"CL"|"No "|"Yes"|"Clay loam"|"28275031"|"55428325"
"SCL"|"No "|"No "|"Sandy clay loam"|"28275031"|"55428326"
