# Supplementary material for: Hydrologic-Process-Based Soil Texture Classifications for Improved Visualization of Landscape Function
Source: PLoS One. 2015 Jun 29;10(6):e0131299. doi: 10.1371/journal.pone.0131299 (PMC4488316; doi:10.1371/journal.pone.0131299)
Supplement: S1 Data — Spatial, tabular and soil database files for the Oklahoma region that was used for creating the soil maps downloaded from the NRCS Web Soil Survey. (ZIP) [file pone.0131299.s001.zip › wss_aoi_2014-09-16_15-16-25/tabular/chtexmod.txt]

"Gravelly"|"56402494"|"14944844"
"Channery"|"56403478"|"14944826"
"Very stony"|"56402209"|"14944805"
"Stony"|"56402544"|"14944851"
"Gravelly"|"56403327"|"14944814"
"Gravelly"|"56402224"|"14944807"
"Very stony"|"56402877"|"14944820"
"Stony"|"56402127"|"14944799"
"Very stony"|"56402207"|"14944850"
"Very stony"|"56402208"|"14944821"
"Very stony"|"56402471"|"14944801"
"Gravelly"|"56402705"|"14944838"
"Gravelly"|"56403073"|"14944813"
"Gravelly"|"56403225"|"14944812"
"Gravelly"|"56403341"|"14944809"
"Gravelly"|"56403677"|"14944841"
"Very bouldery"|"56403800"|"14944832"
"Cobbly"|"56401760"|"14944830"
"Stony"|"56402371"|"14944800"
"Gravelly"|"56402721"|"14944806"
"Gravelly"|"56402855"|"14944835"
"Gravelly"|"56403057"|"14944810"
|"56403325"|"14944825"
"Gravelly"|"56403777"|"14944823"
"Stony"|"56402462"|"14944831"
"Gravelly"|"56402521"|"14944817"
"Gravelly"|"56401989"|"14944842"
"Gravelly"|"56402196"|"14944846"
"Gravelly"|"56402198"|"14944847"
"Very bouldery"|"56402205"|"14944849"
"Gravelly"|"56402530"|"14944818"
"Gravelly"|"56402532"|"14944819"
"Gravelly"|"56403382"|"14944797"
"Gravelly"|"56401821"|"14944824"
"Gravelly"|"56402684"|"14944802"
"Gravelly"|"56403556"|"14944796"
"Gravelly"|"56402184"|"14944845"
"Gravelly"|"56402517"|"14944816"
"Gravelly"|"56403671"|"14944840"
"Gravelly"|"56401983"|"14944833"
"Gravelly"|"56402703"|"14944804"
"Gravelly"|"56402868"|"14944803"
"Gravelly"|"56403337"|"14944808"
"Gravelly"|"56402201"|"14944848"
"Gravelly"|"56403381"|"14944811"
"Gravelly"|"56403776"|"14944853"
"Gravelly"|"56401986"|"14944798"
"Gravelly"|"56402179"|"14944834"
"Gravelly"|"56402554"|"14944822"
"Gravelly"|"56402874"|"14944837"
"Gravelly"|"56403056"|"14944795"
"Gravelly"|"56403492"|"14944852"
"Gravelly"|"56402856"|"14944836"
"Gravelly"|"56401722"|"14944843"
"Gravelly"|"56403669"|"14944839"
"Gravelly"|"56401822"|"14944815"
