# Supplementary material for: Hydrologic-Process-Based Soil Texture Classifications for Improved Visualization of Landscape Function
Source: PLoS One. 2015 Jun 29;10(6):e0131299. doi: 10.1371/journal.pone.0131299 (PMC4488316; doi:10.1371/journal.pone.0131299)
Supplement: S1 Data — Spatial, tabular and soil database files for the Oklahoma region that was used for creating the soil maps downloaded from the NRCS Web Soil Survey. (ZIP) [file pone.0131299.s001.zip › wss_aoi_2014-09-16_15-16-25/tabular/chtextur.txt]

"Silt loam"||"55428064"|"56402136"
"Silty clay loam"||"55428065"|"56401801"
"Silty clay loam"||"55428066"|"56401802"
"Loam"||"55428081"|"56402913"
"Clay loam"||"55428082"|"56402914"
"Sandy clay loam"||"55428083"|"56402915"
"Silt loam"||"55428096"|"56402774"
|"Bedrock"|"55428097"|"56402775"
"Silty clay"||"55428098"|"56402777"
"Silty clay loam"||"55428099"|"56402778"
"Loam"||"55428114"|"56402625"
"Very fine sandy loam"||"55428115"|"56402287"
"Fine sandy loam"||"55428116"|"56402288"
"Silt loam"||"55428131"|"56401843"
"Silty clay loam"||"55428132"|"56401677"
"Silt loam"||"55428133"|"56401685"
"Silty clay loam"||"55428146"|"56401871"
"Clay loam"||"55428147"|"56401706"
"Silt loam"||"55428148"|"56402378"
"Silt loam"||"55428149"|"56402049"
"Clay loam"||"55428163"|"56402434"
"Silty clay loam"||"55428164"|"56402435"
"Silty clay"||"55428180"|"56402445"
"Silty clay loam"||"55428181"|"56402446"
"Loam"||"55428182"|"56402355"
"Sandy clay loam"||"55428183"|"56401847"
"Silty clay"||"55428196"|"56402117"
|"Bedrock"|"55428197"|"56402118"
|"Bedrock"|"55428199"|"56402463"
"Clay"||"55428200"|"56401787"
"Clay"||"55428213"|"56401884"
"Clay loam"||"55428214"|"56401719"
"Silty clay"||"55428215"|"56401885"
"Silty clay loam"||"55428216"|"56402393"
"Clay"||"55428230"|"56402407"
"Silty clay"||"55428231"|"56401735"
"Silty clay loam"||"55428232"|"56402408"
"Clay"||"55428233"|"56402409"
"Silty clay loam"||"55428263"|"56403318"
"Clay"||"55428264"|"56403664"
"Silty clay"||"55428265"|"56403323"
|"Bedrock"|"55428266"|"56403665"
"Silty clay loam"||"55428280"|"56402918"
"Silty clay"||"55428281"|"56402919"
"Clay"||"55428282"|"56402758"
"Silty clay loam"||"55428283"|"56402591"
"Silt loam"||"55428298"|"56402267"
"Silty clay loam"||"55428299"|"56402767"
"Clay loam"||"55428300"|"56402603"
"Silty clay loam"||"55428347"|"56403752"
"Silty clay"||"55428348"|"56403751"
|"Bedrock"|"55428380"|"56403588"
"Silty clay loam"||"55428381"|"56403411"
"Clay loam"||"55428382"|"56403412"
"Silt loam"||"55428383"|"56403413"
"Silty clay"||"55428398"|"56402509"
"Clay"||"55428399"|"56402510"
"Clay"||"55428400"|"56403663"
"Silty clay loam"||"55428414"|"56401970"
"Silty clay"||"55428415"|"56402477"
|"Bedrock"|"55428416"|"56401972"
"Clay"||"55428417"|"56402137"
"Silt loam"||"55428447"|"56402944"
"Silty clay loam"||"55428448"|"56402608"
"Clay loam"||"55428449"|"56402272"
"Silt loam"||"55428450"|"56402273"
"Silty clay loam"||"55428464"|"56402787"
"Silty clay loam"||"55428482"|"56402244"
"Silty clay loam"||"55428483"|"56402246"
"Silty clay"||"55428484"|"56402743"
"Silt loam"||"55428497"|"56403733"
"Silt loam"||"55428498"|"56403731"
|"Bedrock"|"55428500"|"56403754"
"Silty clay"||"55428514"|"56401841"
"Clay loam"||"55428515"|"56401676"
"Silty clay loam"||"55428516"|"56401842"
"Silty clay"||"55428517"|"56402349"
"Silty clay loam"||"55428531"|"56402030"
"Clay loam"||"55428532"|"56402031"
"Silty clay loam"||"55428533"|"56402032"
"Silt loam"||"55428534"|"56401858"
"Clay loam"||"55428564"|"56401769"
"Silty clay loam"||"55428565"|"56401936"
"Silt loam"||"55428566"|"56401770"
|"Bedrock"|"55428567"|"56402515"
"Silty clay loam"||"55428584"|"56402462"
|"Bedrock"|"55428599"|"56401886"
"Silty clay loam"||"55428600"|"56402391"
|"Bedrock"|"55428601"|"56402392"
"Silty clay"||"55428614"|"56401901"
"Silty clay"||"55428615"|"56401737"
"Silty clay loam"||"55428616"|"56401902"
"Fine sandy loam"||"55428617"|"56402420"
"Silty clay"||"55428631"|"56401794"
"Silty clay"||"55428632"|"56402128"
"Silty clay"||"55428633"|"56402129"
"Sandy clay loam"||"55429233"|"56402856"
"Fine sandy loam"||"55429234"|"56402871"
"Fine sandy loam"||"55429235"|"56402872"
"Loam"||"55429236"|"56402701"
"Silt loam"||"55429268"|"56402573"
"Silt loam"||"55429269"|"56402903"
"Sandy clay loam"||"55429284"|"56402195"
"Sandy clay loam"||"55429285"|"56402196"
"Clay loam"||"55429286"|"56402695"
"Clay loam"||"55429299"|"56402538"
"Fine sandy loam"||"55429300"|"56402205"
"Fine sandy loam"||"55429301"|"56402877"
"Silty clay"||"55429302"|"56402210"
"Silty clay loam"||"55429303"|"56402709"
"Silty clay"||"55429317"|"56402243"
"Silty clay"||"55427244"|"56402365"
"Clay loam"||"55427245"|"56402366"
"Silty clay loam"||"55427246"|"56402367"
"Silt loam"||"55427247"|"56401860"
|"Bedrock"|"55427277"|"56402106"
"Silty clay"||"55427278"|"56402108"
|"Bedrock"|"55427279"|"56403612"
"Fine sandy loam"||"55427280"|"56403741"
"Clay"||"55427294"|"56401942"
"Silty clay loam"||"55427295"|"56401776"
"Silty clay"||"55427296"|"56401943"
"Silt loam"||"55427297"|"56402111"
"Clay"||"55427311"|"56401956"
"Silty clay"||"55427312"|"56401789"
"Loam"||"55427313"|"56401790"
|"Bedrock"|"55427314"|"56402370"
"Silty clay loam"||"55427327"|"56401722"
"Clay loam"||"55427344"|"56402414"
"Silty clay loam"||"55427345"|"56402415"
"Sandy clay loam"||"55427346"|"56401908"
"Clay loam"||"55427347"|"56401744"
"Silty clay"||"55427361"|"56402311"
"Clay"||"55427362"|"56402828"
"Silty clay loam"||"55427363"|"56402663"
"Silt loam"||"55427364"|"56403008"
|"Bedrock"|"55427379"|"56402555"
"Loam"||"55427380"|"56402718"
"Clay loam"||"55427381"|"56402549"
"Clay loam"||"55427428"|"56403017"
"Fine sandy loam"||"55427429"|"56403018"
"Very fine sandy loam"||"55427430"|"56403019"
"Loam"||"55427431"|"56403020"
"Loam"||"55427444"|"56403524"
"Silt loam"||"55427445"|"56403032"
"Clay loam"||"55427446"|"56403033"
"Silt loam"||"55427447"|"56403530"
"Clay"||"55427461"|"56403042"
"Silty clay"||"55427462"|"56403535"
"Silty clay loam"||"55427463"|"56403206"
"Silt loam"||"55427464"|"56403367"
"Loam"||"55427478"|"56403559"
"Silty clay loam"||"55427479"|"56403227"
"Clay loam"||"55427480"|"56403560"
"Fine sandy loam"||"55427481"|"56402212"
"Silt loam"||"55427548"|"56403368"
"Silty clay"||"55427561"|"56403545"
"Clay"||"55427562"|"56403215"
"Silty clay loam"||"55427563"|"56403220"
"Clay loam"||"55427564"|"56403552"
"Silt loam"||"55427581"|"56403065"
"Silty clay"||"55427612"|"56403112"
|"Bedrock"|"55427613"|"56401838"
"Fine sandy loam"||"55427614"|"56402211"
"Clay"||"55427615"|"56402213"
"Loam"||"55427662"|"56402658"
"Silt loam"||"55427663"|"56402821"
"Loam"||"55427678"|"56403016"
"Sandy clay loam"||"55427679"|"56402336"
"Clay loam"||"55427680"|"56402337"
"Fine sandy loam"||"55427681"|"56402848"
"Silt loam"||"55427712"|"56403538"
"Silty clay loam"||"55427713"|"56403047"
"Silty clay"||"55427714"|"56403541"
"Silt loam"||"55427715"|"56403213"
"Silty clay loam"||"55428071"|"56403798"
"Silt loam"||"55428072"|"56403720"
|"Bedrock"|"55428074"|"56402576"
"Silty clay loam"||"55428089"|"56402933"
"Clay loam"||"55428090"|"56402934"
"Silt loam"||"55428091"|"56402935"
|"Bedrock"|"55428104"|"56402782"
"Loam"||"55428105"|"56402283"
"Very fine sandy loam"||"55428106"|"56402284"
"Fine sandy loam"||"55428107"|"56402617"
"Silt loam"||"55428108"|"56402618"
"Loam"||"55428171"|"56401768"
"Very fine sandy loam"||"55428172"|"56401934"
"Silty clay"||"55428173"|"56402107"
"Silty clay"||"55428174"|"56402109"
"Clay"||"55428188"|"56402450"
"Silty clay loam"||"55428189"|"56402451"
"Silty clay"||"55428190"|"56401775"
"Silt loam"||"55428191"|"56402110"
"Fine sandy loam"||"55428205"|"56402467"
|"Bedrock"|"55428206"|"56402039"
"Silt loam"||"55428238"|"56401907"
"Fine sandy loam"||"55428239"|"56402416"
"Loam"||"55428240"|"56402417"
|"Bedrock"|"55428241"|"56402419"
"Fine sandy loam"||"55428255"|"56403423"
"Loam"||"55428256"|"56403597"
"Clay loam"||"55428257"|"56403264"
"Silt loam"||"55428258"|"56403163"
"Silty clay"||"55428272"|"56402252"
"Clay"||"55428273"|"56402253"
"Silty clay loam"||"55428274"|"56402254"
"Silty clay"||"55428275"|"56402255"
|"Bedrock"|"55428305"|"56402609"
"Silty clay"||"55428306"|"56402275"
"Sandy clay loam"||"55428322"|"56403762"
"Clay loam"||"55428323"|"56403327"
"Silty clay"||"55428324"|"56403763"
"Clay loam"||"55428325"|"56403328"
"Clay"||"55428338"|"56403705"
"Silt loam"||"55428339"|"56403735"
|"Bedrock"|"55428340"|"56403757"
|"Bedrock"|"55428341"|"56403756"
"Silty clay"||"55428342"|"56403698"
|"Bedrock"|"55428375"|"56402498"
"Loam"||"55428389"|"56403099"
"Silt loam"||"55428390"|"56403100"
"Silty clay loam"||"55428391"|"56403598"
"Silty clay loam"||"55428392"|"56403599"
"Clay loam"||"55428405"|"56402470"
|"Bedrock"|"55428406"|"56401961"
|"Bedrock"|"55428407"|"56402130"
"Fine sandy loam"||"55428424"|"56402912"
|"Bedrock"|"55428425"|"56402752"
"Silty clay loam"||"55428439"|"56402937"
"Clay loam"||"55428440"|"56402938"
"Silt loam"||"55428441"|"56402939"
"Silty clay loam"||"55428455"|"56402611"
"Silty clay loam"||"55428456"|"56402946"
"Silty clay"||"55428457"|"56402947"
"Clay loam"||"55428458"|"56402615"
"Sandy clay loam"||"55428459"|"56402781"
"Fine sandy loam"||"55428489"|"56403492"
"Sandy loam"||"55428490"|"56403493"
"Fine sandy loam"||"55428491"|"56403674"
"Loam"||"55428492"|"56403773"
"Clay"||"55428506"|"56403000"
"Clay"||"55428522"|"56401683"
"Silty clay"||"55428523"|"56401849"
"Silty clay loam"||"55428524"|"56401684"
"Clay"||"55428525"|"56402020"
"Silty clay loam"||"55428539"|"56401873"
"Silt loam"||"55428540"|"56401708"
"Loam"||"55428556"|"56402437"
"Silt loam"||"55428557"|"56401926"
"Silt loam"||"55428558"|"56401761"
"Silty clay loam"||"55428572"|"56401778"
"Silty clay"||"55428573"|"56402452"
"Silt loam"||"55428574"|"56402453"
"Silt loam"||"55428575"|"56402454"
"Loam"||"55428576"|"56402455"
"Loam"||"55428589"|"56401699"
"Fine sandy loam"||"55429227"|"56402181"
|"Weathered bedrock"|"55429241"|"56402202"
"Fine sandy loam"||"55429242"|"56402878"
"Fine sandy loam"||"55429243"|"56402879"
"Silty clay"||"55429244"|"56402880"
|"Bedrock"|"55429291"|"56402870"
"Sandy clay loam"||"55429292"|"56402203"
"Clay loam"||"55429293"|"56402204"
"Fine sandy loam"||"55429294"|"56402536"
"Silt loam"||"55429309"|"56402562"
"Silty clay loam"||"55429310"|"56402900"
"Clay loam"||"55429311"|"56402563"
"Silty clay"||"55427235"|"56401850"
"Clay loam"||"55427236"|"56401686"
"Silty clay loam"||"55427237"|"56401851"
"Silt loam"||"55427238"|"56402359"
"Clay loam"||"55427239"|"56402360"
"Clay loam"||"55427252"|"56402377"
"Silt loam"||"55427253"|"56401709"
"Silt loam"||"55427254"|"56401874"
"Silty clay loam"||"55427255"|"56402379"
"Sandy clay loam"||"55427269"|"56401763"
"Clay loam"||"55427270"|"56401930"
"Loam"||"55427271"|"56401932"
"Silty clay loam"||"55427272"|"56402101"
"Silty clay loam"||"55427286"|"56402447"
"Loam"||"55427287"|"56402354"
"Clay loam"||"55427288"|"56402353"
"Sandy clay loam"||"55427289"|"56401681"
"Silt loam"||"55427302"|"56402115"
"Silty clay"||"55427303"|"56401781"
"Clay"||"55427304"|"56401948"
"Silty clay"||"55427305"|"56401783"
"Silty clay loam"||"55427321"|"56401869"
"Silty clay"||"55427322"|"56401704"
"Clay"||"55427336"|"56402405"
"Silty clay"||"55427337"|"56402406"
"Silty clay loam"||"55427338"|"56401899"
"Clay"||"55427339"|"56401736"
"Loam"||"55427352"|"56402546"
"Clay loam"||"55427353"|"56402714"
"Sandy clay loam"||"55427354"|"56402547"
"Sandy clay loam"||"55427355"|"56402715"
"Clay loam"||"55427356"|"56402216"
"Loam"||"55427386"|"56402548"
"Silty clay"||"55427419"|"56402673"
"Clay"||"55427420"|"56402839"
"Silty clay loam"||"55427421"|"56402674"
"Silty clay"||"55427422"|"56402840"
"Clay"||"55427453"|"56403203"
"Silty clay"||"55427454"|"56403532"
"Silty clay loam"||"55427455"|"56403204"
"Silty clay loam"||"55427456"|"56403205"
"Silty clay"||"55427469"|"56403209"
"Silt loam"||"55427470"|"56403046"
"Silty clay loam"||"55427471"|"56403051"
"Silty clay"||"55427472"|"56403548"
"Clay"||"55427473"|"56403218"
"Silt loam"||"55427486"|"56402312"
"Silt loam"||"55427487"|"56402313"
"Silty clay loam"||"55427488"|"56402314"
"Loam"||"55427503"|"56402719"
"Clay loam"||"55427504"|"56402551"
"Sandy clay loam"||"55427505"|"56402886"
"Sandy clay loam"||"55427506"|"56402885"
"Silty clay"||"55427553"|"56403210"
"Clay"||"55427554"|"56403540"
"Silty clay loam"||"55427555"|"56403211"
"Silty clay"||"55427556"|"56403373"
"Clay"||"55427570"|"56403055"
"Silty clay"||"55427571"|"56403554"
"Silty clay loam"||"55427572"|"56403222"
"Clay loam"||"55427573"|"56403555"
|"Bedrock"|"55427586"|"56403579"
"Fine sandy loam"||"55427587"|"56403245"
"Loam"||"55427588"|"56403080"
"Fine sandy loam"||"55427589"|"56403081"
"Clay loam"||"55427590"|"56403082"
"Silty clay"||"55427603"|"56403093"
"Silty clay"||"55427604"|"56403094"
"Clay loam"||"55427605"|"56403262"
"Silty clay loam"||"55427606"|"56403595"
"Silty clay loam"||"55427620"|"56402827"
"Silty clay loam"||"55427621"|"56402829"
"Loam"||"55427636"|"56402224"
"Clay loam"||"55427637"|"56402554"
"Fine sandy loam"||"55427638"|"56402721"
"Fine sandy loam"||"55427639"|"56402717"
"Silty clay"||"55427654"|"56402308"
"Silty clay loam"||"55427655"|"56402826"
"Silty clay loam"||"55427656"|"56402825"
"Loam"||"55427670"|"56403012"
"Silt loam"||"55427671"|"56403013"
"Silt loam"||"55428067"|"56401804"
"Silty clay"||"55428069"|"56402140"
|"Bedrock"|"55428076"|"56402247"
"Silty clay loam"||"55428085"|"56402757"
"Silty clay loam"||"55428094"|"56402773"
"Silty clay"||"55428101"|"56402948"
"Sandy clay loam"||"55428103"|"56402281"
"Silty clay loam"||"55428135"|"56402358"
"Clay loam"||"55428142"|"56402368"
"Silt loam"||"55428144"|"56401696"
"Silt loam"||"55428151"|"56402380"
"Silty clay loam"||"55428162"|"56401760"
|"Bedrock"|"55428167"|"56402100"
"Clay loam"||"55428169"|"56402104"
"Fine sandy loam"||"55428176"|"56403722"
"Silty clay loam"||"55428178"|"56403693"
"Silty clay"||"55428185"|"56402013"
"Silty clay loam"||"55428187"|"56402015"
"Clay"||"55428192"|"56401947"
"Silty clay"||"55428194"|"56402114"
"Silty clay"||"55428201"|"56401954"
"Loam"||"55428203"|"56402465"
"Silty clay loam"||"55428210"|"56401870"
"Silty clay"||"55428217"|"56402394"
"Silty clay loam"||"55428235"|"56401903"
"Silty clay"||"55428237"|"56401904"
"Silty clay"||"55428251"|"56402044"
|"Bedrock"|"55428253"|"56403584"
"Clay loam"||"55428260"|"56403165"
"Clay"||"55428262"|"56403660"
"Silty clay loam"||"55428267"|"56403719"
"Silty clay loam"||"55428269"|"56402577"
"Silty clay loam"||"55428271"|"56402755"
"Clay"||"55428276"|"56402256"
"Silty clay"||"55428278"|"56402916"
"Loam"||"55428285"|"56402925"
"Silt loam"||"55428301"|"56402768"
"Clay loam"||"55428303"|"56402769"
"Loam"||"55428319"|"56403482"
"Clay loam"||"55428321"|"56403326"
"Sandy clay loam"||"55428326"|"56403173"
"Silty clay"||"55428337"|"56403706"
"Silt loam"||"55428344"|"56403729"
"Clay loam"||"55428346"|"56403728"
"Silty clay loam"||"55428376"|"56402497"
"Silty clay loam"||"55428378"|"56402495"
"Silty clay loam"||"55428385"|"56403258"
|"Bedrock"|"55428387"|"56403261"
"Fine sandy loam"||"55428394"|"56403102"
"Silty clay"||"55428401"|"56403321"
"Silt loam"||"55428403"|"56403322"
|"Water"|"55428419"|"56403796"
"Silty clay"||"55428421"|"56402745"
"Silt loam"||"55428426"|"56402754"
"Loamy fine sand"||"55428428"|"56402927"
"Loam"||"55428428"|"56402928"
"Clay loam"||"55428437"|"56402766"
"Clay loam"||"55428446"|"56402943"
"Silty clay"||"55428451"|"56402945"
|"Bedrock"|"55428453"|"56402276"
"Fine sandy loam"||"55428460"|"56402616"
|"Bedrock"|"55428462"|"56402783"
"Loam"||"55428469"|"56402792"
"Silty clay loam"||"55428485"|"56402194"
"Fine sandy loam"||"55428487"|"56403335"
|"Bedrock"|"55428496"|"56403701"
|"Bedrock"|"55428501"|"56403699"
"Sandy clay loam"||"55428503"|"56403749"
"Silty clay loam"||"55428505"|"56402999"
"Loam"||"55428512"|"56402011"
|"Bedrock"|"55428519"|"56402351"
"Silty clay"||"55428521"|"56401848"
"Silty clay"||"55428526"|"56402021"
"Silty clay loam"||"55428528"|"56402023"
"Clay loam"||"55428530"|"56402029"
"Clay loam"||"55428535"|"56401693"
"Silt loam"||"55428537"|"56401694"
"Clay loam"||"55428555"|"56402436"
|"Bedrock"|"55428562"|"56402443"
"Silty clay loam"||"55428569"|"56401944"
"Clay"||"55428571"|"56401945"
"Silt loam"||"55428585"|"56402371"
"Silty clay"||"55428587"|"56401698"
"Clay loam"||"55428610"|"56402073"
"Silt loam"||"55428612"|"56402075"
"Loam"||"55428619"|"56401745"
"Silty clay loam"||"55428630"|"56401962"
"Silty clay loam"||"55428637"|"56403384"
"Fine sandy loam"||"55429228"|"56402182"
"Sandy clay loam"||"55429230"|"56402686"
"Fine sandy loam"||"55429232"|"56402687"
"Sandy clay loam"||"55429237"|"56402534"
"Fine sandy loam"||"55429239"|"56402535"
"Clay"||"55429246"|"56402541"
|"Bedrock"|"55429248"|"56402896"
"Sandy clay loam"||"55429287"|"56402199"
"Fine sandy loam"||"55429289"|"56402699"
"Fine sandy loam"||"55429296"|"56402875"
"Sandy clay loam"||"55429298"|"56402705"
|"Bedrock"|"55429305"|"56402228"
|"Variable"|"55427231"|"56402010"
"Silty clay"||"55427233"|"56401844"
"Silty clay loam"||"55427240"|"56401852"
"Silty clay loam"||"55427249"|"56401861"
"Silty clay loam"||"55427251"|"56402376"
|"Bedrock"|"55427265"|"56401924"
"Silty clay loam"||"55427274"|"56402105"
"Very fine sandy loam"||"55427276"|"56402442"
"Loam"||"55427281"|"56403742"
"Fine sandy loam"||"55427283"|"56403800"
"Sandy clay loam"||"55427285"|"56403745"
"Silty clay"||"55427290"|"56401846"
"Clay loam"||"55427292"|"56402018"
"Clay"||"55427299"|"56402456"
"Silty clay"||"55427301"|"56401779"
"Silty clay loam"||"55427306"|"56401951"
|"Bedrock"|"55427310"|"56401788"
"Loam"||"55427315"|"56402036"
"Fine sandy loam"||"55427317"|"56402038"
"Silty clay loam"||"55427324"|"56401720"
"Silty clay"||"55427326"|"56401721"
"Silty clay loam"||"55427335"|"56402404"
"Silty clay"||"55427340"|"56401900"
"Clay"||"55427342"|"56402411"
|"Bedrock"|"55427351"|"56402215"
"Silty clay loam"||"55427358"|"56402218"
|"Bedrock"|"55427360"|"56402716"
"Silty clay loam"||"55427365"|"56403009"
|"Bedrock"|"55427383"|"56402222"
"Clay loam"||"55427385"|"56402220"
"Silty clay loam"||"55427424"|"56402327"
"Loam"||"55427426"|"56402330"
"Loam"||"55427440"|"56403357"
"Clay loam"||"55427442"|"56403523"
"Clay loam"||"55427449"|"56403364"
"Silty clay"||"55427451"|"56403366"
"Clay"||"55427458"|"56403039"
"Silty clay"||"55427460"|"56403041"
"Silt loam"||"55427465"|"56403207"
"Clay"||"55427467"|"56403208"
"Silty clay loam"||"55427474"|"56403549"
"Silty clay loam"||"55427476"|"56403550"
"Silty clay loam"||"55427483"|"56402542"
"Silty clay"||"55427485"|"56402543"
|"Bedrock"|"55427501"|"56402720"
"Loam"||"55427508"|"56402883"
"Loam"||"55427524"|"56402843"
"Clay loam"||"55427526"|"56402844"
"Silty clay loam"||"55427549"|"56403369"
"Clay"||"55427551"|"56403371"
"Silt loam"||"55427558"|"56403375"
"Silty clay"||"55427560"|"56403214"
"Clay loam"||"55427565"|"56403221"
"Silty clay"||"55427567"|"56403052"
"Clay loam"||"55427569"|"56403054"
"Clay"||"55427574"|"56403223"
"Silty clay loam"||"55427576"|"56403380"
"Clay loam"||"55427583"|"56403067"
|"Bedrock"|"55427585"|"56403240"
"Silty clay loam"||"55427599"|"56403253"
"Silty clay loam"||"55427601"|"56403257"
"Silty clay loam"||"55427608"|"56403596"
|"Bedrock"|"55427617"|"56402545"
"Clay"||"55427619"|"56402662"
"Silty clay"||"55427633"|"56402889"
|"Bedrock"|"55427635"|"56402556"
"Silty clay"||"55427658"|"56402823"
|"Bedrock"|"55427660"|"56402994"
"Silt loam"||"55427667"|"56402841"
"Silty clay loam"||"55427669"|"56402842"
"Sandy clay loam"||"55427674"|"56402333"
"Fine sandy loam"||"55427676"|"56402846"
"Silt loam"||"55427699"|"56403190"
"Silt loam"||"55427701"|"56403191"
|"Variable"|"55427710"|"56403200"
"Clay"||"55428068"|"56402139"
"Silty clay loam"||"55428070"|"56401805"
"Silty clay loam"||"55428075"|"56402744"
"Silt loam"||"55428084"|"56402590"
"Silt loam"||"55428093"|"56402941"
"Clay loam"||"55428095"|"56402607"
"Silty clay"||"55428100"|"56402612"
"Clay loam"||"55428102"|"56402280"
"Silt loam"||"55428109"|"56402285"
"Clay loam"||"55428134"|"56402357"
"Silty clay loam"||"55428143"|"56402369"
"Clay"||"55428145"|"56401705"
"Silty clay loam"||"55428150"|"56402050"
"Silty clay loam"||"55428168"|"56402103"
"Silt loam"||"55428170"|"56401933"
"Silty clay loam"||"55428175"|"56401771"
"Silty clay"||"55428177"|"56403692"
"Clay"||"55428179"|"56403694"
"Clay loam"||"55428184"|"56401680"
"Clay"||"55428186"|"56402014"
"Silty clay loam"||"55428193"|"56401780"
"Silty clay loam"||"55428195"|"56402116"
|"Bedrock"|"55428202"|"56401957"
"Very fine sandy loam"||"55428204"|"56402466"
"Silty clay loam"||"55428209"|"56401703"
"Silty clay loam"||"55428218"|"56401887"
"Silt loam"||"55428229"|"56401734"
"Silty clay"||"55428234"|"56402410"
"Clay"||"55428236"|"56401740"
"Silty clay"||"55428252"|"56402469"
"Loam"||"55428254"|"56403422"
"Silty clay loam"||"55428259"|"56403164"
"Silty clay"||"55428261"|"56403166"
"Silt loam"||"55428268"|"56403797"
"Silt loam"||"55428270"|"56402588"
"Silty clay loam"||"55428277"|"56402589"
"Clay"||"55428279"|"56402917"
"Fine sandy loam"||"55428284"|"56402924"
"Fine sandy loam"||"55428286"|"56402926"
"Silty clay loam"||"55428302"|"56402604"
"Silt loam"||"55428304"|"56402936"
"Clay loam"||"55428320"|"56403483"
|"Bedrock"|"55428336"|"56403707"
"Clay"||"55428343"|"56403809"
|"Bedrock"|"55428345"|"56403808"
"Silty clay"||"55428377"|"56402496"
"Silty clay loam"||"55428379"|"56403586"
|"Bedrock"|"55428384"|"56403096"
"Silty clay"||"55428386"|"56403592"
"Very fine sandy loam"||"55428388"|"56403098"
"Silty clay"||"55428393"|"56403101"
"Clay loam"||"55428402"|"56403167"
"Loam"||"55428404"|"56403480"
"Silty clay loam"||"55428413"|"56401969"
"Silty clay"||"55428418"|"56402138"
"Silty clay loam"||"55428420"|"56402578"
"Silt loam"||"55428427"|"56402756"
"Silty clay loam"||"55428436"|"56402601"
"Silt loam"||"55428438"|"56402602"
"Silty clay loam"||"55428445"|"56402942"
"Silty clay"||"55428452"|"56402776"
|"Bedrock"|"55428454"|"56402610"
"Fine sandy loam"||"55428461"|"56402282"
"Silt loam"||"55428463"|"56402621"
|"Bedrock"|"55428470"|"56402289"
"Fine sandy loam"||"55428486"|"56403181"
"Loam"||"55428488"|"56403772"
"Fine sandy loam"||"55428493"|"56403337"
"Clay loam"||"55428502"|"56403750"
"Loam"||"55428504"|"56403806"
"Silty clay loam"||"55428511"|"56402356"
"Silty clay loam"||"55428513"|"56401675"
"Clay loam"||"55428518"|"56402350"
"Clay"||"55428520"|"56401682"
"Clay loam"||"55428527"|"56402022"
"Silty clay"||"55428529"|"56401857"
"Silty clay loam"||"55428536"|"56401859"
"Silt loam"||"55428538"|"56401707"
"Silty clay"||"55428563"|"56401935"
"Clay"||"55428568"|"56402113"
"Silty clay"||"55428570"|"56401777"
"Clay"||"55428586"|"56401864"
|"Bedrock"|"55428588"|"56401865"
"Silty clay loam"||"55428611"|"56402074"
"Clay"||"55428613"|"56402076"
"Very fine sandy loam"||"55428618"|"56401909"
"Loam"||"55428620"|"56401910"
"Silty clay loam"||"55428629"|"56401793"
"Clay"||"55428636"|"56403383"
"Silty clay"||"55428638"|"56403385"
"Loam"||"55429229"|"56402519"
"Clay loam"||"55429231"|"56402520"
"Clay loam"||"55429238"|"56402702"
"Sandy clay loam"||"55429240"|"56402201"
"Silty clay loam"||"55429245"|"56402881"
"Silty clay"||"55429247"|"56402711"
"Silty clay loam"||"55429270"|"56402904"
"Clay loam"||"55429288"|"56402200"
"Sandy clay loam"||"55429290"|"56402532"
"Sandy clay loam"||"55429295"|"56402703"
"Sandy clay loam"||"55429297"|"56402876"
"Clay"||"55429304"|"56402540"
"Silt loam"||"55427232"|"56402352"
"Clay"||"55427234"|"56401678"
"Clay loam"||"55427248"|"56401695"
"Clay"||"55427250"|"56401872"
|"Bedrock"|"55427266"|"56401925"
"Fine sandy loam"||"55427268"|"56401929"
"Clay loam"||"55427273"|"56402102"
"Clay loam"||"55427275"|"56401767"
|"Bedrock"|"55427282"|"56403743"
"Fine sandy loam"||"55427284"|"56403744"
"Silty clay loam"||"55427291"|"56402019"
"Silty clay loam"||"55427293"|"56402012"
"Loam"||"55427298"|"56402112"
"Silty clay loam"||"55427300"|"56401946"
"Clay loam"||"55427307"|"56401784"
"Silt loam"||"55427309"|"56402464"
"Very fine sandy loam"||"55427316"|"56402037"
"Silty clay loam"||"55427325"|"56402395"
"Silt loam"||"55427341"|"56401738"
"Silty clay"||"55427343"|"56401739"
"Loam"||"55427348"|"56402418"
"Silty clay"||"55427357"|"56402217"
"Clay loam"||"55427359"|"56402219"
"Sandy clay loam"||"55427382"|"56402223"
"Sandy clay loam"||"55427384"|"56402221"
"Clay loam"||"55427418"|"56403010"
"Clay"||"55427423"|"56402326"
"Loam"||"55427425"|"56402678"
"Sandy clay loam"||"55427427"|"56403506"
"Silt loam"||"55427441"|"56403194"
"Silty clay loam"||"55427443"|"56403195"
"Silty clay loam"||"55427448"|"56403363"
"Silty clay loam"||"55427450"|"56403365"
"Clay"||"55427452"|"56403531"
"Clay loam"||"55427457"|"56403534"
"Silty clay loam"||"55427459"|"56403040"
"Loam"||"55427466"|"56403536"
"Silty clay loam"||"55427468"|"56403537"
"Silty clay loam"||"55427475"|"56403219"
"Silty clay"||"55427477"|"56403376"
"Silty clay"||"55427482"|"56402712"
"Clay"||"55427484"|"56402713"
|"Bedrock"|"55427500"|"56402891"
|"Bedrock"|"55427502"|"56402552"
"Clay loam"||"55427507"|"56402884"
"Silt loam"||"55427525"|"56402677"
"Silty clay"||"55427550"|"56403370"
"Silty clay loam"||"55427552"|"56403539"
"Clay"||"55427557"|"56403374"
"Silty clay loam"||"55427559"|"56403544"
"Clay"||"55427566"|"56403553"
"Silty clay loam"||"55427568"|"56403053"
"Silty clay"||"55427575"|"56403379"
|"Bedrock"|"55427577"|"56403229"
"Silty clay loam"||"55427582"|"56403066"
"Silt loam"||"55427584"|"56403068"
"Sandy clay loam"||"55427591"|"56403083"
|"Bedrock"|"55427600"|"56403589"
"Silty clay loam"||"55427602"|"56403590"
"Clay loam"||"55427607"|"56403263"
"Clay loam"||"55427609"|"56403420"
"Silty clay"||"55427616"|"56402214"
"Silty clay"||"55427618"|"56402997"
"Silty clay loam"||"55427632"|"56402890"
"Clay"||"55427634"|"56402888"
|"Bedrock"|"55427657"|"56402824"
"Silty clay loam"||"55427659"|"56402995"
"Clay loam"||"55427661"|"56402991"
"Loam"||"55427666"|"56402329"
"Clay loam"||"55427668"|"56402675"
"Clay loam"||"55427675"|"56402679"
"Very fine sandy loam"||"55427677"|"56402681"
"Silty clay loam"||"55428647"|"56403392"
|"Bedrock"|"55428652"|"56403238"
"Silty clay loam"||"55428654"|"56403069"
|"Bedrock"|"55428661"|"56403577"
"Silty clay loam"||"55428663"|"56403084"
"Silty clay loam"||"55428668"|"56403587"
"Silty clay"||"55428670"|"56403259"
|"Bedrock"|"55428672"|"56403416"
"Clay loam"||"55428686"|"56403475"
"Loam"||"55428688"|"56403171"
|"Bedrock"|"55428695"|"56403479"
"Silt loam"||"55428697"|"56402132"
"Silty clay loam"||"55428702"|"56401806"
"Silty clay loam"||"55428704"|"56402480"
"Sandy clay loam"||"55428722"|"56402586"
"Silty clay loam"||"55428727"|"56402921"
"Clay"||"55428729"|"56402923"
"Clay loam"||"55428736"|"56402266"
"Silty clay"||"55428745"|"56402949"
"Loam"||"55428747"|"56402779"
"Sandy clay loam"||"55428752"|"56402279"
"Clay loam"||"55428754"|"56402950"
"Clay"||"55428761"|"56402620"
"Loam"||"55428786"|"56403673"
"Silty clay"||"55428788"|"56403704"
"Silty clay"||"55428795"|"56403813"
|"Bedrock"|"55428797"|"56403810"
"Clay loam"||"55428802"|"56402315"
"Silt loam"||"55428804"|"56402317"
"Loam"||"55428811"|"56402816"
"Silty clay"||"55428813"|"56402652"
"Fine sandy loam"||"55428827"|"56402648"
"Silty clay"||"55428845"|"56402159"
"Sandy loam"||"55428863"|"56403678"
"Fine sandy loam"||"55428870"|"56403779"
"Sandy loam"||"55428872"|"56403340"
"Sandy loam"||"55428877"|"56403495"
"Fine sandy loam"||"55428879"|"56403339"
"Fine sandy loam"||"55428902"|"56403669"
"Loam"||"55428904"|"56403771"
"Silty clay"||"55428911"|"56403700"
"Silty clay loam"||"55428913"|"56403732"
"Silty clay loam"||"55428920"|"56403697"
"Silty clay"||"55428922"|"56403695"
"Clay loam"||"55428929"|"56402989"
"Clay"||"55428931"|"56402984"
"Sandy clay loam"||"55428936"|"56402808"
"Loam"||"55428938"|"56402297"
"Silty clay"||"55428956"|"56402164"
|"Bedrock"|"55429011"|"56401984"
"Clay loam"||"55429013"|"56402176"
"Clay"||"55429022"|"56402655"
"Fine sandy loam"||"55429029"|"56402299"
"Loam"||"55429054"|"56401822"
"Fine sandy loam"||"55429056"|"56401821"
"Sandy loam"||"55429079"|"56403774"
"Clay loam"||"55429097"|"56402516"
"Sandy clay loam"||"55429104"|"56402685"
"Fine sandy loam"||"55429106"|"56402854"
"Fine sandy loam"||"55429111"|"56402183"
|"Bedrock"|"55429113"|"56402528"
"Clay loam"||"55429115"|"56402698"
"Sandy clay loam"||"55429120"|"56402868"
"Sandy clay loam"||"55429122"|"56402537"
"Clay"||"55429129"|"56402708"
"Silty clay"||"55429131"|"56402710"
"Silty clay"||"55429140"|"56402738"
"Silty clay"||"55429145"|"56401990"
"Loam"||"55429188"|"56402493"
"Sandy loam"||"55429190"|"56401818"
"Clay loam"||"55429195"|"56402866"
"Sandy clay loam"||"55429197"|"56402530"
"Silty clay loam"||"55429204"|"56402728"
"Silty clay"||"55429206"|"56402729"
"Loam"||"55427700"|"56403353"
"Fine sandy loam"||"55427702"|"56403520"
"Loam"||"55427711"|"56403533"
"Silt loam"||"55427716"|"56403216"
"Silty clay"||"55427718"|"56403049"
|"Bedrock"|"55427725"|"56403557"
"Silty clay loam"||"55427727"|"56403058"
"Silty clay loam"||"55427734"|"56403236"
"Silty clay loam"||"55427736"|"56403397"
"Clay loam"||"55427766"|"56401876"
"Silt loam"||"55427768"|"56401877"
"Silt loam"||"55427775"|"56401759"
"Clay loam"||"55427777"|"56402438"
"Silty clay loam"||"55427784"|"56401937"
"Silty clay"||"55427786"|"56401938"
"Silt loam"||"55427800"|"56402448"
"Silt loam"||"55427809"|"56401955"
"Silty clay"||"55427811"|"56402125"
|"Bedrock"|"55427816"|"56402387"
"Clay"||"55427818"|"56402389"
"Silt loam"||"55427834"|"56401897"
"Silty clay loam"||"55427836"|"56401898"
"Clay"||"55427841"|"56402080"
"Clay"||"55427843"|"56401905"
"Silty clay"||"55427850"|"56402086"
"Clay"||"55427852"|"56402088"
"Silty clay loam"||"55427859"|"56401958"
"Silty clay"||"55427861"|"56401959"
"Silty clay loam"||"55427866"|"56401971"
"Silty clay loam"||"55427868"|"56403421"
"Silty clay loam"||"55427875"|"56402664"
"Silty clay"||"55427877"|"56403005"
"Clay loam"||"55427895"|"56402887"
"Silty clay loam"||"55427909"|"56402661"
"Silty clay"||"55427911"|"56402659"
"Silt loam"||"55427916"|"56402328"
"Silty clay loam"||"55427918"|"56403011"
"Clay loam"||"55427920"|"56402332"
"Sandy clay loam"||"55427925"|"56402847"
"Loam"||"55427945"|"56403350"
"Silty clay loam"||"55427950"|"56403356"
"Clay"||"55427959"|"56403542"
"Silty clay"||"55427961"|"56403372"
"Clay loam"||"55427968"|"56403382"
|"Bedrock"|"55427970"|"56403226"
"Clay loam"||"55427977"|"56403567"
|"Bedrock"|"55427984"|"56403239"
"Silty clay loam"||"55427986"|"56403574"
"Silty clay loam"||"55428000"|"56403575"
"Silty clay"||"55428002"|"56403400"
"Silty clay loam"||"55428011"|"56403085"
"Clay loam"||"55428018"|"56403256"
"Silty clay loam"||"55428020"|"56403591"
"Silty clay loam"||"55428025"|"56403265"
"Fine sandy loam"||"55428027"|"56403266"
"Clay"||"55428036"|"56403319"
"Silty clay"||"55428052"|"56402468"
"Clay loam"||"55428648"|"56403393"
|"Bedrock"|"55428649"|"56403235"
|"Bedrock"|"55428650"|"56403237"
"Silt loam"||"55428651"|"56403570"
"Silt loam"||"55428664"|"56403089"
"Silty clay loam"||"55428665"|"56403090"
"Clay loam"||"55428666"|"56403091"
"Silt loam"||"55428667"|"56403092"
"Loam"||"55428684"|"56402511"
"Silt loam"||"55428698"|"56402133"
"Silty clay loam"||"55428699"|"56402134"
"Silt loam"||"55428700"|"56402135"
|"Bedrock"|"55428701"|"56401973"
"Silty clay"||"55428731"|"56402759"
"Clay"||"55428732"|"56402594"
"Silty clay loam"||"55428733"|"56402760"
"Silt loam"||"55428734"|"56402264"
"Loam"||"55428748"|"56402614"
"Clay loam"||"55428749"|"56402780"
"Loam"||"55428750"|"56402277"
"Clay loam"||"55428751"|"56402278"
"Fine sandy loam"||"55428782"|"56403336"
"Fine sandy loam"||"55428783"|"56403670"
"Fine sandy loam"||"55428784"|"56403671"
|"Bedrock"|"55428798"|"56403730"
"Silty clay loam"||"55428799"|"56402665"
"Clay"||"55428800"|"56402831"
"Silty clay"||"55428801"|"56402666"
"Clay loam"||"55428815"|"56402985"
"Loam"||"55428865"|"56403676"
"Fine sandy loam"||"55428866"|"56403675"
"Loam"||"55428867"|"56403342"
"Sandy loam"||"55428868"|"56403780"
"Silty clay loam"||"55428900"|"56402245"
"Fine sandy loam"||"55428901"|"56403668"
|"Bedrock"|"55428915"|"56403755"
|"Bedrock"|"55428916"|"56403753"
"Sandy clay loam"||"55428917"|"56403727"
"Clay loam"||"55428918"|"56403807"
"Clay loam"||"55428932"|"56402983"
"Silty clay"||"55428933"|"56402982"
"Loam"||"55428935"|"56402647"
"Clay loam"||"55429015"|"56402859"
"Fine sandy loam"||"55429016"|"56402688"
"Sandy clay loam"||"55429017"|"56402521"
"Fine sandy loam"||"55429018"|"56402185"
"Silty clay loam"||"55429049"|"56401989"
"Silty clay"||"55429050"|"56402165"
"Silty clay"||"55429051"|"56402163"
"Silty clay loam"||"55429052"|"56402162"
"Sandy clay loam"||"55429099"|"56402517"
"Sandy clay loam"||"55429100"|"56402180"
"Clay loam"||"55429101"|"56402683"
"Fine sandy loam"||"55429102"|"56402518"
"Fine sandy loam"||"55429116"|"56402197"
"Sandy clay loam"||"55429117"|"56402198"
"Fine sandy loam"||"55429118"|"56402700"
"Sandy clay loam"||"55429119"|"56402533"
"Silty clay loam"||"55429132"|"56402227"
"Silty clay loam"||"55429133"|"56402897"
"Clay loam"||"55429134"|"56402898"
"Silt loam"||"55429135"|"56402899"
"Fine sandy loam"||"55429182"|"56401982"
"Fine sandy loam"||"55429183"|"56401816"
"Fine sandy loam"||"55429184"|"56401983"
"Sandy loam"||"55429185"|"56401817"
"Loam"||"55429186"|"56402491"
"Silty clay"||"55429199"|"56402206"
"Fine sandy loam"||"55429200"|"56402207"
"Fine sandy loam"||"55429201"|"56402208"
"Silty clay loam"||"55429202"|"56402725"
"Silty clay"||"55427728"|"56403061"
"Silty clay loam"||"55427729"|"56403562"
|"Bedrock"|"55427730"|"56403234"
"Silt loam"||"55427731"|"56403389"
"Loam"||"55427732"|"56403390"
"Silt loam"||"55427745"|"56401687"
|"Bedrock"|"55427762"|"56402381"
"Clay loam"||"55427763"|"56402382"
"Silty clay loam"||"55427764"|"56401875"
"Silt loam"||"55427765"|"56401710"
"Loam"||"55427779"|"56402440"
"Loam"||"55427780"|"56402441"
"Clay loam"||"55427781"|"56401765"
"Loam"||"55427782"|"56401931"
"Silty clay"||"55427795"|"56401679"
"Silty clay"||"55427796"|"56401940"
"Clay"||"55427797"|"56401773"
"Silty clay loam"||"55427798"|"56401941"
|"Bedrock"|"55427812"|"56402126"
"Silt loam"||"55427813"|"56402127"
|"Bedrock"|"55427814"|"56401718"
"Silty clay loam"||"55427815"|"56401883"
"Silty clay loam"||"55427845"|"56401906"
"Clay"||"55427846"|"56402412"
"Silty clay"||"55427847"|"56402413"
"Silty clay loam"||"55427848"|"56401750"
"Clay"||"55427849"|"56402085"
"Silty clay loam"||"55427862"|"56401792"
"Silty clay"||"55427863"|"56401960"
|"Bedrock"|"55427864"|"56402478"
"Silty clay loam"||"55427865"|"56402479"
|"Bedrock"|"55427896"|"56402722"
|"Bedrock"|"55427897"|"56402225"
"Loam"||"55427898"|"56402553"
"Fine sandy loam"||"55427899"|"56402550"
"Silty clay loam"||"55427912"|"56402822"
"Clay loam"||"55427913"|"56402993"
"Silty clay loam"||"55427914"|"56402992"
"Silt loam"||"55427915"|"56402657"
"Silt loam"||"55427946"|"56403351"
"Very fine sandy loam"||"55427947"|"56403352"
"Silt loam"||"55427948"|"56403521"
"Clay loam"||"55427949"|"56403355"
"Silty clay loam"||"55427962"|"56403546"
"Silty clay"||"55427963"|"56403217"
"Clay"||"55427964"|"56403547"
"Silt loam"||"55427965"|"56403377"
"Loam"||"55427966"|"56403224"
"Clay loam"||"55427979"|"56403569"
"Silty clay"||"55427980"|"56403394"
"Silty clay loam"||"55427981"|"56403395"
"Silty clay"||"55427982"|"56403070"
"Silty clay"||"55427996"|"56403583"
"Silty clay loam"||"55427998"|"56403074"
"Silty clay"||"55427999"|"56403241"
"Silty clay"||"55428013"|"56403250"
"Silty clay loam"||"55428014"|"56403087"
"Silty clay"||"55428015"|"56403088"
"Silt loam"||"55428016"|"56403255"
"Clay loam"||"55428653"|"56403571"
"Silty clay loam"||"55428655"|"56403073"
"Silty clay loam"||"55428660"|"56403243"
"Clay loam"||"55428669"|"56403254"
"Silty clay"||"55428671"|"56403415"
"Loam"||"55428685"|"56402512"
"Silt loam"||"55428687"|"56403476"
"Fine sandy loam"||"55428694"|"56403478"
"Silty clay loam"||"55428703"|"56401974"
"Silty clay"||"55428705"|"56402481"
"Silty clay"||"55428728"|"56402922"
"Silty clay loam"||"55428730"|"56402593"
"Silty clay loam"||"55428735"|"56402265"
"Silt loam"||"55428737"|"56402765"
"Silty clay"||"55428744"|"56402274"
"Clay loam"||"55428746"|"56402613"
"Silty clay loam"||"55428753"|"56402784"
"Silty clay"||"55428755"|"56402951"
"Silty clay"||"55428760"|"56402785"
"Silty clay loam"||"55428762"|"56402786"
"Sandy loam"||"55428785"|"56403672"
|"Bedrock"|"55428787"|"56403734"
"Clay"||"55428789"|"56403703"
"Clay"||"55428794"|"56403758"
|"Bedrock"|"55428796"|"56403811"
"Silty clay loam"||"55428803"|"56402316"
"Silty clay loam"||"55428805"|"56402987"
|"Bedrock"|"55428812"|"56402815"
"Clay"||"55428814"|"56402986"
"Loam"||"55428828"|"56402809"
"Silty clay"||"55428844"|"56402160"
|"Bedrock"|"55428862"|"56403710"
"Fine sandy loam"||"55428864"|"56403677"
"Fine sandy loam"||"55428869"|"56403341"
"Fine sandy loam"||"55428871"|"56403499"
"Fine sandy loam"||"55428878"|"56403776"
"Fine sandy loam"||"55428880"|"56403775"
"Loam"||"55428896"|"56403481"
"Sandy loam"||"55428903"|"56403334"
|"Bedrock"|"55428905"|"56403494"
"Clay"||"55428912"|"56403815"
"Silt loam"||"55428914"|"56403812"
"Loam"||"55428919"|"56403726"
"Clay"||"55428921"|"56403696"
"Clay"||"55428928"|"56402990"
"Silty clay"||"55428930"|"56402988"
"Clay loam"||"55428937"|"56402300"
|"Bedrock"|"55428955"|"56401825"
|"Bedrock"|"55428989"|"56403778"
"Sandy clay loam"||"55429012"|"56402179"
"Sandy clay loam"||"55429014"|"56402858"
"Silty clay"||"55429019"|"56402830"
"Silty clay"||"55429021"|"56402820"
"Clay loam"||"55429023"|"56402819"
|"Bedrock"|"55429028"|"56402646"
"Loam"||"55429030"|"56402298"
"Silty clay loam"||"55429053"|"56401988"
"Clay loam"||"55429055"|"56401986"
"Sandy clay loam"||"55429096"|"56402852"
"Fine sandy loam"||"55429098"|"56402007"
"Sandy clay loam"||"55429103"|"56402684"
"Clay loam"||"55429105"|"56402853"
"Sandy clay loam"||"55429112"|"56402184"
"Sandy clay loam"||"55429114"|"56402531"
"Clay loam"||"55429121"|"56402869"
"Clay loam"||"55429123"|"56402704"
"Silty clay loam"||"55429128"|"56402539"
"Fine sandy loam"||"55429130"|"56402209"
"Silty clay loam"||"55429146"|"56401826"
"Fine sandy loam"||"55429187"|"56402492"
"Fine sandy loam"||"55429189"|"56402494"
"Fine sandy loam"||"55429196"|"56402867"
|"Weathered bedrock"|"55429198"|"56402697"
|"Bedrock"|"55429203"|"56402226"
"Clay loam"||"55429205"|"56402564"
"Silty clay loam"||"55427717"|"56403048"
"Clay"||"55427719"|"56403050"
"Loam"||"55427724"|"56403556"
"Loam"||"55427726"|"56403558"
"Clay loam"||"55427733"|"56403391"
"Silty clay"||"55427735"|"56403396"
"Silty clay loam"||"55427767"|"56401711"
|"Bedrock"|"55427769"|"56401923"
"Silty clay loam"||"55427774"|"56402096"
"Sandy clay loam"||"55427776"|"56401764"
"Fine sandy loam"||"55427778"|"56402439"
"Fine sandy loam"||"55427783"|"56401766"
|"Bedrock"|"55427785"|"56401772"
"Silt loam"||"55427799"|"56401774"
"Loam"||"55427801"|"56402449"
"Loam"||"55427803"|"56401949"
"Clay loam"||"55427808"|"56401950"
"Clay"||"55427810"|"56402124"
"Silty clay"||"55427817"|"56402388"
"Clay loam"||"55427819"|"56402390"
"Loam"||"55427835"|"56401733"
"Silty clay"||"55427842"|"56401742"
"Silty clay"||"55427844"|"56401743"
"Silty clay loam"||"55427851"|"56402087"
"Silty clay"||"55427853"|"56402089"
"Clay loam"||"55427858"|"56402047"
"Silty clay loam"||"55427860"|"56401791"
"Silty clay"||"55427867"|"56401803"
"Silty clay loam"||"55427876"|"56402998"
|"Bedrock"|"55427908"|"56402309"
"Silty clay"||"55427910"|"56402660"
"Clay loam"||"55427917"|"56402676"
"Sandy clay loam"||"55427919"|"56402331"
"Clay loam"||"55427926"|"56402682"
"Silty clay"||"55427958"|"56403212"
"Silty clay loam"||"55427960"|"56403543"
"Fine sandy loam"||"55427967"|"56403381"
"Loam"||"55427969"|"56403225"
"Silty clay loam"||"55427976"|"56403233"
"Silt loam"||"55427978"|"56403568"
"Silty clay loam"||"55427983"|"56403071"
"Silty clay"||"55427985"|"56403075"
|"Bedrock"|"55427992"|"56403581"
"Silty clay loam"||"55428001"|"56403578"
"Silty clay loam"||"55428003"|"56403401"
"Silty clay"||"55428012"|"56403086"
"Silty clay loam"||"55428017"|"56403414"
"Silty clay"||"55428019"|"56403095"
"Loam"||"55428026"|"56403600"
"Silty clay"||"55428035"|"56403661"
"Clay"||"55428037"|"56403477"
"Clay loam"||"55428042"|"56403170"
"Silty clay"||"55428051"|"56402045"
"Silty clay loam"||"55428053"|"56402471"
"Clay"||"55428639"|"56403386"
"Silty clay"||"55428640"|"56403387"
"Silty clay loam"||"55428641"|"56403228"
"Silty clay loam"||"55428656"|"56403077"
"Silty clay"||"55428657"|"56403078"
"Silty clay loam"||"55428658"|"56403079"
"Silty clay"||"55428659"|"56403576"
"Silt loam"||"55428673"|"56403417"
"Clay"||"55428674"|"56403418"
"Silty clay"||"55428675"|"56403419"
"Loamy fine sand"||"55428676"|"56403601"
"Loam"||"55428676"|"56403602"
"Fine sandy loam"||"55428689"|"56403172"
"Clay loam"||"55428690"|"56403666"
"Sandy clay loam"||"55428691"|"56403324"
"Clay loam"||"55428692"|"56403667"
"Sandy clay loam"||"55428693"|"56403325"
"Silty clay loam"||"55428706"|"56403799"
"Silt loam"||"55428707"|"56403721"
"Clay loam"||"55428723"|"56402753"
"Loam"||"55428724"|"56402587"
"Silt loam"||"55428725"|"56402592"
"Silt loam"||"55428726"|"56402920"
"Clay"||"55428756"|"56402952"
"Silty clay loam"||"55428757"|"56402953"
"Silty clay"||"55428758"|"56402954"
"Clay"||"55428759"|"56402619"
"Silty clay loam"||"55428790"|"56403814"
"Clay"||"55428791"|"56403761"
"Silty clay"||"55428792"|"56403760"
"Silty clay loam"||"55428793"|"56403759"
|"Bedrock"|"55428806"|"56402307"
"Sandy clay loam"||"55428807"|"56402818"
"Clay loam"||"55428808"|"56402654"
"Fine sandy loam"||"55428809"|"56402817"
"Loam"||"55428810"|"56402653"
|"Bedrock"|"55428824"|"56402302"
"Sandy clay loam"||"55428825"|"56402301"
"Clay loam"||"55428826"|"56402810"
"Silty clay loam"||"55428842"|"56401824"
|"Bedrock"|"55428843"|"56402161"
"Fine sandy loam"||"55428873"|"56403777"
"Loam"||"55428874"|"56403498"
"Fine sandy loam"||"55428875"|"56403497"
"Loam"||"55428876"|"56403496"
"Silt loam"||"55428910"|"56403702"
|"Bedrock"|"55428927"|"56402656"
"Silty clay"||"55428957"|"56402158"
"Silty clay loam"||"55428958"|"56401823"
|"Bedrock"|"55428959"|"56401987"
"Loam"||"55428960"|"56402157"
|"Bedrock"|"55428990"|"56403338"
"Silty clay loam"||"55428991"|"56402178"
"Clay loam"||"55428992"|"56402177"
"Silty clay"||"55428993"|"56402514"
"Silty clay loam"||"55429024"|"56402814"
"Sandy clay loam"||"55429107"|"56402855"
|"Bedrock"|"55429108"|"56402857"
"Sandy clay loam"||"55429109"|"56402689"
"Clay loam"||"55429110"|"56402522"
"Fine sandy loam"||"55429124"|"56402873"
"Sandy clay loam"||"55429125"|"56402874"
|"Bedrock"|"55429126"|"56402706"
"Silty clay"||"55429127"|"56402707"
"Clay"||"55429141"|"56402572"
"Silty clay loam"||"55429142"|"56402739"
"Fine sandy loam"||"55429191"|"56402696"
"Fine sandy loam"||"55429192"|"56402529"
"Loam"||"55429193"|"56402864"
"Sandy clay loam"||"55429194"|"56402865"
"Clay loam"||"55427672"|"56403014"
"Silty clay loam"||"55427673"|"56403015"
"Loam"||"55427703"|"56403192"
"Silt loam"||"55427704"|"56403522"
"Clay loam"||"55427705"|"56403193"
"Silty clay loam"||"55427706"|"56403354"
"Loam"||"55427720"|"56403378"
"Silt loam"||"55427721"|"56403551"
"Fine sandy loam"||"55427722"|"56403056"
"Clay loam"||"55427723"|"56403057"
"Silty clay"||"55427737"|"56403072"
"Silty clay loam"||"55427738"|"56403572"
"Silt loam"||"55427739"|"56403573"
"Clay loam"||"55427770"|"56401758"
"Silty clay loam"||"55427771"|"56402093"
"Silt loam"||"55427772"|"56402094"
"Clay loam"||"55427773"|"56402095"
"Silty clay"||"55427787"|"56402444"
"Silty clay"||"55427788"|"56403801"
|"Bedrock"|"55427789"|"56402017"
"Loam"||"55427804"|"56402457"
"Clay loam"||"55427805"|"56402458"
"Sandy clay loam"||"55427806"|"56402459"
"Sandy clay loam"||"55427807"|"56402460"
"Clay loam"||"55427837"|"56401741"
"Silty clay loam"||"55427838"|"56402077"
"Silt loam"||"55427839"|"56402078"
"Silty clay loam"||"55427840"|"56402079"
"Clay loam"||"55427854"|"56401915"
"Silty clay loam"||"55427855"|"56401751"
"Silt loam"||"55427856"|"56401916"
"Silty clay"||"55427857"|"56402046"
"Silty clay"||"55427870"|"56403113"
"Silt loam"||"55427871"|"56402544"
"Loam"||"55427872"|"56402882"
"Silty clay"||"55427873"|"56402996"
"Silty clay"||"55427874"|"56402310"
"Sandy clay loam"||"55427921"|"56402845"
"Clay loam"||"55427922"|"56402680"
"Sandy clay loam"||"55427923"|"56402334"
"Clay loam"||"55427924"|"56402335"
"Clay"||"55427955"|"56403043"
"Silty clay loam"||"55427956"|"56403044"
"Silty clay"||"55427957"|"56403045"
"Clay loam"||"55427971"|"56403561"
"Silty clay"||"55427972"|"56403059"
"Silty clay loam"||"55427973"|"56403060"
|"Bedrock"|"55427987"|"56403242"
"Clay loam"||"55427988"|"56403076"
"Clay loam"||"55427989"|"56403244"
"Silty clay"||"55427990"|"56403398"
"Silty clay loam"||"55427991"|"56403399"
"Clay loam"||"55428004"|"56403246"
"Sandy clay loam"||"55428005"|"56403580"
"Fine sandy loam"||"55428006"|"56403247"
"Clay"||"55428021"|"56403593"
"Silty clay"||"55428022"|"56403260"
"Silty clay loam"||"55428023"|"56403594"
"Very fine sandy loam"||"55428024"|"56403097"
"Silty clay"||"55428038"|"56403662"
"Clay loam"||"55428039"|"56403320"
"Clay"||"55428040"|"56403168"
"Silty clay"||"55428041"|"56403169"
