# Supplementary material for: Hydrologic-Process-Based Soil Texture Classifications for Improved Visualization of Landscape Function
Source: PLoS One. 2015 Jun 29;10(6):e0131299. doi: 10.1371/journal.pone.0131299 (PMC4488316; doi:10.1371/journal.pone.0131299)
Supplement: S1 Data — Spatial, tabular and soil database files for the Oklahoma region that was used for creating the soil maps downloaded from the NRCS Web Soil Survey. (ZIP) [file pone.0131299.s001.zip › wss_aoi_2014-09-16_15-16-25/tabular/chunifie.txt]

"CL"|"No "|"28273962"|"53935970"
"CH"|"No "|"28273963"|"53935971"
"CL"|"No "|"28273963"|"53935972"
"CH"|"No "|"28273964"|"53935973"
"CL"|"No "|"28273964"|"53935974"
"CH"|"No "|"28273965"|"53935975"
"CL"|"No "|"28273965"|"53935976"
"CH"|"No "|"28273967"|"53935977"
"CL"|"No "|"28273967"|"53935978"
"CL"|"No "|"28273969"|"53935979"
"CL"|"No "|"28273970"|"53935980"
"CH"|"No "|"28273971"|"53935981"
"CL"|"No "|"28273971"|"53935982"
"CL"|"No "|"28273973"|"53935983"
"CL"|"No "|"28273974"|"53935984"
"CH"|"No "|"28273975"|"53935985"
"CL"|"No "|"28273975"|"53935986"
"CH"|"No "|"28273976"|"53935987"
"CL"|"No "|"28273976"|"53935988"
"CL"|"No "|"28273977"|"53935989"
"CH"|"No "|"28273978"|"53935990"
"CL"|"No "|"28273978"|"53935991"
"CH"|"No "|"28273979"|"53935992"
"CL"|"No "|"28273979"|"53935993"
"CH"|"No "|"28273980"|"53935994"
"CL"|"No "|"28273980"|"53935995"
"CH"|"No "|"28273981"|"53935996"
"CL"|"No "|"28273981"|"53935997"
"CL"|"No "|"28273982"|"53935998"
"CH"|"No "|"28273983"|"53935999"
"CL"|"No "|"28273983"|"53936000"
"CH"|"No "|"28273984"|"53936001"
"CL"|"No "|"28273984"|"53936002"
"CH"|"No "|"28273985"|"53936003"
"CL"|"No "|"28273985"|"53936004"
"CL"|"No "|"28273987"|"53936005"
"CL-ML"|"No "|"28273987"|"53936006"
"ML"|"No "|"28273987"|"53936007"
"CH"|"No "|"28273988"|"53936008"
"CL"|"No "|"28273988"|"53936009"
"CH"|"No "|"28273990"|"53936010"
"CL"|"No "|"28273990"|"53936011"
"CH"|"No "|"28273991"|"53936012"
"CL"|"No "|"28273991"|"53936013"
"CL"|"No "|"28273993"|"53936014"
"CL"|"No "|"28273994"|"53936015"
"CH"|"No "|"28273995"|"53936016"
"CL"|"No "|"28273995"|"53936017"
"CL"|"No "|"28273997"|"53936018"
"CL-ML"|"No "|"28273997"|"53936019"
"ML"|"No "|"28273997"|"53936020"
"CL"|"No "|"28273998"|"53936021"
"CL-ML"|"No "|"28273998"|"53936022"
"ML"|"No "|"28273998"|"53936023"
"CL"|"No "|"28273999"|"53936024"
"CL"|"No "|"28274000"|"53936025"
"CL"|"No "|"28274001"|"53936026"
"SC"|"No "|"28274002"|"53936027"
"SM"|"No "|"28274002"|"53936028"
"CL"|"No "|"28274002"|"53936029"
"ML"|"No "|"28274002"|"53936030"
"CL"|"No "|"28274003"|"53936031"
"CL-ML"|"No "|"28274003"|"53936032"
"ML"|"No "|"28274003"|"53936033"
"CL"|"No "|"28274004"|"53936034"
"CL"|"No "|"28274005"|"53936035"
"CL"|"No "|"28274006"|"53936036"
"CL"|"No "|"28274007"|"53936037"
"CL"|"No "|"28274008"|"53936038"
"CL"|"No "|"28274009"|"53936039"
"CL-ML"|"No "|"28274009"|"53936040"
"CL"|"No "|"28274010"|"53936041"
"CL-ML"|"No "|"28274010"|"53936042"
"SC"|"No "|"28274010"|"53936043"
"SC-SM"|"No "|"28274010"|"53936044"
"CL"|"No "|"28274011"|"53936045"
"SC"|"No "|"28274011"|"53936046"
"CL"|"No "|"28274012"|"53936047"
"CL-ML"|"No "|"28274012"|"53936048"
"SC"|"No "|"28274012"|"53936049"
"SC-SM"|"No "|"28274012"|"53936050"
"CL"|"No "|"28274014"|"53936051"
"CL"|"No "|"28274015"|"53936052"
"CL"|"No "|"28274016"|"53936053"
"SC"|"No "|"28274016"|"53936054"
"CL"|"No "|"28274017"|"53936055"
"SC"|"No "|"28274017"|"53936056"
"CL"|"No "|"28274018"|"53936057"
"CL-ML"|"No "|"28274018"|"53936058"
"SC"|"No "|"28274018"|"53936059"
"SC-SM"|"No "|"28274018"|"53936060"
"CL-ML"|"No "|"28274020"|"53936061"
"ML"|"No "|"28274020"|"53936062"
"SC-SM"|"No "|"28274020"|"53936063"
"SM"|"No "|"28274020"|"53936064"
"CL"|"No "|"28274021"|"53936065"
"SC"|"No "|"28274021"|"53936066"
"CL"|"No "|"28274023"|"53936067"
"CL-ML"|"No "|"28274023"|"53936068"
"ML"|"No "|"28274023"|"53936069"
"CL"|"No "|"28274024"|"53936070"
"CH"|"No "|"28274025"|"53936071"
"CL"|"No "|"28274025"|"53936072"
"CH"|"No "|"28274026"|"53936073"
"CL"|"No "|"28274026"|"53936074"
"CH"|"No "|"28274027"|"53936075"
"CL"|"No "|"28274027"|"53936076"
"CL"|"No "|"28274041"|"53936112"
"CL"|"No "|"28274042"|"53936113"
"CL"|"No "|"28274043"|"53936114"
"CH"|"No "|"28274045"|"53936115"
"CL"|"No "|"28274045"|"53936116"
"CL"|"No "|"28274047"|"53936117"
"CL-ML"|"No "|"28274047"|"53936118"
"ML"|"No "|"28274047"|"53936119"
"CL"|"No "|"28274048"|"53936120"
"CL"|"No "|"28274049"|"53936121"
"CL"|"No "|"28274091"|"53936222"
"CL-ML"|"No "|"28274091"|"53936223"
"ML"|"No "|"28274091"|"53936224"
"CL"|"No "|"28274092"|"53936225"
"CH"|"No "|"28274093"|"53936226"
"CL"|"No "|"28274093"|"53936227"
"CH"|"No "|"28274094"|"53936228"
"CL"|"No "|"28274094"|"53936229"
"CL"|"No "|"28274095"|"53936230"
"CL-ML"|"No "|"28274095"|"53936231"
"ML"|"No "|"28274095"|"53936232"
"CL"|"No "|"28274096"|"53936233"
"CL-ML"|"No "|"28274096"|"53936234"
"ML"|"No "|"28274096"|"53936235"
"CL"|"No "|"28274097"|"53936236"
"CL"|"No "|"28274098"|"53936237"
"CL"|"No "|"28274099"|"53936238"
"CL-ML"|"No "|"28274099"|"53936239"
"ML"|"No "|"28274099"|"53936240"
"SM"|"No "|"28274099"|"53936241"
"CL"|"No "|"28274100"|"53936242"
"ML"|"No "|"28274100"|"53936243"
"SC"|"No "|"28274100"|"53936244"
"SM"|"No "|"28274100"|"53936245"
"CL"|"No "|"28274102"|"53936246"
"CH"|"No "|"28274103"|"53936247"
"CL"|"No "|"28274103"|"53936248"
"SC"|"No "|"28274103"|"53936249"
"CH"|"No "|"28274104"|"53936250"
"CL"|"No "|"28274104"|"53936251"
"CL"|"No "|"28274117"|"53936274"
"CL-ML"|"No "|"28274117"|"53936275"
"ML"|"No "|"28274117"|"53936276"
"SM"|"No "|"28274117"|"53936277"
"CL"|"No "|"28274118"|"53936278"
"ML"|"No "|"28274118"|"53936279"
"SC"|"No "|"28274118"|"53936280"
"SM"|"No "|"28274118"|"53936281"
"CL"|"No "|"28274120"|"53936282"
"CL-ML"|"No "|"28274120"|"53936283"
"CL"|"No "|"28274121"|"53936284"
"CL-ML"|"No "|"28274121"|"53936285"
"SC"|"No "|"28274121"|"53936286"
"SC-SM"|"No "|"28274121"|"53936287"
"CL"|"No "|"28274122"|"53936288"
"SC"|"No "|"28274122"|"53936289"
"CL"|"No "|"28274124"|"53936290"
"CL-ML"|"No "|"28274124"|"53936291"
"ML"|"No "|"28274124"|"53936292"
"CL"|"No "|"28274125"|"53936293"
"CH"|"No "|"28274126"|"53936294"
"CL"|"No "|"28274126"|"53936295"
"CH"|"No "|"28274127"|"53936296"
"CL"|"No "|"28274127"|"53936297"
"CH"|"No "|"28274128"|"53936298"
"CL"|"No "|"28274128"|"53936299"
"CL"|"No "|"28274129"|"53936300"
"CL"|"No "|"28274130"|"53936301"
"SC"|"No "|"28274130"|"53936302"
"CL"|"No "|"28274131"|"53936303"
"SC"|"No "|"28274131"|"53936304"
"CH"|"No "|"28274132"|"53936305"
"CL"|"No "|"28274132"|"53936306"
"CL"|"No "|"28274134"|"53936307"
"CH"|"No "|"28274135"|"53936308"
"CL"|"No "|"28274135"|"53936309"
"CL"|"No "|"28274138"|"53936310"
"CH"|"No "|"28274139"|"53936311"
"CL"|"No "|"28274139"|"53936312"
"CH"|"No "|"28274140"|"53936313"
"CL"|"No "|"28274140"|"53936314"
"CH"|"No "|"28274141"|"53936315"
"CL"|"No "|"28274141"|"53936316"
"CL"|"No "|"28274142"|"53936317"
"CL-ML"|"No "|"28274142"|"53936318"
"ML"|"No "|"28274142"|"53936319"
"CL"|"No "|"28274143"|"53936320"
"CL-ML"|"No "|"28274143"|"53936321"
"CL"|"No "|"28274144"|"53936322"
"CL-ML"|"No "|"28274144"|"53936323"
"SC"|"No "|"28274144"|"53936324"
"SC-SM"|"No "|"28274144"|"53936325"
"CL"|"No "|"28274145"|"53936326"
"SC"|"No "|"28274145"|"53936327"
"CL"|"No "|"28274147"|"53936328"
"CH"|"No "|"28274148"|"53936329"
"CL"|"No "|"28274148"|"53936330"
"CL"|"No "|"28274150"|"53936331"
"CL-ML"|"No "|"28274150"|"53936332"
"ML"|"No "|"28274150"|"53936333"
"CL"|"No "|"28274151"|"53936334"
"CH"|"No "|"28274152"|"53936335"
"CL"|"No "|"28274152"|"53936336"
"CH"|"No "|"28274153"|"53936337"
"CL"|"No "|"28274153"|"53936338"
"CH"|"No "|"28274154"|"53936339"
"CL"|"No "|"28274154"|"53936340"
"CL"|"No "|"28274155"|"53936341"
"CH"|"No "|"28274156"|"53936342"
"CL"|"No "|"28274156"|"53936343"
"CH"|"No "|"28274157"|"53936344"
"CL"|"No "|"28274157"|"53936345"
"CL"|"No "|"28274158"|"53936346"
"CL-ML"|"No "|"28274158"|"53936347"
"CL"|"No "|"28274159"|"53936348"
"CL-ML"|"No "|"28274159"|"53936349"
"SC"|"No "|"28274159"|"53936350"
"SC-SM"|"No "|"28274159"|"53936351"
"CL"|"No "|"28274160"|"53936352"
"SC"|"No "|"28274160"|"53936353"
"CL"|"No "|"28274162"|"53936354"
"CL"|"No "|"28274163"|"53936355"
"CH"|"No "|"28274164"|"53936356"
"CL"|"No "|"28274164"|"53936357"
"CH"|"No "|"28274165"|"53936358"
"CL"|"No "|"28274165"|"53936359"
"CL"|"No "|"28274166"|"53936360"
"CL-ML"|"No "|"28274166"|"53936361"
"ML"|"No "|"28274166"|"53936362"
"CL"|"No "|"28274167"|"53936363"
"CH"|"No "|"28274168"|"53936364"
"CL"|"No "|"28274168"|"53936365"
"CH"|"No "|"28274169"|"53936366"
"CL"|"No "|"28274169"|"53936367"
"CH"|"No "|"28274170"|"53936368"
"CL"|"No "|"28274170"|"53936369"
"CL"|"No "|"28274171"|"53936370"
"CL-ML"|"No "|"28274171"|"53936371"
"ML"|"No "|"28274171"|"53936372"
"CL"|"No "|"28274172"|"53936373"
"CL"|"No "|"28274173"|"53936374"
"CL-ML"|"No "|"28274173"|"53936375"
"CL"|"No "|"28274174"|"53936376"
"CL-ML"|"No "|"28274174"|"53936377"
"SC"|"No "|"28274174"|"53936378"
"SC-SM"|"No "|"28274174"|"53936379"
"CL"|"No "|"28274175"|"53936380"
"SC"|"No "|"28274175"|"53936381"
"CL"|"No "|"28274177"|"53936382"
"CH"|"No "|"28274178"|"53936383"
"CL"|"No "|"28274178"|"53936384"
"CL"|"No "|"28274228"|"53936537"
"CL"|"No "|"28274229"|"53936538"
"CH"|"No "|"28274230"|"53936539"
"CL"|"No "|"28274230"|"53936540"
"CH"|"No "|"28274231"|"53936541"
"CL"|"No "|"28274231"|"53936542"
"CH"|"No "|"28274233"|"53936543"
"CL"|"No "|"28274233"|"53936544"
"CL"|"No "|"28274235"|"53936545"
"CH"|"No "|"28274236"|"53936546"
"CL"|"No "|"28274236"|"53936547"
"SC"|"No "|"28274236"|"53936548"
"CH"|"No "|"28274237"|"53936549"
"CL"|"No "|"28274237"|"53936550"
"CL"|"No "|"28274240"|"53936551"
"CL-ML"|"No "|"28274240"|"53936552"
"ML"|"No "|"28274240"|"53936553"
"CL"|"No "|"28274241"|"53936554"
"ML"|"No "|"28274241"|"53936555"
"SC"|"No "|"28274241"|"53936556"
"SM"|"No "|"28274241"|"53936557"
"CL"|"No "|"28274243"|"53936558"
"CH"|"No "|"28274244"|"53936559"
"CL"|"No "|"28274244"|"53936560"
"CH"|"No "|"28274245"|"53936561"
"CL"|"No "|"28274245"|"53936562"
"CH"|"No "|"28274246"|"53936563"
"CL"|"No "|"28274246"|"53936564"
"CL"|"No "|"28274248"|"53936565"
"CH"|"No "|"28274249"|"53936566"
"CL"|"No "|"28274249"|"53936567"
"SC"|"No "|"28274249"|"53936568"
"CH"|"No "|"28274250"|"53936569"
"CL"|"No "|"28274250"|"53936570"
"CH"|"No "|"28274252"|"53936571"
"CL"|"No "|"28274252"|"53936572"
"CL"|"No "|"28274255"|"53936573"
"CH"|"No "|"28274256"|"53936574"
"CL"|"No "|"28274256"|"53936575"
"CH"|"No "|"28274257"|"53936576"
"CL"|"No "|"28274257"|"53936577"
"CH"|"No "|"28274258"|"53936578"
"CL"|"No "|"28274258"|"53936579"
"CL"|"No "|"28274260"|"53936580"
"CH"|"No "|"28274261"|"53936581"
"CL"|"No "|"28274261"|"53936582"
"CH"|"No "|"28274262"|"53936583"
"CL"|"No "|"28274262"|"53936584"
"CL"|"No "|"28274264"|"53936585"
"CL"|"No "|"28274306"|"53936695"
"CL-ML"|"No "|"28274306"|"53936696"
"ML"|"No "|"28274306"|"53936697"
"CL"|"No "|"28274307"|"53936698"
"CL"|"No "|"28274308"|"53936699"
"CL"|"No "|"28274310"|"53936700"
"CL"|"No "|"28274311"|"53936701"
"CL"|"No "|"28274312"|"53936702"
"CL"|"No "|"28274314"|"53936703"
"CH"|"No "|"28274315"|"53936704"
"CL"|"No "|"28274315"|"53936705"
"CH"|"No "|"28274316"|"53936706"
"CL"|"No "|"28274316"|"53936707"
"CH"|"No "|"28274317"|"53936708"
"CL"|"No "|"28274317"|"53936709"
"CL"|"No "|"28274319"|"53936710"
"CL"|"No "|"28274320"|"53936711"
"CH"|"No "|"28274321"|"53936712"
"CL"|"No "|"28274321"|"53936713"
"CL"|"No "|"28274323"|"53936714"
"CL"|"No "|"28274324"|"53936715"
"CL"|"No "|"28274325"|"53936716"
"CH"|"No "|"28274326"|"53936717"
"CH"|"No "|"28274327"|"53936718"
"CL"|"No "|"28274327"|"53936719"
"CL"|"No "|"28274328"|"53936720"
"CL"|"No "|"28274329"|"53936721"
"CL"|"No "|"28274330"|"53936722"
"CL"|"No "|"28274331"|"53936723"
"CL"|"No "|"28274332"|"53936724"
"CL"|"No "|"28274333"|"53936725"
"CL"|"No "|"28274334"|"53936726"
"CL-ML"|"No "|"28274334"|"53936727"
"ML"|"No "|"28274334"|"53936728"
"CH"|"No "|"28274335"|"53936729"
"CL"|"No "|"28274335"|"53936730"
"CH"|"No "|"28274336"|"53936731"
"CL"|"No "|"28274336"|"53936732"
"CH"|"No "|"28274337"|"53936733"
"CH"|"No "|"28274338"|"53936734"
"CL"|"No "|"28274338"|"53936735"
"CL"|"No "|"28274339"|"53936736"
"CL"|"No "|"28274340"|"53936737"
"CL"|"No "|"28274341"|"53936738"
"CL"|"No "|"28274342"|"53936739"
"CH"|"No "|"28274343"|"53936740"
"CL"|"No "|"28274343"|"53936741"
"CL"|"No "|"28274354"|"53936768"
"CL-ML"|"No "|"28274354"|"53936769"
"ML"|"No "|"28274354"|"53936770"
"CL"|"No "|"28274355"|"53936771"
"CL-ML"|"No "|"28274355"|"53936772"
"ML"|"No "|"28274355"|"53936773"
"CL"|"No "|"28274356"|"53936774"
"CL"|"No "|"28274357"|"53936775"
"ML"|"No "|"28274358"|"53936776"
"CL"|"No "|"28274358"|"53936777"
"CL-ML"|"No "|"28274358"|"53936778"
"CL"|"No "|"28274359"|"53936779"
"CH"|"No "|"28274360"|"53936780"
"CL"|"No "|"28274360"|"53936781"
"CH"|"No "|"28274361"|"53936782"
"CL"|"No "|"28274361"|"53936783"
"CL"|"No "|"28274362"|"53936784"
"CL-ML"|"No "|"28274362"|"53936785"
"ML"|"No "|"28274362"|"53936786"
"CL"|"No "|"28274363"|"53936787"
"CL"|"No "|"28274364"|"53936788"
"CL"|"No "|"28274365"|"53936789"
"CL"|"No "|"28274366"|"53936790"
"ML"|"No "|"28274366"|"53936791"
"SC"|"No "|"28274366"|"53936792"
"SM"|"No "|"28274366"|"53936793"
"CL"|"No "|"28274367"|"53936794"
"CL-ML"|"No "|"28274367"|"53936795"
"CL"|"No "|"28274368"|"53936796"
"CL-ML"|"No "|"28274368"|"53936797"
"CL"|"No "|"28274369"|"53936798"
"SC"|"No "|"28274369"|"53936799"
"CL"|"No "|"28274370"|"53936800"
"SC"|"No "|"28274370"|"53936801"
"CL"|"No "|"28274371"|"53936802"
"SC"|"No "|"28274371"|"53936803"
"CL"|"No "|"28274372"|"53936804"
"ML"|"No "|"28274372"|"53936805"
"SC"|"No "|"28274372"|"53936806"
"SM"|"No "|"28274372"|"53936807"
"CL"|"No "|"28274373"|"53936808"
"CL-ML"|"No "|"28274373"|"53936809"
"ML"|"No "|"28274373"|"53936810"
"CL"|"No "|"28274374"|"53936811"
"CL-ML"|"No "|"28274374"|"53936812"
"ML"|"No "|"28274374"|"53936813"
"CL"|"No "|"28274375"|"53936814"
"CL"|"No "|"28274376"|"53936815"
"CL"|"No "|"28274377"|"53936816"
"SC"|"No "|"28274377"|"53936817"
"CL"|"No "|"28274378"|"53936818"
"SC"|"No "|"28274378"|"53936819"
"CL"|"No "|"28274379"|"53936820"
"SC"|"No "|"28274379"|"53936821"
"CL-ML"|"No "|"28274380"|"53936822"
"ML"|"No "|"28274380"|"53936823"
"SC-SM"|"No "|"28274380"|"53936824"
"SM"|"No "|"28274380"|"53936825"
"CL"|"No "|"28274381"|"53936826"
"SC"|"No "|"28274381"|"53936827"
"CL"|"No "|"28274382"|"53936828"
"ML"|"No "|"28274382"|"53936829"
"SC"|"No "|"28274382"|"53936830"
"SM"|"No "|"28274382"|"53936831"
"CL"|"No "|"28274383"|"53936832"
"CL-ML"|"No "|"28274383"|"53936833"
"ML"|"No "|"28274383"|"53936834"
"CL"|"No "|"28274384"|"53936835"
"CL-ML"|"No "|"28274384"|"53936836"
"ML"|"No "|"28274384"|"53936837"
"CL"|"No "|"28274385"|"53936838"
"ML"|"No "|"28274385"|"53936839"
"SC"|"No "|"28274385"|"53936840"
"SM"|"No "|"28274385"|"53936841"
"CL"|"No "|"28274386"|"53936842"
"CL-ML"|"No "|"28274386"|"53936843"
"ML"|"No "|"28274386"|"53936844"
"CL"|"No "|"28274387"|"53936845"
"CL"|"No "|"28274388"|"53936846"
"CL"|"No "|"28274389"|"53936847"
"CL"|"No "|"28274390"|"53936848"
"ML"|"No "|"28274390"|"53936849"
"SC"|"No "|"28274390"|"53936850"
"SM"|"No "|"28274390"|"53936851"
"CL"|"No "|"28274417"|"53936908"
"CL-ML"|"No "|"28274417"|"53936909"
"ML"|"No "|"28274417"|"53936910"
"CL"|"No "|"28274418"|"53936911"
"CL-ML"|"No "|"28274418"|"53936912"
"ML"|"No "|"28274418"|"53936913"
"CL"|"No "|"28274419"|"53936914"
"CL"|"No "|"28274420"|"53936915"
"CL"|"No "|"28274421"|"53936916"
"CL-ML"|"No "|"28274421"|"53936917"
"ML"|"No "|"28274421"|"53936918"
"CL"|"No "|"28274422"|"53936919"
"CH"|"No "|"28274423"|"53936920"
"CL"|"No "|"28274423"|"53936921"
"CH"|"No "|"28274424"|"53936922"
"CL"|"No "|"28274424"|"53936923"
"CH"|"No "|"28274425"|"53936924"
"CL"|"No "|"28274425"|"53936925"
"CL"|"No "|"28274426"|"53936926"
"CL"|"No "|"28274427"|"53936927"
"SC"|"No "|"28274427"|"53936928"
"CL"|"No "|"28274428"|"53936929"
"SC"|"No "|"28274428"|"53936930"
"CH"|"No "|"28274429"|"53936931"
"CL"|"No "|"28274429"|"53936932"
"CL"|"No "|"28274454"|"53936979"
"CL-ML"|"No "|"28274454"|"53936980"
"CH"|"No "|"28274455"|"53936981"
"CL"|"No "|"28274455"|"53936982"
"CH"|"No "|"28274456"|"53936983"
"CL"|"No "|"28274456"|"53936984"
"CL"|"No "|"28274458"|"53936985"
"CL"|"No "|"28274459"|"53936986"
"CH"|"No "|"28274460"|"53936987"
"CL"|"No "|"28274460"|"53936988"
"CH"|"No "|"28274461"|"53936989"
"CL"|"No "|"28274461"|"53936990"
"CL"|"No "|"28274462"|"53936991"
"CL-ML"|"No "|"28274462"|"53936992"
"ML"|"No "|"28274462"|"53936993"
"CL"|"No "|"28274463"|"53936994"
"CH"|"No "|"28274464"|"53936995"
"CL"|"No "|"28274464"|"53936996"
"CH"|"No "|"28274465"|"53936997"
"CL"|"No "|"28274465"|"53936998"
"CL"|"No "|"28274466"|"53936999"
"CL-ML"|"No "|"28274466"|"53937000"
"ML"|"No "|"28274466"|"53937001"
"CL"|"No "|"28274467"|"53937002"
"CL-ML"|"No "|"28274467"|"53937003"
"ML"|"No "|"28274467"|"53937004"
"CH"|"No "|"28274468"|"53937005"
"CL"|"No "|"28274468"|"53937006"
"CH"|"No "|"28274469"|"53937007"
"CL"|"No "|"28274469"|"53937008"
"CL"|"No "|"28274470"|"53937009"
"CH"|"No "|"28274471"|"53937010"
"CL"|"No "|"28274471"|"53937011"
"CH"|"No "|"28274472"|"53937012"
"CL"|"No "|"28274472"|"53937013"
"CH"|"No "|"28274473"|"53937014"
"CH"|"No "|"28274474"|"53937015"
"CL"|"No "|"28274474"|"53937016"
"CL"|"No "|"28274475"|"53937017"
"CH"|"No "|"28274476"|"53937018"
"CL"|"No "|"28274476"|"53937019"
"CH"|"No "|"28274477"|"53937020"
"CL"|"No "|"28274477"|"53937021"
"CH"|"No "|"28274478"|"53937022"
"CL"|"No "|"28274478"|"53937023"
"CL"|"No "|"28274479"|"53937024"
"CL"|"No "|"28274480"|"53937025"
"CH"|"No "|"28274481"|"53937026"
"CL"|"No "|"28274481"|"53937027"
"CL"|"No "|"28274482"|"53937028"
"CL-ML"|"No "|"28274482"|"53937029"
"ML"|"No "|"28274482"|"53937030"
"CL"|"No "|"28274483"|"53937031"
"CL-ML"|"No "|"28274483"|"53937032"
"ML"|"No "|"28274483"|"53937033"
"CH"|"No "|"28274484"|"53937034"
"CL"|"No "|"28274484"|"53937035"
"CH"|"No "|"28274485"|"53937036"
"CL"|"No "|"28274485"|"53937037"
"CL"|"No "|"28274486"|"53937038"
"CL"|"No "|"28274487"|"53937039"
"CH"|"No "|"28274488"|"53937040"
"CL"|"No "|"28274488"|"53937041"
"CH"|"No "|"28274489"|"53937042"
"CL"|"No "|"28274489"|"53937043"
"CL"|"No "|"28274490"|"53937044"
"CH"|"No "|"28274491"|"53937045"
"CL"|"No "|"28274491"|"53937046"
"CH"|"No "|"28274492"|"53937047"
"CL"|"No "|"28274492"|"53937048"
"CL"|"No "|"28274493"|"53937049"
"CL-ML"|"No "|"28274493"|"53937050"
"ML"|"No "|"28274493"|"53937051"
"CL"|"No "|"28274494"|"53937052"
"CL-ML"|"No "|"28274494"|"53937053"
"ML"|"No "|"28274494"|"53937054"
"CH"|"No "|"28274495"|"53937055"
"CL"|"No "|"28274495"|"53937056"
"CH"|"No "|"28274496"|"53937057"
"CL"|"No "|"28274496"|"53937058"
"CL"|"No "|"28274497"|"53937059"
"CL"|"No "|"28274498"|"53937060"
"CH"|"No "|"28274499"|"53937061"
"CL"|"No "|"28274499"|"53937062"
"CH"|"No "|"28274500"|"53937063"
"CL"|"No "|"28274500"|"53937064"
"CL"|"No "|"28274501"|"53937065"
"CL-ML"|"No "|"28274501"|"53937066"
"ML"|"No "|"28274501"|"53937067"
"CL"|"No "|"28274502"|"53937068"
"CH"|"No "|"28274503"|"53937069"
"CL"|"No "|"28274503"|"53937070"
"CH"|"No "|"28274504"|"53937071"
"CL"|"No "|"28274504"|"53937072"
"CL"|"No "|"28274505"|"53937073"
"CH"|"No "|"28274506"|"53937074"
"CL"|"No "|"28274506"|"53937075"
"CH"|"No "|"28274507"|"53937076"
"CL"|"No "|"28274507"|"53937077"
"CL"|"No "|"28274508"|"53937078"
"CL-ML"|"No "|"28274508"|"53937079"
"ML"|"No "|"28274508"|"53937080"
"CL"|"No "|"28274509"|"53937081"
"CL-ML"|"No "|"28274509"|"53937082"
"ML"|"No "|"28274509"|"53937083"
"CH"|"No "|"28274510"|"53937084"
"CL"|"No "|"28274510"|"53937085"
"CH"|"No "|"28274511"|"53937086"
"CL"|"No "|"28274511"|"53937087"
"CL"|"No "|"28274512"|"53937088"
"CH"|"No "|"28274513"|"53937089"
"CL"|"No "|"28274513"|"53937090"
"CH"|"No "|"28274514"|"53937091"
"CL"|"No "|"28274514"|"53937092"
"CL"|"No "|"28274515"|"53937093"
"CL"|"No "|"28274516"|"53937094"
"CH"|"No "|"28274517"|"53937095"
"CL"|"No "|"28274517"|"53937096"
"CH"|"No "|"28274518"|"53937097"
"CL"|"No "|"28274518"|"53937098"
"CL"|"No "|"28274520"|"53937099"
"CL"|"No "|"28274521"|"53937100"
"SC"|"No "|"28274521"|"53937101"
"CL"|"No "|"28274522"|"53937102"
"SC"|"No "|"28274522"|"53937103"
"CH"|"No "|"28274523"|"53937104"
"CL"|"No "|"28274523"|"53937105"
"ML"|"No "|"28274525"|"53937106"
"SM"|"No "|"28274525"|"53937107"
"CL"|"No "|"28274526"|"53937108"
"ML"|"No "|"28274526"|"53937109"
"SC"|"No "|"28274526"|"53937110"
"SM"|"No "|"28274526"|"53937111"
"CL"|"No "|"28274528"|"53937112"
"ML"|"No "|"28274528"|"53937113"
"SC"|"No "|"28274528"|"53937114"
"SM"|"No "|"28274528"|"53937115"
"CL"|"No "|"28274529"|"53937116"
"CH"|"No "|"28274530"|"53937117"
"CL"|"No "|"28274530"|"53937118"
"CL"|"No "|"28274532"|"53937119"
"CL-ML"|"No "|"28274532"|"53937120"
"ML"|"No "|"28274532"|"53937121"
"CL"|"No "|"28274533"|"53937122"
"CL-ML"|"No "|"28274533"|"53937123"
"ML"|"No "|"28274533"|"53937124"
"CL"|"No "|"28274534"|"53937125"
"CH"|"No "|"28274535"|"53937126"
"CL"|"No "|"28274535"|"53937127"
"CH"|"No "|"28274536"|"53937128"
"CL"|"No "|"28274536"|"53937129"
"CH"|"No "|"28274537"|"53937130"
"CL"|"No "|"28274537"|"53937131"
"CL"|"No "|"28274538"|"53937132"
"ML"|"No "|"28274538"|"53937133"
"SC"|"No "|"28274538"|"53937134"
"SM"|"No "|"28274538"|"53937135"
"CL"|"No "|"28274539"|"53937136"
"CL-ML"|"No "|"28274539"|"53937137"
"ML"|"No "|"28274539"|"53937138"
"CH"|"No "|"28274557"|"53937180"
"CL"|"No "|"28274557"|"53937181"
"CL"|"No "|"28274560"|"53937182"
"CL-ML"|"No "|"28274560"|"53937183"
"ML"|"No "|"28274560"|"53937184"
"CL"|"No "|"28274561"|"53937185"
"CL"|"No "|"28274562"|"53937186"
"CL"|"No "|"28274564"|"53937187"
"CL"|"No "|"28274565"|"53937188"
"CL"|"No "|"28274566"|"53937189"
"CL"|"No "|"28274568"|"53937190"
"CH"|"No "|"28274569"|"53937191"
"CL"|"No "|"28274569"|"53937192"
"CL"|"No "|"28274571"|"53937193"
"ML"|"No "|"28274571"|"53937194"
"SC"|"No "|"28274571"|"53937195"
"SM"|"No "|"28274571"|"53937196"
"CL"|"No "|"28274572"|"53937197"
"CL-ML"|"No "|"28274572"|"53937198"
"ML"|"No "|"28274572"|"53937199"
"CL"|"No "|"28274574"|"53937200"
"CL-ML"|"No "|"28274574"|"53937201"
"ML"|"No "|"28274574"|"53937202"
"CL"|"No "|"28274575"|"53937203"
"CH"|"No "|"28274576"|"53937204"
"CL"|"No "|"28274576"|"53937205"
"CH"|"No "|"28274577"|"53937206"
"CL"|"No "|"28274577"|"53937207"
"CL"|"No "|"28274578"|"53937208"
"CL"|"No "|"28274579"|"53937209"
"CH"|"No "|"28274580"|"53937210"
"CL"|"No "|"28274580"|"53937211"
"CH"|"No "|"28274581"|"53937212"
"CL"|"No "|"28274581"|"53937213"
"CL"|"No "|"28274583"|"53937214"
"CH"|"No "|"28274584"|"53937215"
"CL"|"No "|"28274584"|"53937216"
"CL"|"No "|"28274587"|"53937217"
"CL"|"No "|"28274588"|"53937218"
"CH"|"No "|"28274589"|"53937219"
"CL"|"No "|"28274589"|"53937220"
"CH"|"No "|"28274590"|"53937221"
"CL"|"No "|"28274590"|"53937222"
"CL"|"No "|"28274592"|"53937223"
"CL"|"No "|"28274594"|"53937224"
"CH"|"No "|"28274595"|"53937225"
"CL"|"No "|"28274595"|"53937226"
"CL"|"No "|"28274597"|"53937227"
"CL-ML"|"No "|"28274597"|"53937228"
"ML"|"No "|"28274597"|"53937229"
"SM"|"No "|"28274597"|"53937230"
"CL"|"No "|"28274598"|"53937231"
"ML"|"No "|"28274598"|"53937232"
"SC"|"No "|"28274598"|"53937233"
"SM"|"No "|"28274598"|"53937234"
"CL"|"No "|"28274601"|"53937235"
"CL"|"No "|"28274602"|"53937236"
"CH"|"No "|"28274603"|"53937237"
"CL"|"No "|"28274603"|"53937238"
"CH"|"No "|"28274604"|"53937239"
"CL"|"No "|"28274604"|"53937240"
"CL"|"No "|"28274606"|"53937241"
"CH"|"No "|"28274607"|"53937242"
"CL"|"No "|"28274607"|"53937243"
"CL"|"No "|"28274609"|"53937244"
"CL-ML"|"No "|"28274609"|"53937245"
"ML"|"No "|"28274609"|"53937246"
"SM"|"No "|"28274609"|"53937247"
"CL"|"No "|"28274610"|"53937248"
"ML"|"No "|"28274610"|"53937249"
"SC"|"No "|"28274610"|"53937250"
"SM"|"No "|"28274610"|"53937251"
"CL"|"No "|"28274613"|"53937252"
"CL"|"No "|"28274614"|"53937253"
"CH"|"No "|"28274615"|"53937254"
"CL"|"No "|"28274615"|"53937255"
"CH"|"No "|"28274616"|"53937256"
"CL"|"No "|"28274616"|"53937257"
"CL-ML"|"No "|"28274618"|"53937258"
"ML"|"No "|"28274618"|"53937259"
"SC-SM"|"No "|"28274618"|"53937260"
"SM"|"No "|"28274618"|"53937261"
"CL"|"No "|"28274619"|"53937262"
"CL-ML"|"No "|"28274619"|"53937263"
"SC"|"No "|"28274619"|"53937264"
"SC-SM"|"No "|"28274619"|"53937265"
"CL"|"No "|"28274620"|"53937266"
"SC"|"No "|"28274620"|"53937267"
"CL"|"No "|"28274621"|"53937268"
"CL-ML"|"No "|"28274621"|"53937269"
"SC"|"No "|"28274621"|"53937270"
"SC-SM"|"No "|"28274621"|"53937271"
"CL"|"No "|"28274639"|"53937308"
"CH"|"No "|"28274640"|"53937309"
"CL"|"No "|"28274640"|"53937310"
"CH"|"No "|"28274641"|"53937311"
"CL"|"No "|"28274641"|"53937312"
"CH"|"No "|"28274642"|"53937313"
"CL"|"No "|"28274642"|"53937314"
"CH"|"No "|"28274643"|"53937315"
"CL"|"No "|"28274643"|"53937316"
"CL"|"No "|"28274644"|"53937317"
"CL"|"No "|"28274645"|"53937318"
"CH"|"No "|"28274646"|"53937319"
"CL"|"No "|"28274646"|"53937320"
"CH"|"No "|"28274647"|"53937321"
"CL"|"No "|"28274647"|"53937322"
"CL"|"No "|"28274649"|"53937323"
"CL"|"No "|"28274651"|"53937324"
"CH"|"No "|"28274652"|"53937325"
"CL"|"No "|"28274652"|"53937326"
"CH"|"No "|"28274653"|"53937327"
"CL"|"No "|"28274653"|"53937328"
"CH"|"No "|"28274654"|"53937329"
"CL"|"No "|"28274654"|"53937330"
"CL"|"No "|"28274656"|"53937331"
"CH"|"No "|"28274657"|"53937332"
"CL"|"No "|"28274657"|"53937333"
"CH"|"No "|"28274658"|"53937334"
"CL"|"No "|"28274658"|"53937335"
"CH"|"No "|"28274659"|"53937336"
"CL"|"No "|"28274659"|"53937337"
"CH"|"No "|"28274660"|"53937338"
"CL"|"No "|"28274660"|"53937339"
"CH"|"No "|"28274661"|"53937340"
"CL"|"No "|"28274661"|"53937341"
"CL"|"No "|"28274663"|"53937342"
"CH"|"No "|"28274664"|"53937343"
"CL"|"No "|"28274664"|"53937344"
"CH"|"No "|"28274665"|"53937345"
"CL"|"No "|"28274665"|"53937346"
"CH"|"No "|"28274666"|"53937347"
"CL"|"No "|"28274666"|"53937348"
"CL"|"No "|"28274669"|"53937349"
"CL"|"No "|"28274670"|"53937350"
"CH"|"No "|"28274671"|"53937351"
"CL"|"No "|"28274671"|"53937352"
"CH"|"No "|"28274672"|"53937353"
"CL"|"No "|"28274672"|"53937354"
"CL"|"No "|"28274711"|"53937455"
"CL"|"No "|"28274712"|"53937456"
"CL-ML"|"No "|"28274713"|"53937457"
"ML"|"No "|"28274713"|"53937458"
"SC-SM"|"No "|"28274713"|"53937459"
"SM"|"No "|"28274713"|"53937460"
"CL"|"No "|"28274714"|"53937461"
"ML"|"No "|"28274714"|"53937462"
"SC"|"No "|"28274714"|"53937463"
"SM"|"No "|"28274714"|"53937464"
"CL"|"No "|"28274715"|"53937465"
"ML"|"No "|"28274715"|"53937466"
"SC"|"No "|"28274715"|"53937467"
"SM"|"No "|"28274715"|"53937468"
"CL"|"No "|"28274716"|"53937469"
"CL"|"No "|"28274717"|"53937470"
"CH"|"No "|"28274718"|"53937471"
"CL"|"No "|"28274718"|"53937472"
"CL"|"No "|"28274719"|"53937473"
"CL"|"No "|"28274720"|"53937474"
"CL"|"No "|"28274721"|"53937475"
"CL-ML"|"No "|"28274721"|"53937476"
"ML"|"No "|"28274721"|"53937477"
"CL"|"No "|"28274722"|"53937478"
"CL"|"No "|"28274723"|"53937479"
"CL"|"No "|"28274724"|"53937480"
"CL"|"No "|"28274725"|"53937481"
"CL-ML"|"No "|"28274725"|"53937482"
"ML"|"No "|"28274725"|"53937483"
"CL"|"No "|"28274726"|"53937484"
"CL"|"No "|"28274727"|"53937485"
"CL"|"No "|"28274728"|"53937486"
"SC"|"No "|"28274729"|"53937487"
"SM"|"No "|"28274729"|"53937488"
"CL"|"No "|"28274729"|"53937489"
"ML"|"No "|"28274729"|"53937490"
"CL"|"No "|"28274730"|"53937491"
"CL-ML"|"No "|"28274730"|"53937492"
"ML"|"No "|"28274730"|"53937493"
"CL"|"No "|"28274731"|"53937494"
"CL"|"No "|"28274732"|"53937495"
"CH"|"No "|"28274733"|"53937496"
"CL"|"No "|"28274733"|"53937497"
"CL-ML"|"No "|"28274734"|"53937498"
"ML"|"No "|"28274734"|"53937499"
"SC-SM"|"No "|"28274734"|"53937500"
"SM"|"No "|"28274734"|"53937501"
"CL"|"No "|"28274735"|"53937502"
"ML"|"No "|"28274735"|"53937503"
"SC"|"No "|"28274735"|"53937504"
"SM"|"No "|"28274735"|"53937505"
"CL"|"No "|"28274736"|"53937506"
"ML"|"No "|"28274736"|"53937507"
"SC"|"No "|"28274736"|"53937508"
"SM"|"No "|"28274736"|"53937509"
"CL"|"No "|"28274737"|"53937510"
"CL"|"No "|"28274738"|"53937511"
"CH"|"No "|"28274739"|"53937512"
"CL"|"No "|"28274739"|"53937513"
"CL"|"No "|"28274741"|"53937514"
"CL-ML"|"No "|"28274741"|"53937515"
"ML"|"No "|"28274741"|"53937516"
"CL"|"No "|"28274742"|"53937517"
"CL"|"No "|"28274743"|"53937518"
"CL"|"No "|"28274745"|"53937519"
"CH"|"No "|"28274746"|"53937520"
"CL"|"No "|"28274746"|"53937521"
"CH"|"No "|"28274747"|"53937522"
"CL"|"No "|"28274747"|"53937523"
"CH"|"No "|"28274748"|"53937524"
"CL"|"No "|"28274748"|"53937525"
"CL"|"No "|"28274750"|"53937526"
"CL-ML"|"No "|"28274750"|"53937527"
"CH"|"No "|"28274751"|"53937528"
"CH"|"No "|"28274752"|"53937529"
"CL"|"No "|"28274752"|"53937530"
"CL"|"No "|"28274754"|"53937531"
"CH"|"No "|"28274755"|"53937532"
"CL"|"No "|"28274755"|"53937533"
"CL"|"No "|"28274757"|"53937534"
"CL"|"No "|"28274758"|"53937535"
"CL-ML"|"No "|"28274758"|"53937536"
"CH"|"No "|"28274759"|"53937537"
"CH"|"No "|"28274760"|"53937538"
"CL"|"No "|"28274760"|"53937539"
"CL"|"No "|"28274762"|"53937540"
"CL-ML"|"No "|"28274762"|"53937541"
"ML"|"No "|"28274762"|"53937542"
"CL"|"No "|"28274763"|"53937543"
"CL"|"No "|"28274764"|"53937544"
"CL"|"No "|"28274766"|"53937545"
"CH"|"No "|"28274767"|"53937546"
"CL"|"No "|"28274767"|"53937547"
"CH"|"No "|"28274768"|"53937548"
"CL"|"No "|"28274768"|"53937549"
"CH"|"No "|"28274769"|"53937550"
"CL"|"No "|"28274769"|"53937551"
"CL"|"No "|"28274771"|"53937552"
"CL"|"No "|"28274772"|"53937553"
"CH"|"No "|"28274773"|"53937554"
"CL"|"No "|"28274773"|"53937555"
"CH"|"No "|"28274774"|"53937556"
"CH"|"No "|"28274775"|"53937557"
"CL"|"No "|"28274775"|"53937558"
"CL"|"No "|"28274776"|"53937559"
"CL"|"No "|"28274777"|"53937560"
"CL"|"No "|"28274778"|"53937561"
"CL-ML"|"No "|"28274778"|"53937562"
"ML"|"No "|"28274778"|"53937563"
"CL"|"No "|"28274779"|"53937564"
"CL"|"No "|"28274780"|"53937565"
"CL"|"No "|"28274781"|"53937566"
"CL"|"Yes"|"28274859"|"53937710"
"CL-ML"|"No "|"28274859"|"53937711"
"SC"|"No "|"28274859"|"53937712"
"SC-SM"|"No "|"28274859"|"53937713"
"CL"|"Yes"|"28274860"|"53937714"
"CL-ML"|"No "|"28274860"|"53937715"
"SC"|"No "|"28274860"|"53937716"
"SC-SM"|"No "|"28274860"|"53937717"
"CL"|"Yes"|"28274863"|"53937718"
"CL-ML"|"No "|"28274863"|"53937719"
"SC"|"No "|"28274863"|"53937720"
"SC-SM"|"No "|"28274863"|"53937721"
"CL"|"Yes"|"28274864"|"53937722"
"CL-ML"|"No "|"28274864"|"53937723"
"SC"|"No "|"28274864"|"53937724"
"SC-SM"|"No "|"28274864"|"53937725"
"CL-ML"|"No "|"28274865"|"53937726"
"ML"|"No "|"28274865"|"53937727"
"SC-SM"|"Yes"|"28274865"|"53937728"
"SM"|"No "|"28274865"|"53937729"
"CL-ML"|"No "|"28274866"|"53937730"
"ML"|"No "|"28274866"|"53937731"
"SC-SM"|"Yes"|"28274866"|"53937732"
"SM"|"No "|"28274866"|"53937733"
"CL"|"No "|"28274868"|"53937734"
"ML"|"Yes"|"28274868"|"53937735"
"SC"|"No "|"28274868"|"53937736"
"SM"|"No "|"28274868"|"53937737"
"SM"|"No "|"28274869"|"53937738"
"CL"|"No "|"28274869"|"53937739"
"ML"|"Yes"|"28274869"|"53937740"
"SC"|"No "|"28274869"|"53937741"
"CL-ML"|"No "|"28274870"|"53937742"
"ML"|"No "|"28274870"|"53937743"
"SC-SM"|"Yes"|"28274870"|"53937744"
"SM"|"No "|"28274870"|"53937745"
"ML"|"Yes"|"28274871"|"53937746"
"SM"|"No "|"28274871"|"53937747"
"ML"|"Yes"|"28274872"|"53937748"
"SM"|"No "|"28274872"|"53937749"
"CH"|"No "|"28274873"|"53937750"
"CL"|"Yes"|"28274873"|"53937751"
"CH"|"No "|"28274874"|"53937752"
"CL"|"Yes"|"28274874"|"53937753"
"CH"|"No "|"28274876"|"53937754"
"CL"|"Yes"|"28274876"|"53937755"
"CL"|"Yes"|"28274878"|"53937756"
"CL"|"Yes"|"28274879"|"53937757"
"SC"|"No "|"28274879"|"53937758"
"CL"|"Yes"|"28274880"|"53937759"
"SC"|"No "|"28274880"|"53937760"
"CH"|"No "|"28274881"|"53937761"
"CL"|"Yes"|"28274881"|"53937762"
"ML"|"Yes"|"28274883"|"53937763"
"SM"|"No "|"28274883"|"53937764"
"CL"|"Yes"|"28274884"|"53937765"
"ML"|"No "|"28274884"|"53937766"
"SC"|"No "|"28274884"|"53937767"
"SM"|"No "|"28274884"|"53937768"
"CL"|"Yes"|"28274886"|"53937769"
"ML"|"No "|"28274886"|"53937770"
"SC"|"No "|"28274886"|"53937771"
"SM"|"No "|"28274886"|"53937772"
"CL"|"No "|"28274888"|"53937773"
"ML"|"Yes"|"28274888"|"53937774"
"SC"|"No "|"28274888"|"53937775"
"SM"|"No "|"28274888"|"53937776"
"CL-ML"|"No "|"28274889"|"53937777"
"ML"|"No "|"28274889"|"53937778"
"SC-SM"|"Yes"|"28274889"|"53937779"
"SM"|"No "|"28274889"|"53937780"
"CL"|"No "|"28274890"|"53937781"
"ML"|"Yes"|"28274890"|"53937782"
"SC"|"No "|"28274890"|"53937783"
"SM"|"No "|"28274890"|"53937784"
"CL"|"Yes"|"28274891"|"53937785"
"CL-ML"|"No "|"28274891"|"53937786"
"SC"|"No "|"28274891"|"53937787"
"SC-SM"|"No "|"28274891"|"53937788"
"CL"|"Yes"|"28274893"|"53937789"
"CL-ML"|"No "|"28274893"|"53937790"
"SC"|"No "|"28274893"|"53937791"
"SC-SM"|"No "|"28274893"|"53937792"
"CL"|"Yes"|"28274894"|"53937793"
"CL-ML"|"No "|"28274894"|"53937794"
"SC"|"No "|"28274894"|"53937795"
"SC-SM"|"No "|"28274894"|"53937796"
"CL"|"Yes"|"28274895"|"53937797"
"CL-ML"|"No "|"28274895"|"53937798"
"SC"|"No "|"28274895"|"53937799"
"SC-SM"|"No "|"28274895"|"53937800"
"CL-ML"|"No "|"28274897"|"53937801"
"ML"|"No "|"28274897"|"53937802"
"SC-SM"|"Yes"|"28274897"|"53937803"
"SM"|"No "|"28274897"|"53937804"
"CL-ML"|"No "|"28274898"|"53937805"
"ML"|"No "|"28274898"|"53937806"
"SC-SM"|"Yes"|"28274898"|"53937807"
"SM"|"No "|"28274898"|"53937808"
"CH"|"No "|"28274899"|"53937809"
"CL"|"Yes"|"28274899"|"53937810"
"ML"|"Yes"|"28274901"|"53937811"
"SM"|"No "|"28274901"|"53937812"
"ML"|"Yes"|"28274902"|"53937813"
"SM"|"No "|"28274902"|"53937814"
"CH"|"No "|"28274903"|"53937815"
"CL"|"Yes"|"28274903"|"53937816"
"CH"|"No "|"28274904"|"53937817"
"CL"|"Yes"|"28274904"|"53937818"
"CL"|"Yes"|"28274905"|"53937819"
"CH"|"No "|"28274906"|"53937820"
"CL"|"Yes"|"28274906"|"53937821"
"CL"|"Yes"|"28274908"|"53937822"
"ML"|"No "|"28274908"|"53937823"
"SC"|"No "|"28274908"|"53937824"
"SM"|"No "|"28274908"|"53937825"
"ML"|"Yes"|"28274910"|"53937826"
"SM"|"No "|"28274910"|"53937827"
"CL"|"Yes"|"28274911"|"53937828"
"ML"|"No "|"28274911"|"53937829"
"SC"|"No "|"28274911"|"53937830"
"SM"|"No "|"28274911"|"53937831"
"CL"|"Yes"|"28274913"|"53937832"
"ML"|"No "|"28274913"|"53937833"
"SC"|"No "|"28274913"|"53937834"
"SM"|"No "|"28274913"|"53937835"
"CL"|"Yes"|"28274915"|"53937836"
"CL-ML"|"No "|"28274915"|"53937837"
"ML"|"No "|"28274915"|"53937838"
"CL"|"No "|"28274917"|"53937839"
"ML"|"Yes"|"28274917"|"53937840"
"SC"|"No "|"28274917"|"53937841"
"SM"|"No "|"28274917"|"53937842"
"CL-ML"|"No "|"28274918"|"53937843"
"ML"|"No "|"28274918"|"53937844"
"SC-SM"|"Yes"|"28274918"|"53937845"
"SM"|"No "|"28274918"|"53937846"
"CL"|"No "|"28274919"|"53937847"
"ML"|"Yes"|"28274919"|"53937848"
"SC"|"No "|"28274919"|"53937849"
"SM"|"No "|"28274919"|"53937850"
"CL"|"Yes"|"28274920"|"53937851"
"CL-ML"|"No "|"28274920"|"53937852"
"SC"|"No "|"28274920"|"53937853"
"SC-SM"|"No "|"28274920"|"53937854"
"CL"|"Yes"|"28274922"|"53937855"
"CL-ML"|"No "|"28274922"|"53937856"
"SC"|"No "|"28274922"|"53937857"
"SC-SM"|"No "|"28274922"|"53937858"
"CL"|"Yes"|"28274923"|"53937859"
"CL-ML"|"No "|"28274923"|"53937860"
"SC"|"No "|"28274923"|"53937861"
"SC-SM"|"No "|"28274923"|"53937862"
"CL"|"Yes"|"28274924"|"53937863"
"CL-ML"|"No "|"28274924"|"53937864"
"SC"|"No "|"28274924"|"53937865"
"SC-SM"|"No "|"28274924"|"53937866"
"CL-ML"|"No "|"28274926"|"53937867"
"ML"|"No "|"28274926"|"53937868"
"SC-SM"|"Yes"|"28274926"|"53937869"
"SM"|"No "|"28274926"|"53937870"
"CL-ML"|"No "|"28274927"|"53937871"
"ML"|"No "|"28274927"|"53937872"
"SC-SM"|"Yes"|"28274927"|"53937873"
"SM"|"No "|"28274927"|"53937874"
"CH"|"No "|"28274928"|"53937875"
"CL"|"Yes"|"28274928"|"53937876"
"CL"|"No "|"28274930"|"53937877"
"ML"|"Yes"|"28274930"|"53937878"
"SM"|"No "|"28274930"|"53937879"
"CL"|"No "|"28274931"|"53937880"
"ML"|"Yes"|"28274931"|"53937881"
"SM"|"No "|"28274931"|"53937882"
"CH"|"No "|"28274932"|"53937883"
"CL"|"Yes"|"28274932"|"53937884"
"CH"|"No "|"28274933"|"53937885"
"CL"|"Yes"|"28274933"|"53937886"
"CL"|"Yes"|"28274935"|"53937887"
"CH"|"No "|"28274936"|"53937888"
"CL"|"Yes"|"28274936"|"53937889"
"CL"|"No "|"28274939"|"53937890"
"ML"|"Yes"|"28274939"|"53937891"
"SC"|"No "|"28274939"|"53937892"
"SM"|"No "|"28274939"|"53937893"
"CL-ML"|"No "|"28274940"|"53937894"
"ML"|"No "|"28274940"|"53937895"
"SC-SM"|"Yes"|"28274940"|"53937896"
"SM"|"No "|"28274940"|"53937897"
"CL"|"No "|"28274941"|"53937898"
"ML"|"Yes"|"28274941"|"53937899"
"SC"|"No "|"28274941"|"53937900"
"SM"|"No "|"28274941"|"53937901"
"CL"|"Yes"|"28274942"|"53937902"
"CL-ML"|"No "|"28274942"|"53937903"
"SC"|"No "|"28274942"|"53937904"
"SC-SM"|"No "|"28274942"|"53937905"
"CL"|"Yes"|"28274944"|"53937906"
"CL-ML"|"No "|"28274944"|"53937907"
"SC"|"No "|"28274944"|"53937908"
"SC-SM"|"No "|"28274944"|"53937909"
"CL"|"Yes"|"28274945"|"53937910"
"CL-ML"|"No "|"28274945"|"53937911"
"SC"|"No "|"28274945"|"53937912"
"SC-SM"|"No "|"28274945"|"53937913"
"CL"|"Yes"|"28274946"|"53937914"
"CL-ML"|"No "|"28274946"|"53937915"
"SC"|"No "|"28274946"|"53937916"
"SC-SM"|"No "|"28274946"|"53937917"
"CL-ML"|"No "|"28274948"|"53937918"
"ML"|"No "|"28274948"|"53937919"
"SC-SM"|"Yes"|"28274948"|"53937920"
"SM"|"No "|"28274948"|"53937921"
"CL-ML"|"No "|"28274949"|"53937922"
"ML"|"No "|"28274949"|"53937923"
"SC-SM"|"Yes"|"28274949"|"53937924"
"SM"|"No "|"28274949"|"53937925"
"CH"|"No "|"28274950"|"53937926"
"CL"|"Yes"|"28274950"|"53937927"
"CH"|"No "|"28274951"|"53937928"
"CL"|"Yes"|"28274951"|"53937929"
"CL"|"No "|"28274952"|"53937930"
"ML"|"Yes"|"28274952"|"53937931"
"SM"|"No "|"28274952"|"53937932"
"CH"|"No "|"28274953"|"53937933"
"CL"|"Yes"|"28274953"|"53937934"
"CL"|"No "|"28274955"|"53937935"
"ML"|"Yes"|"28274955"|"53937936"
"SM"|"No "|"28274955"|"53937937"
"CH"|"No "|"28274957"|"53937938"
"CL"|"Yes"|"28274957"|"53937939"
"CL"|"No "|"28274959"|"53937940"
"ML"|"Yes"|"28274959"|"53937941"
"SM"|"No "|"28274959"|"53937942"
"CH"|"No "|"28274960"|"53937943"
"CL"|"Yes"|"28274960"|"53937944"
"CH"|"No "|"28274961"|"53937945"
"CL"|"Yes"|"28274961"|"53937946"
"CL"|"No "|"28274962"|"53937947"
"ML"|"Yes"|"28274962"|"53937948"
"SM"|"No "|"28274962"|"53937949"
"CL"|"No "|"28274964"|"53937950"
"ML"|"Yes"|"28274964"|"53937951"
"SC"|"No "|"28274964"|"53937952"
"SM"|"No "|"28274964"|"53937953"
"CL-ML"|"No "|"28274965"|"53937954"
"ML"|"No "|"28274965"|"53937955"
"SC-SM"|"Yes"|"28274965"|"53937956"
"SM"|"No "|"28274965"|"53937957"
"CL"|"No "|"28274966"|"53937958"
"ML"|"Yes"|"28274966"|"53937959"
"SC"|"No "|"28274966"|"53937960"
"SM"|"No "|"28274966"|"53937961"
"CH"|"Yes"|"28275009"|"53938045"
"CL"|"No "|"28275009"|"53938046"
"CH"|"Yes"|"28275010"|"53938047"
"CL"|"No "|"28275010"|"53938048"
"CH"|"Yes"|"28275011"|"53938049"
"CL"|"No "|"28275011"|"53938050"
"CL"|"Yes"|"28275012"|"53938051"
"CL"|"Yes"|"28275013"|"53938052"
"CL"|"No "|"28275014"|"53938053"
"CL-ML"|"No "|"28275014"|"53938054"
"ML"|"No "|"28275014"|"53938055"
"CL"|"No "|"28275015"|"53938056"
"CL"|"No "|"28275016"|"53938057"
"CH"|"No "|"28275016"|"53938058"
"CL"|"No "|"28275017"|"53938059"
"CH"|"No "|"28275017"|"53938060"
"CL"|"No "|"28275018"|"53938061"
"CH"|"No "|"28275018"|"53938062"
"CL"|"No "|"28275019"|"53938063"
"CH"|"No "|"28275020"|"53938064"
"CL"|"No "|"28275020"|"53938065"
"CL"|"Yes"|"28275022"|"53938066"
"SC"|"No "|"28275022"|"53938067"
"SC-SM"|"No "|"28275022"|"53938068"
"CL"|"Yes"|"28275023"|"53938069"
"SC"|"No "|"28275023"|"53938070"
"CL"|"Yes"|"28275024"|"53938071"
"SC"|"No "|"28275024"|"53938072"
"SC-SM"|"No "|"28275024"|"53938073"
"CL"|"Yes"|"28275026"|"53938074"
"CL-ML"|"No "|"28275026"|"53938075"
"CL"|"Yes"|"28275027"|"53938076"
"CL"|"Yes"|"28275028"|"53938077"
"CL"|"Yes"|"28275029"|"53938078"
"SC"|"No "|"28275029"|"53938079"
"SC-SM"|"No "|"28275029"|"53938080"
"CL"|"Yes"|"28275031"|"53938081"
"SC"|"No "|"28275031"|"53938082"
"SC-SM"|"No "|"28275031"|"53938083"
