# Supplementary material for: Hydrologic-Process-Based Soil Texture Classifications for Improved Visualization of Landscape Function
Source: PLoS One. 2015 Jun 29;10(6):e0131299. doi: 10.1371/journal.pone.0131299 (PMC4488316; doi:10.1371/journal.pone.0131299)
Supplement: S1 Data — Spatial, tabular and soil database files for the Oklahoma region that was used for creating the soil maps downloaded from the NRCS Web Soil Survey. (ZIP) [file pone.0131299.s001.zip › wss_aoi_2014-09-16_15-16-25/tabular/chydcrit.txt]

"2"|"10021818"|"2167285"
"2"|"10021822"|"2167286"
"2"|"10021824"|"2167287"
"2"|"10021857"|"2167279"
"2"|"10021858"|"2167288"
"2"|"10021859"|"2167289"
"2"|"10021925"|"2167290"
"2"|"10021929"|"2167291"
"2"|"10021939"|"2167281"
"2"|"10021940"|"2167283"
