# Supplementary material for: Hydrologic-Process-Based Soil Texture Classifications for Improved Visualization of Landscape Function
Source: PLoS One. 2015 Jun 29;10(6):e0131299. doi: 10.1371/journal.pone.0131299 (PMC4488316; doi:10.1371/journal.pone.0131299)
Supplement: S1 Data — Spatial, tabular and soil database files for the Oklahoma region that was used for creating the soil maps downloaded from the NRCS Web Soil Survey. (ZIP) [file pone.0131299.s001.zip › wss_aoi_2014-09-16_15-16-25/tabular/cinterp.txt]

"10021973"|"24388"|"AWM - Irrigation Disposal of Wastewater"|0|"24388"|"AWM - Irrigation Disposal of Wastewater"|0|1|"Very limited"|1|"Very limited"|1|"Very limited"|1|"Very limited"|"0  "|"0  "|"0  "|"653003098"
"10021973"|"24388"|"AWM - Irrigation Disposal of Wastewater"|1|"200"|"Wet, Ground Water Near the Surface (60 - 120cm)"|1|1|"Depth to saturated zone"|1|"Depth to saturated zone"|1|"Depth to saturated zone"|1|"Depth to saturated zone"|"0  "|"0  "|"0  "|"653003099"
"10021973"|"24388"|"AWM - Irrigation Disposal of Wastewater"|2|"202"|"Percolation (1 - 4 um/sec) 0 to 60 Inches"|1|0.962|"Slow water movement"|1|"Slow water movement"|1|"Slow water movement"|1|"Slow water movement"|"0  "|"0  "|"0  "|"653003100"
"10021973"|"24388"|"AWM - Irrigation Disposal of Wastewater"|3|"236"|"Surface Reaction (pH 5 to 6.5)"|1|0.213|"Too acid"|0.669|"Too acid"|0.669|"Too acid"|0.989|"Too acid"|"0  "|"0  "|"0  "|"653003101"
"10021973"|"24388"|"AWM - Irrigation Disposal of Wastewater"|4|"197"|"Shallow to Bedrock 50 - 100 cm"|1|0|"No bedrock depth limitation"|0.647|"Depth to bedrock"|0.647|"Depth to bedrock"|0.999|"Depth to bedrock"|"0  "|"0  "|"0  "|"653003102"
"10021973"|"24388"|"AWM - Irrigation Disposal of Wastewater"|5|"224"|"Droughty, AWC 0 to 150cm"|1|0|"Not droughty"|0.484|"Droughty"|0.484|"Droughty"|1|"Droughty"|"0  "|"0  "|"0  "|"653003103"
"10021973"|"235"|"AWM - Land Application of Municipal Sewage Sludge"|0|"235"|"AWM - Land Application of Municipal Sewage Sludge"|0|1|"Very limited"|1|"Very limited"|1|"Very limited"|1|"Very limited"|"0  "|"0  "|"0  "|"653006610"
"10021973"|"235"|"AWM - Land Application of Municipal Sewage Sludge"|1|"200"|"Wet, Ground Water Near the Surface (60 - 120cm)"|1|1|"Depth to saturated zone"|1|"Depth to saturated zone"|1|"Depth to saturated zone"|1|"Depth to saturated zone"|"0  "|"0  "|"0  "|"653006611"
"10021973"|"235"|"AWM - Land Application of Municipal Sewage Sludge"|2|"202"|"Percolation (1 - 4 um/sec) 0 to 60 Inches"|1|0.962|"Slow water movement"|1|"Slow water movement"|1|"Slow water movement"|1|"Slow water movement"|"0  "|"0  "|"0  "|"653006612"
"10021973"|"235"|"AWM - Land Application of Municipal Sewage Sludge"|3|"236"|"Surface Reaction (pH 5 to 6.5)"|1|0.213|"Too acid"|0.669|"Too acid"|0.669|"Too acid"|0.989|"Too acid"|"0  "|"0  "|"0  "|"653006613"
"10021973"|"235"|"AWM - Land Application of Municipal Sewage Sludge"|4|"197"|"Shallow to Bedrock 50 - 100 cm"|1|0|"No bedrock depth limitation"|0.647|"Depth to bedrock"|0.647|"Depth to bedrock"|0.999|"Depth to bedrock"|"0  "|"0  "|"0  "|"653006614"
"10021973"|"235"|"AWM - Land Application of Municipal Sewage Sludge"|5|"11268"|"Shallow to Densic Material"|1|0.644|"Shallow to densic materials"|0.644|"Shallow to densic materials"|0.644|"Shallow to densic materials"|0.644|"Shallow to densic materials"|"0  "|"0  "|"0  "|"653006615"
"10021973"|"205"|"AWM - Manure and Food Processing Waste"|0|"205"|"AWM - Manure and Food Processing Waste"|0|1|"Very limited"|1|"Very limited"|1|"Very limited"|1|"Very limited"|"0  "|"0  "|"0  "|"653010313"
"10021973"|"205"|"AWM - Manure and Food Processing Waste"|1|"10265"|"Percolation < 2 um/sec to 60 Inches"|1|1|"Slow water movement"|1|"Slow water movement"|1|"Slow water movement"|1|"Slow water movement"|"0  "|"0  "|"0  "|"653010314"
"10021973"|"205"|"AWM - Manure and Food Processing Waste"|2|"200"|"Wet, Ground Water Near the Surface (60 - 120cm)"|1|1|"Depth to saturated zone"|1|"Depth to saturated zone"|1|"Depth to saturated zone"|1|"Depth to saturated zone"|"0  "|"0  "|"0  "|"653010315"
"10021973"|"205"|"AWM - Manure and Food Processing Waste"|3|"197"|"Shallow to Bedrock 50 - 100 cm"|1|0|"No bedrock depth limitation"|0.647|"Depth to bedrock"|0.647|"Depth to bedrock"|0.999|"Depth to bedrock"|"0  "|"0  "|"0  "|"653010316"
"10021973"|"205"|"AWM - Manure and Food Processing Waste"|4|"11268"|"Shallow to Densic Material"|1|0.644|"Shallow to densic materials"|0.644|"Shallow to densic materials"|0.644|"Shallow to densic materials"|0.644|"Shallow to densic materials"|"0  "|"0  "|"0  "|"653010317"
"10021973"|"205"|"AWM - Manure and Food Processing Waste"|5|"224"|"Droughty, AWC 0 to 150cm"|1|0|"Not droughty"|0.484|"Droughty"|0.484|"Droughty"|1|"Droughty"|"0  "|"0  "|"0  "|"653010318"
"10021973"|"258"|"AWM - Overland Flow Process Treatment of Wastewater"|0|"258"|"AWM - Overland Flow Process Treatment of Wastewater"|0|1|"Very limited"|1|"Very limited"|1|"Very limited"|1|"Very limited"|"0  "|"0  "|"0  "|"653010319"
"10021973"|"258"|"AWM - Overland Flow Process Treatment of Wastewater"|1|"255"|"Seepage Limitation (1 - 4 um/sec) Surface Layer"|1|1|"Seepage"|1|"Seepage"|1|"Seepage"|1|"Seepage"|"0  "|"0  "|"0  "|"653010320"
"10021973"|"258"|"AWM - Overland Flow Process Treatment of Wastewater"|2|"200"|"Wet, Ground Water Near the Surface (60 - 120cm)"|1|1|"Depth to saturated zone"|1|"Depth to saturated zone"|1|"Depth to saturated zone"|1|"Depth to saturated zone"|"0  "|"0  "|"0  "|"653010321"
"10021973"|"258"|"AWM - Overland Flow Process Treatment of Wastewater"|3|"250"|"Shallow to Bedrock 100 - 150 cm"|1|0.997|"Depth to bedrock"|1|"Depth to bedrock"|1|"Depth to bedrock"|1|"Depth to bedrock"|"0  "|"0  "|"0  "|"653010322"
"10021973"|"258"|"AWM - Overland Flow Process Treatment of Wastewater"|4|"236"|"Surface Reaction (pH 5 to 6.5)"|1|0.213|"Too acid"|0.669|"Too acid"|0.669|"Too acid"|0.989|"Too acid"|"0  "|"0  "|"0  "|"653010323"
"10021973"|"238"|"AWM - Rapid Infiltration Disposal of Wastewater"|0|"238"|"AWM - Rapid Infiltration Disposal of Wastewater"|0|1|"Very limited"|1|"Very limited"|1|"Very limited"|1|"Very limited"|"0  "|"0  "|"0  "|"653010324"
"10021973"|"238"|"AWM - Rapid Infiltration Disposal of Wastewater"|1|"289"|"Percolation (10 - 40 um/sec) 0 to 60 Inches"|1|1|"Slow water movement"|1|"Slow water movement"|1|"Slow water movement"|1|"Slow water movement"|"0  "|"0  "|"0  "|"653010325"
"10021973"|"238"|"AWM - Rapid Infiltration Disposal of Wastewater"|2|"290"|"Wet, Ground Water Within 180 cm of the Surface"|1|1|"Depth to saturated zone"|1|"Depth to saturated zone"|1|"Depth to saturated zone"|1|"Depth to saturated zone"|"0  "|"0  "|"0  "|"653010326"
"10021973"|"238"|"AWM - Rapid Infiltration Disposal of Wastewater"|3|"291"|"Shallow to Bedrock < 200cm"|1|1|"Depth to bedrock"|1|"Depth to bedrock"|1|"Depth to bedrock"|1|"Depth to bedrock"|"0  "|"0  "|"0  "|"653010327"
"10021973"|"254"|"AWM - Slow Rate Process Treatment of Wastewater"|0|"254"|"AWM - Slow Rate Process Treatment of Wastewater"|0|1|"Very limited"|1|"Very limited"|1|"Very limited"|1|"Very limited"|"0  "|"0  "|"0  "|"653010328"
"10021973"|"254"|"AWM - Slow Rate Process Treatment of Wastewater"|1|"200"|"Wet, Ground Water Near the Surface (60 - 120cm)"|1|1|"Depth to saturated zone"|1|"Depth to saturated zone"|1|"Depth to saturated zone"|1|"Depth to saturated zone"|"0  "|"0  "|"0  "|"653010329"
"10021973"|"254"|"AWM - Slow Rate Process Treatment of Wastewater"|2|"250"|"Shallow to Bedrock 100 - 150 cm"|1|0.997|"Depth to bedrock"|1|"Depth to bedrock"|1|"Depth to bedrock"|1|"Depth to bedrock"|"0  "|"0  "|"0  "|"653010330"
"10021973"|"254"|"AWM - Slow Rate Process Treatment of Wastewater"|3|"251"|"Percolation (.4 - 4 um/sec) 0 to 60 Inches"|1|0.841|"Slow water movement"|0.959|"Slow water movement"|0.959|"Slow water movement"|1|"Slow water movement"|"0  "|"0  "|"0  "|"653010331"
"10021973"|"254"|"AWM - Slow Rate Process Treatment of Wastewater"|4|"236"|"Surface Reaction (pH 5 to 6.5)"|1|0.213|"Too acid"|0.669|"Too acid"|0.669|"Too acid"|0.989|"Too acid"|"0  "|"0  "|"0  "|"653010332"
"10021973"|"254"|"AWM - Slow Rate Process Treatment of Wastewater"|5|"240"|"Slope 2.9 to > 8% surface"|1|0|"No steepness limitation"|0.001|"Too steep for surface application"|0.001|"Too steep for surface application"|1|"Too steep for surface application"|"0  "|"0  "|"0  "|"653010333"
"10021973"|"21013"|"DHS - Catastrophic Mortality, Large Animal Disposal, Pit"|0|"21013"|"DHS - Catastrophic Mortality, Large Animal Disposal, Pit"|0|1|"Very limited"|1|"Very limited"|1|"Very limited"|1|"Very limited"|"0  "|"0  "|"0  "|"653024004"
"10021973"|"21013"|"DHS - Catastrophic Mortality, Large Animal Disposal, Pit"|1|"19895"|"Ground Water Within 200 cm of the Surface"|1|1|"Wetness"|1|"Wetness"|1|"Wetness"|1|"Wetness"|"0  "|"0  "|"0  "|"653024005"
"10021973"|"21013"|"DHS - Catastrophic Mortality, Large Animal Disposal, Pit"|2|"34167"|"Shallow to Hard Bedrock < 200cm"|1|1|"Depth to bedrock"|1|"Depth to bedrock"|1|"Depth to bedrock"|1|"Depth to bedrock"|"0  "|"0  "|"0  "|"653024006"
"10021973"|"21013"|"DHS - Catastrophic Mortality, Large Animal Disposal, Pit"|3|"20280"|"Rock Outcrop"|1|1|"Rock outcrop"|1|"Rock outcrop"|1|"Rock outcrop"|1|"Rock outcrop"|"0  "|"0  "|"0  "|"653024007"
"10021973"|"21013"|"DHS - Catastrophic Mortality, Large Animal Disposal, Pit"|4|"25796"|"Unstable Excavation Walls, Catastrophic Events"|1|0.01|"Unstable excavation walls"|0.51|"Unstable excavation walls"|0.51|"Unstable excavation walls"|1|"Unstable excavation walls"|"0  "|"0  "|"0  "|"653024008"
"10021973"|"21013"|"DHS - Catastrophic Mortality, Large Animal Disposal, Pit"|5|"23660"|"Dust PM10 and PM2.5 Generation"|1|0.104|"Dusty"|0.104|"Dusty"|0.104|"Dusty"|0.104|"Dusty"|"0  "|"0  "|"0  "|"653024009"
"10021973"|"21014"|"DHS - Catastrophic Mortality, Large Animal Disposal, Trench"|0|"21014"|"DHS - Catastrophic Mortality, Large Animal Disposal, Trench"|0|1|"Very limited"|1|"Very limited"|1|"Very limited"|1|"Very limited"|"0  "|"0  "|"0  "|"653024010"
"10021973"|"21014"|"DHS - Catastrophic Mortality, Large Animal Disposal, Trench"|1|"19895"|"Ground Water Within 200 cm of the Surface"|1|1|"Wetness"|1|"Wetness"|1|"Wetness"|1|"Wetness"|"0  "|"0  "|"0  "|"653024011"
"10021973"|"21014"|"DHS - Catastrophic Mortality, Large Animal Disposal, Trench"|2|"34167"|"Shallow to Hard Bedrock < 200cm"|1|1|"Depth to bedrock"|1|"Depth to bedrock"|1|"Depth to bedrock"|1|"Depth to bedrock"|"0  "|"0  "|"0  "|"653024012"
"10021973"|"21014"|"DHS - Catastrophic Mortality, Large Animal Disposal, Trench"|3|"20280"|"Rock Outcrop"|1|1|"Rock outcrop"|1|"Rock outcrop"|1|"Rock outcrop"|1|"Rock outcrop"|"0  "|"0  "|"0  "|"653024013"
"10021973"|"21014"|"DHS - Catastrophic Mortality, Large Animal Disposal, Trench"|4|"25796"|"Unstable Excavation Walls, Catastrophic Events"|1|0.01|"Unstable excavation walls"|0.51|"Unstable excavation walls"|0.51|"Unstable excavation walls"|1|"Unstable excavation walls"|"0  "|"0  "|"0  "|"653024014"
"10021973"|"21014"|"DHS - Catastrophic Mortality, Large Animal Disposal, Trench"|5|"23660"|"Dust PM10 and PM2.5 Generation"|1|0.104|"Dusty"|0.104|"Dusty"|0.104|"Dusty"|0.104|"Dusty"|"0  "|"0  "|"0  "|"653024015"
"10021973"|"20799"|"DHS - Potential for Radioactive Bioaccumulation"|0|"20799"|"DHS - Potential for Radioactive Bioaccumulation"|0|0.013|"Low bioaccumulation potential"|0.166|"Low bioaccumulation potential"|0.166|"Low bioaccumulation potential"|0.435|"Moderate bioaccumulation potential"|"0  "|"0  "|"0  "|"653024016"
"10021973"|"20799"|"DHS - Potential for Radioactive Bioaccumulation"|1|"20818"|"Bioaccumulation Material Gain Potential"|1|0|"Does not gain bioavailable material"|0|"Does not gain bioavailable material"|0|"Does not gain bioavailable material"|0.001|"Gains bioavailable material"|"0  "|"0  "|"0  "|"653024017"
"10021973"|"20799"|"DHS - Potential for Radioactive Bioaccumulation"|2|"20866"|"Bioaccumulation Sorption"|1|0.013|"Bioavailability high due to low CEC, pH, or organic sorption"|0.166|"Bioavailability high due to low CEC, pH, or organic sorption"|0.166|"Bioavailability high due to low CEC, pH, or organic sorption"|0.434|"Bioavailability high due to low CEC, pH, or organic sorption"|"0  "|"0  "|"0  "|"653024018"
"10021973"|"20791"|"DHS - Potential for Radioactive Sequestration"|0|"20791"|"DHS - Potential for Radioactive Sequestration"|0|0.837|"Moderately high sequestration potential"|0.593|"Moderate sequestration potential"|0.593|"Moderate sequestration potential"|0.764|"Moderately high sequestration potential"|"0  "|"0  "|"0  "|"653024019"
"10021973"|"20791"|"DHS - Potential for Radioactive Sequestration"|1|"20814"|"Sequestration Clay Content"|1|0.837|"Adsorption by clay"|0.594|"Adsorption by clay"|0.594|"Adsorption by clay"|0|"Low adsorption by clay"|"0  "|"0  "|"0  "|"653024020"
"10021973"|"20791"|"DHS - Potential for Radioactive Sequestration"|2|"20793"|"Sequestration Organic Surface"|1|0.283|"Sequestration due to fertility effects"|0.592|"Sequestration due to fertility effects"|0.592|"Sequestration due to fertility effects"|0.768|"Sequestration due to fertility effects"|"0  "|"0  "|"0  "|"653024021"
"10021973"|"20791"|"DHS - Potential for Radioactive Sequestration"|3|"20817"|"Sequestration Material Loss Potential"|1|0|"Does not lose material"|0.001|"Loses material"|0.001|"Loses material"|0.004|"Loses material"|"0  "|"0  "|"0  "|"653024022"
"10021973"|"20309"|"DHS - Rubble and Debris Disposal, Large-Scale Event"|0|"20309"|"DHS - Rubble and Debris Disposal, Large-Scale Event"|0|1|"Severely limited"|1|"Severely limited"|1|"Severely limited"|1|"Severely limited"|"0  "|"0  "|"0  "|"653024023"
"10021973"|"20309"|"DHS - Rubble and Debris Disposal, Large-Scale Event"|1|"19895"|"Ground Water Within 200 cm of the Surface"|1|1|"Wetness"|1|"Wetness"|1|"Wetness"|1|"Wetness"|"0  "|"0  "|"0  "|"653024024"
"10021973"|"20309"|"DHS - Rubble and Debris Disposal, Large-Scale Event"|2|"291"|"Shallow to Bedrock < 200cm"|1|1|"Depth to bedrock"|1|"Depth to bedrock"|1|"Depth to bedrock"|1|"Depth to bedrock"|"0  "|"0  "|"0  "|"653024025"
"10021973"|"20309"|"DHS - Rubble and Debris Disposal, Large-Scale Event"|3|"20280"|"Rock Outcrop"|1|1|"Rock outcrop"|1|"Rock outcrop"|1|"Rock outcrop"|1|"Rock outcrop"|"0  "|"0  "|"0  "|"653024026"
"10021973"|"20309"|"DHS - Rubble and Debris Disposal, Large-Scale Event"|4|"25796"|"Unstable Excavation Walls, Catastrophic Events"|1|0.01|"Unstable excavation walls"|0.51|"Unstable excavation walls"|0.51|"Unstable excavation walls"|1|"Unstable excavation walls"|"0  "|"0  "|"0  "|"653024027"
"10021973"|"20309"|"DHS - Rubble and Debris Disposal, Large-Scale Event"|5|"23660"|"Dust PM10 and PM2.5 Generation"|1|0.104|"Dusty"|0.104|"Dusty"|0.104|"Dusty"|0.104|"Dusty"|"0  "|"0  "|"0  "|"653024028"
"10021973"|"20468"|"DHS - Site for Composting Facility - Subsurface"|0|"20468"|"DHS - Site for Composting Facility - Subsurface"|0|1|"Very limited"|1|"Very limited"|1|"Very limited"|1|"Very limited"|"0  "|"0  "|"0  "|"653024029"
"10021973"|"20468"|"DHS - Site for Composting Facility - Subsurface"|1|"20465"|"Depth to Saturation (100-200cm)"|1|1|"Wetness"|1|"Wetness"|1|"Wetness"|1|"Wetness"|"0  "|"0  "|"0  "|"653024030"
"10021973"|"20468"|"DHS - Site for Composting Facility - Subsurface"|2|"20280"|"Rock Outcrop"|1|1|"Rock outcrop"|1|"Rock outcrop"|1|"Rock outcrop"|1|"Rock outcrop"|"0  "|"0  "|"0  "|"653024031"
"10021973"|"20468"|"DHS - Site for Composting Facility - Subsurface"|3|"291"|"Shallow to Bedrock < 200cm"|1|1|"Depth to bedrock"|1|"Depth to bedrock"|1|"Depth to bedrock"|1|"Depth to bedrock"|"0  "|"0  "|"0  "|"653024032"
"10021973"|"20468"|"DHS - Site for Composting Facility - Subsurface"|4|"25796"|"Unstable Excavation Walls, Catastrophic Events"|1|0.01|"Unstable excavation walls"|0.51|"Unstable excavation walls"|0.51|"Unstable excavation walls"|1|"Unstable excavation walls"|"0  "|"0  "|"0  "|"653024033"
"10021973"|"20468"|"DHS - Site for Composting Facility - Subsurface"|5|"20487"|"Precipitation"|1|0|"Favorable precipitation"|0.025|"Low precipitation"|0.025|"Low precipitation"|0.041|"Low precipitation"|"0  "|"0  "|"0  "|"653024034"
"10021973"|"20461"|"DHS - Site for Composting Facility - Surface"|0|"20461"|"DHS - Site for Composting Facility - Surface"|0|1|"Very limited"|1|"Very limited"|1|"Very limited"|1|"Very limited"|"0  "|"0  "|"0  "|"653024035"
"10021973"|"20461"|"DHS - Site for Composting Facility - Surface"|1|"20467"|"Soil Strength (AASHTO Group Index, 25-100cm)"|1|1|"Low strength"|1|"Low strength"|1|"Low strength"|1|"Low strength"|"0  "|"0  "|"0  "|"653024036"
"10021973"|"20461"|"DHS - Site for Composting Facility - Surface"|2|"20465"|"Depth to Saturation (100-200cm)"|1|1|"Wetness"|1|"Wetness"|1|"Wetness"|1|"Wetness"|"0  "|"0  "|"0  "|"653024037"
"10021973"|"20461"|"DHS - Site for Composting Facility - Surface"|3|"20464"|"Ksat Highest Minimum, 30-200cm, Seepage"|1|0|"Seepage not limiting"|0.217|"Seepage"|0.217|"Seepage"|1|"Seepage"|"0  "|"0  "|"0  "|"653024038"
"10021973"|"20461"|"DHS - Site for Composting Facility - Surface"|4|"20487"|"Precipitation"|1|0|"Favorable precipitation"|0.025|"Low precipitation"|0.025|"Low precipitation"|0.041|"Low precipitation"|"0  "|"0  "|"0  "|"653024039"
"10021973"|"20461"|"DHS - Site for Composting Facility - Surface"|5|"20466"|"Slope 3 to 8 percent, Limitation"|1|0|"Slope not limiting"|0.02|"Slope"|0.02|"Slope"|1|"Slope"|"0  "|"0  "|"0  "|"653024040"
"10021973"|"20382"|"DHS - Suitability for Clay Liner Material"|0|"20382"|"DHS - Suitability for Clay Liner Material"|0|0|"Poor"|0|"Poor"|0|"Poor"|0|"Poor"|"0  "|"0  "|"0  "|"653024041"
"10021973"|"20382"|"DHS - Suitability for Clay Liner Material"|1|"20388"|"Depth to Saturation"|1|0|"Wetness"|0|"Wetness"|0|"Wetness"|0|"Wetness"|"0  "|"0  "|"0  "|"653024042"
"10021973"|"20382"|"DHS - Suitability for Clay Liner Material"|2|"20379"|"Mineral Soil Thickness"|1|0.061|"Layer thickness 50-170cm"|0.061|"Layer thickness 50-170cm"|0.061|"Layer thickness 50-170cm"|0.061|"Layer thickness 50-170cm"|"0  "|"0  "|"0  "|"653024043"
"10021973"|"20382"|"DHS - Suitability for Clay Liner Material"|3|"20446"|"Area Reclaim Subrule"|1|0.007|"Area reclaim difficulty"|0.182|"Area reclaim difficulty"|0.182|"Area reclaim difficulty"|0.751|"Area reclaim difficulty"|"0  "|"0  "|"0  "|"653024044"
"10021973"|"20382"|"DHS - Suitability for Clay Liner Material"|4|"20506"|"Hard to Pack Subrule"|1|0.013|"Hard to pack"|0.483|"Hard to pack"|0.483|"Hard to pack"|0.8|"Hard to pack"|"0  "|"0  "|"0  "|"653024045"
"10021973"|"20382"|"DHS - Suitability for Clay Liner Material"|5|"20386"|"Passing #4 Sieve 30 to 200 cm"|1|0.875|"Small stone content"|0.969|"Small stone content"|0.969|"Small stone content"|1|"No small stone content"|"0  "|"0  "|"0  "|"653024046"
"10021973"|"20472"|"DHS - Suitability for Composting Medium and Final Cover"|0|"20472"|"DHS - Suitability for Composting Medium and Final Cover"|0|0|"Poor"|0|"Poor"|0|"Poor"|0|"Poor"|"0  "|"0  "|"0  "|"653037639"
"10021973"|"20472"|"DHS - Suitability for Composting Medium and Final Cover"|1|"20479"|"Gravel and Rocks WTD_AVG, 100 to 200cm"|1|0|"Area reclaim (rock fragments)"|0|"Area reclaim (rock fragments)"|0|"Area reclaim (rock fragments)"|0|"Area reclaim (rock fragments)"|"0  "|"0  "|"0  "|"653037640"
"10021973"|"20472"|"DHS - Suitability for Composting Medium and Final Cover"|2|"10344"|"Wet, Ground Water Near the Surface (30 - 90cm)"|1|0.142|"Wetness"|0.142|"Wetness"|0.142|"Wetness"|0.142|"Wetness"|"0  "|"0  "|"0  "|"653037641"
"10021973"|"20472"|"DHS - Suitability for Composting Medium and Final Cover"|3|"20767"|"Dense Layer 50 to 100cm"|1|0.353|"Hard to reclaim (dense layer)"|0.353|"Hard to reclaim (dense layer)"|0.353|"Hard to reclaim (dense layer)"|0.353|"Hard to reclaim (dense layer)"|"0  "|"0  "|"0  "|"653037642"
"10021973"|"20472"|"DHS - Suitability for Composting Medium and Final Cover"|4|"10515"|"Not Shallow to Bedrock 50 - 100 cm"|1|0.001|"Depth to bedrock"|0.353|"Depth to bedrock"|0.353|"Depth to bedrock"|1|"No bedrock depth limitation"|"0  "|"0  "|"0  "|"653037643"
"10021973"|"20472"|"DHS - Suitability for Composting Medium and Final Cover"|5|"20474"|"Clay and OM Content WTD_AVG to 100cm"|1|0.439|"Clay content"|0.509|"Clay content"|0.509|"Clay content"|0.583|"Clay content"|"0  "|"0  "|"0  "|"653037644"
"10021973"|"10324"|"ENG - Construction Materials; Gravel Source"|0|"10324"|"ENG - Construction Materials; Gravel Source"|0|0|"Poor"|0|"Poor"|0|"Poor"|0|"Poor"|"0  "|"0  "|"0  "|"653037645"
"10021973"|"10324"|"ENG - Construction Materials; Gravel Source"|1|"22954"|"Gravel Bottom Layer, Cemented"|1|0|"Bottom layer"|0|"Bottom layer"|0|"Bottom layer"|0|"Bottom layer"|"0  "|"0  "|"0  "|"653037646"
"10021973"|"10324"|"ENG - Construction Materials; Gravel Source"|2|"22955"|"Gravel Thickest Layer, Cemented"|1|0|"Thickest layer"|0|"Thickest layer"|0|"Thickest layer"|0|"Thickest layer"|"0  "|"0  "|"0  "|"653037647"
"10021973"|"10514"|"ENG - Construction Materials; Reclamation"|0|"10514"|"ENG - Construction Materials; Reclamation"|0|0|"Poor"|0.125|"Fair"|0.125|"Fair"|0.5|"Fair"|"0  "|"0  "|"0  "|"653037648"
"10021973"|"10514"|"ENG - Construction Materials; Reclamation"|1|"10470"|"Organic Matter < 1% to a Depth of 72 inches"|1|0|"Low content of organic matter"|0.125|"Low content of organic matter"|0.125|"Low content of organic matter"|0.5|"Low content of organic matter"|"0  "|"0  "|"0  "|"653037649"
"10021973"|"10514"|"ENG - Construction Materials; Reclamation"|2|"10515"|"Not Shallow to Bedrock 50 - 100 cm"|1|0.001|"Depth to bedrock"|0.353|"Depth to bedrock"|0.353|"Depth to bedrock"|1|"No bedrock depth limitation"|"0  "|"0  "|"0  "|"653037650"
"10021973"|"10514"|"ENG - Construction Materials; Reclamation"|3|"10530"|"Not Droughty, AWC 0 to 150cm"|1|0|"Droughty"|0.516|"Droughty"|0.516|"Droughty"|1|"Not droughty"|"0  "|"0  "|"0  "|"653037651"
"10021973"|"10514"|"ENG - Construction Materials; Reclamation"|4|"10367"|"pH Minimum (acid)"|1|0.5|"Too acid"|0.741|"Too acid"|0.741|"Too acid"|0.92|"Too acid"|"0  "|"0  "|"0  "|"653037652"
"10021973"|"10514"|"ENG - Construction Materials; Reclamation"|5|"20945"|"Clay Content Thickest Layer to 40 inches, revised"|1|0|"Too clayey"|0.817|"Too clayey"|0.817|"Too clayey"|1|"Too clayey"|"0  "|"0  "|"0  "|"653037653"
"10021973"|"10028"|"ENG - Construction Materials; Roadfill"|0|"10028"|"ENG - Construction Materials; Roadfill"|0|0|"Poor"|0|"Poor"|0|"Poor"|0|"Poor"|"0  "|"0  "|"0  "|"653037654"
"10021973"|"10028"|"ENG - Construction Materials; Roadfill"|1|"10029"|"Low Strength (AASHTO GIN in depth or Restriction)"|1|0|"Low strength"|0|"Low strength"|0|"Low strength"|0|"Low strength"|"0  "|"0  "|"0  "|"653037655"
"10021973"|"10028"|"ENG - Construction Materials; Roadfill"|2|"10508"|"Not Shallow to Bedrock 100 - 150 cm"|1|0|"Depth to bedrock"|0|"Depth to bedrock"|0|"Depth to bedrock"|0.003|"Depth to bedrock"|"0  "|"0  "|"0  "|"653037656"
"10021973"|"10028"|"ENG - Construction Materials; Roadfill"|3|"10511"|"Low Shrink-Swell (25 to 150cm or Restrictive Layer) Wt_Ave"|1|0.001|"Shrink-swell"|0.125|"Shrink-swell"|0.125|"Shrink-swell"|0.498|"Shrink-swell"|"0  "|"0  "|"0  "|"653037657"
"10021973"|"10028"|"ENG - Construction Materials; Roadfill"|4|"10344"|"Wet, Ground Water Near the Surface (30 - 90cm)"|1|0.142|"Wetness"|0.142|"Wetness"|0.142|"Wetness"|0.142|"Wetness"|"0  "|"0  "|"0  "|"653037658"
"10021973"|"10028"|"ENG - Construction Materials; Roadfill"|5|"23779"|"Dust PM10 and PM2.5 Generation, Suitability"|1|0.92|"Dusty"|0.92|"Dusty"|0.92|"Dusty"|0.92|"Dusty"|"0  "|"0  "|"0  "|"653037659"
"10021973"|"10332"|"ENG - Construction Materials; Sand Source"|0|"10332"|"ENG - Construction Materials; Sand Source"|0|0|"Poor"|0|"Poor"|0|"Poor"|0|"Poor"|"0  "|"0  "|"0  "|"653037660"
"10021973"|"10332"|"ENG - Construction Materials; Sand Source"|1|"23704"|"Sand Bottom Layer (revised)"|1|0|"Bottom layer"|0|"Bottom layer"|0|"Bottom layer"|0|"Bottom layer"|"0  "|"0  "|"0  "|"653037661"
"10021973"|"10332"|"ENG - Construction Materials; Sand Source"|2|"21969"|"Sand Thickest Layer (revised)"|1|0|"Thickest layer"|0|"Thickest layer"|0|"Thickest layer"|0|"Thickest layer"|"0  "|"0  "|"0  "|"653037662"
"10021973"|"10345"|"ENG - Construction Materials; Topsoil"|0|"10345"|"ENG - Construction Materials; Topsoil"|0|0|"Poor"|0|"Poor"|0|"Poor"|0|"Poor"|"0  "|"0  "|"0  "|"653037663"
"10021973"|"10345"|"ENG - Construction Materials; Topsoil"|1|"20955"|"Gravel and Rocks, Thickest Layer 40 to 72 inches, revised"|1|0|"Hard to reclaim (rock fragments)"|0|"Hard to reclaim (rock fragments)"|0|"Hard to reclaim (rock fragments)"|0|"Hard to reclaim (rock fragments)"|"0  "|"0  "|"0  "|"653037664"
"10021973"|"10345"|"ENG - Construction Materials; Topsoil"|2|"10344"|"Wet, Ground Water Near the Surface (30 - 90cm)"|1|0.142|"Wetness"|0.142|"Wetness"|0.142|"Wetness"|0.142|"Wetness"|"0  "|"0  "|"0  "|"653037665"
"10021973"|"10345"|"ENG - Construction Materials; Topsoil"|3|"10515"|"Not Shallow to Bedrock 50 - 100 cm"|1|0.001|"Depth to bedrock"|0.353|"Depth to bedrock"|0.353|"Depth to bedrock"|1|"No bedrock depth limitation"|"0  "|"0  "|"0  "|"653037666"
"10021973"|"10345"|"ENG - Construction Materials; Topsoil"|4|"20948"|"Clay and OM Content Thickest Layer to 40 inches, revised"|1|0|"Too clayey"|0.509|"Too clayey"|0.509|"Too clayey"|1|"Not too clayey"|"0  "|"0  "|"0  "|"653037667"
"10021973"|"989"|"ENG - Daily Cover for Landfill"|0|"989"|"ENG - Daily Cover for Landfill"|0|0.999|"Somewhat limited"|1|"Very limited"|1|"Very limited"|1|"Very limited"|"0  "|"0  "|"0  "|"653037668"
"10021973"|"989"|"ENG - Daily Cover for Landfill"|1|"250"|"Shallow to Bedrock 100 - 150 cm"|1|0.997|"Depth to bedrock"|1|"Depth to bedrock"|1|"Depth to bedrock"|1|"Depth to bedrock"|"0  "|"0  "|"0  "|"653037669"
"10021973"|"989"|"ENG - Daily Cover for Landfill"|2|"37191"|"Clay Content 25 to 180cm, Weighted Average"|1|0.673|"Too clayey"|1|"Too clayey"|1|"Too clayey"|1|"Too clayey"|"0  "|"0  "|"0  "|"653037670"
"10021973"|"989"|"ENG - Daily Cover for Landfill"|3|"991"|"Wet, Ground Water Near the Surface (45 - 100cm)"|1|0.999|"Depth to saturated zone"|0.999|"Depth to saturated zone"|0.999|"Depth to saturated zone"|0.999|"Depth to saturated zone"|"0  "|"0  "|"0  "|"653037671"
"10021973"|"989"|"ENG - Daily Cover for Landfill"|4|"23660"|"Dust PM10 and PM2.5 Generation"|1|0.104|"Dusty"|0.104|"Dusty"|0.104|"Dusty"|0.104|"Dusty"|"0  "|"0  "|"0  "|"653037672"
"10021973"|"340"|"ENG - Dwellings W/O Basements"|0|"340"|"ENG - Dwellings W/O Basements"|0|1|"Very limited"|1|"Very limited"|1|"Very limited"|1|"Very limited"|"0  "|"1  "|"0  "|"653037673"
"10021973"|"340"|"ENG - Dwellings W/O Basements"|1|"23803"|"Shrink-Swell (LEP WTD_AVG Above Bedrock or 40"") (revised)"|1|1|"Shrink-swell"|1|"Shrink-swell"|1|"Shrink-swell"|1|"Shrink-swell"|"0  "|"0  "|"0  "|"653037674"
"10021973"|"340"|"ENG - Dwellings W/O Basements"|2|"343"|"Wet, Ground Water Near the Surface (45 -75cm)"|1|0.983|"Depth to saturated zone"|0.983|"Depth to saturated zone"|0.983|"Depth to saturated zone"|0.983|"Depth to saturated zone"|"0  "|"0  "|"0  "|"653037675"
"10021973"|"393"|"ENG - Dwellings With Basements"|0|"393"|"ENG - Dwellings With Basements"|0|1|"Very limited"|1|"Very limited"|1|"Very limited"|1|"Very limited"|"0  "|"1  "|"0  "|"653037676"
"10021973"|"393"|"ENG - Dwellings With Basements"|1|"304"|"Wet, Ground Water Near the Surface (75 - 180cm)"|1|1|"Depth to saturated zone"|1|"Depth to saturated zone"|1|"Depth to saturated zone"|1|"Depth to saturated zone"|"0  "|"0  "|"0  "|"653037677"
"10021973"|"393"|"ENG - Dwellings With Basements"|2|"23807"|"Shrink-Swell (LEP WTD_AVG Above Bedrock or 60"") (revised)"|1|1|"Shrink-swell"|1|"Shrink-swell"|1|"Shrink-swell"|1|"Shrink-swell"|"0  "|"0  "|"0  "|"653037678"
"10021973"|"393"|"ENG - Dwellings With Basements"|3|"23809"|"Shallow to Soft Bedrock < 100cm (40"") (revised)"|1|0.644|"Depth to soft bedrock"|0.644|"Depth to soft bedrock"|0.644|"Depth to soft bedrock"|0.644|"Depth to soft bedrock"|"0  "|"0  "|"0  "|"653037679"
"10021973"|"402"|"ENG - Lawn, Landscape, Golf Fairway"|0|"402"|"ENG - Lawn, Landscape, Golf Fairway"|0|0.746|"Somewhat limited"|0.746|"Somewhat limited"|0.746|"Somewhat limited"|0.999|"Somewhat limited"|"0  "|"0  "|"0  "|"653037680"
"10021973"|"402"|"ENG - Lawn, Landscape, Golf Fairway"|1|"401"|"Wet, Ground Water Near the Surface (30 - 75cm)"|1|0.746|"Depth to saturated zone"|0.746|"Depth to saturated zone"|0.746|"Depth to saturated zone"|0.746|"Depth to saturated zone"|"0  "|"0  "|"0  "|"653037681"
"10021973"|"402"|"ENG - Lawn, Landscape, Golf Fairway"|2|"197"|"Shallow to Bedrock 50 - 100 cm"|1|0|"No bedrock depth limitation"|0.647|"Depth to bedrock"|0.647|"Depth to bedrock"|0.999|"Depth to bedrock"|"0  "|"0  "|"0  "|"653037682"
"10021973"|"402"|"ENG - Lawn, Landscape, Golf Fairway"|3|"23660"|"Dust PM10 and PM2.5 Generation"|1|0.104|"Dusty"|0.104|"Dusty"|0.104|"Dusty"|0.104|"Dusty"|"0  "|"0  "|"0  "|"653037683"
"10021973"|"398"|"ENG - Local Roads and Streets"|0|"398"|"ENG - Local Roads and Streets"|0|1|"Very limited"|1|"Very limited"|1|"Very limited"|1|"Very limited"|"0  "|"1  "|"0  "|"653037684"
"10021973"|"398"|"ENG - Local Roads and Streets"|1|"23803"|"Shrink-Swell (LEP WTD_AVG Above Bedrock or 40"") (revised)"|1|1|"Shrink-swell"|1|"Shrink-swell"|1|"Shrink-swell"|1|"Shrink-swell"|"0  "|"0  "|"0  "|"653037685"
"10021973"|"398"|"ENG - Local Roads and Streets"|2|"25890"|"Strength (AASHTO Group Index Thickest Layer 10 to 40""), rev"|1|1|"Low strength"|1|"Low strength"|1|"Low strength"|1|"Low strength"|"0  "|"0  "|"0  "|"653037686"
"10021973"|"398"|"ENG - Local Roads and Streets"|3|"401"|"Wet, Ground Water Near the Surface (30 - 75cm)"|1|0.746|"Depth to saturated zone"|0.746|"Depth to saturated zone"|0.746|"Depth to saturated zone"|0.746|"Depth to saturated zone"|"0  "|"0  "|"0  "|"653037687"
"10021973"|"979"|"ENG - Sanitary Landfill (Area)"|0|"979"|"ENG - Sanitary Landfill (Area)"|0|1|"Very limited"|1|"Very limited"|1|"Very limited"|1|"Very limited"|"0  "|"0  "|"0  "|"653037688"
"10021973"|"979"|"ENG - Sanitary Landfill (Area)"|1|"14500"|"Wetness Perched 45-90 and Apparent"|1|1|"Depth to saturated zone"|1|"Depth to saturated zone"|1|"Depth to saturated zone"|1|"Depth to saturated zone"|"0  "|"0  "|"0  "|"653037689"
"10021973"|"979"|"ENG - Sanitary Landfill (Area)"|2|"1284"|"Shallow to Bedrock, not Aridic"|1|0.997|"Depth to bedrock"|1|"Depth to bedrock"|1|"Depth to bedrock"|1|"Depth to bedrock"|"0  "|"0  "|"0  "|"653037690"
"10021973"|"979"|"ENG - Sanitary Landfill (Area)"|3|"23660"|"Dust PM10 and PM2.5 Generation"|1|0.104|"Dusty"|0.104|"Dusty"|0.104|"Dusty"|0.104|"Dusty"|"0  "|"0  "|"0  "|"653037691"
"10021973"|"419"|"ENG - Sanitary Landfill (Trench)"|0|"419"|"ENG - Sanitary Landfill (Trench)"|0|1|"Very limited"|1|"Very limited"|1|"Very limited"|1|"Very limited"|"0  "|"0  "|"0  "|"653037692"
"10021973"|"419"|"ENG - Sanitary Landfill (Trench)"|1|"291"|"Shallow to Bedrock < 200cm"|1|1|"Depth to bedrock"|1|"Depth to bedrock"|1|"Depth to bedrock"|1|"Depth to bedrock"|"0  "|"0  "|"0  "|"653037693"
"10021973"|"419"|"ENG - Sanitary Landfill (Trench)"|2|"14501"|"Wetness Perched 60-120 and Apparent"|1|1|"Depth to saturated zone"|1|"Depth to saturated zone"|1|"Depth to saturated zone"|1|"Depth to saturated zone"|"0  "|"0  "|"0  "|"653037694"
"10021973"|"419"|"ENG - Sanitary Landfill (Trench)"|3|"37191"|"Clay Content 25 to 180cm, Weighted Average"|1|0.673|"Too clayey"|1|"Too clayey"|1|"Too clayey"|1|"Too clayey"|"0  "|"0  "|"0  "|"653037695"
"10021973"|"419"|"ENG - Sanitary Landfill (Trench)"|4|"23660"|"Dust PM10 and PM2.5 Generation"|1|0.104|"Dusty"|0.104|"Dusty"|0.104|"Dusty"|0.104|"Dusty"|"0  "|"0  "|"0  "|"653037696"
"10021973"|"208"|"ENG - Septic Tank Absorption Fields"|0|"208"|"ENG - Septic Tank Absorption Fields"|0|1|"Very limited"|1|"Very limited"|1|"Very limited"|1|"Very limited"|"0  "|"1  "|"0  "|"653037697"
"10021973"|"208"|"ENG - Septic Tank Absorption Fields"|1|"231"|"Wet, Ground Water Near the Surface (120 - 180cm)"|1|1|"Depth to saturated zone"|1|"Depth to saturated zone"|1|"Depth to saturated zone"|1|"Depth to saturated zone"|"0  "|"0  "|"0  "|"653037698"
"10021973"|"208"|"ENG - Septic Tank Absorption Fields"|2|"233"|"Percolation 60 - 180cm (24-72"")"|1|1|"Slow water movement"|1|"Slow water movement"|1|"Slow water movement"|1|"Slow water movement"|"0  "|"0  "|"0  "|"653037699"
"10021973"|"208"|"ENG - Septic Tank Absorption Fields"|3|"229"|"Shallow to Bedrock 100 - 180cm"|1|0.999|"Depth to bedrock"|1|"Depth to bedrock"|1|"Depth to bedrock"|1|"Depth to bedrock"|"0  "|"0  "|"0  "|"653037700"
"10021973"|"430"|"ENG - Sewage Lagoons"|0|"430"|"ENG - Sewage Lagoons"|0|1|"Very limited"|1|"Very limited"|1|"Very limited"|1|"Very limited"|"0  "|"0  "|"0  "|"653037701"
"10021973"|"430"|"ENG - Sewage Lagoons"|1|"420"|"Shallow to Soft Bedrock < 150cm (60"")"|1|1|"Depth to soft bedrock"|1|"Depth to soft bedrock"|1|"Depth to soft bedrock"|1|"Depth to soft bedrock"|"0  "|"0  "|"0  "|"653037702"
"10021973"|"430"|"ENG - Sewage Lagoons"|2|"428"|"Wet, Ground Water Near the Surface (105 - 150cm)"|1|1|"Depth to saturated zone"|1|"Depth to saturated zone"|1|"Depth to saturated zone"|1|"Depth to saturated zone"|"0  "|"0  "|"0  "|"653037703"
"10021973"|"430"|"ENG - Sewage Lagoons"|3|"422"|"Sloping < 2 to > 7%"|1|0|"No slope limitation"|0.097|"Slope"|0.097|"Slope"|1|"Slope"|"0  "|"0  "|"0  "|"653037704"
"10021973"|"302"|"ENG - Shallow Excavations"|0|"302"|"ENG - Shallow Excavations"|0|1|"Very limited"|1|"Very limited"|1|"Very limited"|1|"Very limited"|"0  "|"0  "|"0  "|"653037705"
"10021973"|"302"|"ENG - Shallow Excavations"|1|"304"|"Wet, Ground Water Near the Surface (75 - 180cm)"|1|1|"Depth to saturated zone"|1|"Depth to saturated zone"|1|"Depth to saturated zone"|1|"Depth to saturated zone"|"0  "|"0  "|"0  "|"653037706"
"10021973"|"302"|"ENG - Shallow Excavations"|2|"23809"|"Shallow to Soft Bedrock < 100cm (40"") (revised)"|1|0.644|"Depth to soft bedrock"|0.644|"Depth to soft bedrock"|0.644|"Depth to soft bedrock"|0.644|"Depth to soft bedrock"|"0  "|"0  "|"0  "|"653037707"
"10021973"|"302"|"ENG - Shallow Excavations"|3|"23768"|"Unstable Excavation Walls, revised"|1|0.01|"Unstable excavation walls"|0.51|"Unstable excavation walls"|0.51|"Unstable excavation walls"|1|"Unstable excavation walls"|"0  "|"0  "|"0  "|"653037708"
"10021973"|"302"|"ENG - Shallow Excavations"|4|"332"|"Dense Layer 50 to 150cm (20 to 60"")"|1|0.5|"Dense layer"|0.5|"Dense layer"|0.5|"Dense layer"|0.5|"Dense layer"|"0  "|"0  "|"0  "|"653037709"
"10021973"|"302"|"ENG - Shallow Excavations"|5|"336"|"Clayey 50 to 180cm (20 to 72"")"|1|0|"Not too clayey"|0.125|"Too clayey"|0.125|"Too clayey"|1|"Too clayey"|"0  "|"0  "|"0  "|"653037710"
"10021973"|"395"|"ENG - Small Commercial Buildings"|0|"395"|"ENG - Small Commercial Buildings"|0|1|"Very limited"|1|"Very limited"|1|"Very limited"|1|"Very limited"|"0  "|"1  "|"0  "|"653058519"
"10021973"|"395"|"ENG - Small Commercial Buildings"|1|"23803"|"Shrink-Swell (LEP WTD_AVG Above Bedrock or 40"") (revised)"|1|1|"Shrink-swell"|1|"Shrink-swell"|1|"Shrink-swell"|1|"Shrink-swell"|"0  "|"0  "|"0  "|"653058520"
"10021973"|"395"|"ENG - Small Commercial Buildings"|2|"343"|"Wet, Ground Water Near the Surface (45 -75cm)"|1|0.983|"Depth to saturated zone"|0.983|"Depth to saturated zone"|0.983|"Depth to saturated zone"|0.983|"Depth to saturated zone"|"0  "|"0  "|"0  "|"653058521"
"10021973"|"23656"|"ENG - Unpaved Local Roads and Streets"|0|"23656"|"ENG - Unpaved Local Roads and Streets"|0|1|"Very limited"|1|"Very limited"|1|"Very limited"|1|"Very limited"|"0  "|"1  "|"0  "|"653058522"
"10021973"|"23656"|"ENG - Unpaved Local Roads and Streets"|1|"23803"|"Shrink-Swell (LEP WTD_AVG Above Bedrock or 40"") (revised)"|1|1|"Shrink-swell"|1|"Shrink-swell"|1|"Shrink-swell"|1|"Shrink-swell"|"0  "|"0  "|"0  "|"653058523"
"10021973"|"23656"|"ENG - Unpaved Local Roads and Streets"|2|"400"|"Strength (AASHTO Group Index Thickest Layer 10 to 40"")"|1|1|"Low strength"|1|"Low strength"|1|"Low strength"|1|"Low strength"|"0  "|"0  "|"0  "|"653058524"
"10021973"|"23656"|"ENG - Unpaved Local Roads and Streets"|3|"401"|"Wet, Ground Water Near the Surface (30 - 75cm)"|1|0.746|"Depth to saturated zone"|0.746|"Depth to saturated zone"|0.746|"Depth to saturated zone"|0.746|"Depth to saturated zone"|"0  "|"0  "|"0  "|"653058525"
"10021973"|"23656"|"ENG - Unpaved Local Roads and Streets"|4|"23660"|"Dust PM10 and PM2.5 Generation"|1|0.104|"Dusty"|0.104|"Dusty"|0.104|"Dusty"|0.104|"Dusty"|"0  "|"0  "|"0  "|"653058526"
"10021973"|"351"|"FOR - Construction Limitations for Haul Roads/Log Landings"|0|"351"|"FOR - Construction Limitations for Haul Roads/Log Landings"|0|0.5|"Moderate"|0.5|"Moderate"|0.5|"Moderate"|0.5|"Moderate"|"1  "|"1  "|"0  "|"653058527"
"10021973"|"351"|"FOR - Construction Limitations for Haul Roads/Log Landings"|1|"531"|"Strength Limitation (1)"|1|0.5|"Low strength"|0.5|"Low strength"|0.5|"Low strength"|0.5|"Low strength"|"1  "|"1  "|"0  "|"653058528"
"10021973"|"351"|"FOR - Construction Limitations for Haul Roads/Log Landings"|2|"23660"|"Dust PM10 and PM2.5 Generation"|1|0.104|"Dusty"|0.104|"Dusty"|0.104|"Dusty"|0.104|"Dusty"|"0  "|"0  "|"0  "|"653058529"
"10021973"|"670"|"FOR - Hand Planting Suitability"|0|"670"|"FOR - Hand Planting Suitability"|0|0|"Well suited"|0.5|"Moderately suited"|0.5|"Moderately suited"|0.75|"Poorly suited"|"0  "|"0  "|"0  "|"653058530"
"10021973"|"670"|"FOR - Hand Planting Suitability"|1|"25121"|"Stickiness Limitation (4), Revised"|1|0|"Stickiness"|0.5|"Stickiness; high plasticity index"|0.5|"Stickiness; high plasticity index"|0.75|"Stickiness; high plasticity index"|"0  "|"0  "|"0  "|"653058531"
"10021973"|"559"|"FOR - Harvest Equipment Operability"|0|"559"|"FOR - Harvest Equipment Operability"|0|0.5|"Moderately suited"|0.5|"Moderately suited"|0.5|"Moderately suited"|0.5|"Moderately suited"|"1  "|"1  "|"0  "|"653058532"
"10021973"|"559"|"FOR - Harvest Equipment Operability"|1|"329"|"Strength Limitation (2)"|1|0.5|"Low strength"|0.5|"Low strength"|0.5|"Low strength"|0.5|"Low strength"|"1  "|"1  "|"0  "|"653058533"
"10021973"|"559"|"FOR - Harvest Equipment Operability"|2|"23660"|"Dust PM10 and PM2.5 Generation"|1|0.104|"Dusty"|0.104|"Dusty"|0.104|"Dusty"|0.104|"Dusty"|"0  "|"0  "|"0  "|"653058534"
"10021973"|"348"|"FOR - Log Landing Suitability"|0|"348"|"FOR - Log Landing Suitability"|0|0.5|"Moderately suited"|0.5|"Moderately suited"|0.5|"Moderately suited"|0.5|"Moderately suited"|"1  "|"1  "|"0  "|"653058535"
"10021973"|"348"|"FOR - Log Landing Suitability"|1|"329"|"Strength Limitation (2)"|1|0.5|"Low strength"|0.5|"Low strength"|0.5|"Low strength"|0.5|"Low strength"|"1  "|"1  "|"0  "|"653058536"
"10021973"|"348"|"FOR - Log Landing Suitability"|2|"335"|"Wetness Limitation (1)"|1|0|"Wetness"|0.5|"Wetness"|0.5|"Wetness"|0.5|"Wetness"|"0  "|"0  "|"0  "|"653058537"
"10021973"|"348"|"FOR - Log Landing Suitability"|3|"23660"|"Dust PM10 and PM2.5 Generation"|1|0.104|"Dusty"|0.104|"Dusty"|0.104|"Dusty"|0.104|"Dusty"|"0  "|"0  "|"0  "|"653058538"
"10021973"|"620"|"FOR - Mechanical Planting Suitability"|0|"620"|"FOR - Mechanical Planting Suitability"|0|0|"Well suited"|0.5|"Moderately suited"|0.5|"Moderately suited"|0.75|"Poorly suited"|"0  "|"0  "|"0  "|"653058539"
"10021973"|"620"|"FOR - Mechanical Planting Suitability"|1|"25121"|"Stickiness Limitation (4), Revised"|1|0|"Stickiness"|0.5|"Stickiness; high plasticity index"|0.5|"Stickiness; high plasticity index"|0.75|"Stickiness; high plasticity index"|"0  "|"0  "|"0  "|"653058540"
"10021973"|"620"|"FOR - Mechanical Planting Suitability"|2|"679"|"Rock Fragments Limitation (5)"|1|0|"Rock fragments"|0.5|"Rock fragments"|0.5|"Rock fragments"|0.75|"Rock fragments"|"0  "|"0  "|"0  "|"653058541"
"10021973"|"617"|"FOR - Mechanical Site Preparation (Deep)"|0|"617"|"FOR - Mechanical Site Preparation (Deep)"|0|0|"Well suited"|0|"Well suited"|0|"Well suited"|0|"Well suited"|"0  "|"0  "|"0  "|"653058542"
"10021973"|"569"|"FOR - Mechanical Site Preparation (Surface)"|0|"569"|"FOR - Mechanical Site Preparation (Surface)"|0|0|"Well suited"|0|"Well suited"|0|"Well suited"|0.5|"Poorly suited"|"0  "|"0  "|"0  "|"653058543"
"10021973"|"237"|"FOR - Potential Erosion Hazard (Off-Road/Off-Trail)"|0|"237"|"FOR - Potential Erosion Hazard (Off-Road/Off-Trail)"|0|0|"Slight"|0|"Slight"|0|"Slight"|0|"Slight"|"0  "|"0  "|"0  "|"653058544"
"10021973"|"330"|"FOR - Potential Erosion Hazard (Road/Trail)"|0|"330"|"FOR - Potential Erosion Hazard (Road/Trail)"|0|0|"Slight"|0|"Slight"|0|"Slight"|0.5|"Moderate"|"0  "|"0  "|"0  "|"653058545"
"10021973"|"10458"|"FOR - Potential Fire Damage Hazard"|0|"10458"|"FOR - Potential Fire Damage Hazard"|0|0|"Low"|0|"Low"|0|"Low"|0|"Low"|"0  "|"0  "|"0  "|"653058546"
"10021973"|"10599"|"FOR - Potential Seedling Mortality"|0|"10599"|"FOR - Potential Seedling Mortality"|0|0|"Low"|0|"Low"|0|"Low"|1|"High"|"0  "|"1  "|"0  "|"653058547"
"10021973"|"297"|"FOR - Road Suitability (Natural Surface)"|0|"297"|"FOR - Road Suitability (Natural Surface)"|0|0.5|"Moderately suited"|0.5|"Moderately suited"|0.5|"Moderately suited"|0.5|"Moderately suited"|"1  "|"1  "|"0  "|"653058548"
"10021973"|"297"|"FOR - Road Suitability (Natural Surface)"|1|"329"|"Strength Limitation (2)"|1|0.5|"Low strength"|0.5|"Low strength"|0.5|"Low strength"|0.5|"Low strength"|"1  "|"1  "|"0  "|"653058549"
"10021973"|"297"|"FOR - Road Suitability (Natural Surface)"|2|"335"|"Wetness Limitation (1)"|1|0|"Wetness"|0.5|"Wetness"|0.5|"Wetness"|0.5|"Wetness"|"0  "|"0  "|"0  "|"653058550"
"10021973"|"297"|"FOR - Road Suitability (Natural Surface)"|3|"23660"|"Dust PM10 and PM2.5 Generation"|1|0.104|"Dusty"|0.104|"Dusty"|0.104|"Dusty"|0.104|"Dusty"|"0  "|"0  "|"0  "|"653058551"
"10021973"|"281"|"FOR - Soil Rutting Hazard"|0|"281"|"FOR - Soil Rutting Hazard"|0|1|"Severe"|1|"Severe"|1|"Severe"|1|"Severe"|"0  "|"1  "|"0  "|"653058552"
"10021973"|"281"|"FOR - Soil Rutting Hazard"|1|"640"|"Strength Limitation (3)"|1|1|"Low strength"|1|"Low strength"|1|"Low strength"|1|"Low strength"|"0  "|"1  "|"0  "|"653058553"
"10021973"|"825"|"GRL - Fencing, Post Depth =<24 inches"|0|"825"|"GRL - Fencing, Post Depth =<24 inches"|0|0.931|"Limited"|1|"Very limited"|1|"Very limited"|1|"Very limited"|"0  "|"1  "|"0  "|"653058554"
"10021973"|"825"|"GRL - Fencing, Post Depth =<24 inches"|1|"826"|"GRL-Too Clayey, 0-24 inches"|1|0.931|"18 to 45% Clay"|1|"> 45% Clay"|1|"> 45% Clay"|1|"> 45% Clay"|"0  "|"0  "|"0  "|"653058555"
"10021973"|"825"|"GRL - Fencing, Post Depth =<24 inches"|2|"10032"|"GRL-Depth to Water Table <24 inches"|1|0|"=>24 inches to water table"|1|"<24 inches to water table"|1|"<24 inches to water table"|1|"<24 inches to water table"|"0  "|"0  "|"0  "|"653058556"
"10021973"|"825"|"GRL - Fencing, Post Depth =<24 inches"|3|"855"|"GRL-Shrink-Swell of Thickest Layer Within 0-24 inches)"|1|0.32|"Shrink-swell"|0.875|"Shrink-swell"|0.875|"Shrink-swell"|1|"Shrink-swell"|"0  "|"0  "|"0  "|"653058557"
"10021973"|"883"|"GRL - Fencing, Post Depth =<36 inches"|0|"883"|"GRL - Fencing, Post Depth =<36 inches"|0|1|"Very limited"|1|"Very limited"|1|"Very limited"|1|"Very limited"|"1  "|"1  "|"0  "|"653058558"
"10021973"|"883"|"GRL - Fencing, Post Depth =<36 inches"|1|"10033"|"GRL-Depth to Water Table <36 inches"|1|1|"<36 inches to water table"|1|"<36 inches to water table"|1|"<36 inches to water table"|1|"<36 inches to water table"|"0  "|"0  "|"0  "|"653058559"
"10021973"|"883"|"GRL - Fencing, Post Depth =<36 inches"|2|"877"|"GRL-Too Clayey, 0-36 inches"|1|0.931|"18 to 45% Clay"|1|">45% Clay"|1|">45% Clay"|1|">45% Clay"|"0  "|"0  "|"0  "|"653058560"
"10021973"|"883"|"GRL - Fencing, Post Depth =<36 inches"|3|"878"|"GRL-Shrink-Swell of Thickest Layer, 0-36 inches"|1|0.778|"Shrink-swell"|1|"Shrink-swell"|1|"Shrink-swell"|1|"Shrink-swell"|"0  "|"0  "|"0  "|"653058561"
"10021973"|"883"|"GRL - Fencing, Post Depth =<36 inches"|4|"875"|"GRL-Depth to Bedrock 0 to <36 inches"|1|0|">36 inches to bedrock"|1|"<36 inches to bedrock"|1|"<36 inches to bedrock"|1|"<36 inches to bedrock"|"0  "|"0  "|"0  "|"653058562"
"10021973"|"26588"|"Ground Penetrating Radar Penetration"|0|"26588"|"Ground Penetrating Radar Penetration"|0|0.667|"Low penetration"|0.667|"Low penetration"|0.667|"Low penetration"|0.667|"Low penetration"|"0  "|"0  "|"0  "|"653058563"
"10021973"|"26588"|"Ground Penetrating Radar Penetration"|1|"26595"|"GPR - Attenuation Due to Clay, Water, and Exchangeable Ions"|1|0.667|"Attenuation due to clay, water, and exchangeable ions"|0.667|"Attenuation due to clay, water, and exchangeable ions"|0.667|"Attenuation due to clay, water, and exchangeable ions"|0.667|"Attenuation due to clay, water, and exchangeable ions"|"0  "|"0  "|"0  "|"653058564"
"10021973"|"25190"|"MIL - Bivouac Areas (DOD)"|0|"25190"|"MIL - Bivouac Areas (DOD)"|0|0.998|"Somewhat limited"|0.998|"Somewhat limited"|0.998|"Somewhat limited"|0.998|"Somewhat limited"|"0  "|"0  "|"0  "|"653058565"
"10021973"|"25190"|"MIL - Bivouac Areas (DOD)"|1|"41902"|"Depth to High Water Table 45 to 75cm"|1|0.998|"Depth to saturated zone"|0.998|"Depth to saturated zone"|0.998|"Depth to saturated zone"|0.998|"Depth to saturated zone"|"0  "|"0  "|"0  "|"653058566"
"10021973"|"25190"|"MIL - Bivouac Areas (DOD)"|2|"41905"|"Ksat Minimum 0.42 to 4.2 um/sec; 0 to 100cm"|1|0.338|"Slow water movement"|0.398|"Slow water movement"|0.398|"Slow water movement"|0.995|"Slow water movement"|"0  "|"0  "|"0  "|"653058567"
"10021973"|"25190"|"MIL - Bivouac Areas (DOD)"|3|"41907"|"Surface Reaction (pH 4.0 to 6.0)"|1|0|"No pH limitation"|0.08|"Too acid"|0.08|"Too acid"|0.405|"Too acid"|"0  "|"0  "|"0  "|"653058568"
"10021973"|"25191"|"MIL - Excavations Crew-Served Weapon Fighting Position (DOD)"|0|"25191"|"MIL - Excavations Crew-Served Weapon Fighting Position (DOD)"|0|0.706|"Somewhat limited"|0.706|"Somewhat limited"|0.706|"Somewhat limited"|1|"Very limited"|"0  "|"0  "|"0  "|"653058569"
"10021973"|"25191"|"MIL - Excavations Crew-Served Weapon Fighting Position (DOD)"|1|"34225"|"Depth to Water Table 0 to 120cm"|1|0.706|"Depth to saturated zone"|0.706|"Depth to saturated zone"|0.706|"Depth to saturated zone"|0.706|"Depth to saturated zone"|"0  "|"0  "|"0  "|"653058570"
"10021973"|"25191"|"MIL - Excavations Crew-Served Weapon Fighting Position (DOD)"|2|"34224"|"Depth to Soft Bedrock 40 to 120cm"|1|0.525|"Depth to soft bedrock"|0.525|"Depth to soft bedrock"|0.525|"Depth to soft bedrock"|0.525|"Depth to soft bedrock"|"0  "|"0  "|"0  "|"653058571"
"10021973"|"25191"|"MIL - Excavations Crew-Served Weapon Fighting Position (DOD)"|3|"23768"|"Unstable Excavation Walls, revised"|1|0.01|"Unstable excavation walls"|0.51|"Unstable excavation walls"|0.51|"Unstable excavation walls"|1|"Unstable excavation walls"|"0  "|"0  "|"0  "|"653058572"
"10021973"|"25191"|"MIL - Excavations Crew-Served Weapon Fighting Position (DOD)"|4|"41908"|"Depth to Dense Layer Within 120cm"|1|0.167|"Dense layer"|0.167|"Dense layer"|0.167|"Dense layer"|0.167|"Dense layer"|"0  "|"0  "|"0  "|"653058573"
"10021973"|"25192"|"MIL - Excavations for Individual Fighting Position (DOD)"|0|"25192"|"MIL - Excavations for Individual Fighting Position (DOD)"|0|0.167|"Somewhat limited"|0.167|"Somewhat limited"|0.167|"Somewhat limited"|0.167|"Somewhat limited"|"0  "|"0  "|"0  "|"653058574"
"10021973"|"25192"|"MIL - Excavations for Individual Fighting Position (DOD)"|1|"34339"|"Depth to Dense Layer Within 0 to 50cm"|1|0.167|"Dense layer"|0.167|"Dense layer"|0.167|"Dense layer"|0.167|"Dense layer"|"0  "|"0  "|"0  "|"653058575"
"10021973"|"25192"|"MIL - Excavations for Individual Fighting Position (DOD)"|2|"34335"|"Depth to Water Table 0 to 50cm"|1|0.013|"Depth to saturated zone"|0.013|"Depth to saturated zone"|0.013|"Depth to saturated zone"|0.013|"Depth to saturated zone"|"0  "|"0  "|"0  "|"653058576"
"10021973"|"25193"|"MIL - Excavations for Vehicle Fighting Position (DOD)"|0|"25193"|"MIL - Excavations for Vehicle Fighting Position (DOD)"|0|0.869|"Somewhat limited"|0.869|"Somewhat limited"|0.869|"Somewhat limited"|1|"Very limited"|"0  "|"0  "|"0  "|"653058577"
"10021973"|"25193"|"MIL - Excavations for Vehicle Fighting Position (DOD)"|1|"34345"|"Depth to Water Table 0 to 180cm"|1|0.869|"Depth to saturated zone"|0.869|"Depth to saturated zone"|0.869|"Depth to saturated zone"|0.869|"Depth to saturated zone"|"0  "|"0  "|"0  "|"653058578"
"10021973"|"25193"|"MIL - Excavations for Vehicle Fighting Position (DOD)"|2|"34344"|"Depth to Soft Bedrock 50 to 180cm"|1|0.711|"Depth to soft bedrock"|0.711|"Depth to soft bedrock"|0.711|"Depth to soft bedrock"|0.711|"Depth to soft bedrock"|"0  "|"0  "|"0  "|"653058579"
"10021973"|"25193"|"MIL - Excavations for Vehicle Fighting Position (DOD)"|3|"23768"|"Unstable Excavation Walls, revised"|1|0.01|"Unstable excavation walls"|0.51|"Unstable excavation walls"|0.51|"Unstable excavation walls"|1|"Unstable excavation walls"|"0  "|"0  "|"0  "|"653058580"
"10021973"|"25194"|"MIL - Helicopter Landing Zones (DOD)"|0|"25194"|"MIL - Helicopter Landing Zones (DOD)"|0|0|"Not limited"|0.02|"Somewhat limited"|0.02|"Somewhat limited"|1|"Very limited"|"0  "|"0  "|"0  "|"653058581"
"10021973"|"25194"|"MIL - Helicopter Landing Zones (DOD)"|1|"25216"|"Slopes 3 to 8%"|1|0|"No slope limitation"|0.02|"Slope"|0.02|"Slope"|1|"Slope"|"0  "|"0  "|"0  "|"653058582"
"10021973"|"25194"|"MIL - Helicopter Landing Zones (DOD)"|2|"41912"|"Silty Surface, revised"|1|0|"Dust"|0.001|"Dusty"|0.001|"Dusty"|0.001|"Dusty"|"0  "|"0  "|"0  "|"653058583"
"10021973"|"25195"|"MIL - Trafficability Veh. Type 1 1-pass wet season (DOD)"|0|"25195"|"MIL - Trafficability Veh. Type 1 1-pass wet season (DOD)"|0|0.65|"Fair"|0.65|"Fair"|0.65|"Fair"|0.65|"Fair"|"0  "|"0  "|"0  "|"653058584"
"10021973"|"25195"|"MIL - Trafficability Veh. Type 1 1-pass wet season (DOD)"|1|"25676"|"MIL - Slipperiness Veh. 1,2 wet season, Revised"|1|0.65|"Slippery"|0.65|"Slippery"|0.65|"Slippery"|0.65|"Slippery"|"0  "|"0  "|"0  "|"653058585"
"10021973"|"25195"|"MIL - Trafficability Veh. Type 1 1-pass wet season (DOD)"|2|"25689"|"MIL - Stickiness Veh. 1,2 wet season, Revised"|1|0.85|"Sticky"|0.85|"Sticky"|0.85|"Sticky"|0.85|"Sticky"|"0  "|"0  "|"0  "|"653058586"
"10021973"|"25195"|"MIL - Trafficability Veh. Type 1 1-pass wet season (DOD)"|3|"25660"|"MIL - Soil Strength Veh-1, VCI-1 wet season, Revised"|1|0.99|"Low strength"|0.99|"Low strength"|0.99|"Low strength"|0.99|"Low strength"|"0  "|"0  "|"0  "|"653058587"
"10021973"|"25195"|"MIL - Trafficability Veh. Type 1 1-pass wet season (DOD)"|4|"34614"|"MIL - Slope Military Vehicle Type 1 & 2"|1|0.987|"Slope"|0.998|"Slope"|0.998|"Slope"|1|"No slope limitation"|"0  "|"0  "|"0  "|"653058588"
"10021973"|"25196"|"MIL - Trafficability Veh. Type 1 50-passes wet season (DOD)"|0|"25196"|"MIL - Trafficability Veh. Type 1 50-passes wet season (DOD)"|0|0.65|"Fair"|0.65|"Fair"|0.65|"Fair"|0.65|"Fair"|"0  "|"0  "|"0  "|"653058589"
"10021973"|"25196"|"MIL - Trafficability Veh. Type 1 50-passes wet season (DOD)"|1|"25676"|"MIL - Slipperiness Veh. 1,2 wet season, Revised"|1|0.65|"Slippery"|0.65|"Slippery"|0.65|"Slippery"|0.65|"Slippery"|"0  "|"0  "|"0  "|"653058590"
"10021973"|"25196"|"MIL - Trafficability Veh. Type 1 50-passes wet season (DOD)"|2|"25689"|"MIL - Stickiness Veh. 1,2 wet season, Revised"|1|0.85|"Sticky"|0.85|"Sticky"|0.85|"Sticky"|0.85|"Sticky"|"0  "|"0  "|"0  "|"653058591"
"10021973"|"25196"|"MIL - Trafficability Veh. Type 1 50-passes wet season (DOD)"|3|"25661"|"MIL - Soil Strength Veh-1, VCI-50 wet season, Revised"|1|0.98|"Low strength"|0.98|"Low strength"|0.98|"Low strength"|0.98|"Low strength"|"0  "|"0  "|"0  "|"653058592"
"10021973"|"25196"|"MIL - Trafficability Veh. Type 1 50-passes wet season (DOD)"|4|"34614"|"MIL - Slope Military Vehicle Type 1 & 2"|1|0.987|"Slope"|0.998|"Slope"|0.998|"Slope"|1|"No slope limitation"|"0  "|"0  "|"0  "|"653058593"
"10021973"|"25197"|"MIL - Trafficability Veh. Type 1 dry season (DOD)"|0|"25197"|"MIL - Trafficability Veh. Type 1 dry season (DOD)"|0|0.987|"Excellent"|0.998|"Excellent"|0.998|"Excellent"|1|"Excellent"|"0  "|"0  "|"0  "|"653058594"
"10021973"|"25197"|"MIL - Trafficability Veh. Type 1 dry season (DOD)"|1|"34614"|"MIL - Slope Military Vehicle Type 1 & 2"|1|0.987|"Slope"|0.998|"Slope"|0.998|"Slope"|1|"No slope limitation"|"0  "|"0  "|"0  "|"653058595"
"10021973"|"25198"|"MIL - Trafficability Veh. Type 2 1-pass wet season (DOD)"|0|"25198"|"MIL - Trafficability Veh. Type 2 1-pass wet season (DOD)"|0|0.65|"Fair"|0.65|"Fair"|0.65|"Fair"|0.65|"Fair"|"0  "|"0  "|"0  "|"653086068"
"10021973"|"25198"|"MIL - Trafficability Veh. Type 2 1-pass wet season (DOD)"|1|"25676"|"MIL - Slipperiness Veh. 1,2 wet season, Revised"|1|0.65|"Slippery"|0.65|"Slippery"|0.65|"Slippery"|0.65|"Slippery"|"0  "|"0  "|"0  "|"653086069"
"10021973"|"25198"|"MIL - Trafficability Veh. Type 2 1-pass wet season (DOD)"|2|"25689"|"MIL - Stickiness Veh. 1,2 wet season, Revised"|1|0.85|"Sticky"|0.85|"Sticky"|0.85|"Sticky"|0.85|"Sticky"|"0  "|"0  "|"0  "|"653086070"
"10021973"|"25198"|"MIL - Trafficability Veh. Type 2 1-pass wet season (DOD)"|3|"25662"|"MIL - Soil Strength Veh-2, VCI-1 wet season, Revised"|1|0.94|"Low strength"|0.94|"Low strength"|0.94|"Low strength"|0.94|"Low strength"|"0  "|"0  "|"0  "|"653086071"
"10021973"|"25198"|"MIL - Trafficability Veh. Type 2 1-pass wet season (DOD)"|4|"34614"|"MIL - Slope Military Vehicle Type 1 & 2"|1|0.987|"Slope"|0.998|"Slope"|0.998|"Slope"|1|"No slope limitation"|"0  "|"0  "|"0  "|"653086072"
"10021973"|"25199"|"MIL - Trafficability Veh. Type 2 50-passes wet season (DOD)"|0|"25199"|"MIL - Trafficability Veh. Type 2 50-passes wet season (DOD)"|0|0.65|"Fair"|0.65|"Fair"|0.65|"Fair"|0.65|"Fair"|"0  "|"0  "|"0  "|"653086073"
"10021973"|"25199"|"MIL - Trafficability Veh. Type 2 50-passes wet season (DOD)"|1|"25676"|"MIL - Slipperiness Veh. 1,2 wet season, Revised"|1|0.65|"Slippery"|0.65|"Slippery"|0.65|"Slippery"|0.65|"Slippery"|"0  "|"0  "|"0  "|"653086074"
"10021973"|"25199"|"MIL - Trafficability Veh. Type 2 50-passes wet season (DOD)"|2|"25664"|"MIL - Soil Strength Veh-2, VCI-50 wet season, Revised"|1|0.85|"Low strength"|0.85|"Low strength"|0.85|"Low strength"|0.85|"Low strength"|"0  "|"0  "|"0  "|"653086075"
"10021973"|"25199"|"MIL - Trafficability Veh. Type 2 50-passes wet season (DOD)"|3|"25689"|"MIL - Stickiness Veh. 1,2 wet season, Revised"|1|0.85|"Sticky"|0.85|"Sticky"|0.85|"Sticky"|0.85|"Sticky"|"0  "|"0  "|"0  "|"653086076"
"10021973"|"25199"|"MIL - Trafficability Veh. Type 2 50-passes wet season (DOD)"|4|"34614"|"MIL - Slope Military Vehicle Type 1 & 2"|1|0.987|"Slope"|0.998|"Slope"|0.998|"Slope"|1|"No slope limitation"|"0  "|"0  "|"0  "|"653086077"
"10021973"|"25200"|"MIL - Trafficability Veh. Type 2 dry season (DOD)"|0|"25200"|"MIL - Trafficability Veh. Type 2 dry season (DOD)"|0|0.987|"Excellent"|0.998|"Excellent"|0.998|"Excellent"|1|"Excellent"|"0  "|"0  "|"0  "|"653086078"
"10021973"|"25200"|"MIL - Trafficability Veh. Type 2 dry season (DOD)"|1|"34614"|"MIL - Slope Military Vehicle Type 1 & 2"|1|0.987|"Slope"|0.998|"Slope"|0.998|"Slope"|1|"No slope limitation"|"0  "|"0  "|"0  "|"653086079"
"10021973"|"25201"|"MIL - Trafficability Veh. Type 3 1-pass wet season (DOD)"|0|"25201"|"MIL - Trafficability Veh. Type 3 1-pass wet season (DOD)"|0|0.65|"Fair"|0.65|"Fair"|0.65|"Fair"|0.65|"Fair"|"0  "|"0  "|"0  "|"653086080"
"10021973"|"25201"|"MIL - Trafficability Veh. Type 3 1-pass wet season (DOD)"|1|"25683"|"MIL - Slipperiness Veh. 3,4 wet season, Revised"|1|0.65|"Slippery"|0.65|"Slippery"|0.65|"Slippery"|0.65|"Slippery"|"0  "|"0  "|"0  "|"653086081"
"10021973"|"25201"|"MIL - Trafficability Veh. Type 3 1-pass wet season (DOD)"|2|"25663"|"MIL - Soil Strength Veh-3, VCI-1 wet season, Revised"|1|0.94|"Low strength"|0.94|"Low strength"|0.94|"Low strength"|0.94|"Low strength"|"0  "|"0  "|"0  "|"653086082"
"10021973"|"25201"|"MIL - Trafficability Veh. Type 3 1-pass wet season (DOD)"|3|"41913"|"MIL - Slope Military Vehicle Type 3, 4 & 5"|1|0.98|"Slope"|0.997|"Slope"|0.997|"Slope"|1|"No slope limitation"|"0  "|"0  "|"0  "|"653086083"
"10021973"|"25202"|"MIL - Trafficability Veh. Type 3 50-passes wet season (DOD)"|0|"25202"|"MIL - Trafficability Veh. Type 3 50-passes wet season (DOD)"|0|0.65|"Fair"|0.65|"Fair"|0.65|"Fair"|0.65|"Fair"|"0  "|"0  "|"0  "|"653086084"
"10021973"|"25202"|"MIL - Trafficability Veh. Type 3 50-passes wet season (DOD)"|1|"25683"|"MIL - Slipperiness Veh. 3,4 wet season, Revised"|1|0.65|"Slippery"|0.65|"Slippery"|0.65|"Slippery"|0.65|"Slippery"|"0  "|"0  "|"0  "|"653086085"
"10021973"|"25202"|"MIL - Trafficability Veh. Type 3 50-passes wet season (DOD)"|2|"25665"|"MIL - Soil Strength Veh-3, VCI-50 wet season, Revised"|1|0.96|"Low strength"|0.96|"Low strength"|0.96|"Low strength"|0.96|"Low strength"|"0  "|"0  "|"0  "|"653086086"
"10021973"|"25202"|"MIL - Trafficability Veh. Type 3 50-passes wet season (DOD)"|3|"41913"|"MIL - Slope Military Vehicle Type 3, 4 & 5"|1|0.98|"Slope"|0.997|"Slope"|0.997|"Slope"|1|"No slope limitation"|"0  "|"0  "|"0  "|"653086087"
"10021973"|"25203"|"MIL - Trafficability Veh. Type 3 dry season (DOD)"|0|"25203"|"MIL - Trafficability Veh. Type 3 dry season (DOD)"|0|0.98|"Excellent"|0.997|"Excellent"|0.997|"Excellent"|1|"Excellent"|"0  "|"0  "|"0  "|"653086088"
"10021973"|"25203"|"MIL - Trafficability Veh. Type 3 dry season (DOD)"|1|"41913"|"MIL - Slope Military Vehicle Type 3, 4 & 5"|1|0.98|"Slope"|0.997|"Slope"|0.997|"Slope"|1|"No slope limitation"|"0  "|"0  "|"0  "|"653086089"
"10021973"|"25204"|"MIL - Trafficability Veh. Type 4 1-pass wet season (DOD)"|0|"25204"|"MIL - Trafficability Veh. Type 4 1-pass wet season (DOD)"|0|0.65|"Fair"|0.65|"Fair"|0.65|"Fair"|0.65|"Fair"|"0  "|"0  "|"0  "|"653086090"
"10021973"|"25204"|"MIL - Trafficability Veh. Type 4 1-pass wet season (DOD)"|1|"25683"|"MIL - Slipperiness Veh. 3,4 wet season, Revised"|1|0.65|"Slippery"|0.65|"Slippery"|0.65|"Slippery"|0.65|"Slippery"|"0  "|"0  "|"0  "|"653086091"
"10021973"|"25204"|"MIL - Trafficability Veh. Type 4 1-pass wet season (DOD)"|2|"25666"|"MIL - Soil Strength Veh-4, VCI-1 wet season, Revised"|1|0.98|"Low strength"|0.98|"Low strength"|0.98|"Low strength"|0.98|"Low strength"|"0  "|"0  "|"0  "|"653086092"
"10021973"|"25204"|"MIL - Trafficability Veh. Type 4 1-pass wet season (DOD)"|3|"41913"|"MIL - Slope Military Vehicle Type 3, 4 & 5"|1|0.98|"Slope"|0.997|"Slope"|0.997|"Slope"|1|"No slope limitation"|"0  "|"0  "|"0  "|"653086093"
"10021973"|"25205"|"MIL - Trafficability Veh. Type 4 50-passes wet season (DOD)"|0|"25205"|"MIL - Trafficability Veh. Type 4 50-passes wet season (DOD)"|0|0.65|"Fair"|0.65|"Fair"|0.65|"Fair"|0.65|"Fair"|"0  "|"0  "|"0  "|"653086094"
"10021973"|"25205"|"MIL - Trafficability Veh. Type 4 50-passes wet season (DOD)"|1|"25683"|"MIL - Slipperiness Veh. 3,4 wet season, Revised"|1|0.65|"Slippery"|0.65|"Slippery"|0.65|"Slippery"|0.65|"Slippery"|"0  "|"0  "|"0  "|"653086095"
"10021973"|"25205"|"MIL - Trafficability Veh. Type 4 50-passes wet season (DOD)"|2|"25668"|"MIL - Soil Strength Veh-4, VCI-50 wet season, Revised"|1|0.66|"Low strength"|0.66|"Low strength"|0.66|"Low strength"|0.66|"Low strength"|"0  "|"0  "|"0  "|"653086096"
"10021973"|"25205"|"MIL - Trafficability Veh. Type 4 50-passes wet season (DOD)"|3|"41913"|"MIL - Slope Military Vehicle Type 3, 4 & 5"|1|0.98|"Slope"|0.997|"Slope"|0.997|"Slope"|1|"No slope limitation"|"0  "|"0  "|"0  "|"653086097"
"10021973"|"25206"|"MIL - Trafficability Veh. Type 4 dry season (DOD)"|0|"25206"|"MIL - Trafficability Veh. Type 4 dry season (DOD)"|0|0.98|"Excellent"|0.997|"Excellent"|0.997|"Excellent"|1|"Excellent"|"0  "|"0  "|"0  "|"653086098"
"10021973"|"25206"|"MIL - Trafficability Veh. Type 4 dry season (DOD)"|1|"41913"|"MIL - Slope Military Vehicle Type 3, 4 & 5"|1|0.98|"Slope"|0.997|"Slope"|0.997|"Slope"|1|"No slope limitation"|"0  "|"0  "|"0  "|"653086099"
"10021973"|"25207"|"MIL - Trafficability Veh. Type 5 1-pass wet season (DOD)"|0|"25207"|"MIL - Trafficability Veh. Type 5 1-pass wet season (DOD)"|0|0.65|"Fair"|0.65|"Fair"|0.65|"Fair"|0.65|"Fair"|"0  "|"0  "|"0  "|"653086100"
"10021973"|"25207"|"MIL - Trafficability Veh. Type 5 1-pass wet season (DOD)"|1|"25687"|"MIL - Slipperiness Veh. 5,6,7 wet season, Revised"|1|0.65|"Slippery"|0.65|"Slippery"|0.65|"Slippery"|0.65|"Slippery"|"0  "|"0  "|"0  "|"653086101"
"10021973"|"25207"|"MIL - Trafficability Veh. Type 5 1-pass wet season (DOD)"|2|"25667"|"MIL - Soil Strength Veh-5, VCI-1 wet season, Revised"|1|0.87|"High strength"|0.87|"High strength"|0.87|"High strength"|0.87|"High strength"|"0  "|"0  "|"0  "|"653086102"
"10021973"|"25207"|"MIL - Trafficability Veh. Type 5 1-pass wet season (DOD)"|3|"41913"|"MIL - Slope Military Vehicle Type 3, 4 & 5"|1|0.98|"Slope"|0.997|"Slope"|0.997|"Slope"|1|"No slope limitation"|"0  "|"0  "|"0  "|"653086103"
"10021973"|"25208"|"MIL - Trafficability Veh. Type 5 50-passes wet season (DOD)"|0|"25208"|"MIL - Trafficability Veh. Type 5 50-passes wet season (DOD)"|0|0.65|"Fair"|0.65|"Fair"|0.65|"Fair"|0.65|"Fair"|"0  "|"0  "|"0  "|"653086104"
"10021973"|"25208"|"MIL - Trafficability Veh. Type 5 50-passes wet season (DOD)"|1|"25687"|"MIL - Slipperiness Veh. 5,6,7 wet season, Revised"|1|0.65|"Slippery"|0.65|"Slippery"|0.65|"Slippery"|0.65|"Slippery"|"0  "|"0  "|"0  "|"653086105"
"10021973"|"25208"|"MIL - Trafficability Veh. Type 5 50-passes wet season (DOD)"|2|"25669"|"MIL - Soil Strength Veh-5, VCI-50 wet season, Revised"|1|0.95|"Low strength"|0.95|"Low strength"|0.95|"Low strength"|0.95|"Low strength"|"0  "|"0  "|"0  "|"653086106"
"10021973"|"25208"|"MIL - Trafficability Veh. Type 5 50-passes wet season (DOD)"|3|"41913"|"MIL - Slope Military Vehicle Type 3, 4 & 5"|1|0.98|"Slope"|0.997|"Slope"|0.997|"Slope"|1|"No slope limitation"|"0  "|"0  "|"0  "|"653086107"
"10021973"|"25209"|"MIL - Trafficability Veh. Type 5 dry season (DOD)"|0|"25209"|"MIL - Trafficability Veh. Type 5 dry season (DOD)"|0|0.98|"Excellent"|0.997|"Excellent"|0.997|"Excellent"|1|"Excellent"|"0  "|"0  "|"0  "|"653086108"
"10021973"|"25209"|"MIL - Trafficability Veh. Type 5 dry season (DOD)"|1|"41913"|"MIL - Slope Military Vehicle Type 3, 4 & 5"|1|0.98|"Slope"|0.997|"Slope"|0.997|"Slope"|1|"No slope limitation"|"0  "|"0  "|"0  "|"653086109"
"10021973"|"25210"|"MIL - Trafficability Veh. Type 6 1-pass wet season (DOD)"|0|"25210"|"MIL - Trafficability Veh. Type 6 1-pass wet season (DOD)"|0|0.65|"Fair"|0.65|"Fair"|0.65|"Fair"|0.65|"Fair"|"0  "|"0  "|"0  "|"653086110"
"10021973"|"25210"|"MIL - Trafficability Veh. Type 6 1-pass wet season (DOD)"|1|"25687"|"MIL - Slipperiness Veh. 5,6,7 wet season, Revised"|1|0.65|"Slippery"|0.65|"Slippery"|0.65|"Slippery"|0.65|"Slippery"|"0  "|"0  "|"0  "|"653086111"
"10021973"|"25210"|"MIL - Trafficability Veh. Type 6 1-pass wet season (DOD)"|2|"25671"|"MIL - Soil Strength Veh-6, VCI-1 wet season, Revised"|1|0.8|"Low strength"|0.8|"Low strength"|0.8|"Low strength"|0.8|"Low strength"|"0  "|"0  "|"0  "|"653086112"
"10021973"|"25210"|"MIL - Trafficability Veh. Type 6 1-pass wet season (DOD)"|3|"41914"|"MIL - Slope Military Vehicle Type 6 (NSSC)"|1|0.896|"Slope"|0.984|"Slope"|0.984|"Slope"|0.998|"Slope"|"0  "|"0  "|"0  "|"653086113"
"10021973"|"25211"|"MIL - Trafficability Veh. Type 6 50-passes wet season (DOD)"|0|"25211"|"MIL - Trafficability Veh. Type 6 50-passes wet season (DOD)"|0|0.47|"Poor"|0.47|"Poor"|0.47|"Poor"|0.47|"Poor"|"0  "|"0  "|"0  "|"653086114"
"10021973"|"25211"|"MIL - Trafficability Veh. Type 6 50-passes wet season (DOD)"|1|"25672"|"MIL - Soil Strength Veh-6, VCI-50 wet season, Revised"|1|0.47|"Low strength"|0.47|"Low strength"|0.47|"Low strength"|0.47|"Low strength"|"0  "|"0  "|"0  "|"653086115"
"10021973"|"25211"|"MIL - Trafficability Veh. Type 6 50-passes wet season (DOD)"|2|"25687"|"MIL - Slipperiness Veh. 5,6,7 wet season, Revised"|1|0.65|"Slippery"|0.65|"Slippery"|0.65|"Slippery"|0.65|"Slippery"|"0  "|"0  "|"0  "|"653086116"
"10021973"|"25211"|"MIL - Trafficability Veh. Type 6 50-passes wet season (DOD)"|3|"41914"|"MIL - Slope Military Vehicle Type 6 (NSSC)"|1|0.896|"Slope"|0.984|"Slope"|0.984|"Slope"|0.998|"Slope"|"0  "|"0  "|"0  "|"653086117"
"10021973"|"25212"|"MIL - Trafficability Veh. Type 6 dry season (DOD)"|0|"25212"|"MIL - Trafficability Veh. Type 6 dry season (DOD)"|0|0.896|"Good"|0.984|"Excellent"|0.984|"Excellent"|0.998|"Excellent"|"0  "|"0  "|"0  "|"653086118"
"10021973"|"25212"|"MIL - Trafficability Veh. Type 6 dry season (DOD)"|1|"41914"|"MIL - Slope Military Vehicle Type 6 (NSSC)"|1|0.896|"Slope"|0.984|"Slope"|0.984|"Slope"|0.998|"Slope"|"0  "|"0  "|"0  "|"653086119"
"10021973"|"25213"|"MIL - Trafficability Veh. Type 7 1-pass wet season (DOD)"|0|"25213"|"MIL - Trafficability Veh. Type 7 1-pass wet season (DOD)"|0|0.65|"Fair"|0.65|"Fair"|0.65|"Fair"|0.65|"Fair"|"0  "|"0  "|"0  "|"653086120"
"10021973"|"25213"|"MIL - Trafficability Veh. Type 7 1-pass wet season (DOD)"|1|"25687"|"MIL - Slipperiness Veh. 5,6,7 wet season, Revised"|1|0.65|"Slippery"|0.65|"Slippery"|0.65|"Slippery"|0.65|"Slippery"|"0  "|"0  "|"0  "|"653086121"
"10021973"|"25213"|"MIL - Trafficability Veh. Type 7 1-pass wet season (DOD)"|2|"25673"|"MIL - Soil Strength Veh-7, VCI-1 wet season, Revised"|1|0.71|"Low strength"|0.71|"Low strength"|0.71|"Low strength"|0.71|"Low strength"|"0  "|"0  "|"0  "|"653086122"
"10021973"|"25213"|"MIL - Trafficability Veh. Type 7 1-pass wet season (DOD)"|3|"41915"|"MIL - Slope Military Vehicle Type 7 (NSSC)"|1|0.795|"Slope"|0.969|"Slope"|0.969|"Slope"|0.997|"Slope"|"0  "|"0  "|"0  "|"653086123"
"10021973"|"25214"|"MIL - Trafficability Veh. Type 7 50-passes wet season (DOD)"|0|"25214"|"MIL - Trafficability Veh. Type 7 50-passes wet season (DOD)"|0|0.46|"Poor"|0.46|"Poor"|0.46|"Poor"|0.46|"Poor"|"0  "|"0  "|"0  "|"653086124"
"10021973"|"25214"|"MIL - Trafficability Veh. Type 7 50-passes wet season (DOD)"|1|"25674"|"MIL - Soil Strength Veh-7, VCI-50 wet season, Revised"|1|0.46|"Low strength"|0.46|"Low strength"|0.46|"Low strength"|0.46|"Low strength"|"0  "|"0  "|"0  "|"653086125"
"10021973"|"25214"|"MIL - Trafficability Veh. Type 7 50-passes wet season (DOD)"|2|"25687"|"MIL - Slipperiness Veh. 5,6,7 wet season, Revised"|1|0.65|"Slippery"|0.65|"Slippery"|0.65|"Slippery"|0.65|"Slippery"|"0  "|"0  "|"0  "|"653086126"
"10021973"|"25214"|"MIL - Trafficability Veh. Type 7 50-passes wet season (DOD)"|3|"41915"|"MIL - Slope Military Vehicle Type 7 (NSSC)"|1|0.795|"Slope"|0.969|"Slope"|0.969|"Slope"|0.997|"Slope"|"0  "|"0  "|"0  "|"653086127"
"10021973"|"25215"|"MIL - Trafficability Veh. Type 7 dry season (DOD)"|0|"25215"|"MIL - Trafficability Veh. Type 7 dry season (DOD)"|0|0.795|"Good"|0.969|"Excellent"|0.969|"Excellent"|0.997|"Excellent"|"0  "|"0  "|"0  "|"653086128"
"10021973"|"25215"|"MIL - Trafficability Veh. Type 7 dry season (DOD)"|1|"41915"|"MIL - Slope Military Vehicle Type 7 (NSSC)"|1|0.795|"Slope"|0.969|"Slope"|0.969|"Slope"|0.997|"Slope"|"0  "|"0  "|"0  "|"653086129"
"10021973"|"34170"|"NCCPI - National Commodity Crop Productivity Index (Ver 2.0)"|0|"34170"|"NCCPI - National Commodity Crop Productivity Index (Ver 2.0)"|0|0.202|"Moderately low inherent productivity"|0.232|"Moderately low inherent productivity"|0.232|"Moderately low inherent productivity"|0.284|"Moderately low inherent productivity"|"0  "|"0  "|"0  "|"653086130"
"10021973"|"34170"|"NCCPI - National Commodity Crop Productivity Index (Ver 2.0)"|1|"37149"|"NCCPI - NCCPI Small Grains Submodel (II)"|1|0.072|"Small grains"|0.098|"Small grains"|0.098|"Small grains"|0.11|"Small grains"|"0  "|"0  "|"0  "|"653086131"
"10021973"|"34170"|"NCCPI - National Commodity Crop Productivity Index (Ver 2.0)"|2|"33998"|"NCCPI - NCCPI Corn and Soybeans Submodel (II)"|1|0.159|"Corn and soybeans"|0.217|"Corn and soybeans"|0.217|"Corn and soybeans"|0.251|"Corn and soybeans"|"0  "|"0  "|"0  "|"653086132"
"10021973"|"34170"|"NCCPI - National Commodity Crop Productivity Index (Ver 2.0)"|3|"37150"|"NCCPI - NCCPI Cotton Submodel (II)"|1|0.202|"Cotton"|0.232|"Cotton"|0.232|"Cotton"|0.284|"Cotton"|"0  "|"0  "|"0  "|"653086133"
"10021973"|"1404"|"URB/REC - Camp Areas"|0|"1404"|"URB/REC - Camp Areas"|0|0.983|"Somewhat limited"|0.983|"Somewhat limited"|0.983|"Somewhat limited"|1|"Very limited"|"0  "|"0  "|"0  "|"653086134"
"10021973"|"1404"|"URB/REC - Camp Areas"|1|"343"|"Wet, Ground Water Near the Surface (45 -75cm)"|1|0.983|"Depth to saturated zone"|0.983|"Depth to saturated zone"|0.983|"Depth to saturated zone"|0.983|"Depth to saturated zone"|"0  "|"0  "|"0  "|"653086135"
"10021973"|"1404"|"URB/REC - Camp Areas"|2|"10624"|"Percolation & Taxon Modification  to 40"""|1|0.842|"Slow water movement"|0.959|"Slow water movement"|0.959|"Slow water movement"|1|"Slow water movement"|"0  "|"0  "|"0  "|"653086136"
"10021973"|"1404"|"URB/REC - Camp Areas"|3|"23660"|"Dust PM10 and PM2.5 Generation"|1|0.104|"Dusty"|0.104|"Dusty"|0.104|"Dusty"|0.104|"Dusty"|"0  "|"0  "|"0  "|"653086137"
"10021973"|"10018"|"URB/REC - Off-Road Motorcycle Trails"|0|"10018"|"URB/REC - Off-Road Motorcycle Trails"|0|0.436|"Somewhat limited"|0.436|"Somewhat limited"|0.436|"Somewhat limited"|0.436|"Somewhat limited"|"0  "|"0  "|"0  "|"653086138"
"10021973"|"10018"|"URB/REC - Off-Road Motorcycle Trails"|1|"414"|"Wet, Ground Water Near the Surface (30 - 60cm)"|1|0.436|"Depth to saturated zone"|0.436|"Depth to saturated zone"|0.436|"Depth to saturated zone"|0.436|"Depth to saturated zone"|"0  "|"0  "|"0  "|"653086139"
"10021973"|"10018"|"URB/REC - Off-Road Motorcycle Trails"|2|"23660"|"Dust PM10 and PM2.5 Generation"|1|0.104|"Dusty"|0.104|"Dusty"|0.104|"Dusty"|0.104|"Dusty"|"0  "|"0  "|"0  "|"653086140"
"10021973"|"1406"|"URB/REC - Paths and Trails"|0|"1406"|"URB/REC - Paths and Trails"|0|0.436|"Somewhat limited"|0.436|"Somewhat limited"|0.436|"Somewhat limited"|0.436|"Somewhat limited"|"0  "|"0  "|"0  "|"653086141"
"10021973"|"1406"|"URB/REC - Paths and Trails"|1|"414"|"Wet, Ground Water Near the Surface (30 - 60cm)"|1|0.436|"Depth to saturated zone"|0.436|"Depth to saturated zone"|0.436|"Depth to saturated zone"|0.436|"Depth to saturated zone"|"0  "|"0  "|"0  "|"653086142"
"10021973"|"1406"|"URB/REC - Paths and Trails"|2|"23660"|"Dust PM10 and PM2.5 Generation"|1|0.104|"Dusty"|0.104|"Dusty"|0.104|"Dusty"|0.104|"Dusty"|"0  "|"0  "|"0  "|"653086143"
"10021973"|"1405"|"URB/REC - Picnic Areas"|0|"1405"|"URB/REC - Picnic Areas"|0|0.842|"Somewhat limited"|0.959|"Somewhat limited"|0.959|"Somewhat limited"|1|"Very limited"|"0  "|"0  "|"0  "|"653086144"
"10021973"|"1405"|"URB/REC - Picnic Areas"|1|"10624"|"Percolation & Taxon Modification  to 40"""|1|0.842|"Slow water movement"|0.959|"Slow water movement"|0.959|"Slow water movement"|1|"Slow water movement"|"0  "|"0  "|"0  "|"653086145"
"10021973"|"1405"|"URB/REC - Picnic Areas"|2|"401"|"Wet, Ground Water Near the Surface (30 - 75cm)"|1|0.746|"Depth to saturated zone"|0.746|"Depth to saturated zone"|0.746|"Depth to saturated zone"|0.746|"Depth to saturated zone"|"0  "|"0  "|"0  "|"653086146"
"10021973"|"1405"|"URB/REC - Picnic Areas"|3|"23660"|"Dust PM10 and PM2.5 Generation"|1|0.104|"Dusty"|0.104|"Dusty"|0.104|"Dusty"|0.104|"Dusty"|"0  "|"0  "|"0  "|"653086147"
"10021973"|"1411"|"URB/REC - Playgrounds"|0|"1411"|"URB/REC - Playgrounds"|0|0.983|"Somewhat limited"|0.983|"Somewhat limited"|0.983|"Somewhat limited"|1|"Very limited"|"0  "|"0  "|"0  "|"653086148"
"10021973"|"1411"|"URB/REC - Playgrounds"|1|"343"|"Wet, Ground Water Near the Surface (45 -75cm)"|1|0.983|"Depth to saturated zone"|0.983|"Depth to saturated zone"|0.983|"Depth to saturated zone"|0.983|"Depth to saturated zone"|"0  "|"0  "|"0  "|"653086149"
"10021973"|"1411"|"URB/REC - Playgrounds"|2|"10624"|"Percolation & Taxon Modification  to 40"""|1|0.842|"Slow water movement"|0.959|"Slow water movement"|0.959|"Slow water movement"|1|"Slow water movement"|"0  "|"0  "|"0  "|"653086150"
"10021973"|"1411"|"URB/REC - Playgrounds"|3|"10630"|"Shallow to Bedrock mod by Slope"|1|0|"No bedrock depth limitation"|0.647|"Depth to bedrock"|0.647|"Depth to bedrock"|0.999|"Depth to bedrock"|"0  "|"0  "|"0  "|"653086151"
"10021973"|"1411"|"URB/REC - Playgrounds"|4|"10628"|"Slope 2 to 6%"|1|0|"No slope limitation"|0.151|"Slope"|0.151|"Slope"|1|"Slope"|"0  "|"0  "|"0  "|"653086152"
"10021973"|"1411"|"URB/REC - Playgrounds"|5|"23660"|"Dust PM10 and PM2.5 Generation"|1|0.104|"Dusty"|0.104|"Dusty"|0.104|"Dusty"|0.104|"Dusty"|"0  "|"0  "|"0  "|"653086153"
"10021973"|"10954"|"WMS - Embankments, Dikes, and Levees"|0|"10954"|"WMS - Embankments, Dikes, and Levees"|0|1|"Very limited"|1|"Very limited"|1|"Very limited"|1|"Very limited"|"0  "|"0  "|"0  "|"653086154"
"10021973"|"10954"|"WMS - Embankments, Dikes, and Levees"|1|"200"|"Wet, Ground Water Near the Surface (60 - 120cm)"|1|1|"Depth to saturated zone"|1|"Depth to saturated zone"|1|"Depth to saturated zone"|1|"Depth to saturated zone"|"0  "|"0  "|"0  "|"653086155"
"10021973"|"10954"|"WMS - Embankments, Dikes, and Levees"|2|"23642"|"Depth to Restrictive Layer < 150cm (60"") revised"|1|0.499|"Thin layer"|0.499|"Thin layer"|0.499|"Thin layer"|0.499|"Thin layer"|"0  "|"0  "|"0  "|"653086156"
"10021973"|"10954"|"WMS - Embankments, Dikes, and Levees"|3|"23660"|"Dust PM10 and PM2.5 Generation"|1|0.104|"Dusty"|0.104|"Dusty"|0.104|"Dusty"|0.104|"Dusty"|"0  "|"0  "|"0  "|"653086157"
"10021973"|"10887"|"WMS - Excavated Ponds (Aquifer-fed)"|0|"10887"|"WMS - Excavated Ponds (Aquifer-fed)"|0|0.876|"Somewhat limited"|0.961|"Somewhat limited"|0.961|"Somewhat limited"|0.998|"Somewhat limited"|"0  "|"0  "|"0  "|"653086158"
"10021973"|"10887"|"WMS - Excavated Ponds (Aquifer-fed)"|1|"10888"|"Percolation Rate (Layers Within an Apparent Water Table)"|1|0.876|"Slow refill"|0.961|"Slow refill"|0.961|"Slow refill"|0.998|"Slow refill"|"0  "|"0  "|"0  "|"653086159"
"10021973"|"10887"|"WMS - Excavated Ponds (Aquifer-fed)"|2|"10988"|"Cutbank Caving and Apparent Water Table"|1|0.1|"Unstable excavation walls"|0.1|"Unstable excavation walls"|0.5|"Unstable excavation walls"|0.5|"Unstable excavation walls"|"0  "|"0  "|"0  "|"653086160"
"10021973"|"23580"|"WMS - Irrigation, General"|0|"23580"|"WMS - Irrigation, General"|0|0.998|"Somewhat limited"|1|"Very limited"|1|"Very limited"|1|"Very limited"|"0  "|"0  "|"0  "|"653086161"
"10021973"|"23580"|"WMS - Irrigation, General"|1|"23592"|"WMS - Depth to Water Table 60-90cm, in growing season (PAN)"|1|0.998|"Depth to saturated zone"|1|"Depth to saturated zone"|1|"Depth to saturated zone"|1|"Depth to saturated zone"|"0  "|"0  "|"0  "|"653086162"
"10021973"|"23580"|"WMS - Irrigation, General"|2|"23590"|"WMS - Depth to Soft Bedrock 50 to 150cm"|1|0.912|"Depth to soft bedrock"|0.912|"Depth to soft bedrock"|0.912|"Depth to soft bedrock"|0.912|"Depth to soft bedrock"|"0  "|"0  "|"0  "|"653086163"
"10021973"|"23580"|"WMS - Irrigation, General"|3|"23595"|"WMS - Droughty (7.5 to 18.0 AWC) 0 to 150cm (PAN)"|1|0.071|"Low water holding capacity"|0.737|"Low water holding capacity"|0.737|"Low water holding capacity"|1|"Low water holding capacity"|"0  "|"0  "|"0  "|"653086164"
"10021973"|"23580"|"WMS - Irrigation, General"|4|"23614"|"WMS - Seepage, Ksat Max; 14 to 44um/sec, 0-150cm (PAN)"|1|0|"No seepage limitation"|0.189|"Seepage"|0.189|"Seepage"|0.994|"Seepage"|"0  "|"0  "|"0  "|"653086165"
"10021973"|"23580"|"WMS - Irrigation, General"|5|"23598"|"WMS - Slopes 1 to 15% (PAN)"|1|0|"No slope limitation"|0.045|"Slope"|0.045|"Slope"|0.5|"Slope"|"0  "|"0  "|"0  "|"653086166"
"10021973"|"23576"|"WMS - Irrigation, Micro (above ground)"|0|"23576"|"WMS - Irrigation, Micro (above ground)"|0|0.998|"Somewhat limited"|1|"Very limited"|1|"Very limited"|1|"Very limited"|"0  "|"0  "|"0  "|"653096061"
"10021973"|"23576"|"WMS - Irrigation, Micro (above ground)"|1|"23592"|"WMS - Depth to Water Table 60-90cm, in growing season (PAN)"|1|0.998|"Depth to saturated zone"|1|"Depth to saturated zone"|1|"Depth to saturated zone"|1|"Depth to saturated zone"|"0  "|"0  "|"0  "|"653096062"
"10021973"|"23576"|"WMS - Irrigation, Micro (above ground)"|2|"23589"|"WMS - Depth to Soft Bedrock 50 to 100cm (PAN)"|1|0.647|"Depth to soft bedrock"|0.647|"Depth to soft bedrock"|0.647|"Depth to soft bedrock"|0.647|"Depth to soft bedrock"|"0  "|"0  "|"0  "|"653096063"
"10021973"|"23576"|"WMS - Irrigation, Micro (above ground)"|3|"23594"|"WMS - Droughty (5 to 12cm AWC) 0 to 100cm (PAN)"|1|0|"High water holding capacity"|0.019|"Low water holding capacity"|0.019|"Low water holding capacity"|0.848|"Low water holding capacity"|"0  "|"0  "|"0  "|"653096064"
"10021973"|"23576"|"WMS - Irrigation, Micro (above ground)"|4|"23615"|"WMS - Seepage, Ksat Max; 21.2 to 44um/sec 0-100cm (PAN)"|1|0|"No seepage limitation"|0.017|"Seepage"|0.017|"Seepage"|0.989|"Seepage"|"0  "|"0  "|"0  "|"653096065"
"10021973"|"23577"|"WMS - Irrigation, Micro (subsurface drip)"|0|"23577"|"WMS - Irrigation, Micro (subsurface drip)"|0|0.998|"Somewhat limited"|1|"Very limited"|1|"Very limited"|1|"Very limited"|"0  "|"0  "|"0  "|"653096066"
"10021973"|"23577"|"WMS - Irrigation, Micro (subsurface drip)"|1|"23592"|"WMS - Depth to Water Table 60-90cm, in growing season (PAN)"|1|0.998|"Depth to saturated zone"|1|"Depth to saturated zone"|1|"Depth to saturated zone"|1|"Depth to saturated zone"|"0  "|"0  "|"0  "|"653096067"
"10021973"|"23577"|"WMS - Irrigation, Micro (subsurface drip)"|2|"23589"|"WMS - Depth to Soft Bedrock 50 to 100cm (PAN)"|1|0.647|"Depth to soft bedrock"|0.647|"Depth to soft bedrock"|0.647|"Depth to soft bedrock"|0.647|"Depth to soft bedrock"|"0  "|"0  "|"0  "|"653096068"
"10021973"|"23577"|"WMS - Irrigation, Micro (subsurface drip)"|3|"23617"|"WMS - Shrink-Swell, Maximum 0 to 100cm (PAN)"|1|0.125|"High shrink-swell"|0.5|"High shrink-swell"|0.5|"High shrink-swell"|0.858|"High shrink-swell"|"0  "|"0  "|"0  "|"653096069"
"10021973"|"23577"|"WMS - Irrigation, Micro (subsurface drip)"|4|"23594"|"WMS - Droughty (5 to 12cm AWC) 0 to 100cm (PAN)"|1|0|"High water holding capacity"|0.019|"Low water holding capacity"|0.019|"Low water holding capacity"|0.848|"Low water holding capacity"|"0  "|"0  "|"0  "|"653096070"
"10021973"|"23577"|"WMS - Irrigation, Micro (subsurface drip)"|5|"23615"|"WMS - Seepage, Ksat Max; 21.2 to 44um/sec 0-100cm (PAN)"|1|0|"No seepage limitation"|0.017|"Seepage"|0.017|"Seepage"|0.989|"Seepage"|"0  "|"0  "|"0  "|"653096071"
"10021973"|"23578"|"WMS - Irrigation, Sprinkler (close spaced outlet drops)"|0|"23578"|"WMS - Irrigation, Sprinkler (close spaced outlet drops)"|0|0.998|"Somewhat limited"|1|"Very limited"|1|"Very limited"|1|"Very limited"|"0  "|"0  "|"0  "|"653096072"
"10021973"|"23578"|"WMS - Irrigation, Sprinkler (close spaced outlet drops)"|1|"23592"|"WMS - Depth to Water Table 60-90cm, in growing season (PAN)"|1|0.998|"Depth to saturated zone"|1|"Depth to saturated zone"|1|"Depth to saturated zone"|1|"Depth to saturated zone"|"0  "|"0  "|"0  "|"653096073"
"10021973"|"23578"|"WMS - Irrigation, Sprinkler (close spaced outlet drops)"|2|"23589"|"WMS - Depth to Soft Bedrock 50 to 100cm (PAN)"|1|0.647|"Depth to soft bedrock"|0.647|"Depth to soft bedrock"|0.647|"Depth to soft bedrock"|0.647|"Depth to soft bedrock"|"0  "|"0  "|"0  "|"653096074"
"10021973"|"23578"|"WMS - Irrigation, Sprinkler (close spaced outlet drops)"|3|"23596"|"WMS - Slopes 1 to 5% (PAN)"|1|0|"No slope limitation"|0.524|"Slope"|0.524|"Slope"|1|"Slope"|"0  "|"0  "|"0  "|"653096075"
"10021973"|"23578"|"WMS - Irrigation, Sprinkler (close spaced outlet drops)"|4|"23612"|"WMS - Ksat Minimum; 0.14 to 1.4um/sec; 0 to 100cm (PAN)"|1|0|"No slow water movement"|0.293|"Slow water movement"|0.293|"Slow water movement"|0.899|"Slow water movement"|"0  "|"0  "|"0  "|"653096076"
"10021973"|"23578"|"WMS - Irrigation, Sprinkler (close spaced outlet drops)"|5|"23594"|"WMS - Droughty (5 to 12cm AWC) 0 to 100cm (PAN)"|1|0|"High water holding capacity"|0.019|"Low water holding capacity"|0.019|"Low water holding capacity"|0.848|"Low water holding capacity"|"0  "|"0  "|"0  "|"653096077"
"10021973"|"23579"|"WMS - Irrigation, Sprinkler (general)"|0|"23579"|"WMS - Irrigation, Sprinkler (general)"|0|0.998|"Somewhat limited"|1|"Very limited"|1|"Very limited"|1|"Very limited"|"0  "|"0  "|"0  "|"653096078"
"10021973"|"23579"|"WMS - Irrigation, Sprinkler (general)"|1|"23592"|"WMS - Depth to Water Table 60-90cm, in growing season (PAN)"|1|0.998|"Depth to saturated zone"|1|"Depth to saturated zone"|1|"Depth to saturated zone"|1|"Depth to saturated zone"|"0  "|"0  "|"0  "|"653096079"
"10021973"|"23579"|"WMS - Irrigation, Sprinkler (general)"|2|"23589"|"WMS - Depth to Soft Bedrock 50 to 100cm (PAN)"|1|0.647|"Depth to soft bedrock"|0.647|"Depth to soft bedrock"|0.647|"Depth to soft bedrock"|0.647|"Depth to soft bedrock"|"0  "|"0  "|"0  "|"653096080"
"10021973"|"23579"|"WMS - Irrigation, Sprinkler (general)"|3|"23612"|"WMS - Ksat Minimum; 0.14 to 1.4um/sec; 0 to 100cm (PAN)"|1|0|"No slow water movement"|0.293|"Slow water movement"|0.293|"Slow water movement"|0.899|"Slow water movement"|"0  "|"0  "|"0  "|"653096081"
"10021973"|"23579"|"WMS - Irrigation, Sprinkler (general)"|4|"23594"|"WMS - Droughty (5 to 12cm AWC) 0 to 100cm (PAN)"|1|0|"High water holding capacity"|0.019|"Low water holding capacity"|0.019|"Low water holding capacity"|0.848|"Low water holding capacity"|"0  "|"0  "|"0  "|"653096082"
"10021973"|"23575"|"WMS - Irrigation, Surface (graded)"|0|"23575"|"WMS - Irrigation, Surface (graded)"|0|0.998|"Somewhat limited"|1|"Very limited"|1|"Very limited"|1|"Very limited"|"0  "|"0  "|"0  "|"653096083"
"10021973"|"23575"|"WMS - Irrigation, Surface (graded)"|1|"23592"|"WMS - Depth to Water Table 60-90cm, in growing season (PAN)"|1|0.998|"Depth to saturated zone"|1|"Depth to saturated zone"|1|"Depth to saturated zone"|1|"Depth to saturated zone"|"0  "|"0  "|"0  "|"653096084"
"10021973"|"23575"|"WMS - Irrigation, Surface (graded)"|2|"23597"|"WMS - Slopes 1 to 3% (PAN)"|1|0|"No slope limitation"|1|"Slope"|1|"Slope"|1|"Slope"|"0  "|"0  "|"0  "|"653096085"
"10021973"|"23575"|"WMS - Irrigation, Surface (graded)"|3|"23590"|"WMS - Depth to Soft Bedrock 50 to 150cm"|1|0.912|"Depth to soft bedrock"|0.912|"Depth to soft bedrock"|0.912|"Depth to soft bedrock"|0.912|"Depth to soft bedrock"|"0  "|"0  "|"0  "|"653096086"
"10021973"|"23575"|"WMS - Irrigation, Surface (graded)"|4|"23595"|"WMS - Droughty (7.5 to 18.0 AWC) 0 to 150cm (PAN)"|1|0.071|"Low water holding capacity"|0.737|"Low water holding capacity"|0.737|"Low water holding capacity"|1|"Low water holding capacity"|"0  "|"0  "|"0  "|"653096087"
"10021973"|"23575"|"WMS - Irrigation, Surface (graded)"|5|"23614"|"WMS - Seepage, Ksat Max; 14 to 44um/sec, 0-150cm (PAN)"|1|0|"No seepage limitation"|0.189|"Seepage"|0.189|"Seepage"|0.994|"Seepage"|"0  "|"0  "|"0  "|"653096088"
"10021973"|"23574"|"WMS - Irrigation, Surface (level)"|0|"23574"|"WMS - Irrigation, Surface (level)"|0|0.998|"Somewhat limited"|1|"Very limited"|1|"Very limited"|1|"Very limited"|"0  "|"0  "|"0  "|"653096089"
"10021973"|"23574"|"WMS - Irrigation, Surface (level)"|1|"23592"|"WMS - Depth to Water Table 60-90cm, in growing season (PAN)"|1|0.998|"Depth to saturated zone"|1|"Depth to saturated zone"|1|"Depth to saturated zone"|1|"Depth to saturated zone"|"0  "|"0  "|"0  "|"653096090"
"10021973"|"23574"|"WMS - Irrigation, Surface (level)"|2|"23599"|"WMS - Slopes >2%"|1|0|"No slope limitation"|1|"Slope"|1|"Slope"|1|"Slope"|"0  "|"0  "|"0  "|"653096091"
"10021973"|"23574"|"WMS - Irrigation, Surface (level)"|3|"23590"|"WMS - Depth to Soft Bedrock 50 to 150cm"|1|0.912|"Depth to soft bedrock"|0.912|"Depth to soft bedrock"|0.912|"Depth to soft bedrock"|0.912|"Depth to soft bedrock"|"0  "|"0  "|"0  "|"653096092"
"10021973"|"23574"|"WMS - Irrigation, Surface (level)"|4|"23595"|"WMS - Droughty (7.5 to 18.0 AWC) 0 to 150cm (PAN)"|1|0.071|"Low water holding capacity"|0.737|"Low water holding capacity"|0.737|"Low water holding capacity"|1|"Low water holding capacity"|"0  "|"0  "|"0  "|"653096093"
"10021973"|"23574"|"WMS - Irrigation, Surface (level)"|5|"23614"|"WMS - Seepage, Ksat Max; 14 to 44um/sec, 0-150cm (PAN)"|1|0|"No seepage limitation"|0.189|"Seepage"|0.189|"Seepage"|0.994|"Seepage"|"0  "|"0  "|"0  "|"653096094"
"10021973"|"978"|"WMS - Pond Reservoir Area"|0|"978"|"WMS - Pond Reservoir Area"|0|0.168|"Somewhat limited"|0.168|"Somewhat limited"|0.168|"Somewhat limited"|1|"Very limited"|"0  "|"0  "|"0  "|"653096095"
"10021973"|"978"|"WMS - Pond Reservoir Area"|1|"11244"|"Shallow to Bedrock (hard or soft)"|1|0.168|"Depth to bedrock"|0.168|"Depth to bedrock"|0.168|"Depth to bedrock"|0.168|"Depth to bedrock"|"0  "|"0  "|"0  "|"653096096"
"10021973"|"978"|"WMS - Pond Reservoir Area"|2|"986"|"Seepage 50 - 180cm (20-72"")"|1|0.002|"Seepage"|0.039|"Seepage"|0.039|"Seepage"|0.124|"Seepage"|"0  "|"0  "|"0  "|"653096097"
"10021973"|"978"|"WMS - Pond Reservoir Area"|3|"21927"|"Slope 3 to 8 percent"|1|0|"Slope not limiting"|0.001|"Slope"|0.001|"Slope"|1|"Slope"|"0  "|"0  "|"0  "|"653096098"
"10021973"|"37173"|"WMS - Subsurface Water Management, Outflow Quality"|0|"37173"|"WMS - Subsurface Water Management, Outflow Quality"|0|1|"Very limited"|1|"Very limited"|1|"Very limited"|1|"Very limited"|"0  "|"0  "|"0  "|"653096099"
"10021973"|"37173"|"WMS - Subsurface Water Management, Outflow Quality"|1|"37174"|"WMS - Pesticide and Nutrient Movement"|1|1|"Pesticide and nutrient movement"|1|"Pesticide and nutrient movement"|1|"Pesticide and nutrient movement"|1|"Pesticide and nutrient movement"|"0  "|"0  "|"0  "|"653096100"
"10021973"|"37167"|"WMS - Subsurface Water Management, System Installation"|0|"37167"|"WMS - Subsurface Water Management, System Installation"|0|1|"Very limited"|1|"Very limited"|1|"Very limited"|1|"Very limited"|"0  "|"0  "|"0  "|"653096101"
"10021973"|"37167"|"WMS - Subsurface Water Management, System Installation"|1|"37169"|"WMS - Depth to Soft Bedrock 90 to 125cm"|1|1|"Depth to soft bedrock"|1|"Depth to soft bedrock"|1|"Depth to soft bedrock"|1|"Depth to soft bedrock"|"0  "|"0  "|"0  "|"653096102"
"10021973"|"37167"|"WMS - Subsurface Water Management, System Installation"|2|"19329"|"Unstable Excavation Walls"|1|0.01|"Unstable excavation walls"|0.51|"Unstable excavation walls"|0.51|"Unstable excavation walls"|1|"Unstable excavation walls"|"0  "|"0  "|"0  "|"653096103"
"10021973"|"37161"|"WMS - Subsurface Water Management, System Performance"|0|"37161"|"WMS - Subsurface Water Management, System Performance"|0|0.947|"Somewhat limited"|0.947|"Somewhat limited"|0.947|"Somewhat limited"|0.947|"Somewhat limited"|"0  "|"0  "|"0  "|"653096104"
"10021973"|"37161"|"WMS - Subsurface Water Management, System Performance"|1|"37165"|"Sand Available for Sedimentation 20 to 50%"|1|0.947|"Clogging of tiles with sand"|0.947|"Clogging of tiles with sand"|0.947|"Clogging of tiles with sand"|0.947|"Clogging of tiles with sand"|"0  "|"0  "|"0  "|"653096105"
"10021973"|"37161"|"WMS - Subsurface Water Management, System Performance"|2|"37160"|"Water Transmission 0.1 to 1.0 um/sec"|1|0.742|"Slow water movement"|0.742|"Slow water movement"|0.742|"Slow water movement"|0.742|"Slow water movement"|"0  "|"0  "|"0  "|"653096106"
"10021973"|"37179"|"WMS - Surface Water Management, System"|0|"37179"|"WMS - Surface Water Management, System"|0|0|"Not limited"|0.293|"Somewhat limited"|0.293|"Somewhat limited"|1|"Very limited"|"0  "|"0  "|"0  "|"653096107"
"10021973"|"37179"|"WMS - Surface Water Management, System"|1|"37185"|"Ksat Minimum; 1.4 to 14um/sec; 0 to 50cm"|1|0|"No slow water movement"|0.293|"Slow water movement"|0.293|"Slow water movement"|0.899|"Slow water movement"|"0  "|"0  "|"0  "|"653096108"
"10021973"|"37179"|"WMS - Surface Water Management, System"|2|"37183"|"Slope 3 to 6%"|1|0|"Slope"|0.002|"Slope"|0.002|"Slope"|1|"Slope"|"0  "|"0  "|"0  "|"653096109"
"10021972"|"24388"|"AWM - Irrigation Disposal of Wastewater"|0|"24388"|"AWM - Irrigation Disposal of Wastewater"|0|0.932|"Somewhat limited"|0.932|"Somewhat limited"|0.932|"Somewhat limited"|1|"Very limited"|"0  "|"0  "|"0  "|"653003092"
"10021972"|"24388"|"AWM - Irrigation Disposal of Wastewater"|1|"200"|"Wet, Ground Water Near the Surface (60 - 120cm)"|1|0.932|"Depth to saturated zone"|0.932|"Depth to saturated zone"|0.932|"Depth to saturated zone"|0.932|"Depth to saturated zone"|"0  "|"0  "|"0  "|"653003093"
"10021972"|"24388"|"AWM - Irrigation Disposal of Wastewater"|2|"236"|"Surface Reaction (pH 5 to 6.5)"|1|0|"No acidity limitation"|0.423|"Too acid"|0.423|"Too acid"|0.669|"Too acid"|"0  "|"0  "|"0  "|"653003094"
"10021972"|"24388"|"AWM - Irrigation Disposal of Wastewater"|3|"197"|"Shallow to Bedrock 50 - 100 cm"|1|0|"No bedrock depth limitation"|0.065|"Depth to bedrock"|0.065|"Depth to bedrock"|1|"Depth to bedrock"|"0  "|"0  "|"0  "|"653003095"
"10021972"|"24388"|"AWM - Irrigation Disposal of Wastewater"|4|"224"|"Droughty, AWC 0 to 150cm"|1|0|"Not droughty"|0.024|"Droughty"|0.024|"Droughty"|0.552|"Droughty"|"0  "|"0  "|"0  "|"653003096"
"10021972"|"24388"|"AWM - Irrigation Disposal of Wastewater"|5|"240"|"Slope 2.9 to > 8% surface"|1|0|"No steepness limitation"|0.001|"Too steep for surface application"|0.001|"Too steep for surface application"|0.32|"Too steep for surface application"|"0  "|"0  "|"0  "|"653003097"
"10021972"|"235"|"AWM - Land Application of Municipal Sewage Sludge"|0|"235"|"AWM - Land Application of Municipal Sewage Sludge"|0|0.932|"Somewhat limited"|0.932|"Somewhat limited"|0.932|"Somewhat limited"|1|"Very limited"|"0  "|"0  "|"0  "|"653006605"
"10021972"|"235"|"AWM - Land Application of Municipal Sewage Sludge"|1|"200"|"Wet, Ground Water Near the Surface (60 - 120cm)"|1|0.932|"Depth to saturated zone"|0.932|"Depth to saturated zone"|0.932|"Depth to saturated zone"|0.932|"Depth to saturated zone"|"0  "|"0  "|"0  "|"653006606"
"10021972"|"235"|"AWM - Land Application of Municipal Sewage Sludge"|2|"236"|"Surface Reaction (pH 5 to 6.5)"|1|0|"No acidity limitation"|0.423|"Too acid"|0.423|"Too acid"|0.669|"Too acid"|"0  "|"0  "|"0  "|"653006607"
"10021972"|"235"|"AWM - Land Application of Municipal Sewage Sludge"|3|"197"|"Shallow to Bedrock 50 - 100 cm"|1|0|"No bedrock depth limitation"|0.065|"Depth to bedrock"|0.065|"Depth to bedrock"|1|"Depth to bedrock"|"0  "|"0  "|"0  "|"653006608"
"10021972"|"235"|"AWM - Land Application of Municipal Sewage Sludge"|4|"224"|"Droughty, AWC 0 to 150cm"|1|0|"Not droughty"|0.024|"Droughty"|0.024|"Droughty"|0.552|"Droughty"|"0  "|"0  "|"0  "|"653006609"
"10021972"|"205"|"AWM - Manure and Food Processing Waste"|0|"205"|"AWM - Manure and Food Processing Waste"|0|0.932|"Somewhat limited"|0.932|"Somewhat limited"|0.932|"Somewhat limited"|1|"Very limited"|"0  "|"0  "|"0  "|"653010294"
"10021972"|"205"|"AWM - Manure and Food Processing Waste"|1|"200"|"Wet, Ground Water Near the Surface (60 - 120cm)"|1|0.932|"Depth to saturated zone"|0.932|"Depth to saturated zone"|0.932|"Depth to saturated zone"|0.932|"Depth to saturated zone"|"0  "|"0  "|"0  "|"653010295"
"10021972"|"205"|"AWM - Manure and Food Processing Waste"|2|"227"|"Surface Reaction (pH 3.5 to 6.5)"|1|0|"No acidity limitation"|0.107|"Too acid"|0.107|"Too acid"|0.177|"Too acid"|"0  "|"0  "|"0  "|"653010296"
"10021972"|"205"|"AWM - Manure and Food Processing Waste"|3|"197"|"Shallow to Bedrock 50 - 100 cm"|1|0|"No bedrock depth limitation"|0.065|"Depth to bedrock"|0.065|"Depth to bedrock"|1|"Depth to bedrock"|"0  "|"0  "|"0  "|"653010297"
"10021972"|"205"|"AWM - Manure and Food Processing Waste"|4|"224"|"Droughty, AWC 0 to 150cm"|1|0|"Not droughty"|0.024|"Droughty"|0.024|"Droughty"|0.552|"Droughty"|"0  "|"0  "|"0  "|"653010298"
"10021972"|"258"|"AWM - Overland Flow Process Treatment of Wastewater"|0|"258"|"AWM - Overland Flow Process Treatment of Wastewater"|0|1|"Very limited"|1|"Very limited"|1|"Very limited"|1|"Very limited"|"0  "|"0  "|"0  "|"653010299"
"10021972"|"258"|"AWM - Overland Flow Process Treatment of Wastewater"|1|"255"|"Seepage Limitation (1 - 4 um/sec) Surface Layer"|1|1|"Seepage"|1|"Seepage"|1|"Seepage"|1|"Seepage"|"0  "|"0  "|"0  "|"653010300"
"10021972"|"258"|"AWM - Overland Flow Process Treatment of Wastewater"|2|"250"|"Shallow to Bedrock 100 - 150 cm"|1|1|"Depth to bedrock"|1|"Depth to bedrock"|1|"Depth to bedrock"|1|"Depth to bedrock"|"0  "|"0  "|"0  "|"653010301"
"10021972"|"258"|"AWM - Overland Flow Process Treatment of Wastewater"|3|"200"|"Wet, Ground Water Near the Surface (60 - 120cm)"|1|0.932|"Depth to saturated zone"|0.932|"Depth to saturated zone"|0.932|"Depth to saturated zone"|0.932|"Depth to saturated zone"|"0  "|"0  "|"0  "|"653010302"
"10021972"|"258"|"AWM - Overland Flow Process Treatment of Wastewater"|4|"236"|"Surface Reaction (pH 5 to 6.5)"|1|0|"No acidity limitation"|0.423|"Too acid"|0.423|"Too acid"|0.669|"Too acid"|"0  "|"0  "|"0  "|"653010303"
"10021972"|"238"|"AWM - Rapid Infiltration Disposal of Wastewater"|0|"238"|"AWM - Rapid Infiltration Disposal of Wastewater"|0|1|"Very limited"|1|"Very limited"|1|"Very limited"|1|"Very limited"|"0  "|"0  "|"0  "|"653010304"
"10021972"|"238"|"AWM - Rapid Infiltration Disposal of Wastewater"|1|"291"|"Shallow to Bedrock < 200cm"|1|1|"Depth to bedrock"|1|"Depth to bedrock"|1|"Depth to bedrock"|1|"Depth to bedrock"|"0  "|"0  "|"0  "|"653010305"
"10021972"|"238"|"AWM - Rapid Infiltration Disposal of Wastewater"|2|"289"|"Percolation (10 - 40 um/sec) 0 to 60 Inches"|1|0.961|"Slow water movement"|1|"Slow water movement"|1|"Slow water movement"|1|"Slow water movement"|"0  "|"0  "|"0  "|"653010306"
"10021972"|"238"|"AWM - Rapid Infiltration Disposal of Wastewater"|3|"290"|"Wet, Ground Water Within 180 cm of the Surface"|1|0.933|"Depth to saturated zone"|0.933|"Depth to saturated zone"|0.933|"Depth to saturated zone"|0.933|"Depth to saturated zone"|"0  "|"0  "|"0  "|"653010307"
"10021972"|"254"|"AWM - Slow Rate Process Treatment of Wastewater"|0|"254"|"AWM - Slow Rate Process Treatment of Wastewater"|0|1|"Very limited"|1|"Very limited"|1|"Very limited"|1|"Very limited"|"0  "|"0  "|"0  "|"653010308"
"10021972"|"254"|"AWM - Slow Rate Process Treatment of Wastewater"|1|"250"|"Shallow to Bedrock 100 - 150 cm"|1|1|"Depth to bedrock"|1|"Depth to bedrock"|1|"Depth to bedrock"|1|"Depth to bedrock"|"0  "|"0  "|"0  "|"653010309"
"10021972"|"254"|"AWM - Slow Rate Process Treatment of Wastewater"|2|"200"|"Wet, Ground Water Near the Surface (60 - 120cm)"|1|0.932|"Depth to saturated zone"|0.932|"Depth to saturated zone"|0.932|"Depth to saturated zone"|0.932|"Depth to saturated zone"|"0  "|"0  "|"0  "|"653010310"
"10021972"|"254"|"AWM - Slow Rate Process Treatment of Wastewater"|3|"236"|"Surface Reaction (pH 5 to 6.5)"|1|0|"No acidity limitation"|0.423|"Too acid"|0.423|"Too acid"|0.669|"Too acid"|"0  "|"0  "|"0  "|"653010311"
"10021972"|"254"|"AWM - Slow Rate Process Treatment of Wastewater"|4|"240"|"Slope 2.9 to > 8% surface"|1|0|"No steepness limitation"|0.001|"Too steep for surface application"|0.001|"Too steep for surface application"|0.32|"Too steep for surface application"|"0  "|"0  "|"0  "|"653010312"
"10021972"|"21013"|"DHS - Catastrophic Mortality, Large Animal Disposal, Pit"|0|"21013"|"DHS - Catastrophic Mortality, Large Animal Disposal, Pit"|0|1|"Very limited"|1|"Very limited"|1|"Very limited"|1|"Very limited"|"0  "|"0  "|"0  "|"653023961"
"10021972"|"21013"|"DHS - Catastrophic Mortality, Large Animal Disposal, Pit"|1|"34167"|"Shallow to Hard Bedrock < 200cm"|1|1|"Depth to bedrock"|1|"Depth to bedrock"|1|"Depth to bedrock"|1|"Depth to bedrock"|"0  "|"0  "|"0  "|"653023962"
"10021972"|"21013"|"DHS - Catastrophic Mortality, Large Animal Disposal, Pit"|2|"20280"|"Rock Outcrop"|1|1|"Rock outcrop"|1|"Rock outcrop"|1|"Rock outcrop"|1|"Rock outcrop"|"0  "|"0  "|"0  "|"653023963"
"10021972"|"21013"|"DHS - Catastrophic Mortality, Large Animal Disposal, Pit"|3|"19895"|"Ground Water Within 200 cm of the Surface"|1|0.988|"Wetness"|0.988|"Wetness"|0.988|"Wetness"|0.988|"Wetness"|"0  "|"0  "|"0  "|"653023964"
"10021972"|"21013"|"DHS - Catastrophic Mortality, Large Animal Disposal, Pit"|4|"23660"|"Dust PM10 and PM2.5 Generation"|1|0.027|"Dusty"|0.027|"Dusty"|0.027|"Dusty"|0.027|"Dusty"|"0  "|"0  "|"0  "|"653023965"
"10021972"|"21013"|"DHS - Catastrophic Mortality, Large Animal Disposal, Pit"|5|"25796"|"Unstable Excavation Walls, Catastrophic Events"|1|0.01|"Unstable excavation walls"|0.01|"Unstable excavation walls"|0.01|"Unstable excavation walls"|0.01|"Unstable excavation walls"|"0  "|"0  "|"0  "|"653023966"
"10021972"|"21014"|"DHS - Catastrophic Mortality, Large Animal Disposal, Trench"|0|"21014"|"DHS - Catastrophic Mortality, Large Animal Disposal, Trench"|0|1|"Very limited"|1|"Very limited"|1|"Very limited"|1|"Very limited"|"0  "|"0  "|"0  "|"653023967"
"10021972"|"21014"|"DHS - Catastrophic Mortality, Large Animal Disposal, Trench"|1|"34167"|"Shallow to Hard Bedrock < 200cm"|1|1|"Depth to bedrock"|1|"Depth to bedrock"|1|"Depth to bedrock"|1|"Depth to bedrock"|"0  "|"0  "|"0  "|"653023968"
"10021972"|"21014"|"DHS - Catastrophic Mortality, Large Animal Disposal, Trench"|2|"20280"|"Rock Outcrop"|1|1|"Rock outcrop"|1|"Rock outcrop"|1|"Rock outcrop"|1|"Rock outcrop"|"0  "|"0  "|"0  "|"653023969"
"10021972"|"21014"|"DHS - Catastrophic Mortality, Large Animal Disposal, Trench"|3|"19895"|"Ground Water Within 200 cm of the Surface"|1|0.988|"Wetness"|0.988|"Wetness"|0.988|"Wetness"|0.988|"Wetness"|"0  "|"0  "|"0  "|"653023970"
"10021972"|"21014"|"DHS - Catastrophic Mortality, Large Animal Disposal, Trench"|4|"23660"|"Dust PM10 and PM2.5 Generation"|1|0.027|"Dusty"|0.027|"Dusty"|0.027|"Dusty"|0.027|"Dusty"|"0  "|"0  "|"0  "|"653023971"
"10021972"|"21014"|"DHS - Catastrophic Mortality, Large Animal Disposal, Trench"|5|"25796"|"Unstable Excavation Walls, Catastrophic Events"|1|0.01|"Unstable excavation walls"|0.01|"Unstable excavation walls"|0.01|"Unstable excavation walls"|0.01|"Unstable excavation walls"|"0  "|"0  "|"0  "|"653023972"
"10021972"|"20799"|"DHS - Potential for Radioactive Bioaccumulation"|0|"20799"|"DHS - Potential for Radioactive Bioaccumulation"|0|0.009|"Low bioaccumulation potential"|0.183|"Low bioaccumulation potential"|0.183|"Low bioaccumulation potential"|0.596|"Moderately high bioaccumulation potential"|"0  "|"0  "|"0  "|"653023973"
"10021972"|"20799"|"DHS - Potential for Radioactive Bioaccumulation"|1|"20818"|"Bioaccumulation Material Gain Potential"|1|0|"Does not gain bioavailable material"|0|"Does not gain bioavailable material"|0|"Does not gain bioavailable material"|0|"Does not gain bioavailable material"|"0  "|"0  "|"0  "|"653023974"
"10021972"|"20799"|"DHS - Potential for Radioactive Bioaccumulation"|2|"20866"|"Bioaccumulation Sorption"|1|0.009|"Bioavailability due to CEC, pH, or organic sorption"|0.182|"Bioavailability high due to low CEC, pH, or organic sorption"|0.182|"Bioavailability high due to low CEC, pH, or organic sorption"|0.595|"Bioavailability high due to low CEC, pH, or organic sorption"|"0  "|"0  "|"0  "|"653023975"
"10021972"|"20791"|"DHS - Potential for Radioactive Sequestration"|0|"20791"|"DHS - Potential for Radioactive Sequestration"|0|0.738|"Moderately high sequestration potential"|0.663|"Moderate sequestration potential"|0.663|"Moderate sequestration potential"|0.678|"Moderate sequestration potential"|"0  "|"0  "|"0  "|"653023976"
"10021972"|"20791"|"DHS - Potential for Radioactive Sequestration"|1|"20814"|"Sequestration Clay Content"|1|0.738|"Adsorption by clay"|0.664|"Adsorption by clay"|0.664|"Adsorption by clay"|0.053|"Adsorption by clay"|"0  "|"0  "|"0  "|"653023977"
"10021972"|"20791"|"DHS - Potential for Radioactive Sequestration"|2|"20793"|"Sequestration Organic Surface"|1|0.213|"Sequestration due to fertility effects"|0.541|"Sequestration due to fertility effects"|0.541|"Sequestration due to fertility effects"|0.679|"Sequestration due to fertility effects"|"0  "|"0  "|"0  "|"653023978"
"10021972"|"20791"|"DHS - Potential for Radioactive Sequestration"|3|"20817"|"Sequestration Material Loss Potential"|1|0|"Does not lose material"|0.001|"Loses material"|0.001|"Loses material"|0.002|"Loses material"|"0  "|"0  "|"0  "|"653023979"
"10021972"|"20309"|"DHS - Rubble and Debris Disposal, Large-Scale Event"|0|"20309"|"DHS - Rubble and Debris Disposal, Large-Scale Event"|0|1|"Severely limited"|1|"Severely limited"|1|"Severely limited"|1|"Severely limited"|"0  "|"0  "|"0  "|"653023980"
"10021972"|"20309"|"DHS - Rubble and Debris Disposal, Large-Scale Event"|1|"291"|"Shallow to Bedrock < 200cm"|1|1|"Depth to bedrock"|1|"Depth to bedrock"|1|"Depth to bedrock"|1|"Depth to bedrock"|"0  "|"0  "|"0  "|"653023981"
"10021972"|"20309"|"DHS - Rubble and Debris Disposal, Large-Scale Event"|2|"20280"|"Rock Outcrop"|1|1|"Rock outcrop"|1|"Rock outcrop"|1|"Rock outcrop"|1|"Rock outcrop"|"0  "|"0  "|"0  "|"653023982"
"10021972"|"20309"|"DHS - Rubble and Debris Disposal, Large-Scale Event"|3|"19895"|"Ground Water Within 200 cm of the Surface"|1|0.988|"Wetness"|0.988|"Wetness"|0.988|"Wetness"|0.988|"Wetness"|"0  "|"0  "|"0  "|"653023983"
"10021972"|"20309"|"DHS - Rubble and Debris Disposal, Large-Scale Event"|4|"23660"|"Dust PM10 and PM2.5 Generation"|1|0.027|"Dusty"|0.027|"Dusty"|0.027|"Dusty"|0.027|"Dusty"|"0  "|"0  "|"0  "|"653023984"
"10021972"|"20309"|"DHS - Rubble and Debris Disposal, Large-Scale Event"|5|"25796"|"Unstable Excavation Walls, Catastrophic Events"|1|0.01|"Unstable excavation walls"|0.01|"Unstable excavation walls"|0.01|"Unstable excavation walls"|0.01|"Unstable excavation walls"|"0  "|"0  "|"0  "|"653023985"
"10021972"|"20468"|"DHS - Site for Composting Facility - Subsurface"|0|"20468"|"DHS - Site for Composting Facility - Subsurface"|0|1|"Very limited"|1|"Very limited"|1|"Very limited"|1|"Very limited"|"0  "|"0  "|"0  "|"653023986"
"10021972"|"20468"|"DHS - Site for Composting Facility - Subsurface"|1|"20465"|"Depth to Saturation (100-200cm)"|1|1|"Wetness"|1|"Wetness"|1|"Wetness"|1|"Wetness"|"0  "|"0  "|"0  "|"653023987"
"10021972"|"20468"|"DHS - Site for Composting Facility - Subsurface"|2|"20280"|"Rock Outcrop"|1|1|"Rock outcrop"|1|"Rock outcrop"|1|"Rock outcrop"|1|"Rock outcrop"|"0  "|"0  "|"0  "|"653023988"
"10021972"|"20468"|"DHS - Site for Composting Facility - Subsurface"|3|"291"|"Shallow to Bedrock < 200cm"|1|1|"Depth to bedrock"|1|"Depth to bedrock"|1|"Depth to bedrock"|1|"Depth to bedrock"|"0  "|"0  "|"0  "|"653023989"
"10021972"|"20468"|"DHS - Site for Composting Facility - Subsurface"|4|"23635"|"Piping  (revised)"|1|0|"Low piping potential"|0.5|"Piping"|0.5|"Piping"|0.5|"Piping"|"0  "|"0  "|"0  "|"653023990"
"10021972"|"20468"|"DHS - Site for Composting Facility - Subsurface"|5|"20487"|"Precipitation"|1|0|"Favorable precipitation"|0.025|"Low precipitation"|0.025|"Low precipitation"|0.041|"Low precipitation"|"0  "|"0  "|"0  "|"653023991"
"10021972"|"20461"|"DHS - Site for Composting Facility - Surface"|0|"20461"|"DHS - Site for Composting Facility - Surface"|0|1|"Very limited"|1|"Very limited"|1|"Very limited"|1|"Very limited"|"0  "|"0  "|"0  "|"653023992"
"10021972"|"20461"|"DHS - Site for Composting Facility - Surface"|1|"20465"|"Depth to Saturation (100-200cm)"|1|1|"Wetness"|1|"Wetness"|1|"Wetness"|1|"Wetness"|"0  "|"0  "|"0  "|"653023993"
"10021972"|"20461"|"DHS - Site for Composting Facility - Surface"|2|"20464"|"Ksat Highest Minimum, 30-200cm, Seepage"|1|0|"Seepage not limiting"|0.512|"Seepage"|0.512|"Seepage"|1|"Seepage"|"0  "|"0  "|"0  "|"653023994"
"10021972"|"20461"|"DHS - Site for Composting Facility - Surface"|3|"23635"|"Piping  (revised)"|1|0|"Low piping potential"|0.5|"Piping"|0.5|"Piping"|0.5|"Piping"|"0  "|"0  "|"0  "|"653023995"
"10021972"|"20461"|"DHS - Site for Composting Facility - Surface"|4|"20487"|"Precipitation"|1|0|"Favorable precipitation"|0.025|"Low precipitation"|0.025|"Low precipitation"|0.041|"Low precipitation"|"0  "|"0  "|"0  "|"653023996"
"10021972"|"20461"|"DHS - Site for Composting Facility - Surface"|5|"20466"|"Slope 3 to 8 percent, Limitation"|1|0|"Slope not limiting"|0.02|"Slope"|0.02|"Slope"|0.4|"Slope"|"0  "|"0  "|"0  "|"653023997"
"10021972"|"20382"|"DHS - Suitability for Clay Liner Material"|0|"20382"|"DHS - Suitability for Clay Liner Material"|0|0|"Poor"|0|"Poor"|0|"Poor"|0|"Poor"|"0  "|"0  "|"0  "|"653023998"
"10021972"|"20382"|"DHS - Suitability for Clay Liner Material"|1|"20388"|"Depth to Saturation"|1|0|"Wetness"|0|"Wetness"|0|"Wetness"|0|"Wetness"|"0  "|"0  "|"0  "|"653023999"
"10021972"|"20382"|"DHS - Suitability for Clay Liner Material"|2|"20506"|"Hard to Pack Subrule"|1|0|"Hard to pack"|0|"Hard to pack"|0|"Hard to pack"|0.013|"Hard to pack"|"0  "|"0  "|"0  "|"653024000"
"10021972"|"20382"|"DHS - Suitability for Clay Liner Material"|3|"20379"|"Mineral Soil Thickness"|1|0.233|"Layer thickness 50-170cm"|0.233|"Layer thickness 50-170cm"|0.233|"Layer thickness 50-170cm"|0.233|"Layer thickness 50-170cm"|"0  "|"0  "|"0  "|"653024001"
"10021972"|"20382"|"DHS - Suitability for Clay Liner Material"|4|"20446"|"Area Reclaim Subrule"|1|0|"Area reclaim difficult"|0.403|"Area reclaim difficulty"|0.403|"Area reclaim difficulty"|0.944|"Area reclaim difficulty"|"0  "|"0  "|"0  "|"653024002"
"10021972"|"20382"|"DHS - Suitability for Clay Liner Material"|5|"20387"|"Slope 3 to 8 percent, suitability"|1|0.6|"Slope"|0.98|"Slope"|0.98|"Slope"|1|"Slope favorable"|"0  "|"0  "|"0  "|"653024003"
"10021972"|"20472"|"DHS - Suitability for Composting Medium and Final Cover"|0|"20472"|"DHS - Suitability for Composting Medium and Final Cover"|0|0|"Poor"|0.799|"Fair"|0.799|"Fair"|0.799|"Fair"|"0  "|"0  "|"0  "|"653037575"
"10021972"|"20472"|"DHS - Suitability for Composting Medium and Final Cover"|1|"10344"|"Wet, Ground Water Near the Surface (30 - 90cm)"|1|0.799|"Wetness"|0.799|"Wetness"|0.799|"Wetness"|0.799|"Wetness"|"0  "|"0  "|"0  "|"653037576"
"10021972"|"20472"|"DHS - Suitability for Composting Medium and Final Cover"|2|"20476"|"Gravel and Rocks WTD_AVG to 100cm"|1|0.183|"Rock fragments"|0.869|"Rock fragments"|0.869|"Rock fragments"|1|"No rock fragments"|"0  "|"0  "|"0  "|"653037577"
"10021972"|"20472"|"DHS - Suitability for Composting Medium and Final Cover"|3|"10515"|"Not Shallow to Bedrock 50 - 100 cm"|1|0|"Depth to bedrock"|0.934|"Depth to bedrock"|0.934|"Depth to bedrock"|1|"No bedrock depth limitation"|"0  "|"0  "|"0  "|"653037578"
"10021972"|"20472"|"DHS - Suitability for Composting Medium and Final Cover"|4|"20485"|"pH, WTD_AVG 0 to 100cm"|1|0.739|"Too acid"|0.997|"Too acid"|0.997|"Too acid"|1|"No acidity limitation"|"0  "|"0  "|"0  "|"653037579"
"10021972"|"10324"|"ENG - Construction Materials; Gravel Source"|0|"10324"|"ENG - Construction Materials; Gravel Source"|0|0|"Poor"|0|"Poor"|0|"Poor"|0|"Poor"|"0  "|"0  "|"0  "|"653037580"
"10021972"|"10324"|"ENG - Construction Materials; Gravel Source"|1|"22954"|"Gravel Bottom Layer, Cemented"|1|0|"Bottom layer"|0|"Bottom layer"|0|"Bottom layer"|0|"Bottom layer"|"0  "|"0  "|"0  "|"653037581"
"10021972"|"10324"|"ENG - Construction Materials; Gravel Source"|2|"22955"|"Gravel Thickest Layer, Cemented"|1|0|"Thickest layer"|0|"Thickest layer"|0|"Thickest layer"|0|"Thickest layer"|"0  "|"0  "|"0  "|"653037582"
"10021972"|"10514"|"ENG - Construction Materials; Reclamation"|0|"10514"|"ENG - Construction Materials; Reclamation"|0|0|"Poor"|0.539|"Fair"|0.539|"Fair"|0.92|"Fair"|"0  "|"0  "|"0  "|"653037583"
"10021972"|"10514"|"ENG - Construction Materials; Reclamation"|1|"10367"|"pH Minimum (acid)"|1|0.5|"Too acid"|0.539|"Too acid"|0.539|"Too acid"|0.92|"Too acid"|"0  "|"0  "|"0  "|"653037584"
"10021972"|"10514"|"ENG - Construction Materials; Reclamation"|2|"10470"|"Organic Matter < 1% to a Depth of 72 inches"|1|0.5|"Low content of organic matter"|0.875|"Low content of organic matter"|0.875|"Low content of organic matter"|1|"No organic matter limitation"|"0  "|"0  "|"0  "|"653037585"
"10021972"|"10514"|"ENG - Construction Materials; Reclamation"|3|"10515"|"Not Shallow to Bedrock 50 - 100 cm"|1|0|"Depth to bedrock"|0.934|"Depth to bedrock"|0.934|"Depth to bedrock"|1|"No bedrock depth limitation"|"0  "|"0  "|"0  "|"653037586"
"10021972"|"10514"|"ENG - Construction Materials; Reclamation"|4|"10530"|"Not Droughty, AWC 0 to 150cm"|1|0.448|"Droughty"|0.976|"Droughty"|0.976|"Droughty"|1|"Not droughty"|"0  "|"0  "|"0  "|"653037587"
"10021972"|"10028"|"ENG - Construction Materials; Roadfill"|0|"10028"|"ENG - Construction Materials; Roadfill"|0|0|"Poor"|0|"Poor"|0|"Poor"|0|"Poor"|"0  "|"0  "|"0  "|"653037588"
"10021972"|"10028"|"ENG - Construction Materials; Roadfill"|1|"10508"|"Not Shallow to Bedrock 100 - 150 cm"|1|0|"Depth to bedrock"|0|"Depth to bedrock"|0|"Depth to bedrock"|0|"Depth to bedrock"|"0  "|"0  "|"0  "|"653037589"
"10021972"|"10028"|"ENG - Construction Materials; Roadfill"|2|"10344"|"Wet, Ground Water Near the Surface (30 - 90cm)"|1|0.799|"Wetness"|0.799|"Wetness"|0.799|"Wetness"|0.799|"Wetness"|"0  "|"0  "|"0  "|"653037590"
"10021972"|"10332"|"ENG - Construction Materials; Sand Source"|0|"10332"|"ENG - Construction Materials; Sand Source"|0|0.049|"Fair"|0.049|"Fair"|0.049|"Fair"|0.049|"Fair"|"0  "|"0  "|"0  "|"653037591"
"10021972"|"10332"|"ENG - Construction Materials; Sand Source"|1|"23704"|"Sand Bottom Layer (revised)"|1|0|"Bottom layer"|0|"Bottom layer"|0|"Bottom layer"|0|"Bottom layer"|"0  "|"0  "|"0  "|"653037592"
"10021972"|"10332"|"ENG - Construction Materials; Sand Source"|2|"21969"|"Sand Thickest Layer (revised)"|1|0.049|"Thickest layer"|0.049|"Thickest layer"|0.049|"Thickest layer"|0.049|"Thickest layer"|"0  "|"0  "|"0  "|"653037593"
"10021972"|"10345"|"ENG - Construction Materials; Topsoil"|0|"10345"|"ENG - Construction Materials; Topsoil"|0|0|"Poor"|0.799|"Fair"|0.799|"Fair"|0.799|"Fair"|"0  "|"0  "|"0  "|"653037594"
"10021972"|"10345"|"ENG - Construction Materials; Topsoil"|1|"10344"|"Wet, Ground Water Near the Surface (30 - 90cm)"|1|0.799|"Wetness"|0.799|"Wetness"|0.799|"Wetness"|0.799|"Wetness"|"0  "|"0  "|"0  "|"653037595"
"10021972"|"10345"|"ENG - Construction Materials; Topsoil"|2|"10515"|"Not Shallow to Bedrock 50 - 100 cm"|1|0|"Depth to bedrock"|0.934|"Depth to bedrock"|0.934|"Depth to bedrock"|1|"No bedrock depth limitation"|"0  "|"0  "|"0  "|"653037596"
"10021972"|"10345"|"ENG - Construction Materials; Topsoil"|3|"20966"|"pH in the Thickest Layer to 40 in, revised"|1|0.739|"Too acid"|0.997|"Too acid"|0.997|"Too acid"|1|"No acidity limitation"|"0  "|"0  "|"0  "|"653037597"
"10021972"|"989"|"ENG - Daily Cover for Landfill"|0|"989"|"ENG - Daily Cover for Landfill"|0|1|"Very limited"|1|"Very limited"|1|"Very limited"|1|"Very limited"|"0  "|"0  "|"0  "|"653037598"
"10021972"|"989"|"ENG - Daily Cover for Landfill"|1|"250"|"Shallow to Bedrock 100 - 150 cm"|1|1|"Depth to bedrock"|1|"Depth to bedrock"|1|"Depth to bedrock"|1|"Depth to bedrock"|"0  "|"0  "|"0  "|"653037599"
"10021972"|"989"|"ENG - Daily Cover for Landfill"|2|"991"|"Wet, Ground Water Near the Surface (45 - 100cm)"|1|0.624|"Depth to saturated zone"|0.624|"Depth to saturated zone"|0.624|"Depth to saturated zone"|0.624|"Depth to saturated zone"|"0  "|"0  "|"0  "|"653037600"
"10021972"|"989"|"ENG - Daily Cover for Landfill"|3|"23660"|"Dust PM10 and PM2.5 Generation"|1|0.027|"Dusty"|0.027|"Dusty"|0.027|"Dusty"|0.027|"Dusty"|"0  "|"0  "|"0  "|"653037601"
"10021972"|"340"|"ENG - Dwellings W/O Basements"|0|"340"|"ENG - Dwellings W/O Basements"|0|0.033|"Somewhat limited"|0.033|"Somewhat limited"|0.033|"Somewhat limited"|0.033|"Somewhat limited"|"0  "|"1  "|"0  "|"653037602"
"10021972"|"340"|"ENG - Dwellings W/O Basements"|1|"343"|"Wet, Ground Water Near the Surface (45 -75cm)"|1|0.033|"Depth to saturated zone"|0.033|"Depth to saturated zone"|0.033|"Depth to saturated zone"|0.033|"Depth to saturated zone"|"0  "|"0  "|"0  "|"653037603"
"10021972"|"393"|"ENG - Dwellings With Basements"|0|"393"|"ENG - Dwellings With Basements"|0|1|"Very limited"|1|"Very limited"|1|"Very limited"|1|"Very limited"|"0  "|"1  "|"0  "|"653037604"
"10021972"|"393"|"ENG - Dwellings With Basements"|1|"304"|"Wet, Ground Water Near the Surface (75 - 180cm)"|1|1|"Depth to saturated zone"|1|"Depth to saturated zone"|1|"Depth to saturated zone"|1|"Depth to saturated zone"|"0  "|"0  "|"0  "|"653037605"
"10021972"|"393"|"ENG - Dwellings With Basements"|2|"23808"|"Depth to Hard Bedrock < 150cm (60"") (revised)"|1|0.987|"Depth to hard bedrock"|0.987|"Depth to hard bedrock"|0.987|"Depth to hard bedrock"|0.987|"Depth to hard bedrock"|"0  "|"0  "|"0  "|"653037606"
"10021972"|"393"|"ENG - Dwellings With Basements"|3|"23809"|"Shallow to Soft Bedrock < 100cm (40"") (revised)"|1|0.063|"Depth to soft bedrock"|0.063|"Depth to soft bedrock"|0.063|"Depth to soft bedrock"|0.063|"Depth to soft bedrock"|"0  "|"0  "|"0  "|"653037607"
"10021972"|"402"|"ENG - Lawn, Landscape, Golf Fairway"|0|"402"|"ENG - Lawn, Landscape, Golf Fairway"|0|0.027|"Somewhat limited"|0.065|"Somewhat limited"|0.065|"Somewhat limited"|1|"Very limited"|"0  "|"0  "|"0  "|"653037608"
"10021972"|"402"|"ENG - Lawn, Landscape, Golf Fairway"|1|"197"|"Shallow to Bedrock 50 - 100 cm"|1|0|"No bedrock depth limitation"|0.065|"Depth to bedrock"|0.065|"Depth to bedrock"|1|"Depth to bedrock"|"0  "|"0  "|"0  "|"653037609"
"10021972"|"402"|"ENG - Lawn, Landscape, Golf Fairway"|2|"20898"|"Large Stones, Surface Layer > 75mm (5-30%), No O"|1|0|"No large stone limitation"|0.029|"Large stones content"|0.029|"Large stones content"|0.318|"Large stones content"|"0  "|"0  "|"0  "|"653037610"
"10021972"|"402"|"ENG - Lawn, Landscape, Golf Fairway"|3|"23660"|"Dust PM10 and PM2.5 Generation"|1|0.027|"Dusty"|0.027|"Dusty"|0.027|"Dusty"|0.027|"Dusty"|"0  "|"0  "|"0  "|"653037611"
"10021972"|"402"|"ENG - Lawn, Landscape, Golf Fairway"|4|"401"|"Wet, Ground Water Near the Surface (30 - 75cm)"|1|0.015|"Depth to saturated zone"|0.015|"Depth to saturated zone"|0.015|"Depth to saturated zone"|0.015|"Depth to saturated zone"|"0  "|"0  "|"0  "|"653037612"
"10021972"|"398"|"ENG - Local Roads and Streets"|0|"398"|"ENG - Local Roads and Streets"|0|0.015|"Somewhat limited"|0.015|"Somewhat limited"|0.015|"Somewhat limited"|1|"Very limited"|"0  "|"1  "|"0  "|"653037613"
"10021972"|"398"|"ENG - Local Roads and Streets"|1|"401"|"Wet, Ground Water Near the Surface (30 - 75cm)"|1|0.015|"Depth to saturated zone"|0.015|"Depth to saturated zone"|0.015|"Depth to saturated zone"|0.015|"Depth to saturated zone"|"0  "|"0  "|"0  "|"653037614"
"10021972"|"979"|"ENG - Sanitary Landfill (Area)"|0|"979"|"ENG - Sanitary Landfill (Area)"|0|1|"Very limited"|1|"Very limited"|1|"Very limited"|1|"Very limited"|"0  "|"0  "|"0  "|"653037615"
"10021972"|"979"|"ENG - Sanitary Landfill (Area)"|1|"1284"|"Shallow to Bedrock, not Aridic"|1|1|"Depth to bedrock"|1|"Depth to bedrock"|1|"Depth to bedrock"|1|"Depth to bedrock"|"0  "|"0  "|"0  "|"653037616"
"10021972"|"979"|"ENG - Sanitary Landfill (Area)"|2|"14500"|"Wetness Perched 45-90 and Apparent"|1|0.357|"Depth to saturated zone"|0.357|"Depth to saturated zone"|0.357|"Depth to saturated zone"|0.357|"Depth to saturated zone"|"0  "|"0  "|"0  "|"653037617"
"10021972"|"979"|"ENG - Sanitary Landfill (Area)"|3|"23660"|"Dust PM10 and PM2.5 Generation"|1|0.027|"Dusty"|0.027|"Dusty"|0.027|"Dusty"|0.027|"Dusty"|"0  "|"0  "|"0  "|"653037618"
"10021972"|"419"|"ENG - Sanitary Landfill (Trench)"|0|"419"|"ENG - Sanitary Landfill (Trench)"|0|1|"Very limited"|1|"Very limited"|1|"Very limited"|1|"Very limited"|"0  "|"0  "|"0  "|"653037619"
"10021972"|"419"|"ENG - Sanitary Landfill (Trench)"|1|"291"|"Shallow to Bedrock < 200cm"|1|1|"Depth to bedrock"|1|"Depth to bedrock"|1|"Depth to bedrock"|1|"Depth to bedrock"|"0  "|"0  "|"0  "|"653037620"
"10021972"|"419"|"ENG - Sanitary Landfill (Trench)"|2|"14501"|"Wetness Perched 60-120 and Apparent"|1|0.933|"Depth to saturated zone"|0.933|"Depth to saturated zone"|0.933|"Depth to saturated zone"|0.933|"Depth to saturated zone"|"0  "|"0  "|"0  "|"653037621"
"10021972"|"419"|"ENG - Sanitary Landfill (Trench)"|3|"23660"|"Dust PM10 and PM2.5 Generation"|1|0.027|"Dusty"|0.027|"Dusty"|0.027|"Dusty"|0.027|"Dusty"|"0  "|"0  "|"0  "|"653037622"
"10021972"|"208"|"ENG - Septic Tank Absorption Fields"|0|"208"|"ENG - Septic Tank Absorption Fields"|0|1|"Very limited"|1|"Very limited"|1|"Very limited"|1|"Very limited"|"0  "|"1  "|"0  "|"653037623"
"10021972"|"208"|"ENG - Septic Tank Absorption Fields"|1|"229"|"Shallow to Bedrock 100 - 180cm"|1|1|"Depth to bedrock"|1|"Depth to bedrock"|1|"Depth to bedrock"|1|"Depth to bedrock"|"0  "|"0  "|"0  "|"653037624"
"10021972"|"208"|"ENG - Septic Tank Absorption Fields"|2|"231"|"Wet, Ground Water Near the Surface (120 - 180cm)"|1|1|"Depth to saturated zone"|1|"Depth to saturated zone"|1|"Depth to saturated zone"|1|"Depth to saturated zone"|"0  "|"0  "|"0  "|"653037625"
"10021972"|"208"|"ENG - Septic Tank Absorption Fields"|3|"233"|"Percolation 60 - 180cm (24-72"")"|1|0|"Ksat not restrictive"|0.464|"Slow water movement"|0.464|"Slow water movement"|0.999|"Slow water movement"|"0  "|"0  "|"0  "|"653037626"
"10021972"|"430"|"ENG - Sewage Lagoons"|0|"430"|"ENG - Sewage Lagoons"|0|1|"Very limited"|1|"Very limited"|1|"Very limited"|1|"Very limited"|"0  "|"0  "|"0  "|"653037627"
"10021972"|"430"|"ENG - Sewage Lagoons"|1|"420"|"Shallow to Soft Bedrock < 150cm (60"")"|1|1|"Depth to soft bedrock"|1|"Depth to soft bedrock"|1|"Depth to soft bedrock"|1|"Depth to soft bedrock"|"0  "|"0  "|"0  "|"653037628"
"10021972"|"430"|"ENG - Sewage Lagoons"|2|"195"|"Depth to Hard Bedrock < 150cm (60"")"|1|0.987|"Depth to hard bedrock"|0.987|"Depth to hard bedrock"|0.987|"Depth to hard bedrock"|0.987|"Depth to hard bedrock"|"0  "|"0  "|"0  "|"653037629"
"10021972"|"430"|"ENG - Sewage Lagoons"|3|"424"|"Seepage 30 - 150cm (12-60"")"|1|0.001|"Seepage"|0.534|"Seepage"|0.534|"Seepage"|1|"Seepage"|"0  "|"0  "|"0  "|"653037630"
"10021972"|"430"|"ENG - Sewage Lagoons"|4|"428"|"Wet, Ground Water Near the Surface (105 - 150cm)"|1|0.357|"Depth to saturated zone"|0.357|"Depth to saturated zone"|0.357|"Depth to saturated zone"|0.357|"Depth to saturated zone"|"0  "|"0  "|"0  "|"653037631"
"10021972"|"430"|"ENG - Sewage Lagoons"|5|"422"|"Sloping < 2 to > 7%"|1|0|"No slope limitation"|0.097|"Slope"|0.097|"Slope"|0.68|"Slope"|"0  "|"0  "|"0  "|"653037632"
"10021972"|"302"|"ENG - Shallow Excavations"|0|"302"|"ENG - Shallow Excavations"|0|1|"Very limited"|1|"Very limited"|1|"Very limited"|1|"Very limited"|"0  "|"0  "|"0  "|"653037633"
"10021972"|"302"|"ENG - Shallow Excavations"|1|"304"|"Wet, Ground Water Near the Surface (75 - 180cm)"|1|1|"Depth to saturated zone"|1|"Depth to saturated zone"|1|"Depth to saturated zone"|1|"Depth to saturated zone"|"0  "|"0  "|"0  "|"653037634"
"10021972"|"302"|"ENG - Shallow Excavations"|2|"23808"|"Depth to Hard Bedrock < 150cm (60"") (revised)"|1|0.987|"Depth to hard bedrock"|0.987|"Depth to hard bedrock"|0.987|"Depth to hard bedrock"|0.987|"Depth to hard bedrock"|"0  "|"0  "|"0  "|"653037635"
"10021972"|"302"|"ENG - Shallow Excavations"|3|"332"|"Dense Layer 50 to 150cm (20 to 60"")"|1|0.5|"Dense layer"|0.5|"Dense layer"|0.5|"Dense layer"|0.5|"Dense layer"|"0  "|"0  "|"0  "|"653037636"
"10021972"|"302"|"ENG - Shallow Excavations"|4|"23809"|"Shallow to Soft Bedrock < 100cm (40"") (revised)"|1|0.063|"Depth to soft bedrock"|0.063|"Depth to soft bedrock"|0.063|"Depth to soft bedrock"|0.063|"Depth to soft bedrock"|"0  "|"0  "|"0  "|"653037637"
"10021972"|"302"|"ENG - Shallow Excavations"|5|"23660"|"Dust PM10 and PM2.5 Generation"|1|0.027|"Dusty"|0.027|"Dusty"|0.027|"Dusty"|0.027|"Dusty"|"0  "|"0  "|"0  "|"653037638"
"10021972"|"395"|"ENG - Small Commercial Buildings"|0|"395"|"ENG - Small Commercial Buildings"|0|0.033|"Somewhat limited"|0.033|"Somewhat limited"|0.033|"Somewhat limited"|0.125|"Somewhat limited"|"0  "|"1  "|"0  "|"653058459"
"10021972"|"395"|"ENG - Small Commercial Buildings"|1|"343"|"Wet, Ground Water Near the Surface (45 -75cm)"|1|0.033|"Depth to saturated zone"|0.033|"Depth to saturated zone"|0.033|"Depth to saturated zone"|0.033|"Depth to saturated zone"|"0  "|"0  "|"0  "|"653058460"
"10021972"|"23656"|"ENG - Unpaved Local Roads and Streets"|0|"23656"|"ENG - Unpaved Local Roads and Streets"|0|0.015|"Somewhat limited"|0.015|"Somewhat limited"|0.015|"Somewhat limited"|1|"Very limited"|"0  "|"1  "|"0  "|"653058461"
"10021972"|"23656"|"ENG - Unpaved Local Roads and Streets"|1|"23660"|"Dust PM10 and PM2.5 Generation"|1|0.027|"Dusty"|0.027|"Dusty"|0.027|"Dusty"|0.027|"Dusty"|"0  "|"0  "|"0  "|"653058462"
"10021972"|"23656"|"ENG - Unpaved Local Roads and Streets"|2|"401"|"Wet, Ground Water Near the Surface (30 - 75cm)"|1|0.015|"Depth to saturated zone"|0.015|"Depth to saturated zone"|0.015|"Depth to saturated zone"|0.015|"Depth to saturated zone"|"0  "|"0  "|"0  "|"653058463"
"10021972"|"351"|"FOR - Construction Limitations for Haul Roads/Log Landings"|0|"351"|"FOR - Construction Limitations for Haul Roads/Log Landings"|0|0.027|"Slight"|0.027|"Slight"|0.027|"Slight"|0.5|"Moderate"|"1  "|"1  "|"0  "|"653058464"
"10021972"|"351"|"FOR - Construction Limitations for Haul Roads/Log Landings"|1|"23660"|"Dust PM10 and PM2.5 Generation"|1|0.027|"Dusty"|0.027|"Dusty"|0.027|"Dusty"|0.027|"Dusty"|"0  "|"0  "|"0  "|"653058465"
"10021972"|"670"|"FOR - Hand Planting Suitability"|0|"670"|"FOR - Hand Planting Suitability"|0|0|"Well suited"|0|"Well suited"|0|"Well suited"|0|"Well suited"|"0  "|"0  "|"0  "|"653058466"
"10021972"|"559"|"FOR - Harvest Equipment Operability"|0|"559"|"FOR - Harvest Equipment Operability"|0|0.027|"Well suited"|0.027|"Well suited"|0.027|"Well suited"|0.027|"Well suited"|"1  "|"1  "|"0  "|"653058467"
"10021972"|"559"|"FOR - Harvest Equipment Operability"|1|"23660"|"Dust PM10 and PM2.5 Generation"|1|0.027|"Dusty"|0.027|"Dusty"|0.027|"Dusty"|0.027|"Dusty"|"0  "|"0  "|"0  "|"653058468"
"10021972"|"348"|"FOR - Log Landing Suitability"|0|"348"|"FOR - Log Landing Suitability"|0|0.027|"Well suited"|0.027|"Well suited"|0.027|"Well suited"|0.5|"Moderately suited"|"1  "|"1  "|"0  "|"653058469"
"10021972"|"348"|"FOR - Log Landing Suitability"|1|"23660"|"Dust PM10 and PM2.5 Generation"|1|0.027|"Dusty"|0.027|"Dusty"|0.027|"Dusty"|0.027|"Dusty"|"0  "|"0  "|"0  "|"653058470"
"10021972"|"620"|"FOR - Mechanical Planting Suitability"|0|"620"|"FOR - Mechanical Planting Suitability"|0|0|"Well suited"|0|"Well suited"|0|"Well suited"|0.5|"Moderately suited"|"0  "|"0  "|"0  "|"653058471"
"10021972"|"617"|"FOR - Mechanical Site Preparation (Deep)"|0|"617"|"FOR - Mechanical Site Preparation (Deep)"|0|0|"Well suited"|0|"Well suited"|0|"Well suited"|0|"Well suited"|"0  "|"0  "|"0  "|"653058472"
"10021972"|"569"|"FOR - Mechanical Site Preparation (Surface)"|0|"569"|"FOR - Mechanical Site Preparation (Surface)"|0|0|"Well suited"|0|"Well suited"|0|"Well suited"|0|"Well suited"|"0  "|"0  "|"0  "|"653058473"
"10021972"|"237"|"FOR - Potential Erosion Hazard (Off-Road/Off-Trail)"|0|"237"|"FOR - Potential Erosion Hazard (Off-Road/Off-Trail)"|0|0|"Slight"|0|"Slight"|0|"Slight"|0|"Slight"|"0  "|"0  "|"0  "|"653058474"
"10021972"|"330"|"FOR - Potential Erosion Hazard (Road/Trail)"|0|"330"|"FOR - Potential Erosion Hazard (Road/Trail)"|0|0|"Slight"|0.5|"Moderate"|0.5|"Moderate"|0.5|"Moderate"|"0  "|"0  "|"0  "|"653058475"
"10021972"|"330"|"FOR - Potential Erosion Hazard (Road/Trail)"|1|"363"|"Slope/Erodibility Limitation (2)"|1|0|"Slope/erodibility"|0.5|"Slope/erodibility"|0.5|"Slope/erodibility"|0.5|"Slope/erodibility"|"0  "|"0  "|"0  "|"653058476"
"10021972"|"10458"|"FOR - Potential Fire Damage Hazard"|0|"10458"|"FOR - Potential Fire Damage Hazard"|0|0|"Low"|0|"Low"|0|"Low"|0|"Low"|"0  "|"0  "|"0  "|"653058477"
"10021972"|"10599"|"FOR - Potential Seedling Mortality"|0|"10599"|"FOR - Potential Seedling Mortality"|0|0|"Low"|0|"Low"|0|"Low"|0|"Low"|"0  "|"1  "|"0  "|"653058478"
"10021972"|"297"|"FOR - Road Suitability (Natural Surface)"|0|"297"|"FOR - Road Suitability (Natural Surface)"|0|0.027|"Well suited"|0.027|"Well suited"|0.027|"Well suited"|0.5|"Moderately suited"|"1  "|"1  "|"0  "|"653058479"
"10021972"|"297"|"FOR - Road Suitability (Natural Surface)"|1|"23660"|"Dust PM10 and PM2.5 Generation"|1|0.027|"Dusty"|0.027|"Dusty"|0.027|"Dusty"|0.027|"Dusty"|"0  "|"0  "|"0  "|"653058480"
"10021972"|"281"|"FOR - Soil Rutting Hazard"|0|"281"|"FOR - Soil Rutting Hazard"|0|0.5|"Moderate"|0.5|"Moderate"|0.5|"Moderate"|0.5|"Moderate"|"0  "|"0  "|"0  "|"653058481"
"10021972"|"281"|"FOR - Soil Rutting Hazard"|1|"640"|"Strength Limitation (3)"|1|0.5|"Low strength"|0.5|"Low strength"|0.5|"Low strength"|0.5|"Low strength"|"0  "|"0  "|"0  "|"653058482"
"10021972"|"825"|"GRL - Fencing, Post Depth =<24 inches"|0|"825"|"GRL - Fencing, Post Depth =<24 inches"|0|0|"Not limited"|0.198|"Limited"|0.198|"Limited"|1|"Very limited"|"0  "|"1  "|"0  "|"653058483"
"10021972"|"825"|"GRL - Fencing, Post Depth =<24 inches"|1|"826"|"GRL-Too Clayey, 0-24 inches"|1|0|"< 18% Clay"|0.198|"18 to 45% Clay"|0.198|"18 to 45% Clay"|0.726|"18 to 45% Clay"|"0  "|"0  "|"0  "|"653058484"
"10021972"|"883"|"GRL - Fencing, Post Depth =<36 inches"|0|"883"|"GRL - Fencing, Post Depth =<36 inches"|0|1|"Very limited"|1|"Very limited"|1|"Very limited"|1|"Very limited"|"1  "|"1  "|"0  "|"653058485"
"10021972"|"883"|"GRL - Fencing, Post Depth =<36 inches"|1|"10033"|"GRL-Depth to Water Table <36 inches"|1|1|"<36 inches to water table"|1|"<36 inches to water table"|1|"<36 inches to water table"|1|"<36 inches to water table"|"0  "|"0  "|"0  "|"653058486"
"10021972"|"883"|"GRL - Fencing, Post Depth =<36 inches"|2|"877"|"GRL-Too Clayey, 0-36 inches"|1|0|"<18% Clay"|0.198|"18 to 45% Clay"|0.198|"18 to 45% Clay"|0.726|"18 to 45% Clay"|"0  "|"0  "|"0  "|"653058487"
"10021972"|"26588"|"Ground Penetrating Radar Penetration"|0|"26588"|"Ground Penetrating Radar Penetration"|0|0.333|"Moderate penetration"|0.5|"Moderate penetration"|0.5|"Moderate penetration"|0.5|"Moderate penetration"|"0  "|"0  "|"0  "|"653058488"
"10021972"|"26588"|"Ground Penetrating Radar Penetration"|1|"26595"|"GPR - Attenuation Due to Clay, Water, and Exchangeable Ions"|1|0.333|"Attenuation due to clay, water, and exchangeable ions"|0.5|"Attenuation due to clay, water, and exchangeable ions"|0.5|"Attenuation due to clay, water, and exchangeable ions"|0.5|"Attenuation due to clay, water, and exchangeable ions"|"0  "|"0  "|"0  "|"653058489"
"10021972"|"25190"|"MIL - Bivouac Areas (DOD)"|0|"25190"|"MIL - Bivouac Areas (DOD)"|0|0.036|"Somewhat limited"|0.036|"Somewhat limited"|0.036|"Somewhat limited"|0.08|"Somewhat limited"|"0  "|"0  "|"0  "|"653058490"
"10021972"|"25190"|"MIL - Bivouac Areas (DOD)"|1|"41902"|"Depth to High Water Table 45 to 75cm"|1|0.036|"Depth to saturated zone"|0.036|"Depth to saturated zone"|0.036|"Depth to saturated zone"|0.036|"Depth to saturated zone"|"0  "|"0  "|"0  "|"653058491"
"10021972"|"25190"|"MIL - Bivouac Areas (DOD)"|2|"41907"|"Surface Reaction (pH 4.0 to 6.0)"|1|0|"No pH limitation"|0.02|"Too acid"|0.02|"Too acid"|0.08|"Too acid"|"0  "|"0  "|"0  "|"653058492"
"10021972"|"25191"|"MIL - Excavations Crew-Served Weapon Fighting Position (DOD)"|0|"25191"|"MIL - Excavations Crew-Served Weapon Fighting Position (DOD)"|0|0.333|"Somewhat limited"|0.333|"Somewhat limited"|0.333|"Somewhat limited"|0.333|"Somewhat limited"|"0  "|"0  "|"0  "|"653058493"
"10021972"|"25191"|"MIL - Excavations Crew-Served Weapon Fighting Position (DOD)"|1|"34225"|"Depth to Water Table 0 to 120cm"|1|0.333|"Depth to saturated zone"|0.333|"Depth to saturated zone"|0.333|"Depth to saturated zone"|0.333|"Depth to saturated zone"|"0  "|"0  "|"0  "|"653058494"
"10021972"|"25191"|"MIL - Excavations Crew-Served Weapon Fighting Position (DOD)"|2|"34230"|"Depth to Hard Bedrock 75 to 120cm"|1|0.253|"Depth to hard bedrock"|0.253|"Depth to hard bedrock"|0.253|"Depth to hard bedrock"|0.253|"Depth to hard bedrock"|"0  "|"0  "|"0  "|"653058495"
"10021972"|"25191"|"MIL - Excavations Crew-Served Weapon Fighting Position (DOD)"|3|"34224"|"Depth to Soft Bedrock 40 to 120cm"|1|0.197|"Depth to soft bedrock"|0.197|"Depth to soft bedrock"|0.197|"Depth to soft bedrock"|0.197|"Depth to soft bedrock"|"0  "|"0  "|"0  "|"653058496"
"10021972"|"25191"|"MIL - Excavations Crew-Served Weapon Fighting Position (DOD)"|4|"23768"|"Unstable Excavation Walls, revised"|1|0.01|"Unstable excavation walls"|0.01|"Unstable excavation walls"|0.01|"Unstable excavation walls"|0.01|"Unstable excavation walls"|"0  "|"0  "|"0  "|"653058497"
"10021972"|"25192"|"MIL - Excavations for Individual Fighting Position (DOD)"|0|"25192"|"MIL - Excavations for Individual Fighting Position (DOD)"|0|0|"Not limited"|0|"Not limited"|0|"Not limited"|0|"Not limited"|"0  "|"0  "|"0  "|"653058498"
"10021972"|"25193"|"MIL - Excavations for Vehicle Fighting Position (DOD)"|0|"25193"|"MIL - Excavations for Vehicle Fighting Position (DOD)"|0|1|"Very limited"|1|"Very limited"|1|"Very limited"|1|"Very limited"|"0  "|"0  "|"0  "|"653058499"
"10021972"|"25193"|"MIL - Excavations for Vehicle Fighting Position (DOD)"|1|"34343"|"Depth to Hard Bedrock 120 to 180cm"|1|1|"Depth to hard bedrock"|1|"Depth to hard bedrock"|1|"Depth to hard bedrock"|1|"Depth to hard bedrock"|"0  "|"0  "|"0  "|"653058500"
"10021972"|"25193"|"MIL - Excavations for Vehicle Fighting Position (DOD)"|2|"34345"|"Depth to Water Table 0 to 180cm"|1|0.689|"Depth to saturated zone"|0.689|"Depth to saturated zone"|0.689|"Depth to saturated zone"|0.689|"Depth to saturated zone"|"0  "|"0  "|"0  "|"653058501"
"10021972"|"25193"|"MIL - Excavations for Vehicle Fighting Position (DOD)"|3|"34344"|"Depth to Soft Bedrock 50 to 180cm"|1|0.601|"Depth to soft bedrock"|0.601|"Depth to soft bedrock"|0.601|"Depth to soft bedrock"|0.601|"Depth to soft bedrock"|"0  "|"0  "|"0  "|"653058502"
"10021972"|"25193"|"MIL - Excavations for Vehicle Fighting Position (DOD)"|4|"23768"|"Unstable Excavation Walls, revised"|1|0.01|"Unstable excavation walls"|0.01|"Unstable excavation walls"|0.01|"Unstable excavation walls"|0.01|"Unstable excavation walls"|"0  "|"0  "|"0  "|"653058503"
"10021972"|"25194"|"MIL - Helicopter Landing Zones (DOD)"|0|"25194"|"MIL - Helicopter Landing Zones (DOD)"|0|0|"Not limited"|0.02|"Somewhat limited"|0.02|"Somewhat limited"|0.4|"Somewhat limited"|"0  "|"0  "|"0  "|"653058504"
"10021972"|"25194"|"MIL - Helicopter Landing Zones (DOD)"|1|"25216"|"Slopes 3 to 8%"|1|0|"No slope limitation"|0.02|"Slope"|0.02|"Slope"|0.4|"Slope"|"0  "|"0  "|"0  "|"653058505"
"10021972"|"25195"|"MIL - Trafficability Veh. Type 1 1-pass wet season (DOD)"|0|"25195"|"MIL - Trafficability Veh. Type 1 1-pass wet season (DOD)"|0|0.45|"Poor"|0.45|"Poor"|0.45|"Poor"|0.45|"Poor"|"0  "|"0  "|"0  "|"653058506"
"10021972"|"25195"|"MIL - Trafficability Veh. Type 1 1-pass wet season (DOD)"|1|"25676"|"MIL - Slipperiness Veh. 1,2 wet season, Revised"|1|0.45|"Slippery"|0.45|"Slippery"|0.45|"Slippery"|0.45|"Slippery"|"0  "|"0  "|"0  "|"653058507"
"10021972"|"25195"|"MIL - Trafficability Veh. Type 1 1-pass wet season (DOD)"|2|"25689"|"MIL - Stickiness Veh. 1,2 wet season, Revised"|1|0.65|"Sticky"|0.65|"Sticky"|0.65|"Sticky"|0.65|"Sticky"|"0  "|"0  "|"0  "|"653058508"
"10021972"|"25195"|"MIL - Trafficability Veh. Type 1 1-pass wet season (DOD)"|3|"25660"|"MIL - Soil Strength Veh-1, VCI-1 wet season, Revised"|1|0.98|"Low strength"|0.98|"Low strength"|0.98|"Low strength"|0.98|"Low strength"|"0  "|"0  "|"0  "|"653058509"
"10021972"|"25195"|"MIL - Trafficability Veh. Type 1 1-pass wet season (DOD)"|4|"34614"|"MIL - Slope Military Vehicle Type 1 & 2"|1|0.995|"Slope"|0.998|"Slope"|0.998|"Slope"|1|"No slope limitation"|"0  "|"0  "|"0  "|"653058510"
"10021972"|"25196"|"MIL - Trafficability Veh. Type 1 50-passes wet season (DOD)"|0|"25196"|"MIL - Trafficability Veh. Type 1 50-passes wet season (DOD)"|0|0.45|"Poor"|0.45|"Poor"|0.45|"Poor"|0.45|"Poor"|"0  "|"0  "|"0  "|"653058511"
"10021972"|"25196"|"MIL - Trafficability Veh. Type 1 50-passes wet season (DOD)"|1|"25676"|"MIL - Slipperiness Veh. 1,2 wet season, Revised"|1|0.45|"Slippery"|0.45|"Slippery"|0.45|"Slippery"|0.45|"Slippery"|"0  "|"0  "|"0  "|"653058512"
"10021972"|"25196"|"MIL - Trafficability Veh. Type 1 50-passes wet season (DOD)"|2|"25689"|"MIL - Stickiness Veh. 1,2 wet season, Revised"|1|0.65|"Sticky"|0.65|"Sticky"|0.65|"Sticky"|0.65|"Sticky"|"0  "|"0  "|"0  "|"653058513"
"10021972"|"25196"|"MIL - Trafficability Veh. Type 1 50-passes wet season (DOD)"|3|"25661"|"MIL - Soil Strength Veh-1, VCI-50 wet season, Revised"|1|0.91|"Low strength"|0.91|"Low strength"|0.91|"Low strength"|0.91|"Low strength"|"0  "|"0  "|"0  "|"653058514"
"10021972"|"25196"|"MIL - Trafficability Veh. Type 1 50-passes wet season (DOD)"|4|"34614"|"MIL - Slope Military Vehicle Type 1 & 2"|1|0.995|"Slope"|0.998|"Slope"|0.998|"Slope"|1|"No slope limitation"|"0  "|"0  "|"0  "|"653058515"
"10021972"|"25197"|"MIL - Trafficability Veh. Type 1 dry season (DOD)"|0|"25197"|"MIL - Trafficability Veh. Type 1 dry season (DOD)"|0|0.85|"Good"|0.85|"Good"|0.85|"Good"|0.85|"Good"|"0  "|"0  "|"0  "|"653058516"
"10021972"|"25197"|"MIL - Trafficability Veh. Type 1 dry season (DOD)"|1|"25688"|"MIL - Stickiness Veh. 1,2 dry season, Revised"|1|0.85|"Sticky"|0.85|"Sticky"|0.85|"Sticky"|0.85|"Sticky"|"0  "|"0  "|"0  "|"653058517"
"10021972"|"25197"|"MIL - Trafficability Veh. Type 1 dry season (DOD)"|2|"34614"|"MIL - Slope Military Vehicle Type 1 & 2"|1|0.995|"Slope"|0.998|"Slope"|0.998|"Slope"|1|"No slope limitation"|"0  "|"0  "|"0  "|"653058518"
"10021972"|"25198"|"MIL - Trafficability Veh. Type 2 1-pass wet season (DOD)"|0|"25198"|"MIL - Trafficability Veh. Type 2 1-pass wet season (DOD)"|0|0.45|"Poor"|0.45|"Poor"|0.45|"Poor"|0.45|"Poor"|"0  "|"0  "|"0  "|"653085965"
"10021972"|"25198"|"MIL - Trafficability Veh. Type 2 1-pass wet season (DOD)"|1|"25676"|"MIL - Slipperiness Veh. 1,2 wet season, Revised"|1|0.45|"Slippery"|0.45|"Slippery"|0.45|"Slippery"|0.45|"Slippery"|"0  "|"0  "|"0  "|"653085966"
"10021972"|"25198"|"MIL - Trafficability Veh. Type 2 1-pass wet season (DOD)"|2|"25689"|"MIL - Stickiness Veh. 1,2 wet season, Revised"|1|0.65|"Sticky"|0.65|"Sticky"|0.65|"Sticky"|0.65|"Sticky"|"0  "|"0  "|"0  "|"653085967"
"10021972"|"25198"|"MIL - Trafficability Veh. Type 2 1-pass wet season (DOD)"|3|"25662"|"MIL - Soil Strength Veh-2, VCI-1 wet season, Revised"|1|0.97|"Low strength"|0.97|"Low strength"|0.97|"Low strength"|0.97|"Low strength"|"0  "|"0  "|"0  "|"653085968"
"10021972"|"25198"|"MIL - Trafficability Veh. Type 2 1-pass wet season (DOD)"|4|"34614"|"MIL - Slope Military Vehicle Type 1 & 2"|1|0.995|"Slope"|0.998|"Slope"|0.998|"Slope"|1|"No slope limitation"|"0  "|"0  "|"0  "|"653085969"
"10021972"|"25199"|"MIL - Trafficability Veh. Type 2 50-passes wet season (DOD)"|0|"25199"|"MIL - Trafficability Veh. Type 2 50-passes wet season (DOD)"|0|0.45|"Poor"|0.45|"Poor"|0.45|"Poor"|0.45|"Poor"|"0  "|"0  "|"0  "|"653085970"
"10021972"|"25199"|"MIL - Trafficability Veh. Type 2 50-passes wet season (DOD)"|1|"25676"|"MIL - Slipperiness Veh. 1,2 wet season, Revised"|1|0.45|"Slippery"|0.45|"Slippery"|0.45|"Slippery"|0.45|"Slippery"|"0  "|"0  "|"0  "|"653085971"
"10021972"|"25199"|"MIL - Trafficability Veh. Type 2 50-passes wet season (DOD)"|2|"25689"|"MIL - Stickiness Veh. 1,2 wet season, Revised"|1|0.65|"Sticky"|0.65|"Sticky"|0.65|"Sticky"|0.65|"Sticky"|"0  "|"0  "|"0  "|"653085972"
"10021972"|"25199"|"MIL - Trafficability Veh. Type 2 50-passes wet season (DOD)"|3|"25664"|"MIL - Soil Strength Veh-2, VCI-50 wet season, Revised"|1|0.84|"Low strength"|0.84|"Low strength"|0.84|"Low strength"|0.84|"Low strength"|"0  "|"0  "|"0  "|"653085973"
"10021972"|"25199"|"MIL - Trafficability Veh. Type 2 50-passes wet season (DOD)"|4|"34614"|"MIL - Slope Military Vehicle Type 1 & 2"|1|0.995|"Slope"|0.998|"Slope"|0.998|"Slope"|1|"No slope limitation"|"0  "|"0  "|"0  "|"653085974"
"10021972"|"25200"|"MIL - Trafficability Veh. Type 2 dry season (DOD)"|0|"25200"|"MIL - Trafficability Veh. Type 2 dry season (DOD)"|0|0.85|"Good"|0.85|"Good"|0.85|"Good"|0.85|"Good"|"0  "|"0  "|"0  "|"653085975"
"10021972"|"25200"|"MIL - Trafficability Veh. Type 2 dry season (DOD)"|1|"25688"|"MIL - Stickiness Veh. 1,2 dry season, Revised"|1|0.85|"Sticky"|0.85|"Sticky"|0.85|"Sticky"|0.85|"Sticky"|"0  "|"0  "|"0  "|"653085976"
"10021972"|"25200"|"MIL - Trafficability Veh. Type 2 dry season (DOD)"|2|"34614"|"MIL - Slope Military Vehicle Type 1 & 2"|1|0.995|"Slope"|0.998|"Slope"|0.998|"Slope"|1|"No slope limitation"|"0  "|"0  "|"0  "|"653085977"
"10021972"|"25201"|"MIL - Trafficability Veh. Type 3 1-pass wet season (DOD)"|0|"25201"|"MIL - Trafficability Veh. Type 3 1-pass wet season (DOD)"|0|0.85|"Good"|0.85|"Good"|0.85|"Good"|0.85|"Good"|"0  "|"0  "|"0  "|"653085978"
"10021972"|"25201"|"MIL - Trafficability Veh. Type 3 1-pass wet season (DOD)"|1|"25693"|"MIL - Stickiness Veh. 3,4 wet season, Revised"|1|0.85|"Sticky"|0.85|"Sticky"|0.85|"Sticky"|0.85|"Sticky"|"0  "|"0  "|"0  "|"653085979"
"10021972"|"25201"|"MIL - Trafficability Veh. Type 3 1-pass wet season (DOD)"|2|"25683"|"MIL - Slipperiness Veh. 3,4 wet season, Revised"|1|0.85|"Slippery"|0.85|"Slippery"|0.85|"Slippery"|0.85|"Slippery"|"0  "|"0  "|"0  "|"653085980"
"10021972"|"25201"|"MIL - Trafficability Veh. Type 3 1-pass wet season (DOD)"|3|"25663"|"MIL - Soil Strength Veh-3, VCI-1 wet season, Revised"|1|0.91|"Low strength"|0.91|"Low strength"|0.91|"Low strength"|0.91|"Low strength"|"0  "|"0  "|"0  "|"653085981"
"10021972"|"25201"|"MIL - Trafficability Veh. Type 3 1-pass wet season (DOD)"|4|"41913"|"MIL - Slope Military Vehicle Type 3, 4 & 5"|1|0.992|"Slope"|0.997|"Slope"|0.997|"Slope"|1|"No slope limitation"|"0  "|"0  "|"0  "|"653085982"
"10021972"|"25202"|"MIL - Trafficability Veh. Type 3 50-passes wet season (DOD)"|0|"25202"|"MIL - Trafficability Veh. Type 3 50-passes wet season (DOD)"|0|0.72|"Fair"|0.72|"Fair"|0.72|"Fair"|0.72|"Fair"|"0  "|"0  "|"0  "|"653085983"
"10021972"|"25202"|"MIL - Trafficability Veh. Type 3 50-passes wet season (DOD)"|1|"25665"|"MIL - Soil Strength Veh-3, VCI-50 wet season, Revised"|1|0.72|"Low strength"|0.72|"Low strength"|0.72|"Low strength"|0.72|"Low strength"|"0  "|"0  "|"0  "|"653085984"
"10021972"|"25202"|"MIL - Trafficability Veh. Type 3 50-passes wet season (DOD)"|2|"25693"|"MIL - Stickiness Veh. 3,4 wet season, Revised"|1|0.85|"Sticky"|0.85|"Sticky"|0.85|"Sticky"|0.85|"Sticky"|"0  "|"0  "|"0  "|"653085985"
"10021972"|"25202"|"MIL - Trafficability Veh. Type 3 50-passes wet season (DOD)"|3|"25683"|"MIL - Slipperiness Veh. 3,4 wet season, Revised"|1|0.85|"Slippery"|0.85|"Slippery"|0.85|"Slippery"|0.85|"Slippery"|"0  "|"0  "|"0  "|"653085986"
"10021972"|"25202"|"MIL - Trafficability Veh. Type 3 50-passes wet season (DOD)"|4|"41913"|"MIL - Slope Military Vehicle Type 3, 4 & 5"|1|0.992|"Slope"|0.997|"Slope"|0.997|"Slope"|1|"No slope limitation"|"0  "|"0  "|"0  "|"653085987"
"10021972"|"25203"|"MIL - Trafficability Veh. Type 3 dry season (DOD)"|0|"25203"|"MIL - Trafficability Veh. Type 3 dry season (DOD)"|0|0.85|"Good"|0.85|"Good"|0.85|"Good"|0.85|"Good"|"0  "|"0  "|"0  "|"653085988"
"10021972"|"25203"|"MIL - Trafficability Veh. Type 3 dry season (DOD)"|1|"25692"|"MIL - Stickiness Veh. 3,4 dry season, Revised"|1|0.85|"Sticky"|0.85|"Sticky"|0.85|"Sticky"|0.85|"Sticky"|"0  "|"0  "|"0  "|"653085989"
"10021972"|"25203"|"MIL - Trafficability Veh. Type 3 dry season (DOD)"|2|"41913"|"MIL - Slope Military Vehicle Type 3, 4 & 5"|1|0.992|"Slope"|0.997|"Slope"|0.997|"Slope"|1|"No slope limitation"|"0  "|"0  "|"0  "|"653085990"
"10021972"|"25204"|"MIL - Trafficability Veh. Type 4 1-pass wet season (DOD)"|0|"25204"|"MIL - Trafficability Veh. Type 4 1-pass wet season (DOD)"|0|0.85|"Good"|0.85|"Good"|0.85|"Good"|0.85|"Good"|"0  "|"0  "|"0  "|"653085991"
"10021972"|"25204"|"MIL - Trafficability Veh. Type 4 1-pass wet season (DOD)"|1|"25693"|"MIL - Stickiness Veh. 3,4 wet season, Revised"|1|0.85|"Sticky"|0.85|"Sticky"|0.85|"Sticky"|0.85|"Sticky"|"0  "|"0  "|"0  "|"653085992"
"10021972"|"25204"|"MIL - Trafficability Veh. Type 4 1-pass wet season (DOD)"|2|"25683"|"MIL - Slipperiness Veh. 3,4 wet season, Revised"|1|0.85|"Slippery"|0.85|"Slippery"|0.85|"Slippery"|0.85|"Slippery"|"0  "|"0  "|"0  "|"653085993"
"10021972"|"25204"|"MIL - Trafficability Veh. Type 4 1-pass wet season (DOD)"|3|"25666"|"MIL - Soil Strength Veh-4, VCI-1 wet season, Revised"|1|0.89|"Low strength"|0.89|"Low strength"|0.89|"Low strength"|0.89|"Low strength"|"0  "|"0  "|"0  "|"653085994"
"10021972"|"25204"|"MIL - Trafficability Veh. Type 4 1-pass wet season (DOD)"|4|"41913"|"MIL - Slope Military Vehicle Type 3, 4 & 5"|1|0.992|"Slope"|0.997|"Slope"|0.997|"Slope"|1|"No slope limitation"|"0  "|"0  "|"0  "|"653085995"
"10021972"|"25205"|"MIL - Trafficability Veh. Type 4 50-passes wet season (DOD)"|0|"25205"|"MIL - Trafficability Veh. Type 4 50-passes wet season (DOD)"|0|0.85|"Good"|0.85|"Good"|0.85|"Good"|0.85|"Good"|"0  "|"0  "|"0  "|"653085996"
"10021972"|"25205"|"MIL - Trafficability Veh. Type 4 50-passes wet season (DOD)"|1|"25668"|"MIL - Soil Strength Veh-4, VCI-50 wet season, Revised"|1|0.85|"Low strength"|0.85|"Low strength"|0.85|"Low strength"|0.85|"Low strength"|"0  "|"0  "|"0  "|"653085997"
"10021972"|"25205"|"MIL - Trafficability Veh. Type 4 50-passes wet season (DOD)"|2|"25693"|"MIL - Stickiness Veh. 3,4 wet season, Revised"|1|0.85|"Sticky"|0.85|"Sticky"|0.85|"Sticky"|0.85|"Sticky"|"0  "|"0  "|"0  "|"653085998"
"10021972"|"25205"|"MIL - Trafficability Veh. Type 4 50-passes wet season (DOD)"|3|"25683"|"MIL - Slipperiness Veh. 3,4 wet season, Revised"|1|0.85|"Slippery"|0.85|"Slippery"|0.85|"Slippery"|0.85|"Slippery"|"0  "|"0  "|"0  "|"653085999"
"10021972"|"25205"|"MIL - Trafficability Veh. Type 4 50-passes wet season (DOD)"|4|"41913"|"MIL - Slope Military Vehicle Type 3, 4 & 5"|1|0.992|"Slope"|0.997|"Slope"|0.997|"Slope"|1|"No slope limitation"|"0  "|"0  "|"0  "|"653086000"
"10021972"|"25206"|"MIL - Trafficability Veh. Type 4 dry season (DOD)"|0|"25206"|"MIL - Trafficability Veh. Type 4 dry season (DOD)"|0|0.85|"Good"|0.85|"Good"|0.85|"Good"|0.85|"Good"|"0  "|"0  "|"0  "|"653086001"
"10021972"|"25206"|"MIL - Trafficability Veh. Type 4 dry season (DOD)"|1|"25692"|"MIL - Stickiness Veh. 3,4 dry season, Revised"|1|0.85|"Sticky"|0.85|"Sticky"|0.85|"Sticky"|0.85|"Sticky"|"0  "|"0  "|"0  "|"653086002"
"10021972"|"25206"|"MIL - Trafficability Veh. Type 4 dry season (DOD)"|2|"41913"|"MIL - Slope Military Vehicle Type 3, 4 & 5"|1|0.992|"Slope"|0.997|"Slope"|0.997|"Slope"|1|"No slope limitation"|"0  "|"0  "|"0  "|"653086003"
"10021972"|"25207"|"MIL - Trafficability Veh. Type 5 1-pass wet season (DOD)"|0|"25207"|"MIL - Trafficability Veh. Type 5 1-pass wet season (DOD)"|0|0.65|"Fair"|0.65|"Fair"|0.65|"Fair"|0.65|"Fair"|"0  "|"0  "|"0  "|"653086004"
"10021972"|"25207"|"MIL - Trafficability Veh. Type 5 1-pass wet season (DOD)"|1|"25687"|"MIL - Slipperiness Veh. 5,6,7 wet season, Revised"|1|0.65|"Slippery"|0.65|"Slippery"|0.65|"Slippery"|0.65|"Slippery"|"0  "|"0  "|"0  "|"653086005"
"10021972"|"25207"|"MIL - Trafficability Veh. Type 5 1-pass wet season (DOD)"|2|"25667"|"MIL - Soil Strength Veh-5, VCI-1 wet season, Revised"|1|0.93|"High strength"|0.93|"High strength"|0.93|"High strength"|0.93|"High strength"|"0  "|"0  "|"0  "|"653086006"
"10021972"|"25207"|"MIL - Trafficability Veh. Type 5 1-pass wet season (DOD)"|3|"41913"|"MIL - Slope Military Vehicle Type 3, 4 & 5"|1|0.992|"Slope"|0.997|"Slope"|0.997|"Slope"|1|"No slope limitation"|"0  "|"0  "|"0  "|"653086007"
"10021972"|"25208"|"MIL - Trafficability Veh. Type 5 50-passes wet season (DOD)"|0|"25208"|"MIL - Trafficability Veh. Type 5 50-passes wet season (DOD)"|0|0.65|"Fair"|0.65|"Fair"|0.65|"Fair"|0.65|"Fair"|"0  "|"0  "|"0  "|"653086008"
"10021972"|"25208"|"MIL - Trafficability Veh. Type 5 50-passes wet season (DOD)"|1|"25687"|"MIL - Slipperiness Veh. 5,6,7 wet season, Revised"|1|0.65|"Slippery"|0.65|"Slippery"|0.65|"Slippery"|0.65|"Slippery"|"0  "|"0  "|"0  "|"653086009"
"10021972"|"25208"|"MIL - Trafficability Veh. Type 5 50-passes wet season (DOD)"|2|"25669"|"MIL - Soil Strength Veh-5, VCI-50 wet season, Revised"|1|0.95|"Low strength"|0.95|"Low strength"|0.95|"Low strength"|0.95|"Low strength"|"0  "|"0  "|"0  "|"653086010"
"10021972"|"25208"|"MIL - Trafficability Veh. Type 5 50-passes wet season (DOD)"|3|"41913"|"MIL - Slope Military Vehicle Type 3, 4 & 5"|1|0.992|"Slope"|0.997|"Slope"|0.997|"Slope"|1|"No slope limitation"|"0  "|"0  "|"0  "|"653086011"
"10021972"|"25209"|"MIL - Trafficability Veh. Type 5 dry season (DOD)"|0|"25209"|"MIL - Trafficability Veh. Type 5 dry season (DOD)"|0|0.85|"Good"|0.85|"Good"|0.85|"Good"|0.85|"Good"|"0  "|"0  "|"0  "|"653086012"
"10021972"|"25209"|"MIL - Trafficability Veh. Type 5 dry season (DOD)"|1|"25694"|"MIL - Stickiness Veh. 5,6,7 dry season, Revised"|1|0.85|"Sticky"|0.85|"Sticky"|0.85|"Sticky"|0.85|"Sticky"|"0  "|"0  "|"0  "|"653086013"
"10021972"|"25209"|"MIL - Trafficability Veh. Type 5 dry season (DOD)"|2|"41913"|"MIL - Slope Military Vehicle Type 3, 4 & 5"|1|0.992|"Slope"|0.997|"Slope"|0.997|"Slope"|1|"No slope limitation"|"0  "|"0  "|"0  "|"653086014"
"10021972"|"25210"|"MIL - Trafficability Veh. Type 6 1-pass wet season (DOD)"|0|"25210"|"MIL - Trafficability Veh. Type 6 1-pass wet season (DOD)"|0|0.65|"Fair"|0.65|"Fair"|0.65|"Fair"|0.65|"Fair"|"0  "|"0  "|"0  "|"653086015"
"10021972"|"25210"|"MIL - Trafficability Veh. Type 6 1-pass wet season (DOD)"|1|"25687"|"MIL - Slipperiness Veh. 5,6,7 wet season, Revised"|1|0.65|"Slippery"|0.65|"Slippery"|0.65|"Slippery"|0.65|"Slippery"|"0  "|"0  "|"0  "|"653086016"
"10021972"|"25210"|"MIL - Trafficability Veh. Type 6 1-pass wet season (DOD)"|2|"25671"|"MIL - Soil Strength Veh-6, VCI-1 wet season, Revised"|1|0.88|"Low strength"|0.88|"Low strength"|0.88|"Low strength"|0.88|"Low strength"|"0  "|"0  "|"0  "|"653086017"
"10021972"|"25210"|"MIL - Trafficability Veh. Type 6 1-pass wet season (DOD)"|3|"41914"|"MIL - Slope Military Vehicle Type 6 (NSSC)"|1|0.959|"Slope"|0.984|"Slope"|0.984|"Slope"|0.998|"Slope"|"0  "|"0  "|"0  "|"653086018"
"10021972"|"25211"|"MIL - Trafficability Veh. Type 6 50-passes wet season (DOD)"|0|"25211"|"MIL - Trafficability Veh. Type 6 50-passes wet season (DOD)"|0|0.48|"Poor"|0.48|"Poor"|0.48|"Poor"|0.48|"Poor"|"0  "|"0  "|"0  "|"653086019"
"10021972"|"25211"|"MIL - Trafficability Veh. Type 6 50-passes wet season (DOD)"|1|"25672"|"MIL - Soil Strength Veh-6, VCI-50 wet season, Revised"|1|0.48|"Low strength"|0.48|"Low strength"|0.48|"Low strength"|0.48|"Low strength"|"0  "|"0  "|"0  "|"653086020"
"10021972"|"25211"|"MIL - Trafficability Veh. Type 6 50-passes wet season (DOD)"|2|"25687"|"MIL - Slipperiness Veh. 5,6,7 wet season, Revised"|1|0.65|"Slippery"|0.65|"Slippery"|0.65|"Slippery"|0.65|"Slippery"|"0  "|"0  "|"0  "|"653086021"
"10021972"|"25211"|"MIL - Trafficability Veh. Type 6 50-passes wet season (DOD)"|3|"41914"|"MIL - Slope Military Vehicle Type 6 (NSSC)"|1|0.959|"Slope"|0.984|"Slope"|0.984|"Slope"|0.998|"Slope"|"0  "|"0  "|"0  "|"653086022"
"10021972"|"25212"|"MIL - Trafficability Veh. Type 6 dry season (DOD)"|0|"25212"|"MIL - Trafficability Veh. Type 6 dry season (DOD)"|0|0.85|"Good"|0.85|"Good"|0.85|"Good"|0.85|"Good"|"0  "|"0  "|"0  "|"653086023"
"10021972"|"25212"|"MIL - Trafficability Veh. Type 6 dry season (DOD)"|1|"25694"|"MIL - Stickiness Veh. 5,6,7 dry season, Revised"|1|0.85|"Sticky"|0.85|"Sticky"|0.85|"Sticky"|0.85|"Sticky"|"0  "|"0  "|"0  "|"653086024"
"10021972"|"25212"|"MIL - Trafficability Veh. Type 6 dry season (DOD)"|2|"41914"|"MIL - Slope Military Vehicle Type 6 (NSSC)"|1|0.959|"Slope"|0.984|"Slope"|0.984|"Slope"|0.998|"Slope"|"0  "|"0  "|"0  "|"653086025"
"10021972"|"25213"|"MIL - Trafficability Veh. Type 7 1-pass wet season (DOD)"|0|"25213"|"MIL - Trafficability Veh. Type 7 1-pass wet season (DOD)"|0|0.65|"Fair"|0.65|"Fair"|0.65|"Fair"|0.65|"Fair"|"0  "|"0  "|"0  "|"653086026"
"10021972"|"25213"|"MIL - Trafficability Veh. Type 7 1-pass wet season (DOD)"|1|"25687"|"MIL - Slipperiness Veh. 5,6,7 wet season, Revised"|1|0.65|"Slippery"|0.65|"Slippery"|0.65|"Slippery"|0.65|"Slippery"|"0  "|"0  "|"0  "|"653086027"
"10021972"|"25213"|"MIL - Trafficability Veh. Type 7 1-pass wet season (DOD)"|2|"25673"|"MIL - Soil Strength Veh-7, VCI-1 wet season, Revised"|1|0.82|"Low strength"|0.82|"Low strength"|0.82|"Low strength"|0.82|"Low strength"|"0  "|"0  "|"0  "|"653086028"
"10021972"|"25213"|"MIL - Trafficability Veh. Type 7 1-pass wet season (DOD)"|3|"41915"|"MIL - Slope Military Vehicle Type 7 (NSSC)"|1|0.92|"Slope"|0.969|"Slope"|0.969|"Slope"|0.997|"Slope"|"0  "|"0  "|"0  "|"653086029"
"10021972"|"25214"|"MIL - Trafficability Veh. Type 7 50-passes wet season (DOD)"|0|"25214"|"MIL - Trafficability Veh. Type 7 50-passes wet season (DOD)"|0|0.46|"Poor"|0.46|"Poor"|0.46|"Poor"|0.46|"Poor"|"0  "|"0  "|"0  "|"653086030"
"10021972"|"25214"|"MIL - Trafficability Veh. Type 7 50-passes wet season (DOD)"|1|"25674"|"MIL - Soil Strength Veh-7, VCI-50 wet season, Revised"|1|0.46|"Low strength"|0.46|"Low strength"|0.46|"Low strength"|0.46|"Low strength"|"0  "|"0  "|"0  "|"653086031"
"10021972"|"25214"|"MIL - Trafficability Veh. Type 7 50-passes wet season (DOD)"|2|"25687"|"MIL - Slipperiness Veh. 5,6,7 wet season, Revised"|1|0.65|"Slippery"|0.65|"Slippery"|0.65|"Slippery"|0.65|"Slippery"|"0  "|"0  "|"0  "|"653086032"
"10021972"|"25214"|"MIL - Trafficability Veh. Type 7 50-passes wet season (DOD)"|3|"41915"|"MIL - Slope Military Vehicle Type 7 (NSSC)"|1|0.92|"Slope"|0.969|"Slope"|0.969|"Slope"|0.997|"Slope"|"0  "|"0  "|"0  "|"653086033"
"10021972"|"25215"|"MIL - Trafficability Veh. Type 7 dry season (DOD)"|0|"25215"|"MIL - Trafficability Veh. Type 7 dry season (DOD)"|0|0.92|"Excellent"|0.969|"Excellent"|0.969|"Excellent"|0.997|"Excellent"|"0  "|"0  "|"0  "|"653086034"
"10021972"|"25215"|"MIL - Trafficability Veh. Type 7 dry season (DOD)"|1|"41915"|"MIL - Slope Military Vehicle Type 7 (NSSC)"|1|0.92|"Slope"|0.969|"Slope"|0.969|"Slope"|0.997|"Slope"|"0  "|"0  "|"0  "|"653086035"
"10021972"|"34170"|"NCCPI - National Commodity Crop Productivity Index (Ver 2.0)"|0|"34170"|"NCCPI - National Commodity Crop Productivity Index (Ver 2.0)"|0|0.235|"Moderately low inherent productivity"|0.358|"Moderately low inherent productivity"|0.358|"Moderately low inherent productivity"|0.413|"Moderate inherent productivity"|"0  "|"0  "|"0  "|"653086036"
"10021972"|"34170"|"NCCPI - National Commodity Crop Productivity Index (Ver 2.0)"|1|"37149"|"NCCPI - NCCPI Small Grains Submodel (II)"|1|0.103|"Small grains"|0.131|"Small grains"|0.131|"Small grains"|0.149|"Small grains"|"0  "|"0  "|"0  "|"653086037"
"10021972"|"34170"|"NCCPI - National Commodity Crop Productivity Index (Ver 2.0)"|2|"33998"|"NCCPI - NCCPI Corn and Soybeans Submodel (II)"|1|0.23|"Corn and soybeans"|0.286|"Corn and soybeans"|0.286|"Corn and soybeans"|0.352|"Corn and soybeans"|"0  "|"0  "|"0  "|"653086038"
"10021972"|"34170"|"NCCPI - National Commodity Crop Productivity Index (Ver 2.0)"|3|"37150"|"NCCPI - NCCPI Cotton Submodel (II)"|1|0.235|"Cotton"|0.358|"Cotton"|0.358|"Cotton"|0.413|"Cotton"|"0  "|"0  "|"0  "|"653086039"
"10021972"|"1404"|"URB/REC - Camp Areas"|0|"1404"|"URB/REC - Camp Areas"|0|0.033|"Somewhat limited"|0.033|"Somewhat limited"|0.033|"Somewhat limited"|0.033|"Somewhat limited"|"0  "|"0  "|"0  "|"653086040"
"10021972"|"1404"|"URB/REC - Camp Areas"|1|"343"|"Wet, Ground Water Near the Surface (45 -75cm)"|1|0.033|"Depth to saturated zone"|0.033|"Depth to saturated zone"|0.033|"Depth to saturated zone"|0.033|"Depth to saturated zone"|"0  "|"0  "|"0  "|"653086041"
"10021972"|"1404"|"URB/REC - Camp Areas"|2|"23660"|"Dust PM10 and PM2.5 Generation"|1|0.027|"Dusty"|0.027|"Dusty"|0.027|"Dusty"|0.027|"Dusty"|"0  "|"0  "|"0  "|"653086042"
"10021972"|"10018"|"URB/REC - Off-Road Motorcycle Trails"|0|"10018"|"URB/REC - Off-Road Motorcycle Trails"|0|0.027|"Somewhat limited"|0.027|"Somewhat limited"|0.027|"Somewhat limited"|0.027|"Somewhat limited"|"0  "|"0  "|"0  "|"653086043"
"10021972"|"10018"|"URB/REC - Off-Road Motorcycle Trails"|1|"23660"|"Dust PM10 and PM2.5 Generation"|1|0.027|"Dusty"|0.027|"Dusty"|0.027|"Dusty"|0.027|"Dusty"|"0  "|"0  "|"0  "|"653086044"
"10021972"|"1406"|"URB/REC - Paths and Trails"|0|"1406"|"URB/REC - Paths and Trails"|0|0.027|"Somewhat limited"|0.027|"Somewhat limited"|0.027|"Somewhat limited"|0.027|"Somewhat limited"|"0  "|"0  "|"0  "|"653086045"
"10021972"|"1406"|"URB/REC - Paths and Trails"|1|"23660"|"Dust PM10 and PM2.5 Generation"|1|0.027|"Dusty"|0.027|"Dusty"|0.027|"Dusty"|0.027|"Dusty"|"0  "|"0  "|"0  "|"653086046"
"10021972"|"1405"|"URB/REC - Picnic Areas"|0|"1405"|"URB/REC - Picnic Areas"|0|0.027|"Somewhat limited"|0.027|"Somewhat limited"|0.027|"Somewhat limited"|0.027|"Somewhat limited"|"0  "|"0  "|"0  "|"653086047"
"10021972"|"1405"|"URB/REC - Picnic Areas"|1|"23660"|"Dust PM10 and PM2.5 Generation"|1|0.027|"Dusty"|0.027|"Dusty"|0.027|"Dusty"|0.027|"Dusty"|"0  "|"0  "|"0  "|"653086048"
"10021972"|"1405"|"URB/REC - Picnic Areas"|2|"401"|"Wet, Ground Water Near the Surface (30 - 75cm)"|1|0.015|"Depth to saturated zone"|0.015|"Depth to saturated zone"|0.015|"Depth to saturated zone"|0.015|"Depth to saturated zone"|"0  "|"0  "|"0  "|"653086049"
"10021972"|"1411"|"URB/REC - Playgrounds"|0|"1411"|"URB/REC - Playgrounds"|0|0.033|"Somewhat limited"|0.151|"Somewhat limited"|0.151|"Somewhat limited"|1|"Very limited"|"0  "|"0  "|"0  "|"653086050"
"10021972"|"1411"|"URB/REC - Playgrounds"|1|"10628"|"Slope 2 to 6%"|1|0|"No slope limitation"|0.151|"Slope"|0.151|"Slope"|0.875|"Slope"|"0  "|"0  "|"0  "|"653086051"
"10021972"|"1411"|"URB/REC - Playgrounds"|2|"10630"|"Shallow to Bedrock mod by Slope"|1|0|"No bedrock depth limitation"|0.065|"Depth to bedrock"|0.065|"Depth to bedrock"|1|"Depth to bedrock"|"0  "|"0  "|"0  "|"653086052"
"10021972"|"1411"|"URB/REC - Playgrounds"|3|"343"|"Wet, Ground Water Near the Surface (45 -75cm)"|1|0.033|"Depth to saturated zone"|0.033|"Depth to saturated zone"|0.033|"Depth to saturated zone"|0.033|"Depth to saturated zone"|"0  "|"0  "|"0  "|"653086053"
"10021972"|"1411"|"URB/REC - Playgrounds"|4|"23660"|"Dust PM10 and PM2.5 Generation"|1|0.027|"Dusty"|0.027|"Dusty"|0.027|"Dusty"|0.027|"Dusty"|"0  "|"0  "|"0  "|"653086054"
"10021972"|"10954"|"WMS - Embankments, Dikes, and Levees"|0|"10954"|"WMS - Embankments, Dikes, and Levees"|0|0.932|"Somewhat limited"|0.932|"Somewhat limited"|0.932|"Somewhat limited"|0.932|"Somewhat limited"|"0  "|"0  "|"0  "|"653086055"
"10021972"|"10954"|"WMS - Embankments, Dikes, and Levees"|1|"200"|"Wet, Ground Water Near the Surface (60 - 120cm)"|1|0.932|"Depth to saturated zone"|0.932|"Depth to saturated zone"|0.932|"Depth to saturated zone"|0.932|"Depth to saturated zone"|"0  "|"0  "|"0  "|"653086056"
"10021972"|"10954"|"WMS - Embankments, Dikes, and Levees"|2|"23642"|"Depth to Restrictive Layer < 150cm (60"") revised"|1|0.663|"Thin layer"|0.663|"Thin layer"|0.663|"Thin layer"|0.663|"Thin layer"|"0  "|"0  "|"0  "|"653086057"
"10021972"|"10954"|"WMS - Embankments, Dikes, and Levees"|3|"23635"|"Piping  (revised)"|1|0|"Low piping potential"|0.5|"Piping"|0.5|"Piping"|0.5|"Piping"|"0  "|"0  "|"0  "|"653086058"
"10021972"|"10954"|"WMS - Embankments, Dikes, and Levees"|4|"23660"|"Dust PM10 and PM2.5 Generation"|1|0.027|"Dusty"|0.027|"Dusty"|0.027|"Dusty"|0.027|"Dusty"|"0  "|"0  "|"0  "|"653086059"
"10021972"|"10887"|"WMS - Excavated Ponds (Aquifer-fed)"|0|"10887"|"WMS - Excavated Ponds (Aquifer-fed)"|0|1|"Very limited"|1|"Very limited"|1|"Very limited"|1|"Very limited"|"0  "|"0  "|"0  "|"653086060"
"10021972"|"10887"|"WMS - Excavated Ponds (Aquifer-fed)"|1|"10986"|"Deep to Apparent Water Table"|1|1|"Depth to water"|1|"Depth to water"|1|"Depth to water"|1|"Depth to water"|"0  "|"0  "|"0  "|"653086061"
"10021972"|"23580"|"WMS - Irrigation, General"|0|"23580"|"WMS - Irrigation, General"|0|0.707|"Somewhat limited"|1|"Very limited"|1|"Very limited"|1|"Very limited"|"0  "|"0  "|"0  "|"653086062"
"10021972"|"23580"|"WMS - Irrigation, General"|1|"23614"|"WMS - Seepage, Ksat Max; 14 to 44um/sec, 0-150cm (PAN)"|1|0|"No seepage limitation"|1|"Seepage"|1|"Seepage"|1|"Seepage"|"0  "|"0  "|"0  "|"653086063"
"10021972"|"23580"|"WMS - Irrigation, General"|2|"23592"|"WMS - Depth to Water Table 60-90cm, in growing season (PAN)"|1|0.142|"Depth to saturated zone"|0.731|"Depth to saturated zone"|0.731|"Depth to saturated zone"|1|"Depth to saturated zone"|"0  "|"0  "|"0  "|"653086064"
"10021972"|"23580"|"WMS - Irrigation, General"|3|"23613"|"Ksat Minimum; 0.14 to 1.4um/sec; 0 to 50cm"|1|0.707|"Rapid water movement"|0.707|"Rapid water movement"|0.707|"Rapid water movement"|0.707|"Rapid water movement"|"0  "|"0  "|"0  "|"653086065"
"10021972"|"23580"|"WMS - Irrigation, General"|4|"23590"|"WMS - Depth to Soft Bedrock 50 to 150cm"|1|0.664|"Depth to soft bedrock"|0.664|"Depth to soft bedrock"|0.664|"Depth to soft bedrock"|0.664|"Depth to soft bedrock"|"0  "|"0  "|"0  "|"653086066"
"10021972"|"23580"|"WMS - Irrigation, General"|5|"23595"|"WMS - Droughty (7.5 to 18.0 AWC) 0 to 150cm (PAN)"|1|0.009|"Low water holding capacity"|0.266|"Low water holding capacity"|0.266|"Low water holding capacity"|0.771|"Low water holding capacity"|"0  "|"0  "|"0  "|"653086067"
"10021972"|"23576"|"WMS - Irrigation, Micro (above ground)"|0|"23576"|"WMS - Irrigation, Micro (above ground)"|0|0.142|"Somewhat limited"|1|"Very limited"|1|"Very limited"|1|"Very limited"|"0  "|"0  "|"0  "|"653096021"
"10021972"|"23576"|"WMS - Irrigation, Micro (above ground)"|1|"23615"|"WMS - Seepage, Ksat Max; 21.2 to 44um/sec 0-100cm (PAN)"|1|0|"No seepage limitation"|1|"Seepage"|1|"Seepage"|1|"Seepage"|"0  "|"0  "|"0  "|"653096022"
"10021972"|"23576"|"WMS - Irrigation, Micro (above ground)"|2|"23592"|"WMS - Depth to Water Table 60-90cm, in growing season (PAN)"|1|0.142|"Depth to saturated zone"|0.731|"Depth to saturated zone"|0.731|"Depth to saturated zone"|1|"Depth to saturated zone"|"0  "|"0  "|"0  "|"653096023"
"10021972"|"23576"|"WMS - Irrigation, Micro (above ground)"|3|"23589"|"WMS - Depth to Soft Bedrock 50 to 100cm (PAN)"|1|0.065|"Depth to soft bedrock"|0.065|"Depth to soft bedrock"|0.065|"Depth to soft bedrock"|0.065|"Depth to soft bedrock"|"0  "|"0  "|"0  "|"653096024"
"10021972"|"23577"|"WMS - Irrigation, Micro (subsurface drip)"|0|"23577"|"WMS - Irrigation, Micro (subsurface drip)"|0|0.142|"Somewhat limited"|1|"Very limited"|1|"Very limited"|1|"Very limited"|"0  "|"0  "|"0  "|"653096025"
"10021972"|"23577"|"WMS - Irrigation, Micro (subsurface drip)"|1|"23615"|"WMS - Seepage, Ksat Max; 21.2 to 44um/sec 0-100cm (PAN)"|1|0|"No seepage limitation"|1|"Seepage"|1|"Seepage"|1|"Seepage"|"0  "|"0  "|"0  "|"653096026"
"10021972"|"23577"|"WMS - Irrigation, Micro (subsurface drip)"|2|"23592"|"WMS - Depth to Water Table 60-90cm, in growing season (PAN)"|1|0.142|"Depth to saturated zone"|0.731|"Depth to saturated zone"|0.731|"Depth to saturated zone"|1|"Depth to saturated zone"|"0  "|"0  "|"0  "|"653096027"
"10021972"|"23577"|"WMS - Irrigation, Micro (subsurface drip)"|3|"23589"|"WMS - Depth to Soft Bedrock 50 to 100cm (PAN)"|1|0.065|"Depth to soft bedrock"|0.065|"Depth to soft bedrock"|0.065|"Depth to soft bedrock"|0.065|"Depth to soft bedrock"|"0  "|"0  "|"0  "|"653096028"
"10021972"|"23578"|"WMS - Irrigation, Sprinkler (close spaced outlet drops)"|0|"23578"|"WMS - Irrigation, Sprinkler (close spaced outlet drops)"|0|0.142|"Somewhat limited"|0.731|"Somewhat limited"|0.731|"Somewhat limited"|1|"Very limited"|"0  "|"0  "|"0  "|"653096029"
"10021972"|"23578"|"WMS - Irrigation, Sprinkler (close spaced outlet drops)"|1|"23592"|"WMS - Depth to Water Table 60-90cm, in growing season (PAN)"|1|0.142|"Depth to saturated zone"|0.731|"Depth to saturated zone"|0.731|"Depth to saturated zone"|1|"Depth to saturated zone"|"0  "|"0  "|"0  "|"653096030"
"10021972"|"23578"|"WMS - Irrigation, Sprinkler (close spaced outlet drops)"|2|"23596"|"WMS - Slopes 1 to 5% (PAN)"|1|0|"No slope limitation"|0.524|"Slope"|0.524|"Slope"|0.999|"Slope"|"0  "|"0  "|"0  "|"653096031"
"10021972"|"23578"|"WMS - Irrigation, Sprinkler (close spaced outlet drops)"|3|"23589"|"WMS - Depth to Soft Bedrock 50 to 100cm (PAN)"|1|0.065|"Depth to soft bedrock"|0.065|"Depth to soft bedrock"|0.065|"Depth to soft bedrock"|0.065|"Depth to soft bedrock"|"0  "|"0  "|"0  "|"653096032"
"10021972"|"23579"|"WMS - Irrigation, Sprinkler (general)"|0|"23579"|"WMS - Irrigation, Sprinkler (general)"|0|0.142|"Somewhat limited"|0.731|"Somewhat limited"|0.731|"Somewhat limited"|1|"Very limited"|"0  "|"0  "|"0  "|"653096033"
"10021972"|"23579"|"WMS - Irrigation, Sprinkler (general)"|1|"23592"|"WMS - Depth to Water Table 60-90cm, in growing season (PAN)"|1|0.142|"Depth to saturated zone"|0.731|"Depth to saturated zone"|0.731|"Depth to saturated zone"|1|"Depth to saturated zone"|"0  "|"0  "|"0  "|"653096034"
"10021972"|"23579"|"WMS - Irrigation, Sprinkler (general)"|2|"23589"|"WMS - Depth to Soft Bedrock 50 to 100cm (PAN)"|1|0.065|"Depth to soft bedrock"|0.065|"Depth to soft bedrock"|0.065|"Depth to soft bedrock"|0.065|"Depth to soft bedrock"|"0  "|"0  "|"0  "|"653096035"
"10021972"|"23575"|"WMS - Irrigation, Surface (graded)"|0|"23575"|"WMS - Irrigation, Surface (graded)"|0|0.707|"Somewhat limited"|1|"Very limited"|1|"Very limited"|1|"Very limited"|"0  "|"0  "|"0  "|"653096036"
"10021972"|"23575"|"WMS - Irrigation, Surface (graded)"|1|"23597"|"WMS - Slopes 1 to 3% (PAN)"|1|0|"No slope limitation"|1|"Slope"|1|"Slope"|1|"Slope"|"0  "|"0  "|"0  "|"653096037"
"10021972"|"23575"|"WMS - Irrigation, Surface (graded)"|2|"23614"|"WMS - Seepage, Ksat Max; 14 to 44um/sec, 0-150cm (PAN)"|1|0|"No seepage limitation"|1|"Seepage"|1|"Seepage"|1|"Seepage"|"0  "|"0  "|"0  "|"653096038"
"10021972"|"23575"|"WMS - Irrigation, Surface (graded)"|3|"23592"|"WMS - Depth to Water Table 60-90cm, in growing season (PAN)"|1|0.142|"Depth to saturated zone"|0.731|"Depth to saturated zone"|0.731|"Depth to saturated zone"|1|"Depth to saturated zone"|"0  "|"0  "|"0  "|"653096039"
"10021972"|"23575"|"WMS - Irrigation, Surface (graded)"|4|"23613"|"Ksat Minimum; 0.14 to 1.4um/sec; 0 to 50cm"|1|0.707|"Rapid water movement"|0.707|"Rapid water movement"|0.707|"Rapid water movement"|0.707|"Rapid water movement"|"0  "|"0  "|"0  "|"653096040"
"10021972"|"23575"|"WMS - Irrigation, Surface (graded)"|5|"23590"|"WMS - Depth to Soft Bedrock 50 to 150cm"|1|0.664|"Depth to soft bedrock"|0.664|"Depth to soft bedrock"|0.664|"Depth to soft bedrock"|0.664|"Depth to soft bedrock"|"0  "|"0  "|"0  "|"653096041"
"10021972"|"23574"|"WMS - Irrigation, Surface (level)"|0|"23574"|"WMS - Irrigation, Surface (level)"|0|0.707|"Somewhat limited"|1|"Very limited"|1|"Very limited"|1|"Very limited"|"0  "|"0  "|"0  "|"653096042"
"10021972"|"23574"|"WMS - Irrigation, Surface (level)"|1|"23599"|"WMS - Slopes >2%"|1|0|"No slope limitation"|1|"Slope"|1|"Slope"|1|"Slope"|"0  "|"0  "|"0  "|"653096043"
"10021972"|"23574"|"WMS - Irrigation, Surface (level)"|2|"23614"|"WMS - Seepage, Ksat Max; 14 to 44um/sec, 0-150cm (PAN)"|1|0|"No seepage limitation"|1|"Seepage"|1|"Seepage"|1|"Seepage"|"0  "|"0  "|"0  "|"653096044"
"10021972"|"23574"|"WMS - Irrigation, Surface (level)"|3|"23592"|"WMS - Depth to Water Table 60-90cm, in growing season (PAN)"|1|0.142|"Depth to saturated zone"|0.731|"Depth to saturated zone"|0.731|"Depth to saturated zone"|1|"Depth to saturated zone"|"0  "|"0  "|"0  "|"653096045"
"10021972"|"23574"|"WMS - Irrigation, Surface (level)"|4|"23613"|"Ksat Minimum; 0.14 to 1.4um/sec; 0 to 50cm"|1|0.707|"Rapid water movement"|0.707|"Rapid water movement"|0.707|"Rapid water movement"|0.707|"Rapid water movement"|"0  "|"0  "|"0  "|"653096046"
"10021972"|"23574"|"WMS - Irrigation, Surface (level)"|5|"23590"|"WMS - Depth to Soft Bedrock 50 to 150cm"|1|0.664|"Depth to soft bedrock"|0.664|"Depth to soft bedrock"|0.664|"Depth to soft bedrock"|0.664|"Depth to soft bedrock"|"0  "|"0  "|"0  "|"653096047"
"10021972"|"978"|"WMS - Pond Reservoir Area"|0|"978"|"WMS - Pond Reservoir Area"|0|0.421|"Somewhat limited"|0.724|"Somewhat limited"|0.724|"Somewhat limited"|1|"Very limited"|"0  "|"0  "|"0  "|"653096048"
"10021972"|"978"|"WMS - Pond Reservoir Area"|1|"986"|"Seepage 50 - 180cm (20-72"")"|1|0.124|"Seepage"|0.724|"Seepage"|0.724|"Seepage"|1|"Seepage"|"0  "|"0  "|"0  "|"653096049"
"10021972"|"978"|"WMS - Pond Reservoir Area"|2|"11244"|"Shallow to Bedrock (hard or soft)"|1|0.421|"Depth to bedrock"|0.421|"Depth to bedrock"|0.421|"Depth to bedrock"|0.421|"Depth to bedrock"|"0  "|"0  "|"0  "|"653096050"
"10021972"|"978"|"WMS - Pond Reservoir Area"|3|"21927"|"Slope 3 to 8 percent"|1|0|"Slope not limiting"|0.001|"Slope"|0.001|"Slope"|0.32|"Slope"|"0  "|"0  "|"0  "|"653096051"
"10021972"|"37173"|"WMS - Subsurface Water Management, Outflow Quality"|0|"37173"|"WMS - Subsurface Water Management, Outflow Quality"|0|0.878|"Somewhat limited"|0.878|"Somewhat limited"|0.878|"Somewhat limited"|0.878|"Somewhat limited"|"0  "|"0  "|"0  "|"653096052"
"10021972"|"37173"|"WMS - Subsurface Water Management, Outflow Quality"|1|"37174"|"WMS - Pesticide and Nutrient Movement"|1|0.878|"Pesticide and nutrient movement"|0.878|"Pesticide and nutrient movement"|0.878|"Pesticide and nutrient movement"|0.878|"Pesticide and nutrient movement"|"0  "|"0  "|"0  "|"653096053"
"10021972"|"37167"|"WMS - Subsurface Water Management, System Installation"|0|"37167"|"WMS - Subsurface Water Management, System Installation"|0|0.998|"Somewhat limited"|0.998|"Somewhat limited"|0.998|"Somewhat limited"|0.998|"Somewhat limited"|"0  "|"0  "|"0  "|"653096054"
"10021972"|"37167"|"WMS - Subsurface Water Management, System Installation"|1|"37169"|"WMS - Depth to Soft Bedrock 90 to 125cm"|1|0.998|"Depth to soft bedrock"|0.998|"Depth to soft bedrock"|0.998|"Depth to soft bedrock"|0.998|"Depth to soft bedrock"|"0  "|"0  "|"0  "|"653096055"
"10021972"|"37167"|"WMS - Subsurface Water Management, System Installation"|2|"19329"|"Unstable Excavation Walls"|1|0.01|"Unstable excavation walls"|0.01|"Unstable excavation walls"|0.01|"Unstable excavation walls"|0.01|"Unstable excavation walls"|"0  "|"0  "|"0  "|"653096056"
"10021972"|"37161"|"WMS - Subsurface Water Management, System Performance"|0|"37161"|"WMS - Subsurface Water Management, System Performance"|0|0.994|"Somewhat limited"|0.994|"Somewhat limited"|0.994|"Somewhat limited"|0.994|"Somewhat limited"|"0  "|"0  "|"0  "|"653096057"
"10021972"|"37161"|"WMS - Subsurface Water Management, System Performance"|1|"37165"|"Sand Available for Sedimentation 20 to 50%"|1|0.994|"Clogging of tiles with sand"|0.994|"Clogging of tiles with sand"|0.994|"Clogging of tiles with sand"|0.994|"Clogging of tiles with sand"|"0  "|"0  "|"0  "|"653096058"
"10021972"|"37179"|"WMS - Surface Water Management, System"|0|"37179"|"WMS - Surface Water Management, System"|0|0|"Not limited"|0.002|"Somewhat limited"|0.002|"Somewhat limited"|1|"Very limited"|"0  "|"0  "|"0  "|"653096059"
"10021972"|"37179"|"WMS - Surface Water Management, System"|1|"37183"|"Slope 3 to 6%"|1|0|"Slope"|0.002|"Slope"|0.002|"Slope"|0.778|"Slope"|"0  "|"0  "|"0  "|"653096060"
"10021974"|"24388"|"AWM - Irrigation Disposal of Wastewater"|0|"24388"|"AWM - Irrigation Disposal of Wastewater"|0|1|"Very limited"|1|"Very limited"|1|"Very limited"|1|"Very limited"|"0  "|"0  "|"0  "|"653003104"
"10021974"|"24388"|"AWM - Irrigation Disposal of Wastewater"|1|"200"|"Wet, Ground Water Near the Surface (60 - 120cm)"|1|1|"Depth to saturated zone"|1|"Depth to saturated zone"|1|"Depth to saturated zone"|1|"Depth to saturated zone"|"0  "|"0  "|"0  "|"653003105"
"10021974"|"24388"|"AWM - Irrigation Disposal of Wastewater"|2|"202"|"Percolation (1 - 4 um/sec) 0 to 60 Inches"|1|0.962|"Slow water movement"|1|"Slow water movement"|1|"Slow water movement"|1|"Slow water movement"|"0  "|"0  "|"0  "|"653003106"
"10021974"|"24388"|"AWM - Irrigation Disposal of Wastewater"|3|"219"|"Stony, Surface Layer Fragments > 25 cm (10 inches)"|1|0.374|"Large stones on the surface"|0.998|"Large stones on the surface"|0.998|"Large stones on the surface"|1|"Large stones on the surface"|"0  "|"0  "|"0  "|"653003107"
"10021974"|"24388"|"AWM - Irrigation Disposal of Wastewater"|4|"224"|"Droughty, AWC 0 to 150cm"|1|0.416|"Droughty"|0.88|"Droughty"|0.88|"Droughty"|1|"Droughty"|"0  "|"0  "|"0  "|"653003108"
"10021974"|"24388"|"AWM - Irrigation Disposal of Wastewater"|5|"240"|"Slope 2.9 to > 8% surface"|1|0|"No steepness limitation"|0.68|"Too steep for surface application"|0.68|"Too steep for surface application"|1|"Too steep for surface application"|"0  "|"0  "|"0  "|"653003109"
"10021974"|"235"|"AWM - Land Application of Municipal Sewage Sludge"|0|"235"|"AWM - Land Application of Municipal Sewage Sludge"|0|1|"Very limited"|1|"Very limited"|1|"Very limited"|1|"Very limited"|"0  "|"0  "|"0  "|"653006616"
"10021974"|"235"|"AWM - Land Application of Municipal Sewage Sludge"|1|"200"|"Wet, Ground Water Near the Surface (60 - 120cm)"|1|1|"Depth to saturated zone"|1|"Depth to saturated zone"|1|"Depth to saturated zone"|1|"Depth to saturated zone"|"0  "|"0  "|"0  "|"653006617"
"10021974"|"235"|"AWM - Land Application of Municipal Sewage Sludge"|2|"202"|"Percolation (1 - 4 um/sec) 0 to 60 Inches"|1|0.962|"Slow water movement"|1|"Slow water movement"|1|"Slow water movement"|1|"Slow water movement"|"0  "|"0  "|"0  "|"653006618"
"10021974"|"235"|"AWM - Land Application of Municipal Sewage Sludge"|3|"219"|"Stony, Surface Layer Fragments > 25 cm (10 inches)"|1|0.374|"Large stones on the surface"|0.998|"Large stones on the surface"|0.998|"Large stones on the surface"|1|"Large stones on the surface"|"0  "|"0  "|"0  "|"653006619"
"10021974"|"235"|"AWM - Land Application of Municipal Sewage Sludge"|4|"224"|"Droughty, AWC 0 to 150cm"|1|0.416|"Droughty"|0.88|"Droughty"|0.88|"Droughty"|1|"Droughty"|"0  "|"0  "|"0  "|"653006620"
"10021974"|"235"|"AWM - Land Application of Municipal Sewage Sludge"|5|"197"|"Shallow to Bedrock 50 - 100 cm"|1|0|"No bedrock depth limitation"|0.647|"Depth to bedrock"|0.647|"Depth to bedrock"|0.999|"Depth to bedrock"|"0  "|"0  "|"0  "|"653006621"
"10021974"|"205"|"AWM - Manure and Food Processing Waste"|0|"205"|"AWM - Manure and Food Processing Waste"|0|1|"Very limited"|1|"Very limited"|1|"Very limited"|1|"Very limited"|"0  "|"0  "|"0  "|"653010334"
"10021974"|"205"|"AWM - Manure and Food Processing Waste"|1|"10265"|"Percolation < 2 um/sec to 60 Inches"|1|1|"Slow water movement"|1|"Slow water movement"|1|"Slow water movement"|1|"Slow water movement"|"0  "|"0  "|"0  "|"653010335"
"10021974"|"205"|"AWM - Manure and Food Processing Waste"|2|"200"|"Wet, Ground Water Near the Surface (60 - 120cm)"|1|1|"Depth to saturated zone"|1|"Depth to saturated zone"|1|"Depth to saturated zone"|1|"Depth to saturated zone"|"0  "|"0  "|"0  "|"653010336"
"10021974"|"205"|"AWM - Manure and Food Processing Waste"|3|"219"|"Stony, Surface Layer Fragments > 25 cm (10 inches)"|1|0.374|"Large stones on the surface"|0.998|"Large stones on the surface"|0.998|"Large stones on the surface"|1|"Large stones on the surface"|"0  "|"0  "|"0  "|"653010337"
"10021974"|"205"|"AWM - Manure and Food Processing Waste"|4|"224"|"Droughty, AWC 0 to 150cm"|1|0.416|"Droughty"|0.88|"Droughty"|0.88|"Droughty"|1|"Droughty"|"0  "|"0  "|"0  "|"653010338"
"10021974"|"205"|"AWM - Manure and Food Processing Waste"|5|"197"|"Shallow to Bedrock 50 - 100 cm"|1|0|"No bedrock depth limitation"|0.647|"Depth to bedrock"|0.647|"Depth to bedrock"|0.999|"Depth to bedrock"|"0  "|"0  "|"0  "|"653010339"
"10021974"|"258"|"AWM - Overland Flow Process Treatment of Wastewater"|0|"258"|"AWM - Overland Flow Process Treatment of Wastewater"|0|1|"Very limited"|1|"Very limited"|1|"Very limited"|1|"Very limited"|"0  "|"0  "|"0  "|"653010340"
"10021974"|"258"|"AWM - Overland Flow Process Treatment of Wastewater"|1|"255"|"Seepage Limitation (1 - 4 um/sec) Surface Layer"|1|1|"Seepage"|1|"Seepage"|1|"Seepage"|1|"Seepage"|"0  "|"0  "|"0  "|"653010341"
"10021974"|"258"|"AWM - Overland Flow Process Treatment of Wastewater"|2|"200"|"Wet, Ground Water Near the Surface (60 - 120cm)"|1|1|"Depth to saturated zone"|1|"Depth to saturated zone"|1|"Depth to saturated zone"|1|"Depth to saturated zone"|"0  "|"0  "|"0  "|"653010342"
"10021974"|"258"|"AWM - Overland Flow Process Treatment of Wastewater"|3|"250"|"Shallow to Bedrock 100 - 150 cm"|1|0.997|"Depth to bedrock"|1|"Depth to bedrock"|1|"Depth to bedrock"|1|"Depth to bedrock"|"0  "|"0  "|"0  "|"653010343"
"10021974"|"258"|"AWM - Overland Flow Process Treatment of Wastewater"|4|"236"|"Surface Reaction (pH 5 to 6.5)"|1|0|"No acidity limitation"|0.423|"Too acid"|0.423|"Too acid"|0.989|"Too acid"|"0  "|"0  "|"0  "|"653010344"
"10021974"|"258"|"AWM - Overland Flow Process Treatment of Wastewater"|5|"10261"|"Stony, Fragments > 25 cm Wt. Ave. to 40"""|1|0|"No stoniness limitation"|0.028|"Stone content"|0.028|"Stone content"|0.526|"Stone content"|"0  "|"0  "|"0  "|"653010345"
"10021974"|"238"|"AWM - Rapid Infiltration Disposal of Wastewater"|0|"238"|"AWM - Rapid Infiltration Disposal of Wastewater"|0|1|"Very limited"|1|"Very limited"|1|"Very limited"|1|"Very limited"|"0  "|"0  "|"0  "|"653010346"
"10021974"|"238"|"AWM - Rapid Infiltration Disposal of Wastewater"|1|"289"|"Percolation (10 - 40 um/sec) 0 to 60 Inches"|1|1|"Slow water movement"|1|"Slow water movement"|1|"Slow water movement"|1|"Slow water movement"|"0  "|"0  "|"0  "|"653010347"
"10021974"|"238"|"AWM - Rapid Infiltration Disposal of Wastewater"|2|"290"|"Wet, Ground Water Within 180 cm of the Surface"|1|1|"Depth to saturated zone"|1|"Depth to saturated zone"|1|"Depth to saturated zone"|1|"Depth to saturated zone"|"0  "|"0  "|"0  "|"653010348"
"10021974"|"238"|"AWM - Rapid Infiltration Disposal of Wastewater"|3|"291"|"Shallow to Bedrock < 200cm"|1|1|"Depth to bedrock"|1|"Depth to bedrock"|1|"Depth to bedrock"|1|"Depth to bedrock"|"0  "|"0  "|"0  "|"653010349"
"10021974"|"238"|"AWM - Rapid Infiltration Disposal of Wastewater"|4|"288"|"Sloping 3.9 to > 8%"|1|0|"No slope limitation"|0.5|"Slope"|0.5|"Slope"|1|"Slope"|"0  "|"0  "|"0  "|"653010350"
"10021974"|"238"|"AWM - Rapid Infiltration Disposal of Wastewater"|5|"295"|"Stony, Fragments > 25 cm Wt. Ave. to 72"""|1|0|"No stoniness limitation"|0.028|"Stone content"|0.028|"Stone content"|0.526|"Stone content"|"0  "|"0  "|"0  "|"653010351"
"10021974"|"254"|"AWM - Slow Rate Process Treatment of Wastewater"|0|"254"|"AWM - Slow Rate Process Treatment of Wastewater"|0|1|"Very limited"|1|"Very limited"|1|"Very limited"|1|"Very limited"|"0  "|"0  "|"0  "|"653010352"
"10021974"|"254"|"AWM - Slow Rate Process Treatment of Wastewater"|1|"200"|"Wet, Ground Water Near the Surface (60 - 120cm)"|1|1|"Depth to saturated zone"|1|"Depth to saturated zone"|1|"Depth to saturated zone"|1|"Depth to saturated zone"|"0  "|"0  "|"0  "|"653010353"
"10021974"|"254"|"AWM - Slow Rate Process Treatment of Wastewater"|2|"250"|"Shallow to Bedrock 100 - 150 cm"|1|0.997|"Depth to bedrock"|1|"Depth to bedrock"|1|"Depth to bedrock"|1|"Depth to bedrock"|"0  "|"0  "|"0  "|"653010354"
"10021974"|"254"|"AWM - Slow Rate Process Treatment of Wastewater"|3|"219"|"Stony, Surface Layer Fragments > 25 cm (10 inches)"|1|0.374|"Large stones on the surface"|0.998|"Large stones on the surface"|0.998|"Large stones on the surface"|1|"Large stones on the surface"|"0  "|"0  "|"0  "|"653010355"
"10021974"|"254"|"AWM - Slow Rate Process Treatment of Wastewater"|4|"251"|"Percolation (.4 - 4 um/sec) 0 to 60 Inches"|1|0.841|"Slow water movement"|0.985|"Slow water movement"|0.985|"Slow water movement"|1|"Slow water movement"|"0  "|"0  "|"0  "|"653010356"
"10021974"|"254"|"AWM - Slow Rate Process Treatment of Wastewater"|5|"240"|"Slope 2.9 to > 8% surface"|1|0|"No steepness limitation"|0.68|"Too steep for surface application"|0.68|"Too steep for surface application"|1|"Too steep for surface application"|"0  "|"0  "|"0  "|"653010357"
"10021974"|"21013"|"DHS - Catastrophic Mortality, Large Animal Disposal, Pit"|0|"21013"|"DHS - Catastrophic Mortality, Large Animal Disposal, Pit"|0|1|"Very limited"|1|"Very limited"|1|"Very limited"|1|"Very limited"|"0  "|"0  "|"0  "|"653024047"
"10021974"|"21013"|"DHS - Catastrophic Mortality, Large Animal Disposal, Pit"|1|"19895"|"Ground Water Within 200 cm of the Surface"|1|1|"Wetness"|1|"Wetness"|1|"Wetness"|1|"Wetness"|"0  "|"0  "|"0  "|"653024048"
"10021974"|"21013"|"DHS - Catastrophic Mortality, Large Animal Disposal, Pit"|2|"34167"|"Shallow to Hard Bedrock < 200cm"|1|1|"Depth to bedrock"|1|"Depth to bedrock"|1|"Depth to bedrock"|1|"Depth to bedrock"|"0  "|"0  "|"0  "|"653024049"
"10021974"|"21013"|"DHS - Catastrophic Mortality, Large Animal Disposal, Pit"|3|"20280"|"Rock Outcrop"|1|1|"Rock outcrop"|1|"Rock outcrop"|1|"Rock outcrop"|1|"Rock outcrop"|"0  "|"0  "|"0  "|"653024050"
"10021974"|"21013"|"DHS - Catastrophic Mortality, Large Animal Disposal, Pit"|4|"18822"|"Large Fragments in Surface Layer"|1|0.374|"Stoniness"|0.998|"Too stony"|0.998|"Too stony"|1|"Too stony"|"0  "|"0  "|"0  "|"653024051"
"10021974"|"21013"|"DHS - Catastrophic Mortality, Large Animal Disposal, Pit"|5|"25796"|"Unstable Excavation Walls, Catastrophic Events"|1|0.01|"Unstable excavation walls"|0.51|"Unstable excavation walls"|0.51|"Unstable excavation walls"|1|"Unstable excavation walls"|"0  "|"0  "|"0  "|"653024052"
"10021974"|"21014"|"DHS - Catastrophic Mortality, Large Animal Disposal, Trench"|0|"21014"|"DHS - Catastrophic Mortality, Large Animal Disposal, Trench"|0|1|"Very limited"|1|"Very limited"|1|"Very limited"|1|"Very limited"|"0  "|"0  "|"0  "|"653024053"
"10021974"|"21014"|"DHS - Catastrophic Mortality, Large Animal Disposal, Trench"|1|"19895"|"Ground Water Within 200 cm of the Surface"|1|1|"Wetness"|1|"Wetness"|1|"Wetness"|1|"Wetness"|"0  "|"0  "|"0  "|"653024054"
"10021974"|"21014"|"DHS - Catastrophic Mortality, Large Animal Disposal, Trench"|2|"34167"|"Shallow to Hard Bedrock < 200cm"|1|1|"Depth to bedrock"|1|"Depth to bedrock"|1|"Depth to bedrock"|1|"Depth to bedrock"|"0  "|"0  "|"0  "|"653024055"
"10021974"|"21014"|"DHS - Catastrophic Mortality, Large Animal Disposal, Trench"|3|"20280"|"Rock Outcrop"|1|1|"Rock outcrop"|1|"Rock outcrop"|1|"Rock outcrop"|1|"Rock outcrop"|"0  "|"0  "|"0  "|"653024056"
"10021974"|"21014"|"DHS - Catastrophic Mortality, Large Animal Disposal, Trench"|4|"18822"|"Large Fragments in Surface Layer"|1|0.374|"Stoniness"|0.998|"Too stony"|0.998|"Too stony"|1|"Too stony"|"0  "|"0  "|"0  "|"653024057"
"10021974"|"21014"|"DHS - Catastrophic Mortality, Large Animal Disposal, Trench"|5|"25796"|"Unstable Excavation Walls, Catastrophic Events"|1|0.01|"Unstable excavation walls"|0.51|"Unstable excavation walls"|0.51|"Unstable excavation walls"|1|"Unstable excavation walls"|"0  "|"0  "|"0  "|"653024058"
"10021974"|"20799"|"DHS - Potential for Radioactive Bioaccumulation"|0|"20799"|"DHS - Potential for Radioactive Bioaccumulation"|0|0|"Very low bioaccumulation potential"|0.002|"Low bioaccumulation potential"|0.002|"Low bioaccumulation potential"|0.033|"Low bioaccumulation potential"|"0  "|"0  "|"0  "|"653024059"
"10021974"|"20799"|"DHS - Potential for Radioactive Bioaccumulation"|1|"20818"|"Bioaccumulation Material Gain Potential"|1|0|"Does not gain bioavailable material"|0|"Does not gain bioavailable material"|0|"Does not gain bioavailable material"|0.001|"Gains bioavailable material"|"0  "|"0  "|"0  "|"653024060"
"10021974"|"20799"|"DHS - Potential for Radioactive Bioaccumulation"|2|"20866"|"Bioaccumulation Sorption"|1|0|"Bioavailability low due to CEC, pH, or organic sorption"|0.001|"Bioavailability due to CEC, pH, or organic sorption"|0.001|"Bioavailability due to CEC, pH, or organic sorption"|0.032|"Bioavailability high due to low CEC, pH, or organic sorption"|"0  "|"0  "|"0  "|"653024061"
"10021974"|"20791"|"DHS - Potential for Radioactive Sequestration"|0|"20791"|"DHS - Potential for Radioactive Sequestration"|0|0.999|"High sequestration potential"|0.967|"High sequestration potential"|0.967|"High sequestration potential"|0.979|"High sequestration potential"|"0  "|"0  "|"0  "|"653024062"
"10021974"|"20791"|"DHS - Potential for Radioactive Sequestration"|1|"20814"|"Sequestration Clay Content"|1|1|"Adsorption by clay"|0.969|"Adsorption by clay"|0.969|"Adsorption by clay"|0.035|"Adsorption by clay"|"0  "|"0  "|"0  "|"653024063"
"10021974"|"20791"|"DHS - Potential for Radioactive Sequestration"|2|"20793"|"Sequestration Organic Surface"|1|0.501|"Sequestration due to fertility effects"|0.968|"Sequestration due to fertility effects"|0.968|"Sequestration due to fertility effects"|0.983|"Sequestration due to fertility effects"|"0  "|"0  "|"0  "|"653024064"
"10021974"|"20791"|"DHS - Potential for Radioactive Sequestration"|3|"20817"|"Sequestration Material Loss Potential"|1|0.001|"Loses material"|0.002|"Loses material"|0.002|"Loses material"|0.004|"Loses material"|"0  "|"0  "|"0  "|"653024065"
"10021974"|"20309"|"DHS - Rubble and Debris Disposal, Large-Scale Event"|0|"20309"|"DHS - Rubble and Debris Disposal, Large-Scale Event"|0|1|"Severely limited"|1|"Severely limited"|1|"Severely limited"|1|"Severely limited"|"0  "|"0  "|"0  "|"653024066"
"10021974"|"20309"|"DHS - Rubble and Debris Disposal, Large-Scale Event"|1|"19895"|"Ground Water Within 200 cm of the Surface"|1|1|"Wetness"|1|"Wetness"|1|"Wetness"|1|"Wetness"|"0  "|"0  "|"0  "|"653024067"
"10021974"|"20309"|"DHS - Rubble and Debris Disposal, Large-Scale Event"|2|"291"|"Shallow to Bedrock < 200cm"|1|1|"Depth to bedrock"|1|"Depth to bedrock"|1|"Depth to bedrock"|1|"Depth to bedrock"|"0  "|"0  "|"0  "|"653024068"
"10021974"|"20309"|"DHS - Rubble and Debris Disposal, Large-Scale Event"|3|"20280"|"Rock Outcrop"|1|1|"Rock outcrop"|1|"Rock outcrop"|1|"Rock outcrop"|1|"Rock outcrop"|"0  "|"0  "|"0  "|"653024069"
"10021974"|"20309"|"DHS - Rubble and Debris Disposal, Large-Scale Event"|4|"18822"|"Large Fragments in Surface Layer"|1|0.374|"Stoniness"|0.998|"Too stony"|0.998|"Too stony"|1|"Too stony"|"0  "|"0  "|"0  "|"653024070"
"10021974"|"20309"|"DHS - Rubble and Debris Disposal, Large-Scale Event"|5|"25796"|"Unstable Excavation Walls, Catastrophic Events"|1|0.01|"Unstable excavation walls"|0.51|"Unstable excavation walls"|0.51|"Unstable excavation walls"|1|"Unstable excavation walls"|"0  "|"0  "|"0  "|"653024071"
"10021974"|"20468"|"DHS - Site for Composting Facility - Subsurface"|0|"20468"|"DHS - Site for Composting Facility - Subsurface"|0|1|"Very limited"|1|"Very limited"|1|"Very limited"|1|"Very limited"|"0  "|"0  "|"0  "|"653024072"
"10021974"|"20468"|"DHS - Site for Composting Facility - Subsurface"|1|"20465"|"Depth to Saturation (100-200cm)"|1|1|"Wetness"|1|"Wetness"|1|"Wetness"|1|"Wetness"|"0  "|"0  "|"0  "|"653024073"
"10021974"|"20468"|"DHS - Site for Composting Facility - Subsurface"|2|"20280"|"Rock Outcrop"|1|1|"Rock outcrop"|1|"Rock outcrop"|1|"Rock outcrop"|1|"Rock outcrop"|"0  "|"0  "|"0  "|"653024074"
"10021974"|"20468"|"DHS - Site for Composting Facility - Subsurface"|3|"291"|"Shallow to Bedrock < 200cm"|1|1|"Depth to bedrock"|1|"Depth to bedrock"|1|"Depth to bedrock"|1|"Depth to bedrock"|"0  "|"0  "|"0  "|"653024075"
"10021974"|"20468"|"DHS - Site for Composting Facility - Subsurface"|4|"25796"|"Unstable Excavation Walls, Catastrophic Events"|1|0.01|"Unstable excavation walls"|0.51|"Unstable excavation walls"|0.51|"Unstable excavation walls"|1|"Unstable excavation walls"|"0  "|"0  "|"0  "|"653024076"
"10021974"|"20468"|"DHS - Site for Composting Facility - Subsurface"|5|"20487"|"Precipitation"|1|0|"Favorable precipitation"|0.025|"Low precipitation"|0.025|"Low precipitation"|0.041|"Low precipitation"|"0  "|"0  "|"0  "|"653024077"
"10021974"|"20461"|"DHS - Site for Composting Facility - Surface"|0|"20461"|"DHS - Site for Composting Facility - Surface"|0|1|"Very limited"|1|"Very limited"|1|"Very limited"|1|"Very limited"|"0  "|"0  "|"0  "|"653024078"
"10021974"|"20461"|"DHS - Site for Composting Facility - Surface"|1|"20467"|"Soil Strength (AASHTO Group Index, 25-100cm)"|1|1|"Low strength"|1|"Low strength"|1|"Low strength"|1|"Low strength"|"0  "|"0  "|"0  "|"653024079"
"10021974"|"20461"|"DHS - Site for Composting Facility - Surface"|2|"20465"|"Depth to Saturation (100-200cm)"|1|1|"Wetness"|1|"Wetness"|1|"Wetness"|1|"Wetness"|"0  "|"0  "|"0  "|"653024080"
"10021974"|"20461"|"DHS - Site for Composting Facility - Surface"|3|"20463"|"Fragments >=250 mm in Surface Layer (5 to 15%)"|1|0.376|"Large stone content"|0.998|"Large stone content"|0.998|"Large stone content"|1|"Large stones"|"0  "|"0  "|"0  "|"653024081"
"10021974"|"20461"|"DHS - Site for Composting Facility - Surface"|4|"20466"|"Slope 3 to 8 percent, Limitation"|1|0|"Slope not limiting"|0.6|"Slope"|0.6|"Slope"|1|"Slope"|"0  "|"0  "|"0  "|"653024082"
"10021974"|"20461"|"DHS - Site for Composting Facility - Surface"|5|"20487"|"Precipitation"|1|0|"Favorable precipitation"|0.025|"Low precipitation"|0.025|"Low precipitation"|0.041|"Low precipitation"|"0  "|"0  "|"0  "|"653024083"
"10021974"|"20382"|"DHS - Suitability for Clay Liner Material"|0|"20382"|"DHS - Suitability for Clay Liner Material"|0|0|"Poor"|0|"Poor"|0|"Poor"|0|"Poor"|"0  "|"0  "|"0  "|"653024084"
"10021974"|"20382"|"DHS - Suitability for Clay Liner Material"|1|"20388"|"Depth to Saturation"|1|0|"Wetness"|0|"Wetness"|0|"Wetness"|0|"Wetness"|"0  "|"0  "|"0  "|"653024085"
"10021974"|"20382"|"DHS - Suitability for Clay Liner Material"|2|"20379"|"Mineral Soil Thickness"|1|0.061|"Layer thickness 50-170cm"|0.061|"Layer thickness 50-170cm"|0.061|"Layer thickness 50-170cm"|0.061|"Layer thickness 50-170cm"|"0  "|"0  "|"0  "|"653024086"
"10021974"|"20382"|"DHS - Suitability for Clay Liner Material"|3|"20387"|"Slope 3 to 8 percent, suitability"|1|0|"Slope"|0.4|"Slope"|0.4|"Slope"|1|"Slope favorable"|"0  "|"0  "|"0  "|"653024087"
"10021974"|"20382"|"DHS - Suitability for Clay Liner Material"|4|"20446"|"Area Reclaim Subrule"|1|0|"Area reclaim difficult"|0.564|"Area reclaim difficulty"|0.564|"Area reclaim difficulty"|0.858|"Area reclaim difficulty"|"0  "|"0  "|"0  "|"653024088"
"10021974"|"20382"|"DHS - Suitability for Clay Liner Material"|5|"20506"|"Hard to Pack Subrule"|1|0.115|"Hard to pack"|0.667|"Hard to pack"|0.667|"Hard to pack"|1|"Not hard to pack"|"0  "|"0  "|"0  "|"653024089"
"10021974"|"20472"|"DHS - Suitability for Composting Medium and Final Cover"|0|"20472"|"DHS - Suitability for Composting Medium and Final Cover"|0|0|"Poor"|0|"Poor"|0|"Poor"|0|"Poor"|"0  "|"0  "|"0  "|"653037711"
"10021974"|"20472"|"DHS - Suitability for Composting Medium and Final Cover"|1|"20474"|"Clay and OM Content WTD_AVG to 100cm"|1|0|"Too clayey"|0|"Too clayey"|0|"Too clayey"|0|"Too clayey"|"0  "|"0  "|"0  "|"653037712"
"10021974"|"20472"|"DHS - Suitability for Composting Medium and Final Cover"|2|"20476"|"Gravel and Rocks WTD_AVG to 100cm"|1|0|"Rock fragments"|0|"Rock fragments"|0|"Rock fragments"|0|"Rock fragments"|"0  "|"0  "|"0  "|"653037713"
"10021974"|"20472"|"DHS - Suitability for Composting Medium and Final Cover"|3|"10344"|"Wet, Ground Water Near the Surface (30 - 90cm)"|1|0.142|"Wetness"|0.142|"Wetness"|0.142|"Wetness"|0.142|"Wetness"|"0  "|"0  "|"0  "|"653037714"
"10021974"|"20472"|"DHS - Suitability for Composting Medium and Final Cover"|4|"10515"|"Not Shallow to Bedrock 50 - 100 cm"|1|0.001|"Depth to bedrock"|0.353|"Depth to bedrock"|0.353|"Depth to bedrock"|1|"No bedrock depth limitation"|"0  "|"0  "|"0  "|"653037715"
"10021974"|"10324"|"ENG - Construction Materials; Gravel Source"|0|"10324"|"ENG - Construction Materials; Gravel Source"|0|0|"Poor"|0|"Poor"|0|"Poor"|0|"Poor"|"0  "|"0  "|"0  "|"653037716"
"10021974"|"10324"|"ENG - Construction Materials; Gravel Source"|1|"22954"|"Gravel Bottom Layer, Cemented"|1|0|"Bottom layer"|0|"Bottom layer"|0|"Bottom layer"|0|"Bottom layer"|"0  "|"0  "|"0  "|"653037717"
"10021974"|"10324"|"ENG - Construction Materials; Gravel Source"|2|"22955"|"Gravel Thickest Layer, Cemented"|1|0|"Thickest layer"|0|"Thickest layer"|0|"Thickest layer"|0|"Thickest layer"|"0  "|"0  "|"0  "|"653037718"
"10021974"|"10514"|"ENG - Construction Materials; Reclamation"|0|"10514"|"ENG - Construction Materials; Reclamation"|0|0|"Poor"|0|"Poor"|0|"Poor"|0.584|"Fair"|"0  "|"0  "|"0  "|"653037719"
"10021974"|"10514"|"ENG - Construction Materials; Reclamation"|1|"20945"|"Clay Content Thickest Layer to 40 inches, revised"|1|0|"Too clayey"|0|"Too clayey"|0|"Too clayey"|0.711|"Too clayey"|"0  "|"0  "|"0  "|"653037720"
"10021974"|"10514"|"ENG - Construction Materials; Reclamation"|2|"10530"|"Not Droughty, AWC 0 to 150cm"|1|0|"Droughty"|0.12|"Droughty"|0.12|"Droughty"|0.584|"Droughty"|"0  "|"0  "|"0  "|"653037721"
"10021974"|"10514"|"ENG - Construction Materials; Reclamation"|3|"10515"|"Not Shallow to Bedrock 50 - 100 cm"|1|0.001|"Depth to bedrock"|0.353|"Depth to bedrock"|0.353|"Depth to bedrock"|1|"No bedrock depth limitation"|"0  "|"0  "|"0  "|"653037722"
"10021974"|"10514"|"ENG - Construction Materials; Reclamation"|4|"10367"|"pH Minimum (acid)"|1|0.5|"Too acid"|0.843|"Too acid"|0.843|"Too acid"|1|"No acidity limitation"|"0  "|"0  "|"0  "|"653037723"
"10021974"|"10514"|"ENG - Construction Materials; Reclamation"|5|"10470"|"Organic Matter < 1% to a Depth of 72 inches"|1|0.5|"Low content of organic matter"|0.875|"Low content of organic matter"|0.875|"Low content of organic matter"|1|"No organic matter limitation"|"0  "|"0  "|"0  "|"653037724"
"10021974"|"10028"|"ENG - Construction Materials; Roadfill"|0|"10028"|"ENG - Construction Materials; Roadfill"|0|0|"Poor"|0|"Poor"|0|"Poor"|0|"Poor"|"0  "|"0  "|"0  "|"653037725"
"10021974"|"10028"|"ENG - Construction Materials; Roadfill"|1|"10029"|"Low Strength (AASHTO GIN in depth or Restriction)"|1|0|"Low strength"|0|"Low strength"|0|"Low strength"|0|"Low strength"|"0  "|"0  "|"0  "|"653037726"
"10021974"|"10028"|"ENG - Construction Materials; Roadfill"|2|"10508"|"Not Shallow to Bedrock 100 - 150 cm"|1|0|"Depth to bedrock"|0|"Depth to bedrock"|0|"Depth to bedrock"|0.003|"Depth to bedrock"|"0  "|"0  "|"0  "|"653037727"
"10021974"|"10028"|"ENG - Construction Materials; Roadfill"|3|"10511"|"Low Shrink-Swell (25 to 150cm or Restrictive Layer) Wt_Ave"|1|0.001|"Shrink-swell"|0.125|"Shrink-swell"|0.125|"Shrink-swell"|0.498|"Shrink-swell"|"0  "|"0  "|"0  "|"653037728"
"10021974"|"10028"|"ENG - Construction Materials; Roadfill"|4|"10344"|"Wet, Ground Water Near the Surface (30 - 90cm)"|1|0.142|"Wetness"|0.142|"Wetness"|0.142|"Wetness"|0.142|"Wetness"|"0  "|"0  "|"0  "|"653037729"
"10021974"|"10028"|"ENG - Construction Materials; Roadfill"|5|"23779"|"Dust PM10 and PM2.5 Generation, Suitability"|1|0.783|"Dusty"|0.783|"Dusty"|0.783|"Dusty"|0.783|"Dusty"|"0  "|"0  "|"0  "|"653037730"
"10021974"|"10332"|"ENG - Construction Materials; Sand Source"|0|"10332"|"ENG - Construction Materials; Sand Source"|0|0|"Poor"|0|"Poor"|0|"Poor"|0|"Poor"|"0  "|"0  "|"0  "|"653037731"
"10021974"|"10332"|"ENG - Construction Materials; Sand Source"|1|"23704"|"Sand Bottom Layer (revised)"|1|0|"Bottom layer"|0|"Bottom layer"|0|"Bottom layer"|0|"Bottom layer"|"0  "|"0  "|"0  "|"653037732"
"10021974"|"10332"|"ENG - Construction Materials; Sand Source"|2|"21969"|"Sand Thickest Layer (revised)"|1|0|"Thickest layer"|0|"Thickest layer"|0|"Thickest layer"|0|"Thickest layer"|"0  "|"0  "|"0  "|"653037733"
"10021974"|"10345"|"ENG - Construction Materials; Topsoil"|0|"10345"|"ENG - Construction Materials; Topsoil"|0|0|"Poor"|0|"Poor"|0|"Poor"|0.142|"Fair"|"0  "|"0  "|"0  "|"653037734"
"10021974"|"10345"|"ENG - Construction Materials; Topsoil"|1|"20948"|"Clay and OM Content Thickest Layer to 40 inches, revised"|1|0|"Too clayey"|0|"Too clayey"|0|"Too clayey"|0.629|"Too clayey"|"0  "|"0  "|"0  "|"653037735"
"10021974"|"10345"|"ENG - Construction Materials; Topsoil"|2|"10344"|"Wet, Ground Water Near the Surface (30 - 90cm)"|1|0.142|"Wetness"|0.142|"Wetness"|0.142|"Wetness"|0.142|"Wetness"|"0  "|"0  "|"0  "|"653037736"
"10021974"|"10345"|"ENG - Construction Materials; Topsoil"|3|"10515"|"Not Shallow to Bedrock 50 - 100 cm"|1|0.001|"Depth to bedrock"|0.353|"Depth to bedrock"|0.353|"Depth to bedrock"|1|"No bedrock depth limitation"|"0  "|"0  "|"0  "|"653037737"
"10021974"|"989"|"ENG - Daily Cover for Landfill"|0|"989"|"ENG - Daily Cover for Landfill"|0|0.999|"Somewhat limited"|1|"Very limited"|1|"Very limited"|1|"Very limited"|"0  "|"0  "|"0  "|"653037738"
"10021974"|"989"|"ENG - Daily Cover for Landfill"|1|"250"|"Shallow to Bedrock 100 - 150 cm"|1|0.997|"Depth to bedrock"|1|"Depth to bedrock"|1|"Depth to bedrock"|1|"Depth to bedrock"|"0  "|"0  "|"0  "|"653037739"
"10021974"|"989"|"ENG - Daily Cover for Landfill"|2|"37191"|"Clay Content 25 to 180cm, Weighted Average"|1|0.846|"Too clayey"|1|"Too clayey"|1|"Too clayey"|1|"Too clayey"|"0  "|"0  "|"0  "|"653037740"
"10021974"|"989"|"ENG - Daily Cover for Landfill"|3|"991"|"Wet, Ground Water Near the Surface (45 - 100cm)"|1|0.999|"Depth to saturated zone"|0.999|"Depth to saturated zone"|0.999|"Depth to saturated zone"|0.999|"Depth to saturated zone"|"0  "|"0  "|"0  "|"653037741"
"10021974"|"989"|"ENG - Daily Cover for Landfill"|4|"23660"|"Dust PM10 and PM2.5 Generation"|1|0.151|"Dusty"|0.151|"Dusty"|0.151|"Dusty"|0.151|"Dusty"|"0  "|"0  "|"0  "|"653037742"
"10021974"|"340"|"ENG - Dwellings W/O Basements"|0|"340"|"ENG - Dwellings W/O Basements"|0|1|"Very limited"|1|"Very limited"|1|"Very limited"|1|"Very limited"|"0  "|"1  "|"0  "|"653037743"
"10021974"|"340"|"ENG - Dwellings W/O Basements"|1|"23803"|"Shrink-Swell (LEP WTD_AVG Above Bedrock or 40"") (revised)"|1|1|"Shrink-swell"|1|"Shrink-swell"|1|"Shrink-swell"|1|"Shrink-swell"|"0  "|"0  "|"0  "|"653037744"
"10021974"|"340"|"ENG - Dwellings W/O Basements"|2|"343"|"Wet, Ground Water Near the Surface (45 -75cm)"|1|0.983|"Depth to saturated zone"|0.983|"Depth to saturated zone"|0.983|"Depth to saturated zone"|0.983|"Depth to saturated zone"|"0  "|"0  "|"0  "|"653037745"
"10021974"|"393"|"ENG - Dwellings With Basements"|0|"393"|"ENG - Dwellings With Basements"|0|1|"Very limited"|1|"Very limited"|1|"Very limited"|1|"Very limited"|"0  "|"1  "|"0  "|"653037746"
"10021974"|"393"|"ENG - Dwellings With Basements"|1|"304"|"Wet, Ground Water Near the Surface (75 - 180cm)"|1|1|"Depth to saturated zone"|1|"Depth to saturated zone"|1|"Depth to saturated zone"|1|"Depth to saturated zone"|"0  "|"0  "|"0  "|"653037747"
"10021974"|"393"|"ENG - Dwellings With Basements"|2|"23807"|"Shrink-Swell (LEP WTD_AVG Above Bedrock or 60"") (revised)"|1|1|"Shrink-swell"|1|"Shrink-swell"|1|"Shrink-swell"|1|"Shrink-swell"|"0  "|"0  "|"0  "|"653037748"
"10021974"|"393"|"ENG - Dwellings With Basements"|3|"23809"|"Shallow to Soft Bedrock < 100cm (40"") (revised)"|1|0.644|"Depth to soft bedrock"|0.644|"Depth to soft bedrock"|0.644|"Depth to soft bedrock"|0.644|"Depth to soft bedrock"|"0  "|"0  "|"0  "|"653037749"
"10021974"|"402"|"ENG - Lawn, Landscape, Golf Fairway"|0|"402"|"ENG - Lawn, Landscape, Golf Fairway"|0|0.882|"Somewhat limited"|1|"Very limited"|1|"Very limited"|1|"Very limited"|"0  "|"0  "|"0  "|"653037750"
"10021974"|"402"|"ENG - Lawn, Landscape, Golf Fairway"|1|"20898"|"Large Stones, Surface Layer > 75mm (5-30%), No O"|1|0.882|"Large stones content"|1|"Large stones content"|1|"Large stones content"|1|"Large stones content"|"0  "|"0  "|"0  "|"653037751"
"10021974"|"402"|"ENG - Lawn, Landscape, Golf Fairway"|2|"401"|"Wet, Ground Water Near the Surface (30 - 75cm)"|1|0.746|"Depth to saturated zone"|0.746|"Depth to saturated zone"|0.746|"Depth to saturated zone"|0.746|"Depth to saturated zone"|"0  "|"0  "|"0  "|"653037752"
"10021974"|"402"|"ENG - Lawn, Landscape, Golf Fairway"|3|"197"|"Shallow to Bedrock 50 - 100 cm"|1|0|"No bedrock depth limitation"|0.647|"Depth to bedrock"|0.647|"Depth to bedrock"|0.999|"Depth to bedrock"|"0  "|"0  "|"0  "|"653037753"
"10021974"|"402"|"ENG - Lawn, Landscape, Golf Fairway"|4|"23660"|"Dust PM10 and PM2.5 Generation"|1|0.151|"Dusty"|0.151|"Dusty"|0.151|"Dusty"|0.151|"Dusty"|"0  "|"0  "|"0  "|"653037754"
"10021974"|"402"|"ENG - Lawn, Landscape, Golf Fairway"|5|"415"|"Droughty, AWC 0 to 100cm (5-10cm)"|1|0|"Not droughty"|0.044|"Droughty"|0.044|"Droughty"|0.659|"Droughty"|"0  "|"0  "|"0  "|"653037755"
"10021974"|"398"|"ENG - Local Roads and Streets"|0|"398"|"ENG - Local Roads and Streets"|0|1|"Very limited"|1|"Very limited"|1|"Very limited"|1|"Very limited"|"0  "|"1  "|"0  "|"653037756"
"10021974"|"398"|"ENG - Local Roads and Streets"|1|"23803"|"Shrink-Swell (LEP WTD_AVG Above Bedrock or 40"") (revised)"|1|1|"Shrink-swell"|1|"Shrink-swell"|1|"Shrink-swell"|1|"Shrink-swell"|"0  "|"0  "|"0  "|"653037757"
"10021974"|"398"|"ENG - Local Roads and Streets"|2|"25890"|"Strength (AASHTO Group Index Thickest Layer 10 to 40""), rev"|1|1|"Low strength"|1|"Low strength"|1|"Low strength"|1|"Low strength"|"0  "|"0  "|"0  "|"653037758"
"10021974"|"398"|"ENG - Local Roads and Streets"|3|"401"|"Wet, Ground Water Near the Surface (30 - 75cm)"|1|0.746|"Depth to saturated zone"|0.746|"Depth to saturated zone"|0.746|"Depth to saturated zone"|0.746|"Depth to saturated zone"|"0  "|"0  "|"0  "|"653037759"
"10021974"|"979"|"ENG - Sanitary Landfill (Area)"|0|"979"|"ENG - Sanitary Landfill (Area)"|0|0.999|"Somewhat limited"|1|"Very limited"|1|"Very limited"|1|"Very limited"|"0  "|"0  "|"0  "|"653037760"
"10021974"|"979"|"ENG - Sanitary Landfill (Area)"|1|"1284"|"Shallow to Bedrock, not Aridic"|1|0.997|"Depth to bedrock"|1|"Depth to bedrock"|1|"Depth to bedrock"|1|"Depth to bedrock"|"0  "|"0  "|"0  "|"653037761"
"10021974"|"979"|"ENG - Sanitary Landfill (Area)"|2|"14500"|"Wetness Perched 45-90 and Apparent"|1|0.999|"Depth to saturated zone"|0.999|"Depth to saturated zone"|0.999|"Depth to saturated zone"|0.999|"Depth to saturated zone"|"0  "|"0  "|"0  "|"653037762"
"10021974"|"979"|"ENG - Sanitary Landfill (Area)"|3|"23660"|"Dust PM10 and PM2.5 Generation"|1|0.151|"Dusty"|0.151|"Dusty"|0.151|"Dusty"|0.151|"Dusty"|"0  "|"0  "|"0  "|"653037763"
"10021974"|"419"|"ENG - Sanitary Landfill (Trench)"|0|"419"|"ENG - Sanitary Landfill (Trench)"|0|1|"Very limited"|1|"Very limited"|1|"Very limited"|1|"Very limited"|"0  "|"0  "|"0  "|"653037764"
"10021974"|"419"|"ENG - Sanitary Landfill (Trench)"|1|"291"|"Shallow to Bedrock < 200cm"|1|1|"Depth to bedrock"|1|"Depth to bedrock"|1|"Depth to bedrock"|1|"Depth to bedrock"|"0  "|"0  "|"0  "|"653037765"
"10021974"|"419"|"ENG - Sanitary Landfill (Trench)"|2|"14501"|"Wetness Perched 60-120 and Apparent"|1|1|"Depth to saturated zone"|1|"Depth to saturated zone"|1|"Depth to saturated zone"|1|"Depth to saturated zone"|"0  "|"0  "|"0  "|"653037766"
"10021974"|"419"|"ENG - Sanitary Landfill (Trench)"|3|"37191"|"Clay Content 25 to 180cm, Weighted Average"|1|0.846|"Too clayey"|1|"Too clayey"|1|"Too clayey"|1|"Too clayey"|"0  "|"0  "|"0  "|"653037767"
"10021974"|"419"|"ENG - Sanitary Landfill (Trench)"|4|"23660"|"Dust PM10 and PM2.5 Generation"|1|0.151|"Dusty"|0.151|"Dusty"|0.151|"Dusty"|0.151|"Dusty"|"0  "|"0  "|"0  "|"653037768"
"10021974"|"208"|"ENG - Septic Tank Absorption Fields"|0|"208"|"ENG - Septic Tank Absorption Fields"|0|1|"Very limited"|1|"Very limited"|1|"Very limited"|1|"Very limited"|"0  "|"1  "|"0  "|"653037769"
"10021974"|"208"|"ENG - Septic Tank Absorption Fields"|1|"231"|"Wet, Ground Water Near the Surface (120 - 180cm)"|1|1|"Depth to saturated zone"|1|"Depth to saturated zone"|1|"Depth to saturated zone"|1|"Depth to saturated zone"|"0  "|"0  "|"0  "|"653037770"
"10021974"|"208"|"ENG - Septic Tank Absorption Fields"|2|"233"|"Percolation 60 - 180cm (24-72"")"|1|1|"Slow water movement"|1|"Slow water movement"|1|"Slow water movement"|1|"Slow water movement"|"0  "|"0  "|"0  "|"653037771"
"10021974"|"208"|"ENG - Septic Tank Absorption Fields"|3|"229"|"Shallow to Bedrock 100 - 180cm"|1|0.999|"Depth to bedrock"|1|"Depth to bedrock"|1|"Depth to bedrock"|1|"Depth to bedrock"|"0  "|"0  "|"0  "|"653037772"
"10021974"|"430"|"ENG - Sewage Lagoons"|0|"430"|"ENG - Sewage Lagoons"|0|1|"Very limited"|1|"Very limited"|1|"Very limited"|1|"Very limited"|"0  "|"0  "|"0  "|"653037773"
"10021974"|"430"|"ENG - Sewage Lagoons"|1|"420"|"Shallow to Soft Bedrock < 150cm (60"")"|1|1|"Depth to soft bedrock"|1|"Depth to soft bedrock"|1|"Depth to soft bedrock"|1|"Depth to soft bedrock"|"0  "|"0  "|"0  "|"653037774"
"10021974"|"430"|"ENG - Sewage Lagoons"|2|"428"|"Wet, Ground Water Near the Surface (105 - 150cm)"|1|0.999|"Depth to saturated zone"|0.999|"Depth to saturated zone"|0.999|"Depth to saturated zone"|0.999|"Depth to saturated zone"|"0  "|"0  "|"0  "|"653037775"
"10021974"|"430"|"ENG - Sewage Lagoons"|3|"422"|"Sloping < 2 to > 7%"|1|0.08|"Slope"|0.92|"Slope"|0.92|"Slope"|1|"Slope"|"0  "|"0  "|"0  "|"653037776"
"10021974"|"302"|"ENG - Shallow Excavations"|0|"302"|"ENG - Shallow Excavations"|0|1|"Very limited"|1|"Very limited"|1|"Very limited"|1|"Very limited"|"0  "|"0  "|"0  "|"653037777"
"10021974"|"302"|"ENG - Shallow Excavations"|1|"304"|"Wet, Ground Water Near the Surface (75 - 180cm)"|1|1|"Depth to saturated zone"|1|"Depth to saturated zone"|1|"Depth to saturated zone"|1|"Depth to saturated zone"|"0  "|"0  "|"0  "|"653037778"
"10021974"|"302"|"ENG - Shallow Excavations"|2|"23809"|"Shallow to Soft Bedrock < 100cm (40"") (revised)"|1|0.644|"Depth to soft bedrock"|0.644|"Depth to soft bedrock"|0.644|"Depth to soft bedrock"|0.644|"Depth to soft bedrock"|"0  "|"0  "|"0  "|"653037779"
"10021974"|"302"|"ENG - Shallow Excavations"|3|"23768"|"Unstable Excavation Walls, revised"|1|0.01|"Unstable excavation walls"|0.51|"Unstable excavation walls"|0.51|"Unstable excavation walls"|1|"Unstable excavation walls"|"0  "|"0  "|"0  "|"653037780"
"10021974"|"302"|"ENG - Shallow Excavations"|4|"332"|"Dense Layer 50 to 150cm (20 to 60"")"|1|0.5|"Dense layer"|0.5|"Dense layer"|0.5|"Dense layer"|0.5|"Dense layer"|"0  "|"0  "|"0  "|"653037781"
"10021974"|"302"|"ENG - Shallow Excavations"|5|"336"|"Clayey 50 to 180cm (20 to 72"")"|1|0|"Not too clayey"|0.281|"Too clayey"|0.281|"Too clayey"|0.875|"Too clayey"|"0  "|"0  "|"0  "|"653037782"
"10021974"|"395"|"ENG - Small Commercial Buildings"|0|"395"|"ENG - Small Commercial Buildings"|0|1|"Very limited"|1|"Very limited"|1|"Very limited"|1|"Very limited"|"0  "|"1  "|"0  "|"653058596"
"10021974"|"395"|"ENG - Small Commercial Buildings"|1|"23803"|"Shrink-Swell (LEP WTD_AVG Above Bedrock or 40"") (revised)"|1|1|"Shrink-swell"|1|"Shrink-swell"|1|"Shrink-swell"|1|"Shrink-swell"|"0  "|"0  "|"0  "|"653058597"
"10021974"|"395"|"ENG - Small Commercial Buildings"|2|"343"|"Wet, Ground Water Near the Surface (45 -75cm)"|1|0.983|"Depth to saturated zone"|0.983|"Depth to saturated zone"|0.983|"Depth to saturated zone"|0.983|"Depth to saturated zone"|"0  "|"0  "|"0  "|"653058598"
"10021974"|"395"|"ENG - Small Commercial Buildings"|3|"288"|"Sloping 3.9 to > 8%"|1|0|"No slope limitation"|0.5|"Slope"|0.5|"Slope"|1|"Slope"|"0  "|"0  "|"0  "|"653058599"
"10021974"|"23656"|"ENG - Unpaved Local Roads and Streets"|0|"23656"|"ENG - Unpaved Local Roads and Streets"|0|1|"Very limited"|1|"Very limited"|1|"Very limited"|1|"Very limited"|"0  "|"1  "|"0  "|"653058600"
"10021974"|"23656"|"ENG - Unpaved Local Roads and Streets"|1|"23803"|"Shrink-Swell (LEP WTD_AVG Above Bedrock or 40"") (revised)"|1|1|"Shrink-swell"|1|"Shrink-swell"|1|"Shrink-swell"|1|"Shrink-swell"|"0  "|"0  "|"0  "|"653058601"
"10021974"|"23656"|"ENG - Unpaved Local Roads and Streets"|2|"400"|"Strength (AASHTO Group Index Thickest Layer 10 to 40"")"|1|1|"Low strength"|1|"Low strength"|1|"Low strength"|1|"Low strength"|"0  "|"0  "|"0  "|"653058602"
"10021974"|"23656"|"ENG - Unpaved Local Roads and Streets"|3|"401"|"Wet, Ground Water Near the Surface (30 - 75cm)"|1|0.746|"Depth to saturated zone"|0.746|"Depth to saturated zone"|0.746|"Depth to saturated zone"|0.746|"Depth to saturated zone"|"0  "|"0  "|"0  "|"653058603"
"10021974"|"23656"|"ENG - Unpaved Local Roads and Streets"|4|"23660"|"Dust PM10 and PM2.5 Generation"|1|0.151|"Dusty"|0.151|"Dusty"|0.151|"Dusty"|0.151|"Dusty"|"0  "|"0  "|"0  "|"653058604"
"10021974"|"351"|"FOR - Construction Limitations for Haul Roads/Log Landings"|0|"351"|"FOR - Construction Limitations for Haul Roads/Log Landings"|0|0.5|"Moderate"|0.5|"Moderate"|0.5|"Moderate"|0.5|"Moderate"|"1  "|"1  "|"0  "|"653058605"
"10021974"|"351"|"FOR - Construction Limitations for Haul Roads/Log Landings"|1|"531"|"Strength Limitation (1)"|1|0.5|"Low strength"|0.5|"Low strength"|0.5|"Low strength"|0.5|"Low strength"|"1  "|"1  "|"0  "|"653058606"
"10021974"|"351"|"FOR - Construction Limitations for Haul Roads/Log Landings"|2|"23660"|"Dust PM10 and PM2.5 Generation"|1|0.151|"Dusty"|0.151|"Dusty"|0.151|"Dusty"|0.151|"Dusty"|"0  "|"0  "|"0  "|"653058607"
"10021974"|"670"|"FOR - Hand Planting Suitability"|0|"670"|"FOR - Hand Planting Suitability"|0|0.5|"Moderately suited"|0.5|"Moderately suited"|0.5|"Moderately suited"|0.75|"Poorly suited"|"0  "|"0  "|"0  "|"653058608"
"10021974"|"670"|"FOR - Hand Planting Suitability"|1|"25121"|"Stickiness Limitation (4), Revised"|1|0.5|"Stickiness; high plasticity index"|0.5|"Stickiness; high plasticity index"|0.5|"Stickiness; high plasticity index"|0.75|"Stickiness; high plasticity index"|"0  "|"0  "|"0  "|"653058609"
"10021974"|"559"|"FOR - Harvest Equipment Operability"|0|"559"|"FOR - Harvest Equipment Operability"|0|0.5|"Moderately suited"|0.5|"Moderately suited"|0.5|"Moderately suited"|0.5|"Moderately suited"|"1  "|"1  "|"0  "|"653058610"
"10021974"|"559"|"FOR - Harvest Equipment Operability"|1|"329"|"Strength Limitation (2)"|1|0.5|"Low strength"|0.5|"Low strength"|0.5|"Low strength"|0.5|"Low strength"|"1  "|"1  "|"0  "|"653058611"
"10021974"|"559"|"FOR - Harvest Equipment Operability"|2|"23660"|"Dust PM10 and PM2.5 Generation"|1|0.151|"Dusty"|0.151|"Dusty"|0.151|"Dusty"|0.151|"Dusty"|"0  "|"0  "|"0  "|"653058612"
"10021974"|"348"|"FOR - Log Landing Suitability"|0|"348"|"FOR - Log Landing Suitability"|0|0.5|"Moderately suited"|0.5|"Moderately suited"|0.5|"Moderately suited"|0.5|"Moderately suited"|"1  "|"1  "|"0  "|"653058613"
"10021974"|"348"|"FOR - Log Landing Suitability"|1|"329"|"Strength Limitation (2)"|1|0.5|"Low strength"|0.5|"Low strength"|0.5|"Low strength"|0.5|"Low strength"|"1  "|"1  "|"0  "|"653058614"
"10021974"|"348"|"FOR - Log Landing Suitability"|2|"323"|"Slope Limitation (<6% to >12%)"|1|0|"Slope"|0.5|"Slope"|0.5|"Slope"|0.5|"Slope"|"0  "|"0  "|"0  "|"653058615"
"10021974"|"348"|"FOR - Log Landing Suitability"|3|"335"|"Wetness Limitation (1)"|1|0|"Wetness"|0.5|"Wetness"|0.5|"Wetness"|0.5|"Wetness"|"0  "|"0  "|"0  "|"653058616"
"10021974"|"348"|"FOR - Log Landing Suitability"|4|"23660"|"Dust PM10 and PM2.5 Generation"|1|0.151|"Dusty"|0.151|"Dusty"|0.151|"Dusty"|0.151|"Dusty"|"0  "|"0  "|"0  "|"653058617"
"10021974"|"620"|"FOR - Mechanical Planting Suitability"|0|"620"|"FOR - Mechanical Planting Suitability"|0|0.5|"Moderately suited"|0.5|"Moderately suited"|0.5|"Moderately suited"|0.75|"Poorly suited"|"0  "|"0  "|"0  "|"653058618"
"10021974"|"620"|"FOR - Mechanical Planting Suitability"|1|"25121"|"Stickiness Limitation (4), Revised"|1|0.5|"Stickiness; high plasticity index"|0.5|"Stickiness; high plasticity index"|0.5|"Stickiness; high plasticity index"|0.75|"Stickiness; high plasticity index"|"0  "|"0  "|"0  "|"653058619"
"10021974"|"620"|"FOR - Mechanical Planting Suitability"|2|"679"|"Rock Fragments Limitation (5)"|1|0.5|"Rock fragments"|0.5|"Rock fragments"|0.5|"Rock fragments"|0.75|"Rock fragments"|"0  "|"0  "|"0  "|"653058620"
"10021974"|"620"|"FOR - Mechanical Planting Suitability"|3|"672"|"Slope Limitation (<5% to >25%)"|1|0|"Slope"|0.5|"Slope"|0.5|"Slope"|0.5|"Slope"|"0  "|"0  "|"0  "|"653058621"
"10021974"|"617"|"FOR - Mechanical Site Preparation (Deep)"|0|"617"|"FOR - Mechanical Site Preparation (Deep)"|0|0|"Well suited"|0|"Well suited"|0|"Well suited"|0|"Well suited"|"0  "|"0  "|"0  "|"653058622"
"10021974"|"569"|"FOR - Mechanical Site Preparation (Surface)"|0|"569"|"FOR - Mechanical Site Preparation (Surface)"|0|0|"Well suited"|0.5|"Poorly suited"|0.5|"Poorly suited"|0.5|"Poorly suited"|"0  "|"0  "|"0  "|"653058623"
"10021974"|"569"|"FOR - Mechanical Site Preparation (Surface)"|1|"25727"|"Stickiness Limitation (3), Revised"|1|0|"Stickiness"|0.5|"Stickiness; high plasticity index"|0.5|"Stickiness; high plasticity index"|0.5|"Stickiness; high plasticity index"|"0  "|"0  "|"0  "|"653058624"
"10021974"|"237"|"FOR - Potential Erosion Hazard (Off-Road/Off-Trail)"|0|"237"|"FOR - Potential Erosion Hazard (Off-Road/Off-Trail)"|0|0|"Slight"|0|"Slight"|0|"Slight"|0|"Slight"|"0  "|"0  "|"0  "|"653058625"
"10021974"|"330"|"FOR - Potential Erosion Hazard (Road/Trail)"|0|"330"|"FOR - Potential Erosion Hazard (Road/Trail)"|0|0|"Slight"|0.5|"Moderate"|0.5|"Moderate"|0.5|"Moderate"|"0  "|"0  "|"0  "|"653058626"
"10021974"|"330"|"FOR - Potential Erosion Hazard (Road/Trail)"|1|"642"|"Slope/Erodibility Limitation (4)"|1|0|"Slope/erodibility"|0.5|"Slope/erodibility"|0.5|"Slope/erodibility"|0.5|"Slope/erodibility"|"0  "|"0  "|"0  "|"653058627"
"10021974"|"10458"|"FOR - Potential Fire Damage Hazard"|0|"10458"|"FOR - Potential Fire Damage Hazard"|0|0|"Low"|0|"Low"|0|"Low"|0|"Low"|"0  "|"0  "|"0  "|"653058628"
"10021974"|"10599"|"FOR - Potential Seedling Mortality"|0|"10599"|"FOR - Potential Seedling Mortality"|0|0|"Low"|1|"High"|1|"High"|1|"High"|"0  "|"1  "|"0  "|"653058629"
"10021974"|"10599"|"FOR - Potential Seedling Mortality"|1|"10596"|"Low Available Water Limitation"|1|0|"Available water"|1|"Available water"|1|"Available water"|1|"Available water"|"0  "|"0  "|"0  "|"653058630"
"10021974"|"297"|"FOR - Road Suitability (Natural Surface)"|0|"297"|"FOR - Road Suitability (Natural Surface)"|0|0.5|"Moderately suited"|0.5|"Moderately suited"|0.5|"Moderately suited"|0.5|"Moderately suited"|"1  "|"1  "|"0  "|"653058631"
"10021974"|"297"|"FOR - Road Suitability (Natural Surface)"|1|"329"|"Strength Limitation (2)"|1|0.5|"Low strength"|0.5|"Low strength"|0.5|"Low strength"|0.5|"Low strength"|"1  "|"1  "|"0  "|"653058632"
"10021974"|"297"|"FOR - Road Suitability (Natural Surface)"|2|"323"|"Slope Limitation (<6% to >12%)"|1|0|"Slope"|0.5|"Slope"|0.5|"Slope"|0.5|"Slope"|"0  "|"0  "|"0  "|"653058633"
"10021974"|"297"|"FOR - Road Suitability (Natural Surface)"|3|"335"|"Wetness Limitation (1)"|1|0|"Wetness"|0.5|"Wetness"|0.5|"Wetness"|0.5|"Wetness"|"0  "|"0  "|"0  "|"653058634"
"10021974"|"297"|"FOR - Road Suitability (Natural Surface)"|4|"23660"|"Dust PM10 and PM2.5 Generation"|1|0.151|"Dusty"|0.151|"Dusty"|0.151|"Dusty"|0.151|"Dusty"|"0  "|"0  "|"0  "|"653058635"
"10021974"|"281"|"FOR - Soil Rutting Hazard"|0|"281"|"FOR - Soil Rutting Hazard"|0|0|"Slight"|1|"Severe"|1|"Severe"|1|"Severe"|"0  "|"1  "|"0  "|"653058636"
"10021974"|"281"|"FOR - Soil Rutting Hazard"|1|"640"|"Strength Limitation (3)"|1|0|"Strength"|1|"Low strength"|1|"Low strength"|1|"Low strength"|"0  "|"1  "|"0  "|"653058637"
"10021974"|"825"|"GRL - Fencing, Post Depth =<24 inches"|0|"825"|"GRL - Fencing, Post Depth =<24 inches"|0|1|"Very limited"|1|"Very limited"|1|"Very limited"|1|"Very limited"|"0  "|"1  "|"0  "|"653058638"
"10021974"|"825"|"GRL - Fencing, Post Depth =<24 inches"|1|"855"|"GRL-Shrink-Swell of Thickest Layer Within 0-24 inches)"|1|1|"Shrink-swell"|1|"Shrink-swell"|1|"Shrink-swell"|1|"Shrink-swell"|"0  "|"0  "|"0  "|"653058639"
"10021974"|"825"|"GRL - Fencing, Post Depth =<24 inches"|2|"851"|"GRL-Fragments >=5% (>10 in.), 0-24 inches"|1|0.98|">5 & <15% by weight, fragments >10 inches in 0-24 inches"|1|"=>15% by weight, fragments >10 inches in 0-24 inches"|1|"=>15% by weight, fragments >10 inches in 0-24 inches"|1|"=>15% by weight, fragments >10 inches in 0-24 inches"|"0  "|"0  "|"0  "|"653058640"
"10021974"|"825"|"GRL - Fencing, Post Depth =<24 inches"|3|"826"|"GRL-Too Clayey, 0-24 inches"|1|0.931|"18 to 45% Clay"|1|"> 45% Clay"|1|"> 45% Clay"|1|"> 45% Clay"|"0  "|"0  "|"0  "|"653058641"
"10021974"|"825"|"GRL - Fencing, Post Depth =<24 inches"|4|"10032"|"GRL-Depth to Water Table <24 inches"|1|0|"=>24 inches to water table"|1|"<24 inches to water table"|1|"<24 inches to water table"|1|"<24 inches to water table"|"0  "|"0  "|"0  "|"653058642"
"10021974"|"883"|"GRL - Fencing, Post Depth =<36 inches"|0|"883"|"GRL - Fencing, Post Depth =<36 inches"|0|1|"Very limited"|1|"Very limited"|1|"Very limited"|1|"Very limited"|"1  "|"1  "|"0  "|"653058643"
"10021974"|"883"|"GRL - Fencing, Post Depth =<36 inches"|1|"878"|"GRL-Shrink-Swell of Thickest Layer, 0-36 inches"|1|1|"Shrink-swell"|1|"Shrink-swell"|1|"Shrink-swell"|1|"Shrink-swell"|"0  "|"0  "|"0  "|"653058644"
"10021974"|"883"|"GRL - Fencing, Post Depth =<36 inches"|2|"10033"|"GRL-Depth to Water Table <36 inches"|1|1|"<36 inches to water table"|1|"<36 inches to water table"|1|"<36 inches to water table"|1|"<36 inches to water table"|"0  "|"0  "|"0  "|"653058645"
"10021974"|"883"|"GRL - Fencing, Post Depth =<36 inches"|3|"881"|"GRL-Fragments >=5% (>10 in.), 0-36 inches"|1|0.98|">5 & <15% by weight, >10 inch fragments in 0-36 inches"|1|"=>15% by weight, >10 inch fragments in 0-36 inches"|1|"=>15% by weight, >10 inch fragments in 0-36 inches"|1|"=>15% by weight, >10 inch fragments in 0-36 inches"|"0  "|"0  "|"0  "|"653058646"
"10021974"|"883"|"GRL - Fencing, Post Depth =<36 inches"|4|"877"|"GRL-Too Clayey, 0-36 inches"|1|0.931|"18 to 45% Clay"|1|">45% Clay"|1|">45% Clay"|1|">45% Clay"|"0  "|"0  "|"0  "|"653058647"
"10021974"|"883"|"GRL - Fencing, Post Depth =<36 inches"|5|"875"|"GRL-Depth to Bedrock 0 to <36 inches"|1|0|">36 inches to bedrock"|1|"<36 inches to bedrock"|1|"<36 inches to bedrock"|1|"<36 inches to bedrock"|"0  "|"0  "|"0  "|"653058648"
"10021974"|"26588"|"Ground Penetrating Radar Penetration"|0|"26588"|"Ground Penetrating Radar Penetration"|0|0.667|"Low penetration"|0.667|"Low penetration"|0.667|"Low penetration"|0.667|"Low penetration"|"0  "|"0  "|"0  "|"653058649"
"10021974"|"26588"|"Ground Penetrating Radar Penetration"|1|"26595"|"GPR - Attenuation Due to Clay, Water, and Exchangeable Ions"|1|0.667|"Attenuation due to clay, water, and exchangeable ions"|0.667|"Attenuation due to clay, water, and exchangeable ions"|0.667|"Attenuation due to clay, water, and exchangeable ions"|0.667|"Attenuation due to clay, water, and exchangeable ions"|"0  "|"0  "|"0  "|"653058650"
"10021974"|"25190"|"MIL - Bivouac Areas (DOD)"|0|"25190"|"MIL - Bivouac Areas (DOD)"|0|1|"Very limited"|1|"Very limited"|1|"Very limited"|1|"Very limited"|"0  "|"0  "|"0  "|"653058651"
"10021974"|"25190"|"MIL - Bivouac Areas (DOD)"|1|"25310"|"Stones, Surface Layer Fragments > 25 cm; 0.1 to 3%, revised"|1|1|"Large stones"|1|"Large stones"|1|"Large stones"|1|"Large stones"|"0  "|"0  "|"0  "|"653058652"
"10021974"|"25190"|"MIL - Bivouac Areas (DOD)"|2|"41902"|"Depth to High Water Table 45 to 75cm"|1|0.998|"Depth to saturated zone"|0.998|"Depth to saturated zone"|0.998|"Depth to saturated zone"|0.998|"Depth to saturated zone"|"0  "|"0  "|"0  "|"653058653"
"10021974"|"25190"|"MIL - Bivouac Areas (DOD)"|3|"41905"|"Ksat Minimum 0.42 to 4.2 um/sec; 0 to 100cm"|1|0.338|"Slow water movement"|0.398|"Slow water movement"|0.398|"Slow water movement"|0.995|"Slow water movement"|"0  "|"0  "|"0  "|"653058654"
"10021974"|"25190"|"MIL - Bivouac Areas (DOD)"|4|"41907"|"Surface Reaction (pH 4.0 to 6.0)"|1|0|"No pH limitation"|0.02|"Too acid"|0.02|"Too acid"|0.405|"Too acid"|"0  "|"0  "|"0  "|"653058655"
"10021974"|"25191"|"MIL - Excavations Crew-Served Weapon Fighting Position (DOD)"|0|"25191"|"MIL - Excavations Crew-Served Weapon Fighting Position (DOD)"|0|0.706|"Somewhat limited"|0.706|"Somewhat limited"|0.706|"Somewhat limited"|1|"Very limited"|"0  "|"0  "|"0  "|"653058656"
"10021974"|"25191"|"MIL - Excavations Crew-Served Weapon Fighting Position (DOD)"|1|"34225"|"Depth to Water Table 0 to 120cm"|1|0.706|"Depth to saturated zone"|0.706|"Depth to saturated zone"|0.706|"Depth to saturated zone"|0.706|"Depth to saturated zone"|"0  "|"0  "|"0  "|"653058657"
"10021974"|"25191"|"MIL - Excavations Crew-Served Weapon Fighting Position (DOD)"|2|"34224"|"Depth to Soft Bedrock 40 to 120cm"|1|0.525|"Depth to soft bedrock"|0.525|"Depth to soft bedrock"|0.525|"Depth to soft bedrock"|0.525|"Depth to soft bedrock"|"0  "|"0  "|"0  "|"653058658"
"10021974"|"25191"|"MIL - Excavations Crew-Served Weapon Fighting Position (DOD)"|3|"23768"|"Unstable Excavation Walls, revised"|1|0.01|"Unstable excavation walls"|0.51|"Unstable excavation walls"|0.51|"Unstable excavation walls"|1|"Unstable excavation walls"|"0  "|"0  "|"0  "|"653058659"
"10021974"|"25192"|"MIL - Excavations for Individual Fighting Position (DOD)"|0|"25192"|"MIL - Excavations for Individual Fighting Position (DOD)"|0|0.013|"Somewhat limited"|0.013|"Somewhat limited"|0.013|"Somewhat limited"|0.013|"Somewhat limited"|"0  "|"0  "|"0  "|"653058660"
"10021974"|"25192"|"MIL - Excavations for Individual Fighting Position (DOD)"|1|"34335"|"Depth to Water Table 0 to 50cm"|1|0.013|"Depth to saturated zone"|0.013|"Depth to saturated zone"|0.013|"Depth to saturated zone"|0.013|"Depth to saturated zone"|"0  "|"0  "|"0  "|"653058661"
"10021974"|"25193"|"MIL - Excavations for Vehicle Fighting Position (DOD)"|0|"25193"|"MIL - Excavations for Vehicle Fighting Position (DOD)"|0|0.869|"Somewhat limited"|0.869|"Somewhat limited"|0.869|"Somewhat limited"|1|"Very limited"|"0  "|"0  "|"0  "|"653058662"
"10021974"|"25193"|"MIL - Excavations for Vehicle Fighting Position (DOD)"|1|"34345"|"Depth to Water Table 0 to 180cm"|1|0.869|"Depth to saturated zone"|0.869|"Depth to saturated zone"|0.869|"Depth to saturated zone"|0.869|"Depth to saturated zone"|"0  "|"0  "|"0  "|"653058663"
"10021974"|"25193"|"MIL - Excavations for Vehicle Fighting Position (DOD)"|2|"34344"|"Depth to Soft Bedrock 50 to 180cm"|1|0.711|"Depth to soft bedrock"|0.711|"Depth to soft bedrock"|0.711|"Depth to soft bedrock"|0.711|"Depth to soft bedrock"|"0  "|"0  "|"0  "|"653058664"
"10021974"|"25193"|"MIL - Excavations for Vehicle Fighting Position (DOD)"|3|"23768"|"Unstable Excavation Walls, revised"|1|0.01|"Unstable excavation walls"|0.51|"Unstable excavation walls"|0.51|"Unstable excavation walls"|1|"Unstable excavation walls"|"0  "|"0  "|"0  "|"653058665"
"10021974"|"25193"|"MIL - Excavations for Vehicle Fighting Position (DOD)"|4|"41909"|"Dense Layer 0 to 180cm"|1|0.373|"Dense soil layer"|0.373|"Dense soil layer"|0.373|"Dense soil layer"|0.373|"Dense soil layer"|"0  "|"0  "|"0  "|"653058666"
"10021974"|"25194"|"MIL - Helicopter Landing Zones (DOD)"|0|"25194"|"MIL - Helicopter Landing Zones (DOD)"|0|1|"Very limited"|1|"Very limited"|1|"Very limited"|1|"Very limited"|"0  "|"0  "|"0  "|"653058667"
"10021974"|"25194"|"MIL - Helicopter Landing Zones (DOD)"|1|"25310"|"Stones, Surface Layer Fragments > 25 cm; 0.1 to 3%, revised"|1|1|"Large stones"|1|"Large stones"|1|"Large stones"|1|"Large stones"|"0  "|"0  "|"0  "|"653058668"
"10021974"|"25194"|"MIL - Helicopter Landing Zones (DOD)"|2|"25216"|"Slopes 3 to 8%"|1|0|"No slope limitation"|0.6|"Slope"|0.6|"Slope"|1|"Slope"|"0  "|"0  "|"0  "|"653058669"
"10021974"|"25195"|"MIL - Trafficability Veh. Type 1 1-pass wet season (DOD)"|0|"25195"|"MIL - Trafficability Veh. Type 1 1-pass wet season (DOD)"|0|0.65|"Fair"|0.65|"Fair"|0.65|"Fair"|0.65|"Fair"|"0  "|"0  "|"0  "|"653058670"
"10021974"|"25195"|"MIL - Trafficability Veh. Type 1 1-pass wet season (DOD)"|1|"25676"|"MIL - Slipperiness Veh. 1,2 wet season, Revised"|1|0.65|"Slippery"|0.65|"Slippery"|0.65|"Slippery"|0.65|"Slippery"|"0  "|"0  "|"0  "|"653058671"
"10021974"|"25195"|"MIL - Trafficability Veh. Type 1 1-pass wet season (DOD)"|2|"25689"|"MIL - Stickiness Veh. 1,2 wet season, Revised"|1|0.85|"Sticky"|0.85|"Sticky"|0.85|"Sticky"|0.85|"Sticky"|"0  "|"0  "|"0  "|"653058672"
"10021974"|"25195"|"MIL - Trafficability Veh. Type 1 1-pass wet season (DOD)"|3|"25660"|"MIL - Soil Strength Veh-1, VCI-1 wet season, Revised"|1|0.99|"Low strength"|0.99|"Low strength"|0.99|"Low strength"|0.99|"Low strength"|"0  "|"0  "|"0  "|"653058673"
"10021974"|"25195"|"MIL - Trafficability Veh. Type 1 1-pass wet season (DOD)"|4|"34614"|"MIL - Slope Military Vehicle Type 1 & 2"|1|0.987|"Slope"|0.993|"Slope"|0.993|"Slope"|0.998|"Slope"|"0  "|"0  "|"0  "|"653058674"
"10021974"|"25196"|"MIL - Trafficability Veh. Type 1 50-passes wet season (DOD)"|0|"25196"|"MIL - Trafficability Veh. Type 1 50-passes wet season (DOD)"|0|0.65|"Fair"|0.65|"Fair"|0.65|"Fair"|0.65|"Fair"|"0  "|"0  "|"0  "|"653058675"
"10021974"|"25196"|"MIL - Trafficability Veh. Type 1 50-passes wet season (DOD)"|1|"25676"|"MIL - Slipperiness Veh. 1,2 wet season, Revised"|1|0.65|"Slippery"|0.65|"Slippery"|0.65|"Slippery"|0.65|"Slippery"|"0  "|"0  "|"0  "|"653058676"
"10021974"|"25196"|"MIL - Trafficability Veh. Type 1 50-passes wet season (DOD)"|2|"25689"|"MIL - Stickiness Veh. 1,2 wet season, Revised"|1|0.85|"Sticky"|0.85|"Sticky"|0.85|"Sticky"|0.85|"Sticky"|"0  "|"0  "|"0  "|"653058677"
"10021974"|"25196"|"MIL - Trafficability Veh. Type 1 50-passes wet season (DOD)"|3|"25661"|"MIL - Soil Strength Veh-1, VCI-50 wet season, Revised"|1|0.98|"Low strength"|0.98|"Low strength"|0.98|"Low strength"|0.98|"Low strength"|"0  "|"0  "|"0  "|"653058678"
"10021974"|"25196"|"MIL - Trafficability Veh. Type 1 50-passes wet season (DOD)"|4|"34614"|"MIL - Slope Military Vehicle Type 1 & 2"|1|0.987|"Slope"|0.993|"Slope"|0.993|"Slope"|0.998|"Slope"|"0  "|"0  "|"0  "|"653058679"
"10021974"|"25197"|"MIL - Trafficability Veh. Type 1 dry season (DOD)"|0|"25197"|"MIL - Trafficability Veh. Type 1 dry season (DOD)"|0|0.987|"Excellent"|0.993|"Excellent"|0.993|"Excellent"|0.998|"Excellent"|"0  "|"0  "|"0  "|"653058680"
"10021974"|"25197"|"MIL - Trafficability Veh. Type 1 dry season (DOD)"|1|"34614"|"MIL - Slope Military Vehicle Type 1 & 2"|1|0.987|"Slope"|0.993|"Slope"|0.993|"Slope"|0.998|"Slope"|"0  "|"0  "|"0  "|"653058681"
"10021974"|"25198"|"MIL - Trafficability Veh. Type 2 1-pass wet season (DOD)"|0|"25198"|"MIL - Trafficability Veh. Type 2 1-pass wet season (DOD)"|0|0.65|"Fair"|0.65|"Fair"|0.65|"Fair"|0.65|"Fair"|"0  "|"0  "|"0  "|"653086167"
"10021974"|"25198"|"MIL - Trafficability Veh. Type 2 1-pass wet season (DOD)"|1|"25676"|"MIL - Slipperiness Veh. 1,2 wet season, Revised"|1|0.65|"Slippery"|0.65|"Slippery"|0.65|"Slippery"|0.65|"Slippery"|"0  "|"0  "|"0  "|"653086168"
"10021974"|"25198"|"MIL - Trafficability Veh. Type 2 1-pass wet season (DOD)"|2|"25689"|"MIL - Stickiness Veh. 1,2 wet season, Revised"|1|0.85|"Sticky"|0.85|"Sticky"|0.85|"Sticky"|0.85|"Sticky"|"0  "|"0  "|"0  "|"653086169"
"10021974"|"25198"|"MIL - Trafficability Veh. Type 2 1-pass wet season (DOD)"|3|"25662"|"MIL - Soil Strength Veh-2, VCI-1 wet season, Revised"|1|0.94|"Low strength"|0.94|"Low strength"|0.94|"Low strength"|0.94|"Low strength"|"0  "|"0  "|"0  "|"653086170"
"10021974"|"25198"|"MIL - Trafficability Veh. Type 2 1-pass wet season (DOD)"|4|"34614"|"MIL - Slope Military Vehicle Type 1 & 2"|1|0.987|"Slope"|0.993|"Slope"|0.993|"Slope"|0.998|"Slope"|"0  "|"0  "|"0  "|"653086171"
"10021974"|"25199"|"MIL - Trafficability Veh. Type 2 50-passes wet season (DOD)"|0|"25199"|"MIL - Trafficability Veh. Type 2 50-passes wet season (DOD)"|0|0.65|"Fair"|0.65|"Fair"|0.65|"Fair"|0.65|"Fair"|"0  "|"0  "|"0  "|"653086172"
"10021974"|"25199"|"MIL - Trafficability Veh. Type 2 50-passes wet season (DOD)"|1|"25676"|"MIL - Slipperiness Veh. 1,2 wet season, Revised"|1|0.65|"Slippery"|0.65|"Slippery"|0.65|"Slippery"|0.65|"Slippery"|"0  "|"0  "|"0  "|"653086173"
"10021974"|"25199"|"MIL - Trafficability Veh. Type 2 50-passes wet season (DOD)"|2|"25664"|"MIL - Soil Strength Veh-2, VCI-50 wet season, Revised"|1|0.69|"Low strength"|0.69|"Low strength"|0.69|"Low strength"|0.69|"Low strength"|"0  "|"0  "|"0  "|"653086174"
"10021974"|"25199"|"MIL - Trafficability Veh. Type 2 50-passes wet season (DOD)"|3|"25689"|"MIL - Stickiness Veh. 1,2 wet season, Revised"|1|0.85|"Sticky"|0.85|"Sticky"|0.85|"Sticky"|0.85|"Sticky"|"0  "|"0  "|"0  "|"653086175"
"10021974"|"25199"|"MIL - Trafficability Veh. Type 2 50-passes wet season (DOD)"|4|"34614"|"MIL - Slope Military Vehicle Type 1 & 2"|1|0.987|"Slope"|0.993|"Slope"|0.993|"Slope"|0.998|"Slope"|"0  "|"0  "|"0  "|"653086176"
"10021974"|"25200"|"MIL - Trafficability Veh. Type 2 dry season (DOD)"|0|"25200"|"MIL - Trafficability Veh. Type 2 dry season (DOD)"|0|0.987|"Excellent"|0.993|"Excellent"|0.993|"Excellent"|0.998|"Excellent"|"0  "|"0  "|"0  "|"653086177"
"10021974"|"25200"|"MIL - Trafficability Veh. Type 2 dry season (DOD)"|1|"34614"|"MIL - Slope Military Vehicle Type 1 & 2"|1|0.987|"Slope"|0.993|"Slope"|0.993|"Slope"|0.998|"Slope"|"0  "|"0  "|"0  "|"653086178"
"10021974"|"25201"|"MIL - Trafficability Veh. Type 3 1-pass wet season (DOD)"|0|"25201"|"MIL - Trafficability Veh. Type 3 1-pass wet season (DOD)"|0|0.65|"Fair"|0.65|"Fair"|0.65|"Fair"|0.65|"Fair"|"0  "|"0  "|"0  "|"653086179"
"10021974"|"25201"|"MIL - Trafficability Veh. Type 3 1-pass wet season (DOD)"|1|"25683"|"MIL - Slipperiness Veh. 3,4 wet season, Revised"|1|0.65|"Slippery"|0.65|"Slippery"|0.65|"Slippery"|0.65|"Slippery"|"0  "|"0  "|"0  "|"653086180"
"10021974"|"25201"|"MIL - Trafficability Veh. Type 3 1-pass wet season (DOD)"|2|"25663"|"MIL - Soil Strength Veh-3, VCI-1 wet season, Revised"|1|0.93|"Low strength"|0.93|"Low strength"|0.93|"Low strength"|0.93|"Low strength"|"0  "|"0  "|"0  "|"653086181"
"10021974"|"25201"|"MIL - Trafficability Veh. Type 3 1-pass wet season (DOD)"|3|"41913"|"MIL - Slope Military Vehicle Type 3, 4 & 5"|1|0.98|"Slope"|0.989|"Slope"|0.989|"Slope"|0.997|"Slope"|"0  "|"0  "|"0  "|"653086182"
"10021974"|"25202"|"MIL - Trafficability Veh. Type 3 50-passes wet season (DOD)"|0|"25202"|"MIL - Trafficability Veh. Type 3 50-passes wet season (DOD)"|0|0.65|"Fair"|0.65|"Fair"|0.65|"Fair"|0.65|"Fair"|"0  "|"0  "|"0  "|"653086183"
"10021974"|"25202"|"MIL - Trafficability Veh. Type 3 50-passes wet season (DOD)"|1|"25683"|"MIL - Slipperiness Veh. 3,4 wet season, Revised"|1|0.65|"Slippery"|0.65|"Slippery"|0.65|"Slippery"|0.65|"Slippery"|"0  "|"0  "|"0  "|"653086184"
"10021974"|"25202"|"MIL - Trafficability Veh. Type 3 50-passes wet season (DOD)"|2|"25665"|"MIL - Soil Strength Veh-3, VCI-50 wet season, Revised"|1|0.96|"Low strength"|0.96|"Low strength"|0.96|"Low strength"|0.96|"Low strength"|"0  "|"0  "|"0  "|"653086185"
"10021974"|"25202"|"MIL - Trafficability Veh. Type 3 50-passes wet season (DOD)"|3|"41913"|"MIL - Slope Military Vehicle Type 3, 4 & 5"|1|0.98|"Slope"|0.989|"Slope"|0.989|"Slope"|0.997|"Slope"|"0  "|"0  "|"0  "|"653086186"
"10021974"|"25203"|"MIL - Trafficability Veh. Type 3 dry season (DOD)"|0|"25203"|"MIL - Trafficability Veh. Type 3 dry season (DOD)"|0|0.98|"Excellent"|0.989|"Excellent"|0.989|"Excellent"|0.997|"Excellent"|"0  "|"0  "|"0  "|"653086187"
"10021974"|"25203"|"MIL - Trafficability Veh. Type 3 dry season (DOD)"|1|"41913"|"MIL - Slope Military Vehicle Type 3, 4 & 5"|1|0.98|"Slope"|0.989|"Slope"|0.989|"Slope"|0.997|"Slope"|"0  "|"0  "|"0  "|"653086188"
"10021974"|"25204"|"MIL - Trafficability Veh. Type 4 1-pass wet season (DOD)"|0|"25204"|"MIL - Trafficability Veh. Type 4 1-pass wet season (DOD)"|0|0.65|"Fair"|0.65|"Fair"|0.65|"Fair"|0.65|"Fair"|"0  "|"0  "|"0  "|"653086189"
"10021974"|"25204"|"MIL - Trafficability Veh. Type 4 1-pass wet season (DOD)"|1|"25683"|"MIL - Slipperiness Veh. 3,4 wet season, Revised"|1|0.65|"Slippery"|0.65|"Slippery"|0.65|"Slippery"|0.65|"Slippery"|"0  "|"0  "|"0  "|"653086190"
"10021974"|"25204"|"MIL - Trafficability Veh. Type 4 1-pass wet season (DOD)"|2|"25666"|"MIL - Soil Strength Veh-4, VCI-1 wet season, Revised"|1|0.95|"Low strength"|0.95|"Low strength"|0.95|"Low strength"|0.95|"Low strength"|"0  "|"0  "|"0  "|"653086191"
"10021974"|"25204"|"MIL - Trafficability Veh. Type 4 1-pass wet season (DOD)"|3|"41913"|"MIL - Slope Military Vehicle Type 3, 4 & 5"|1|0.98|"Slope"|0.989|"Slope"|0.989|"Slope"|0.997|"Slope"|"0  "|"0  "|"0  "|"653086192"
"10021974"|"25205"|"MIL - Trafficability Veh. Type 4 50-passes wet season (DOD)"|0|"25205"|"MIL - Trafficability Veh. Type 4 50-passes wet season (DOD)"|0|0.65|"Fair"|0.65|"Fair"|0.65|"Fair"|0.65|"Fair"|"0  "|"0  "|"0  "|"653086193"
"10021974"|"25205"|"MIL - Trafficability Veh. Type 4 50-passes wet season (DOD)"|1|"25683"|"MIL - Slipperiness Veh. 3,4 wet season, Revised"|1|0.65|"Slippery"|0.65|"Slippery"|0.65|"Slippery"|0.65|"Slippery"|"0  "|"0  "|"0  "|"653086194"
"10021974"|"25205"|"MIL - Trafficability Veh. Type 4 50-passes wet season (DOD)"|2|"25668"|"MIL - Soil Strength Veh-4, VCI-50 wet season, Revised"|1|0.7|"Low strength"|0.7|"Low strength"|0.7|"Low strength"|0.7|"Low strength"|"0  "|"0  "|"0  "|"653086195"
"10021974"|"25205"|"MIL - Trafficability Veh. Type 4 50-passes wet season (DOD)"|3|"41913"|"MIL - Slope Military Vehicle Type 3, 4 & 5"|1|0.98|"Slope"|0.989|"Slope"|0.989|"Slope"|0.997|"Slope"|"0  "|"0  "|"0  "|"653086196"
"10021974"|"25206"|"MIL - Trafficability Veh. Type 4 dry season (DOD)"|0|"25206"|"MIL - Trafficability Veh. Type 4 dry season (DOD)"|0|0.98|"Excellent"|0.989|"Excellent"|0.989|"Excellent"|0.997|"Excellent"|"0  "|"0  "|"0  "|"653086197"
"10021974"|"25206"|"MIL - Trafficability Veh. Type 4 dry season (DOD)"|1|"41913"|"MIL - Slope Military Vehicle Type 3, 4 & 5"|1|0.98|"Slope"|0.989|"Slope"|0.989|"Slope"|0.997|"Slope"|"0  "|"0  "|"0  "|"653086198"
"10021974"|"25207"|"MIL - Trafficability Veh. Type 5 1-pass wet season (DOD)"|0|"25207"|"MIL - Trafficability Veh. Type 5 1-pass wet season (DOD)"|0|0.65|"Fair"|0.65|"Fair"|0.65|"Fair"|0.65|"Fair"|"0  "|"0  "|"0  "|"653086199"
"10021974"|"25207"|"MIL - Trafficability Veh. Type 5 1-pass wet season (DOD)"|1|"25687"|"MIL - Slipperiness Veh. 5,6,7 wet season, Revised"|1|0.65|"Slippery"|0.65|"Slippery"|0.65|"Slippery"|0.65|"Slippery"|"0  "|"0  "|"0  "|"653086200"
"10021974"|"25207"|"MIL - Trafficability Veh. Type 5 1-pass wet season (DOD)"|2|"25667"|"MIL - Soil Strength Veh-5, VCI-1 wet season, Revised"|1|0.93|"High strength"|0.93|"High strength"|0.93|"High strength"|0.93|"High strength"|"0  "|"0  "|"0  "|"653086201"
"10021974"|"25207"|"MIL - Trafficability Veh. Type 5 1-pass wet season (DOD)"|3|"41913"|"MIL - Slope Military Vehicle Type 3, 4 & 5"|1|0.98|"Slope"|0.989|"Slope"|0.989|"Slope"|0.997|"Slope"|"0  "|"0  "|"0  "|"653086202"
"10021974"|"25208"|"MIL - Trafficability Veh. Type 5 50-passes wet season (DOD)"|0|"25208"|"MIL - Trafficability Veh. Type 5 50-passes wet season (DOD)"|0|0.65|"Fair"|0.65|"Fair"|0.65|"Fair"|0.65|"Fair"|"0  "|"0  "|"0  "|"653086203"
"10021974"|"25208"|"MIL - Trafficability Veh. Type 5 50-passes wet season (DOD)"|1|"25687"|"MIL - Slipperiness Veh. 5,6,7 wet season, Revised"|1|0.65|"Slippery"|0.65|"Slippery"|0.65|"Slippery"|0.65|"Slippery"|"0  "|"0  "|"0  "|"653086204"
"10021974"|"25208"|"MIL - Trafficability Veh. Type 5 50-passes wet season (DOD)"|2|"25669"|"MIL - Soil Strength Veh-5, VCI-50 wet season, Revised"|1|0.95|"Low strength"|0.95|"Low strength"|0.95|"Low strength"|0.95|"Low strength"|"0  "|"0  "|"0  "|"653086205"
"10021974"|"25208"|"MIL - Trafficability Veh. Type 5 50-passes wet season (DOD)"|3|"41913"|"MIL - Slope Military Vehicle Type 3, 4 & 5"|1|0.98|"Slope"|0.989|"Slope"|0.989|"Slope"|0.997|"Slope"|"0  "|"0  "|"0  "|"653086206"
"10021974"|"25209"|"MIL - Trafficability Veh. Type 5 dry season (DOD)"|0|"25209"|"MIL - Trafficability Veh. Type 5 dry season (DOD)"|0|0.98|"Excellent"|0.989|"Excellent"|0.989|"Excellent"|0.997|"Excellent"|"0  "|"0  "|"0  "|"653086207"
"10021974"|"25209"|"MIL - Trafficability Veh. Type 5 dry season (DOD)"|1|"41913"|"MIL - Slope Military Vehicle Type 3, 4 & 5"|1|0.98|"Slope"|0.989|"Slope"|0.989|"Slope"|0.997|"Slope"|"0  "|"0  "|"0  "|"653086208"
"10021974"|"25210"|"MIL - Trafficability Veh. Type 6 1-pass wet season (DOD)"|0|"25210"|"MIL - Trafficability Veh. Type 6 1-pass wet season (DOD)"|0|0.65|"Fair"|0.65|"Fair"|0.65|"Fair"|0.65|"Fair"|"0  "|"0  "|"0  "|"653086209"
"10021974"|"25210"|"MIL - Trafficability Veh. Type 6 1-pass wet season (DOD)"|1|"25687"|"MIL - Slipperiness Veh. 5,6,7 wet season, Revised"|1|0.65|"Slippery"|0.65|"Slippery"|0.65|"Slippery"|0.65|"Slippery"|"0  "|"0  "|"0  "|"653086210"
"10021974"|"25210"|"MIL - Trafficability Veh. Type 6 1-pass wet season (DOD)"|2|"25671"|"MIL - Soil Strength Veh-6, VCI-1 wet season, Revised"|1|0.88|"Low strength"|0.88|"Low strength"|0.88|"Low strength"|0.88|"Low strength"|"0  "|"0  "|"0  "|"653086211"
"10021974"|"25210"|"MIL - Trafficability Veh. Type 6 1-pass wet season (DOD)"|3|"41914"|"MIL - Slope Military Vehicle Type 6 (NSSC)"|1|0.896|"Slope"|0.941|"Slope"|0.941|"Slope"|0.985|"Slope"|"0  "|"0  "|"0  "|"653086212"
"10021974"|"25211"|"MIL - Trafficability Veh. Type 6 50-passes wet season (DOD)"|0|"25211"|"MIL - Trafficability Veh. Type 6 50-passes wet season (DOD)"|0|0.48|"Poor"|0.48|"Poor"|0.48|"Poor"|0.48|"Poor"|"0  "|"0  "|"0  "|"653086213"
"10021974"|"25211"|"MIL - Trafficability Veh. Type 6 50-passes wet season (DOD)"|1|"25672"|"MIL - Soil Strength Veh-6, VCI-50 wet season, Revised"|1|0.48|"Low strength"|0.48|"Low strength"|0.48|"Low strength"|0.48|"Low strength"|"0  "|"0  "|"0  "|"653086214"
"10021974"|"25211"|"MIL - Trafficability Veh. Type 6 50-passes wet season (DOD)"|2|"25687"|"MIL - Slipperiness Veh. 5,6,7 wet season, Revised"|1|0.65|"Slippery"|0.65|"Slippery"|0.65|"Slippery"|0.65|"Slippery"|"0  "|"0  "|"0  "|"653086215"
"10021974"|"25211"|"MIL - Trafficability Veh. Type 6 50-passes wet season (DOD)"|3|"41914"|"MIL - Slope Military Vehicle Type 6 (NSSC)"|1|0.896|"Slope"|0.941|"Slope"|0.941|"Slope"|0.985|"Slope"|"0  "|"0  "|"0  "|"653086216"
"10021974"|"25212"|"MIL - Trafficability Veh. Type 6 dry season (DOD)"|0|"25212"|"MIL - Trafficability Veh. Type 6 dry season (DOD)"|0|0.896|"Good"|0.941|"Excellent"|0.941|"Excellent"|0.985|"Excellent"|"0  "|"0  "|"0  "|"653086217"
"10021974"|"25212"|"MIL - Trafficability Veh. Type 6 dry season (DOD)"|1|"41914"|"MIL - Slope Military Vehicle Type 6 (NSSC)"|1|0.896|"Slope"|0.941|"Slope"|0.941|"Slope"|0.985|"Slope"|"0  "|"0  "|"0  "|"653086218"
"10021974"|"25213"|"MIL - Trafficability Veh. Type 7 1-pass wet season (DOD)"|0|"25213"|"MIL - Trafficability Veh. Type 7 1-pass wet season (DOD)"|0|0.65|"Fair"|0.65|"Fair"|0.65|"Fair"|0.65|"Fair"|"0  "|"0  "|"0  "|"653086219"
"10021974"|"25213"|"MIL - Trafficability Veh. Type 7 1-pass wet season (DOD)"|1|"25687"|"MIL - Slipperiness Veh. 5,6,7 wet season, Revised"|1|0.65|"Slippery"|0.65|"Slippery"|0.65|"Slippery"|0.65|"Slippery"|"0  "|"0  "|"0  "|"653086220"
"10021974"|"25213"|"MIL - Trafficability Veh. Type 7 1-pass wet season (DOD)"|2|"25673"|"MIL - Soil Strength Veh-7, VCI-1 wet season, Revised"|1|0.82|"Low strength"|0.82|"Low strength"|0.82|"Low strength"|0.82|"Low strength"|"0  "|"0  "|"0  "|"653086221"
"10021974"|"25213"|"MIL - Trafficability Veh. Type 7 1-pass wet season (DOD)"|3|"41915"|"MIL - Slope Military Vehicle Type 7 (NSSC)"|1|0.795|"Slope"|0.885|"Slope"|0.885|"Slope"|0.971|"Slope"|"0  "|"0  "|"0  "|"653086222"
"10021974"|"25214"|"MIL - Trafficability Veh. Type 7 50-passes wet season (DOD)"|0|"25214"|"MIL - Trafficability Veh. Type 7 50-passes wet season (DOD)"|0|0.47|"Poor"|0.47|"Poor"|0.47|"Poor"|0.47|"Poor"|"0  "|"0  "|"0  "|"653086223"
"10021974"|"25214"|"MIL - Trafficability Veh. Type 7 50-passes wet season (DOD)"|1|"25674"|"MIL - Soil Strength Veh-7, VCI-50 wet season, Revised"|1|0.47|"Low strength"|0.47|"Low strength"|0.47|"Low strength"|0.47|"Low strength"|"0  "|"0  "|"0  "|"653086224"
"10021974"|"25214"|"MIL - Trafficability Veh. Type 7 50-passes wet season (DOD)"|2|"25687"|"MIL - Slipperiness Veh. 5,6,7 wet season, Revised"|1|0.65|"Slippery"|0.65|"Slippery"|0.65|"Slippery"|0.65|"Slippery"|"0  "|"0  "|"0  "|"653086225"
"10021974"|"25214"|"MIL - Trafficability Veh. Type 7 50-passes wet season (DOD)"|3|"41915"|"MIL - Slope Military Vehicle Type 7 (NSSC)"|1|0.795|"Slope"|0.885|"Slope"|0.885|"Slope"|0.971|"Slope"|"0  "|"0  "|"0  "|"653086226"
"10021974"|"25215"|"MIL - Trafficability Veh. Type 7 dry season (DOD)"|0|"25215"|"MIL - Trafficability Veh. Type 7 dry season (DOD)"|0|0.795|"Good"|0.885|"Good"|0.885|"Good"|0.971|"Excellent"|"0  "|"0  "|"0  "|"653086227"
"10021974"|"25215"|"MIL - Trafficability Veh. Type 7 dry season (DOD)"|1|"41915"|"MIL - Slope Military Vehicle Type 7 (NSSC)"|1|0.795|"Slope"|0.885|"Slope"|0.885|"Slope"|0.971|"Slope"|"0  "|"0  "|"0  "|"653086228"
"10021974"|"34170"|"NCCPI - National Commodity Crop Productivity Index (Ver 2.0)"|0|"34170"|"NCCPI - National Commodity Crop Productivity Index (Ver 2.0)"|0|0.176|"Low inherent productivity"|0.198|"Low inherent productivity"|0.198|"Low inherent productivity"|0.237|"Moderately low inherent productivity"|"0  "|"0  "|"0  "|"653086229"
"10021974"|"34170"|"NCCPI - National Commodity Crop Productivity Index (Ver 2.0)"|1|"37149"|"NCCPI - NCCPI Small Grains Submodel (II)"|1|0.07|"Small grains"|0.093|"Small grains"|0.093|"Small grains"|0.1|"Small grains"|"0  "|"0  "|"0  "|"653086230"
"10021974"|"34170"|"NCCPI - National Commodity Crop Productivity Index (Ver 2.0)"|2|"33998"|"NCCPI - NCCPI Corn and Soybeans Submodel (II)"|1|0.136|"Corn and soybeans"|0.179|"Corn and soybeans"|0.179|"Corn and soybeans"|0.203|"Corn and soybeans"|"0  "|"0  "|"0  "|"653086231"
"10021974"|"34170"|"NCCPI - National Commodity Crop Productivity Index (Ver 2.0)"|3|"37150"|"NCCPI - NCCPI Cotton Submodel (II)"|1|0.176|"Cotton"|0.198|"Cotton"|0.198|"Cotton"|0.237|"Cotton"|"0  "|"0  "|"0  "|"653086232"
"10021974"|"1404"|"URB/REC - Camp Areas"|0|"1404"|"URB/REC - Camp Areas"|0|0.983|"Somewhat limited"|0.983|"Somewhat limited"|0.983|"Somewhat limited"|0.983|"Somewhat limited"|"0  "|"0  "|"0  "|"653086233"
"10021974"|"1404"|"URB/REC - Camp Areas"|1|"343"|"Wet, Ground Water Near the Surface (45 -75cm)"|1|0.983|"Depth to saturated zone"|0.983|"Depth to saturated zone"|0.983|"Depth to saturated zone"|0.983|"Depth to saturated zone"|"0  "|"0  "|"0  "|"653086234"
"10021974"|"1404"|"URB/REC - Camp Areas"|2|"10624"|"Percolation & Taxon Modification  to 40"""|1|0.292|"Slow water movement"|0.409|"Slow water movement"|0.409|"Slow water movement"|0.45|"Slow water movement"|"0  "|"0  "|"0  "|"653086235"
"10021974"|"1404"|"URB/REC - Camp Areas"|3|"23660"|"Dust PM10 and PM2.5 Generation"|1|0.151|"Dusty"|0.151|"Dusty"|0.151|"Dusty"|0.151|"Dusty"|"0  "|"0  "|"0  "|"653086236"
"10021974"|"1404"|"URB/REC - Camp Areas"|4|"21170"|"Large Stones Surface Layer and Surface"|1|0|"No large stone limitation"|0.039|"Large stones content"|0.039|"Large stones content"|0.5|"Large stones content"|"0  "|"0  "|"0  "|"653086237"
"10021974"|"10018"|"URB/REC - Off-Road Motorcycle Trails"|0|"10018"|"URB/REC - Off-Road Motorcycle Trails"|0|0.436|"Somewhat limited"|0.436|"Somewhat limited"|0.436|"Somewhat limited"|0.5|"Somewhat limited"|"0  "|"0  "|"0  "|"653086238"
"10021974"|"10018"|"URB/REC - Off-Road Motorcycle Trails"|1|"414"|"Wet, Ground Water Near the Surface (30 - 60cm)"|1|0.436|"Depth to saturated zone"|0.436|"Depth to saturated zone"|0.436|"Depth to saturated zone"|0.436|"Depth to saturated zone"|"0  "|"0  "|"0  "|"653086239"
"10021974"|"10018"|"URB/REC - Off-Road Motorcycle Trails"|2|"23660"|"Dust PM10 and PM2.5 Generation"|1|0.151|"Dusty"|0.151|"Dusty"|0.151|"Dusty"|0.151|"Dusty"|"0  "|"0  "|"0  "|"653086240"
"10021974"|"10018"|"URB/REC - Off-Road Motorcycle Trails"|3|"21170"|"Large Stones Surface Layer and Surface"|1|0|"No large stone limitation"|0.039|"Large stones content"|0.039|"Large stones content"|0.5|"Large stones content"|"0  "|"0  "|"0  "|"653086241"
"10021974"|"1406"|"URB/REC - Paths and Trails"|0|"1406"|"URB/REC - Paths and Trails"|0|0.436|"Somewhat limited"|0.436|"Somewhat limited"|0.436|"Somewhat limited"|0.5|"Somewhat limited"|"0  "|"0  "|"0  "|"653086242"
"10021974"|"1406"|"URB/REC - Paths and Trails"|1|"414"|"Wet, Ground Water Near the Surface (30 - 60cm)"|1|0.436|"Depth to saturated zone"|0.436|"Depth to saturated zone"|0.436|"Depth to saturated zone"|0.436|"Depth to saturated zone"|"0  "|"0  "|"0  "|"653086243"
"10021974"|"1406"|"URB/REC - Paths and Trails"|2|"23660"|"Dust PM10 and PM2.5 Generation"|1|0.151|"Dusty"|0.151|"Dusty"|0.151|"Dusty"|0.151|"Dusty"|"0  "|"0  "|"0  "|"653086244"
"10021974"|"1406"|"URB/REC - Paths and Trails"|3|"21170"|"Large Stones Surface Layer and Surface"|1|0|"No large stone limitation"|0.039|"Large stones content"|0.039|"Large stones content"|0.5|"Large stones content"|"0  "|"0  "|"0  "|"653086245"
"10021974"|"1405"|"URB/REC - Picnic Areas"|0|"1405"|"URB/REC - Picnic Areas"|0|0.746|"Somewhat limited"|0.746|"Somewhat limited"|0.746|"Somewhat limited"|0.746|"Somewhat limited"|"0  "|"0  "|"0  "|"653086246"
"10021974"|"1405"|"URB/REC - Picnic Areas"|1|"401"|"Wet, Ground Water Near the Surface (30 - 75cm)"|1|0.746|"Depth to saturated zone"|0.746|"Depth to saturated zone"|0.746|"Depth to saturated zone"|0.746|"Depth to saturated zone"|"0  "|"0  "|"0  "|"653086247"
"10021974"|"1405"|"URB/REC - Picnic Areas"|2|"10624"|"Percolation & Taxon Modification  to 40"""|1|0.292|"Slow water movement"|0.409|"Slow water movement"|0.409|"Slow water movement"|0.45|"Slow water movement"|"0  "|"0  "|"0  "|"653086248"
"10021974"|"1405"|"URB/REC - Picnic Areas"|3|"23660"|"Dust PM10 and PM2.5 Generation"|1|0.151|"Dusty"|0.151|"Dusty"|0.151|"Dusty"|0.151|"Dusty"|"0  "|"0  "|"0  "|"653086249"
"10021974"|"1405"|"URB/REC - Picnic Areas"|4|"21170"|"Large Stones Surface Layer and Surface"|1|0|"No large stone limitation"|0.039|"Large stones content"|0.039|"Large stones content"|0.5|"Large stones content"|"0  "|"0  "|"0  "|"653086250"
"10021974"|"1411"|"URB/REC - Playgrounds"|0|"1411"|"URB/REC - Playgrounds"|0|0.983|"Somewhat limited"|1|"Very limited"|1|"Very limited"|1|"Very limited"|"0  "|"0  "|"0  "|"653086251"
"10021974"|"1411"|"URB/REC - Playgrounds"|1|"10628"|"Slope 2 to 6%"|1|0.125|"Slope"|1|"Slope"|1|"Slope"|1|"Slope"|"0  "|"0  "|"0  "|"653086252"
"10021974"|"1411"|"URB/REC - Playgrounds"|2|"343"|"Wet, Ground Water Near the Surface (45 -75cm)"|1|0.983|"Depth to saturated zone"|0.983|"Depth to saturated zone"|0.983|"Depth to saturated zone"|0.983|"Depth to saturated zone"|"0  "|"0  "|"0  "|"653086253"
"10021974"|"1411"|"URB/REC - Playgrounds"|3|"10630"|"Shallow to Bedrock mod by Slope"|1|0|"No bedrock depth limitation"|0.647|"Depth to bedrock"|0.647|"Depth to bedrock"|0.999|"Depth to bedrock"|"0  "|"0  "|"0  "|"653086254"
"10021974"|"1411"|"URB/REC - Playgrounds"|4|"10624"|"Percolation & Taxon Modification  to 40"""|1|0.292|"Slow water movement"|0.409|"Slow water movement"|0.409|"Slow water movement"|0.45|"Slow water movement"|"0  "|"0  "|"0  "|"653086255"
"10021974"|"1411"|"URB/REC - Playgrounds"|5|"23660"|"Dust PM10 and PM2.5 Generation"|1|0.151|"Dusty"|0.151|"Dusty"|0.151|"Dusty"|0.151|"Dusty"|"0  "|"0  "|"0  "|"653086256"
"10021974"|"10954"|"WMS - Embankments, Dikes, and Levees"|0|"10954"|"WMS - Embankments, Dikes, and Levees"|0|1|"Very limited"|1|"Very limited"|1|"Very limited"|1|"Very limited"|"0  "|"0  "|"0  "|"653086257"
"10021974"|"10954"|"WMS - Embankments, Dikes, and Levees"|1|"200"|"Wet, Ground Water Near the Surface (60 - 120cm)"|1|1|"Depth to saturated zone"|1|"Depth to saturated zone"|1|"Depth to saturated zone"|1|"Depth to saturated zone"|"0  "|"0  "|"0  "|"653086258"
"10021974"|"10954"|"WMS - Embankments, Dikes, and Levees"|2|"23642"|"Depth to Restrictive Layer < 150cm (60"") revised"|1|0.912|"Thin layer"|0.912|"Thin layer"|0.912|"Thin layer"|0.912|"Thin layer"|"0  "|"0  "|"0  "|"653086259"
"10021974"|"10954"|"WMS - Embankments, Dikes, and Levees"|3|"23633"|"Construction Compaction (revised)"|1|0|"Not hard to pack"|0.5|"Hard to pack"|0.5|"Hard to pack"|1|"Hard to pack"|"0  "|"0  "|"0  "|"653086260"
"10021974"|"10954"|"WMS - Embankments, Dikes, and Levees"|4|"23660"|"Dust PM10 and PM2.5 Generation"|1|0.151|"Dusty"|0.151|"Dusty"|0.151|"Dusty"|0.151|"Dusty"|"0  "|"0  "|"0  "|"653086261"
"10021974"|"10887"|"WMS - Excavated Ponds (Aquifer-fed)"|0|"10887"|"WMS - Excavated Ponds (Aquifer-fed)"|0|1|"Very limited"|1|"Very limited"|1|"Very limited"|1|"Very limited"|"0  "|"0  "|"0  "|"653086262"
"10021974"|"10887"|"WMS - Excavated Ponds (Aquifer-fed)"|1|"10986"|"Deep to Apparent Water Table"|1|1|"Depth to water"|1|"Depth to water"|1|"Depth to water"|1|"Depth to water"|"0  "|"0  "|"0  "|"653086263"
"10021974"|"23580"|"WMS - Irrigation, General"|0|"23580"|"WMS - Irrigation, General"|0|0.998|"Somewhat limited"|1|"Very limited"|1|"Very limited"|1|"Very limited"|"0  "|"0  "|"0  "|"653086264"
"10021974"|"23580"|"WMS - Irrigation, General"|1|"23592"|"WMS - Depth to Water Table 60-90cm, in growing season (PAN)"|1|0.998|"Depth to saturated zone"|1|"Depth to saturated zone"|1|"Depth to saturated zone"|1|"Depth to saturated zone"|"0  "|"0  "|"0  "|"653086265"
"10021974"|"23580"|"WMS - Irrigation, General"|2|"23595"|"WMS - Droughty (7.5 to 18.0 AWC) 0 to 150cm (PAN)"|1|0.698|"Low water holding capacity"|0.939|"Low water holding capacity"|0.939|"Low water holding capacity"|1|"Low water holding capacity"|"0  "|"0  "|"0  "|"653086266"
"10021974"|"23580"|"WMS - Irrigation, General"|3|"23590"|"WMS - Depth to Soft Bedrock 50 to 150cm"|1|0.912|"Depth to soft bedrock"|0.912|"Depth to soft bedrock"|0.912|"Depth to soft bedrock"|0.912|"Depth to soft bedrock"|"0  "|"0  "|"0  "|"653086267"
"10021974"|"23580"|"WMS - Irrigation, General"|4|"23598"|"WMS - Slopes 1 to 15% (PAN)"|1|0.041|"Slope"|0.255|"Slope"|0.255|"Slope"|0.5|"Slope"|"0  "|"0  "|"0  "|"653086268"
"10021974"|"23576"|"WMS - Irrigation, Micro (above ground)"|0|"23576"|"WMS - Irrigation, Micro (above ground)"|0|0.998|"Somewhat limited"|1|"Very limited"|1|"Very limited"|1|"Very limited"|"0  "|"0  "|"0  "|"653096110"
"10021974"|"23576"|"WMS - Irrigation, Micro (above ground)"|1|"23592"|"WMS - Depth to Water Table 60-90cm, in growing season (PAN)"|1|0.998|"Depth to saturated zone"|1|"Depth to saturated zone"|1|"Depth to saturated zone"|1|"Depth to saturated zone"|"0  "|"0  "|"0  "|"653096111"
"10021974"|"23576"|"WMS - Irrigation, Micro (above ground)"|2|"23589"|"WMS - Depth to Soft Bedrock 50 to 100cm (PAN)"|1|0.647|"Depth to soft bedrock"|0.647|"Depth to soft bedrock"|0.647|"Depth to soft bedrock"|0.647|"Depth to soft bedrock"|"0  "|"0  "|"0  "|"653096112"
"10021974"|"23576"|"WMS - Irrigation, Micro (above ground)"|3|"23594"|"WMS - Droughty (5 to 12cm AWC) 0 to 100cm (PAN)"|1|0.007|"Low water holding capacity"|0.289|"Low water holding capacity"|0.289|"Low water holding capacity"|0.82|"Low water holding capacity"|"0  "|"0  "|"0  "|"653096113"
"10021974"|"23577"|"WMS - Irrigation, Micro (subsurface drip)"|0|"23577"|"WMS - Irrigation, Micro (subsurface drip)"|0|0.998|"Somewhat limited"|1|"Very limited"|1|"Very limited"|1|"Very limited"|"0  "|"0  "|"0  "|"653096114"
"10021974"|"23577"|"WMS - Irrigation, Micro (subsurface drip)"|1|"23592"|"WMS - Depth to Water Table 60-90cm, in growing season (PAN)"|1|0.998|"Depth to saturated zone"|1|"Depth to saturated zone"|1|"Depth to saturated zone"|1|"Depth to saturated zone"|"0  "|"0  "|"0  "|"653096115"
"10021974"|"23577"|"WMS - Irrigation, Micro (subsurface drip)"|2|"23589"|"WMS - Depth to Soft Bedrock 50 to 100cm (PAN)"|1|0.647|"Depth to soft bedrock"|0.647|"Depth to soft bedrock"|0.647|"Depth to soft bedrock"|0.647|"Depth to soft bedrock"|"0  "|"0  "|"0  "|"653096116"
"10021974"|"23577"|"WMS - Irrigation, Micro (subsurface drip)"|3|"23617"|"WMS - Shrink-Swell, Maximum 0 to 100cm (PAN)"|1|0.125|"High shrink-swell"|0.5|"High shrink-swell"|0.5|"High shrink-swell"|0.858|"High shrink-swell"|"0  "|"0  "|"0  "|"653096117"
"10021974"|"23577"|"WMS - Irrigation, Micro (subsurface drip)"|4|"23594"|"WMS - Droughty (5 to 12cm AWC) 0 to 100cm (PAN)"|1|0.007|"Low water holding capacity"|0.289|"Low water holding capacity"|0.289|"Low water holding capacity"|0.82|"Low water holding capacity"|"0  "|"0  "|"0  "|"653096118"
"10021974"|"23578"|"WMS - Irrigation, Sprinkler (close spaced outlet drops)"|0|"23578"|"WMS - Irrigation, Sprinkler (close spaced outlet drops)"|0|0.998|"Somewhat limited"|1|"Very limited"|1|"Very limited"|1|"Very limited"|"0  "|"0  "|"0  "|"653096119"
"10021974"|"23578"|"WMS - Irrigation, Sprinkler (close spaced outlet drops)"|1|"23592"|"WMS - Depth to Water Table 60-90cm, in growing season (PAN)"|1|0.998|"Depth to saturated zone"|1|"Depth to saturated zone"|1|"Depth to saturated zone"|1|"Depth to saturated zone"|"0  "|"0  "|"0  "|"653096120"
"10021974"|"23578"|"WMS - Irrigation, Sprinkler (close spaced outlet drops)"|2|"23596"|"WMS - Slopes 1 to 5% (PAN)"|1|0.476|"Slope"|1|"Slope"|1|"Slope"|1|"Slope"|"0  "|"0  "|"0  "|"653096121"
"10021974"|"23578"|"WMS - Irrigation, Sprinkler (close spaced outlet drops)"|3|"23589"|"WMS - Depth to Soft Bedrock 50 to 100cm (PAN)"|1|0.647|"Depth to soft bedrock"|0.647|"Depth to soft bedrock"|0.647|"Depth to soft bedrock"|0.647|"Depth to soft bedrock"|"0  "|"0  "|"0  "|"653096122"
"10021974"|"23578"|"WMS - Irrigation, Sprinkler (close spaced outlet drops)"|4|"23612"|"WMS - Ksat Minimum; 0.14 to 1.4um/sec; 0 to 100cm (PAN)"|1|0|"No slow water movement"|0.293|"Slow water movement"|0.293|"Slow water movement"|0.899|"Slow water movement"|"0  "|"0  "|"0  "|"653096123"
"10021974"|"23578"|"WMS - Irrigation, Sprinkler (close spaced outlet drops)"|5|"23594"|"WMS - Droughty (5 to 12cm AWC) 0 to 100cm (PAN)"|1|0.007|"Low water holding capacity"|0.289|"Low water holding capacity"|0.289|"Low water holding capacity"|0.82|"Low water holding capacity"|"0  "|"0  "|"0  "|"653096124"
"10021974"|"23579"|"WMS - Irrigation, Sprinkler (general)"|0|"23579"|"WMS - Irrigation, Sprinkler (general)"|0|0.998|"Somewhat limited"|1|"Very limited"|1|"Very limited"|1|"Very limited"|"0  "|"0  "|"0  "|"653096125"
"10021974"|"23579"|"WMS - Irrigation, Sprinkler (general)"|1|"23592"|"WMS - Depth to Water Table 60-90cm, in growing season (PAN)"|1|0.998|"Depth to saturated zone"|1|"Depth to saturated zone"|1|"Depth to saturated zone"|1|"Depth to saturated zone"|"0  "|"0  "|"0  "|"653096126"
"10021974"|"23579"|"WMS - Irrigation, Sprinkler (general)"|2|"23589"|"WMS - Depth to Soft Bedrock 50 to 100cm (PAN)"|1|0.647|"Depth to soft bedrock"|0.647|"Depth to soft bedrock"|0.647|"Depth to soft bedrock"|0.647|"Depth to soft bedrock"|"0  "|"0  "|"0  "|"653096127"
"10021974"|"23579"|"WMS - Irrigation, Sprinkler (general)"|3|"23612"|"WMS - Ksat Minimum; 0.14 to 1.4um/sec; 0 to 100cm (PAN)"|1|0|"No slow water movement"|0.293|"Slow water movement"|0.293|"Slow water movement"|0.899|"Slow water movement"|"0  "|"0  "|"0  "|"653096128"
"10021974"|"23579"|"WMS - Irrigation, Sprinkler (general)"|4|"23594"|"WMS - Droughty (5 to 12cm AWC) 0 to 100cm (PAN)"|1|0.007|"Low water holding capacity"|0.289|"Low water holding capacity"|0.289|"Low water holding capacity"|0.82|"Low water holding capacity"|"0  "|"0  "|"0  "|"653096129"
"10021974"|"23575"|"WMS - Irrigation, Surface (graded)"|0|"23575"|"WMS - Irrigation, Surface (graded)"|0|1|"Very limited"|1|"Very limited"|1|"Very limited"|1|"Very limited"|"0  "|"0  "|"0  "|"653096130"
"10021974"|"23575"|"WMS - Irrigation, Surface (graded)"|1|"23597"|"WMS - Slopes 1 to 3% (PAN)"|1|1|"Slope"|1|"Slope"|1|"Slope"|1|"Slope"|"0  "|"0  "|"0  "|"653096131"
"10021974"|"23575"|"WMS - Irrigation, Surface (graded)"|2|"23592"|"WMS - Depth to Water Table 60-90cm, in growing season (PAN)"|1|0.998|"Depth to saturated zone"|1|"Depth to saturated zone"|1|"Depth to saturated zone"|1|"Depth to saturated zone"|"0  "|"0  "|"0  "|"653096132"
"10021974"|"23575"|"WMS - Irrigation, Surface (graded)"|3|"23595"|"WMS - Droughty (7.5 to 18.0 AWC) 0 to 150cm (PAN)"|1|0.698|"Low water holding capacity"|0.939|"Low water holding capacity"|0.939|"Low water holding capacity"|1|"Low water holding capacity"|"0  "|"0  "|"0  "|"653096133"
"10021974"|"23575"|"WMS - Irrigation, Surface (graded)"|4|"23590"|"WMS - Depth to Soft Bedrock 50 to 150cm"|1|0.912|"Depth to soft bedrock"|0.912|"Depth to soft bedrock"|0.912|"Depth to soft bedrock"|0.912|"Depth to soft bedrock"|"0  "|"0  "|"0  "|"653096134"
"10021974"|"23574"|"WMS - Irrigation, Surface (level)"|0|"23574"|"WMS - Irrigation, Surface (level)"|0|1|"Very limited"|1|"Very limited"|1|"Very limited"|1|"Very limited"|"0  "|"0  "|"0  "|"653096135"
"10021974"|"23574"|"WMS - Irrigation, Surface (level)"|1|"23599"|"WMS - Slopes >2%"|1|1|"Slope"|1|"Slope"|1|"Slope"|1|"Slope"|"0  "|"0  "|"0  "|"653096136"
"10021974"|"23574"|"WMS - Irrigation, Surface (level)"|2|"23592"|"WMS - Depth to Water Table 60-90cm, in growing season (PAN)"|1|0.998|"Depth to saturated zone"|1|"Depth to saturated zone"|1|"Depth to saturated zone"|1|"Depth to saturated zone"|"0  "|"0  "|"0  "|"653096137"
"10021974"|"23574"|"WMS - Irrigation, Surface (level)"|3|"23595"|"WMS - Droughty (7.5 to 18.0 AWC) 0 to 150cm (PAN)"|1|0.698|"Low water holding capacity"|0.939|"Low water holding capacity"|0.939|"Low water holding capacity"|1|"Low water holding capacity"|"0  "|"0  "|"0  "|"653096138"
"10021974"|"23574"|"WMS - Irrigation, Surface (level)"|4|"23590"|"WMS - Depth to Soft Bedrock 50 to 150cm"|1|0.912|"Depth to soft bedrock"|0.912|"Depth to soft bedrock"|0.912|"Depth to soft bedrock"|0.912|"Depth to soft bedrock"|"0  "|"0  "|"0  "|"653096139"
"10021974"|"978"|"WMS - Pond Reservoir Area"|0|"978"|"WMS - Pond Reservoir Area"|0|0.168|"Somewhat limited"|0.68|"Somewhat limited"|0.68|"Somewhat limited"|1|"Very limited"|"0  "|"0  "|"0  "|"653096140"
"10021974"|"978"|"WMS - Pond Reservoir Area"|1|"21927"|"Slope 3 to 8 percent"|1|0|"Slope not limiting"|0.68|"Slope"|0.68|"Slope"|1|"Slope"|"0  "|"0  "|"0  "|"653096141"
"10021974"|"978"|"WMS - Pond Reservoir Area"|2|"11244"|"Shallow to Bedrock (hard or soft)"|1|0.168|"Depth to bedrock"|0.168|"Depth to bedrock"|0.168|"Depth to bedrock"|0.168|"Depth to bedrock"|"0  "|"0  "|"0  "|"653096142"
"10021974"|"37173"|"WMS - Subsurface Water Management, Outflow Quality"|0|"37173"|"WMS - Subsurface Water Management, Outflow Quality"|0|1|"Very limited"|1|"Very limited"|1|"Very limited"|1|"Very limited"|"0  "|"0  "|"0  "|"653096143"
"10021974"|"37173"|"WMS - Subsurface Water Management, Outflow Quality"|1|"37174"|"WMS - Pesticide and Nutrient Movement"|1|1|"Pesticide and nutrient movement"|1|"Pesticide and nutrient movement"|1|"Pesticide and nutrient movement"|1|"Pesticide and nutrient movement"|"0  "|"0  "|"0  "|"653096144"
"10021974"|"37167"|"WMS - Subsurface Water Management, System Installation"|0|"37167"|"WMS - Subsurface Water Management, System Installation"|0|1|"Very limited"|1|"Very limited"|1|"Very limited"|1|"Very limited"|"0  "|"0  "|"0  "|"653096145"
"10021974"|"37167"|"WMS - Subsurface Water Management, System Installation"|1|"37169"|"WMS - Depth to Soft Bedrock 90 to 125cm"|1|1|"Depth to soft bedrock"|1|"Depth to soft bedrock"|1|"Depth to soft bedrock"|1|"Depth to soft bedrock"|"0  "|"0  "|"0  "|"653096146"
"10021974"|"37167"|"WMS - Subsurface Water Management, System Installation"|2|"19329"|"Unstable Excavation Walls"|1|0.01|"Unstable excavation walls"|0.51|"Unstable excavation walls"|0.51|"Unstable excavation walls"|1|"Unstable excavation walls"|"0  "|"0  "|"0  "|"653096147"
"10021974"|"37167"|"WMS - Subsurface Water Management, System Installation"|3|"37171"|"Clayey 0-125cm"|1|0|"Clay content"|0.001|"Clay content"|0.001|"Clay content"|0.233|"Clay content"|"0  "|"0  "|"0  "|"653096148"
"10021974"|"37161"|"WMS - Subsurface Water Management, System Performance"|0|"37161"|"WMS - Subsurface Water Management, System Performance"|0|1|"Very limited"|1|"Very limited"|1|"Very limited"|1|"Very limited"|"0  "|"0  "|"0  "|"653096149"
"10021974"|"37161"|"WMS - Subsurface Water Management, System Performance"|1|"37160"|"Water Transmission 0.1 to 1.0 um/sec"|1|1|"Slow water movement"|1|"Slow water movement"|1|"Slow water movement"|1|"Slow water movement"|"0  "|"0  "|"0  "|"653096150"
"10021974"|"37179"|"WMS - Surface Water Management, System"|0|"37179"|"WMS - Surface Water Management, System"|0|0.18|"Somewhat limited"|1|"Very limited"|1|"Very limited"|1|"Very limited"|"0  "|"0  "|"0  "|"653096151"
"10021974"|"37179"|"WMS - Surface Water Management, System"|1|"37183"|"Slope 3 to 6%"|1|0|"Slope"|1|"Slope"|1|"Slope"|1|"Slope"|"0  "|"0  "|"0  "|"653096152"
"10021974"|"37179"|"WMS - Surface Water Management, System"|2|"37182"|"Large Stones (Fragments >75mm Wt. Ave. to 60cm"|1|0.18|"Large rock fragments"|0.624|"Large rock fragments"|0.624|"Large rock fragments"|1|"Large rock fragments"|"0  "|"0  "|"0  "|"653096153"
"10021974"|"37179"|"WMS - Surface Water Management, System"|3|"37185"|"Ksat Minimum; 1.4 to 14um/sec; 0 to 50cm"|1|0|"No slow water movement"|0.293|"Slow water movement"|0.293|"Slow water movement"|0.899|"Slow water movement"|"0  "|"0  "|"0  "|"653096154"
"10021982"|"24388"|"AWM - Irrigation Disposal of Wastewater"|0|"24388"|"AWM - Irrigation Disposal of Wastewater"|0|1|"Very limited"|1|"Very limited"|1|"Very limited"|1|"Very limited"|"0  "|"0  "|"0  "|"653002820"
"10021982"|"24388"|"AWM - Irrigation Disposal of Wastewater"|1|"200"|"Wet, Ground Water Near the Surface (60 - 120cm)"|1|1|"Depth to saturated zone"|1|"Depth to saturated zone"|1|"Depth to saturated zone"|1|"Depth to saturated zone"|"0  "|"0  "|"0  "|"653003150"
"10021982"|"24388"|"AWM - Irrigation Disposal of Wastewater"|2|"224"|"Droughty, AWC 0 to 150cm"|1|1|"Droughty"|1|"Droughty"|1|"Droughty"|1|"Droughty"|"0  "|"0  "|"0  "|"653003151"
"10021982"|"24388"|"AWM - Irrigation Disposal of Wastewater"|3|"197"|"Shallow to Bedrock 50 - 100 cm"|1|0.999|"Depth to bedrock"|1|"Depth to bedrock"|1|"Depth to bedrock"|1|"Depth to bedrock"|"0  "|"0  "|"0  "|"653003152"
"10021982"|"24388"|"AWM - Irrigation Disposal of Wastewater"|4|"202"|"Percolation (1 - 4 um/sec) 0 to 60 Inches"|1|0.962|"Slow water movement"|1|"Slow water movement"|1|"Slow water movement"|1|"Slow water movement"|"0  "|"0  "|"0  "|"653003153"
"10021982"|"24388"|"AWM - Irrigation Disposal of Wastewater"|5|"240"|"Slope 2.9 to > 8% surface"|1|0.32|"Too steep for surface application"|1|"Too steep for surface application"|1|"Too steep for surface application"|1|"Too steep for surface application"|"0  "|"0  "|"0  "|"653003154"
"10021982"|"235"|"AWM - Land Application of Municipal Sewage Sludge"|0|"235"|"AWM - Land Application of Municipal Sewage Sludge"|0|1|"Very limited"|1|"Very limited"|1|"Very limited"|1|"Very limited"|"0  "|"0  "|"0  "|"653006658"
"10021982"|"235"|"AWM - Land Application of Municipal Sewage Sludge"|1|"200"|"Wet, Ground Water Near the Surface (60 - 120cm)"|1|1|"Depth to saturated zone"|1|"Depth to saturated zone"|1|"Depth to saturated zone"|1|"Depth to saturated zone"|"0  "|"0  "|"0  "|"653006659"
"10021982"|"235"|"AWM - Land Application of Municipal Sewage Sludge"|2|"224"|"Droughty, AWC 0 to 150cm"|1|1|"Droughty"|1|"Droughty"|1|"Droughty"|1|"Droughty"|"0  "|"0  "|"0  "|"653006660"
"10021982"|"235"|"AWM - Land Application of Municipal Sewage Sludge"|3|"197"|"Shallow to Bedrock 50 - 100 cm"|1|0.999|"Depth to bedrock"|1|"Depth to bedrock"|1|"Depth to bedrock"|1|"Depth to bedrock"|"0  "|"0  "|"0  "|"653006661"
"10021982"|"235"|"AWM - Land Application of Municipal Sewage Sludge"|4|"202"|"Percolation (1 - 4 um/sec) 0 to 60 Inches"|1|0.962|"Slow water movement"|1|"Slow water movement"|1|"Slow water movement"|1|"Slow water movement"|"0  "|"0  "|"0  "|"653006662"
"10021982"|"235"|"AWM - Land Application of Municipal Sewage Sludge"|5|"10192"|"Slope 8 to > 15%"|1|0|"No slope limitation"|0.041|"Slope"|0.041|"Slope"|1|"Slope"|"0  "|"0  "|"0  "|"653006663"
"10021982"|"205"|"AWM - Manure and Food Processing Waste"|0|"205"|"AWM - Manure and Food Processing Waste"|0|1|"Very limited"|1|"Very limited"|1|"Very limited"|1|"Very limited"|"0  "|"0  "|"0  "|"653010496"
"10021982"|"205"|"AWM - Manure and Food Processing Waste"|1|"10265"|"Percolation < 2 um/sec to 60 Inches"|1|1|"Slow water movement"|1|"Slow water movement"|1|"Slow water movement"|1|"Slow water movement"|"0  "|"0  "|"0  "|"653010497"
"10021982"|"205"|"AWM - Manure and Food Processing Waste"|2|"200"|"Wet, Ground Water Near the Surface (60 - 120cm)"|1|1|"Depth to saturated zone"|1|"Depth to saturated zone"|1|"Depth to saturated zone"|1|"Depth to saturated zone"|"0  "|"0  "|"0  "|"653010498"
"10021982"|"205"|"AWM - Manure and Food Processing Waste"|3|"224"|"Droughty, AWC 0 to 150cm"|1|1|"Droughty"|1|"Droughty"|1|"Droughty"|1|"Droughty"|"0  "|"0  "|"0  "|"653010499"
"10021982"|"205"|"AWM - Manure and Food Processing Waste"|4|"197"|"Shallow to Bedrock 50 - 100 cm"|1|0.999|"Depth to bedrock"|1|"Depth to bedrock"|1|"Depth to bedrock"|1|"Depth to bedrock"|"0  "|"0  "|"0  "|"653010500"
"10021982"|"205"|"AWM - Manure and Food Processing Waste"|5|"11060"|"Large Stones, On Surface > 250 mm (.1 to 3%)"|1|0|"No large surface stones"|1|"Large stones"|1|"Large stones"|1|"Large stones"|"0  "|"0  "|"0  "|"653010501"
"10021982"|"258"|"AWM - Overland Flow Process Treatment of Wastewater"|0|"258"|"AWM - Overland Flow Process Treatment of Wastewater"|0|1|"Very limited"|1|"Very limited"|1|"Very limited"|1|"Very limited"|"0  "|"0  "|"0  "|"653010502"
"10021982"|"258"|"AWM - Overland Flow Process Treatment of Wastewater"|1|"200"|"Wet, Ground Water Near the Surface (60 - 120cm)"|1|1|"Depth to saturated zone"|1|"Depth to saturated zone"|1|"Depth to saturated zone"|1|"Depth to saturated zone"|"0  "|"0  "|"0  "|"653010503"
"10021982"|"258"|"AWM - Overland Flow Process Treatment of Wastewater"|2|"250"|"Shallow to Bedrock 100 - 150 cm"|1|1|"Depth to bedrock"|1|"Depth to bedrock"|1|"Depth to bedrock"|1|"Depth to bedrock"|"0  "|"0  "|"0  "|"653010504"
"10021982"|"258"|"AWM - Overland Flow Process Treatment of Wastewater"|3|"10211"|"Slope 5.9 to > 12% surface"|1|0|"No steepness limitation"|0.5|"Too steep for surface application"|0.5|"Too steep for surface application"|1|"Too steep for surface application"|"0  "|"0  "|"0  "|"653010505"
"10021982"|"238"|"AWM - Rapid Infiltration Disposal of Wastewater"|0|"238"|"AWM - Rapid Infiltration Disposal of Wastewater"|0|1|"Very limited"|1|"Very limited"|1|"Very limited"|1|"Very limited"|"0  "|"0  "|"0  "|"653010506"
"10021982"|"238"|"AWM - Rapid Infiltration Disposal of Wastewater"|1|"289"|"Percolation (10 - 40 um/sec) 0 to 60 Inches"|1|1|"Slow water movement"|1|"Slow water movement"|1|"Slow water movement"|1|"Slow water movement"|"0  "|"0  "|"0  "|"653010507"
"10021982"|"238"|"AWM - Rapid Infiltration Disposal of Wastewater"|2|"290"|"Wet, Ground Water Within 180 cm of the Surface"|1|1|"Depth to saturated zone"|1|"Depth to saturated zone"|1|"Depth to saturated zone"|1|"Depth to saturated zone"|"0  "|"0  "|"0  "|"653010508"
"10021982"|"238"|"AWM - Rapid Infiltration Disposal of Wastewater"|3|"291"|"Shallow to Bedrock < 200cm"|1|1|"Depth to bedrock"|1|"Depth to bedrock"|1|"Depth to bedrock"|1|"Depth to bedrock"|"0  "|"0  "|"0  "|"653010509"
"10021982"|"238"|"AWM - Rapid Infiltration Disposal of Wastewater"|4|"288"|"Sloping 3.9 to > 8%"|1|0.125|"Slope"|1|"Slope"|1|"Slope"|1|"Slope"|"0  "|"0  "|"0  "|"653010510"
"10021982"|"254"|"AWM - Slow Rate Process Treatment of Wastewater"|0|"254"|"AWM - Slow Rate Process Treatment of Wastewater"|0|1|"Very limited"|1|"Very limited"|1|"Very limited"|1|"Very limited"|"0  "|"0  "|"0  "|"653010511"
"10021982"|"254"|"AWM - Slow Rate Process Treatment of Wastewater"|1|"200"|"Wet, Ground Water Near the Surface (60 - 120cm)"|1|1|"Depth to saturated zone"|1|"Depth to saturated zone"|1|"Depth to saturated zone"|1|"Depth to saturated zone"|"0  "|"0  "|"0  "|"653010512"
"10021982"|"254"|"AWM - Slow Rate Process Treatment of Wastewater"|2|"250"|"Shallow to Bedrock 100 - 150 cm"|1|1|"Depth to bedrock"|1|"Depth to bedrock"|1|"Depth to bedrock"|1|"Depth to bedrock"|"0  "|"0  "|"0  "|"653010513"
"10021982"|"254"|"AWM - Slow Rate Process Treatment of Wastewater"|3|"240"|"Slope 2.9 to > 8% surface"|1|0.32|"Too steep for surface application"|1|"Too steep for surface application"|1|"Too steep for surface application"|1|"Too steep for surface application"|"0  "|"0  "|"0  "|"653010514"
"10021982"|"254"|"AWM - Slow Rate Process Treatment of Wastewater"|4|"251"|"Percolation (.4 - 4 um/sec) 0 to 60 Inches"|1|0.841|"Slow water movement"|0.985|"Slow water movement"|0.985|"Slow water movement"|1|"Slow water movement"|"0  "|"0  "|"0  "|"653010515"
"10021982"|"254"|"AWM - Slow Rate Process Treatment of Wastewater"|5|"252"|"Slope 5.9 to > 12% sprinkler"|1|0|"No slope limitation"|0.5|"Too steep for sprinkler irrigation"|0.5|"Too steep for sprinkler irrigation"|1|"Too steep for sprinkler irrigation"|"0  "|"0  "|"0  "|"653010516"
"10021982"|"21013"|"DHS - Catastrophic Mortality, Large Animal Disposal, Pit"|0|"21013"|"DHS - Catastrophic Mortality, Large Animal Disposal, Pit"|0|1|"Very limited"|1|"Very limited"|1|"Very limited"|1|"Very limited"|"0  "|"0  "|"0  "|"653024372"
"10021982"|"21013"|"DHS - Catastrophic Mortality, Large Animal Disposal, Pit"|1|"19895"|"Ground Water Within 200 cm of the Surface"|1|1|"Wetness"|1|"Wetness"|1|"Wetness"|1|"Wetness"|"0  "|"0  "|"0  "|"653024373"
"10021982"|"21013"|"DHS - Catastrophic Mortality, Large Animal Disposal, Pit"|2|"34167"|"Shallow to Hard Bedrock < 200cm"|1|1|"Depth to bedrock"|1|"Depth to bedrock"|1|"Depth to bedrock"|1|"Depth to bedrock"|"0  "|"0  "|"0  "|"653024374"
"10021982"|"21013"|"DHS - Catastrophic Mortality, Large Animal Disposal, Pit"|3|"20280"|"Rock Outcrop"|1|1|"Rock outcrop"|1|"Rock outcrop"|1|"Rock outcrop"|1|"Rock outcrop"|"0  "|"0  "|"0  "|"653024375"
"10021982"|"21013"|"DHS - Catastrophic Mortality, Large Animal Disposal, Pit"|4|"19333"|"Slope 5 to > 12%"|1|0|"No slope limitation"|0.633|"Slope"|0.633|"Slope"|1|"Slope"|"0  "|"0  "|"0  "|"653024376"
"10021982"|"21013"|"DHS - Catastrophic Mortality, Large Animal Disposal, Pit"|5|"23660"|"Dust PM10 and PM2.5 Generation"|1|0.169|"Dusty"|0.169|"Dusty"|0.169|"Dusty"|0.169|"Dusty"|"0  "|"0  "|"0  "|"653024377"
"10021982"|"21014"|"DHS - Catastrophic Mortality, Large Animal Disposal, Trench"|0|"21014"|"DHS - Catastrophic Mortality, Large Animal Disposal, Trench"|0|1|"Very limited"|1|"Very limited"|1|"Very limited"|1|"Very limited"|"0  "|"0  "|"0  "|"653024378"
"10021982"|"21014"|"DHS - Catastrophic Mortality, Large Animal Disposal, Trench"|1|"19895"|"Ground Water Within 200 cm of the Surface"|1|1|"Wetness"|1|"Wetness"|1|"Wetness"|1|"Wetness"|"0  "|"0  "|"0  "|"653024379"
"10021982"|"21014"|"DHS - Catastrophic Mortality, Large Animal Disposal, Trench"|2|"34167"|"Shallow to Hard Bedrock < 200cm"|1|1|"Depth to bedrock"|1|"Depth to bedrock"|1|"Depth to bedrock"|1|"Depth to bedrock"|"0  "|"0  "|"0  "|"653024380"
"10021982"|"21014"|"DHS - Catastrophic Mortality, Large Animal Disposal, Trench"|3|"20280"|"Rock Outcrop"|1|1|"Rock outcrop"|1|"Rock outcrop"|1|"Rock outcrop"|1|"Rock outcrop"|"0  "|"0  "|"0  "|"653024381"
"10021982"|"21014"|"DHS - Catastrophic Mortality, Large Animal Disposal, Trench"|4|"23660"|"Dust PM10 and PM2.5 Generation"|1|0.169|"Dusty"|0.169|"Dusty"|0.169|"Dusty"|0.169|"Dusty"|"0  "|"0  "|"0  "|"653024382"
"10021982"|"21014"|"DHS - Catastrophic Mortality, Large Animal Disposal, Trench"|5|"10192"|"Slope 8 to > 15%"|1|0|"No slope limitation"|0.041|"Slope"|0.041|"Slope"|1|"Slope"|"0  "|"0  "|"0  "|"653024383"
"10021982"|"20799"|"DHS - Potential for Radioactive Bioaccumulation"|0|"20799"|"DHS - Potential for Radioactive Bioaccumulation"|0|0.001|"Low bioaccumulation potential"|0.008|"Low bioaccumulation potential"|0.008|"Low bioaccumulation potential"|0.32|"Moderate bioaccumulation potential"|"0  "|"0  "|"0  "|"653024384"
"10021982"|"20799"|"DHS - Potential for Radioactive Bioaccumulation"|1|"20818"|"Bioaccumulation Material Gain Potential"|1|0.001|"Gains bioavailable material"|0.002|"Gains bioavailable material"|0.002|"Gains bioavailable material"|0.006|"Gains bioavailable material"|"0  "|"0  "|"0  "|"653024385"
"10021982"|"20799"|"DHS - Potential for Radioactive Bioaccumulation"|2|"20866"|"Bioaccumulation Sorption"|1|0|"Bioavailability low due to CEC, pH, or organic sorption"|0.006|"Bioavailability due to CEC, pH, or organic sorption"|0.006|"Bioavailability due to CEC, pH, or organic sorption"|0.314|"Bioavailability high due to low CEC, pH, or organic sorption"|"0  "|"0  "|"0  "|"653024386"
"10021982"|"20791"|"DHS - Potential for Radioactive Sequestration"|0|"20791"|"DHS - Potential for Radioactive Sequestration"|0|0.998|"High sequestration potential"|0.974|"High sequestration potential"|0.974|"High sequestration potential"|0.826|"Moderately high sequestration potential"|"0  "|"0  "|"0  "|"653024387"
"10021982"|"20791"|"DHS - Potential for Radioactive Sequestration"|1|"20814"|"Sequestration Clay Content"|1|1|"Adsorption by clay"|0.98|"Adsorption by clay"|0.98|"Adsorption by clay"|0|"Low adsorption by clay"|"0  "|"0  "|"0  "|"653024388"
"10021982"|"20791"|"DHS - Potential for Radioactive Sequestration"|2|"20793"|"Sequestration Organic Surface"|1|0.343|"Sequestration due to fertility effects"|0.833|"Sequestration due to fertility effects"|0.833|"Sequestration due to fertility effects"|0.843|"Sequestration due to fertility effects"|"0  "|"0  "|"0  "|"653024389"
"10021982"|"20791"|"DHS - Potential for Radioactive Sequestration"|3|"20817"|"Sequestration Material Loss Potential"|1|0.002|"Loses material"|0.006|"Loses material"|0.006|"Loses material"|0.017|"Loses material"|"0  "|"0  "|"0  "|"653024390"
"10021982"|"20309"|"DHS - Rubble and Debris Disposal, Large-Scale Event"|0|"20309"|"DHS - Rubble and Debris Disposal, Large-Scale Event"|0|1|"Severely limited"|1|"Severely limited"|1|"Severely limited"|1|"Severely limited"|"0  "|"0  "|"0  "|"653024391"
"10021982"|"20309"|"DHS - Rubble and Debris Disposal, Large-Scale Event"|1|"19895"|"Ground Water Within 200 cm of the Surface"|1|1|"Wetness"|1|"Wetness"|1|"Wetness"|1|"Wetness"|"0  "|"0  "|"0  "|"653024392"
"10021982"|"20309"|"DHS - Rubble and Debris Disposal, Large-Scale Event"|2|"291"|"Shallow to Bedrock < 200cm"|1|1|"Depth to bedrock"|1|"Depth to bedrock"|1|"Depth to bedrock"|1|"Depth to bedrock"|"0  "|"0  "|"0  "|"653024393"
"10021982"|"20309"|"DHS - Rubble and Debris Disposal, Large-Scale Event"|3|"20280"|"Rock Outcrop"|1|1|"Rock outcrop"|1|"Rock outcrop"|1|"Rock outcrop"|1|"Rock outcrop"|"0  "|"0  "|"0  "|"653024394"
"10021982"|"20309"|"DHS - Rubble and Debris Disposal, Large-Scale Event"|4|"23660"|"Dust PM10 and PM2.5 Generation"|1|0.169|"Dusty"|0.169|"Dusty"|0.169|"Dusty"|0.169|"Dusty"|"0  "|"0  "|"0  "|"653024395"
"10021982"|"20309"|"DHS - Rubble and Debris Disposal, Large-Scale Event"|5|"10192"|"Slope 8 to > 15%"|1|0|"No slope limitation"|0.041|"Slope"|0.041|"Slope"|1|"Slope"|"0  "|"0  "|"0  "|"653024396"
"10021982"|"20468"|"DHS - Site for Composting Facility - Subsurface"|0|"20468"|"DHS - Site for Composting Facility - Subsurface"|0|1|"Very limited"|1|"Very limited"|1|"Very limited"|1|"Very limited"|"0  "|"0  "|"0  "|"653024397"
"10021982"|"20468"|"DHS - Site for Composting Facility - Subsurface"|1|"20465"|"Depth to Saturation (100-200cm)"|1|1|"Wetness"|1|"Wetness"|1|"Wetness"|1|"Wetness"|"0  "|"0  "|"0  "|"653024398"
"10021982"|"20468"|"DHS - Site for Composting Facility - Subsurface"|2|"20280"|"Rock Outcrop"|1|1|"Rock outcrop"|1|"Rock outcrop"|1|"Rock outcrop"|1|"Rock outcrop"|"0  "|"0  "|"0  "|"653024399"
"10021982"|"20468"|"DHS - Site for Composting Facility - Subsurface"|3|"291"|"Shallow to Bedrock < 200cm"|1|1|"Depth to bedrock"|1|"Depth to bedrock"|1|"Depth to bedrock"|1|"Depth to bedrock"|"0  "|"0  "|"0  "|"653024400"
"10021982"|"20468"|"DHS - Site for Composting Facility - Subsurface"|4|"20460"|"Fragments >=250 mm on Surface (3 to 15%)"|1|0|"No stoniness"|1|"Too Stony"|1|"Too Stony"|1|"Too Stony"|"0  "|"0  "|"0  "|"653024401"
"10021982"|"20468"|"DHS - Site for Composting Facility - Subsurface"|5|"20487"|"Precipitation"|1|0.026|"Low precipitation"|0.066|"Low precipitation"|0.066|"Low precipitation"|0.102|"Low precipitation"|"0  "|"0  "|"0  "|"653024402"
"10021982"|"20461"|"DHS - Site for Composting Facility - Surface"|0|"20461"|"DHS - Site for Composting Facility - Surface"|0|1|"Very limited"|1|"Very limited"|1|"Very limited"|1|"Very limited"|"0  "|"0  "|"0  "|"653024403"
"10021982"|"20461"|"DHS - Site for Composting Facility - Surface"|1|"20465"|"Depth to Saturation (100-200cm)"|1|1|"Wetness"|1|"Wetness"|1|"Wetness"|1|"Wetness"|"0  "|"0  "|"0  "|"653024404"
"10021982"|"20461"|"DHS - Site for Composting Facility - Surface"|2|"20466"|"Slope 3 to 8 percent, Limitation"|1|0.4|"Slope"|1|"Slope"|1|"Slope"|1|"Slope"|"0  "|"0  "|"0  "|"653024405"
"10021982"|"20461"|"DHS - Site for Composting Facility - Surface"|3|"20460"|"Fragments >=250 mm on Surface (3 to 15%)"|1|0|"No stoniness"|1|"Too Stony"|1|"Too Stony"|1|"Too Stony"|"0  "|"0  "|"0  "|"653024406"
"10021982"|"20461"|"DHS - Site for Composting Facility - Surface"|4|"20487"|"Precipitation"|1|0.026|"Low precipitation"|0.066|"Low precipitation"|0.066|"Low precipitation"|0.102|"Low precipitation"|"0  "|"0  "|"0  "|"653024407"
"10021982"|"20382"|"DHS - Suitability for Clay Liner Material"|0|"20382"|"DHS - Suitability for Clay Liner Material"|0|0|"Poor"|0|"Poor"|0|"Poor"|0|"Poor"|"0  "|"1  "|"0  "|"653024408"
"10021982"|"20382"|"DHS - Suitability for Clay Liner Material"|1|"20506"|"Hard to Pack Subrule"|1|0|"Hard to pack"|0|"Hard to pack"|0|"Hard to pack"|0|"Hard to pack"|"0  "|"0  "|"0  "|"653024409"
"10021982"|"20382"|"DHS - Suitability for Clay Liner Material"|2|"20379"|"Mineral Soil Thickness"|1|0|"Thin layer, <50cm"|0|"Thin layer, <50cm"|0|"Thin layer, <50cm"|0|"Thin layer, <50cm"|"0  "|"0  "|"0  "|"653024410"
"10021982"|"20382"|"DHS - Suitability for Clay Liner Material"|3|"20386"|"Passing #4 Sieve 30 to 200 cm"|1|0|"Small stones"|0|"Small stones"|0|"Small stones"|0|"Small stones"|"0  "|"0  "|"0  "|"653024411"
"10021982"|"20382"|"DHS - Suitability for Clay Liner Material"|4|"20388"|"Depth to Saturation"|1|0|"Wetness"|0|"Wetness"|0|"Wetness"|0|"Wetness"|"0  "|"0  "|"0  "|"653024412"
"10021982"|"20382"|"DHS - Suitability for Clay Liner Material"|5|"24365"|"Gypsum Content 0 to 5 percent"|1|0|"High gypsum content"|0|"High gypsum content"|0|"High gypsum content"|0|"High gypsum content"|"0  "|"1  "|"0  "|"653024413"
"10021982"|"20472"|"DHS - Suitability for Composting Medium and Final Cover"|0|"20472"|"DHS - Suitability for Composting Medium and Final Cover"|0|0|"Poor"|0|"Poor"|0|"Poor"|0|"Poor"|"0  "|"0  "|"0  "|"653038217"
"10021982"|"20472"|"DHS - Suitability for Composting Medium and Final Cover"|1|"10344"|"Wet, Ground Water Near the Surface (30 - 90cm)"|1|0|"Wetness"|0|"Wetness"|0|"Wetness"|0|"Wetness"|"0  "|"0  "|"0  "|"653038218"
"10021982"|"20472"|"DHS - Suitability for Composting Medium and Final Cover"|2|"10515"|"Not Shallow to Bedrock 50 - 100 cm"|1|0|"Depth to bedrock"|0|"Depth to bedrock"|0|"Depth to bedrock"|0.001|"Depth to bedrock"|"0  "|"0  "|"0  "|"653038219"
"10021982"|"20472"|"DHS - Suitability for Composting Medium and Final Cover"|3|"20476"|"Gravel and Rocks WTD_AVG to 100cm"|1|0|"Rock fragments"|0|"Rock fragments"|0|"Rock fragments"|1|"No rock fragments"|"0  "|"0  "|"0  "|"653038220"
"10021982"|"20472"|"DHS - Suitability for Composting Medium and Final Cover"|4|"20474"|"Clay and OM Content WTD_AVG to 100cm"|1|0.04|"Clay content"|0.048|"Clay content"|0.048|"Clay content"|0.052|"Clay content"|"0  "|"0  "|"0  "|"653038221"
"10021982"|"20472"|"DHS - Suitability for Composting Medium and Final Cover"|5|"10517"|"Not Slope 8 to > 15%"|1|0|"Slope"|0.959|"Slope"|0.959|"Slope"|1|"No slope limitation"|"0  "|"0  "|"0  "|"653038222"
"10021982"|"10324"|"ENG - Construction Materials; Gravel Source"|0|"10324"|"ENG - Construction Materials; Gravel Source"|0|0|"Poor"|0|"Poor"|0|"Poor"|0|"Poor"|"0  "|"0  "|"0  "|"653038223"
"10021982"|"10324"|"ENG - Construction Materials; Gravel Source"|1|"22954"|"Gravel Bottom Layer, Cemented"|1|0|"Bottom layer"|0|"Bottom layer"|0|"Bottom layer"|0|"Bottom layer"|"0  "|"0  "|"0  "|"653038224"
"10021982"|"10324"|"ENG - Construction Materials; Gravel Source"|2|"22955"|"Gravel Thickest Layer, Cemented"|1|0|"Thickest layer"|0|"Thickest layer"|0|"Thickest layer"|0|"Thickest layer"|"0  "|"0  "|"0  "|"653038225"
"10021982"|"10514"|"ENG - Construction Materials; Reclamation"|0|"10514"|"ENG - Construction Materials; Reclamation"|0|0|"Poor"|0|"Poor"|0|"Poor"|0|"Poor"|"0  "|"0  "|"0  "|"653038226"
"10021982"|"10514"|"ENG - Construction Materials; Reclamation"|1|"10530"|"Not Droughty, AWC 0 to 150cm"|1|0|"Droughty"|0|"Droughty"|0|"Droughty"|0|"Droughty"|"0  "|"0  "|"0  "|"653038227"
"10021982"|"10514"|"ENG - Construction Materials; Reclamation"|2|"10515"|"Not Shallow to Bedrock 50 - 100 cm"|1|0|"Depth to bedrock"|0|"Depth to bedrock"|0|"Depth to bedrock"|0.001|"Depth to bedrock"|"0  "|"0  "|"0  "|"653038228"
"10021982"|"10514"|"ENG - Construction Materials; Reclamation"|3|"20945"|"Clay Content Thickest Layer to 40 inches, revised"|1|0|"Too clayey"|0.053|"Too clayey"|0.053|"Too clayey"|0.5|"Too clayey"|"0  "|"0  "|"0  "|"653038229"
"10021982"|"10028"|"ENG - Construction Materials; Roadfill"|0|"10028"|"ENG - Construction Materials; Roadfill"|0|0|"Poor"|0|"Poor"|0|"Poor"|0|"Poor"|"0  "|"1  "|"0  "|"653038230"
"10021982"|"10028"|"ENG - Construction Materials; Roadfill"|1|"10508"|"Not Shallow to Bedrock 100 - 150 cm"|1|0|"Depth to bedrock"|0|"Depth to bedrock"|0|"Depth to bedrock"|0|"Depth to bedrock"|"0  "|"0  "|"0  "|"653038231"
"10021982"|"10028"|"ENG - Construction Materials; Roadfill"|2|"10344"|"Wet, Ground Water Near the Surface (30 - 90cm)"|1|0|"Wetness"|0|"Wetness"|0|"Wetness"|0|"Wetness"|"0  "|"0  "|"0  "|"653038232"
"10021982"|"10028"|"ENG - Construction Materials; Roadfill"|3|"10029"|"Low Strength (AASHTO GIN in depth or Restriction)"|1|0|"Low strength"|0|"Low strength"|0|"Low strength"|0|"Low strength"|"0  "|"0  "|"0  "|"653038233"
"10021982"|"10028"|"ENG - Construction Materials; Roadfill"|4|"21850"|"Gypsum Content"|1|0|"High gypsum content"|0|"High gypsum content"|0|"High gypsum content"|0|"High gypsum content"|"0  "|"1  "|"0  "|"653038234"
"10021982"|"10028"|"ENG - Construction Materials; Roadfill"|5|"23779"|"Dust PM10 and PM2.5 Generation, Suitability"|1|0.863|"Dusty"|0.863|"Dusty"|0.863|"Dusty"|0.863|"Dusty"|"0  "|"0  "|"0  "|"653038235"
"10021982"|"10332"|"ENG - Construction Materials; Sand Source"|0|"10332"|"ENG - Construction Materials; Sand Source"|0|0|"Poor"|0|"Poor"|0|"Poor"|0|"Poor"|"0  "|"0  "|"0  "|"653038236"
"10021982"|"10332"|"ENG - Construction Materials; Sand Source"|1|"23704"|"Sand Bottom Layer (revised)"|1|0|"Bottom layer"|0|"Bottom layer"|0|"Bottom layer"|0|"Bottom layer"|"0  "|"0  "|"0  "|"653038237"
"10021982"|"10332"|"ENG - Construction Materials; Sand Source"|2|"21969"|"Sand Thickest Layer (revised)"|1|0|"Thickest layer"|0|"Thickest layer"|0|"Thickest layer"|0|"Thickest layer"|"0  "|"0  "|"0  "|"653038238"
"10021982"|"10345"|"ENG - Construction Materials; Topsoil"|0|"10345"|"ENG - Construction Materials; Topsoil"|0|0|"Poor"|0|"Poor"|0|"Poor"|0|"Poor"|"0  "|"0  "|"0  "|"653038239"
"10021982"|"10345"|"ENG - Construction Materials; Topsoil"|1|"10344"|"Wet, Ground Water Near the Surface (30 - 90cm)"|1|0|"Wetness"|0|"Wetness"|0|"Wetness"|0|"Wetness"|"0  "|"0  "|"0  "|"653038240"
"10021982"|"10345"|"ENG - Construction Materials; Topsoil"|2|"10515"|"Not Shallow to Bedrock 50 - 100 cm"|1|0|"Depth to bedrock"|0|"Depth to bedrock"|0|"Depth to bedrock"|0.001|"Depth to bedrock"|"0  "|"0  "|"0  "|"653038241"
"10021982"|"10345"|"ENG - Construction Materials; Topsoil"|3|"20948"|"Clay and OM Content Thickest Layer to 40 inches, revised"|1|0.5|"Too clayey"|0.5|"Too clayey"|0.5|"Too clayey"|0.5|"Too clayey"|"0  "|"0  "|"0  "|"653038242"
"10021982"|"10345"|"ENG - Construction Materials; Topsoil"|4|"44457"|"MEQ 5-30 (0-100 cm, ECEC first)"|1|0.581|"Exchange capacity"|0.581|"Exchange capacity"|0.581|"Exchange capacity"|0.581|"Exchange capacity"|"0  "|"0  "|"0  "|"653038243"
"10021982"|"10345"|"ENG - Construction Materials; Topsoil"|5|"20956"|"Gravel and Rocks; Thickest Layer to 40 inches, revised"|1|0.5|"Rock fragments"|0.955|"Rock fragments"|0.955|"Rock fragments"|1|"No rock fragments"|"0  "|"0  "|"0  "|"653038244"
"10021982"|"989"|"ENG - Daily Cover for Landfill"|0|"989"|"ENG - Daily Cover for Landfill"|0|1|"Very limited"|1|"Very limited"|1|"Very limited"|1|"Very limited"|"0  "|"0  "|"0  "|"653038245"
"10021982"|"989"|"ENG - Daily Cover for Landfill"|1|"991"|"Wet, Ground Water Near the Surface (45 - 100cm)"|1|1|"Depth to saturated zone"|1|"Depth to saturated zone"|1|"Depth to saturated zone"|1|"Depth to saturated zone"|"0  "|"0  "|"0  "|"653038246"
"10021982"|"989"|"ENG - Daily Cover for Landfill"|2|"250"|"Shallow to Bedrock 100 - 150 cm"|1|1|"Depth to bedrock"|1|"Depth to bedrock"|1|"Depth to bedrock"|1|"Depth to bedrock"|"0  "|"0  "|"0  "|"653038247"
"10021982"|"989"|"ENG - Daily Cover for Landfill"|3|"23660"|"Dust PM10 and PM2.5 Generation"|1|0.169|"Dusty"|0.169|"Dusty"|0.169|"Dusty"|0.169|"Dusty"|"0  "|"0  "|"0  "|"653038248"
"10021982"|"989"|"ENG - Daily Cover for Landfill"|4|"10192"|"Slope 8 to > 15%"|1|0|"No slope limitation"|0.041|"Slope"|0.041|"Slope"|1|"Slope"|"0  "|"0  "|"0  "|"653038249"
"10021982"|"340"|"ENG - Dwellings W/O Basements"|0|"340"|"ENG - Dwellings W/O Basements"|0|1|"Very limited"|1|"Very limited"|1|"Very limited"|1|"Very limited"|"0  "|"1  "|"0  "|"653038250"
"10021982"|"340"|"ENG - Dwellings W/O Basements"|1|"343"|"Wet, Ground Water Near the Surface (45 -75cm)"|1|1|"Depth to saturated zone"|1|"Depth to saturated zone"|1|"Depth to saturated zone"|1|"Depth to saturated zone"|"0  "|"0  "|"0  "|"653038251"
"10021982"|"340"|"ENG - Dwellings W/O Basements"|2|"23806"|"Shallow to Soft Bedrock < 50cm (20"") (dwelling w/o)(revised)"|1|0.5|"Depth to soft bedrock"|0.5|"Depth to soft bedrock"|0.5|"Depth to soft bedrock"|0.5|"Depth to soft bedrock"|"0  "|"0  "|"0  "|"653038252"
"10021982"|"340"|"ENG - Dwellings W/O Basements"|3|"10192"|"Slope 8 to > 15%"|1|0|"No slope limitation"|0.041|"Slope"|0.041|"Slope"|1|"Slope"|"0  "|"0  "|"0  "|"653038253"
"10021982"|"393"|"ENG - Dwellings With Basements"|0|"393"|"ENG - Dwellings With Basements"|0|1|"Very limited"|1|"Very limited"|1|"Very limited"|1|"Very limited"|"0  "|"1  "|"0  "|"653038254"
"10021982"|"393"|"ENG - Dwellings With Basements"|1|"304"|"Wet, Ground Water Near the Surface (75 - 180cm)"|1|1|"Depth to saturated zone"|1|"Depth to saturated zone"|1|"Depth to saturated zone"|1|"Depth to saturated zone"|"0  "|"0  "|"0  "|"653038255"
"10021982"|"393"|"ENG - Dwellings With Basements"|2|"23809"|"Shallow to Soft Bedrock < 100cm (40"") (revised)"|1|1|"Depth to soft bedrock"|1|"Depth to soft bedrock"|1|"Depth to soft bedrock"|1|"Depth to soft bedrock"|"0  "|"0  "|"0  "|"653038256"
"10021982"|"393"|"ENG - Dwellings With Basements"|3|"10192"|"Slope 8 to > 15%"|1|0|"No slope limitation"|0.041|"Slope"|0.041|"Slope"|1|"Slope"|"0  "|"0  "|"0  "|"653038257"
"10021982"|"402"|"ENG - Lawn, Landscape, Golf Fairway"|0|"402"|"ENG - Lawn, Landscape, Golf Fairway"|0|1|"Very limited"|1|"Very limited"|1|"Very limited"|1|"Very limited"|"0  "|"0  "|"0  "|"653038258"
"10021982"|"402"|"ENG - Lawn, Landscape, Golf Fairway"|1|"401"|"Wet, Ground Water Near the Surface (30 - 75cm)"|1|1|"Depth to saturated zone"|1|"Depth to saturated zone"|1|"Depth to saturated zone"|1|"Depth to saturated zone"|"0  "|"0  "|"0  "|"653038259"
"10021982"|"402"|"ENG - Lawn, Landscape, Golf Fairway"|2|"415"|"Droughty, AWC 0 to 100cm (5-10cm)"|1|1|"Droughty"|1|"Droughty"|1|"Droughty"|1|"Droughty"|"0  "|"0  "|"0  "|"653038260"
"10021982"|"402"|"ENG - Lawn, Landscape, Golf Fairway"|3|"197"|"Shallow to Bedrock 50 - 100 cm"|1|0.999|"Depth to bedrock"|1|"Depth to bedrock"|1|"Depth to bedrock"|1|"Depth to bedrock"|"0  "|"0  "|"0  "|"653038261"
"10021982"|"402"|"ENG - Lawn, Landscape, Golf Fairway"|4|"23660"|"Dust PM10 and PM2.5 Generation"|1|0.169|"Dusty"|0.169|"Dusty"|0.169|"Dusty"|0.169|"Dusty"|"0  "|"0  "|"0  "|"653038262"
"10021982"|"402"|"ENG - Lawn, Landscape, Golf Fairway"|5|"10192"|"Slope 8 to > 15%"|1|0|"No slope limitation"|0.041|"Slope"|0.041|"Slope"|1|"Slope"|"0  "|"0  "|"0  "|"653038263"
"10021982"|"398"|"ENG - Local Roads and Streets"|0|"398"|"ENG - Local Roads and Streets"|0|1|"Very limited"|1|"Very limited"|1|"Very limited"|1|"Very limited"|"0  "|"1  "|"0  "|"653038264"
"10021982"|"398"|"ENG - Local Roads and Streets"|1|"401"|"Wet, Ground Water Near the Surface (30 - 75cm)"|1|1|"Depth to saturated zone"|1|"Depth to saturated zone"|1|"Depth to saturated zone"|1|"Depth to saturated zone"|"0  "|"0  "|"0  "|"653038265"
"10021982"|"398"|"ENG - Local Roads and Streets"|2|"23800"|"Shallow to Soft Bedrock < 50cm (20"") (revised)"|1|1|"Depth to soft bedrock"|1|"Depth to soft bedrock"|1|"Depth to soft bedrock"|1|"Depth to soft bedrock"|"0  "|"0  "|"0  "|"653038266"
"10021982"|"398"|"ENG - Local Roads and Streets"|3|"25890"|"Strength (AASHTO Group Index Thickest Layer 10 to 40""), rev"|1|1|"Low strength"|1|"Low strength"|1|"Low strength"|1|"Low strength"|"0  "|"0  "|"0  "|"653038267"
"10021982"|"398"|"ENG - Local Roads and Streets"|4|"10192"|"Slope 8 to > 15%"|1|0|"No slope limitation"|0.041|"Slope"|0.041|"Slope"|1|"Slope"|"0  "|"0  "|"0  "|"653038268"
"10021982"|"979"|"ENG - Sanitary Landfill (Area)"|0|"979"|"ENG - Sanitary Landfill (Area)"|0|1|"Very limited"|1|"Very limited"|1|"Very limited"|1|"Very limited"|"0  "|"0  "|"0  "|"653038269"
"10021982"|"979"|"ENG - Sanitary Landfill (Area)"|1|"1284"|"Shallow to Bedrock, not Aridic"|1|1|"Depth to bedrock"|1|"Depth to bedrock"|1|"Depth to bedrock"|1|"Depth to bedrock"|"0  "|"0  "|"0  "|"653038270"
"10021982"|"979"|"ENG - Sanitary Landfill (Area)"|2|"14500"|"Wetness Perched 45-90 and Apparent"|1|1|"Depth to saturated zone"|1|"Depth to saturated zone"|1|"Depth to saturated zone"|1|"Depth to saturated zone"|"0  "|"0  "|"0  "|"653038271"
"10021982"|"979"|"ENG - Sanitary Landfill (Area)"|3|"23660"|"Dust PM10 and PM2.5 Generation"|1|0.169|"Dusty"|0.169|"Dusty"|0.169|"Dusty"|0.169|"Dusty"|"0  "|"0  "|"0  "|"653038272"
"10021982"|"979"|"ENG - Sanitary Landfill (Area)"|4|"10192"|"Slope 8 to > 15%"|1|0|"No slope limitation"|0.041|"Slope"|0.041|"Slope"|1|"Slope"|"0  "|"0  "|"0  "|"653038273"
"10021982"|"419"|"ENG - Sanitary Landfill (Trench)"|0|"419"|"ENG - Sanitary Landfill (Trench)"|0|1|"Very limited"|1|"Very limited"|1|"Very limited"|1|"Very limited"|"0  "|"0  "|"0  "|"653038274"
"10021982"|"419"|"ENG - Sanitary Landfill (Trench)"|1|"291"|"Shallow to Bedrock < 200cm"|1|1|"Depth to bedrock"|1|"Depth to bedrock"|1|"Depth to bedrock"|1|"Depth to bedrock"|"0  "|"0  "|"0  "|"653038275"
"10021982"|"419"|"ENG - Sanitary Landfill (Trench)"|2|"14501"|"Wetness Perched 60-120 and Apparent"|1|1|"Depth to saturated zone"|1|"Depth to saturated zone"|1|"Depth to saturated zone"|1|"Depth to saturated zone"|"0  "|"0  "|"0  "|"653038276"
"10021982"|"419"|"ENG - Sanitary Landfill (Trench)"|3|"23660"|"Dust PM10 and PM2.5 Generation"|1|0.169|"Dusty"|0.169|"Dusty"|0.169|"Dusty"|0.169|"Dusty"|"0  "|"0  "|"0  "|"653038277"
"10021982"|"419"|"ENG - Sanitary Landfill (Trench)"|4|"10192"|"Slope 8 to > 15%"|1|0|"No slope limitation"|0.041|"Slope"|0.041|"Slope"|1|"Slope"|"0  "|"0  "|"0  "|"653038278"
"10021982"|"208"|"ENG - Septic Tank Absorption Fields"|0|"208"|"ENG - Septic Tank Absorption Fields"|0|1|"Very limited"|1|"Very limited"|1|"Very limited"|1|"Very limited"|"0  "|"1  "|"0  "|"653038279"
"10021982"|"208"|"ENG - Septic Tank Absorption Fields"|1|"229"|"Shallow to Bedrock 100 - 180cm"|1|1|"Depth to bedrock"|1|"Depth to bedrock"|1|"Depth to bedrock"|1|"Depth to bedrock"|"0  "|"0  "|"0  "|"653038280"
"10021982"|"208"|"ENG - Septic Tank Absorption Fields"|2|"231"|"Wet, Ground Water Near the Surface (120 - 180cm)"|1|1|"Depth to saturated zone"|1|"Depth to saturated zone"|1|"Depth to saturated zone"|1|"Depth to saturated zone"|"0  "|"0  "|"0  "|"653038281"
"10021982"|"208"|"ENG - Septic Tank Absorption Fields"|3|"10192"|"Slope 8 to > 15%"|1|0|"No slope limitation"|0.041|"Slope"|0.041|"Slope"|1|"Slope"|"0  "|"0  "|"0  "|"653038282"
"10021982"|"430"|"ENG - Sewage Lagoons"|0|"430"|"ENG - Sewage Lagoons"|0|1|"Very limited"|1|"Very limited"|1|"Very limited"|1|"Very limited"|"0  "|"0  "|"0  "|"653038283"
"10021982"|"430"|"ENG - Sewage Lagoons"|1|"420"|"Shallow to Soft Bedrock < 150cm (60"")"|1|1|"Depth to soft bedrock"|1|"Depth to soft bedrock"|1|"Depth to soft bedrock"|1|"Depth to soft bedrock"|"0  "|"0  "|"0  "|"653038284"
"10021982"|"430"|"ENG - Sewage Lagoons"|2|"428"|"Wet, Ground Water Near the Surface (105 - 150cm)"|1|1|"Depth to saturated zone"|1|"Depth to saturated zone"|1|"Depth to saturated zone"|1|"Depth to saturated zone"|"0  "|"0  "|"0  "|"653038285"
"10021982"|"430"|"ENG - Sewage Lagoons"|3|"422"|"Sloping < 2 to > 7%"|1|0.68|"Slope"|1|"Slope"|1|"Slope"|1|"Slope"|"0  "|"0  "|"0  "|"653038286"
"10021982"|"302"|"ENG - Shallow Excavations"|0|"302"|"ENG - Shallow Excavations"|0|1|"Very limited"|1|"Very limited"|1|"Very limited"|1|"Very limited"|"0  "|"0  "|"0  "|"653038287"
"10021982"|"302"|"ENG - Shallow Excavations"|1|"23809"|"Shallow to Soft Bedrock < 100cm (40"") (revised)"|1|1|"Depth to soft bedrock"|1|"Depth to soft bedrock"|1|"Depth to soft bedrock"|1|"Depth to soft bedrock"|"0  "|"0  "|"0  "|"653038288"
"10021982"|"302"|"ENG - Shallow Excavations"|2|"304"|"Wet, Ground Water Near the Surface (75 - 180cm)"|1|1|"Depth to saturated zone"|1|"Depth to saturated zone"|1|"Depth to saturated zone"|1|"Depth to saturated zone"|"0  "|"0  "|"0  "|"653038289"
"10021982"|"302"|"ENG - Shallow Excavations"|3|"332"|"Dense Layer 50 to 150cm (20 to 60"")"|1|0.5|"Dense layer"|0.5|"Dense layer"|0.5|"Dense layer"|0.5|"Dense layer"|"0  "|"0  "|"0  "|"653038290"
"10021982"|"302"|"ENG - Shallow Excavations"|4|"23660"|"Dust PM10 and PM2.5 Generation"|1|0.169|"Dusty"|0.169|"Dusty"|0.169|"Dusty"|0.169|"Dusty"|"0  "|"0  "|"0  "|"653038291"
"10021982"|"302"|"ENG - Shallow Excavations"|5|"10192"|"Slope 8 to > 15%"|1|0|"No slope limitation"|0.041|"Slope"|0.041|"Slope"|1|"Slope"|"0  "|"0  "|"0  "|"653038292"
"10021982"|"395"|"ENG - Small Commercial Buildings"|0|"395"|"ENG - Small Commercial Buildings"|0|1|"Very limited"|1|"Very limited"|1|"Very limited"|1|"Very limited"|"0  "|"1  "|"0  "|"653059256"
"10021982"|"395"|"ENG - Small Commercial Buildings"|1|"343"|"Wet, Ground Water Near the Surface (45 -75cm)"|1|1|"Depth to saturated zone"|1|"Depth to saturated zone"|1|"Depth to saturated zone"|1|"Depth to saturated zone"|"0  "|"0  "|"0  "|"653059257"
"10021982"|"395"|"ENG - Small Commercial Buildings"|2|"23800"|"Shallow to Soft Bedrock < 50cm (20"") (revised)"|1|1|"Depth to soft bedrock"|1|"Depth to soft bedrock"|1|"Depth to soft bedrock"|1|"Depth to soft bedrock"|"0  "|"0  "|"0  "|"653059258"
"10021982"|"395"|"ENG - Small Commercial Buildings"|3|"288"|"Sloping 3.9 to > 8%"|1|0.125|"Slope"|1|"Slope"|1|"Slope"|1|"Slope"|"0  "|"0  "|"0  "|"653059259"
"10021982"|"23656"|"ENG - Unpaved Local Roads and Streets"|0|"23656"|"ENG - Unpaved Local Roads and Streets"|0|1|"Very limited"|1|"Very limited"|1|"Very limited"|1|"Very limited"|"0  "|"1  "|"0  "|"653059260"
"10021982"|"23656"|"ENG - Unpaved Local Roads and Streets"|1|"401"|"Wet, Ground Water Near the Surface (30 - 75cm)"|1|1|"Depth to saturated zone"|1|"Depth to saturated zone"|1|"Depth to saturated zone"|1|"Depth to saturated zone"|"0  "|"0  "|"0  "|"653059261"
"10021982"|"23656"|"ENG - Unpaved Local Roads and Streets"|2|"23800"|"Shallow to Soft Bedrock < 50cm (20"") (revised)"|1|1|"Depth to soft bedrock"|1|"Depth to soft bedrock"|1|"Depth to soft bedrock"|1|"Depth to soft bedrock"|"0  "|"0  "|"0  "|"653059262"
"10021982"|"23656"|"ENG - Unpaved Local Roads and Streets"|3|"400"|"Strength (AASHTO Group Index Thickest Layer 10 to 40"")"|1|1|"Low strength"|1|"Low strength"|1|"Low strength"|1|"Low strength"|"0  "|"0  "|"0  "|"653059263"
"10021982"|"23656"|"ENG - Unpaved Local Roads and Streets"|4|"23660"|"Dust PM10 and PM2.5 Generation"|1|0.169|"Dusty"|0.169|"Dusty"|0.169|"Dusty"|0.169|"Dusty"|"0  "|"0  "|"0  "|"653059264"
"10021982"|"23656"|"ENG - Unpaved Local Roads and Streets"|5|"10192"|"Slope 8 to > 15%"|1|0|"No slope limitation"|0.041|"Slope"|0.041|"Slope"|1|"Slope"|"0  "|"0  "|"0  "|"653059265"
"10021982"|"351"|"FOR - Construction Limitations for Haul Roads/Log Landings"|0|"351"|"FOR - Construction Limitations for Haul Roads/Log Landings"|0|0.169|"Slight"|0.5|"Moderate"|0.5|"Moderate"|1|"Severe"|"1  "|"1  "|"0  "|"653059266"
"10021982"|"351"|"FOR - Construction Limitations for Haul Roads/Log Landings"|1|"389"|"Stoniness Limitation"|1|0|"Stoniness"|0.5|"Stoniness"|0.5|"Stoniness"|1|"Stoniness"|"0  "|"0  "|"0  "|"653059267"
"10021982"|"351"|"FOR - Construction Limitations for Haul Roads/Log Landings"|2|"531"|"Strength Limitation (1)"|1|0|"Strength"|0.5|"Low strength"|0.5|"Low strength"|0.5|"Low strength"|"1  "|"1  "|"0  "|"653059268"
"10021982"|"351"|"FOR - Construction Limitations for Haul Roads/Log Landings"|3|"23660"|"Dust PM10 and PM2.5 Generation"|1|0.169|"Dusty"|0.169|"Dusty"|0.169|"Dusty"|0.169|"Dusty"|"0  "|"0  "|"0  "|"653059269"
"10021982"|"670"|"FOR - Hand Planting Suitability"|0|"670"|"FOR - Hand Planting Suitability"|0|0|"Well suited"|0.5|"Moderately suited"|0.5|"Moderately suited"|1|"Unsuited"|"0  "|"0  "|"0  "|"653059270"
"10021982"|"670"|"FOR - Hand Planting Suitability"|1|"665"|"Rock Fragments Limitation (4)"|1|0|"Rock fragments"|0.5|"Rock fragments"|0.5|"Rock fragments"|1|"Rock fragments"|"0  "|"0  "|"0  "|"653059271"
"10021982"|"670"|"FOR - Hand Planting Suitability"|2|"25121"|"Stickiness Limitation (4), Revised"|1|0|"Stickiness"|0.5|"Stickiness; high plasticity index"|0.5|"Stickiness; high plasticity index"|0.75|"Stickiness; high plasticity index"|"0  "|"0  "|"0  "|"653059272"
"10021982"|"670"|"FOR - Hand Planting Suitability"|3|"612"|"Restrictive Layer Limitation (4)"|1|0|"Restrictive layer"|0.5|"Restrictive layer"|0.5|"Restrictive layer"|0.5|"Restrictive layer"|"0  "|"0  "|"0  "|"653059273"
"10021982"|"559"|"FOR - Harvest Equipment Operability"|0|"559"|"FOR - Harvest Equipment Operability"|0|0.5|"Moderately suited"|1|"Poorly suited"|1|"Poorly suited"|1|"Poorly suited"|"1  "|"1  "|"0  "|"653059274"
"10021982"|"559"|"FOR - Harvest Equipment Operability"|1|"320"|"Rock Fragments Limitation (1)"|1|0|"Rock fragments"|1|"Rock fragments"|1|"Rock fragments"|1|"Rock fragments"|"0  "|"0  "|"0  "|"653059275"
"10021982"|"559"|"FOR - Harvest Equipment Operability"|2|"329"|"Strength Limitation (2)"|1|0.5|"Low strength"|0.5|"Low strength"|0.5|"Low strength"|0.5|"Low strength"|"1  "|"1  "|"0  "|"653059276"
"10021982"|"559"|"FOR - Harvest Equipment Operability"|3|"23660"|"Dust PM10 and PM2.5 Generation"|1|0.169|"Dusty"|0.169|"Dusty"|0.169|"Dusty"|0.169|"Dusty"|"0  "|"0  "|"0  "|"653059277"
"10021982"|"348"|"FOR - Log Landing Suitability"|0|"348"|"FOR - Log Landing Suitability"|0|0.5|"Moderately suited"|1|"Poorly suited"|1|"Poorly suited"|1|"Poorly suited"|"1  "|"1  "|"0  "|"653059278"
"10021982"|"348"|"FOR - Log Landing Suitability"|1|"335"|"Wetness Limitation (1)"|1|0.5|"Wetness"|1|"Wetness"|1|"Wetness"|1|"Wetness"|"0  "|"0  "|"0  "|"653059279"
"10021982"|"348"|"FOR - Log Landing Suitability"|2|"320"|"Rock Fragments Limitation (1)"|1|0|"Rock fragments"|1|"Rock fragments"|1|"Rock fragments"|1|"Rock fragments"|"0  "|"0  "|"0  "|"653059280"
"10021982"|"348"|"FOR - Log Landing Suitability"|3|"323"|"Slope Limitation (<6% to >12%)"|1|0|"Slope"|0.5|"Slope"|0.5|"Slope"|1|"Slope"|"0  "|"0  "|"0  "|"653059281"
"10021982"|"348"|"FOR - Log Landing Suitability"|4|"329"|"Strength Limitation (2)"|1|0.5|"Low strength"|0.5|"Low strength"|0.5|"Low strength"|0.5|"Low strength"|"1  "|"1  "|"0  "|"653059282"
"10021982"|"348"|"FOR - Log Landing Suitability"|5|"23660"|"Dust PM10 and PM2.5 Generation"|1|0.169|"Dusty"|0.169|"Dusty"|0.169|"Dusty"|0.169|"Dusty"|"0  "|"0  "|"0  "|"653059283"
"10021982"|"620"|"FOR - Mechanical Planting Suitability"|0|"620"|"FOR - Mechanical Planting Suitability"|0|0.5|"Moderately suited"|0.75|"Poorly suited"|0.75|"Poorly suited"|1|"Unsuited"|"0  "|"0  "|"0  "|"653059284"
"10021982"|"620"|"FOR - Mechanical Planting Suitability"|1|"679"|"Rock Fragments Limitation (5)"|1|0|"Rock fragments"|0.75|"Rock fragments"|0.75|"Rock fragments"|1|"Rock fragments"|"0  "|"0  "|"0  "|"653059285"
"10021982"|"620"|"FOR - Mechanical Planting Suitability"|2|"25121"|"Stickiness Limitation (4), Revised"|1|0|"Stickiness"|0.5|"Stickiness; high plasticity index"|0.5|"Stickiness; high plasticity index"|0.75|"Stickiness; high plasticity index"|"0  "|"0  "|"0  "|"653059286"
"10021982"|"620"|"FOR - Mechanical Planting Suitability"|3|"672"|"Slope Limitation (<5% to >25%)"|1|0.5|"Slope"|0.5|"Slope"|0.5|"Slope"|0.5|"Slope"|"0  "|"0  "|"0  "|"653059287"
"10021982"|"617"|"FOR - Mechanical Site Preparation (Deep)"|0|"617"|"FOR - Mechanical Site Preparation (Deep)"|0|0|"Well suited"|0.5|"Poorly suited"|0.5|"Poorly suited"|1|"Unsuited"|"0  "|"0  "|"0  "|"653059288"
"10021982"|"617"|"FOR - Mechanical Site Preparation (Deep)"|1|"616"|"Rock Fragments Limitation (3)"|1|0|"Rock fragments"|0.5|"Rock fragments"|0.5|"Rock fragments"|1|"Rock fragments"|"0  "|"0  "|"0  "|"653059289"
"10021982"|"569"|"FOR - Mechanical Site Preparation (Surface)"|0|"569"|"FOR - Mechanical Site Preparation (Surface)"|0|0|"Well suited"|1|"Unsuited"|1|"Unsuited"|1|"Unsuited"|"0  "|"0  "|"0  "|"653059290"
"10021982"|"569"|"FOR - Mechanical Site Preparation (Surface)"|1|"647"|"Rock Fragments Limitation (2)"|1|0|"Rock fragments"|1|"Rock fragments"|1|"Rock fragments"|1|"Rock fragments"|"0  "|"0  "|"0  "|"653059291"
"10021982"|"237"|"FOR - Potential Erosion Hazard (Off-Road/Off-Trail)"|0|"237"|"FOR - Potential Erosion Hazard (Off-Road/Off-Trail)"|0|0|"Slight"|0|"Slight"|0|"Slight"|0.5|"Moderate"|"0  "|"0  "|"0  "|"653059292"
"10021982"|"330"|"FOR - Potential Erosion Hazard (Road/Trail)"|0|"330"|"FOR - Potential Erosion Hazard (Road/Trail)"|0|0.5|"Moderate"|0.95|"Severe"|0.95|"Severe"|0.95|"Severe"|"0  "|"0  "|"0  "|"653059293"
"10021982"|"330"|"FOR - Potential Erosion Hazard (Road/Trail)"|1|"363"|"Slope/Erodibility Limitation (2)"|1|0.5|"Slope/erodibility"|0.95|"Slope/erodibility"|0.95|"Slope/erodibility"|0.95|"Slope/erodibility"|"0  "|"0  "|"0  "|"653059294"
"10021982"|"10458"|"FOR - Potential Fire Damage Hazard"|0|"10458"|"FOR - Potential Fire Damage Hazard"|0|0|"Low"|0|"Low"|0|"Low"|0.5|"Moderate"|"0  "|"0  "|"0  "|"653059295"
"10021982"|"10599"|"FOR - Potential Seedling Mortality"|0|"10599"|"FOR - Potential Seedling Mortality"|0|0|"Low"|1|"High"|1|"High"|1|"High"|"0  "|"1  "|"0  "|"653059296"
"10021982"|"10599"|"FOR - Potential Seedling Mortality"|1|"10536"|"Wetness Limitation (7)"|1|0|"Wetness"|1|"Wetness"|1|"Wetness"|1|"Wetness"|"0  "|"1  "|"0  "|"653059297"
"10021982"|"297"|"FOR - Road Suitability (Natural Surface)"|0|"297"|"FOR - Road Suitability (Natural Surface)"|0|0.5|"Moderately suited"|1|"Poorly suited"|1|"Poorly suited"|1|"Poorly suited"|"1  "|"1  "|"0  "|"653059298"
"10021982"|"297"|"FOR - Road Suitability (Natural Surface)"|1|"335"|"Wetness Limitation (1)"|1|0.5|"Wetness"|1|"Wetness"|1|"Wetness"|1|"Wetness"|"0  "|"0  "|"0  "|"653059299"
"10021982"|"297"|"FOR - Road Suitability (Natural Surface)"|2|"320"|"Rock Fragments Limitation (1)"|1|0|"Rock fragments"|1|"Rock fragments"|1|"Rock fragments"|1|"Rock fragments"|"0  "|"0  "|"0  "|"653059300"
"10021982"|"297"|"FOR - Road Suitability (Natural Surface)"|3|"323"|"Slope Limitation (<6% to >12%)"|1|0|"Slope"|0.5|"Slope"|0.5|"Slope"|1|"Slope"|"0  "|"0  "|"0  "|"653059301"
"10021982"|"297"|"FOR - Road Suitability (Natural Surface)"|4|"329"|"Strength Limitation (2)"|1|0.5|"Low strength"|0.5|"Low strength"|0.5|"Low strength"|0.5|"Low strength"|"1  "|"1  "|"0  "|"653059302"
"10021982"|"297"|"FOR - Road Suitability (Natural Surface)"|5|"23660"|"Dust PM10 and PM2.5 Generation"|1|0.169|"Dusty"|0.169|"Dusty"|0.169|"Dusty"|0.169|"Dusty"|"0  "|"0  "|"0  "|"653059303"
"10021982"|"281"|"FOR - Soil Rutting Hazard"|0|"281"|"FOR - Soil Rutting Hazard"|0|1|"Severe"|1|"Severe"|1|"Severe"|1|"Severe"|"0  "|"1  "|"0  "|"653059304"
"10021982"|"281"|"FOR - Soil Rutting Hazard"|1|"640"|"Strength Limitation (3)"|1|1|"Low strength"|1|"Low strength"|1|"Low strength"|1|"Low strength"|"0  "|"1  "|"0  "|"653059305"
"10021982"|"825"|"GRL - Fencing, Post Depth =<24 inches"|0|"825"|"GRL - Fencing, Post Depth =<24 inches"|0|1|"Very limited"|1|"Very limited"|1|"Very limited"|1|"Very limited"|"0  "|"1  "|"0  "|"653059306"
"10021982"|"825"|"GRL - Fencing, Post Depth =<24 inches"|1|"830"|"GRL-Depth to Bedrock 0 to <24 inches"|1|1|"< 24 inches to bedrock"|1|"< 24 inches to bedrock"|1|"< 24 inches to bedrock"|1|"< 24 inches to bedrock"|"0  "|"0  "|"0  "|"653059307"
"10021982"|"825"|"GRL - Fencing, Post Depth =<24 inches"|2|"10032"|"GRL-Depth to Water Table <24 inches"|1|1|"<24 inches to water table"|1|"<24 inches to water table"|1|"<24 inches to water table"|1|"<24 inches to water table"|"0  "|"0  "|"0  "|"653059308"
"10021982"|"825"|"GRL - Fencing, Post Depth =<24 inches"|3|"826"|"GRL-Too Clayey, 0-24 inches"|1|0.726|"18 to 45% Clay"|0.956|"18 to 45% Clay"|0.956|"18 to 45% Clay"|1|"> 45% Clay"|"0  "|"0  "|"0  "|"653059309"
"10021982"|"825"|"GRL - Fencing, Post Depth =<24 inches"|4|"855"|"GRL-Shrink-Swell of Thickest Layer Within 0-24 inches)"|1|0|"Shrink-swell"|0.125|"Shrink-swell"|0.125|"Shrink-swell"|0.467|"Shrink-swell"|"0  "|"0  "|"0  "|"653059310"
"10021982"|"825"|"GRL - Fencing, Post Depth =<24 inches"|5|"239"|"GRL-Slope <8 to >15%"|1|0|"<8% slope"|0.041|">15% slope"|0.041|">15% slope"|1|">15% slope"|"0  "|"0  "|"0  "|"653059311"
"10021982"|"883"|"GRL - Fencing, Post Depth =<36 inches"|0|"883"|"GRL - Fencing, Post Depth =<36 inches"|0|1|"Very limited"|1|"Very limited"|1|"Very limited"|1|"Very limited"|"1  "|"1  "|"0  "|"653059312"
"10021982"|"883"|"GRL - Fencing, Post Depth =<36 inches"|1|"875"|"GRL-Depth to Bedrock 0 to <36 inches"|1|1|"<36 inches to bedrock"|1|"<36 inches to bedrock"|1|"<36 inches to bedrock"|1|"<36 inches to bedrock"|"0  "|"0  "|"0  "|"653059313"
"10021982"|"883"|"GRL - Fencing, Post Depth =<36 inches"|2|"10033"|"GRL-Depth to Water Table <36 inches"|1|1|"<36 inches to water table"|1|"<36 inches to water table"|1|"<36 inches to water table"|1|"<36 inches to water table"|"0  "|"0  "|"0  "|"653059314"
"10021982"|"883"|"GRL - Fencing, Post Depth =<36 inches"|3|"877"|"GRL-Too Clayey, 0-36 inches"|1|0.726|"18 to 45% Clay"|0.956|"18 to 45% Clay"|0.956|"18 to 45% Clay"|1|">45% Clay"|"0  "|"0  "|"0  "|"653059315"
"10021982"|"883"|"GRL - Fencing, Post Depth =<36 inches"|4|"878"|"GRL-Shrink-Swell of Thickest Layer, 0-36 inches"|1|0|"Shrink-swell"|0.125|"Shrink-swell"|0.125|"Shrink-swell"|0.467|"Shrink-swell"|"0  "|"0  "|"0  "|"653059316"
"10021982"|"883"|"GRL - Fencing, Post Depth =<36 inches"|5|"239"|"GRL-Slope <8 to >15%"|1|0|"<8% slope"|0.041|">15% slope"|0.041|">15% slope"|1|">15% slope"|"0  "|"0  "|"0  "|"653059317"
"10021982"|"26588"|"Ground Penetrating Radar Penetration"|0|"26588"|"Ground Penetrating Radar Penetration"|0|0.5|"Moderate penetration"|0.667|"Low penetration"|0.667|"Low penetration"|0.667|"Low penetration"|"0  "|"0  "|"0  "|"653059318"
"10021982"|"26588"|"Ground Penetrating Radar Penetration"|1|"26595"|"GPR - Attenuation Due to Clay, Water, and Exchangeable Ions"|1|0.5|"Attenuation due to clay, water, and exchangeable ions"|0.667|"Attenuation due to clay, water, and exchangeable ions"|0.667|"Attenuation due to clay, water, and exchangeable ions"|0.667|"Attenuation due to clay, water, and exchangeable ions"|"0  "|"0  "|"0  "|"653059319"
"10021982"|"25190"|"MIL - Bivouac Areas (DOD)"|0|"25190"|"MIL - Bivouac Areas (DOD)"|0|1|"Very limited"|1|"Very limited"|1|"Very limited"|1|"Very limited"|"0  "|"0  "|"0  "|"653059320"
"10021982"|"25190"|"MIL - Bivouac Areas (DOD)"|1|"41902"|"Depth to High Water Table 45 to 75cm"|1|1|"Depth to saturated zone"|1|"Depth to saturated zone"|1|"Depth to saturated zone"|1|"Depth to saturated zone"|"0  "|"0  "|"0  "|"653059321"
"10021982"|"25190"|"MIL - Bivouac Areas (DOD)"|2|"22157"|"Depth to Bedrock <50cm"|1|1|"Depth to bedrock"|1|"Depth to bedrock"|1|"Depth to bedrock"|1|"Depth to bedrock"|"0  "|"0  "|"0  "|"653059322"
"10021982"|"25190"|"MIL - Bivouac Areas (DOD)"|3|"41905"|"Ksat Minimum 0.42 to 4.2 um/sec; 0 to 100cm"|1|0.338|"Slow water movement"|0.398|"Slow water movement"|0.398|"Slow water movement"|0.995|"Slow water movement"|"0  "|"0  "|"0  "|"653059323"
"10021982"|"25190"|"MIL - Bivouac Areas (DOD)"|4|"10192"|"Slope 8 to > 15%"|1|0|"No slope limitation"|0.041|"Slope"|0.041|"Slope"|1|"Slope"|"0  "|"0  "|"0  "|"653059324"
"10021982"|"25191"|"MIL - Excavations Crew-Served Weapon Fighting Position (DOD)"|0|"25191"|"MIL - Excavations Crew-Served Weapon Fighting Position (DOD)"|0|0.927|"Somewhat limited"|0.927|"Somewhat limited"|0.927|"Somewhat limited"|1|"Very limited"|"0  "|"0  "|"0  "|"653059325"
"10021982"|"25191"|"MIL - Excavations Crew-Served Weapon Fighting Position (DOD)"|1|"34225"|"Depth to Water Table 0 to 120cm"|1|0.927|"Depth to saturated zone"|0.927|"Depth to saturated zone"|0.927|"Depth to saturated zone"|0.927|"Depth to saturated zone"|"0  "|"0  "|"0  "|"653059326"
"10021982"|"25191"|"MIL - Excavations Crew-Served Weapon Fighting Position (DOD)"|2|"34224"|"Depth to Soft Bedrock 40 to 120cm"|1|0.75|"Depth to soft bedrock"|0.75|"Depth to soft bedrock"|0.75|"Depth to soft bedrock"|0.75|"Depth to soft bedrock"|"0  "|"0  "|"0  "|"653059327"
"10021982"|"25191"|"MIL - Excavations Crew-Served Weapon Fighting Position (DOD)"|3|"10192"|"Slope 8 to > 15%"|1|0|"No slope limitation"|0.041|"Slope"|0.041|"Slope"|1|"Slope"|"0  "|"0  "|"0  "|"653059328"
"10021982"|"25191"|"MIL - Excavations Crew-Served Weapon Fighting Position (DOD)"|4|"23768"|"Unstable Excavation Walls, revised"|1|0.01|"Unstable excavation walls"|0.01|"Unstable excavation walls"|0.01|"Unstable excavation walls"|0.01|"Unstable excavation walls"|"0  "|"0  "|"0  "|"653059329"
"10021982"|"25192"|"MIL - Excavations for Individual Fighting Position (DOD)"|0|"25192"|"MIL - Excavations for Individual Fighting Position (DOD)"|0|0.75|"Somewhat limited"|0.75|"Somewhat limited"|0.75|"Somewhat limited"|0.75|"Somewhat limited"|"0  "|"0  "|"0  "|"653059330"
"10021982"|"25192"|"MIL - Excavations for Individual Fighting Position (DOD)"|1|"34333"|"Depth to Soft Bedrock 25 to 50cm"|1|0.75|"Depth to soft bedrock"|0.75|"Depth to soft bedrock"|0.75|"Depth to soft bedrock"|0.75|"Depth to soft bedrock"|"0  "|"0  "|"0  "|"653059331"
"10021982"|"25192"|"MIL - Excavations for Individual Fighting Position (DOD)"|2|"34335"|"Depth to Water Table 0 to 50cm"|1|0.577|"Depth to saturated zone"|0.577|"Depth to saturated zone"|0.577|"Depth to saturated zone"|0.577|"Depth to saturated zone"|"0  "|"0  "|"0  "|"653059332"
"10021982"|"25192"|"MIL - Excavations for Individual Fighting Position (DOD)"|3|"34337"|"Clayey 35 To 80%; 0 to 60cm"|1|0|"Not too clayey"|0.011|"Too clayey"|0.011|"Too clayey"|0.039|"Too clayey"|"0  "|"0  "|"0  "|"653059333"
"10021982"|"25193"|"MIL - Excavations for Vehicle Fighting Position (DOD)"|0|"25193"|"MIL - Excavations for Vehicle Fighting Position (DOD)"|0|0.967|"Somewhat limited"|0.967|"Somewhat limited"|0.967|"Somewhat limited"|1|"Very limited"|"0  "|"0  "|"0  "|"653059334"
"10021982"|"25193"|"MIL - Excavations for Vehicle Fighting Position (DOD)"|1|"34345"|"Depth to Water Table 0 to 180cm"|1|0.967|"Depth to saturated zone"|0.967|"Depth to saturated zone"|0.967|"Depth to saturated zone"|0.967|"Depth to saturated zone"|"0  "|"0  "|"0  "|"653059335"
"10021982"|"25193"|"MIL - Excavations for Vehicle Fighting Position (DOD)"|2|"34344"|"Depth to Soft Bedrock 50 to 180cm"|1|0.75|"Depth to soft bedrock"|0.75|"Depth to soft bedrock"|0.75|"Depth to soft bedrock"|0.75|"Depth to soft bedrock"|"0  "|"0  "|"0  "|"653059336"
"10021982"|"25193"|"MIL - Excavations for Vehicle Fighting Position (DOD)"|3|"10192"|"Slope 8 to > 15%"|1|0|"No slope limitation"|0.041|"Slope"|0.041|"Slope"|1|"Slope"|"0  "|"0  "|"0  "|"653059337"
"10021982"|"25193"|"MIL - Excavations for Vehicle Fighting Position (DOD)"|4|"23768"|"Unstable Excavation Walls, revised"|1|0.01|"Unstable excavation walls"|0.01|"Unstable excavation walls"|0.01|"Unstable excavation walls"|0.01|"Unstable excavation walls"|"0  "|"0  "|"0  "|"653059338"
"10021982"|"25194"|"MIL - Helicopter Landing Zones (DOD)"|0|"25194"|"MIL - Helicopter Landing Zones (DOD)"|0|0.4|"Somewhat limited"|1|"Very limited"|1|"Very limited"|1|"Very limited"|"0  "|"0  "|"0  "|"653059339"
"10021982"|"25194"|"MIL - Helicopter Landing Zones (DOD)"|1|"25216"|"Slopes 3 to 8%"|1|0.4|"Slope"|1|"Slope"|1|"Slope"|1|"Slope"|"0  "|"0  "|"0  "|"653059340"
"10021982"|"25195"|"MIL - Trafficability Veh. Type 1 1-pass wet season (DOD)"|0|"25195"|"MIL - Trafficability Veh. Type 1 1-pass wet season (DOD)"|0|0|"Poor"|0.65|"Fair"|0.65|"Fair"|0.65|"Fair"|"0  "|"0  "|"0  "|"653059341"
"10021982"|"25195"|"MIL - Trafficability Veh. Type 1 1-pass wet season (DOD)"|1|"25676"|"MIL - Slipperiness Veh. 1,2 wet season, Revised"|1|0.65|"Slippery"|0.65|"Slippery"|0.65|"Slippery"|0.65|"Slippery"|"0  "|"0  "|"0  "|"653059342"
"10021982"|"25195"|"MIL - Trafficability Veh. Type 1 1-pass wet season (DOD)"|2|"34615"|"MIL - Vehicle; Large Surface Stones > 250mm"|1|0|"Large surface stones"|0.848|"Large surface stones"|0.848|"Large surface stones"|1|"No large surface stones"|"0  "|"0  "|"0  "|"653059343"
"10021982"|"25195"|"MIL - Trafficability Veh. Type 1 1-pass wet season (DOD)"|3|"25689"|"MIL - Stickiness Veh. 1,2 wet season, Revised"|1|0.85|"Sticky"|0.85|"Sticky"|0.85|"Sticky"|0.85|"Sticky"|"0  "|"0  "|"0  "|"653059344"
"10021982"|"25195"|"MIL - Trafficability Veh. Type 1 1-pass wet season (DOD)"|4|"34614"|"MIL - Slope Military Vehicle Type 1 & 2"|1|0.955|"Slope"|0.984|"Slope"|0.984|"Slope"|0.995|"Slope"|"0  "|"0  "|"0  "|"653059345"
"10021982"|"25195"|"MIL - Trafficability Veh. Type 1 1-pass wet season (DOD)"|5|"25660"|"MIL - Soil Strength Veh-1, VCI-1 wet season, Revised"|1|0.99|"Low strength"|0.99|"Low strength"|0.99|"Low strength"|0.99|"Low strength"|"0  "|"0  "|"0  "|"653059346"
"10021982"|"25196"|"MIL - Trafficability Veh. Type 1 50-passes wet season (DOD)"|0|"25196"|"MIL - Trafficability Veh. Type 1 50-passes wet season (DOD)"|0|0|"Poor"|0.65|"Fair"|0.65|"Fair"|0.65|"Fair"|"0  "|"0  "|"0  "|"653059347"
"10021982"|"25196"|"MIL - Trafficability Veh. Type 1 50-passes wet season (DOD)"|1|"25676"|"MIL - Slipperiness Veh. 1,2 wet season, Revised"|1|0.65|"Slippery"|0.65|"Slippery"|0.65|"Slippery"|0.65|"Slippery"|"0  "|"0  "|"0  "|"653059348"
"10021982"|"25196"|"MIL - Trafficability Veh. Type 1 50-passes wet season (DOD)"|2|"34615"|"MIL - Vehicle; Large Surface Stones > 250mm"|1|0|"Large surface stones"|0.848|"Large surface stones"|0.848|"Large surface stones"|1|"No large surface stones"|"0  "|"0  "|"0  "|"653059349"
"10021982"|"25196"|"MIL - Trafficability Veh. Type 1 50-passes wet season (DOD)"|3|"25689"|"MIL - Stickiness Veh. 1,2 wet season, Revised"|1|0.85|"Sticky"|0.85|"Sticky"|0.85|"Sticky"|0.85|"Sticky"|"0  "|"0  "|"0  "|"653059350"
"10021982"|"25196"|"MIL - Trafficability Veh. Type 1 50-passes wet season (DOD)"|4|"25661"|"MIL - Soil Strength Veh-1, VCI-50 wet season, Revised"|1|0.98|"Low strength"|0.98|"Low strength"|0.98|"Low strength"|0.98|"Low strength"|"0  "|"0  "|"0  "|"653059351"
"10021982"|"25196"|"MIL - Trafficability Veh. Type 1 50-passes wet season (DOD)"|5|"34614"|"MIL - Slope Military Vehicle Type 1 & 2"|1|0.955|"Slope"|0.984|"Slope"|0.984|"Slope"|0.995|"Slope"|"0  "|"0  "|"0  "|"653059352"
"10021982"|"25197"|"MIL - Trafficability Veh. Type 1 dry season (DOD)"|0|"25197"|"MIL - Trafficability Veh. Type 1 dry season (DOD)"|0|0|"Poor"|0.848|"Good"|0.848|"Good"|0.995|"Excellent"|"0  "|"0  "|"0  "|"653059353"
"10021982"|"25197"|"MIL - Trafficability Veh. Type 1 dry season (DOD)"|1|"34615"|"MIL - Vehicle; Large Surface Stones > 250mm"|1|0|"Large surface stones"|0.848|"Large surface stones"|0.848|"Large surface stones"|1|"No large surface stones"|"0  "|"0  "|"0  "|"653059354"
"10021982"|"25197"|"MIL - Trafficability Veh. Type 1 dry season (DOD)"|2|"34614"|"MIL - Slope Military Vehicle Type 1 & 2"|1|0.955|"Slope"|0.984|"Slope"|0.984|"Slope"|0.995|"Slope"|"0  "|"0  "|"0  "|"653059355"
"10021982"|"25198"|"MIL - Trafficability Veh. Type 2 1-pass wet season (DOD)"|0|"25198"|"MIL - Trafficability Veh. Type 2 1-pass wet season (DOD)"|0|0|"Poor"|0.65|"Fair"|0.65|"Fair"|0.65|"Fair"|"0  "|"0  "|"0  "|"653087133"
"10021982"|"25198"|"MIL - Trafficability Veh. Type 2 1-pass wet season (DOD)"|1|"25676"|"MIL - Slipperiness Veh. 1,2 wet season, Revised"|1|0.65|"Slippery"|0.65|"Slippery"|0.65|"Slippery"|0.65|"Slippery"|"0  "|"0  "|"0  "|"653087134"
"10021982"|"25198"|"MIL - Trafficability Veh. Type 2 1-pass wet season (DOD)"|2|"34615"|"MIL - Vehicle; Large Surface Stones > 250mm"|1|0|"Large surface stones"|0.848|"Large surface stones"|0.848|"Large surface stones"|1|"No large surface stones"|"0  "|"0  "|"0  "|"653087135"
"10021982"|"25198"|"MIL - Trafficability Veh. Type 2 1-pass wet season (DOD)"|3|"25689"|"MIL - Stickiness Veh. 1,2 wet season, Revised"|1|0.85|"Sticky"|0.85|"Sticky"|0.85|"Sticky"|0.85|"Sticky"|"0  "|"0  "|"0  "|"653087136"
"10021982"|"25198"|"MIL - Trafficability Veh. Type 2 1-pass wet season (DOD)"|4|"25662"|"MIL - Soil Strength Veh-2, VCI-1 wet season, Revised"|1|0.94|"Low strength"|0.94|"Low strength"|0.94|"Low strength"|0.94|"Low strength"|"0  "|"0  "|"0  "|"653087137"
"10021982"|"25198"|"MIL - Trafficability Veh. Type 2 1-pass wet season (DOD)"|5|"34614"|"MIL - Slope Military Vehicle Type 1 & 2"|1|0.955|"Slope"|0.984|"Slope"|0.984|"Slope"|0.995|"Slope"|"0  "|"0  "|"0  "|"653087138"
"10021982"|"25199"|"MIL - Trafficability Veh. Type 2 50-passes wet season (DOD)"|0|"25199"|"MIL - Trafficability Veh. Type 2 50-passes wet season (DOD)"|0|0|"Poor"|0.65|"Fair"|0.65|"Fair"|0.65|"Fair"|"0  "|"0  "|"0  "|"653087139"
"10021982"|"25199"|"MIL - Trafficability Veh. Type 2 50-passes wet season (DOD)"|1|"25676"|"MIL - Slipperiness Veh. 1,2 wet season, Revised"|1|0.65|"Slippery"|0.65|"Slippery"|0.65|"Slippery"|0.65|"Slippery"|"0  "|"0  "|"0  "|"653087140"
"10021982"|"25199"|"MIL - Trafficability Veh. Type 2 50-passes wet season (DOD)"|2|"25664"|"MIL - Soil Strength Veh-2, VCI-50 wet season, Revised"|1|0.69|"Low strength"|0.69|"Low strength"|0.69|"Low strength"|0.69|"Low strength"|"0  "|"0  "|"0  "|"653087141"
"10021982"|"25199"|"MIL - Trafficability Veh. Type 2 50-passes wet season (DOD)"|3|"34615"|"MIL - Vehicle; Large Surface Stones > 250mm"|1|0|"Large surface stones"|0.848|"Large surface stones"|0.848|"Large surface stones"|1|"No large surface stones"|"0  "|"0  "|"0  "|"653087142"
"10021982"|"25199"|"MIL - Trafficability Veh. Type 2 50-passes wet season (DOD)"|4|"25689"|"MIL - Stickiness Veh. 1,2 wet season, Revised"|1|0.85|"Sticky"|0.85|"Sticky"|0.85|"Sticky"|0.85|"Sticky"|"0  "|"0  "|"0  "|"653087143"
"10021982"|"25199"|"MIL - Trafficability Veh. Type 2 50-passes wet season (DOD)"|5|"34614"|"MIL - Slope Military Vehicle Type 1 & 2"|1|0.955|"Slope"|0.984|"Slope"|0.984|"Slope"|0.995|"Slope"|"0  "|"0  "|"0  "|"653087144"
"10021982"|"25200"|"MIL - Trafficability Veh. Type 2 dry season (DOD)"|0|"25200"|"MIL - Trafficability Veh. Type 2 dry season (DOD)"|0|0|"Poor"|0.848|"Good"|0.848|"Good"|0.995|"Excellent"|"0  "|"0  "|"0  "|"653087145"
"10021982"|"25200"|"MIL - Trafficability Veh. Type 2 dry season (DOD)"|1|"34615"|"MIL - Vehicle; Large Surface Stones > 250mm"|1|0|"Large surface stones"|0.848|"Large surface stones"|0.848|"Large surface stones"|1|"No large surface stones"|"0  "|"0  "|"0  "|"653087146"
"10021982"|"25200"|"MIL - Trafficability Veh. Type 2 dry season (DOD)"|2|"34614"|"MIL - Slope Military Vehicle Type 1 & 2"|1|0.955|"Slope"|0.984|"Slope"|0.984|"Slope"|0.995|"Slope"|"0  "|"0  "|"0  "|"653087147"
"10021982"|"25201"|"MIL - Trafficability Veh. Type 3 1-pass wet season (DOD)"|0|"25201"|"MIL - Trafficability Veh. Type 3 1-pass wet season (DOD)"|0|0|"Poor"|0.65|"Fair"|0.65|"Fair"|0.65|"Fair"|"0  "|"0  "|"0  "|"653087148"
"10021982"|"25201"|"MIL - Trafficability Veh. Type 3 1-pass wet season (DOD)"|1|"25683"|"MIL - Slipperiness Veh. 3,4 wet season, Revised"|1|0.65|"Slippery"|0.65|"Slippery"|0.65|"Slippery"|0.65|"Slippery"|"0  "|"0  "|"0  "|"653087149"
"10021982"|"25201"|"MIL - Trafficability Veh. Type 3 1-pass wet season (DOD)"|2|"34615"|"MIL - Vehicle; Large Surface Stones > 250mm"|1|0|"Large surface stones"|0.848|"Large surface stones"|0.848|"Large surface stones"|1|"No large surface stones"|"0  "|"0  "|"0  "|"653087150"
"10021982"|"25201"|"MIL - Trafficability Veh. Type 3 1-pass wet season (DOD)"|3|"25663"|"MIL - Soil Strength Veh-3, VCI-1 wet season, Revised"|1|0.93|"Low strength"|0.93|"Low strength"|0.93|"Low strength"|0.93|"Low strength"|"0  "|"0  "|"0  "|"653087151"
"10021982"|"25201"|"MIL - Trafficability Veh. Type 3 1-pass wet season (DOD)"|4|"41913"|"MIL - Slope Military Vehicle Type 3, 4 & 5"|1|0.93|"Slope"|0.975|"Slope"|0.975|"Slope"|0.992|"Slope"|"0  "|"0  "|"0  "|"653087152"
"10021982"|"25202"|"MIL - Trafficability Veh. Type 3 50-passes wet season (DOD)"|0|"25202"|"MIL - Trafficability Veh. Type 3 50-passes wet season (DOD)"|0|0|"Poor"|0.65|"Fair"|0.65|"Fair"|0.65|"Fair"|"0  "|"0  "|"0  "|"653087153"
"10021982"|"25202"|"MIL - Trafficability Veh. Type 3 50-passes wet season (DOD)"|1|"25683"|"MIL - Slipperiness Veh. 3,4 wet season, Revised"|1|0.65|"Slippery"|0.65|"Slippery"|0.65|"Slippery"|0.65|"Slippery"|"0  "|"0  "|"0  "|"653087154"
"10021982"|"25202"|"MIL - Trafficability Veh. Type 3 50-passes wet season (DOD)"|2|"34615"|"MIL - Vehicle; Large Surface Stones > 250mm"|1|0|"Large surface stones"|0.848|"Large surface stones"|0.848|"Large surface stones"|1|"No large surface stones"|"0  "|"0  "|"0  "|"653087155"
"10021982"|"25202"|"MIL - Trafficability Veh. Type 3 50-passes wet season (DOD)"|3|"25665"|"MIL - Soil Strength Veh-3, VCI-50 wet season, Revised"|1|0.96|"Low strength"|0.96|"Low strength"|0.96|"Low strength"|0.96|"Low strength"|"0  "|"0  "|"0  "|"653087156"
"10021982"|"25202"|"MIL - Trafficability Veh. Type 3 50-passes wet season (DOD)"|4|"41913"|"MIL - Slope Military Vehicle Type 3, 4 & 5"|1|0.93|"Slope"|0.975|"Slope"|0.975|"Slope"|0.992|"Slope"|"0  "|"0  "|"0  "|"653087157"
"10021982"|"25203"|"MIL - Trafficability Veh. Type 3 dry season (DOD)"|0|"25203"|"MIL - Trafficability Veh. Type 3 dry season (DOD)"|0|0|"Poor"|0.848|"Good"|0.848|"Good"|0.992|"Excellent"|"0  "|"0  "|"0  "|"653087158"
"10021982"|"25203"|"MIL - Trafficability Veh. Type 3 dry season (DOD)"|1|"19633"|"MIL - Vehicle; Large Surface Stones > 250mm (TX)"|1|0|"Large surface stones"|0.848|"Large surface stones"|0.848|"Large surface stones"|1|"No large surface stones"|"0  "|"0  "|"0  "|"653087159"
"10021982"|"25203"|"MIL - Trafficability Veh. Type 3 dry season (DOD)"|2|"41913"|"MIL - Slope Military Vehicle Type 3, 4 & 5"|1|0.93|"Slope"|0.975|"Slope"|0.975|"Slope"|0.992|"Slope"|"0  "|"0  "|"0  "|"653087160"
"10021982"|"25204"|"MIL - Trafficability Veh. Type 4 1-pass wet season (DOD)"|0|"25204"|"MIL - Trafficability Veh. Type 4 1-pass wet season (DOD)"|0|0|"Poor"|0.65|"Fair"|0.65|"Fair"|0.65|"Fair"|"0  "|"0  "|"0  "|"653087161"
"10021982"|"25204"|"MIL - Trafficability Veh. Type 4 1-pass wet season (DOD)"|1|"25683"|"MIL - Slipperiness Veh. 3,4 wet season, Revised"|1|0.65|"Slippery"|0.65|"Slippery"|0.65|"Slippery"|0.65|"Slippery"|"0  "|"0  "|"0  "|"653087162"
"10021982"|"25204"|"MIL - Trafficability Veh. Type 4 1-pass wet season (DOD)"|2|"34615"|"MIL - Vehicle; Large Surface Stones > 250mm"|1|0|"Large surface stones"|0.848|"Large surface stones"|0.848|"Large surface stones"|1|"No large surface stones"|"0  "|"0  "|"0  "|"653087163"
"10021982"|"25204"|"MIL - Trafficability Veh. Type 4 1-pass wet season (DOD)"|3|"25666"|"MIL - Soil Strength Veh-4, VCI-1 wet season, Revised"|1|0.95|"Low strength"|0.95|"Low strength"|0.95|"Low strength"|0.95|"Low strength"|"0  "|"0  "|"0  "|"653087164"
"10021982"|"25204"|"MIL - Trafficability Veh. Type 4 1-pass wet season (DOD)"|4|"41913"|"MIL - Slope Military Vehicle Type 3, 4 & 5"|1|0.93|"Slope"|0.975|"Slope"|0.975|"Slope"|0.992|"Slope"|"0  "|"0  "|"0  "|"653087165"
"10021982"|"25205"|"MIL - Trafficability Veh. Type 4 50-passes wet season (DOD)"|0|"25205"|"MIL - Trafficability Veh. Type 4 50-passes wet season (DOD)"|0|0|"Poor"|0.65|"Fair"|0.65|"Fair"|0.65|"Fair"|"0  "|"0  "|"0  "|"653087166"
"10021982"|"25205"|"MIL - Trafficability Veh. Type 4 50-passes wet season (DOD)"|1|"25683"|"MIL - Slipperiness Veh. 3,4 wet season, Revised"|1|0.65|"Slippery"|0.65|"Slippery"|0.65|"Slippery"|0.65|"Slippery"|"0  "|"0  "|"0  "|"653087167"
"10021982"|"25205"|"MIL - Trafficability Veh. Type 4 50-passes wet season (DOD)"|2|"25668"|"MIL - Soil Strength Veh-4, VCI-50 wet season, Revised"|1|0.7|"Low strength"|0.7|"Low strength"|0.7|"Low strength"|0.7|"Low strength"|"0  "|"0  "|"0  "|"653087168"
"10021982"|"25205"|"MIL - Trafficability Veh. Type 4 50-passes wet season (DOD)"|3|"34615"|"MIL - Vehicle; Large Surface Stones > 250mm"|1|0|"Large surface stones"|0.848|"Large surface stones"|0.848|"Large surface stones"|1|"No large surface stones"|"0  "|"0  "|"0  "|"653087169"
"10021982"|"25205"|"MIL - Trafficability Veh. Type 4 50-passes wet season (DOD)"|4|"41913"|"MIL - Slope Military Vehicle Type 3, 4 & 5"|1|0.93|"Slope"|0.975|"Slope"|0.975|"Slope"|0.992|"Slope"|"0  "|"0  "|"0  "|"653087170"
"10021982"|"25206"|"MIL - Trafficability Veh. Type 4 dry season (DOD)"|0|"25206"|"MIL - Trafficability Veh. Type 4 dry season (DOD)"|0|0|"Poor"|0.848|"Good"|0.848|"Good"|0.992|"Excellent"|"0  "|"0  "|"0  "|"653087171"
"10021982"|"25206"|"MIL - Trafficability Veh. Type 4 dry season (DOD)"|1|"34615"|"MIL - Vehicle; Large Surface Stones > 250mm"|1|0|"Large surface stones"|0.848|"Large surface stones"|0.848|"Large surface stones"|1|"No large surface stones"|"0  "|"0  "|"0  "|"653087172"
"10021982"|"25206"|"MIL - Trafficability Veh. Type 4 dry season (DOD)"|2|"41913"|"MIL - Slope Military Vehicle Type 3, 4 & 5"|1|0.93|"Slope"|0.975|"Slope"|0.975|"Slope"|0.992|"Slope"|"0  "|"0  "|"0  "|"653087173"
"10021982"|"25207"|"MIL - Trafficability Veh. Type 5 1-pass wet season (DOD)"|0|"25207"|"MIL - Trafficability Veh. Type 5 1-pass wet season (DOD)"|0|0|"Poor"|0.65|"Fair"|0.65|"Fair"|0.65|"Fair"|"0  "|"0  "|"0  "|"653087174"
"10021982"|"25207"|"MIL - Trafficability Veh. Type 5 1-pass wet season (DOD)"|1|"25687"|"MIL - Slipperiness Veh. 5,6,7 wet season, Revised"|1|0.65|"Slippery"|0.65|"Slippery"|0.65|"Slippery"|0.65|"Slippery"|"0  "|"0  "|"0  "|"653087175"
"10021982"|"25207"|"MIL - Trafficability Veh. Type 5 1-pass wet season (DOD)"|2|"34615"|"MIL - Vehicle; Large Surface Stones > 250mm"|1|0|"Large surface stones"|0.848|"Large surface stones"|0.848|"Large surface stones"|1|"No large surface stones"|"0  "|"0  "|"0  "|"653087176"
"10021982"|"25207"|"MIL - Trafficability Veh. Type 5 1-pass wet season (DOD)"|3|"25667"|"MIL - Soil Strength Veh-5, VCI-1 wet season, Revised"|1|0.93|"High strength"|0.93|"High strength"|0.93|"High strength"|0.93|"High strength"|"0  "|"0  "|"0  "|"653087177"
"10021982"|"25207"|"MIL - Trafficability Veh. Type 5 1-pass wet season (DOD)"|4|"41913"|"MIL - Slope Military Vehicle Type 3, 4 & 5"|1|0.93|"Slope"|0.975|"Slope"|0.975|"Slope"|0.992|"Slope"|"0  "|"0  "|"0  "|"653087178"
"10021982"|"25208"|"MIL - Trafficability Veh. Type 5 50-passes wet season (DOD)"|0|"25208"|"MIL - Trafficability Veh. Type 5 50-passes wet season (DOD)"|0|0|"Poor"|0.65|"Fair"|0.65|"Fair"|0.65|"Fair"|"0  "|"0  "|"0  "|"653087179"
"10021982"|"25208"|"MIL - Trafficability Veh. Type 5 50-passes wet season (DOD)"|1|"25687"|"MIL - Slipperiness Veh. 5,6,7 wet season, Revised"|1|0.65|"Slippery"|0.65|"Slippery"|0.65|"Slippery"|0.65|"Slippery"|"0  "|"0  "|"0  "|"653087180"
"10021982"|"25208"|"MIL - Trafficability Veh. Type 5 50-passes wet season (DOD)"|2|"34615"|"MIL - Vehicle; Large Surface Stones > 250mm"|1|0|"Large surface stones"|0.848|"Large surface stones"|0.848|"Large surface stones"|1|"No large surface stones"|"0  "|"0  "|"0  "|"653087181"
"10021982"|"25208"|"MIL - Trafficability Veh. Type 5 50-passes wet season (DOD)"|3|"25669"|"MIL - Soil Strength Veh-5, VCI-50 wet season, Revised"|1|0.95|"Low strength"|0.95|"Low strength"|0.95|"Low strength"|0.95|"Low strength"|"0  "|"0  "|"0  "|"653087182"
"10021982"|"25208"|"MIL - Trafficability Veh. Type 5 50-passes wet season (DOD)"|4|"41913"|"MIL - Slope Military Vehicle Type 3, 4 & 5"|1|0.93|"Slope"|0.975|"Slope"|0.975|"Slope"|0.992|"Slope"|"0  "|"0  "|"0  "|"653087183"
"10021982"|"25209"|"MIL - Trafficability Veh. Type 5 dry season (DOD)"|0|"25209"|"MIL - Trafficability Veh. Type 5 dry season (DOD)"|0|0|"Poor"|0.848|"Good"|0.848|"Good"|0.992|"Excellent"|"0  "|"0  "|"0  "|"653087184"
"10021982"|"25209"|"MIL - Trafficability Veh. Type 5 dry season (DOD)"|1|"34615"|"MIL - Vehicle; Large Surface Stones > 250mm"|1|0|"Large surface stones"|0.848|"Large surface stones"|0.848|"Large surface stones"|1|"No large surface stones"|"0  "|"0  "|"0  "|"653087185"
"10021982"|"25209"|"MIL - Trafficability Veh. Type 5 dry season (DOD)"|2|"41913"|"MIL - Slope Military Vehicle Type 3, 4 & 5"|1|0.93|"Slope"|0.975|"Slope"|0.975|"Slope"|0.992|"Slope"|"0  "|"0  "|"0  "|"653087186"
"10021982"|"25210"|"MIL - Trafficability Veh. Type 6 1-pass wet season (DOD)"|0|"25210"|"MIL - Trafficability Veh. Type 6 1-pass wet season (DOD)"|0|0|"Poor"|0.65|"Fair"|0.65|"Fair"|0.65|"Fair"|"0  "|"0  "|"0  "|"653087187"
"10021982"|"25210"|"MIL - Trafficability Veh. Type 6 1-pass wet season (DOD)"|1|"25687"|"MIL - Slipperiness Veh. 5,6,7 wet season, Revised"|1|0.65|"Slippery"|0.65|"Slippery"|0.65|"Slippery"|0.65|"Slippery"|"0  "|"0  "|"0  "|"653087188"
"10021982"|"25210"|"MIL - Trafficability Veh. Type 6 1-pass wet season (DOD)"|2|"34615"|"MIL - Vehicle; Large Surface Stones > 250mm"|1|0|"Large surface stones"|0.848|"Large surface stones"|0.848|"Large surface stones"|1|"No large surface stones"|"0  "|"0  "|"0  "|"653087189"
"10021982"|"25210"|"MIL - Trafficability Veh. Type 6 1-pass wet season (DOD)"|3|"41914"|"MIL - Slope Military Vehicle Type 6 (NSSC)"|1|0.633|"Slope"|0.868|"Slope"|0.868|"Slope"|0.959|"Slope"|"0  "|"0  "|"0  "|"653087190"
"10021982"|"25210"|"MIL - Trafficability Veh. Type 6 1-pass wet season (DOD)"|4|"25671"|"MIL - Soil Strength Veh-6, VCI-1 wet season, Revised"|1|0.88|"Low strength"|0.88|"Low strength"|0.88|"Low strength"|0.88|"Low strength"|"0  "|"0  "|"0  "|"653087191"
"10021982"|"25211"|"MIL - Trafficability Veh. Type 6 50-passes wet season (DOD)"|0|"25211"|"MIL - Trafficability Veh. Type 6 50-passes wet season (DOD)"|0|0|"Poor"|0.48|"Poor"|0.48|"Poor"|0.48|"Poor"|"0  "|"0  "|"0  "|"653087192"
"10021982"|"25211"|"MIL - Trafficability Veh. Type 6 50-passes wet season (DOD)"|1|"25672"|"MIL - Soil Strength Veh-6, VCI-50 wet season, Revised"|1|0.48|"Low strength"|0.48|"Low strength"|0.48|"Low strength"|0.48|"Low strength"|"0  "|"0  "|"0  "|"653087193"
"10021982"|"25211"|"MIL - Trafficability Veh. Type 6 50-passes wet season (DOD)"|2|"25687"|"MIL - Slipperiness Veh. 5,6,7 wet season, Revised"|1|0.65|"Slippery"|0.65|"Slippery"|0.65|"Slippery"|0.65|"Slippery"|"0  "|"0  "|"0  "|"653087194"
"10021982"|"25211"|"MIL - Trafficability Veh. Type 6 50-passes wet season (DOD)"|3|"34615"|"MIL - Vehicle; Large Surface Stones > 250mm"|1|0|"Large surface stones"|0.848|"Large surface stones"|0.848|"Large surface stones"|1|"No large surface stones"|"0  "|"0  "|"0  "|"653087195"
"10021982"|"25211"|"MIL - Trafficability Veh. Type 6 50-passes wet season (DOD)"|4|"41914"|"MIL - Slope Military Vehicle Type 6 (NSSC)"|1|0.633|"Slope"|0.868|"Slope"|0.868|"Slope"|0.959|"Slope"|"0  "|"0  "|"0  "|"653087196"
"10021982"|"25212"|"MIL - Trafficability Veh. Type 6 dry season (DOD)"|0|"25212"|"MIL - Trafficability Veh. Type 6 dry season (DOD)"|0|0|"Poor"|0.848|"Good"|0.848|"Good"|0.959|"Excellent"|"0  "|"0  "|"0  "|"653087197"
"10021982"|"25212"|"MIL - Trafficability Veh. Type 6 dry season (DOD)"|1|"34615"|"MIL - Vehicle; Large Surface Stones > 250mm"|1|0|"Large surface stones"|0.848|"Large surface stones"|0.848|"Large surface stones"|1|"No large surface stones"|"0  "|"0  "|"0  "|"653087198"
"10021982"|"25212"|"MIL - Trafficability Veh. Type 6 dry season (DOD)"|2|"41914"|"MIL - Slope Military Vehicle Type 6 (NSSC)"|1|0.633|"Slope"|0.868|"Slope"|0.868|"Slope"|0.959|"Slope"|"0  "|"0  "|"0  "|"653087199"
"10021982"|"25213"|"MIL - Trafficability Veh. Type 7 1-pass wet season (DOD)"|0|"25213"|"MIL - Trafficability Veh. Type 7 1-pass wet season (DOD)"|0|0|"Poor"|0.65|"Fair"|0.65|"Fair"|0.65|"Fair"|"0  "|"0  "|"0  "|"653087200"
"10021982"|"25213"|"MIL - Trafficability Veh. Type 7 1-pass wet season (DOD)"|1|"25687"|"MIL - Slipperiness Veh. 5,6,7 wet season, Revised"|1|0.65|"Slippery"|0.65|"Slippery"|0.65|"Slippery"|0.65|"Slippery"|"0  "|"0  "|"0  "|"653087201"
"10021982"|"25213"|"MIL - Trafficability Veh. Type 7 1-pass wet season (DOD)"|2|"41915"|"MIL - Slope Military Vehicle Type 7 (NSSC)"|1|0.32|"Slope"|0.741|"Slope"|0.741|"Slope"|0.92|"Slope"|"0  "|"0  "|"0  "|"653087202"
"10021982"|"25213"|"MIL - Trafficability Veh. Type 7 1-pass wet season (DOD)"|3|"25673"|"MIL - Soil Strength Veh-7, VCI-1 wet season, Revised"|1|0.82|"Low strength"|0.82|"Low strength"|0.82|"Low strength"|0.82|"Low strength"|"0  "|"0  "|"0  "|"653087203"
"10021982"|"25213"|"MIL - Trafficability Veh. Type 7 1-pass wet season (DOD)"|4|"34615"|"MIL - Vehicle; Large Surface Stones > 250mm"|1|0|"Large surface stones"|0.848|"Large surface stones"|0.848|"Large surface stones"|1|"No large surface stones"|"0  "|"0  "|"0  "|"653087204"
"10021982"|"25214"|"MIL - Trafficability Veh. Type 7 50-passes wet season (DOD)"|0|"25214"|"MIL - Trafficability Veh. Type 7 50-passes wet season (DOD)"|0|0|"Poor"|0.47|"Poor"|0.47|"Poor"|0.47|"Poor"|"0  "|"0  "|"0  "|"653087205"
"10021982"|"25214"|"MIL - Trafficability Veh. Type 7 50-passes wet season (DOD)"|1|"25674"|"MIL - Soil Strength Veh-7, VCI-50 wet season, Revised"|1|0.47|"Low strength"|0.47|"Low strength"|0.47|"Low strength"|0.47|"Low strength"|"0  "|"0  "|"0  "|"653087206"
"10021982"|"25214"|"MIL - Trafficability Veh. Type 7 50-passes wet season (DOD)"|2|"25687"|"MIL - Slipperiness Veh. 5,6,7 wet season, Revised"|1|0.65|"Slippery"|0.65|"Slippery"|0.65|"Slippery"|0.65|"Slippery"|"0  "|"0  "|"0  "|"653087207"
"10021982"|"25214"|"MIL - Trafficability Veh. Type 7 50-passes wet season (DOD)"|3|"41915"|"MIL - Slope Military Vehicle Type 7 (NSSC)"|1|0.32|"Slope"|0.741|"Slope"|0.741|"Slope"|0.92|"Slope"|"0  "|"0  "|"0  "|"653087208"
"10021982"|"25214"|"MIL - Trafficability Veh. Type 7 50-passes wet season (DOD)"|4|"34615"|"MIL - Vehicle; Large Surface Stones > 250mm"|1|0|"Large surface stones"|0.848|"Large surface stones"|0.848|"Large surface stones"|1|"No large surface stones"|"0  "|"0  "|"0  "|"653087209"
"10021982"|"25215"|"MIL - Trafficability Veh. Type 7 dry season (DOD)"|0|"25215"|"MIL - Trafficability Veh. Type 7 dry season (DOD)"|0|0|"Poor"|0.741|"Fair"|0.741|"Fair"|0.92|"Excellent"|"0  "|"0  "|"0  "|"653087210"
"10021982"|"25215"|"MIL - Trafficability Veh. Type 7 dry season (DOD)"|1|"41915"|"MIL - Slope Military Vehicle Type 7 (NSSC)"|1|0.32|"Slope"|0.741|"Slope"|0.741|"Slope"|0.92|"Slope"|"0  "|"0  "|"0  "|"653087211"
"10021982"|"25215"|"MIL - Trafficability Veh. Type 7 dry season (DOD)"|2|"34615"|"MIL - Vehicle; Large Surface Stones > 250mm"|1|0|"Large surface stones"|0.848|"Large surface stones"|0.848|"Large surface stones"|1|"No large surface stones"|"0  "|"0  "|"0  "|"653087212"
"10021982"|"34170"|"NCCPI - National Commodity Crop Productivity Index (Ver 2.0)"|0|"34170"|"NCCPI - National Commodity Crop Productivity Index (Ver 2.0)"|0|0.061|"Low inherent productivity"|0.059|"Low inherent productivity"|0.059|"Low inherent productivity"|0.067|"Low inherent productivity"|"0  "|"0  "|"0  "|"653087213"
"10021982"|"34170"|"NCCPI - National Commodity Crop Productivity Index (Ver 2.0)"|1|"37149"|"NCCPI - NCCPI Small Grains Submodel (II)"|1|0.009|"Small grains"|0.01|"Small grains"|0.01|"Small grains"|0.046|"Small grains"|"0  "|"0  "|"0  "|"653087214"
"10021982"|"34170"|"NCCPI - National Commodity Crop Productivity Index (Ver 2.0)"|2|"37150"|"NCCPI - NCCPI Cotton Submodel (II)"|1|0.029|"Cotton"|0.026|"Cotton"|0.026|"Cotton"|0.033|"Cotton"|"0  "|"0  "|"0  "|"653087215"
"10021982"|"34170"|"NCCPI - National Commodity Crop Productivity Index (Ver 2.0)"|3|"33998"|"NCCPI - NCCPI Corn and Soybeans Submodel (II)"|1|0.061|"Corn and soybeans"|0.059|"Corn and soybeans"|0.059|"Corn and soybeans"|0.067|"Corn and soybeans"|"0  "|"0  "|"0  "|"653087216"
"10021982"|"1404"|"URB/REC - Camp Areas"|0|"1404"|"URB/REC - Camp Areas"|0|1|"Very limited"|1|"Very limited"|1|"Very limited"|1|"Very limited"|"0  "|"0  "|"0  "|"653087217"
"10021982"|"1404"|"URB/REC - Camp Areas"|1|"343"|"Wet, Ground Water Near the Surface (45 -75cm)"|1|1|"Depth to saturated zone"|1|"Depth to saturated zone"|1|"Depth to saturated zone"|1|"Depth to saturated zone"|"0  "|"0  "|"0  "|"653087218"
"10021982"|"1404"|"URB/REC - Camp Areas"|2|"21170"|"Large Stones Surface Layer and Surface"|1|0|"No large stone limitation"|1|"Large stones content"|1|"Large stones content"|1|"Large stones content"|"0  "|"0  "|"0  "|"653087219"
"10021982"|"1404"|"URB/REC - Camp Areas"|3|"1422"|"Shallow to Bedrock  <50cm"|1|0|"No depth to bedrock limitation"|1|"Depth to bedrock"|1|"Depth to bedrock"|1|"Depth to bedrock"|"0  "|"0  "|"0  "|"653087220"
"10021982"|"1404"|"URB/REC - Camp Areas"|4|"10624"|"Percolation & Taxon Modification  to 40"""|1|0.842|"Slow water movement"|0.959|"Slow water movement"|0.959|"Slow water movement"|1|"Slow water movement"|"0  "|"0  "|"0  "|"653087221"
"10021982"|"1404"|"URB/REC - Camp Areas"|5|"23660"|"Dust PM10 and PM2.5 Generation"|1|0.169|"Dusty"|0.169|"Dusty"|0.169|"Dusty"|0.169|"Dusty"|"0  "|"0  "|"0  "|"653087222"
"10021982"|"10018"|"URB/REC - Off-Road Motorcycle Trails"|0|"10018"|"URB/REC - Off-Road Motorcycle Trails"|0|1|"Very limited"|1|"Very limited"|1|"Very limited"|1|"Very limited"|"0  "|"0  "|"0  "|"653087223"
"10021982"|"10018"|"URB/REC - Off-Road Motorcycle Trails"|1|"414"|"Wet, Ground Water Near the Surface (30 - 60cm)"|1|1|"Depth to saturated zone"|1|"Depth to saturated zone"|1|"Depth to saturated zone"|1|"Depth to saturated zone"|"0  "|"0  "|"0  "|"653087224"
"10021982"|"10018"|"URB/REC - Off-Road Motorcycle Trails"|2|"21170"|"Large Stones Surface Layer and Surface"|1|0|"No large stone limitation"|1|"Large stones content"|1|"Large stones content"|1|"Large stones content"|"0  "|"0  "|"0  "|"653087225"
"10021982"|"10018"|"URB/REC - Off-Road Motorcycle Trails"|3|"23660"|"Dust PM10 and PM2.5 Generation"|1|0.169|"Dusty"|0.169|"Dusty"|0.169|"Dusty"|0.169|"Dusty"|"0  "|"0  "|"0  "|"653087226"
"10021982"|"1406"|"URB/REC - Paths and Trails"|0|"1406"|"URB/REC - Paths and Trails"|0|1|"Very limited"|1|"Very limited"|1|"Very limited"|1|"Very limited"|"0  "|"0  "|"0  "|"653087227"
"10021982"|"1406"|"URB/REC - Paths and Trails"|1|"414"|"Wet, Ground Water Near the Surface (30 - 60cm)"|1|1|"Depth to saturated zone"|1|"Depth to saturated zone"|1|"Depth to saturated zone"|1|"Depth to saturated zone"|"0  "|"0  "|"0  "|"653087228"
"10021982"|"1406"|"URB/REC - Paths and Trails"|2|"21170"|"Large Stones Surface Layer and Surface"|1|0|"No large stone limitation"|1|"Large stones content"|1|"Large stones content"|1|"Large stones content"|"0  "|"0  "|"0  "|"653087229"
"10021982"|"1406"|"URB/REC - Paths and Trails"|3|"23660"|"Dust PM10 and PM2.5 Generation"|1|0.169|"Dusty"|0.169|"Dusty"|0.169|"Dusty"|0.169|"Dusty"|"0  "|"0  "|"0  "|"653087230"
"10021982"|"1405"|"URB/REC - Picnic Areas"|0|"1405"|"URB/REC - Picnic Areas"|0|1|"Very limited"|1|"Very limited"|1|"Very limited"|1|"Very limited"|"0  "|"0  "|"0  "|"653087231"
"10021982"|"1405"|"URB/REC - Picnic Areas"|1|"401"|"Wet, Ground Water Near the Surface (30 - 75cm)"|1|1|"Depth to saturated zone"|1|"Depth to saturated zone"|1|"Depth to saturated zone"|1|"Depth to saturated zone"|"0  "|"0  "|"0  "|"653087232"
"10021982"|"1405"|"URB/REC - Picnic Areas"|2|"21170"|"Large Stones Surface Layer and Surface"|1|0|"No large stone limitation"|1|"Large stones content"|1|"Large stones content"|1|"Large stones content"|"0  "|"0  "|"0  "|"653087233"
"10021982"|"1405"|"URB/REC - Picnic Areas"|3|"1422"|"Shallow to Bedrock  <50cm"|1|0|"No depth to bedrock limitation"|1|"Depth to bedrock"|1|"Depth to bedrock"|1|"Depth to bedrock"|"0  "|"0  "|"0  "|"653087234"
"10021982"|"1405"|"URB/REC - Picnic Areas"|4|"10624"|"Percolation & Taxon Modification  to 40"""|1|0.842|"Slow water movement"|0.959|"Slow water movement"|0.959|"Slow water movement"|1|"Slow water movement"|"0  "|"0  "|"0  "|"653087235"
"10021982"|"1405"|"URB/REC - Picnic Areas"|5|"23660"|"Dust PM10 and PM2.5 Generation"|1|0.169|"Dusty"|0.169|"Dusty"|0.169|"Dusty"|0.169|"Dusty"|"0  "|"0  "|"0  "|"653087236"
"10021982"|"1411"|"URB/REC - Playgrounds"|0|"1411"|"URB/REC - Playgrounds"|0|1|"Very limited"|1|"Very limited"|1|"Very limited"|1|"Very limited"|"0  "|"0  "|"0  "|"653087237"
"10021982"|"1411"|"URB/REC - Playgrounds"|1|"343"|"Wet, Ground Water Near the Surface (45 -75cm)"|1|1|"Depth to saturated zone"|1|"Depth to saturated zone"|1|"Depth to saturated zone"|1|"Depth to saturated zone"|"0  "|"0  "|"0  "|"653087238"
"10021982"|"1411"|"URB/REC - Playgrounds"|2|"10630"|"Shallow to Bedrock mod by Slope"|1|0.999|"Depth to bedrock"|1|"Depth to bedrock"|1|"Depth to bedrock"|1|"Depth to bedrock"|"0  "|"0  "|"0  "|"653087239"
"10021982"|"1411"|"URB/REC - Playgrounds"|3|"10628"|"Slope 2 to 6%"|1|0.875|"Slope"|1|"Slope"|1|"Slope"|1|"Slope"|"0  "|"0  "|"0  "|"653087240"
"10021982"|"1411"|"URB/REC - Playgrounds"|4|"21170"|"Large Stones Surface Layer and Surface"|1|0|"No large stone limitation"|1|"Large stones content"|1|"Large stones content"|1|"Large stones content"|"0  "|"0  "|"0  "|"653087241"
"10021982"|"1411"|"URB/REC - Playgrounds"|5|"10624"|"Percolation & Taxon Modification  to 40"""|1|0.842|"Slow water movement"|0.959|"Slow water movement"|0.959|"Slow water movement"|1|"Slow water movement"|"0  "|"0  "|"0  "|"653087242"
"10021982"|"10954"|"WMS - Embankments, Dikes, and Levees"|0|"10954"|"WMS - Embankments, Dikes, and Levees"|0|1|"Very limited"|1|"Very limited"|1|"Very limited"|1|"Very limited"|"0  "|"0  "|"0  "|"653087243"
"10021982"|"10954"|"WMS - Embankments, Dikes, and Levees"|1|"200"|"Wet, Ground Water Near the Surface (60 - 120cm)"|1|1|"Depth to saturated zone"|1|"Depth to saturated zone"|1|"Depth to saturated zone"|1|"Depth to saturated zone"|"0  "|"0  "|"0  "|"653087244"
"10021982"|"10954"|"WMS - Embankments, Dikes, and Levees"|2|"23642"|"Depth to Restrictive Layer < 150cm (60"") revised"|1|1|"Thin layer"|1|"Thin layer"|1|"Thin layer"|1|"Thin layer"|"0  "|"0  "|"0  "|"653087245"
"10021982"|"10954"|"WMS - Embankments, Dikes, and Levees"|3|"23660"|"Dust PM10 and PM2.5 Generation"|1|0.169|"Dusty"|0.169|"Dusty"|0.169|"Dusty"|0.169|"Dusty"|"0  "|"0  "|"0  "|"653087246"
"10021982"|"10887"|"WMS - Excavated Ponds (Aquifer-fed)"|0|"10887"|"WMS - Excavated Ponds (Aquifer-fed)"|0|1|"Very limited"|1|"Very limited"|1|"Very limited"|1|"Very limited"|"0  "|"0  "|"0  "|"653087247"
"10021982"|"10887"|"WMS - Excavated Ponds (Aquifer-fed)"|1|"10986"|"Deep to Apparent Water Table"|1|1|"Depth to water"|1|"Depth to water"|1|"Depth to water"|1|"Depth to water"|"0  "|"0  "|"0  "|"653087248"
"10021982"|"23580"|"WMS - Irrigation, General"|0|"23580"|"WMS - Irrigation, General"|0|1|"Very limited"|1|"Very limited"|1|"Very limited"|1|"Very limited"|"0  "|"0  "|"0  "|"653087249"
"10021982"|"23580"|"WMS - Irrigation, General"|1|"23592"|"WMS - Depth to Water Table 60-90cm, in growing season (PAN)"|1|1|"Depth to saturated zone"|1|"Depth to saturated zone"|1|"Depth to saturated zone"|1|"Depth to saturated zone"|"0  "|"0  "|"0  "|"653087250"
"10021982"|"23580"|"WMS - Irrigation, General"|2|"23595"|"WMS - Droughty (7.5 to 18.0 AWC) 0 to 150cm (PAN)"|1|1|"Low water holding capacity"|1|"Low water holding capacity"|1|"Low water holding capacity"|1|"Low water holding capacity"|"0  "|"0  "|"0  "|"653087251"
"10021982"|"23580"|"WMS - Irrigation, General"|3|"23590"|"WMS - Depth to Soft Bedrock 50 to 150cm"|1|1|"Depth to soft bedrock"|1|"Depth to soft bedrock"|1|"Depth to soft bedrock"|1|"Depth to soft bedrock"|"0  "|"0  "|"0  "|"653087252"
"10021982"|"23580"|"WMS - Irrigation, General"|4|"23611"|"WMS - Large Surface Stones > 250mm (.1 to 5%) (PAN)"|1|0|"No large surface stones"|1|"Large surface stones"|1|"Large surface stones"|1|"Large surface stones"|"0  "|"0  "|"0  "|"653087253"
"10021982"|"23580"|"WMS - Irrigation, General"|5|"23598"|"WMS - Slopes 1 to 15% (PAN)"|1|0.163|"Slope"|0.633|"Slope"|0.633|"Slope"|1|"Slope"|"0  "|"0  "|"0  "|"653087254"
"10021982"|"23576"|"WMS - Irrigation, Micro (above ground)"|0|"23576"|"WMS - Irrigation, Micro (above ground)"|0|1|"Very limited"|1|"Very limited"|1|"Very limited"|1|"Very limited"|"0  "|"0  "|"0  "|"653096494"
"10021982"|"23576"|"WMS - Irrigation, Micro (above ground)"|1|"23589"|"WMS - Depth to Soft Bedrock 50 to 100cm (PAN)"|1|1|"Depth to soft bedrock"|1|"Depth to soft bedrock"|1|"Depth to soft bedrock"|1|"Depth to soft bedrock"|"0  "|"0  "|"0  "|"653096495"
"10021982"|"23576"|"WMS - Irrigation, Micro (above ground)"|2|"23592"|"WMS - Depth to Water Table 60-90cm, in growing season (PAN)"|1|1|"Depth to saturated zone"|1|"Depth to saturated zone"|1|"Depth to saturated zone"|1|"Depth to saturated zone"|"0  "|"0  "|"0  "|"653096496"
"10021982"|"23576"|"WMS - Irrigation, Micro (above ground)"|3|"23594"|"WMS - Droughty (5 to 12cm AWC) 0 to 100cm (PAN)"|1|1|"Low water holding capacity"|1|"Low water holding capacity"|1|"Low water holding capacity"|1|"Low water holding capacity"|"0  "|"0  "|"0  "|"653096497"
"10021982"|"23576"|"WMS - Irrigation, Micro (above ground)"|4|"23611"|"WMS - Large Surface Stones > 250mm (.1 to 5%) (PAN)"|1|0|"No large surface stones"|1|"Large surface stones"|1|"Large surface stones"|1|"Large surface stones"|"0  "|"0  "|"0  "|"653096498"
"10021982"|"23577"|"WMS - Irrigation, Micro (subsurface drip)"|0|"23577"|"WMS - Irrigation, Micro (subsurface drip)"|0|1|"Very limited"|1|"Very limited"|1|"Very limited"|1|"Very limited"|"0  "|"0  "|"0  "|"653096499"
"10021982"|"23577"|"WMS - Irrigation, Micro (subsurface drip)"|1|"23589"|"WMS - Depth to Soft Bedrock 50 to 100cm (PAN)"|1|1|"Depth to soft bedrock"|1|"Depth to soft bedrock"|1|"Depth to soft bedrock"|1|"Depth to soft bedrock"|"0  "|"0  "|"0  "|"653096500"
"10021982"|"23575"|"WMS - Irrigation, Surface (graded)"|0|"23575"|"WMS - Irrigation, Surface (graded)"|0|1|"Very limited"|1|"Very limited"|1|"Very limited"|1|"Very limited"|"0  "|"0  "|"0  "|"653096501"
"10021982"|"23575"|"WMS - Irrigation, Surface (graded)"|1|"23592"|"WMS - Depth to Water Table 60-90cm, in growing season (PAN)"|1|1|"Depth to saturated zone"|1|"Depth to saturated zone"|1|"Depth to saturated zone"|1|"Depth to saturated zone"|"0  "|"0  "|"0  "|"653096502"
"10021982"|"23575"|"WMS - Irrigation, Surface (graded)"|2|"23590"|"WMS - Depth to Soft Bedrock 50 to 150cm"|1|1|"Depth to soft bedrock"|1|"Depth to soft bedrock"|1|"Depth to soft bedrock"|1|"Depth to soft bedrock"|"0  "|"0  "|"0  "|"653096503"
"10021982"|"23575"|"WMS - Irrigation, Surface (graded)"|3|"23597"|"WMS - Slopes 1 to 3% (PAN)"|1|1|"Slope"|1|"Slope"|1|"Slope"|1|"Slope"|"0  "|"0  "|"0  "|"653096504"
"10021982"|"23575"|"WMS - Irrigation, Surface (graded)"|4|"23595"|"WMS - Droughty (7.5 to 18.0 AWC) 0 to 150cm (PAN)"|1|1|"Low water holding capacity"|1|"Low water holding capacity"|1|"Low water holding capacity"|1|"Low water holding capacity"|"0  "|"0  "|"0  "|"653096505"
"10021982"|"23575"|"WMS - Irrigation, Surface (graded)"|5|"23618"|"WMS - Surface Water Erosion Indicator"|1|0.993|"Water Erosion"|0.993|"Water Erosion"|0.993|"Water Erosion"|0.993|"Water Erosion"|"0  "|"0  "|"0  "|"653096506"
"10021982"|"23574"|"WMS - Irrigation, Surface (level)"|0|"23574"|"WMS - Irrigation, Surface (level)"|0|1|"Very limited"|1|"Very limited"|1|"Very limited"|1|"Very limited"|"0  "|"0  "|"0  "|"653096507"
"10021982"|"23574"|"WMS - Irrigation, Surface (level)"|1|"23590"|"WMS - Depth to Soft Bedrock 50 to 150cm"|1|1|"Depth to soft bedrock"|1|"Depth to soft bedrock"|1|"Depth to soft bedrock"|1|"Depth to soft bedrock"|"0  "|"0  "|"0  "|"653096508"
"10021982"|"23574"|"WMS - Irrigation, Surface (level)"|2|"23599"|"WMS - Slopes >2%"|1|1|"Slope"|1|"Slope"|1|"Slope"|1|"Slope"|"0  "|"0  "|"0  "|"653096509"
"10021982"|"23574"|"WMS - Irrigation, Surface (level)"|3|"23595"|"WMS - Droughty (7.5 to 18.0 AWC) 0 to 150cm (PAN)"|1|1|"Low water holding capacity"|1|"Low water holding capacity"|1|"Low water holding capacity"|1|"Low water holding capacity"|"0  "|"0  "|"0  "|"653096510"
"10021982"|"23574"|"WMS - Irrigation, Surface (level)"|4|"23592"|"WMS - Depth to Water Table 60-90cm, in growing season (PAN)"|1|1|"Depth to saturated zone"|1|"Depth to saturated zone"|1|"Depth to saturated zone"|1|"Depth to saturated zone"|"0  "|"0  "|"0  "|"653096511"
"10021982"|"978"|"WMS - Pond Reservoir Area"|0|"978"|"WMS - Pond Reservoir Area"|0|0.897|"Somewhat limited"|1|"Very limited"|1|"Very limited"|1|"Very limited"|"0  "|"0  "|"0  "|"653096512"
"10021982"|"978"|"WMS - Pond Reservoir Area"|1|"21927"|"Slope 3 to 8 percent"|1|0.32|"Slope"|1|"Slope"|1|"Slope"|1|"Slope"|"0  "|"0  "|"0  "|"653096513"
"10021982"|"978"|"WMS - Pond Reservoir Area"|2|"11244"|"Shallow to Bedrock (hard or soft)"|1|0.897|"Depth to bedrock"|0.897|"Depth to bedrock"|0.897|"Depth to bedrock"|0.897|"Depth to bedrock"|"0  "|"0  "|"0  "|"653096514"
"10021982"|"23577"|"WMS - Irrigation, Micro (subsurface drip)"|2|"23592"|"WMS - Depth to Water Table 60-90cm, in growing season (PAN)"|1|1|"Depth to saturated zone"|1|"Depth to saturated zone"|1|"Depth to saturated zone"|1|"Depth to saturated zone"|"0  "|"0  "|"0  "|"653096515"
"10021982"|"23577"|"WMS - Irrigation, Micro (subsurface drip)"|3|"23594"|"WMS - Droughty (5 to 12cm AWC) 0 to 100cm (PAN)"|1|1|"Low water holding capacity"|1|"Low water holding capacity"|1|"Low water holding capacity"|1|"Low water holding capacity"|"0  "|"0  "|"0  "|"653096516"
"10021982"|"23577"|"WMS - Irrigation, Micro (subsurface drip)"|4|"23611"|"WMS - Large Surface Stones > 250mm (.1 to 5%) (PAN)"|1|0|"No large surface stones"|1|"Large surface stones"|1|"Large surface stones"|1|"Large surface stones"|"0  "|"0  "|"0  "|"653096517"
"10021982"|"23577"|"WMS - Irrigation, Micro (subsurface drip)"|5|"23617"|"WMS - Shrink-Swell, Maximum 0 to 100cm (PAN)"|1|0.125|"High shrink-swell"|0.5|"High shrink-swell"|0.5|"High shrink-swell"|0.858|"High shrink-swell"|"0  "|"0  "|"0  "|"653096518"
"10021982"|"23578"|"WMS - Irrigation, Sprinkler (close spaced outlet drops)"|0|"23578"|"WMS - Irrigation, Sprinkler (close spaced outlet drops)"|0|1|"Very limited"|1|"Very limited"|1|"Very limited"|1|"Very limited"|"0  "|"0  "|"0  "|"653096519"
"10021982"|"23578"|"WMS - Irrigation, Sprinkler (close spaced outlet drops)"|1|"23592"|"WMS - Depth to Water Table 60-90cm, in growing season (PAN)"|1|1|"Depth to saturated zone"|1|"Depth to saturated zone"|1|"Depth to saturated zone"|1|"Depth to saturated zone"|"0  "|"0  "|"0  "|"653096520"
"10021982"|"23578"|"WMS - Irrigation, Sprinkler (close spaced outlet drops)"|2|"23589"|"WMS - Depth to Soft Bedrock 50 to 100cm (PAN)"|1|1|"Depth to soft bedrock"|1|"Depth to soft bedrock"|1|"Depth to soft bedrock"|1|"Depth to soft bedrock"|"0  "|"0  "|"0  "|"653096521"
"10021982"|"23578"|"WMS - Irrigation, Sprinkler (close spaced outlet drops)"|3|"23594"|"WMS - Droughty (5 to 12cm AWC) 0 to 100cm (PAN)"|1|1|"Low water holding capacity"|1|"Low water holding capacity"|1|"Low water holding capacity"|1|"Low water holding capacity"|"0  "|"0  "|"0  "|"653096522"
"10021982"|"23578"|"WMS - Irrigation, Sprinkler (close spaced outlet drops)"|4|"23596"|"WMS - Slopes 1 to 5% (PAN)"|1|0.999|"Slope"|1|"Slope"|1|"Slope"|1|"Slope"|"0  "|"0  "|"0  "|"653096523"
"10021982"|"23578"|"WMS - Irrigation, Sprinkler (close spaced outlet drops)"|5|"23618"|"WMS - Surface Water Erosion Indicator"|1|0.993|"Water Erosion"|0.993|"Water Erosion"|0.993|"Water Erosion"|0.993|"Water Erosion"|"0  "|"0  "|"0  "|"653096524"
"10021982"|"23579"|"WMS - Irrigation, Sprinkler (general)"|0|"23579"|"WMS - Irrigation, Sprinkler (general)"|0|1|"Very limited"|1|"Very limited"|1|"Very limited"|1|"Very limited"|"0  "|"0  "|"0  "|"653096525"
"10021982"|"23579"|"WMS - Irrigation, Sprinkler (general)"|1|"23592"|"WMS - Depth to Water Table 60-90cm, in growing season (PAN)"|1|1|"Depth to saturated zone"|1|"Depth to saturated zone"|1|"Depth to saturated zone"|1|"Depth to saturated zone"|"0  "|"0  "|"0  "|"653096526"
"10021982"|"23579"|"WMS - Irrigation, Sprinkler (general)"|2|"23589"|"WMS - Depth to Soft Bedrock 50 to 100cm (PAN)"|1|1|"Depth to soft bedrock"|1|"Depth to soft bedrock"|1|"Depth to soft bedrock"|1|"Depth to soft bedrock"|"0  "|"0  "|"0  "|"653096527"
"10021982"|"23579"|"WMS - Irrigation, Sprinkler (general)"|3|"23594"|"WMS - Droughty (5 to 12cm AWC) 0 to 100cm (PAN)"|1|1|"Low water holding capacity"|1|"Low water holding capacity"|1|"Low water holding capacity"|1|"Low water holding capacity"|"0  "|"0  "|"0  "|"653096528"
"10021982"|"23579"|"WMS - Irrigation, Sprinkler (general)"|4|"23612"|"WMS - Ksat Minimum; 0.14 to 1.4um/sec; 0 to 100cm (PAN)"|1|0|"No slow water movement"|0.293|"Slow water movement"|0.293|"Slow water movement"|0.899|"Slow water movement"|"0  "|"0  "|"0  "|"653096529"
"10021982"|"23579"|"WMS - Irrigation, Sprinkler (general)"|5|"23600"|"WMS - Slopes 6 to 15% (PAN)"|1|0|"No slope limitation"|0.222|"Slope, sprinkler irrigation"|0.222|"Slope, sprinkler irrigation"|1|"Slope, sprinkler irrigation"|"0  "|"0  "|"0  "|"653096530"
"10021982"|"37173"|"WMS - Subsurface Water Management, Outflow Quality"|0|"37173"|"WMS - Subsurface Water Management, Outflow Quality"|0|1|"Very limited"|1|"Very limited"|1|"Very limited"|1|"Very limited"|"0  "|"0  "|"0  "|"653096531"
"10021982"|"37173"|"WMS - Subsurface Water Management, Outflow Quality"|1|"37174"|"WMS - Pesticide and Nutrient Movement"|1|1|"Pesticide and nutrient movement"|1|"Pesticide and nutrient movement"|1|"Pesticide and nutrient movement"|1|"Pesticide and nutrient movement"|"0  "|"0  "|"0  "|"653096532"
"10021982"|"37173"|"WMS - Subsurface Water Management, Outflow Quality"|2|"23618"|"WMS - Surface Water Erosion Indicator"|1|0.993|"Water Erosion"|0.993|"Water Erosion"|0.993|"Water Erosion"|0.993|"Water Erosion"|"0  "|"0  "|"0  "|"653096533"
"10021982"|"37167"|"WMS - Subsurface Water Management, System Installation"|0|"37167"|"WMS - Subsurface Water Management, System Installation"|0|1|"Very limited"|1|"Very limited"|1|"Very limited"|1|"Very limited"|"0  "|"0  "|"0  "|"653096534"
"10021982"|"37167"|"WMS - Subsurface Water Management, System Installation"|1|"37169"|"WMS - Depth to Soft Bedrock 90 to 125cm"|1|1|"Depth to soft bedrock"|1|"Depth to soft bedrock"|1|"Depth to soft bedrock"|1|"Depth to soft bedrock"|"0  "|"0  "|"0  "|"653096535"
"10021982"|"37167"|"WMS - Subsurface Water Management, System Installation"|2|"37166"|"WMS - Slopes 6 to 15%"|1|0|"Slope"|0.222|"Slope"|0.222|"Slope"|1|"Slope"|"0  "|"0  "|"0  "|"653096536"
"10021982"|"37167"|"WMS - Subsurface Water Management, System Installation"|3|"19329"|"Unstable Excavation Walls"|1|0.01|"Unstable excavation walls"|0.01|"Unstable excavation walls"|0.01|"Unstable excavation walls"|0.01|"Unstable excavation walls"|"0  "|"0  "|"0  "|"653096537"
"10021982"|"37161"|"WMS - Subsurface Water Management, System Performance"|0|"37161"|"WMS - Subsurface Water Management, System Performance"|0|1|"Very limited"|1|"Very limited"|1|"Very limited"|1|"Very limited"|"0  "|"0  "|"0  "|"653096538"
"10021982"|"37161"|"WMS - Subsurface Water Management, System Performance"|1|"37160"|"Water Transmission 0.1 to 1.0 um/sec"|1|1|"Slow water movement"|1|"Slow water movement"|1|"Slow water movement"|1|"Slow water movement"|"0  "|"0  "|"0  "|"653096539"
"10021982"|"37179"|"WMS - Surface Water Management, System"|0|"37179"|"WMS - Surface Water Management, System"|0|1|"Very limited"|1|"Very limited"|1|"Very limited"|1|"Very limited"|"0  "|"0  "|"0  "|"653096540"
"10021982"|"37179"|"WMS - Surface Water Management, System"|1|"37180"|"Depth to Bedrock <60cm"|1|1|"Depth to bedrock"|1|"Depth to bedrock"|1|"Depth to bedrock"|1|"Depth to bedrock"|"0  "|"0  "|"0  "|"653096541"
"10021982"|"37179"|"WMS - Surface Water Management, System"|2|"37183"|"Slope 3 to 6%"|1|0.778|"Slope"|1|"Slope"|1|"Slope"|1|"Slope"|"0  "|"0  "|"0  "|"653096542"
"10021982"|"37179"|"WMS - Surface Water Management, System"|3|"23618"|"WMS - Surface Water Erosion Indicator"|1|0.993|"Water Erosion"|0.993|"Water Erosion"|0.993|"Water Erosion"|0.993|"Water Erosion"|"0  "|"0  "|"0  "|"653096543"
"10021982"|"37179"|"WMS - Surface Water Management, System"|4|"37185"|"Ksat Minimum; 1.4 to 14um/sec; 0 to 50cm"|1|0|"No slow water movement"|0.293|"Slow water movement"|0.293|"Slow water movement"|0.899|"Slow water movement"|"0  "|"0  "|"0  "|"653096544"
"10021982"|"37179"|"WMS - Surface Water Management, System"|5|"37182"|"Large Stones (Fragments >75mm Wt. Ave. to 60cm"|1|0|"No large rock fragment limitation"|0.18|"Large rock fragments"|0.18|"Large rock fragments"|1|"Large rock fragments"|"0  "|"0  "|"0  "|"653096545"
"10021981"|"24388"|"AWM - Irrigation Disposal of Wastewater"|0|"24388"|"AWM - Irrigation Disposal of Wastewater"|0||"Not rated"||"Not rated"||"Not rated"||"Not rated"|"0  "|"0  "|"0  "|"653003144"
"10021981"|"24388"|"AWM - Irrigation Disposal of Wastewater"|1|"219"|"Stony, Surface Layer Fragments > 25 cm (10 inches)"|1||"Not rated; Fragments > 250mm"||"Not rated; Fragments > 250mm"||"Not rated; Fragments > 250mm"||"Not rated; Fragments > 250mm"|"0  "|"0  "|"0  "|"653003145"
"10021981"|"24388"|"AWM - Irrigation Disposal of Wastewater"|2|"223"|"Cobbly, Surface Layer Fragments 75 to 250mm (3 to 10in)"|1||"Not rated; Fragments 75 to 250mm"||"Not rated; Fragments 75 to 250mm"||"Not rated; Fragments 75 to 250mm"||"Not rated; Fragments 75 to 250mm"|"0  "|"0  "|"0  "|"653003146"
"10021981"|"24388"|"AWM - Irrigation Disposal of Wastewater"|3|"236"|"Surface Reaction (pH 5 to 6.5)"|1||"Not rated; pH"||"Not rated; pH"||"Not rated; pH"||"Not rated; pH"|"0  "|"0  "|"0  "|"653003147"
"10021981"|"24388"|"AWM - Irrigation Disposal of Wastewater"|4|"202"|"Percolation (1 - 4 um/sec) 0 to 60 Inches"|1|1|"Slow water movement"|1|"Slow water movement"|1|"Slow water movement"|1|"Slow water movement"|"0  "|"0  "|"0  "|"653003148"
"10021981"|"24388"|"AWM - Irrigation Disposal of Wastewater"|5|"197"|"Shallow to Bedrock 50 - 100 cm"|1|1|"Depth to bedrock"|1|"Depth to bedrock"|1|"Depth to bedrock"|1|"Depth to bedrock"|"0  "|"0  "|"0  "|"653003149"
"10021981"|"235"|"AWM - Land Application of Municipal Sewage Sludge"|0|"235"|"AWM - Land Application of Municipal Sewage Sludge"|0||"Not rated"||"Not rated"||"Not rated"||"Not rated"|"0  "|"0  "|"0  "|"653006652"
"10021981"|"235"|"AWM - Land Application of Municipal Sewage Sludge"|1|"219"|"Stony, Surface Layer Fragments > 25 cm (10 inches)"|1||"Not rated; Fragments > 250mm"||"Not rated; Fragments > 250mm"||"Not rated; Fragments > 250mm"||"Not rated; Fragments > 250mm"|"0  "|"0  "|"0  "|"653006653"
"10021981"|"235"|"AWM - Land Application of Municipal Sewage Sludge"|2|"223"|"Cobbly, Surface Layer Fragments 75 to 250mm (3 to 10in)"|1||"Not rated; Fragments 75 to 250mm"||"Not rated; Fragments 75 to 250mm"||"Not rated; Fragments 75 to 250mm"||"Not rated; Fragments 75 to 250mm"|"0  "|"0  "|"0  "|"653006654"
"10021981"|"235"|"AWM - Land Application of Municipal Sewage Sludge"|3|"236"|"Surface Reaction (pH 5 to 6.5)"|1||"Not rated; pH"||"Not rated; pH"||"Not rated; pH"||"Not rated; pH"|"0  "|"0  "|"0  "|"653006655"
"10021981"|"235"|"AWM - Land Application of Municipal Sewage Sludge"|4|"10173"|"Adsorption Capacity, Clay Activity Ratio 0-50cm"|1|1|"Limiting adsorption"|1|"Limiting adsorption"|1|"Limiting adsorption"|1|"Limiting adsorption"|"0  "|"0  "|"0  "|"653006656"
"10021981"|"235"|"AWM - Land Application of Municipal Sewage Sludge"|5|"202"|"Percolation (1 - 4 um/sec) 0 to 60 Inches"|1|1|"Slow water movement"|1|"Slow water movement"|1|"Slow water movement"|1|"Slow water movement"|"0  "|"0  "|"0  "|"653006657"
"10021981"|"205"|"AWM - Manure and Food Processing Waste"|0|"205"|"AWM - Manure and Food Processing Waste"|0||"Not rated"||"Not rated"||"Not rated"||"Not rated"|"0  "|"0  "|"0  "|"653010473"
"10021981"|"205"|"AWM - Manure and Food Processing Waste"|1|"219"|"Stony, Surface Layer Fragments > 25 cm (10 inches)"|1||"Not rated; Fragments > 250mm"||"Not rated; Fragments > 250mm"||"Not rated; Fragments > 250mm"||"Not rated; Fragments > 250mm"|"0  "|"0  "|"0  "|"653010474"
"10021981"|"205"|"AWM - Manure and Food Processing Waste"|2|"223"|"Cobbly, Surface Layer Fragments 75 to 250mm (3 to 10in)"|1||"Not rated; Fragments 75 to 250mm"||"Not rated; Fragments 75 to 250mm"||"Not rated; Fragments 75 to 250mm"||"Not rated; Fragments 75 to 250mm"|"0  "|"0  "|"0  "|"653010475"
"10021981"|"205"|"AWM - Manure and Food Processing Waste"|3|"227"|"Surface Reaction (pH 3.5 to 6.5)"|1||"Not rated; pH"||"Not rated; pH"||"Not rated; pH"||"Not rated; pH"|"0  "|"0  "|"0  "|"653010476"
"10021981"|"205"|"AWM - Manure and Food Processing Waste"|4|"10265"|"Percolation < 2 um/sec to 60 Inches"|1|1|"Slow water movement"|1|"Slow water movement"|1|"Slow water movement"|1|"Slow water movement"|"0  "|"0  "|"0  "|"653010477"
"10021981"|"205"|"AWM - Manure and Food Processing Waste"|5|"197"|"Shallow to Bedrock 50 - 100 cm"|1|1|"Depth to bedrock"|1|"Depth to bedrock"|1|"Depth to bedrock"|1|"Depth to bedrock"|"0  "|"0  "|"0  "|"653010478"
"10021981"|"258"|"AWM - Overland Flow Process Treatment of Wastewater"|0|"258"|"AWM - Overland Flow Process Treatment of Wastewater"|0||"Not rated"||"Not rated"||"Not rated"||"Not rated"|"0  "|"0  "|"0  "|"653010479"
"10021981"|"258"|"AWM - Overland Flow Process Treatment of Wastewater"|1|"236"|"Surface Reaction (pH 5 to 6.5)"|1||"Not rated; pH"||"Not rated; pH"||"Not rated; pH"||"Not rated; pH"|"0  "|"0  "|"0  "|"653010480"
"10021981"|"258"|"AWM - Overland Flow Process Treatment of Wastewater"|2|"10261"|"Stony, Fragments > 25 cm Wt. Ave. to 40"""|1||"Not rated; Fragments > 250mm"||"Not rated; Fragments > 250mm"||"Not rated; Fragments > 250mm"||"Not rated; Fragments > 250mm"|"0  "|"0  "|"0  "|"653010481"
"10021981"|"258"|"AWM - Overland Flow Process Treatment of Wastewater"|3|"10262"|"Cobbly, Fragments 75 to 250mm Wt. Ave. (0 to 40in)"|1||"Not rated; Fragments 75 to 250mm"||"Not rated; Fragments 75 to 250mm"||"Not rated; Fragments 75 to 250mm"||"Not rated; Fragments 75 to 250mm"|"0  "|"0  "|"0  "|"653010482"
"10021981"|"258"|"AWM - Overland Flow Process Treatment of Wastewater"|4|"250"|"Shallow to Bedrock 100 - 150 cm"|1|1|"Depth to bedrock"|1|"Depth to bedrock"|1|"Depth to bedrock"|1|"Depth to bedrock"|"0  "|"0  "|"0  "|"653010483"
"10021981"|"238"|"AWM - Rapid Infiltration Disposal of Wastewater"|0|"238"|"AWM - Rapid Infiltration Disposal of Wastewater"|0||"Not rated"||"Not rated"||"Not rated"||"Not rated"|"0  "|"0  "|"0  "|"653010484"
"10021981"|"238"|"AWM - Rapid Infiltration Disposal of Wastewater"|1|"293"|"Cobbly, Fragments 75 to 250mm Wt. Ave. 15 to 35% - 0 to 72"""|1||"Not rated; Fragments 75 to 250mm"||"Not rated; Fragments 75 to 250mm"||"Not rated; Fragments 75 to 250mm"||"Not rated; Fragments 75 to 250mm"|"0  "|"0  "|"0  "|"653010485"
"10021981"|"238"|"AWM - Rapid Infiltration Disposal of Wastewater"|2|"295"|"Stony, Fragments > 25 cm Wt. Ave. to 72"""|1||"Not rated; Fragments > 250mm"||"Not rated; Fragments > 250mm"||"Not rated; Fragments > 250mm"||"Not rated; Fragments > 250mm"|"0  "|"0  "|"0  "|"653010486"
"10021981"|"238"|"AWM - Rapid Infiltration Disposal of Wastewater"|3|"289"|"Percolation (10 - 40 um/sec) 0 to 60 Inches"|1|1|"Slow water movement"|1|"Slow water movement"|1|"Slow water movement"|1|"Slow water movement"|"0  "|"0  "|"0  "|"653010487"
"10021981"|"238"|"AWM - Rapid Infiltration Disposal of Wastewater"|4|"291"|"Shallow to Bedrock < 200cm"|1|1|"Depth to bedrock"|1|"Depth to bedrock"|1|"Depth to bedrock"|1|"Depth to bedrock"|"0  "|"0  "|"0  "|"653010488"
"10021981"|"238"|"AWM - Rapid Infiltration Disposal of Wastewater"|5|"288"|"Sloping 3.9 to > 8%"|1|0|"No slope limitation"|0.5|"Slope"|0.5|"Slope"|1|"Slope"|"0  "|"0  "|"0  "|"653010489"
"10021981"|"254"|"AWM - Slow Rate Process Treatment of Wastewater"|0|"254"|"AWM - Slow Rate Process Treatment of Wastewater"|0||"Not rated"||"Not rated"||"Not rated"||"Not rated"|"0  "|"0  "|"0  "|"653010490"
"10021981"|"254"|"AWM - Slow Rate Process Treatment of Wastewater"|1|"219"|"Stony, Surface Layer Fragments > 25 cm (10 inches)"|1||"Not rated; Fragments > 250mm"||"Not rated; Fragments > 250mm"||"Not rated; Fragments > 250mm"||"Not rated; Fragments > 250mm"|"0  "|"0  "|"0  "|"653010491"
"10021981"|"254"|"AWM - Slow Rate Process Treatment of Wastewater"|2|"223"|"Cobbly, Surface Layer Fragments 75 to 250mm (3 to 10in)"|1||"Not rated; Fragments 75 to 250mm"||"Not rated; Fragments 75 to 250mm"||"Not rated; Fragments 75 to 250mm"||"Not rated; Fragments 75 to 250mm"|"0  "|"0  "|"0  "|"653010492"
"10021981"|"254"|"AWM - Slow Rate Process Treatment of Wastewater"|3|"236"|"Surface Reaction (pH 5 to 6.5)"|1||"Not rated; pH"||"Not rated; pH"||"Not rated; pH"||"Not rated; pH"|"0  "|"0  "|"0  "|"653010493"
"10021981"|"254"|"AWM - Slow Rate Process Treatment of Wastewater"|4|"251"|"Percolation (.4 - 4 um/sec) 0 to 60 Inches"|1|1|"Slow water movement"|1|"Slow water movement"|1|"Slow water movement"|1|"Slow water movement"|"0  "|"0  "|"0  "|"653010494"
"10021981"|"254"|"AWM - Slow Rate Process Treatment of Wastewater"|5|"250"|"Shallow to Bedrock 100 - 150 cm"|1|1|"Depth to bedrock"|1|"Depth to bedrock"|1|"Depth to bedrock"|1|"Depth to bedrock"|"0  "|"0  "|"0  "|"653010495"
"10021981"|"21013"|"DHS - Catastrophic Mortality, Large Animal Disposal, Pit"|0|"21013"|"DHS - Catastrophic Mortality, Large Animal Disposal, Pit"|0||"Not rated"||"Not rated"||"Not rated"||"Not rated"|"0  "|"0  "|"0  "|"653024329"
"10021981"|"21013"|"DHS - Catastrophic Mortality, Large Animal Disposal, Pit"|1|"1296"|"Large Stones (Fragments >75mm Wt. Ave. to 60"")"|1||"Not rated; Fragments > 75mm"||"Not rated; Fragments > 75mm"||"Not rated; Fragments > 75mm"||"Not rated; Fragments > 75mm"|"0  "|"0  "|"0  "|"653024330"
"10021981"|"21013"|"DHS - Catastrophic Mortality, Large Animal Disposal, Pit"|2|"10612"|"pH Minimum to a depth of 200cm (acid)"|1||"Not rated; pH"||"Not rated; pH"||"Not rated; pH"||"Not rated; pH"|"0  "|"0  "|"0  "|"653024331"
"10021981"|"21013"|"DHS - Catastrophic Mortality, Large Animal Disposal, Pit"|3|"18822"|"Large Fragments in Surface Layer"|1||"Not rated; Fragments > 250mm"||"Not rated; Fragments > 250mm"||"Not rated; Fragments > 250mm"||"Not rated; Fragments > 250mm"|"0  "|"0  "|"0  "|"653024332"
"10021981"|"21013"|"DHS - Catastrophic Mortality, Large Animal Disposal, Pit"|4|"25796"|"Unstable Excavation Walls, Catastrophic Events"|1||"Not rated, unstable excavation walls"||"Not rated, unstable excavation walls"||"Not rated, unstable excavation walls"||"Not rated, unstable excavation walls"|"0  "|"0  "|"0  "|"653024333"
"10021981"|"21013"|"DHS - Catastrophic Mortality, Large Animal Disposal, Pit"|5|"23660"|"Dust PM10 and PM2.5 Generation"|1||"Not rated"||"Not rated"||"Not rated"||"Not rated"|"0  "|"0  "|"0  "|"653024334"
"10021981"|"21014"|"DHS - Catastrophic Mortality, Large Animal Disposal, Trench"|0|"21014"|"DHS - Catastrophic Mortality, Large Animal Disposal, Trench"|0||"Not rated"||"Not rated"||"Not rated"||"Not rated"|"0  "|"0  "|"0  "|"653024335"
"10021981"|"21014"|"DHS - Catastrophic Mortality, Large Animal Disposal, Trench"|1|"1296"|"Large Stones (Fragments >75mm Wt. Ave. to 60"")"|1||"Not rated; Fragments > 75mm"||"Not rated; Fragments > 75mm"||"Not rated; Fragments > 75mm"||"Not rated; Fragments > 75mm"|"0  "|"0  "|"0  "|"653024336"
"10021981"|"21014"|"DHS - Catastrophic Mortality, Large Animal Disposal, Trench"|2|"10612"|"pH Minimum to a depth of 200cm (acid)"|1||"Not rated; pH"||"Not rated; pH"||"Not rated; pH"||"Not rated; pH"|"0  "|"0  "|"0  "|"653024337"
"10021981"|"21014"|"DHS - Catastrophic Mortality, Large Animal Disposal, Trench"|3|"18822"|"Large Fragments in Surface Layer"|1||"Not rated; Fragments > 250mm"||"Not rated; Fragments > 250mm"||"Not rated; Fragments > 250mm"||"Not rated; Fragments > 250mm"|"0  "|"0  "|"0  "|"653024338"
"10021981"|"21014"|"DHS - Catastrophic Mortality, Large Animal Disposal, Trench"|4|"25796"|"Unstable Excavation Walls, Catastrophic Events"|1||"Not rated, unstable excavation walls"||"Not rated, unstable excavation walls"||"Not rated, unstable excavation walls"||"Not rated, unstable excavation walls"|"0  "|"0  "|"0  "|"653024339"
"10021981"|"21014"|"DHS - Catastrophic Mortality, Large Animal Disposal, Trench"|5|"23660"|"Dust PM10 and PM2.5 Generation"|1||"Not rated"||"Not rated"||"Not rated"||"Not rated"|"0  "|"0  "|"0  "|"653024340"
"10021981"|"20799"|"DHS - Potential for Radioactive Bioaccumulation"|0|"20799"|"DHS - Potential for Radioactive Bioaccumulation"|0||"Not rated"||"Not rated"||"Not rated"||"Not rated"|"0  "|"0  "|"0  "|"653024341"
"10021981"|"20799"|"DHS - Potential for Radioactive Bioaccumulation"|1|"20866"|"Bioaccumulation Sorption"|1||"Not rated, CEC, pH, OM"||"Not rated, CEC, pH, OM"||"Not rated, CEC, pH, OM"||"Not rated, CEC, pH, OM"|"0  "|"0  "|"0  "|"653024342"
"10021981"|"20799"|"DHS - Potential for Radioactive Bioaccumulation"|2|"20818"|"Bioaccumulation Material Gain Potential"|1|0|"Does not gain bioavailable material"|0|"Does not gain bioavailable material"|0|"Does not gain bioavailable material"|0|"Does not gain bioavailable material"|"0  "|"0  "|"0  "|"653024343"
"10021981"|"20791"|"DHS - Potential for Radioactive Sequestration"|0|"20791"|"DHS - Potential for Radioactive Sequestration"|0||"Not rated"||"Not rated"||"Not rated"||"Not rated"|"0  "|"0  "|"0  "|"653024344"
"10021981"|"20791"|"DHS - Potential for Radioactive Sequestration"|1|"20793"|"Sequestration Organic Surface"|1||"Not rated, pH or CEC"||"Not rated, pH or CEC"||"Not rated, pH or CEC"||"Not rated, pH or CEC"|"0  "|"0  "|"0  "|"653024345"
"10021981"|"20791"|"DHS - Potential for Radioactive Sequestration"|2|"20814"|"Sequestration Clay Content"|1||"Not rated, Clay or pH"||"Not rated, Clay or pH"||"Not rated, Clay or pH"||"Not rated, Clay or pH"|"0  "|"0  "|"0  "|"653024346"
"10021981"|"20791"|"DHS - Potential for Radioactive Sequestration"|3|"20817"|"Sequestration Material Loss Potential"|1|0|"Does not lose material"|0.002|"Loses material"|0.002|"Loses material"|0.012|"Loses material"|"0  "|"0  "|"0  "|"653024347"
"10021981"|"20309"|"DHS - Rubble and Debris Disposal, Large-Scale Event"|0|"20309"|"DHS - Rubble and Debris Disposal, Large-Scale Event"|0||"Not rated"||"Not rated"||"Not rated"||"Not rated"|"0  "|"0  "|"0  "|"653024348"
"10021981"|"20309"|"DHS - Rubble and Debris Disposal, Large-Scale Event"|1|"1296"|"Large Stones (Fragments >75mm Wt. Ave. to 60"")"|1||"Not rated; Fragments > 75mm"||"Not rated; Fragments > 75mm"||"Not rated; Fragments > 75mm"||"Not rated; Fragments > 75mm"|"0  "|"0  "|"0  "|"653024349"
"10021981"|"20309"|"DHS - Rubble and Debris Disposal, Large-Scale Event"|2|"10612"|"pH Minimum to a depth of 200cm (acid)"|1||"Not rated; pH"||"Not rated; pH"||"Not rated; pH"||"Not rated; pH"|"0  "|"0  "|"0  "|"653024350"
"10021981"|"20309"|"DHS - Rubble and Debris Disposal, Large-Scale Event"|3|"18822"|"Large Fragments in Surface Layer"|1||"Not rated; Fragments > 250mm"||"Not rated; Fragments > 250mm"||"Not rated; Fragments > 250mm"||"Not rated; Fragments > 250mm"|"0  "|"0  "|"0  "|"653024351"
"10021981"|"20309"|"DHS - Rubble and Debris Disposal, Large-Scale Event"|4|"25796"|"Unstable Excavation Walls, Catastrophic Events"|1||"Not rated, unstable excavation walls"||"Not rated, unstable excavation walls"||"Not rated, unstable excavation walls"||"Not rated, unstable excavation walls"|"0  "|"0  "|"0  "|"653024352"
"10021981"|"20309"|"DHS - Rubble and Debris Disposal, Large-Scale Event"|5|"23660"|"Dust PM10 and PM2.5 Generation"|1||"Not rated"||"Not rated"||"Not rated"||"Not rated"|"0  "|"0  "|"0  "|"653024353"
"10021981"|"20468"|"DHS - Site for Composting Facility - Subsurface"|0|"20468"|"DHS - Site for Composting Facility - Subsurface"|0||"Not rated"||"Not rated"||"Not rated"||"Not rated"|"0  "|"0  "|"0  "|"653024354"
"10021981"|"20468"|"DHS - Site for Composting Facility - Subsurface"|1|"25796"|"Unstable Excavation Walls, Catastrophic Events"|1||"Not rated, unstable excavation walls"||"Not rated, unstable excavation walls"||"Not rated, unstable excavation walls"||"Not rated, unstable excavation walls"|"0  "|"0  "|"0  "|"653024355"
"10021981"|"20468"|"DHS - Site for Composting Facility - Subsurface"|2|"20471"|"Rock Fragments >75mm, 0 to 200 cm, 25-50"|1||"Not rated, fragments"||"Not rated, fragments"||"Not rated, fragments"||"Not rated, fragments"|"0  "|"0  "|"0  "|"653024356"
"10021981"|"20468"|"DHS - Site for Composting Facility - Subsurface"|3|"23635"|"Piping  (revised)"|1||"Not rated"||"Not rated"||"Not rated"||"Not rated"|"0  "|"0  "|"0  "|"653024357"
"10021981"|"20468"|"DHS - Site for Composting Facility - Subsurface"|4|"20280"|"Rock Outcrop"|1|1|"Rock outcrop"|1|"Rock outcrop"|1|"Rock outcrop"|1|"Rock outcrop"|"0  "|"0  "|"0  "|"653024358"
"10021981"|"20468"|"DHS - Site for Composting Facility - Subsurface"|5|"291"|"Shallow to Bedrock < 200cm"|1|1|"Depth to bedrock"|1|"Depth to bedrock"|1|"Depth to bedrock"|1|"Depth to bedrock"|"0  "|"0  "|"0  "|"653024359"
"10021981"|"20461"|"DHS - Site for Composting Facility - Surface"|0|"20461"|"DHS - Site for Composting Facility - Surface"|0||"Not rated"||"Not rated"||"Not rated"||"Not rated"|"0  "|"0  "|"0  "|"653024360"
"10021981"|"20461"|"DHS - Site for Composting Facility - Surface"|1|"20463"|"Fragments >=250 mm in Surface Layer (5 to 15%)"|1||"Not rated, stones"||"Not rated, stones"||"Not rated, stones"||"Not rated, stones"|"0  "|"0  "|"0  "|"653024361"
"10021981"|"20461"|"DHS - Site for Composting Facility - Surface"|2|"23635"|"Piping  (revised)"|1||"Not rated"||"Not rated"||"Not rated"||"Not rated"|"0  "|"0  "|"0  "|"653024362"
"10021981"|"20461"|"DHS - Site for Composting Facility - Surface"|3|"20467"|"Soil Strength (AASHTO Group Index, 25-100cm)"|1|1|"Low strength"|1|"Low strength"|1|"Low strength"|1|"Low strength"|"0  "|"0  "|"0  "|"653024363"
"10021981"|"20461"|"DHS - Site for Composting Facility - Surface"|4|"20460"|"Fragments >=250 mm on Surface (3 to 15%)"|1|0|"No stoniness"|1|"Too Stony"|1|"Too Stony"|1|"Too Stony"|"0  "|"0  "|"0  "|"653024364"
"10021981"|"20461"|"DHS - Site for Composting Facility - Surface"|5|"20466"|"Slope 3 to 8 percent, Limitation"|1|0|"Slope not limiting"|0.6|"Slope"|0.6|"Slope"|1|"Slope"|"0  "|"0  "|"0  "|"653024365"
"10021981"|"20382"|"DHS - Suitability for Clay Liner Material"|0|"20382"|"DHS - Suitability for Clay Liner Material"|0||"Not rated"||"Not rated"||"Not rated"||"Not rated"|"0  "|"1  "|"0  "|"653024366"
"10021981"|"20382"|"DHS - Suitability for Clay Liner Material"|1|"20446"|"Area Reclaim Subrule"|1||"Not rated, area reclaim"||"Not rated, area reclaim"||"Not rated, area reclaim"||"Not rated, area reclaim"|"0  "|"0  "|"0  "|"653024367"
"10021981"|"20382"|"DHS - Suitability for Clay Liner Material"|2|"20506"|"Hard to Pack Subrule"|1|0|"Hard to pack"|0|"Hard to pack"|0|"Hard to pack"|0|"Hard to pack"|"0  "|"0  "|"0  "|"653024368"
"10021981"|"20382"|"DHS - Suitability for Clay Liner Material"|3|"20379"|"Mineral Soil Thickness"|1|0|"Thin layer, <50cm"|0|"Thin layer, <50cm"|0|"Thin layer, <50cm"|0|"Thin layer, <50cm"|"0  "|"0  "|"0  "|"653024369"
"10021981"|"20382"|"DHS - Suitability for Clay Liner Material"|4|"20386"|"Passing #4 Sieve 30 to 200 cm"|1|0|"Small stones"|0|"Small stones"|0|"Small stones"|0|"Small stones"|"0  "|"0  "|"0  "|"653024370"
"10021981"|"20382"|"DHS - Suitability for Clay Liner Material"|5|"20394"|"Rock Fragments >75mm 30 to 200 cm, Max"|1|0|"Large stones"|0|"Large stones"|0|"Large stones"|0|"Large stones"|"0  "|"0  "|"0  "|"653024371"
"10021981"|"20472"|"DHS - Suitability for Composting Medium and Final Cover"|0|"20472"|"DHS - Suitability for Composting Medium and Final Cover"|0||"Not rated"||"Not rated"||"Not rated"||"Not rated"|"0  "|"0  "|"0  "|"653038143"
"10021981"|"20472"|"DHS - Suitability for Composting Medium and Final Cover"|1|"20474"|"Clay and OM Content WTD_AVG to 100cm"|1||"Not rated; Clay percent or organic matter"||"Not rated; Clay percent or organic matter"||"Not rated; Clay percent or organic matter"||"Not rated; Clay percent or organic matter"|"0  "|"0  "|"0  "|"653038144"
"10021981"|"20472"|"DHS - Suitability for Composting Medium and Final Cover"|2|"20476"|"Gravel and Rocks WTD_AVG to 100cm"|1||"Not rated"||"Not rated"||"Not rated"||"Not rated"|"0  "|"0  "|"0  "|"653038145"
"10021981"|"20472"|"DHS - Suitability for Composting Medium and Final Cover"|3|"20482"|"Humus, WTD_AVG to 100cm"|1||"Not rated; Organic matter"||"Not rated; Organic matter"||"Not rated; Organic matter"||"Not rated; Organic matter"|"0  "|"0  "|"0  "|"653038146"
"10021981"|"20472"|"DHS - Suitability for Composting Medium and Final Cover"|4|"20485"|"pH, WTD_AVG 0 to 100cm"|1||"Not rated; pH"||"Not rated; pH"||"Not rated; pH"||"Not rated; pH"|"0  "|"0  "|"0  "|"653038147"
"10021981"|"20472"|"DHS - Suitability for Composting Medium and Final Cover"|5|"20486"|"Sand Content, WTD_AVG 0 to 100cm"|1||"Not rated; % sand or clay"||"Not rated; % sand or clay"||"Not rated; % sand or clay"||"Not rated; % sand or clay"|"0  "|"0  "|"0  "|"653038148"
"10021981"|"10324"|"ENG - Construction Materials; Gravel Source"|0|"10324"|"ENG - Construction Materials; Gravel Source"|0||"Not rated"||"Not rated"||"Not rated"||"Not rated"|"0  "|"0  "|"0  "|"653038149"
"10021981"|"10324"|"ENG - Construction Materials; Gravel Source"|1|"22955"|"Gravel Thickest Layer, Cemented"|1||"Not rated"||"Not rated"||"Not rated"||"Not rated"|"0  "|"0  "|"0  "|"653038150"
"10021981"|"10324"|"ENG - Construction Materials; Gravel Source"|2|"10824"|"Not Humus (PT only)"|1||"Not rated; Unified"||"Not rated; Unified"||"Not rated; Unified"||"Not rated; Unified"|"0  "|"0  "|"0  "|"653038151"
"10021981"|"10324"|"ENG - Construction Materials; Gravel Source"|3|"22954"|"Gravel Bottom Layer, Cemented"|1|0|"Bottom layer"|0|"Bottom layer"|0|"Bottom layer"|0|"Bottom layer"|"0  "|"0  "|"0  "|"653038152"
"10021981"|"10514"|"ENG - Construction Materials; Reclamation"|0|"10514"|"ENG - Construction Materials; Reclamation"|0||"Not rated"||"Not rated"||"Not rated"||"Not rated"|"0  "|"0  "|"0  "|"653038153"
"10021981"|"10514"|"ENG - Construction Materials; Reclamation"|1|"20946"|"Sand Thickest Layer 0 to 40 inches, revised"|1||"Not rated; % sand or clay"||"Not rated; % sand or clay"||"Not rated; % sand or clay"||"Not rated; % sand or clay"|"0  "|"0  "|"0  "|"653038154"
"10021981"|"10514"|"ENG - Construction Materials; Reclamation"|2|"10512"|"Not Stony, Fragments > 25 cm Wt. Ave. to 72"""|1||"Not rated; Fragments > 250mm"||"Not rated; Fragments > 250mm"||"Not rated; Fragments > 250mm"||"Not rated; Fragments > 250mm"|"0  "|"0  "|"0  "|"653038155"
"10021981"|"10514"|"ENG - Construction Materials; Reclamation"|3|"10365"|"pH Maxium to a depth of 180cm (alkaline)"|1||"Not rated; pH"||"Not rated; pH"||"Not rated; pH"||"Not rated; pH"|"0  "|"0  "|"0  "|"653038156"
"10021981"|"10514"|"ENG - Construction Materials; Reclamation"|4|"10367"|"pH Minimum (acid)"|1||"Not rated; pH"||"Not rated; pH"||"Not rated; pH"||"Not rated; pH"|"0  "|"0  "|"0  "|"653038157"
"10021981"|"10514"|"ENG - Construction Materials; Reclamation"|5|"20945"|"Clay Content Thickest Layer to 40 inches, revised"|1||"Not rated; Clay percent"||"Not rated; Clay percent"||"Not rated; Clay percent"||"Not rated; Clay percent"|"0  "|"0  "|"0  "|"653038158"
"10021981"|"10028"|"ENG - Construction Materials; Roadfill"|0|"10028"|"ENG - Construction Materials; Roadfill"|0||"Not rated"||"Not rated"||"Not rated"||"Not rated"|"0  "|"1  "|"0  "|"653038159"
"10021981"|"10028"|"ENG - Construction Materials; Roadfill"|1|"10496"|"Low Coarse Fragments 75 to 250mm Wt. Ave. (0 to 40in)"|1||"Not rated; Fragments 75 to 250mm"||"Not rated; Fragments 75 to 250mm"||"Not rated; Fragments 75 to 250mm"||"Not rated; Fragments 75 to 250mm"|"0  "|"0  "|"0  "|"653038160"
"10021981"|"10028"|"ENG - Construction Materials; Roadfill"|2|"10499"|"Low Stones, Fragments > 25 cm Wt. Ave. to 40"""|1||"Not rated; Fragments > 250m"||"Not rated; Fragments > 250m"||"Not rated; Fragments > 250m"||"Not rated; Fragments > 250m"|"0  "|"0  "|"0  "|"653038161"
"10021981"|"10028"|"ENG - Construction Materials; Roadfill"|3|"23779"|"Dust PM10 and PM2.5 Generation, Suitability"|1||"Not rated"||"Not rated"||"Not rated"||"Not rated"|"0  "|"0  "|"0  "|"653038162"
"10021981"|"10028"|"ENG - Construction Materials; Roadfill"|4|"10508"|"Not Shallow to Bedrock 100 - 150 cm"|1|0|"Depth to bedrock"|0|"Depth to bedrock"|0|"Depth to bedrock"|0|"Depth to bedrock"|"0  "|"0  "|"0  "|"653038163"
"10021981"|"10028"|"ENG - Construction Materials; Roadfill"|5|"10029"|"Low Strength (AASHTO GIN in depth or Restriction)"|1|0|"Low strength"|0|"Low strength"|0|"Low strength"|0|"Low strength"|"0  "|"0  "|"0  "|"653038164"
"10021981"|"10332"|"ENG - Construction Materials; Sand Source"|0|"10332"|"ENG - Construction Materials; Sand Source"|0||"Not rated"||"Not rated"||"Not rated"||"Not rated"|"0  "|"0  "|"0  "|"653038165"
"10021981"|"10332"|"ENG - Construction Materials; Sand Source"|1|"21969"|"Sand Thickest Layer (revised)"|1||"Not rated"||"Not rated"||"Not rated"||"Not rated"|"0  "|"0  "|"0  "|"653038166"
"10021981"|"10332"|"ENG - Construction Materials; Sand Source"|2|"10824"|"Not Humus (PT only)"|1||"Not rated; Unified"||"Not rated; Unified"||"Not rated; Unified"||"Not rated; Unified"|"0  "|"0  "|"0  "|"653038167"
"10021981"|"10332"|"ENG - Construction Materials; Sand Source"|3|"23704"|"Sand Bottom Layer (revised)"|1|0|"Bottom layer"|0|"Bottom layer"|0|"Bottom layer"|0|"Bottom layer"|"0  "|"0  "|"0  "|"653038168"
"10021981"|"10345"|"ENG - Construction Materials; Topsoil"|0|"10345"|"ENG - Construction Materials; Topsoil"|0||"Not rated"||"Not rated"||"Not rated"||"Not rated"|"1  "|"0  "|"0  "|"653038169"
"10021981"|"10345"|"ENG - Construction Materials; Topsoil"|1|"20948"|"Clay and OM Content Thickest Layer to 40 inches, revised"|1||"Not rated; Clay percent or Organic matter"||"Not rated; Clay percent or Organic matter"||"Not rated; Clay percent or Organic matter"||"Not rated; Clay percent or Organic matter"|"0  "|"0  "|"0  "|"653038170"
"10021981"|"10345"|"ENG - Construction Materials; Topsoil"|2|"20956"|"Gravel and Rocks; Thickest Layer to 40 inches, revised"|1||"Not rated"||"Not rated"||"Not rated"||"Not rated"|"0  "|"0  "|"0  "|"653038171"
"10021981"|"10345"|"ENG - Construction Materials; Topsoil"|3|"10362"|"Humus Thickest Layer to 40 inches"|1||"Not rated; Organic matter"||"Not rated; Organic matter"||"Not rated; Organic matter"||"Not rated; Organic matter"|"0  "|"0  "|"0  "|"653038172"
"10021981"|"10345"|"ENG - Construction Materials; Topsoil"|4|"20966"|"pH in the Thickest Layer to 40 in, revised"|1||"Not rated; pH"||"Not rated; pH"||"Not rated; pH"||"Not rated; pH"|"0  "|"0  "|"0  "|"653038173"
"10021981"|"10345"|"ENG - Construction Materials; Topsoil"|5|"20946"|"Sand Thickest Layer 0 to 40 inches, revised"|1||"Not rated; % sand or clay"||"Not rated; % sand or clay"||"Not rated; % sand or clay"||"Not rated; % sand or clay"|"0  "|"0  "|"0  "|"653038174"
"10021981"|"989"|"ENG - Daily Cover for Landfill"|0|"989"|"ENG - Daily Cover for Landfill"|0||"Not rated"||"Not rated"||"Not rated"||"Not rated"|"0  "|"0  "|"0  "|"653038175"
"10021981"|"989"|"ENG - Daily Cover for Landfill"|1|"1296"|"Large Stones (Fragments >75mm Wt. Ave. to 60"")"|1||"Not rated; Fragments > 75mm"||"Not rated; Fragments > 75mm"||"Not rated; Fragments > 75mm"||"Not rated; Fragments > 75mm"|"0  "|"0  "|"0  "|"653038176"
"10021981"|"989"|"ENG - Daily Cover for Landfill"|2|"23660"|"Dust PM10 and PM2.5 Generation"|1||"Not rated"||"Not rated"||"Not rated"||"Not rated"|"0  "|"0  "|"0  "|"653038177"
"10021981"|"989"|"ENG - Daily Cover for Landfill"|3|"250"|"Shallow to Bedrock 100 - 150 cm"|1|1|"Depth to bedrock"|1|"Depth to bedrock"|1|"Depth to bedrock"|1|"Depth to bedrock"|"0  "|"0  "|"0  "|"653038178"
"10021981"|"989"|"ENG - Daily Cover for Landfill"|4|"1300"|"Fragments 2 to 75mm Wt. Ave. to 72"""|1|1|"Gravel content"|1|"Gravel content"|1|"Gravel content"|1|"Gravel content"|"0  "|"0  "|"0  "|"653038179"
"10021981"|"340"|"ENG - Dwellings W/O Basements"|0|"340"|"ENG - Dwellings W/O Basements"|0||"Not rated"||"Not rated"||"Not rated"||"Not rated"|"0  "|"1  "|"0  "|"653038180"
"10021981"|"340"|"ENG - Dwellings W/O Basements"|1|"284"|"Large Stones - Fract. >3in, 24.9 to >50%, Wght. Av. 0-40"|1||"Not rated; Fragments > 75mm"||"Not rated; Fragments > 75mm"||"Not rated; Fragments > 75mm"||"Not rated; Fragments > 75mm"|"0  "|"0  "|"0  "|"653038181"
"10021981"|"340"|"ENG - Dwellings W/O Basements"|2|"23799"|"Depth to Hard Bedrock < 100cm (40"") (revised)"|1|1|"Depth to hard bedrock"|1|"Depth to hard bedrock"|1|"Depth to hard bedrock"|1|"Depth to hard bedrock"|"0  "|"0  "|"0  "|"653038182"
"10021981"|"393"|"ENG - Dwellings With Basements"|0|"393"|"ENG - Dwellings With Basements"|0||"Not rated"||"Not rated"||"Not rated"||"Not rated"|"0  "|"1  "|"0  "|"653038183"
"10021981"|"393"|"ENG - Dwellings With Basements"|1|"284"|"Large Stones - Fract. >3in, 24.9 to >50%, Wght. Av. 0-40"|1||"Not rated; Fragments > 75mm"||"Not rated; Fragments > 75mm"||"Not rated; Fragments > 75mm"||"Not rated; Fragments > 75mm"|"0  "|"0  "|"0  "|"653038184"
"10021981"|"393"|"ENG - Dwellings With Basements"|2|"23808"|"Depth to Hard Bedrock < 150cm (60"") (revised)"|1|1|"Depth to hard bedrock"|1|"Depth to hard bedrock"|1|"Depth to hard bedrock"|1|"Depth to hard bedrock"|"0  "|"0  "|"0  "|"653038185"
"10021981"|"402"|"ENG - Lawn, Landscape, Golf Fairway"|0|"402"|"ENG - Lawn, Landscape, Golf Fairway"|0||"Not rated"||"Not rated"||"Not rated"||"Not rated"|"0  "|"1  "|"0  "|"653038186"
"10021981"|"402"|"ENG - Lawn, Landscape, Golf Fairway"|1|"44467"|"Texture, Surface Layer - Clayey, undispersable, not organic"|1||"Not rated; Surface clay percent"||"Not rated; Surface clay percent"||"Not rated; Surface clay percent"||"Not rated; Surface clay percent"|"0  "|"0  "|"0  "|"653038187"
"10021981"|"402"|"ENG - Lawn, Landscape, Golf Fairway"|2|"20898"|"Large Stones, Surface Layer > 75mm (5-30%), No O"|1||"Not rated; Surface Fragments > 75mm"||"Not rated; Surface Fragments > 75mm"||"Not rated; Surface Fragments > 75mm"||"Not rated; Surface Fragments > 75mm"|"0  "|"0  "|"0  "|"653038188"
"10021981"|"402"|"ENG - Lawn, Landscape, Golf Fairway"|3|"20918"|"Small Stones, Surface Layer 2-75mm (25-50%), revised"|1||"Not rated; Sieve size, 3 to 10"", > 10"""||"Not rated; Sieve size, 3 to 10"", > 10"""||"Not rated; Sieve size, 3 to 10"", > 10"""||"Not rated; Sieve size, 3 to 10"", > 10"""|"0  "|"0  "|"0  "|"653038189"
"10021981"|"402"|"ENG - Lawn, Landscape, Golf Fairway"|4|"413"|"Surface Reaction < 3.5"|1||"Not rated; pH"||"Not rated; pH"||"Not rated; pH"||"Not rated; pH"|"0  "|"0  "|"0  "|"653038190"
"10021981"|"402"|"ENG - Lawn, Landscape, Golf Fairway"|5|"23660"|"Dust PM10 and PM2.5 Generation"|1||"Not rated"||"Not rated"||"Not rated"||"Not rated"|"0  "|"0  "|"0  "|"653038191"
"10021981"|"398"|"ENG - Local Roads and Streets"|0|"398"|"ENG - Local Roads and Streets"|0||"Not rated"||"Not rated"||"Not rated"||"Not rated"|"0  "|"1  "|"0  "|"653038192"
"10021981"|"398"|"ENG - Local Roads and Streets"|1|"284"|"Large Stones - Fract. >3in, 24.9 to >50%, Wght. Av. 0-40"|1||"Not rated; Fragments > 75mm"||"Not rated; Fragments > 75mm"||"Not rated; Fragments > 75mm"||"Not rated; Fragments > 75mm"|"0  "|"0  "|"0  "|"653038193"
"10021981"|"398"|"ENG - Local Roads and Streets"|2|"23799"|"Depth to Hard Bedrock < 100cm (40"") (revised)"|1|1|"Depth to hard bedrock"|1|"Depth to hard bedrock"|1|"Depth to hard bedrock"|1|"Depth to hard bedrock"|"0  "|"0  "|"0  "|"653038194"
"10021981"|"398"|"ENG - Local Roads and Streets"|3|"25890"|"Strength (AASHTO Group Index Thickest Layer 10 to 40""), rev"|1|1|"Low strength"|1|"Low strength"|1|"Low strength"|1|"Low strength"|"0  "|"0  "|"0  "|"653038195"
"10021981"|"979"|"ENG - Sanitary Landfill (Area)"|0|"979"|"ENG - Sanitary Landfill (Area)"|0||"Not rated"||"Not rated"||"Not rated"||"Not rated"|"0  "|"0  "|"0  "|"653038196"
"10021981"|"979"|"ENG - Sanitary Landfill (Area)"|1|"23660"|"Dust PM10 and PM2.5 Generation"|1||"Not rated"||"Not rated"||"Not rated"||"Not rated"|"0  "|"0  "|"0  "|"653038197"
"10021981"|"979"|"ENG - Sanitary Landfill (Area)"|2|"1284"|"Shallow to Bedrock, not Aridic"|1|1|"Depth to bedrock"|1|"Depth to bedrock"|1|"Depth to bedrock"|1|"Depth to bedrock"|"0  "|"0  "|"0  "|"653038198"
"10021981"|"419"|"ENG - Sanitary Landfill (Trench)"|0|"419"|"ENG - Sanitary Landfill (Trench)"|0||"Not rated"||"Not rated"||"Not rated"||"Not rated"|"0  "|"0  "|"0  "|"653038199"
"10021981"|"419"|"ENG - Sanitary Landfill (Trench)"|1|"1296"|"Large Stones (Fragments >75mm Wt. Ave. to 60"")"|1||"Not rated; Fragments > 75mm"||"Not rated; Fragments > 75mm"||"Not rated; Fragments > 75mm"||"Not rated; Fragments > 75mm"|"0  "|"0  "|"0  "|"653038200"
"10021981"|"419"|"ENG - Sanitary Landfill (Trench)"|2|"10612"|"pH Minimum to a depth of 200cm (acid)"|1||"Not rated; pH"||"Not rated; pH"||"Not rated; pH"||"Not rated; pH"|"0  "|"0  "|"0  "|"653038201"
"10021981"|"419"|"ENG - Sanitary Landfill (Trench)"|3|"23660"|"Dust PM10 and PM2.5 Generation"|1||"Not rated"||"Not rated"||"Not rated"||"Not rated"|"0  "|"0  "|"0  "|"653038202"
"10021981"|"419"|"ENG - Sanitary Landfill (Trench)"|4|"291"|"Shallow to Bedrock < 200cm"|1|1|"Depth to bedrock"|1|"Depth to bedrock"|1|"Depth to bedrock"|1|"Depth to bedrock"|"0  "|"0  "|"0  "|"653038203"
"10021981"|"208"|"ENG - Septic Tank Absorption Fields"|0|"208"|"ENG - Septic Tank Absorption Fields"|0||"Not rated"||"Not rated"||"Not rated"||"Not rated"|"0  "|"1  "|"0  "|"653038204"
"10021981"|"208"|"ENG - Septic Tank Absorption Fields"|1|"284"|"Large Stones - Fract. >3in, 24.9 to >50%, Wght. Av. 0-40"|1||"Not rated; Fragments > 75mm"||"Not rated; Fragments > 75mm"||"Not rated; Fragments > 75mm"||"Not rated; Fragments > 75mm"|"0  "|"0  "|"0  "|"653038205"
"10021981"|"208"|"ENG - Septic Tank Absorption Fields"|2|"229"|"Shallow to Bedrock 100 - 180cm"|1|1|"Depth to bedrock"|1|"Depth to bedrock"|1|"Depth to bedrock"|1|"Depth to bedrock"|"0  "|"0  "|"0  "|"653038206"
"10021981"|"430"|"ENG - Sewage Lagoons"|0|"430"|"ENG - Sewage Lagoons"|0||"Not rated"||"Not rated"||"Not rated"||"Not rated"|"0  "|"0  "|"0  "|"653038207"
"10021981"|"430"|"ENG - Sewage Lagoons"|1|"423"|"Large Stones (Fragments > 75 cm Wt. Ave. to 50cm (20"")"|1||"Not rated; Fragments > 75mm"||"Not rated; Fragments > 75mm"||"Not rated; Fragments > 75mm"||"Not rated; Fragments > 75mm"|"0  "|"0  "|"0  "|"653038208"
"10021981"|"430"|"ENG - Sewage Lagoons"|2|"195"|"Depth to Hard Bedrock < 150cm (60"")"|1|1|"Depth to hard bedrock"|1|"Depth to hard bedrock"|1|"Depth to hard bedrock"|1|"Depth to hard bedrock"|"0  "|"0  "|"0  "|"653038209"
"10021981"|"430"|"ENG - Sewage Lagoons"|3|"422"|"Sloping < 2 to > 7%"|1|0.08|"Slope"|0.92|"Slope"|0.92|"Slope"|1|"Slope"|"0  "|"0  "|"0  "|"653038210"
"10021981"|"302"|"ENG - Shallow Excavations"|0|"302"|"ENG - Shallow Excavations"|0||"Not rated"||"Not rated"||"Not rated"||"Not rated"|"0  "|"0  "|"0  "|"653038211"
"10021981"|"302"|"ENG - Shallow Excavations"|1|"284"|"Large Stones - Fract. >3in, 24.9 to >50%, Wght. Av. 0-40"|1||"Not rated; Fragments > 75mm"||"Not rated; Fragments > 75mm"||"Not rated; Fragments > 75mm"||"Not rated; Fragments > 75mm"|"0  "|"0  "|"0  "|"653038212"
"10021981"|"302"|"ENG - Shallow Excavations"|2|"23768"|"Unstable Excavation Walls, revised"|1||"Not rated, unstable excavation walls"||"Not rated, unstable excavation walls"||"Not rated, unstable excavation walls"||"Not rated, unstable excavation walls"|"0  "|"0  "|"0  "|"653038213"
"10021981"|"302"|"ENG - Shallow Excavations"|3|"23660"|"Dust PM10 and PM2.5 Generation"|1||"Not rated"||"Not rated"||"Not rated"||"Not rated"|"0  "|"0  "|"0  "|"653038214"
"10021981"|"302"|"ENG - Shallow Excavations"|4|"23808"|"Depth to Hard Bedrock < 150cm (60"") (revised)"|1|1|"Depth to hard bedrock"|1|"Depth to hard bedrock"|1|"Depth to hard bedrock"|1|"Depth to hard bedrock"|"0  "|"0  "|"0  "|"653038215"
"10021981"|"302"|"ENG - Shallow Excavations"|5|"332"|"Dense Layer 50 to 150cm (20 to 60"")"|1|0.5|"Dense layer"|0.5|"Dense layer"|0.5|"Dense layer"|0.5|"Dense layer"|"0  "|"0  "|"0  "|"653038216"
"10021981"|"395"|"ENG - Small Commercial Buildings"|0|"395"|"ENG - Small Commercial Buildings"|0||"Not rated"||"Not rated"||"Not rated"||"Not rated"|"0  "|"1  "|"0  "|"653059139"
"10021981"|"395"|"ENG - Small Commercial Buildings"|1|"284"|"Large Stones - Fract. >3in, 24.9 to >50%, Wght. Av. 0-40"|1||"Not rated; Fragments > 75mm"||"Not rated; Fragments > 75mm"||"Not rated; Fragments > 75mm"||"Not rated; Fragments > 75mm"|"0  "|"0  "|"0  "|"653059140"
"10021981"|"395"|"ENG - Small Commercial Buildings"|2|"23799"|"Depth to Hard Bedrock < 100cm (40"") (revised)"|1|1|"Depth to hard bedrock"|1|"Depth to hard bedrock"|1|"Depth to hard bedrock"|1|"Depth to hard bedrock"|"0  "|"0  "|"0  "|"653059141"
"10021981"|"395"|"ENG - Small Commercial Buildings"|3|"288"|"Sloping 3.9 to > 8%"|1|0|"No slope limitation"|0.5|"Slope"|0.5|"Slope"|1|"Slope"|"0  "|"0  "|"0  "|"653059142"
"10021981"|"23656"|"ENG - Unpaved Local Roads and Streets"|0|"23656"|"ENG - Unpaved Local Roads and Streets"|0||"Not rated"||"Not rated"||"Not rated"||"Not rated"|"0  "|"1  "|"0  "|"653059143"
"10021981"|"23656"|"ENG - Unpaved Local Roads and Streets"|1|"284"|"Large Stones - Fract. >3in, 24.9 to >50%, Wght. Av. 0-40"|1||"Not rated; Fragments > 75mm"||"Not rated; Fragments > 75mm"||"Not rated; Fragments > 75mm"||"Not rated; Fragments > 75mm"|"0  "|"0  "|"0  "|"653059144"
"10021981"|"23656"|"ENG - Unpaved Local Roads and Streets"|2|"23660"|"Dust PM10 and PM2.5 Generation"|1||"Not rated"||"Not rated"||"Not rated"||"Not rated"|"0  "|"0  "|"0  "|"653059145"
"10021981"|"23656"|"ENG - Unpaved Local Roads and Streets"|3|"23799"|"Depth to Hard Bedrock < 100cm (40"") (revised)"|1|1|"Depth to hard bedrock"|1|"Depth to hard bedrock"|1|"Depth to hard bedrock"|1|"Depth to hard bedrock"|"0  "|"0  "|"0  "|"653059146"
"10021981"|"351"|"FOR - Construction Limitations for Haul Roads/Log Landings"|0|"351"|"FOR - Construction Limitations for Haul Roads/Log Landings"|0||"Not rated"||"Not rated"||"Not rated"||"Not rated"|"1  "|"1  "|"0  "|"653059147"
"10021981"|"351"|"FOR - Construction Limitations for Haul Roads/Log Landings"|1|"25130"|"Sand/Slope Limitation, Revised"|1||"Not rated"||"Not rated"||"Not rated"||"Not rated"|"0  "|"0  "|"0  "|"653059148"
"10021981"|"351"|"FOR - Construction Limitations for Haul Roads/Log Landings"|2|"20293"|"Null Horizon Data"|1||"Not rated"||"Not rated"||"Not rated"||"Not rated"|"0  "|"0  "|"0  "|"653059149"
"10021981"|"351"|"FOR - Construction Limitations for Haul Roads/Log Landings"|3|"23660"|"Dust PM10 and PM2.5 Generation"|1||"Not rated"||"Not rated"||"Not rated"||"Not rated"|"0  "|"0  "|"0  "|"653059150"
"10021981"|"351"|"FOR - Construction Limitations for Haul Roads/Log Landings"|4|"478"|"Restrictive Layer Limitation (1)"|1|0|"Restrictive layer"|1|"Restrictive layer"|1|"Restrictive layer"|1|"Restrictive layer"|"0  "|"0  "|"0  "|"653059151"
"10021981"|"351"|"FOR - Construction Limitations for Haul Roads/Log Landings"|5|"389"|"Stoniness Limitation"|1|0|"Stoniness"|0.5|"Stoniness"|0.5|"Stoniness"|1|"Stoniness"|"0  "|"0  "|"0  "|"653059152"
"10021981"|"670"|"FOR - Hand Planting Suitability"|0|"670"|"FOR - Hand Planting Suitability"|0||"Not rated"||"Not rated"||"Not rated"||"Not rated"|"1  "|"0  "|"0  "|"653059153"
"10021981"|"670"|"FOR - Hand Planting Suitability"|1|"25127"|"Sand Limitation (3), Revised"|1||"Not rated"||"Not rated"||"Not rated"||"Not rated"|"0  "|"0  "|"0  "|"653059154"
"10021981"|"670"|"FOR - Hand Planting Suitability"|2|"20293"|"Null Horizon Data"|1||"Not rated"||"Not rated"||"Not rated"||"Not rated"|"0  "|"0  "|"0  "|"653059155"
"10021981"|"670"|"FOR - Hand Planting Suitability"|3|"612"|"Restrictive Layer Limitation (4)"|1|1|"Restrictive layer"|1|"Restrictive layer"|1|"Restrictive layer"|1|"Restrictive layer"|"0  "|"0  "|"0  "|"653059156"
"10021981"|"670"|"FOR - Hand Planting Suitability"|4|"25121"|"Stickiness Limitation (4), Revised"|1|0|"Stickiness"|0|"Stickiness"|0.75|"Stickiness; high plasticity index"|0.75|"Stickiness; high plasticity index"|"1  "|"0  "|"0  "|"653059157"
"10021981"|"670"|"FOR - Hand Planting Suitability"|5|"665"|"Rock Fragments Limitation (4)"|1|0|"Rock fragments"|0.5|"Rock fragments"|0.5|"Rock fragments"|0.75|"Rock fragments"|"0  "|"0  "|"0  "|"653059158"
"10021981"|"559"|"FOR - Harvest Equipment Operability"|0|"559"|"FOR - Harvest Equipment Operability"|0||"Not rated"||"Not rated"||"Not rated"||"Not rated"|"1  "|"1  "|"0  "|"653059159"
"10021981"|"559"|"FOR - Harvest Equipment Operability"|1|"25133"|"Stickiness Limitation (1), Revised"|1||"Not rated, Plasticity Index"||"Not rated, Plasticity Index"||"Not rated, Plasticity Index"||"Not rated, Plasticity Index"|"0  "|"0  "|"0  "|"653059160"
"10021981"|"559"|"FOR - Harvest Equipment Operability"|2|"25138"|"Sand Limitation (1), Revised"|1||"Not rated"||"Not rated"||"Not rated"||"Not rated"|"0  "|"0  "|"0  "|"653059161"
"10021981"|"559"|"FOR - Harvest Equipment Operability"|3|"20293"|"Null Horizon Data"|1||"Not rated"||"Not rated"||"Not rated"||"Not rated"|"0  "|"0  "|"0  "|"653059162"
"10021981"|"559"|"FOR - Harvest Equipment Operability"|4|"23660"|"Dust PM10 and PM2.5 Generation"|1||"Not rated"||"Not rated"||"Not rated"||"Not rated"|"0  "|"0  "|"0  "|"653059163"
"10021981"|"559"|"FOR - Harvest Equipment Operability"|5|"320"|"Rock Fragments Limitation (1)"|1|0|"Rock fragments"|1|"Rock fragments"|1|"Rock fragments"|1|"Rock fragments"|"0  "|"0  "|"0  "|"653059164"
"10021981"|"348"|"FOR - Log Landing Suitability"|0|"348"|"FOR - Log Landing Suitability"|0||"Not rated"||"Not rated"||"Not rated"||"Not rated"|"1  "|"1  "|"0  "|"653059165"
"10021981"|"348"|"FOR - Log Landing Suitability"|1|"25133"|"Stickiness Limitation (1), Revised"|1||"Not rated, Plasticity Index"||"Not rated, Plasticity Index"||"Not rated, Plasticity Index"||"Not rated, Plasticity Index"|"0  "|"0  "|"0  "|"653059166"
"10021981"|"348"|"FOR - Log Landing Suitability"|2|"25138"|"Sand Limitation (1), Revised"|1||"Not rated"||"Not rated"||"Not rated"||"Not rated"|"0  "|"0  "|"0  "|"653059167"
"10021981"|"348"|"FOR - Log Landing Suitability"|3|"20293"|"Null Horizon Data"|1||"Not rated"||"Not rated"||"Not rated"||"Not rated"|"0  "|"0  "|"0  "|"653059168"
"10021981"|"348"|"FOR - Log Landing Suitability"|4|"23660"|"Dust PM10 and PM2.5 Generation"|1||"Not rated"||"Not rated"||"Not rated"||"Not rated"|"0  "|"0  "|"0  "|"653059169"
"10021981"|"348"|"FOR - Log Landing Suitability"|5|"320"|"Rock Fragments Limitation (1)"|1|0|"Rock fragments"|1|"Rock fragments"|1|"Rock fragments"|1|"Rock fragments"|"0  "|"0  "|"0  "|"653059170"
"10021981"|"620"|"FOR - Mechanical Planting Suitability"|0|"620"|"FOR - Mechanical Planting Suitability"|0||"Not rated"||"Not rated"||"Not rated"||"Not rated"|"1  "|"0  "|"0  "|"653059171"
"10021981"|"620"|"FOR - Mechanical Planting Suitability"|1|"25127"|"Sand Limitation (3), Revised"|1||"Not rated"||"Not rated"||"Not rated"||"Not rated"|"0  "|"0  "|"0  "|"653059172"
"10021981"|"620"|"FOR - Mechanical Planting Suitability"|2|"20293"|"Null Horizon Data"|1||"Not rated"||"Not rated"||"Not rated"||"Not rated"|"0  "|"0  "|"0  "|"653059173"
"10021981"|"620"|"FOR - Mechanical Planting Suitability"|3|"679"|"Rock Fragments Limitation (5)"|1|0|"Rock fragments"|0.75|"Rock fragments"|0.75|"Rock fragments"|1|"Rock fragments"|"0  "|"0  "|"0  "|"653059174"
"10021981"|"620"|"FOR - Mechanical Planting Suitability"|4|"25121"|"Stickiness Limitation (4), Revised"|1|0|"Stickiness"|0|"Stickiness"|0.75|"Stickiness; high plasticity index"|0.75|"Stickiness; high plasticity index"|"1  "|"0  "|"0  "|"653059175"
"10021981"|"620"|"FOR - Mechanical Planting Suitability"|5|"567"|"Restrictive Layer Limitation (2)"|1|0.5|"Restrictive layer"|0.5|"Restrictive layer"|0.5|"Restrictive layer"|0.5|"Restrictive layer"|"0  "|"0  "|"0  "|"653059176"
"10021981"|"617"|"FOR - Mechanical Site Preparation (Deep)"|0|"617"|"FOR - Mechanical Site Preparation (Deep)"|0||"Not rated"||"Not rated"||"Not rated"||"Not rated"|"0  "|"0  "|"0  "|"653059177"
"10021981"|"617"|"FOR - Mechanical Site Preparation (Deep)"|1|"20293"|"Null Horizon Data"|1||"Not rated"||"Not rated"||"Not rated"||"Not rated"|"0  "|"0  "|"0  "|"653059178"
"10021981"|"617"|"FOR - Mechanical Site Preparation (Deep)"|2|"616"|"Rock Fragments Limitation (3)"|1|0|"Rock fragments"|0.5|"Rock fragments"|0.5|"Rock fragments"|1|"Rock fragments"|"0  "|"0  "|"0  "|"653059179"
"10021981"|"569"|"FOR - Mechanical Site Preparation (Surface)"|0|"569"|"FOR - Mechanical Site Preparation (Surface)"|0||"Not rated"||"Not rated"||"Not rated"||"Not rated"|"1  "|"1  "|"0  "|"653059180"
"10021981"|"569"|"FOR - Mechanical Site Preparation (Surface)"|1|"20293"|"Null Horizon Data"|1||"Not rated"||"Not rated"||"Not rated"||"Not rated"|"0  "|"0  "|"0  "|"653059181"
"10021981"|"569"|"FOR - Mechanical Site Preparation (Surface)"|2|"647"|"Rock Fragments Limitation (2)"|1|0|"Rock fragments"|1|"Rock fragments"|1|"Rock fragments"|1|"Rock fragments"|"0  "|"0  "|"0  "|"653059182"
"10021981"|"569"|"FOR - Mechanical Site Preparation (Surface)"|3|"567"|"Restrictive Layer Limitation (2)"|1|0.5|"Restrictive layer"|0.5|"Restrictive layer"|0.5|"Restrictive layer"|0.5|"Restrictive layer"|"0  "|"0  "|"0  "|"653059183"
"10021981"|"237"|"FOR - Potential Erosion Hazard (Off-Road/Off-Trail)"|0|"237"|"FOR - Potential Erosion Hazard (Off-Road/Off-Trail)"|0||"Not rated"||"Not rated"||"Not rated"||"Not rated"|"0  "|"0  "|"0  "|"653059184"
"10021981"|"237"|"FOR - Potential Erosion Hazard (Off-Road/Off-Trail)"|1|"20293"|"Null Horizon Data"|1||"Not rated"||"Not rated"||"Not rated"||"Not rated"|"0  "|"0  "|"0  "|"653059185"
"10021981"|"330"|"FOR - Potential Erosion Hazard (Road/Trail)"|0|"330"|"FOR - Potential Erosion Hazard (Road/Trail)"|0||"Not rated"||"Not rated"||"Not rated"||"Not rated"|"0  "|"0  "|"0  "|"653059186"
"10021981"|"330"|"FOR - Potential Erosion Hazard (Road/Trail)"|1|"20293"|"Null Horizon Data"|1||"Not rated"||"Not rated"||"Not rated"||"Not rated"|"0  "|"0  "|"0  "|"653059187"
"10021981"|"330"|"FOR - Potential Erosion Hazard (Road/Trail)"|2|"363"|"Slope/Erodibility Limitation (2)"|1|0.5|"Slope/erodibility"|0.5|"Slope/erodibility"|0.5|"Slope/erodibility"|0.95|"Slope/erodibility"|"0  "|"0  "|"0  "|"653059188"
"10021981"|"330"|"FOR - Potential Erosion Hazard (Road/Trail)"|3|"642"|"Slope/Erodibility Limitation (4)"|1|0|"Slope/erodibility"|0.5|"Slope/erodibility"|0.5|"Slope/erodibility"|0.5|"Slope/erodibility"|"0  "|"0  "|"0  "|"653059189"
"10021981"|"10458"|"FOR - Potential Fire Damage Hazard"|0|"10458"|"FOR - Potential Fire Damage Hazard"|0||"Not rated"||"Not rated"||"Not rated"||"Not rated"|"1  "|"1  "|"0  "|"653059190"
"10021981"|"10458"|"FOR - Potential Fire Damage Hazard"|1|"25157"|"Texture/Fragment Limitation (1), Revised"|1||"Not rated"||"Not rated"||"Not rated"||"Not rated"|"1  "|"1  "|"0  "|"653059191"
"10021981"|"10458"|"FOR - Potential Fire Damage Hazard"|2|"25158"|"Texture/Fragment Limitation (2), Revised"|1||"Not rated"||"Not rated"||"Not rated"||"Not rated"|"1  "|"1  "|"0  "|"653059192"
"10021981"|"10458"|"FOR - Potential Fire Damage Hazard"|3|"25159"|"Texture/Fragment Limitation (3), Revised"|1||"Not rated"||"Not rated"||"Not rated"||"Not rated"|"1  "|"1  "|"0  "|"653059193"
"10021981"|"10458"|"FOR - Potential Fire Damage Hazard"|4|"25160"|"Texture/Fragment Limitation (4), Revised"|1||"Not rated"||"Not rated"||"Not rated"||"Not rated"|"1  "|"1  "|"0  "|"653059194"
"10021981"|"10458"|"FOR - Potential Fire Damage Hazard"|5|"25161"|"Texture/Fragment Limitation (5), Revised"|1||"Not rated"||"Not rated"||"Not rated"||"Not rated"|"1  "|"1  "|"0  "|"653059195"
"10021981"|"10599"|"FOR - Potential Seedling Mortality"|0|"10599"|"FOR - Potential Seedling Mortality"|0||"Not rated"||"Not rated"||"Not rated"||"Not rated"|"1  "|"1  "|"0  "|"653059196"
"10021981"|"10599"|"FOR - Potential Seedling Mortality"|1|"10543"|"Soil Reaction Limitation"|1||"Not rated"||"Not rated"||"Not rated"||"Not rated"|"0  "|"0  "|"0  "|"653059197"
"10021981"|"10599"|"FOR - Potential Seedling Mortality"|2|"20293"|"Null Horizon Data"|1||"Not rated"||"Not rated"||"Not rated"||"Not rated"|"0  "|"0  "|"0  "|"653059198"
"10021981"|"297"|"FOR - Road Suitability (Natural Surface)"|0|"297"|"FOR - Road Suitability (Natural Surface)"|0||"Not rated"||"Not rated"||"Not rated"||"Not rated"|"1  "|"1  "|"0  "|"653059199"
[truncated: 13,169,155 more chars]
