# Supplementary material for: Hydrologic-Process-Based Soil Texture Classifications for Improved Visualization of Landscape Function
Source: PLoS One. 2015 Jun 29;10(6):e0131299. doi: 10.1371/journal.pone.0131299 (PMC4488316; doi:10.1371/journal.pone.0131299)
Supplement: S1 Data — Spatial, tabular and soil database files for the Oklahoma region that was used for creating the soil maps downloaded from the NRCS Web Soil Survey. (ZIP) [file pone.0131299.s001.zip › wss_aoi_2014-09-16_15-16-25/tabular/cmonth.txt]

4|"April"|"None"||"None"|||||||||||"10021732"|"105057321"
8|"August"|"None"||"None"|||||||||||"10021732"|"105057322"
12|"December"|"None"||"None"|||||||||||"10021732"|"105057323"
2|"February"|"None"||"None"|||||||||||"10021732"|"105057324"
1|"January"|"None"||"None"|||||||||||"10021732"|"105057325"
7|"July"|"None"||"None"|||||||||||"10021732"|"105057326"
6|"June"|"None"||"None"|||||||||||"10021732"|"105057327"
3|"March"|"None"||"None"|||||||||||"10021732"|"105057328"
5|"May"|"None"||"None"|||||||||||"10021732"|"105057329"
11|"November"|"None"||"None"|||||||||||"10021732"|"105057330"
10|"October"|"None"||"None"|||||||||||"10021732"|"105057331"
9|"September"|"None"||"None"|||||||||||"10021732"|"105057332"
4|"April"|"None"||"None"|||||||||||"10021733"|"105057333"
8|"August"|"None"||"None"|||||||||||"10021733"|"105057334"
12|"December"|"None"||"None"|||||||||||"10021733"|"105057335"
2|"February"|"None"||"None"|||||||||||"10021733"|"105057336"
1|"January"|"None"||"None"|||||||||||"10021733"|"105057337"
7|"July"|"None"||"None"|||||||||||"10021733"|"105057338"
6|"June"|"None"||"None"|||||||||||"10021733"|"105057339"
3|"March"|"None"||"None"|||||||||||"10021733"|"105057340"
5|"May"|"None"||"None"|||||||||||"10021733"|"105057341"
11|"November"|"None"||"None"|||||||||||"10021733"|"105057342"
10|"October"|"None"||"None"|||||||||||"10021733"|"105057343"
9|"September"|"None"||"None"|||||||||||"10021733"|"105057344"
4|"April"|"None"||"None"|||||||||||"10021734"|"105057345"
8|"August"|"None"||"None"|||||||||||"10021734"|"105057346"
12|"December"|"None"||"None"|||||||||||"10021734"|"105057347"
2|"February"|"None"||"None"|||||||||||"10021734"|"105057348"
1|"January"|"None"||"None"|||||||||||"10021734"|"105057349"
7|"July"|"None"||"None"|||||||||||"10021734"|"105057350"
6|"June"|"None"||"None"|||||||||||"10021734"|"105057351"
3|"March"|"None"||"None"|||||||||||"10021734"|"105057352"
5|"May"|"None"||"None"|||||||||||"10021734"|"105057353"
11|"November"|"None"||"None"|||||||||||"10021734"|"105057354"
10|"October"|"None"||"None"|||||||||||"10021734"|"105057355"
9|"September"|"None"||"None"|||||||||||"10021734"|"105057356"
4|"April"|"None"||"None"|||||||||||"10021735"|"105057357"
8|"August"|"None"||"None"|||||||||||"10021735"|"105057358"
12|"December"|"None"||"None"|||||||||||"10021735"|"105057359"
2|"February"|"None"||"None"|||||||||||"10021735"|"105057360"
1|"January"|"None"||"None"|||||||||||"10021735"|"105057361"
7|"July"|"None"||"None"|||||||||||"10021735"|"105057362"
6|"June"|"None"||"None"|||||||||||"10021735"|"105057363"
3|"March"|"None"||"None"|||||||||||"10021735"|"105057364"
5|"May"|"None"||"None"|||||||||||"10021735"|"105057365"
11|"November"|"None"||"None"|||||||||||"10021735"|"105057366"
10|"October"|"None"||"None"|||||||||||"10021735"|"105057367"
9|"September"|"None"||"None"|||||||||||"10021735"|"105057368"
4|"April"|"None"||"None"|||||||||||"10021739"|"105057405"
8|"August"|"None"||"None"|||||||||||"10021739"|"105057406"
12|"December"|"None"||"None"|||||||||||"10021739"|"105057407"
2|"February"|"None"||"None"|||||||||||"10021739"|"105057408"
1|"January"|"None"||"None"|||||||||||"10021739"|"105057409"
7|"July"|"None"||"None"|||||||||||"10021739"|"105057410"
6|"June"|"None"||"None"|||||||||||"10021739"|"105057411"
3|"March"|"None"||"None"|||||||||||"10021739"|"105057412"
5|"May"|"None"||"None"|||||||||||"10021739"|"105057413"
11|"November"|"None"||"None"|||||||||||"10021739"|"105057414"
10|"October"|"None"||"None"|||||||||||"10021739"|"105057415"
9|"September"|"None"||"None"|||||||||||"10021739"|"105057416"
4|"April"|"None"||"None"|||||||||||"10021740"|"105057417"
8|"August"|"None"||"None"|||||||||||"10021740"|"105057418"
12|"December"|"None"||"None"|||||||||||"10021740"|"105057419"
2|"February"|"None"||"None"|||||||||||"10021740"|"105057420"
1|"January"|"None"||"None"|||||||||||"10021740"|"105057421"
7|"July"|"None"||"None"|||||||||||"10021740"|"105057422"
6|"June"|"None"||"None"|||||||||||"10021740"|"105057423"
3|"March"|"None"||"None"|||||||||||"10021740"|"105057424"
5|"May"|"None"||"None"|||||||||||"10021740"|"105057425"
11|"November"|"None"||"None"|||||||||||"10021740"|"105057426"
10|"October"|"None"||"None"|||||||||||"10021740"|"105057427"
9|"September"|"None"||"None"|||||||||||"10021740"|"105057428"
4|"April"|"None"||"None"|||||||||||"10021741"|"105057429"
8|"August"|"None"||"None"|||||||||||"10021741"|"105057430"
12|"December"|"None"||"None"|||||||||||"10021741"|"105057431"
2|"February"|"None"||"None"|||||||||||"10021741"|"105057432"
1|"January"|"None"||"None"|||||||||||"10021741"|"105057433"
7|"July"|"None"||"None"|||||||||||"10021741"|"105057434"
6|"June"|"None"||"None"|||||||||||"10021741"|"105057435"
3|"March"|"None"||"None"|||||||||||"10021741"|"105057436"
5|"May"|"None"||"None"|||||||||||"10021741"|"105057437"
11|"November"|"None"||"None"|||||||||||"10021741"|"105057438"
10|"October"|"None"||"None"|||||||||||"10021741"|"105057439"
9|"September"|"None"||"None"|||||||||||"10021741"|"105057440"
4|"April"|"None"||"None"|||||||||||"10021742"|"105057441"
8|"August"|"None"||"None"|||||||||||"10021742"|"105057442"
12|"December"|"None"||"None"|||||||||||"10021742"|"105057443"
2|"February"|"None"||"None"|||||||||||"10021742"|"105057444"
1|"January"|"None"||"None"|||||||||||"10021742"|"105057445"
7|"July"|"None"||"None"|||||||||||"10021742"|"105057446"
6|"June"|"None"||"None"|||||||||||"10021742"|"105057447"
3|"March"|"None"||"None"|||||||||||"10021742"|"105057448"
5|"May"|"None"||"None"|||||||||||"10021742"|"105057449"
11|"November"|"None"||"None"|||||||||||"10021742"|"105057450"
10|"October"|"None"||"None"|||||||||||"10021742"|"105057451"
9|"September"|"None"||"None"|||||||||||"10021742"|"105057452"
4|"April"|"None"||"None"|||||||||||"10021754"|"105057585"
8|"August"|"None"||"None"|||||||||||"10021754"|"105057586"
12|"December"|"None"||"None"|||||||||||"10021754"|"105057587"
2|"February"|"None"||"None"|||||||||||"10021754"|"105057588"
1|"January"|"None"||"None"|||||||||||"10021754"|"105057589"
7|"July"|"None"||"None"|||||||||||"10021754"|"105057590"
6|"June"|"None"||"None"|||||||||||"10021754"|"105057591"
3|"March"|"None"||"None"|||||||||||"10021754"|"105057592"
5|"May"|"None"||"None"|||||||||||"10021754"|"105057593"
11|"November"|"None"||"None"|||||||||||"10021754"|"105057594"
10|"October"|"None"||"None"|||||||||||"10021754"|"105057595"
9|"September"|"None"||"None"|||||||||||"10021754"|"105057596"
4|"April"|"None"||"None"|||||||||||"10021755"|"105057597"
8|"August"|"None"||"None"|||||||||||"10021755"|"105057598"
12|"December"|"None"||"None"|||||||||||"10021755"|"105057599"
2|"February"|"None"||"None"|||||||||||"10021755"|"105057600"
1|"January"|"None"||"None"|||||||||||"10021755"|"105057601"
7|"July"|"None"||"None"|||||||||||"10021755"|"105057602"
6|"June"|"None"||"None"|||||||||||"10021755"|"105057603"
3|"March"|"None"||"None"|||||||||||"10021755"|"105057604"
5|"May"|"None"||"None"|||||||||||"10021755"|"105057605"
11|"November"|"None"||"None"|||||||||||"10021755"|"105057606"
10|"October"|"None"||"None"|||||||||||"10021755"|"105057607"
9|"September"|"None"||"None"|||||||||||"10021755"|"105057608"
10|"October"|"None"||"None"|||||||||||"10021756"|"105057609"
11|"November"|"None"||"None"|||||||||||"10021756"|"105057610"
12|"December"|"None"||"None"|||||||||||"10021756"|"105057611"
1|"January"|"None"||"None"|||||||||||"10021756"|"105057612"
2|"February"|"None"||"None"|||||||||||"10021756"|"105057613"
3|"March"|"None"||"None"|||||||||||"10021756"|"105057614"
4|"April"|"None"||"None"|||||||||||"10021756"|"105057615"
5|"May"|"None"||"None"|||||||||||"10021756"|"105057616"
6|"June"|"None"||"None"|||||||||||"10021756"|"105057617"
7|"July"|"None"||"None"|||||||||||"10021756"|"105057618"
8|"August"|"None"||"None"|||||||||||"10021756"|"105057619"
9|"September"|"None"||"None"|||||||||||"10021756"|"105057620"
1|"January"|"None"||"None"|||||||||||"10021757"|"105057621"
2|"February"|"None"||"None"|||||||||||"10021757"|"105057622"
3|"March"|"None"||"None"|||||||||||"10021757"|"105057623"
4|"April"|"None"||"None"|||||||||||"10021757"|"105057624"
5|"May"|"None"||"None"|||||||||||"10021757"|"105057625"
6|"June"|"None"||"None"|||||||||||"10021757"|"105057626"
7|"July"|"None"||"None"|||||||||||"10021757"|"105057627"
8|"August"|"None"||"None"|||||||||||"10021757"|"105057628"
9|"September"|"None"||"None"|||||||||||"10021757"|"105057629"
10|"October"|"None"||"None"|||||||||||"10021757"|"105057630"
11|"November"|"None"||"None"|||||||||||"10021757"|"105057631"
12|"December"|"None"||"None"|||||||||||"10021757"|"105057632"
4|"April"|"None"||"None"|||||||||||"10021761"|"105057669"
8|"August"|"None"||"None"|||||||||||"10021761"|"105057670"
12|"December"|"None"||"None"|||||||||||"10021761"|"105057671"
2|"February"|"None"||"None"|||||||||||"10021761"|"105057672"
1|"January"|"None"||"None"|||||||||||"10021761"|"105057673"
7|"July"|"None"||"None"|||||||||||"10021761"|"105057674"
6|"June"|"None"||"None"|||||||||||"10021761"|"105057675"
3|"March"|"None"||"None"|||||||||||"10021761"|"105057676"
5|"May"|"None"||"None"|||||||||||"10021761"|"105057677"
11|"November"|"None"||"None"|||||||||||"10021761"|"105057678"
10|"October"|"None"||"None"|||||||||||"10021761"|"105057679"
9|"September"|"None"||"None"|||||||||||"10021761"|"105057680"
4|"April"|"None"||"None"|||||||||||"10021762"|"105057681"
8|"August"|"None"||"None"|||||||||||"10021762"|"105057682"
12|"December"|"None"||"None"|||||||||||"10021762"|"105057683"
2|"February"|"None"||"None"|||||||||||"10021762"|"105057684"
1|"January"|"None"||"None"|||||||||||"10021762"|"105057685"
7|"July"|"None"||"None"|||||||||||"10021762"|"105057686"
6|"June"|"None"||"None"|||||||||||"10021762"|"105057687"
3|"March"|"None"||"None"|||||||||||"10021762"|"105057688"
5|"May"|"None"||"None"|||||||||||"10021762"|"105057689"
11|"November"|"None"||"None"|||||||||||"10021762"|"105057690"
10|"October"|"None"||"None"|||||||||||"10021762"|"105057691"
9|"September"|"None"||"None"|||||||||||"10021762"|"105057692"
1|"January"|"None"||"None"|||||||||||"10021763"|"105057693"
2|"February"|"None"||"None"|||||||||||"10021763"|"105057694"
3|"March"|"None"||"None"|||||||||||"10021763"|"105057695"
4|"April"|"None"||"None"|||||||||||"10021763"|"105057696"
5|"May"|"None"||"None"|||||||||||"10021763"|"105057697"
6|"June"|"None"||"None"|||||||||||"10021763"|"105057698"
7|"July"|"None"||"None"|||||||||||"10021763"|"105057699"
8|"August"|"None"||"None"|||||||||||"10021763"|"105057700"
9|"September"|"None"||"None"|||||||||||"10021763"|"105057701"
10|"October"|"None"||"None"|||||||||||"10021763"|"105057702"
11|"November"|"None"||"None"|||||||||||"10021763"|"105057703"
12|"December"|"None"||"None"|||||||||||"10021763"|"105057704"
4|"April"|"None"||"None"|||||||||||"10021764"|"105057705"
8|"August"|"None"||"None"|||||||||||"10021764"|"105057706"
12|"December"|"None"||"None"|||||||||||"10021764"|"105057707"
2|"February"|"None"||"None"|||||||||||"10021764"|"105057708"
1|"January"|"None"||"None"|||||||||||"10021764"|"105057709"
7|"July"|"None"||"None"|||||||||||"10021764"|"105057710"
6|"June"|"None"||"None"|||||||||||"10021764"|"105057711"
3|"March"|"None"||"None"|||||||||||"10021764"|"105057712"
5|"May"|"None"||"None"|||||||||||"10021764"|"105057713"
11|"November"|"None"||"None"|||||||||||"10021764"|"105057714"
10|"October"|"None"||"None"|||||||||||"10021764"|"105057715"
9|"September"|"None"||"None"|||||||||||"10021764"|"105057716"
4|"April"|"None"||"None"|||||||||||"10021765"|"105057717"
8|"August"|"None"||"None"|||||||||||"10021765"|"105057718"
12|"December"|"None"||"None"|||||||||||"10021765"|"105057719"
2|"February"|"None"||"None"|||||||||||"10021765"|"105057720"
1|"January"|"None"||"None"|||||||||||"10021765"|"105057721"
7|"July"|"None"||"None"|||||||||||"10021765"|"105057722"
6|"June"|"None"||"None"|||||||||||"10021765"|"105057723"
3|"March"|"None"||"None"|||||||||||"10021765"|"105057724"
5|"May"|"None"||"None"|||||||||||"10021765"|"105057725"
11|"November"|"None"||"None"|||||||||||"10021765"|"105057726"
10|"October"|"None"||"None"|||||||||||"10021765"|"105057727"
9|"September"|"None"||"None"|||||||||||"10021765"|"105057728"
8|"August"|"None"||"None"|||||||||||"10021766"|"105057729"
12|"December"|"None"||"None"|||||||||||"10021766"|"105057730"
2|"February"|"None"||"None"|||||||||||"10021766"|"105057731"
1|"January"|"None"||"None"|||||||||||"10021766"|"105057732"
7|"July"|"None"||"None"|||||||||||"10021766"|"105057733"
6|"June"|"None"||"None"|||||||||||"10021766"|"105057734"
3|"March"|"None"||"None"|||||||||||"10021766"|"105057735"
5|"May"|"None"||"None"|||||||||||"10021766"|"105057736"
11|"November"|"None"||"None"|||||||||||"10021766"|"105057737"
10|"October"|"None"||"None"|||||||||||"10021766"|"105057738"
9|"September"|"None"||"None"|||||||||||"10021766"|"105057739"
4|"April"|"None"||"None"|||||||||||"10021766"|"105057740"
4|"April"|"None"||"None"|||||||||||"10021767"|"105057741"
8|"August"|"None"||"None"|||||||||||"10021767"|"105057742"
12|"December"|"None"||"None"|||||||||||"10021767"|"105057743"
2|"February"|"None"||"None"|||||||||||"10021767"|"105057744"
1|"January"|"None"||"None"|||||||||||"10021767"|"105057745"
7|"July"|"None"||"None"|||||||||||"10021767"|"105057746"
6|"June"|"None"||"None"|||||||||||"10021767"|"105057747"
3|"March"|"None"||"None"|||||||||||"10021767"|"105057748"
5|"May"|"None"||"None"|||||||||||"10021767"|"105057749"
11|"November"|"None"||"None"|||||||||||"10021767"|"105057750"
10|"October"|"None"||"None"|||||||||||"10021767"|"105057751"
9|"September"|"None"||"None"|||||||||||"10021767"|"105057752"
4|"April"|"None"||"None"|||||||||||"10021768"|"105057753"
8|"August"|"None"||"None"|||||||||||"10021768"|"105057754"
12|"December"|"None"||"None"|||||||||||"10021768"|"105057755"
2|"February"|"None"||"None"|||||||||||"10021768"|"105057756"
1|"January"|"None"||"None"|||||||||||"10021768"|"105057757"
7|"July"|"None"||"None"|||||||||||"10021768"|"105057758"
6|"June"|"None"||"None"|||||||||||"10021768"|"105057759"
3|"March"|"None"||"None"|||||||||||"10021768"|"105057760"
5|"May"|"None"||"None"|||||||||||"10021768"|"105057761"
11|"November"|"None"||"None"|||||||||||"10021768"|"105057762"
10|"October"|"None"||"None"|||||||||||"10021768"|"105057763"
9|"September"|"None"||"None"|||||||||||"10021768"|"105057764"
4|"April"|"None"||"None"|||||||||||"10021769"|"105057765"
8|"August"|"None"||"None"|||||||||||"10021769"|"105057766"
12|"December"|"None"||"None"|||||||||||"10021769"|"105057767"
2|"February"|"None"||"None"|||||||||||"10021769"|"105057768"
1|"January"|"None"||"None"|||||||||||"10021769"|"105057769"
7|"July"|"None"||"None"|||||||||||"10021769"|"105057770"
6|"June"|"None"||"None"|||||||||||"10021769"|"105057771"
3|"March"|"None"||"None"|||||||||||"10021769"|"105057772"
5|"May"|"None"||"None"|||||||||||"10021769"|"105057773"
11|"November"|"None"||"None"|||||||||||"10021769"|"105057774"
10|"October"|"None"||"None"|||||||||||"10021769"|"105057775"
9|"September"|"None"||"None"|||||||||||"10021769"|"105057776"
4|"April"|"None"||"None"|||||||||||"10021770"|"105057777"
8|"August"|"None"||"None"|||||||||||"10021770"|"105057778"
12|"December"|"None"||"None"|||||||||||"10021770"|"105057779"
2|"February"|"None"||"None"|||||||||||"10021770"|"105057780"
1|"January"|"None"||"None"|||||||||||"10021770"|"105057781"
7|"July"|"None"||"None"|||||||||||"10021770"|"105057782"
6|"June"|"None"||"None"|||||||||||"10021770"|"105057783"
3|"March"|"None"||"None"|||||||||||"10021770"|"105057784"
5|"May"|"None"||"None"|||||||||||"10021770"|"105057785"
11|"November"|"None"||"None"|||||||||||"10021770"|"105057786"
10|"October"|"None"||"None"|||||||||||"10021770"|"105057787"
9|"September"|"None"||"None"|||||||||||"10021770"|"105057788"
4|"April"|"None"||"None"|||||||||||"10021771"|"105057789"
8|"August"|"None"||"None"|||||||||||"10021771"|"105057790"
12|"December"|"None"||"None"|||||||||||"10021771"|"105057791"
2|"February"|"None"||"None"|||||||||||"10021771"|"105057792"
1|"January"|"None"||"None"|||||||||||"10021771"|"105057793"
7|"July"|"None"||"None"|||||||||||"10021771"|"105057794"
6|"June"|"None"||"None"|||||||||||"10021771"|"105057795"
3|"March"|"None"||"None"|||||||||||"10021771"|"105057796"
5|"May"|"None"||"None"|||||||||||"10021771"|"105057797"
11|"November"|"None"||"None"|||||||||||"10021771"|"105057798"
10|"October"|"None"||"None"|||||||||||"10021771"|"105057799"
9|"September"|"None"||"None"|||||||||||"10021771"|"105057800"
4|"April"|"None"||"None"|||||||||||"10021772"|"105057801"
8|"August"|"None"||"None"|||||||||||"10021772"|"105057802"
12|"December"|"None"||"None"|||||||||||"10021772"|"105057803"
2|"February"|"None"||"None"|||||||||||"10021772"|"105057804"
1|"January"|"None"||"None"|||||||||||"10021772"|"105057805"
7|"July"|"None"||"None"|||||||||||"10021772"|"105057806"
6|"June"|"None"||"None"|||||||||||"10021772"|"105057807"
3|"March"|"None"||"None"|||||||||||"10021772"|"105057808"
5|"May"|"None"||"None"|||||||||||"10021772"|"105057809"
11|"November"|"None"||"None"|||||||||||"10021772"|"105057810"
10|"October"|"None"||"None"|||||||||||"10021772"|"105057811"
9|"September"|"None"||"None"|||||||||||"10021772"|"105057812"
1|"January"|"None"||"None"|||||||||||"10021773"|"105057813"
2|"February"|"None"||"None"|||||||||||"10021773"|"105057814"
3|"March"|"None"||"None"|||||||||||"10021773"|"105057815"
4|"April"|"None"||"None"|||||||||||"10021773"|"105057816"
5|"May"|"None"||"None"|||||||||||"10021773"|"105057817"
6|"June"|"None"||"None"|||||||||||"10021773"|"105057818"
7|"July"|"None"||"None"|||||||||||"10021773"|"105057819"
8|"August"|"None"||"None"|||||||||||"10021773"|"105057820"
9|"September"|"None"||"None"|||||||||||"10021773"|"105057821"
10|"October"|"None"||"None"|||||||||||"10021773"|"105057822"
11|"November"|"None"||"None"|||||||||||"10021773"|"105057823"
12|"December"|"None"||"None"|||||||||||"10021773"|"105057824"
9|"September"|"None"||"None"|||||||||||"10021774"|"105057825"
4|"April"|"None"||"None"|||||||||||"10021774"|"105057826"
8|"August"|"None"||"None"|||||||||||"10021774"|"105057827"
12|"December"|"None"||"None"|||||||||||"10021774"|"105057828"
2|"February"|"None"||"None"|||||||||||"10021774"|"105057829"
1|"January"|"None"||"None"|||||||||||"10021774"|"105057830"
7|"July"|"None"||"None"|||||||||||"10021774"|"105057831"
6|"June"|"None"||"None"|||||||||||"10021774"|"105057832"
3|"March"|"None"||"None"|||||||||||"10021774"|"105057833"
5|"May"|"None"||"None"|||||||||||"10021774"|"105057834"
11|"November"|"None"||"None"|||||||||||"10021774"|"105057835"
10|"October"|"None"||"None"|||||||||||"10021774"|"105057836"
1|"January"|"Frequent"|"Brief"|"None"|||||||||||"10021775"|"105057837"
2|"February"|"Frequent"|"Brief"|"None"|||||||||||"10021775"|"105057838"
3|"March"|"Frequent"|"Brief"|"None"|||||||||||"10021775"|"105057839"
4|"April"|"Frequent"|"Brief"|"None"|||||||||||"10021775"|"105057840"
5|"May"|"Frequent"|"Brief"|"None"|||||||||||"10021775"|"105057841"
6|"June"|"Frequent"|"Brief"|"None"|||||||||||"10021775"|"105057842"
7|"July"|"Frequent"|"Brief"|"None"|||||||||||"10021775"|"105057843"
8|"August"|"Frequent"|"Brief"|"None"|||||||||||"10021775"|"105057844"
9|"September"|"Frequent"|"Brief"|"None"|||||||||||"10021775"|"105057845"
10|"October"|"Frequent"|"Brief"|"None"|||||||||||"10021775"|"105057846"
11|"November"|"Frequent"|"Brief"|"None"|||||||||||"10021775"|"105057847"
12|"December"|"Frequent"|"Brief"|"None"|||||||||||"10021775"|"105057848"
4|"April"|"None"||"None"|||||||||||"10021776"|"105057849"
8|"August"|"None"||"None"|||||||||||"10021776"|"105057850"
12|"December"|"None"||"None"|||||||||||"10021776"|"105057851"
2|"February"|"None"||"None"|||||||||||"10021776"|"105057852"
1|"January"|"None"||"None"|||||||||||"10021776"|"105057853"
7|"July"|"None"||"None"|||||||||||"10021776"|"105057854"
6|"June"|"None"||"None"|||||||||||"10021776"|"105057855"
3|"March"|"None"||"None"|||||||||||"10021776"|"105057856"
5|"May"|"None"||"None"|||||||||||"10021776"|"105057857"
11|"November"|"None"||"None"|||||||||||"10021776"|"105057858"
10|"October"|"None"||"None"|||||||||||"10021776"|"105057859"
9|"September"|"None"||"None"|||||||||||"10021776"|"105057860"
4|"April"|"None"||"None"|||||||||||"10021777"|"105057861"
8|"August"|"None"||"None"|||||||||||"10021777"|"105057862"
12|"December"|"None"||"None"|||||||||||"10021777"|"105057863"
2|"February"|"None"||"None"|||||||||||"10021777"|"105057864"
1|"January"|"None"||"None"|||||||||||"10021777"|"105057865"
7|"July"|"None"||"None"|||||||||||"10021777"|"105057866"
6|"June"|"None"||"None"|||||||||||"10021777"|"105057867"
3|"March"|"None"||"None"|||||||||||"10021777"|"105057868"
5|"May"|"None"||"None"|||||||||||"10021777"|"105057869"
11|"November"|"None"||"None"|||||||||||"10021777"|"105057870"
10|"October"|"None"||"None"|||||||||||"10021777"|"105057871"
9|"September"|"None"||"None"|||||||||||"10021777"|"105057872"
12|"December"|"None"||"None"|||||||||||"10021789"|"105058005"
2|"February"|"None"||"None"|||||||||||"10021789"|"105058006"
1|"January"|"None"||"None"|||||||||||"10021789"|"105058007"
7|"July"|"None"||"None"|||||||||||"10021789"|"105058008"
6|"June"|"None"||"None"|||||||||||"10021789"|"105058009"
3|"March"|"None"||"None"|||||||||||"10021789"|"105058010"
5|"May"|"None"||"None"|||||||||||"10021789"|"105058011"
11|"November"|"None"||"None"|||||||||||"10021789"|"105058012"
10|"October"|"None"||"None"|||||||||||"10021789"|"105058013"
9|"September"|"None"||"None"|||||||||||"10021789"|"105058014"
4|"April"|"None"||"None"|||||||||||"10021789"|"105058015"
8|"August"|"None"||"None"|||||||||||"10021789"|"105058016"
4|"April"|"None"||"None"|||||||||||"10021790"|"105058017"
8|"August"|"None"||"None"|||||||||||"10021790"|"105058018"
12|"December"|"None"||"None"|||||||||||"10021790"|"105058019"
2|"February"|"None"||"None"|||||||||||"10021790"|"105058020"
1|"January"|"None"||"None"|||||||||||"10021790"|"105058021"
7|"July"|"None"||"None"|||||||||||"10021790"|"105058022"
6|"June"|"None"||"None"|||||||||||"10021790"|"105058023"
3|"March"|"None"||"None"|||||||||||"10021790"|"105058024"
5|"May"|"None"||"None"|||||||||||"10021790"|"105058025"
11|"November"|"None"||"None"|||||||||||"10021790"|"105058026"
10|"October"|"None"||"None"|||||||||||"10021790"|"105058027"
9|"September"|"None"||"None"|||||||||||"10021790"|"105058028"
4|"April"|"None"||"None"|||||||||||"10021791"|"105058029"
8|"August"|"None"||"None"|||||||||||"10021791"|"105058030"
12|"December"|"None"||"None"|||||||||||"10021791"|"105058031"
2|"February"|"None"||"None"|||||||||||"10021791"|"105058032"
1|"January"|"None"||"None"|||||||||||"10021791"|"105058033"
7|"July"|"None"||"None"|||||||||||"10021791"|"105058034"
6|"June"|"None"||"None"|||||||||||"10021791"|"105058035"
3|"March"|"None"||"None"|||||||||||"10021791"|"105058036"
5|"May"|"None"||"None"|||||||||||"10021791"|"105058037"
11|"November"|"None"||"None"|||||||||||"10021791"|"105058038"
10|"October"|"None"||"None"|||||||||||"10021791"|"105058039"
9|"September"|"None"||"None"|||||||||||"10021791"|"105058040"
8|"August"|"None"||"None"|||||||||||"10021792"|"105058041"
12|"December"|"None"||"None"|||||||||||"10021792"|"105058042"
2|"February"|"None"||"None"|||||||||||"10021792"|"105058043"
1|"January"|"None"||"None"|||||||||||"10021792"|"105058044"
7|"July"|"None"||"None"|||||||||||"10021792"|"105058045"
6|"June"|"None"||"None"|||||||||||"10021792"|"105058046"
3|"March"|"None"||"None"|||||||||||"10021792"|"105058047"
5|"May"|"None"||"None"|||||||||||"10021792"|"105058048"
11|"November"|"None"||"None"|||||||||||"10021792"|"105058049"
10|"October"|"None"||"None"|||||||||||"10021792"|"105058050"
9|"September"|"None"||"None"|||||||||||"10021792"|"105058051"
4|"April"|"None"||"None"|||||||||||"10021792"|"105058052"
4|"April"|"None"||"None"|||||||||||"10021793"|"105058053"
8|"August"|"None"||"None"|||||||||||"10021793"|"105058054"
12|"December"|"None"||"None"|||||||||||"10021793"|"105058055"
2|"February"|"None"||"None"|||||||||||"10021793"|"105058056"
1|"January"|"None"||"None"|||||||||||"10021793"|"105058057"
7|"July"|"None"||"None"|||||||||||"10021793"|"105058058"
6|"June"|"None"||"None"|||||||||||"10021793"|"105058059"
3|"March"|"None"||"None"|||||||||||"10021793"|"105058060"
5|"May"|"None"||"None"|||||||||||"10021793"|"105058061"
11|"November"|"None"||"None"|||||||||||"10021793"|"105058062"
10|"October"|"None"||"None"|||||||||||"10021793"|"105058063"
9|"September"|"None"||"None"|||||||||||"10021793"|"105058064"
1|"January"|"None"||"None"|||||||||||"10021794"|"105058065"
2|"February"|"None"||"None"|||||||||||"10021794"|"105058066"
3|"March"|"None"||"None"|||||||||||"10021794"|"105058067"
4|"April"|"None"||"None"|||||||||||"10021794"|"105058068"
5|"May"|"None"||"None"|||||||||||"10021794"|"105058069"
6|"June"|"None"||"None"|||||||||||"10021794"|"105058070"
7|"July"|"None"||"None"|||||||||||"10021794"|"105058071"
8|"August"|"None"||"None"|||||||||||"10021794"|"105058072"
9|"September"|"None"||"None"|||||||||||"10021794"|"105058073"
10|"October"|"None"||"None"|||||||||||"10021794"|"105058074"
11|"November"|"None"||"None"|||||||||||"10021794"|"105058075"
12|"December"|"None"||"None"|||||||||||"10021794"|"105058076"
11|"November"|"None"||"None"|||||||||||"10021795"|"105058077"
10|"October"|"None"||"None"|||||||||||"10021795"|"105058078"
9|"September"|"None"||"None"|||||||||||"10021795"|"105058079"
4|"April"|"None"||"None"|||||||||||"10021795"|"105058080"
8|"August"|"None"||"None"|||||||||||"10021795"|"105058081"
12|"December"|"None"||"None"|||||||||||"10021795"|"105058082"
2|"February"|"None"||"None"|||||||||||"10021795"|"105058083"
1|"January"|"None"||"None"|||||||||||"10021795"|"105058084"
7|"July"|"None"||"None"|||||||||||"10021795"|"105058085"
6|"June"|"None"||"None"|||||||||||"10021795"|"105058086"
3|"March"|"None"||"None"|||||||||||"10021795"|"105058087"
5|"May"|"None"||"None"|||||||||||"10021795"|"105058088"
4|"April"|"None"||"None"|||||||||||"10021796"|"105058089"
8|"August"|"None"||"None"|||||||||||"10021796"|"105058090"
12|"December"|"None"||"None"|||||||||||"10021796"|"105058091"
2|"February"|"None"||"None"|||||||||||"10021796"|"105058092"
1|"January"|"None"||"None"|||||||||||"10021796"|"105058093"
7|"July"|"None"||"None"|||||||||||"10021796"|"105058094"
6|"June"|"None"||"None"|||||||||||"10021796"|"105058095"
3|"March"|"None"||"None"|||||||||||"10021796"|"105058096"
5|"May"|"None"||"None"|||||||||||"10021796"|"105058097"
11|"November"|"None"||"None"|||||||||||"10021796"|"105058098"
10|"October"|"None"||"None"|||||||||||"10021796"|"105058099"
9|"September"|"None"||"None"|||||||||||"10021796"|"105058100"
8|"August"|"None"||"None"|||||||||||"10021797"|"105058101"
12|"December"|"None"||"None"|||||||||||"10021797"|"105058102"
2|"February"|"None"||"None"|||||||||||"10021797"|"105058103"
1|"January"|"None"||"None"|||||||||||"10021797"|"105058104"
7|"July"|"None"||"None"|||||||||||"10021797"|"105058105"
6|"June"|"None"||"None"|||||||||||"10021797"|"105058106"
3|"March"|"None"||"None"|||||||||||"10021797"|"105058107"
5|"May"|"None"||"None"|||||||||||"10021797"|"105058108"
11|"November"|"None"||"None"|||||||||||"10021797"|"105058109"
10|"October"|"None"||"None"|||||||||||"10021797"|"105058110"
9|"September"|"None"||"None"|||||||||||"10021797"|"105058111"
4|"April"|"None"||"None"|||||||||||"10021797"|"105058112"
1|"January"|"None"||"None"|||||||||||"10021798"|"105058113"
2|"February"|"None"||"None"|||||||||||"10021798"|"105058114"
3|"March"|"None"||"None"|||||||||||"10021798"|"105058115"
4|"April"|"None"||"None"|||||||||||"10021798"|"105058116"
5|"May"|"None"||"None"|||||||||||"10021798"|"105058117"
6|"June"|"None"||"None"|||||||||||"10021798"|"105058118"
7|"July"|"None"||"None"|||||||||||"10021798"|"105058119"
8|"August"|"None"||"None"|||||||||||"10021798"|"105058120"
9|"September"|"None"||"None"|||||||||||"10021798"|"105058121"
10|"October"|"None"||"None"|||||||||||"10021798"|"105058122"
11|"November"|"None"||"None"|||||||||||"10021798"|"105058123"
12|"December"|"None"||"None"|||||||||||"10021798"|"105058124"
4|"April"|"None"||"None"|||||||||||"10021799"|"105058125"
8|"August"|"None"||"None"|||||||||||"10021799"|"105058126"
12|"December"|"None"||"None"|||||||||||"10021799"|"105058127"
2|"February"|"None"||"None"|||||||||||"10021799"|"105058128"
1|"January"|"None"||"None"|||||||||||"10021799"|"105058129"
7|"July"|"None"||"None"|||||||||||"10021799"|"105058130"
6|"June"|"None"||"None"|||||||||||"10021799"|"105058131"
3|"March"|"None"||"None"|||||||||||"10021799"|"105058132"
5|"May"|"None"||"None"|||||||||||"10021799"|"105058133"
11|"November"|"None"||"None"|||||||||||"10021799"|"105058134"
10|"October"|"None"||"None"|||||||||||"10021799"|"105058135"
9|"September"|"None"||"None"|||||||||||"10021799"|"105058136"
4|"April"|"None"||"None"|||||||||||"10021813"|"105058293"
8|"August"|"None"||"None"|||||||||||"10021813"|"105058294"
12|"December"|"None"||"None"|||||||||||"10021813"|"105058295"
2|"February"|"None"||"None"|||||||||||"10021813"|"105058296"
1|"January"|"None"||"None"|||||||||||"10021813"|"105058297"
7|"July"|"None"||"None"|||||||||||"10021813"|"105058298"
6|"June"|"None"||"None"|||||||||||"10021813"|"105058299"
3|"March"|"None"||"None"|||||||||||"10021813"|"105058300"
5|"May"|"None"||"None"|||||||||||"10021813"|"105058301"
11|"November"|"None"||"None"|||||||||||"10021813"|"105058302"
10|"October"|"None"||"None"|||||||||||"10021813"|"105058303"
9|"September"|"None"||"None"|||||||||||"10021813"|"105058304"
4|"April"|"None"||"None"|||||||||||"10021814"|"105058305"
8|"August"|"None"||"None"|||||||||||"10021814"|"105058306"
12|"December"|"None"||"None"|||||||||||"10021814"|"105058307"
2|"February"|"None"||"None"|||||||||||"10021814"|"105058308"
1|"January"|"None"||"None"|||||||||||"10021814"|"105058309"
7|"July"|"None"||"None"|||||||||||"10021814"|"105058310"
6|"June"|"None"||"None"|||||||||||"10021814"|"105058311"
3|"March"|"None"||"None"|||||||||||"10021814"|"105058312"
5|"May"|"None"||"None"|||||||||||"10021814"|"105058313"
11|"November"|"None"||"None"|||||||||||"10021814"|"105058314"
10|"October"|"None"||"None"|||||||||||"10021814"|"105058315"
9|"September"|"None"||"None"|||||||||||"10021814"|"105058316"
1|"January"|"None"||"None"|||||||||||"10021815"|"105058317"
2|"February"|"None"||"None"|||||||||||"10021815"|"105058318"
3|"March"|"None"||"None"|||||||||||"10021815"|"105058319"
4|"April"|"None"||"None"|||||||||||"10021815"|"105058320"
5|"May"|"None"||"None"|||||||||||"10021815"|"105058321"
6|"June"|"None"||"None"|||||||||||"10021815"|"105058322"
7|"July"|"None"||"None"|||||||||||"10021815"|"105058323"
8|"August"|"None"||"None"|||||||||||"10021815"|"105058324"
9|"September"|"None"||"None"|||||||||||"10021815"|"105058325"
10|"October"|"None"||"None"|||||||||||"10021815"|"105058326"
11|"November"|"None"||"None"|||||||||||"10021815"|"105058327"
12|"December"|"None"||"None"|||||||||||"10021815"|"105058328"
4|"April"|"None"||"None"|||||||||||"10021816"|"105058329"
8|"August"|"None"||"None"|||||||||||"10021816"|"105058330"
12|"December"|"None"||"None"|||||||||||"10021816"|"105058331"
2|"February"|"None"||"None"|||||||||||"10021816"|"105058332"
1|"January"|"None"||"None"|||||||||||"10021816"|"105058333"
7|"July"|"None"||"None"|||||||||||"10021816"|"105058334"
6|"June"|"None"||"None"|||||||||||"10021816"|"105058335"
3|"March"|"None"||"None"|||||||||||"10021816"|"105058336"
5|"May"|"None"||"None"|||||||||||"10021816"|"105058337"
11|"November"|"None"||"None"|||||||||||"10021816"|"105058338"
10|"October"|"None"||"None"|||||||||||"10021816"|"105058339"
9|"September"|"None"||"None"|||||||||||"10021816"|"105058340"
4|"April"|"Rare"|"Very brief"|"None"|||||||||||"10021817"|"105058341"
8|"August"|"Rare"|"Very brief"|"None"|||||||||||"10021817"|"105058342"
7|"July"|"Rare"|"Very brief"|"None"|||||||||||"10021817"|"105058343"
6|"June"|"Rare"|"Very brief"|"None"|||||||||||"10021817"|"105058344"
5|"May"|"Rare"|"Very brief"|"None"|||||||||||"10021817"|"105058345"
11|"November"|"Rare"|"Very brief"|"None"|||||||||||"10021817"|"105058346"
10|"October"|"Rare"|"Very brief"|"None"|||||||||||"10021817"|"105058347"
9|"September"|"Rare"|"Very brief"|"None"|||||||||||"10021817"|"105058348"
1|"January"|"Rare"|"Very brief"|"None"|||||||||||"10021817"|"105058349"
2|"February"|"Rare"|"Very brief"|"None"|||||||||||"10021817"|"105058350"
3|"March"|"Rare"|"Very brief"|"None"|||||||||||"10021817"|"105058351"
12|"December"|"Rare"|"Very brief"|"None"|||||||||||"10021817"|"105058352"
1|"January"|"Rare"|"Brief"|"None"|||||||||||"10021818"|"105058353"
2|"February"|"Rare"|"Brief"|"None"|||||||||||"10021818"|"105058354"
3|"March"|"Rare"|"Brief"|"None"|||||||||||"10021818"|"105058355"
4|"April"|"Rare"|"Brief"|"None"|||||||||||"10021818"|"105058356"
5|"May"|"Rare"|"Brief"|"None"|||||||||||"10021818"|"105058357"
11|"November"|"Rare"|"Brief"|"None"|||||||||||"10021818"|"105058358"
12|"December"|"Rare"|"Brief"|"None"|||||||||||"10021818"|"105058359"
6|"June"|"Rare"|"Brief"|"None"|||||||||||"10021818"|"105058360"
7|"July"|"Rare"|"Brief"|"None"|||||||||||"10021818"|"105058361"
8|"August"|"Rare"|"Brief"|"None"|||||||||||"10021818"|"105058362"
9|"September"|"Rare"|"Brief"|"None"|||||||||||"10021818"|"105058363"
10|"October"|"Rare"|"Brief"|"None"|||||||||||"10021818"|"105058364"
4|"April"|"Rare"|"Very brief"|"None"|||||||||||"10021819"|"105058365"
8|"August"|"Rare"|"Very brief"|"None"|||||||||||"10021819"|"105058366"
7|"July"|"Rare"|"Very brief"|"None"|||||||||||"10021819"|"105058367"
6|"June"|"Rare"|"Very brief"|"None"|||||||||||"10021819"|"105058368"
5|"May"|"Rare"|"Very brief"|"None"|||||||||||"10021819"|"105058369"
11|"November"|"Rare"|"Very brief"|"None"|||||||||||"10021819"|"105058370"
10|"October"|"Rare"|"Very brief"|"None"|||||||||||"10021819"|"105058371"
9|"September"|"Rare"|"Very brief"|"None"|||||||||||"10021819"|"105058372"
1|"January"|"Rare"|"Very brief"|"None"|||||||||||"10021819"|"105058373"
2|"February"|"Rare"|"Very brief"|"None"|||||||||||"10021819"|"105058374"
3|"March"|"Rare"|"Very brief"|"None"|||||||||||"10021819"|"105058375"
12|"December"|"Rare"|"Very brief"|"None"|||||||||||"10021819"|"105058376"
4|"April"|"Rare"|"Very brief"|"None"|||||||||||"10021820"|"105058377"
8|"August"|"Rare"|"Very brief"|"None"|||||||||||"10021820"|"105058378"
7|"July"|"Rare"|"Very brief"|"None"|||||||||||"10021820"|"105058379"
6|"June"|"Rare"|"Very brief"|"None"|||||||||||"10021820"|"105058380"
5|"May"|"Rare"|"Very brief"|"None"|||||||||||"10021820"|"105058381"
11|"November"|"Rare"|"Very brief"|"None"|||||||||||"10021820"|"105058382"
10|"October"|"Rare"|"Very brief"|"None"|||||||||||"10021820"|"105058383"
9|"September"|"Rare"|"Very brief"|"None"|||||||||||"10021820"|"105058384"
1|"January"|"Rare"|"Very brief"|"None"|||||||||||"10021820"|"105058385"
2|"February"|"Rare"|"Very brief"|"None"|||||||||||"10021820"|"105058386"
3|"March"|"Rare"|"Very brief"|"None"|||||||||||"10021820"|"105058387"
12|"December"|"Rare"|"Very brief"|"None"|||||||||||"10021820"|"105058388"
4|"April"|"Rare"|"Very brief"|"None"|||||||||||"10021821"|"105058389"
8|"August"|"Rare"|"Very brief"|"None"|||||||||||"10021821"|"105058390"
12|"December"|"Rare"|"Very brief"|"None"|||||||||||"10021821"|"105058391"
2|"February"|"Rare"|"Very brief"|"None"|||||||||||"10021821"|"105058392"
1|"January"|"Rare"|"Very brief"|"None"|||||||||||"10021821"|"105058393"
7|"July"|"Rare"|"Very brief"|"None"|||||||||||"10021821"|"105058394"
6|"June"|"Rare"|"Very brief"|"None"|||||||||||"10021821"|"105058395"
3|"March"|"Rare"|"Very brief"|"None"|||||||||||"10021821"|"105058396"
5|"May"|"Rare"|"Very brief"|"None"|||||||||||"10021821"|"105058397"
11|"November"|"Rare"|"Very brief"|"None"|||||||||||"10021821"|"105058398"
10|"October"|"Rare"|"Very brief"|"None"|||||||||||"10021821"|"105058399"
9|"September"|"Rare"|"Very brief"|"None"|||||||||||"10021821"|"105058400"
1|"January"|"Rare"|"Brief"|"None"|||||||||||"10021822"|"105058401"
2|"February"|"Rare"|"Brief"|"None"|||||||||||"10021822"|"105058402"
3|"March"|"Rare"|"Brief"|"None"|||||||||||"10021822"|"105058403"
4|"April"|"Rare"|"Brief"|"None"|||||||||||"10021822"|"105058404"
5|"May"|"Rare"|"Brief"|"None"|||||||||||"10021822"|"105058405"
11|"November"|"Rare"|"Brief"|"None"|||||||||||"10021822"|"105058406"
12|"December"|"Rare"|"Brief"|"None"|||||||||||"10021822"|"105058407"
6|"June"|"Rare"|"Brief"|"None"|||||||||||"10021822"|"105058408"
7|"July"|"Rare"|"Brief"|"None"|||||||||||"10021822"|"105058409"
8|"August"|"Rare"|"Brief"|"None"|||||||||||"10021822"|"105058410"
9|"September"|"Rare"|"Brief"|"None"|||||||||||"10021822"|"105058411"
10|"October"|"Rare"|"Brief"|"None"|||||||||||"10021822"|"105058412"
4|"April"|"None"||"None"|||||||||||"10022001"|"105060549"
8|"August"|"None"||"None"|||||||||||"10022001"|"105060550"
12|"December"|"None"||"None"|||||||||||"10022001"|"105060551"
2|"February"|"None"||"None"|||||||||||"10022001"|"105060552"
1|"January"|"None"||"None"|||||||||||"10022001"|"105060553"
7|"July"|"None"||"None"|||||||||||"10022001"|"105060554"
6|"June"|"None"||"None"|||||||||||"10022001"|"105060555"
3|"March"|"None"||"None"|||||||||||"10022001"|"105060556"
5|"May"|"None"||"None"|||||||||||"10022001"|"105060557"
11|"November"|"None"||"None"|||||||||||"10022001"|"105060558"
10|"October"|"None"||"None"|||||||||||"10022001"|"105060559"
9|"September"|"None"||"None"|||||||||||"10022001"|"105060560"
4|"April"|"None"||"None"|||||||||||"10022000"|"105060537"
8|"August"|"None"||"None"|||||||||||"10022000"|"105060538"
12|"December"|"None"||"None"|||||||||||"10022000"|"105060539"
2|"February"|"None"||"None"|||||||||||"10022000"|"105060540"
1|"January"|"None"||"None"|||||||||||"10022000"|"105060541"
7|"July"|"None"||"None"|||||||||||"10022000"|"105060542"
6|"June"|"None"||"None"|||||||||||"10022000"|"105060543"
3|"March"|"None"||"None"|||||||||||"10022000"|"105060544"
5|"May"|"None"||"None"|||||||||||"10022000"|"105060545"
11|"November"|"None"||"None"|||||||||||"10022000"|"105060546"
10|"October"|"None"||"None"|||||||||||"10022000"|"105060547"
9|"September"|"None"||"None"|||||||||||"10022000"|"105060548"
4|"April"|"None"||"None"|||||||||||"10021999"|"105060525"
8|"August"|"None"||"None"|||||||||||"10021999"|"105060526"
12|"December"|"None"||"None"|||||||||||"10021999"|"105060527"
2|"February"|"None"||"None"|||||||||||"10021999"|"105060528"
1|"January"|"None"||"None"|||||||||||"10021999"|"105060529"
7|"July"|"None"||"None"|||||||||||"10021999"|"105060530"
6|"June"|"None"||"None"|||||||||||"10021999"|"105060531"
3|"March"|"None"||"None"|||||||||||"10021999"|"105060532"
5|"May"|"None"||"None"|||||||||||"10021999"|"105060533"
11|"November"|"None"||"None"|||||||||||"10021999"|"105060534"
10|"October"|"None"||"None"|||||||||||"10021999"|"105060535"
9|"September"|"None"||"None"|||||||||||"10021999"|"105060536"
2|"February"|"None"||"None"|||||||||||"10022002"|"105060561"
6|"June"|"None"||"None"|||||||||||"10022002"|"105060562"
11|"November"|"None"||"None"|||||||||||"10022002"|"105060563"
3|"March"|"None"||"None"|||||||||||"10022002"|"105060564"
10|"October"|"None"||"None"|||||||||||"10022002"|"105060565"
8|"August"|"None"||"None"|||||||||||"10022002"|"105060566"
1|"January"|"None"||"None"|||||||||||"10022002"|"105060567"
7|"July"|"None"||"None"|||||||||||"10022002"|"105060568"
12|"December"|"None"||"None"|||||||||||"10022002"|"105060569"
9|"September"|"None"||"None"|||||||||||"10022002"|"105060570"
4|"April"|"None"||"None"|||||||||||"10022002"|"105060571"
5|"May"|"None"||"None"|||||||||||"10022002"|"105060572"
4|"April"|"None"||"None"|||||||||||"10022003"|"105060573"
8|"August"|"None"||"None"|||||||||||"10022003"|"105060574"
12|"December"|"None"||"None"|||||||||||"10022003"|"105060575"
2|"February"|"None"||"None"|||||||||||"10022003"|"105060576"
1|"January"|"None"||"None"|||||||||||"10022003"|"105060577"
7|"July"|"None"||"None"|||||||||||"10022003"|"105060578"
6|"June"|"None"||"None"|||||||||||"10022003"|"105060579"
3|"March"|"None"||"None"|||||||||||"10022003"|"105060580"
5|"May"|"None"||"None"|||||||||||"10022003"|"105060581"
11|"November"|"None"||"None"|||||||||||"10022003"|"105060582"
10|"October"|"None"||"None"|||||||||||"10022003"|"105060583"
9|"September"|"None"||"None"|||||||||||"10022003"|"105060584"
1|"January"|"Rare"|"Very brief"|"None"|||||||||||"10021731"|"105057309"
2|"February"|"Rare"|"Very brief"|"None"|||||||||||"10021731"|"105057310"
3|"March"|"Rare"|"Very brief"|"None"|||||||||||"10021731"|"105057311"
4|"April"|"Rare"|"Very brief"|"None"|||||||||||"10021731"|"105057312"
5|"May"|"Rare"|"Very brief"|"None"|||||||||||"10021731"|"105057313"
6|"June"|"Rare"|"Very brief"|"None"|||||||||||"10021731"|"105057314"
7|"July"|"Rare"|"Very brief"|"None"|||||||||||"10021731"|"105057315"
8|"August"|"Rare"|"Very brief"|"None"|||||||||||"10021731"|"105057316"
9|"September"|"Rare"|"Very brief"|"None"|||||||||||"10021731"|"105057317"
10|"October"|"Rare"|"Very brief"|"None"|||||||||||"10021731"|"105057318"
11|"November"|"Rare"|"Very brief"|"None"|||||||||||"10021731"|"105057319"
12|"December"|"Rare"|"Very brief"|"None"|||||||||||"10021731"|"105057320"
1|"January"|"Rare"|"Very brief"|"None"|||||||||||"10021730"|"105057297"
2|"February"|"Rare"|"Very brief"|"None"|||||||||||"10021730"|"105057298"
3|"March"|"Rare"|"Very brief"|"None"|||||||||||"10021730"|"105057299"
4|"April"|"Rare"|"Very brief"|"None"|||||||||||"10021730"|"105057300"
5|"May"|"Rare"|"Very brief"|"None"|||||||||||"10021730"|"105057301"
6|"June"|"Rare"|"Very brief"|"None"|||||||||||"10021730"|"105057302"
7|"July"|"Rare"|"Very brief"|"None"|||||||||||"10021730"|"105057303"
8|"August"|"Rare"|"Very brief"|"None"|||||||||||"10021730"|"105057304"
9|"September"|"Rare"|"Very brief"|"None"|||||||||||"10021730"|"105057305"
10|"October"|"Rare"|"Very brief"|"None"|||||||||||"10021730"|"105057306"
11|"November"|"Rare"|"Very brief"|"None"|||||||||||"10021730"|"105057307"
12|"December"|"Rare"|"Very brief"|"None"|||||||||||"10021730"|"105057308"
4|"April"|"Rare"|"Very brief"|"None"|||||||||||"10021729"|"105057285"
8|"August"|"Rare"|"Very brief"|"None"|||||||||||"10021729"|"105057286"
7|"July"|"Rare"|"Very brief"|"None"|||||||||||"10021729"|"105057287"
6|"June"|"Rare"|"Very brief"|"None"|||||||||||"10021729"|"105057288"
5|"May"|"Rare"|"Very brief"|"None"|||||||||||"10021729"|"105057289"
11|"November"|"Rare"|"Very brief"|"None"|||||||||||"10021729"|"105057290"
10|"October"|"Rare"|"Very brief"|"None"|||||||||||"10021729"|"105057291"
9|"September"|"Rare"|"Very brief"|"None"|||||||||||"10021729"|"105057292"
1|"January"|"Rare"|"Very brief"|"None"|||||||||||"10021729"|"105057293"
2|"February"|"Rare"|"Very brief"|"None"|||||||||||"10021729"|"105057294"
3|"March"|"Rare"|"Very brief"|"None"|||||||||||"10021729"|"105057295"
12|"December"|"Rare"|"Very brief"|"None"|||||||||||"10021729"|"105057296"
4|"April"|"None"||"None"|||||||||||"10021728"|"105057273"
8|"August"|"None"||"None"|||||||||||"10021728"|"105057274"
12|"December"|"None"||"None"|||||||||||"10021728"|"105057275"
2|"February"|"None"||"None"|||||||||||"10021728"|"105057276"
1|"January"|"None"||"None"|||||||||||"10021728"|"105057277"
7|"July"|"None"||"None"|||||||||||"10021728"|"105057278"
6|"June"|"None"||"None"|||||||||||"10021728"|"105057279"
3|"March"|"None"||"None"|||||||||||"10021728"|"105057280"
5|"May"|"None"||"None"|||||||||||"10021728"|"105057281"
11|"November"|"None"||"None"|||||||||||"10021728"|"105057282"
10|"October"|"None"||"None"|||||||||||"10021728"|"105057283"
9|"September"|"None"||"None"|||||||||||"10021728"|"105057284"
4|"April"|"None"||"None"|||||||||||"10021727"|"105057261"
8|"August"|"None"||"None"|||||||||||"10021727"|"105057262"
12|"December"|"None"||"None"|||||||||||"10021727"|"105057263"
2|"February"|"None"||"None"|||||||||||"10021727"|"105057264"
1|"January"|"None"||"None"|||||||||||"10021727"|"105057265"
7|"July"|"None"||"None"|||||||||||"10021727"|"105057266"
6|"June"|"None"||"None"|||||||||||"10021727"|"105057267"
3|"March"|"None"||"None"|||||||||||"10021727"|"105057268"
5|"May"|"None"||"None"|||||||||||"10021727"|"105057269"
11|"November"|"None"||"None"|||||||||||"10021727"|"105057270"
10|"October"|"None"||"None"|||||||||||"10021727"|"105057271"
9|"September"|"None"||"None"|||||||||||"10021727"|"105057272"
4|"April"|"None"||"None"|||||||||||"10021726"|"105057249"
8|"August"|"None"||"None"|||||||||||"10021726"|"105057250"
12|"December"|"None"||"None"|||||||||||"10021726"|"105057251"
2|"February"|"None"||"None"|||||||||||"10021726"|"105057252"
1|"January"|"None"||"None"|||||||||||"10021726"|"105057253"
7|"July"|"None"||"None"|||||||||||"10021726"|"105057254"
6|"June"|"None"||"None"|||||||||||"10021726"|"105057255"
3|"March"|"None"||"None"|||||||||||"10021726"|"105057256"
5|"May"|"None"||"None"|||||||||||"10021726"|"105057257"
11|"November"|"None"||"None"|||||||||||"10021726"|"105057258"
10|"October"|"None"||"None"|||||||||||"10021726"|"105057259"
9|"September"|"None"||"None"|||||||||||"10021726"|"105057260"
1|"January"|"None"||"None"|||||||||||"10021725"|"105057237"
2|"February"|"None"||"None"|||||||||||"10021725"|"105057238"
3|"March"|"None"||"None"|||||||||||"10021725"|"105057239"
4|"April"|"None"||"None"|||||||||||"10021725"|"105057240"
5|"May"|"None"||"None"|||||||||||"10021725"|"105057241"
6|"June"|"None"||"None"|||||||||||"10021725"|"105057242"
7|"July"|"None"||"None"|||||||||||"10021725"|"105057243"
8|"August"|"None"||"None"|||||||||||"10021725"|"105057244"
9|"September"|"None"||"None"|||||||||||"10021725"|"105057245"
10|"October"|"None"||"None"|||||||||||"10021725"|"105057246"
11|"November"|"None"||"None"|||||||||||"10021725"|"105057247"
12|"December"|"None"||"None"|||||||||||"10021725"|"105057248"
4|"April"|"None"||"None"|||||||||||"10021724"|"105057225"
8|"August"|"None"||"None"|||||||||||"10021724"|"105057226"
12|"December"|"None"||"None"|||||||||||"10021724"|"105057227"
2|"February"|"None"||"None"|||||||||||"10021724"|"105057228"
1|"January"|"None"||"None"|||||||||||"10021724"|"105057229"
7|"July"|"None"||"None"|||||||||||"10021724"|"105057230"
6|"June"|"None"||"None"|||||||||||"10021724"|"105057231"
3|"March"|"None"||"None"|||||||||||"10021724"|"105057232"
5|"May"|"None"||"None"|||||||||||"10021724"|"105057233"
11|"November"|"None"||"None"|||||||||||"10021724"|"105057234"
10|"October"|"None"||"None"|||||||||||"10021724"|"105057235"
9|"September"|"None"||"None"|||||||||||"10021724"|"105057236"
1|"January"|"None"||"None"|||||||||||"10021723"|"105057213"
2|"February"|"None"||"None"|||||||||||"10021723"|"105057214"
3|"March"|"None"||"None"|||||||||||"10021723"|"105057215"
4|"April"|"None"||"None"|||||||||||"10021723"|"105057216"
5|"May"|"None"||"None"|||||||||||"10021723"|"105057217"
6|"June"|"None"||"None"|||||||||||"10021723"|"105057218"
7|"July"|"None"||"None"|||||||||||"10021723"|"105057219"
8|"August"|"None"||"None"|||||||||||"10021723"|"105057220"
9|"September"|"None"||"None"|||||||||||"10021723"|"105057221"
10|"October"|"None"||"None"|||||||||||"10021723"|"105057222"
11|"November"|"None"||"None"|||||||||||"10021723"|"105057223"
12|"December"|"None"||"None"|||||||||||"10021723"|"105057224"
4|"April"|"None"||"None"|||||||||||"10021722"|"105057201"
8|"August"|"None"||"None"|||||||||||"10021722"|"105057202"
12|"December"|"None"||"None"|||||||||||"10021722"|"105057203"
2|"February"|"None"||"None"|||||||||||"10021722"|"105057204"
1|"January"|"None"||"None"|||||||||||"10021722"|"105057205"
7|"July"|"None"||"None"|||||||||||"10021722"|"105057206"
6|"June"|"None"||"None"|||||||||||"10021722"|"105057207"
3|"March"|"None"||"None"|||||||||||"10021722"|"105057208"
5|"May"|"None"||"None"|||||||||||"10021722"|"105057209"
11|"November"|"None"||"None"|||||||||||"10021722"|"105057210"
10|"October"|"None"||"None"|||||||||||"10021722"|"105057211"
9|"September"|"None"||"None"|||||||||||"10021722"|"105057212"
4|"April"|"None"||"None"|||||||||||"10021721"|"105057189"
8|"August"|"None"||"None"|||||||||||"10021721"|"105057190"
12|"December"|"None"||"None"|||||||||||"10021721"|"105057191"
2|"February"|"None"||"None"|||||||||||"10021721"|"105057192"
1|"January"|"None"||"None"|||||||||||"10021721"|"105057193"
7|"July"|"None"||"None"|||||||||||"10021721"|"105057194"
6|"June"|"None"||"None"|||||||||||"10021721"|"105057195"
3|"March"|"None"||"None"|||||||||||"10021721"|"105057196"
5|"May"|"None"||"None"|||||||||||"10021721"|"105057197"
11|"November"|"None"||"None"|||||||||||"10021721"|"105057198"
10|"October"|"None"||"None"|||||||||||"10021721"|"105057199"
9|"September"|"None"||"None"|||||||||||"10021721"|"105057200"
1|"January"|"None"||"None"|||||||||||"10021720"|"105057177"
2|"February"|"None"||"None"|||||||||||"10021720"|"105057178"
3|"March"|"None"||"None"|||||||||||"10021720"|"105057179"
4|"April"|"None"||"None"|||||||||||"10021720"|"105057180"
5|"May"|"None"||"None"|||||||||||"10021720"|"105057181"
6|"June"|"None"||"None"|||||||||||"10021720"|"105057182"
7|"July"|"None"||"None"|||||||||||"10021720"|"105057183"
8|"August"|"None"||"None"|||||||||||"10021720"|"105057184"
9|"September"|"None"||"None"|||||||||||"10021720"|"105057185"
10|"October"|"None"||"None"|||||||||||"10021720"|"105057186"
11|"November"|"None"||"None"|||||||||||"10021720"|"105057187"
12|"December"|"None"||"None"|||||||||||"10021720"|"105057188"
1|"January"|"Rare"|"Very brief"|"None"|||||||||||"10021823"|"105058413"
2|"February"|"Rare"|"Very brief"|"None"|||||||||||"10021823"|"105058414"
3|"March"|"Rare"|"Very brief"|"None"|||||||||||"10021823"|"105058415"
4|"April"|"Rare"|"Very brief"|"None"|||||||||||"10021823"|"105058416"
5|"May"|"Rare"|"Very brief"|"None"|||||||||||"10021823"|"105058417"
6|"June"|"Rare"|"Very brief"|"None"|||||||||||"10021823"|"105058418"
7|"July"|"Rare"|"Very brief"|"None"|||||||||||"10021823"|"105058419"
8|"August"|"Rare"|"Very brief"|"None"|||||||||||"10021823"|"105058420"
9|"September"|"Rare"|"Very brief"|"None"|||||||||||"10021823"|"105058421"
10|"October"|"Rare"|"Very brief"|"None"|||||||||||"10021823"|"105058422"
11|"November"|"Rare"|"Very brief"|"None"|||||||||||"10021823"|"105058423"
12|"December"|"Rare"|"Very brief"|"None"|||||||||||"10021823"|"105058424"
1|"January"|"Rare"|"Very brief"|"None"|||||||||||"10021824"|"105058425"
2|"February"|"Rare"|"Very brief"|"None"|||||||||||"10021824"|"105058426"
3|"March"|"Rare"|"Very brief"|"None"|||||||||||"10021824"|"105058427"
4|"April"|"Rare"|"Very brief"|"None"|||||||||||"10021824"|"105058428"
5|"May"|"Rare"|"Very brief"|"None"|||||||||||"10021824"|"105058429"
6|"June"|"Rare"|"Very brief"|"None"|||||||||||"10021824"|"105058430"
7|"July"|"Rare"|"Very brief"|"None"|||||||||||"10021824"|"105058431"
8|"August"|"Rare"|"Very brief"|"None"|||||||||||"10021824"|"105058432"
9|"September"|"Rare"|"Very brief"|"None"|||||||||||"10021824"|"105058433"
10|"October"|"Rare"|"Very brief"|"None"|||||||||||"10021824"|"105058434"
11|"November"|"Rare"|"Very brief"|"None"|||||||||||"10021824"|"105058435"
12|"December"|"Rare"|"Very brief"|"None"|||||||||||"10021824"|"105058436"
4|"April"|"None"||"None"|||||||||||"10021828"|"105058473"
8|"August"|"None"||"None"|||||||||||"10021828"|"105058474"
12|"December"|"None"||"None"|||||||||||"10021828"|"105058475"
2|"February"|"None"||"None"|||||||||||"10021828"|"105058476"
1|"January"|"None"||"None"|||||||||||"10021828"|"105058477"
7|"July"|"None"||"None"|||||||||||"10021828"|"105058478"
6|"June"|"None"||"None"|||||||||||"10021828"|"105058479"
3|"March"|"None"||"None"|||||||||||"10021828"|"105058480"
5|"May"|"None"||"None"|||||||||||"10021828"|"105058481"
11|"November"|"None"||"None"|||||||||||"10021828"|"105058482"
10|"October"|"None"||"None"|||||||||||"10021828"|"105058483"
9|"September"|"None"||"None"|||||||||||"10021828"|"105058484"
4|"April"|"None"||"None"|||||||||||"10021829"|"105058485"
8|"August"|"None"||"None"|||||||||||"10021829"|"105058486"
12|"December"|"None"||"None"|||||||||||"10021829"|"105058487"
2|"February"|"None"||"None"|||||||||||"10021829"|"105058488"
1|"January"|"None"||"None"|||||||||||"10021829"|"105058489"
7|"July"|"None"||"None"|||||||||||"10021829"|"105058490"
6|"June"|"None"||"None"|||||||||||"10021829"|"105058491"
3|"March"|"None"||"None"|||||||||||"10021829"|"105058492"
5|"May"|"None"||"None"|||||||||||"10021829"|"105058493"
11|"November"|"None"||"None"|||||||||||"10021829"|"105058494"
10|"October"|"None"||"None"|||||||||||"10021829"|"105058495"
9|"September"|"None"||"None"|||||||||||"10021829"|"105058496"
4|"April"|"None"||"None"|||||||||||"10021830"|"105058497"
8|"August"|"None"||"None"|||||||||||"10021830"|"105058498"
12|"December"|"None"||"None"|||||||||||"10021830"|"105058499"
2|"February"|"None"||"None"|||||||||||"10021830"|"105058500"
1|"January"|"None"||"None"|||||||||||"10021830"|"105058501"
7|"July"|"None"||"None"|||||||||||"10021830"|"105058502"
6|"June"|"None"||"None"|||||||||||"10021830"|"105058503"
3|"March"|"None"||"None"|||||||||||"10021830"|"105058504"
5|"May"|"None"||"None"|||||||||||"10021830"|"105058505"
11|"November"|"None"||"None"|||||||||||"10021830"|"105058506"
10|"October"|"None"||"None"|||||||||||"10021830"|"105058507"
9|"September"|"None"||"None"|||||||||||"10021830"|"105058508"
4|"April"|"None"||"None"|||||||||||"10021831"|"105058509"
8|"August"|"None"||"None"|||||||||||"10021831"|"105058510"
12|"December"|"None"||"None"|||||||||||"10021831"|"105058511"
2|"February"|"None"||"None"|||||||||||"10021831"|"105058512"
1|"January"|"None"||"None"|||||||||||"10021831"|"105058513"
7|"July"|"None"||"None"|||||||||||"10021831"|"105058514"
6|"June"|"None"||"None"|||||||||||"10021831"|"105058515"
3|"March"|"None"||"None"|||||||||||"10021831"|"105058516"
5|"May"|"None"||"None"|||||||||||"10021831"|"105058517"
11|"November"|"None"||"None"|||||||||||"10021831"|"105058518"
10|"October"|"None"||"None"|||||||||||"10021831"|"105058519"
9|"September"|"None"||"None"|||||||||||"10021831"|"105058520"
4|"April"|"None"||"None"|||||||||||"10021832"|"105058521"
8|"August"|"None"||"None"|||||||||||"10021832"|"105058522"
12|"December"|"None"||"None"|||||||||||"10021832"|"105058523"
2|"February"|"None"||"None"|||||||||||"10021832"|"105058524"
1|"January"|"None"||"None"|||||||||||"10021832"|"105058525"
7|"July"|"None"||"None"|||||||||||"10021832"|"105058526"
6|"June"|"None"||"None"|||||||||||"10021832"|"105058527"
3|"March"|"None"||"None"|||||||||||"10021832"|"105058528"
5|"May"|"None"||"None"|||||||||||"10021832"|"105058529"
11|"November"|"None"||"None"|||||||||||"10021832"|"105058530"
10|"October"|"None"||"None"|||||||||||"10021832"|"105058531"
9|"September"|"None"||"None"|||||||||||"10021832"|"105058532"
4|"April"|"None"||"None"|||||||||||"10021833"|"105058533"
8|"August"|"None"||"None"|||||||||||"10021833"|"105058534"
12|"December"|"None"||"None"|||||||||||"10021833"|"105058535"
2|"February"|"None"||"None"|||||||||||"10021833"|"105058536"
1|"January"|"None"||"None"|||||||||||"10021833"|"105058537"
7|"July"|"None"||"None"|||||||||||"10021833"|"105058538"
6|"June"|"None"||"None"|||||||||||"10021833"|"105058539"
3|"March"|"None"||"None"|||||||||||"10021833"|"105058540"
5|"May"|"None"||"None"|||||||||||"10021833"|"105058541"
11|"November"|"None"||"None"|||||||||||"10021833"|"105058542"
10|"October"|"None"||"None"|||||||||||"10021833"|"105058543"
9|"September"|"None"||"None"|||||||||||"10021833"|"105058544"
4|"April"|"None"||"None"|||||||||||"10021834"|"105058545"
8|"August"|"None"||"None"|||||||||||"10021834"|"105058546"
12|"December"|"None"||"None"|||||||||||"10021834"|"105058547"
2|"February"|"None"||"None"|||||||||||"10021834"|"105058548"
1|"January"|"None"||"None"|||||||||||"10021834"|"105058549"
7|"July"|"None"||"None"|||||||||||"10021834"|"105058550"
6|"June"|"None"||"None"|||||||||||"10021834"|"105058551"
3|"March"|"None"||"None"|||||||||||"10021834"|"105058552"
5|"May"|"None"||"None"|||||||||||"10021834"|"105058553"
11|"November"|"None"||"None"|||||||||||"10021834"|"105058554"
10|"October"|"None"||"None"|||||||||||"10021834"|"105058555"
9|"September"|"None"||"None"|||||||||||"10021834"|"105058556"
4|"April"|"None"||"None"|||||||||||"10021835"|"105058557"
8|"August"|"None"||"None"|||||||||||"10021835"|"105058558"
12|"December"|"None"||"None"|||||||||||"10021835"|"105058559"
2|"February"|"None"||"None"|||||||||||"10021835"|"105058560"
1|"January"|"None"||"None"|||||||||||"10021835"|"105058561"
7|"July"|"None"||"None"|||||||||||"10021835"|"105058562"
6|"June"|"None"||"None"|||||||||||"10021835"|"105058563"
3|"March"|"None"||"None"|||||||||||"10021835"|"105058564"
5|"May"|"None"||"None"|||||||||||"10021835"|"105058565"
11|"November"|"None"||"None"|||||||||||"10021835"|"105058566"
10|"October"|"None"||"None"|||||||||||"10021835"|"105058567"
9|"September"|"None"||"None"|||||||||||"10021835"|"105058568"
4|"April"|"None"||"None"|||||||||||"10021842"|"105058641"
8|"August"|"None"||"None"|||||||||||"10021842"|"105058642"
12|"December"|"None"||"None"|||||||||||"10021842"|"105058643"
2|"February"|"None"||"None"|||||||||||"10021842"|"105058644"
1|"January"|"None"||"None"|||||||||||"10021842"|"105058645"
7|"July"|"None"||"None"|||||||||||"10021842"|"105058646"
6|"June"|"None"||"None"|||||||||||"10021842"|"105058647"
3|"March"|"None"||"None"|||||||||||"10021842"|"105058648"
5|"May"|"None"||"None"|||||||||||"10021842"|"105058649"
11|"November"|"None"||"None"|||||||||||"10021842"|"105058650"
10|"October"|"None"||"None"|||||||||||"10021842"|"105058651"
9|"September"|"None"||"None"|||||||||||"10021842"|"105058652"
4|"April"|"None"||"None"|||||||||||"10021843"|"105058653"
8|"August"|"None"||"None"|||||||||||"10021843"|"105058654"
12|"December"|"None"||"None"|||||||||||"10021843"|"105058655"
2|"February"|"None"||"None"|||||||||||"10021843"|"105058656"
1|"January"|"None"||"None"|||||||||||"10021843"|"105058657"
7|"July"|"None"||"None"|||||||||||"10021843"|"105058658"
6|"June"|"None"||"None"|||||||||||"10021843"|"105058659"
3|"March"|"None"||"None"|||||||||||"10021843"|"105058660"
5|"May"|"None"||"None"|||||||||||"10021843"|"105058661"
11|"November"|"None"||"None"|||||||||||"10021843"|"105058662"
10|"October"|"None"||"None"|||||||||||"10021843"|"105058663"
9|"September"|"None"||"None"|||||||||||"10021843"|"105058664"
4|"April"|"None"||"None"|||||||||||"10021844"|"105058665"
8|"August"|"None"||"None"|||||||||||"10021844"|"105058666"
12|"December"|"None"||"None"|||||||||||"10021844"|"105058667"
2|"February"|"None"||"None"|||||||||||"10021844"|"105058668"
1|"January"|"None"||"None"|||||||||||"10021844"|"105058669"
7|"July"|"None"||"None"|||||||||||"10021844"|"105058670"
6|"June"|"None"||"None"|||||||||||"10021844"|"105058671"
3|"March"|"None"||"None"|||||||||||"10021844"|"105058672"
5|"May"|"None"||"None"|||||||||||"10021844"|"105058673"
11|"November"|"None"||"None"|||||||||||"10021844"|"105058674"
10|"October"|"None"||"None"|||||||||||"10021844"|"105058675"
9|"September"|"None"||"None"|||||||||||"10021844"|"105058676"
4|"April"|"None"||"None"|||||||||||"10021845"|"105058677"
8|"August"|"None"||"None"|||||||||||"10021845"|"105058678"
12|"December"|"None"||"None"|||||||||||"10021845"|"105058679"
2|"February"|"None"||"None"|||||||||||"10021845"|"105058680"
1|"January"|"None"||"None"|||||||||||"10021845"|"105058681"
7|"July"|"None"||"None"|||||||||||"10021845"|"105058682"
6|"June"|"None"||"None"|||||||||||"10021845"|"105058683"
3|"March"|"None"||"None"|||||||||||"10021845"|"105058684"
5|"May"|"None"||"None"|||||||||||"10021845"|"105058685"
11|"November"|"None"||"None"|||||||||||"10021845"|"105058686"
10|"October"|"None"||"None"|||||||||||"10021845"|"105058687"
9|"September"|"None"||"None"|||||||||||"10021845"|"105058688"
4|"April"|"None"||"None"|||||||||||"10021851"|"105058749"
8|"August"|"None"||"None"|||||||||||"10021851"|"105058750"
12|"December"|"None"||"None"|||||||||||"10021851"|"105058751"
2|"February"|"None"||"None"|||||||||||"10021851"|"105058752"
1|"January"|"None"||"None"|||||||||||"10021851"|"105058753"
7|"July"|"None"||"None"|||||||||||"10021851"|"105058754"
6|"June"|"None"||"None"|||||||||||"10021851"|"105058755"
3|"March"|"None"||"None"|||||||||||"10021851"|"105058756"
5|"May"|"None"||"None"|||||||||||"10021851"|"105058757"
11|"November"|"None"||"None"|||||||||||"10021851"|"105058758"
10|"October"|"None"||"None"|||||||||||"10021851"|"105058759"
9|"September"|"None"||"None"|||||||||||"10021851"|"105058760"
4|"April"|"None"||"None"|||||||||||"10021852"|"105058761"
8|"August"|"None"||"None"|||||||||||"10021852"|"105058762"
12|"December"|"None"||"None"|||||||||||"10021852"|"105058763"
2|"February"|"None"||"None"|||||||||||"10021852"|"105058764"
1|"January"|"None"||"None"|||||||||||"10021852"|"105058765"
7|"July"|"None"||"None"|||||||||||"10021852"|"105058766"
6|"June"|"None"||"None"|||||||||||"10021852"|"105058767"
3|"March"|"None"||"None"|||||||||||"10021852"|"105058768"
5|"May"|"None"||"None"|||||||||||"10021852"|"105058769"
11|"November"|"None"||"None"|||||||||||"10021852"|"105058770"
10|"October"|"None"||"None"|||||||||||"10021852"|"105058771"
9|"September"|"None"||"None"|||||||||||"10021852"|"105058772"
1|"January"|"None"||"None"|||||||||||"10021853"|"105058773"
2|"February"|"None"||"None"|||||||||||"10021853"|"105058774"
3|"March"|"None"||"None"|||||||||||"10021853"|"105058775"
4|"April"|"None"||"None"|||||||||||"10021853"|"105058776"
5|"May"|"None"||"None"|||||||||||"10021853"|"105058777"
6|"June"|"None"||"None"|||||||||||"10021853"|"105058778"
7|"July"|"None"||"None"|||||||||||"10021853"|"105058779"
8|"August"|"None"||"None"|||||||||||"10021853"|"105058780"
9|"September"|"None"||"None"|||||||||||"10021853"|"105058781"
10|"October"|"None"||"None"|||||||||||"10021853"|"105058782"
11|"November"|"None"||"None"|||||||||||"10021853"|"105058783"
12|"December"|"None"||"None"|||||||||||"10021853"|"105058784"
1|"January"|"None"||"None"|||||||||||"10021854"|"105058785"
2|"February"|"None"||"None"|||||||||||"10021854"|"105058786"
3|"March"|"None"||"None"|||||||||||"10021854"|"105058787"
4|"April"|"None"||"None"|||||||||||"10021854"|"105058788"
5|"May"|"None"||"None"|||||||||||"10021854"|"105058789"
6|"June"|"None"||"None"|||||||||||"10021854"|"105058790"
7|"July"|"None"||"None"|||||||||||"10021854"|"105058791"
8|"August"|"None"||"None"|||||||||||"10021854"|"105058792"
9|"September"|"None"||"None"|||||||||||"10021854"|"105058793"
10|"October"|"None"||"None"|||||||||||"10021854"|"105058794"
11|"November"|"None"||"None"|||||||||||"10021854"|"105058795"
12|"December"|"None"||"None"|||||||||||"10021854"|"105058796"
1|"January"|"None"||"None"|||||||||||"10021855"|"105058797"
2|"February"|"None"||"None"|||||||||||"10021855"|"105058798"
3|"March"|"None"||"None"|||||||||||"10021855"|"105058799"
4|"April"|"None"||"None"|||||||||||"10021855"|"105058800"
5|"May"|"None"||"None"|||||||||||"10021855"|"105058801"
6|"June"|"None"||"None"|||||||||||"10021855"|"105058802"
7|"July"|"None"||"None"|||||||||||"10021855"|"105058803"
8|"August"|"None"||"None"|||||||||||"10021855"|"105058804"
9|"September"|"None"||"None"|||||||||||"10021855"|"105058805"
10|"October"|"None"||"None"|||||||||||"10021855"|"105058806"
11|"November"|"None"||"None"|||||||||||"10021855"|"105058807"
12|"December"|"None"||"None"|||||||||||"10021855"|"105058808"
1|"January"|"None"||"None"|||||||||||"10021856"|"105058809"
7|"July"|"None"||"None"|||||||||||"10021856"|"105058810"
6|"June"|"None"||"None"|||||||||||"10021856"|"105058811"
3|"March"|"None"||"None"|||||||||||"10021856"|"105058812"
5|"May"|"None"||"None"|||||||||||"10021856"|"105058813"
11|"November"|"None"||"None"|||||||||||"10021856"|"105058814"
10|"October"|"None"||"None"|||||||||||"10021856"|"105058815"
9|"September"|"None"||"None"|||||||||||"10021856"|"105058816"
4|"April"|"None"||"None"|||||||||||"10021856"|"105058817"
8|"August"|"None"||"None"|||||||||||"10021856"|"105058818"
12|"December"|"None"||"None"|||||||||||"10021856"|"105058819"
2|"February"|"None"||"None"|||||||||||"10021856"|"105058820"
4|"April"|"Occasional"|"Long"|"None"|||||||||||"10021857"|"105058821"
8|"August"|"Occasional"|"Long"|"None"|||||||||||"10021857"|"105058822"
12|"December"|"Occasional"|"Long"|"None"|||||||||||"10021857"|"105058823"
2|"February"|"Occasional"|"Long"|"None"|||||||||||"10021857"|"105058824"
1|"January"|"Occasional"|"Long"|"None"|||||||||||"10021857"|"105058825"
7|"July"|"Occasional"|"Long"|"None"|||||||||||"10021857"|"105058826"
6|"June"|"Occasional"|"Long"|"None"|||||||||||"10021857"|"105058827"
3|"March"|"Occasional"|"Long"|"None"|||||||||||"10021857"|"105058828"
5|"May"|"Occasional"|"Long"|"None"|||||||||||"10021857"|"105058829"
11|"November"|"Occasional"|"Long"|"None"|||||||||||"10021857"|"105058830"
10|"October"|"Occasional"|"Long"|"None"|||||||||||"10021857"|"105058831"
9|"September"|"Occasional"|"Long"|"None"|||||||||||"10021857"|"105058832"
4|"April"|"Occasional"|"Very brief"|"None"|||||||||||"10021858"|"105058833"
8|"August"|"Occasional"|"Very brief"|"None"|||||||||||"10021858"|"105058834"
12|"December"|"Occasional"|"Very brief"|"None"|||||||||||"10021858"|"105058835"
2|"February"|"Occasional"|"Very brief"|"None"|||||||||||"10021858"|"105058836"
1|"January"|"Occasional"|"Very brief"|"None"|||||||||||"10021858"|"105058837"
7|"July"|"Occasional"|"Very brief"|"None"|||||||||||"10021858"|"105058838"
6|"June"|"Occasional"|"Very brief"|"None"|||||||||||"10021858"|"105058839"
3|"March"|"Occasional"|"Very brief"|"None"|||||||||||"10021858"|"105058840"
5|"May"|"Occasional"|"Very brief"|"None"|||||||||||"10021858"|"105058841"
11|"November"|"Occasional"|"Very brief"|"None"|||||||||||"10021858"|"105058842"
10|"October"|"Occasional"|"Very brief"|"None"|||||||||||"10021858"|"105058843"
9|"September"|"Occasional"|"Very brief"|"None"|||||||||||"10021858"|"105058844"
4|"April"|"Occasional"|"Very brief"|"None"|||||||||||"10021859"|"105058845"
8|"August"|"Occasional"|"Very brief"|"None"|||||||||||"10021859"|"105058846"
12|"December"|"Occasional"|"Very brief"|"None"|||||||||||"10021859"|"105058847"
2|"February"|"Occasional"|"Very brief"|"None"|||||||||||"10021859"|"105058848"
1|"January"|"Occasional"|"Very brief"|"None"|||||||||||"10021859"|"105058849"
7|"July"|"Occasional"|"Very brief"|"None"|||||||||||"10021859"|"105058850"
6|"June"|"Occasional"|"Very brief"|"None"|||||||||||"10021859"|"105058851"
3|"March"|"Occasional"|"Very brief"|"None"|||||||||||"10021859"|"105058852"
5|"May"|"Occasional"|"Very brief"|"None"|||||||||||"10021859"|"105058853"
11|"November"|"Occasional"|"Very brief"|"None"|||||||||||"10021859"|"105058854"
10|"October"|"Occasional"|"Very brief"|"None"|||||||||||"10021859"|"105058855"
9|"September"|"Occasional"|"Very brief"|"None"|||||||||||"10021859"|"105058856"
1|"January"|"None"||"None"|||||||||||"10021860"|"105058857"
2|"February"|"None"||"None"|||||||||||"10021860"|"105058858"
3|"March"|"None"||"None"|||||||||||"10021860"|"105058859"
4|"April"|"None"||"None"|||||||||||"10021860"|"105058860"
5|"May"|"None"||"None"|||||||||||"10021860"|"105058861"
6|"June"|"None"||"None"|||||||||||"10021860"|"105058862"
7|"July"|"None"||"None"|||||||||||"10021860"|"105058863"
8|"August"|"None"||"None"|||||||||||"10021860"|"105058864"
9|"September"|"None"||"None"|||||||||||"10021860"|"105058865"
10|"October"|"None"||"None"|||||||||||"10021860"|"105058866"
11|"November"|"None"||"None"|||||||||||"10021860"|"105058867"
12|"December"|"None"||"None"|||||||||||"10021860"|"105058868"
1|"January"|"None"||"None"|||||||||||"10021861"|"105058869"
2|"February"|"None"||"None"|||||||||||"10021861"|"105058870"
3|"March"|"None"||"None"|||||||||||"10021861"|"105058871"
4|"April"|"None"||"None"|||||||||||"10021861"|"105058872"
5|"May"|"None"||"None"|||||||||||"10021861"|"105058873"
6|"June"|"None"||"None"|||||||||||"10021861"|"105058874"
7|"July"|"None"||"None"|||||||||||"10021861"|"105058875"
8|"August"|"None"||"None"|||||||||||"10021861"|"105058876"
9|"September"|"None"||"None"|||||||||||"10021861"|"105058877"
10|"October"|"None"||"None"|||||||||||"10021861"|"105058878"
11|"November"|"None"||"None"|||||||||||"10021861"|"105058879"
12|"December"|"None"||"None"|||||||||||"10021861"|"105058880"
4|"April"|"None"||"None"|||||||||||"10021862"|"105058881"
8|"August"|"None"||"None"|||||||||||"10021862"|"105058882"
12|"December"|"None"||"None"|||||||||||"10021862"|"105058883"
2|"February"|"None"||"None"|||||||||||"10021862"|"105058884"
1|"January"|"None"||"None"|||||||||||"10021862"|"105058885"
7|"July"|"None"||"None"|||||||||||"10021862"|"105058886"
6|"June"|"None"||"None"|||||||||||"10021862"|"105058887"
3|"March"|"None"||"None"|||||||||||"10021862"|"105058888"
5|"May"|"None"||"None"|||||||||||"10021862"|"105058889"
11|"November"|"None"||"None"|||||||||||"10021862"|"105058890"
10|"October"|"None"||"None"|||||||||||"10021862"|"105058891"
9|"September"|"None"||"None"|||||||||||"10021862"|"105058892"
1|"January"|"None"||"None"|||||||||||"10021863"|"105058893"
2|"February"|"None"||"None"|||||||||||"10021863"|"105058894"
3|"March"|"None"||"None"|||||||||||"10021863"|"105058895"
4|"April"|"None"||"None"|||||||||||"10021863"|"105058896"
5|"May"|"None"||"None"|||||||||||"10021863"|"105058897"
6|"June"|"None"||"None"|||||||||||"10021863"|"105058898"
7|"July"|"None"||"None"|||||||||||"10021863"|"105058899"
8|"August"|"None"||"None"|||||||||||"10021863"|"105058900"
9|"September"|"None"||"None"|||||||||||"10021863"|"105058901"
10|"October"|"None"||"None"|||||||||||"10021863"|"105058902"
11|"November"|"None"||"None"|||||||||||"10021863"|"105058903"
12|"December"|"None"||"None"|||||||||||"10021863"|"105058904"
1|"January"|"None"||"None"|||||||||||"10021864"|"105058905"
2|"February"|"None"||"None"|||||||||||"10021864"|"105058906"
3|"March"|"None"||"None"|||||||||||"10021864"|"105058907"
4|"April"|"None"||"None"|||||||||||"10021864"|"105058908"
5|"May"|"None"||"None"|||||||||||"10021864"|"105058909"
6|"June"|"None"||"None"|||||||||||"10021864"|"105058910"
7|"July"|"None"||"None"|||||||||||"10021864"|"105058911"
8|"August"|"None"||"None"|||||||||||"10021864"|"105058912"
9|"September"|"None"||"None"|||||||||||"10021864"|"105058913"
10|"October"|"None"||"None"|||||||||||"10021864"|"105058914"
11|"November"|"None"||"None"|||||||||||"10021864"|"105058915"
12|"December"|"None"||"None"|||||||||||"10021864"|"105058916"
1|"January"|"None"||"None"|||||||||||"10021865"|"105058917"
2|"February"|"None"||"None"|||||||||||"10021865"|"105058918"
3|"March"|"None"||"None"|||||||||||"10021865"|"105058919"
4|"April"|"None"||"None"|||||||||||"10021865"|"105058920"
5|"May"|"None"||"None"|||||||||||"10021865"|"105058921"
6|"June"|"None"||"None"|||||||||||"10021865"|"105058922"
7|"July"|"None"||"None"|||||||||||"10021865"|"105058923"
8|"August"|"None"||"None"|||||||||||"10021865"|"105058924"
9|"September"|"None"||"None"|||||||||||"10021865"|"105058925"
10|"October"|"None"||"None"|||||||||||"10021865"|"105058926"
11|"November"|"None"||"None"|||||||||||"10021865"|"105058927"
12|"December"|"None"||"None"|||||||||||"10021865"|"105058928"
4|"April"|"None"||"None"|||||||||||"10021866"|"105058929"
8|"August"|"None"||"None"|||||||||||"10021866"|"105058930"
12|"December"|"None"||"None"|||||||||||"10021866"|"105058931"
2|"February"|"None"||"None"|||||||||||"10021866"|"105058932"
1|"January"|"None"||"None"|||||||||||"10021866"|"105058933"
7|"July"|"None"||"None"|||||||||||"10021866"|"105058934"
6|"June"|"None"||"None"|||||||||||"10021866"|"105058935"
3|"March"|"None"||"None"|||||||||||"10021866"|"105058936"
5|"May"|"None"||"None"|||||||||||"10021866"|"105058937"
11|"November"|"None"||"None"|||||||||||"10021866"|"105058938"
10|"October"|"None"||"None"|||||||||||"10021866"|"105058939"
9|"September"|"None"||"None"|||||||||||"10021866"|"105058940"
1|"January"|"None"||"None"|||||||||||"10021867"|"105058941"
2|"February"|"None"||"None"|||||||||||"10021867"|"105058942"
3|"March"|"None"||"None"|||||||||||"10021867"|"105058943"
4|"April"|"None"||"None"|||||||||||"10021867"|"105058944"
5|"May"|"None"||"None"|||||||||||"10021867"|"105058945"
6|"June"|"None"||"None"|||||||||||"10021867"|"105058946"
7|"July"|"None"||"None"|||||||||||"10021867"|"105058947"
8|"August"|"None"||"None"|||||||||||"10021867"|"105058948"
9|"September"|"None"||"None"|||||||||||"10021867"|"105058949"
10|"October"|"None"||"None"|||||||||||"10021867"|"105058950"
11|"November"|"None"||"None"|||||||||||"10021867"|"105058951"
12|"December"|"None"||"None"|||||||||||"10021867"|"105058952"
4|"April"|"None"||"None"|||||||||||"10021868"|"105058953"
8|"August"|"None"||"None"|||||||||||"10021868"|"105058954"
12|"December"|"None"||"None"|||||||||||"10021868"|"105058955"
2|"February"|"None"||"None"|||||||||||"10021868"|"105058956"
1|"January"|"None"||"None"|||||||||||"10021868"|"105058957"
7|"July"|"None"||"None"|||||||||||"10021868"|"105058958"
6|"June"|"None"||"None"|||||||||||"10021868"|"105058959"
3|"March"|"None"||"None"|||||||||||"10021868"|"105058960"
5|"May"|"None"||"None"|||||||||||"10021868"|"105058961"
11|"November"|"None"||"None"|||||||||||"10021868"|"105058962"
10|"October"|"None"||"None"|||||||||||"10021868"|"105058963"
9|"September"|"None"||"None"|||||||||||"10021868"|"105058964"
1|"January"|"None"||"None"|||||||||||"10021869"|"105058965"
2|"February"|"None"||"None"|||||||||||"10021869"|"105058966"
3|"March"|"None"||"None"|||||||||||"10021869"|"105058967"
4|"April"|"None"||"None"|||||||||||"10021869"|"105058968"
5|"May"|"None"||"None"|||||||||||"10021869"|"105058969"
6|"June"|"None"||"None"|||||||||||"10021869"|"105058970"
7|"July"|"None"||"None"|||||||||||"10021869"|"105058971"
8|"August"|"None"||"None"|||||||||||"10021869"|"105058972"
9|"September"|"None"||"None"|||||||||||"10021869"|"105058973"
10|"October"|"None"||"None"|||||||||||"10021869"|"105058974"
11|"November"|"None"||"None"|||||||||||"10021869"|"105058975"
12|"December"|"None"||"None"|||||||||||"10021869"|"105058976"
4|"April"|"None"||"None"|||||||||||"10021871"|"105058989"
8|"August"|"None"||"None"|||||||||||"10021871"|"105058990"
12|"December"|"None"||"None"|||||||||||"10021871"|"105058991"
2|"February"|"None"||"None"|||||||||||"10021871"|"105058992"
1|"January"|"None"||"None"|||||||||||"10021871"|"105058993"
7|"July"|"None"||"None"|||||||||||"10021871"|"105058994"
6|"June"|"None"||"None"|||||||||||"10021871"|"105058995"
3|"March"|"None"||"None"|||||||||||"10021871"|"105058996"
5|"May"|"None"||"None"|||||||||||"10021871"|"105058997"
11|"November"|"None"||"None"|||||||||||"10021871"|"105058998"
10|"October"|"None"||"None"|||||||||||"10021871"|"105058999"
9|"September"|"None"||"None"|||||||||||"10021871"|"105059000"
4|"April"|"None"||"None"|||||||||||"10021872"|"105059001"
8|"August"|"None"||"None"|||||||||||"10021872"|"105059002"
12|"December"|"None"||"None"|||||||||||"10021872"|"105059003"
2|"February"|"None"||"None"|||||||||||"10021872"|"105059004"
1|"January"|"None"||"None"|||||||||||"10021872"|"105059005"
7|"July"|"None"||"None"|||||||||||"10021872"|"105059006"
6|"June"|"None"||"None"|||||||||||"10021872"|"105059007"
3|"March"|"None"||"None"|||||||||||"10021872"|"105059008"
5|"May"|"None"||"None"|||||||||||"10021872"|"105059009"
11|"November"|"None"||"None"|||||||||||"10021872"|"105059010"
10|"October"|"None"||"None"|||||||||||"10021872"|"105059011"
9|"September"|"None"||"None"|||||||||||"10021872"|"105059012"
4|"April"|"None"||"None"|||||||||||"10021873"|"105059013"
8|"August"|"None"||"None"|||||||||||"10021873"|"105059014"
12|"December"|"None"||"None"|||||||||||"10021873"|"105059015"
2|"February"|"None"||"None"|||||||||||"10021873"|"105059016"
1|"January"|"None"||"None"|||||||||||"10021873"|"105059017"
7|"July"|"None"||"None"|||||||||||"10021873"|"105059018"
6|"June"|"None"||"None"|||||||||||"10021873"|"105059019"
3|"March"|"None"||"None"|||||||||||"10021873"|"105059020"
5|"May"|"None"||"None"|||||||||||"10021873"|"105059021"
11|"November"|"None"||"None"|||||||||||"10021873"|"105059022"
10|"October"|"None"||"None"|||||||||||"10021873"|"105059023"
9|"September"|"None"||"None"|||||||||||"10021873"|"105059024"
1|"January"|"None"||"None"|||||||||||"10021874"|"105059025"
2|"February"|"None"||"None"|||||||||||"10021874"|"105059026"
3|"March"|"None"||"None"|||||||||||"10021874"|"105059027"
4|"April"|"None"||"None"|||||||||||"10021874"|"105059028"
5|"May"|"None"||"None"|||||||||||"10021874"|"105059029"
6|"June"|"None"||"None"|||||||||||"10021874"|"105059030"
7|"July"|"None"||"None"|||||||||||"10021874"|"105059031"
8|"August"|"None"||"None"|||||||||||"10021874"|"105059032"
9|"September"|"None"||"None"|||||||||||"10021874"|"105059033"
10|"October"|"None"||"None"|||||||||||"10021874"|"105059034"
11|"November"|"None"||"None"|||||||||||"10021874"|"105059035"
12|"December"|"None"||"None"|||||||||||"10021874"|"105059036"
4|"April"|"None"||"None"|||||||||||"10021875"|"105059037"
8|"August"|"None"||"None"|||||||||||"10021875"|"105059038"
12|"December"|"None"||"None"|||||||||||"10021875"|"105059039"
2|"February"|"None"||"None"|||||||||||"10021875"|"105059040"
1|"January"|"None"||"None"|||||||||||"10021875"|"105059041"
7|"July"|"None"||"None"|||||||||||"10021875"|"105059042"
6|"June"|"None"||"None"|||||||||||"10021875"|"105059043"
3|"March"|"None"||"None"|||||||||||"10021875"|"105059044"
5|"May"|"None"||"None"|||||||||||"10021875"|"105059045"
11|"November"|"None"||"None"|||||||||||"10021875"|"105059046"
10|"October"|"None"||"None"|||||||||||"10021875"|"105059047"
9|"September"|"None"||"None"|||||||||||"10021875"|"105059048"
4|"April"|"None"||"None"|||||||||||"10021881"|"105059109"
8|"August"|"None"||"None"|||||||||||"10021881"|"105059110"
12|"December"|"None"||"None"|||||||||||"10021881"|"105059111"
2|"February"|"None"||"None"|||||||||||"10021881"|"105059112"
1|"January"|"None"||"None"|||||||||||"10021881"|"105059113"
7|"July"|"None"||"None"|||||||||||"10021881"|"105059114"
6|"June"|"None"||"None"|||||||||||"10021881"|"105059115"
3|"March"|"None"||"None"|||||||||||"10021881"|"105059116"
5|"May"|"None"||"None"|||||||||||"10021881"|"105059117"
11|"November"|"None"||"None"|||||||||||"10021881"|"105059118"
10|"October"|"None"||"None"|||||||||||"10021881"|"105059119"
9|"September"|"None"||"None"|||||||||||"10021881"|"105059120"
8|"August"|"None"||"None"|||||||||||"10021882"|"105059121"
12|"December"|"None"||"None"|||||||||||"10021882"|"105059122"
2|"February"|"None"||"None"|||||||||||"10021882"|"105059123"
1|"January"|"None"||"None"|||||||||||"10021882"|"105059124"
7|"July"|"None"||"None"|||||||||||"10021882"|"105059125"
6|"June"|"None"||"None"|||||||||||"10021882"|"105059126"
3|"March"|"None"||"None"|||||||||||"10021882"|"105059127"
5|"May"|"None"||"None"|||||||||||"10021882"|"105059128"
11|"November"|"None"||"None"|||||||||||"10021882"|"105059129"
10|"October"|"None"||"None"|||||||||||"10021882"|"105059130"
9|"September"|"None"||"None"|||||||||||"10021882"|"105059131"
4|"April"|"None"||"None"|||||||||||"10021882"|"105059132"
4|"April"|"None"||"None"|||||||||||"10021883"|"105059133"
8|"August"|"None"||"None"|||||||||||"10021883"|"105059134"
12|"December"|"None"||"None"|||||||||||"10021883"|"105059135"
2|"February"|"None"||"None"|||||||||||"10021883"|"105059136"
1|"January"|"None"||"None"|||||||||||"10021883"|"105059137"
7|"July"|"None"||"None"|||||||||||"10021883"|"105059138"
6|"June"|"None"||"None"|||||||||||"10021883"|"105059139"
3|"March"|"None"||"None"|||||||||||"10021883"|"105059140"
5|"May"|"None"||"None"|||||||||||"10021883"|"105059141"
11|"November"|"None"||"None"|||||||||||"10021883"|"105059142"
10|"October"|"None"||"None"|||||||||||"10021883"|"105059143"
9|"September"|"None"||"None"|||||||||||"10021883"|"105059144"
4|"April"|"None"||"None"|||||||||||"10021884"|"105059145"
8|"August"|"None"||"None"|||||||||||"10021884"|"105059146"
12|"December"|"None"||"None"|||||||||||"10021884"|"105059147"
2|"February"|"None"||"None"|||||||||||"10021884"|"105059148"
1|"January"|"None"||"None"|||||||||||"10021884"|"105059149"
7|"July"|"None"||"None"|||||||||||"10021884"|"105059150"
6|"June"|"None"||"None"|||||||||||"10021884"|"105059151"
3|"March"|"None"||"None"|||||||||||"10021884"|"105059152"
5|"May"|"None"||"None"|||||||||||"10021884"|"105059153"
11|"November"|"None"||"None"|||||||||||"10021884"|"105059154"
10|"October"|"None"||"None"|||||||||||"10021884"|"105059155"
9|"September"|"None"||"None"|||||||||||"10021884"|"105059156"
8|"August"|"None"||"None"|||||||||||"10021885"|"105059157"
12|"December"|"None"||"None"|||||||||||"10021885"|"105059158"
2|"February"|"None"||"None"|||||||||||"10021885"|"105059159"
1|"January"|"None"||"None"|||||||||||"10021885"|"105059160"
7|"July"|"None"||"None"|||||||||||"10021885"|"105059161"
6|"June"|"None"||"None"|||||||||||"10021885"|"105059162"
3|"March"|"None"||"None"|||||||||||"10021885"|"105059163"
5|"May"|"None"||"None"|||||||||||"10021885"|"105059164"
11|"November"|"None"||"None"|||||||||||"10021885"|"105059165"
10|"October"|"None"||"None"|||||||||||"10021885"|"105059166"
9|"September"|"None"||"None"|||||||||||"10021885"|"105059167"
4|"April"|"None"||"None"|||||||||||"10021885"|"105059168"
4|"April"|"None"||"None"|||||||||||"10021886"|"105059169"
8|"August"|"None"||"None"|||||||||||"10021886"|"105059170"
12|"December"|"None"||"None"|||||||||||"10021886"|"105059171"
2|"February"|"None"||"None"|||||||||||"10021886"|"105059172"
1|"January"|"None"||"None"|||||||||||"10021886"|"105059173"
7|"July"|"None"||"None"|||||||||||"10021886"|"105059174"
6|"June"|"None"||"None"|||||||||||"10021886"|"105059175"
3|"March"|"None"||"None"|||||||||||"10021886"|"105059176"
5|"May"|"None"||"None"|||||||||||"10021886"|"105059177"
11|"November"|"None"||"None"|||||||||||"10021886"|"105059178"
10|"October"|"None"||"None"|||||||||||"10021886"|"105059179"
9|"September"|"None"||"None"|||||||||||"10021886"|"105059180"
1|"January"|"None"||"None"|||||||||||"10021887"|"105059181"
2|"February"|"None"||"None"|||||||||||"10021887"|"105059182"
3|"March"|"None"||"None"|||||||||||"10021887"|"105059183"
4|"April"|"None"||"None"|||||||||||"10021887"|"105059184"
5|"May"|"None"||"None"|||||||||||"10021887"|"105059185"
6|"June"|"None"||"None"|||||||||||"10021887"|"105059186"
7|"July"|"None"||"None"|||||||||||"10021887"|"105059187"
8|"August"|"None"||"None"|||||||||||"10021887"|"105059188"
9|"September"|"None"||"None"|||||||||||"10021887"|"105059189"
10|"October"|"None"||"None"|||||||||||"10021887"|"105059190"
11|"November"|"None"||"None"|||||||||||"10021887"|"105059191"
12|"December"|"None"||"None"|||||||||||"10021887"|"105059192"
4|"April"|"None"||"None"|||||||||||"10021888"|"105059193"
8|"August"|"None"||"None"|||||||||||"10021888"|"105059194"
12|"December"|"None"||"None"|||||||||||"10021888"|"105059195"
2|"February"|"None"||"None"|||||||||||"10021888"|"105059196"
1|"January"|"None"||"None"|||||||||||"10021888"|"105059197"
7|"July"|"None"||"None"|||||||||||"10021888"|"105059198"
6|"June"|"None"||"None"|||||||||||"10021888"|"105059199"
3|"March"|"None"||"None"|||||||||||"10021888"|"105059200"
5|"May"|"None"||"None"|||||||||||"10021888"|"105059201"
11|"November"|"None"||"None"|||||||||||"10021888"|"105059202"
10|"October"|"None"||"None"|||||||||||"10021888"|"105059203"
9|"September"|"None"||"None"|||||||||||"10021888"|"105059204"
4|"April"|"None"||"None"|||||||||||"10021889"|"105059205"
8|"August"|"None"||"None"|||||||||||"10021889"|"105059206"
12|"December"|"None"||"None"|||||||||||"10021889"|"105059207"
2|"February"|"None"||"None"|||||||||||"10021889"|"105059208"
1|"January"|"None"||"None"|||||||||||"10021889"|"105059209"
7|"July"|"None"||"None"|||||||||||"10021889"|"105059210"
6|"June"|"None"||"None"|||||||||||"10021889"|"105059211"
3|"March"|"None"||"None"|||||||||||"10021889"|"105059212"
5|"May"|"None"||"None"|||||||||||"10021889"|"105059213"
11|"November"|"None"||"None"|||||||||||"10021889"|"105059214"
10|"October"|"None"||"None"|||||||||||"10021889"|"105059215"
9|"September"|"None"||"None"|||||||||||"10021889"|"105059216"
8|"August"|"None"||"None"|||||||||||"10021890"|"105059217"
12|"December"|"None"||"None"|||||||||||"10021890"|"105059218"
2|"February"|"None"||"None"|||||||||||"10021890"|"105059219"
1|"January"|"None"||"None"|||||||||||"10021890"|"105059220"
7|"July"|"None"||"None"|||||||||||"10021890"|"105059221"
6|"June"|"None"||"None"|||||||||||"10021890"|"105059222"
3|"March"|"None"||"None"|||||||||||"10021890"|"105059223"
5|"May"|"None"||"None"|||||||||||"10021890"|"105059224"
11|"November"|"None"||"None"|||||||||||"10021890"|"105059225"
10|"October"|"None"||"None"|||||||||||"10021890"|"105059226"
9|"September"|"None"||"None"|||||||||||"10021890"|"105059227"
4|"April"|"None"||"None"|||||||||||"10021890"|"105059228"
3|"March"|"None"||"None"|||||||||||"10021891"|"105059229"
5|"May"|"None"||"None"|||||||||||"10021891"|"105059230"
11|"November"|"None"||"None"|||||||||||"10021891"|"105059231"
4|"April"|"None"||"None"|||||||||||"10021891"|"105059232"
8|"August"|"None"||"None"|||||||||||"10021891"|"105059233"
12|"December"|"None"||"None"|||||||||||"10021891"|"105059234"
2|"February"|"None"||"None"|||||||||||"10021891"|"105059235"
1|"January"|"None"||"None"|||||||||||"10021891"|"105059236"
7|"July"|"None"||"None"|||||||||||"10021891"|"105059237"
6|"June"|"None"||"None"|||||||||||"10021891"|"105059238"
10|"October"|"None"||"None"|||||||||||"10021891"|"105059239"
9|"September"|"None"||"None"|||||||||||"10021891"|"105059240"
4|"April"|"None"||"None"|||||||||||"10021892"|"105059241"
8|"August"|"None"||"None"|||||||||||"10021892"|"105059242"
12|"December"|"None"||"None"|||||||||||"10021892"|"105059243"
2|"February"|"None"||"None"|||||||||||"10021892"|"105059244"
1|"January"|"None"||"None"|||||||||||"10021892"|"105059245"
7|"July"|"None"||"None"|||||||||||"10021892"|"105059246"
6|"June"|"None"||"None"|||||||||||"10021892"|"105059247"
3|"March"|"None"||"None"|||||||||||"10021892"|"105059248"
5|"May"|"None"||"None"|||||||||||"10021892"|"105059249"
11|"November"|"None"||"None"|||||||||||"10021892"|"105059250"
10|"October"|"None"||"None"|||||||||||"10021892"|"105059251"
9|"September"|"None"||"None"|||||||||||"10021892"|"105059252"
4|"April"|"None"||"None"|||||||||||"10021893"|"105059253"
8|"August"|"None"||"None"|||||||||||"10021893"|"105059254"
12|"December"|"None"||"None"|||||||||||"10021893"|"105059255"
2|"February"|"None"||"None"|||||||||||"10021893"|"105059256"
1|"January"|"None"||"None"|||||||||||"10021893"|"105059257"
7|"July"|"None"||"None"|||||||||||"10021893"|"105059258"
6|"June"|"None"||"None"|||||||||||"10021893"|"105059259"
3|"March"|"None"||"None"|||||||||||"10021893"|"105059260"
5|"May"|"None"||"None"|||||||||||"10021893"|"105059261"
11|"November"|"None"||"None"|||||||||||"10021893"|"105059262"
10|"October"|"None"||"None"|||||||||||"10021893"|"105059263"
9|"September"|"None"||"None"|||||||||||"10021893"|"105059264"
4|"April"|"None"||"None"|||||||||||"10021894"|"105059265"
8|"August"|"None"||"None"|||||||||||"10021894"|"105059266"
12|"December"|"None"||"None"|||||||||||"10021894"|"105059267"
2|"February"|"None"||"None"|||||||||||"10021894"|"105059268"
1|"January"|"None"||"None"|||||||||||"10021894"|"105059269"
7|"July"|"None"||"None"|||||||||||"10021894"|"105059270"
6|"June"|"None"||"None"|||||||||||"10021894"|"105059271"
3|"March"|"None"||"None"|||||||||||"10021894"|"105059272"
5|"May"|"None"||"None"|||||||||||"10021894"|"105059273"
11|"November"|"None"||"None"|||||||||||"10021894"|"105059274"
10|"October"|"None"||"None"|||||||||||"10021894"|"105059275"
9|"September"|"None"||"None"|||||||||||"10021894"|"105059276"
8|"August"|"None"||"None"|||||||||||"10021895"|"105059277"
12|"December"|"None"||"None"|||||||||||"10021895"|"105059278"
2|"February"|"None"||"None"|||||||||||"10021895"|"105059279"
1|"January"|"None"||"None"|||||||||||"10021895"|"105059280"
7|"July"|"None"||"None"|||||||||||"10021895"|"105059281"
6|"June"|"None"||"None"|||||||||||"10021895"|"105059282"
3|"March"|"None"||"None"|||||||||||"10021895"|"105059283"
5|"May"|"None"||"None"|||||||||||"10021895"|"105059284"
11|"November"|"None"||"None"|||||||||||"10021895"|"105059285"
10|"October"|"None"||"None"|||||||||||"10021895"|"105059286"
9|"September"|"None"||"None"|||||||||||"10021895"|"105059287"
4|"April"|"None"||"None"|||||||||||"10021895"|"105059288"
4|"April"|"None"||"None"|||||||||||"10021896"|"105059289"
8|"August"|"None"||"None"|||||||||||"10021896"|"105059290"
12|"December"|"None"||"None"|||||||||||"10021896"|"105059291"
2|"February"|"None"||"None"|||||||||||"10021896"|"105059292"
1|"January"|"None"||"None"|||||||||||"10021896"|"105059293"
7|"July"|"None"||"None"|||||||||||"10021896"|"105059294"
6|"June"|"None"||"None"|||||||||||"10021896"|"105059295"
3|"March"|"None"||"None"|||||||||||"10021896"|"105059296"
5|"May"|"None"||"None"|||||||||||"10021896"|"105059297"
11|"November"|"None"||"None"|||||||||||"10021896"|"105059298"
10|"October"|"None"||"None"|||||||||||"10021896"|"105059299"
9|"September"|"None"||"None"|||||||||||"10021896"|"105059300"
4|"April"|"None"||"None"|||||||||||"10021897"|"105059301"
8|"August"|"None"||"None"|||||||||||"10021897"|"105059302"
12|"December"|"None"||"None"|||||||||||"10021897"|"105059303"
2|"February"|"None"||"None"|||||||||||"10021897"|"105059304"
1|"January"|"None"||"None"|||||||||||"10021897"|"105059305"
7|"July"|"None"||"None"|||||||||||"10021897"|"105059306"
6|"June"|"None"||"None"|||||||||||"10021897"|"105059307"
3|"March"|"None"||"None"|||||||||||"10021897"|"105059308"
5|"May"|"None"||"None"|||||||||||"10021897"|"105059309"
11|"November"|"None"||"None"|||||||||||"10021897"|"105059310"
10|"October"|"None"||"None"|||||||||||"10021897"|"105059311"
9|"September"|"None"||"None"|||||||||||"10021897"|"105059312"
4|"April"|"None"||"None"|||||||||||"10021898"|"105059313"
8|"August"|"None"||"None"|||||||||||"10021898"|"105059314"
12|"December"|"None"||"None"|||||||||||"10021898"|"105059315"
2|"February"|"None"||"None"|||||||||||"10021898"|"105059316"
1|"January"|"None"||"None"|||||||||||"10021898"|"105059317"
7|"July"|"None"||"None"|||||||||||"10021898"|"105059318"
6|"June"|"None"||"None"|||||||||||"10021898"|"105059319"
3|"March"|"None"||"None"|||||||||||"10021898"|"105059320"
5|"May"|"None"||"None"|||||||||||"10021898"|"105059321"
11|"November"|"None"||"None"|||||||||||"10021898"|"105059322"
10|"October"|"None"||"None"|||||||||||"10021898"|"105059323"
9|"September"|"None"||"None"|||||||||||"10021898"|"105059324"
8|"August"|"None"||"None"|||||||||||"10021899"|"105059325"
12|"December"|"None"||"None"|||||||||||"10021899"|"105059326"
2|"February"|"None"||"None"|||||||||||"10021899"|"105059327"
1|"January"|"None"||"None"|||||||||||"10021899"|"105059328"
7|"July"|"None"||"None"|||||||||||"10021899"|"105059329"
6|"June"|"None"||"None"|||||||||||"10021899"|"105059330"
3|"March"|"None"||"None"|||||||||||"10021899"|"105059331"
5|"May"|"None"||"None"|||||||||||"10021899"|"105059332"
11|"November"|"None"||"None"|||||||||||"10021899"|"105059333"
10|"October"|"None"||"None"|||||||||||"10021899"|"105059334"
9|"September"|"None"||"None"|||||||||||"10021899"|"105059335"
4|"April"|"None"||"None"|||||||||||"10021899"|"105059336"
4|"April"|"None"||"None"|||||||||||"10021900"|"105059337"
8|"August"|"None"||"None"|||||||||||"10021900"|"105059338"
12|"December"|"None"||"None"|||||||||||"10021900"|"105059339"
2|"February"|"None"||"None"|||||||||||"10021900"|"105059340"
1|"January"|"None"||"None"|||||||||||"10021900"|"105059341"
7|"July"|"None"||"None"|||||||||||"10021900"|"105059342"
6|"June"|"None"||"None"|||||||||||"10021900"|"105059343"
3|"March"|"None"||"None"|||||||||||"10021900"|"105059344"
5|"May"|"None"||"None"|||||||||||"10021900"|"105059345"
11|"November"|"None"||"None"|||||||||||"10021900"|"105059346"
10|"October"|"None"||"None"|||||||||||"10021900"|"105059347"
9|"September"|"None"||"None"|||||||||||"10021900"|"105059348"
4|"April"|"None"||"None"|||||||||||"10021901"|"105059349"
8|"August"|"None"||"None"|||||||||||"10021901"|"105059350"
12|"December"|"None"||"None"|||||||||||"10021901"|"105059351"
2|"February"|"None"||"None"|||||||||||"10021901"|"105059352"
1|"January"|"None"||"None"|||||||||||"10021901"|"105059353"
7|"July"|"None"||"None"|||||||||||"10021901"|"105059354"
6|"June"|"None"||"None"|||||||||||"10021901"|"105059355"
3|"March"|"None"||"None"|||||||||||"10021901"|"105059356"
5|"May"|"None"||"None"|||||||||||"10021901"|"105059357"
11|"November"|"None"||"None"|||||||||||"10021901"|"105059358"
10|"October"|"None"||"None"|||||||||||"10021901"|"105059359"
9|"September"|"None"||"None"|||||||||||"10021901"|"105059360"
4|"April"|"None"||"None"|||||||||||"10021906"|"105059409"
8|"August"|"None"||"None"|||||||||||"10021906"|"105059410"
12|"December"|"None"||"None"|||||||||||"10021906"|"105059411"
2|"February"|"None"||"None"|||||||||||"10021906"|"105059412"
1|"January"|"None"||"None"|||||||||||"10021906"|"105059413"
7|"July"|"None"||"None"|||||||||||"10021906"|"105059414"
6|"June"|"None"||"None"|||||||||||"10021906"|"105059415"
3|"March"|"None"||"None"|||||||||||"10021906"|"105059416"
5|"May"|"None"||"None"|||||||||||"10021906"|"105059417"
11|"November"|"None"||"None"|||||||||||"10021906"|"105059418"
10|"October"|"None"||"None"|||||||||||"10021906"|"105059419"
9|"September"|"None"||"None"|||||||||||"10021906"|"105059420"
3|"March"|"None"||"None"|||||||||||"10021907"|"105059421"
5|"May"|"None"||"None"|||||||||||"10021907"|"105059422"
11|"November"|"None"||"None"|||||||||||"10021907"|"105059423"
4|"April"|"None"||"None"|||||||||||"10021907"|"105059424"
8|"August"|"None"||"None"|||||||||||"10021907"|"105059425"
12|"December"|"None"||"None"|||||||||||"10021907"|"105059426"
2|"February"|"None"||"None"|||||||||||"10021907"|"105059427"
1|"January"|"None"||"None"|||||||||||"10021907"|"105059428"
7|"July"|"None"||"None"|||||||||||"10021907"|"105059429"
6|"June"|"None"||"None"|||||||||||"10021907"|"105059430"
10|"October"|"None"||"None"|||||||||||"10021907"|"105059431"
9|"September"|"None"||"None"|||||||||||"10021907"|"105059432"
4|"April"|"None"||"None"|||||||||||"10021908"|"105059433"
8|"August"|"None"||"None"|||||||||||"10021908"|"105059434"
12|"December"|"None"||"None"|||||||||||"10021908"|"105059435"
2|"February"|"None"||"None"|||||||||||"10021908"|"105059436"
1|"January"|"None"||"None"|||||||||||"10021908"|"105059437"
7|"July"|"None"||"None"|||||||||||"10021908"|"105059438"
6|"June"|"None"||"None"|||||||||||"10021908"|"105059439"
3|"March"|"None"||"None"|||||||||||"10021908"|"105059440"
5|"May"|"None"||"None"|||||||||||"10021908"|"105059441"
11|"November"|"None"||"None"|||||||||||"10021908"|"105059442"
10|"October"|"None"||"None"|||||||||||"10021908"|"105059443"
9|"September"|"None"||"None"|||||||||||"10021908"|"105059444"
1|"January"|"None"||"None"|||||||||||"10021909"|"105059445"
2|"February"|"None"||"None"|||||||||||"10021909"|"105059446"
3|"March"|"None"||"None"|||||||||||"10021909"|"105059447"
4|"April"|"None"||"None"|||||||||||"10021909"|"105059448"
5|"May"|"None"||"None"|||||||||||"10021909"|"105059449"
6|"June"|"None"||"None"|||||||||||"10021909"|"105059450"
7|"July"|"None"||"None"|||||||||||"10021909"|"105059451"
8|"August"|"None"||"None"|||||||||||"10021909"|"105059452"
9|"September"|"None"||"None"|||||||||||"10021909"|"105059453"
10|"October"|"None"||"None"|||||||||||"10021909"|"105059454"
11|"November"|"None"||"None"|||||||||||"10021909"|"105059455"
12|"December"|"None"||"None"|||||||||||"10021909"|"105059456"
4|"April"|"None"||"None"|||||||||||"10021910"|"105059457"
8|"August"|"None"||"None"|||||||||||"10021910"|"105059458"
12|"December"|"None"||"None"|||||||||||"10021910"|"105059459"
2|"February"|"None"||"None"|||||||||||"10021910"|"105059460"
1|"January"|"None"||"None"|||||||||||"10021910"|"105059461"
7|"July"|"None"||"None"|||||||||||"10021910"|"105059462"
6|"June"|"None"||"None"|||||||||||"10021910"|"105059463"
3|"March"|"None"||"None"|||||||||||"10021910"|"105059464"
5|"May"|"None"||"None"|||||||||||"10021910"|"105059465"
11|"November"|"None"||"None"|||||||||||"10021910"|"105059466"
10|"October"|"None"||"None"|||||||||||"10021910"|"105059467"
9|"September"|"None"||"None"|||||||||||"10021910"|"105059468"
4|"April"|"None"||"None"|||||||||||"10021911"|"105059469"
8|"August"|"None"||"None"|||||||||||"10021911"|"105059470"
12|"December"|"None"||"None"|||||||||||"10021911"|"105059471"
2|"February"|"None"||"None"|||||||||||"10021911"|"105059472"
1|"January"|"None"||"None"|||||||||||"10021911"|"105059473"
7|"July"|"None"||"None"|||||||||||"10021911"|"105059474"
6|"June"|"None"||"None"|||||||||||"10021911"|"105059475"
3|"March"|"None"||"None"|||||||||||"10021911"|"105059476"
5|"May"|"None"||"None"|||||||||||"10021911"|"105059477"
11|"November"|"None"||"None"|||||||||||"10021911"|"105059478"
10|"October"|"None"||"None"|||||||||||"10021911"|"105059479"
9|"September"|"None"||"None"|||||||||||"10021911"|"105059480"
1|"January"|"None"||"None"|||||||||||"10021912"|"105059481"
2|"February"|"None"||"None"|||||||||||"10021912"|"105059482"
3|"March"|"None"||"None"|||||||||||"10021912"|"105059483"
4|"April"|"None"||"None"|||||||||||"10021912"|"105059484"
5|"May"|"None"||"None"|||||||||||"10021912"|"105059485"
6|"June"|"None"||"None"|||||||||||"10021912"|"105059486"
7|"July"|"None"||"None"|||||||||||"10021912"|"105059487"
8|"August"|"None"||"None"|||||||||||"10021912"|"105059488"
9|"September"|"None"||"None"|||||||||||"10021912"|"105059489"
10|"October"|"None"||"None"|||||||||||"10021912"|"105059490"
11|"November"|"None"||"None"|||||||||||"10021912"|"105059491"
12|"December"|"None"||"None"|||||||||||"10021912"|"105059492"
8|"August"|"None"||"None"|||||||||||"10021913"|"105059493"
12|"December"|"None"||"None"|||||||||||"10021913"|"105059494"
2|"February"|"None"||"None"|||||||||||"10021913"|"105059495"
1|"January"|"None"||"None"|||||||||||"10021913"|"105059496"
7|"July"|"None"||"None"|||||||||||"10021913"|"105059497"
6|"June"|"None"||"None"|||||||||||"10021913"|"105059498"
3|"March"|"None"||"None"|||||||||||"10021913"|"105059499"
5|"May"|"None"||"None"|||||||||||"10021913"|"105059500"
11|"November"|"None"||"None"|||||||||||"10021913"|"105059501"
10|"October"|"None"||"None"|||||||||||"10021913"|"105059502"
9|"September"|"None"||"None"|||||||||||"10021913"|"105059503"
4|"April"|"None"||"None"|||||||||||"10021913"|"105059504"
1|"January"|"None"||"None"|||||||||||"10021914"|"105059505"
2|"February"|"None"||"None"|||||||||||"10021914"|"105059506"
3|"March"|"None"||"None"|||||||||||"10021914"|"105059507"
4|"April"|"None"||"None"|||||||||||"10021914"|"105059508"
5|"May"|"None"||"None"|||||||||||"10021914"|"105059509"
6|"June"|"None"||"None"|||||||||||"10021914"|"105059510"
7|"July"|"None"||"None"|||||||||||"10021914"|"105059511"
8|"August"|"None"||"None"|||||||||||"10021914"|"105059512"
9|"September"|"None"||"None"|||||||||||"10021914"|"105059513"
10|"October"|"None"||"None"|||||||||||"10021914"|"105059514"
11|"November"|"None"||"None"|||||||||||"10021914"|"105059515"
12|"December"|"None"||"None"|||||||||||"10021914"|"105059516"
4|"April"|"Occasional"|"Very brief"|"None"|||||||||||"10021923"|"105059613"
8|"August"|"Occasional"|"Very brief"|"None"|||||||||||"10021923"|"105059614"
12|"December"|"Occasional"|"Very brief"|"None"|||||||||||"10021923"|"105059615"
2|"February"|"Occasional"|"Very brief"|"None"|||||||||||"10021923"|"105059616"
1|"January"|"Occasional"|"Very brief"|"None"|||||||||||"10021923"|"105059617"
7|"July"|"Occasional"|"Very brief"|"None"|||||||||||"10021923"|"105059618"
6|"June"|"Occasional"|"Very brief"|"None"|||||||||||"10021923"|"105059619"
3|"March"|"Occasional"|"Very brief"|"None"|||||||||||"10021923"|"105059620"
5|"May"|"Occasional"|"Very brief"|"None"|||||||||||"10021923"|"105059621"
11|"November"|"Occasional"|"Very brief"|"None"|||||||||||"10021923"|"105059622"
10|"October"|"Occasional"|"Very brief"|"None"|||||||||||"10021923"|"105059623"
9|"September"|"Occasional"|"Very brief"|"None"|||||||||||"10021923"|"105059624"
4|"April"|"Occasional"|"Very brief"|"None"|||||||||||"10021924"|"105059625"
8|"August"|"Occasional"|"Very brief"|"None"|||||||||||"10021924"|"105059626"
12|"December"|"Occasional"|"Very brief"|"None"|||||||||||"10021924"|"105059627"
2|"February"|"Occasional"|"Very brief"|"None"|||||||||||"10021924"|"105059628"
1|"January"|"Occasional"|"Very brief"|"None"|||||||||||"10021924"|"105059629"
7|"July"|"Occasional"|"Very brief"|"None"|||||||||||"10021924"|"105059630"
6|"June"|"Occasional"|"Very brief"|"None"|||||||||||"10021924"|"105059631"
3|"March"|"Occasional"|"Very brief"|"None"|||||||||||"10021924"|"105059632"
5|"May"|"Occasional"|"Very brief"|"None"|||||||||||"10021924"|"105059633"
11|"November"|"Occasional"|"Very brief"|"None"|||||||||||"10021924"|"105059634"
10|"October"|"Occasional"|"Very brief"|"None"|||||||||||"10021924"|"105059635"
9|"September"|"Occasional"|"Very brief"|"None"|||||||||||"10021924"|"105059636"
4|"April"|"Occasional"|"Very brief"|"None"|||||||||||"10021925"|"105059637"
8|"August"|"Occasional"|"Very brief"|"None"|||||||||||"10021925"|"105059638"
12|"December"|"Occasional"|"Very brief"|"None"|||||||||||"10021925"|"105059639"
2|"February"|"Occasional"|"Very brief"|"None"|||||||||||"10021925"|"105059640"
1|"January"|"Occasional"|"Very brief"|"None"|||||||||||"10021925"|"105059641"
7|"July"|"Occasional"|"Very brief"|"None"|||||||||||"10021925"|"105059642"
6|"June"|"Occasional"|"Very brief"|"None"|||||||||||"10021925"|"105059643"
3|"March"|"Occasional"|"Very brief"|"None"|||||||||||"10021925"|"105059644"
5|"May"|"Occasional"|"Very brief"|"None"|||||||||||"10021925"|"105059645"
11|"November"|"Occasional"|"Very brief"|"None"|||||||||||"10021925"|"105059646"
10|"October"|"Occasional"|"Very brief"|"None"|||||||||||"10021925"|"105059647"
9|"September"|"Occasional"|"Very brief"|"None"|||||||||||"10021925"|"105059648"
4|"April"|"Frequent"|"Very brief"|"None"|||||||||||"10021926"|"105059649"
8|"August"|"Frequent"|"Very brief"|"None"|||||||||||"10021926"|"105059650"
12|"December"|"Frequent"|"Very brief"|"None"|||||||||||"10021926"|"105059651"
2|"February"|"Frequent"|"Very brief"|"None"|||||||||||"10021926"|"105059652"
1|"January"|"Frequent"|"Very brief"|"None"|||||||||||"10021926"|"105059653"
7|"July"|"Frequent"|"Very brief"|"None"|||||||||||"10021926"|"105059654"
6|"June"|"Frequent"|"Very brief"|"None"|||||||||||"10021926"|"105059655"
3|"March"|"Frequent"|"Very brief"|"None"|||||||||||"10021926"|"105059656"
5|"May"|"Frequent"|"Very brief"|"None"|||||||||||"10021926"|"105059657"
11|"November"|"Frequent"|"Very brief"|"None"|||||||||||"10021926"|"105059658"
10|"October"|"Frequent"|"Very brief"|"None"|||||||||||"10021926"|"105059659"
9|"September"|"Frequent"|"Very brief"|"None"|||||||||||"10021926"|"105059660"
1|"January"|"Rare"|"Very brief"|"None"|||||||||||"10021927"|"105059661"
2|"February"|"Rare"|"Very brief"|"None"|||||||||||"10021927"|"105059662"
3|"March"|"Rare"|"Very brief"|"None"|||||||||||"10021927"|"105059663"
4|"April"|"Rare"|"Very brief"|"None"|||||||||||"10021927"|"105059664"
5|"May"|"Rare"|"Very brief"|"None"|||||||||||"10021927"|"105059665"
6|"June"|"Rare"|"Very brief"|"None"|||||||||||"10021927"|"105059666"
7|"July"|"Rare"|"Very brief"|"None"|||||||||||"10021927"|"105059667"
8|"August"|"Rare"|"Very brief"|"None"|||||||||||"10021927"|"105059668"
9|"September"|"Rare"|"Very brief"|"None"|||||||||||"10021927"|"105059669"
10|"October"|"Rare"|"Very brief"|"None"|||||||||||"10021927"|"105059670"
11|"November"|"Rare"|"Very brief"|"None"|||||||||||"10021927"|"105059671"
12|"December"|"Rare"|"Very brief"|"None"|||||||||||"10021927"|"105059672"
4|"April"|"Rare"|"Very brief"|"None"|||||||||||"10021928"|"105059673"
5|"May"|"Rare"|"Very brief"|"None"|||||||||||"10021928"|"105059674"
6|"June"|"Rare"|"Very brief"|"None"|||||||||||"10021928"|"105059675"
7|"July"|"Rare"|"Very brief"|"None"|||||||||||"10021928"|"105059676"
8|"August"|"Rare"|"Very brief"|"None"|||||||||||"10021928"|"105059677"
9|"September"|"Rare"|"Very brief"|"None"|||||||||||"10021928"|"105059678"
10|"October"|"Rare"|"Very brief"|"None"|||||||||||"10021928"|"105059679"
11|"November"|"Rare"|"Very brief"|"None"|||||||||||"10021928"|"105059680"
1|"January"|"Rare"|"Very brief"|"None"|||||||||||"10021928"|"105059681"
2|"February"|"Rare"|"Very brief"|"None"|||||||||||"10021928"|"105059682"
3|"March"|"Rare"|"Very brief"|"None"|||||||||||"10021928"|"105059683"
12|"December"|"Rare"|"Very brief"|"None"|||||||||||"10021928"|"105059684"
4|"April"|"Occasional"|"Very brief"|"None"|||||||||||"10021929"|"105059685"
8|"August"|"Occasional"|"Very brief"|"None"|||||||||||"10021929"|"105059686"
12|"December"|"Occasional"|"Very brief"|"None"|||||||||||"10021929"|"105059687"
2|"February"|"Occasional"|"Very brief"|"None"|||||||||||"10021929"|"105059688"
1|"January"|"Occasional"|"Very brief"|"None"|||||||||||"10021929"|"105059689"
7|"July"|"Occasional"|"Very brief"|"None"|||||||||||"10021929"|"105059690"
6|"June"|"Occasional"|"Very brief"|"None"|||||||||||"10021929"|"105059691"
3|"March"|"Occasional"|"Very brief"|"None"|||||||||||"10021929"|"105059692"
5|"May"|"Occasional"|"Very brief"|"None"|||||||||||"10021929"|"105059693"
11|"November"|"Occasional"|"Very brief"|"None"|||||||||||"10021929"|"105059694"
10|"October"|"Occasional"|"Very brief"|"None"|||||||||||"10021929"|"105059695"
9|"September"|"Occasional"|"Very brief"|"None"|||||||||||"10021929"|"105059696"
1|"January"|"Frequent"|"Brief"|"None"|||||||||||"10021930"|"105059697"
2|"February"|"Frequent"|"Brief"|"None"|||||||||||"10021930"|"105059698"
3|"March"|"Frequent"|"Brief"|"None"|||||||||||"10021930"|"105059699"
4|"April"|"Frequent"|"Brief"|"None"|||||||||||"10021930"|"105059700"
5|"May"|"Frequent"|"Brief"|"None"|||||||||||"10021930"|"105059701"
6|"June"|"Frequent"|"Brief"|"None"|||||||||||"10021930"|"105059702"
7|"July"|"Frequent"|"Brief"|"None"|||||||||||"10021930"|"105059703"
8|"August"|"Frequent"|"Brief"|"None"|||||||||||"10021930"|"105059704"
9|"September"|"Frequent"|"Brief"|"None"|||||||||||"10021930"|"105059705"
10|"October"|"Frequent"|"Brief"|"None"|||||||||||"10021930"|"105059706"
11|"November"|"Frequent"|"Brief"|"None"|||||||||||"10021930"|"105059707"
12|"December"|"Frequent"|"Brief"|"None"|||||||||||"10021930"|"105059708"
4|"April"|"None"||"None"|||||||||||"10021931"|"105059709"
8|"August"|"None"||"None"|||||||||||"10021931"|"105059710"
12|"December"|"None"||"None"|||||||||||"10021931"|"105059711"
2|"February"|"None"||"None"|||||||||||"10021931"|"105059712"
1|"January"|"None"||"None"|||||||||||"10021931"|"105059713"
7|"July"|"None"||"None"|||||||||||"10021931"|"105059714"
6|"June"|"None"||"None"|||||||||||"10021931"|"105059715"
3|"March"|"None"||"None"|||||||||||"10021931"|"105059716"
5|"May"|"None"||"None"|||||||||||"10021931"|"105059717"
11|"November"|"None"||"None"|||||||||||"10021931"|"105059718"
10|"October"|"None"||"None"|||||||||||"10021931"|"105059719"
9|"September"|"None"||"None"|||||||||||"10021931"|"105059720"
4|"April"|"None"||"None"|||||||||||"10021932"|"105059721"
8|"August"|"None"||"None"|||||||||||"10021932"|"105059722"
12|"December"|"None"||"None"|||||||||||"10021932"|"105059723"
2|"February"|"None"||"None"|||||||||||"10021932"|"105059724"
1|"January"|"None"||"None"|||||||||||"10021932"|"105059725"
7|"July"|"None"||"None"|||||||||||"10021932"|"105059726"
6|"June"|"None"||"None"|||||||||||"10021932"|"105059727"
3|"March"|"None"||"None"|||||||||||"10021932"|"105059728"
5|"May"|"None"||"None"|||||||||||"10021932"|"105059729"
11|"November"|"None"||"None"|||||||||||"10021932"|"105059730"
10|"October"|"None"||"None"|||||||||||"10021932"|"105059731"
9|"September"|"None"||"None"|||||||||||"10021932"|"105059732"
1|"January"|"None"||"None"|||||||||||"10021933"|"105059733"
2|"February"|"None"||"None"|||||||||||"10021933"|"105059734"
3|"March"|"None"||"None"|||||||||||"10021933"|"105059735"
4|"April"|"None"||"None"|||||||||||"10021933"|"105059736"
5|"May"|"None"||"None"|||||||||||"10021933"|"105059737"
6|"June"|"None"||"None"|||||||||||"10021933"|"105059738"
7|"July"|"None"||"None"|||||||||||"10021933"|"105059739"
8|"August"|"None"||"None"|||||||||||"10021933"|"105059740"
9|"September"|"None"||"None"|||||||||||"10021933"|"105059741"
10|"October"|"None"||"None"|||||||||||"10021933"|"105059742"
11|"November"|"None"||"None"|||||||||||"10021933"|"105059743"
12|"December"|"None"||"None"|||||||||||"10021933"|"105059744"
4|"April"|"None"||"None"|||||||||||"10021934"|"105059745"
8|"August"|"None"||"None"|||||||||||"10021934"|"105059746"
12|"December"|"None"||"None"|||||||||||"10021934"|"105059747"
2|"February"|"None"||"None"|||||||||||"10021934"|"105059748"
1|"January"|"None"||"None"|||||||||||"10021934"|"105059749"
7|"July"|"None"||"None"|||||||||||"10021934"|"105059750"
6|"June"|"None"||"None"|||||||||||"10021934"|"105059751"
3|"March"|"None"||"None"|||||||||||"10021934"|"105059752"
5|"May"|"None"||"None"|||||||||||"10021934"|"105059753"
11|"November"|"None"||"None"|||||||||||"10021934"|"105059754"
10|"October"|"None"||"None"|||||||||||"10021934"|"105059755"
9|"September"|"None"||"None"|||||||||||"10021934"|"105059756"
4|"April"|"None"||"None"|||||||||||"10021935"|"105059757"
8|"August"|"None"||"None"|||||||||||"10021935"|"105059758"
12|"December"|"None"||"None"|||||||||||"10021935"|"105059759"
2|"February"|"None"||"None"|||||||||||"10021935"|"105059760"
1|"January"|"None"||"None"|||||||||||"10021935"|"105059761"
7|"July"|"None"||"None"|||||||||||"10021935"|"105059762"
6|"June"|"None"||"None"|||||||||||"10021935"|"105059763"
3|"March"|"None"||"None"|||||||||||"10021935"|"105059764"
5|"May"|"None"||"None"|||||||||||"10021935"|"105059765"
11|"November"|"None"||"None"|||||||||||"10021935"|"105059766"
10|"October"|"None"||"None"|||||||||||"10021935"|"105059767"
9|"September"|"None"||"None"|||||||||||"10021935"|"105059768"
4|"April"|"None"||"None"|||||||||||"10021936"|"105059769"
8|"August"|"None"||"None"|||||||||||"10021936"|"105059770"
12|"December"|"None"||"None"|||||||||||"10021936"|"105059771"
2|"February"|"None"||"None"|||||||||||"10021936"|"105059772"
1|"January"|"None"||"None"|||||||||||"10021936"|"105059773"
7|"July"|"None"||"None"|||||||||||"10021936"|"105059774"
6|"June"|"None"||"None"|||||||||||"10021936"|"105059775"
3|"March"|"None"||"None"|||||||||||"10021936"|"105059776"
5|"May"|"None"||"None"|||||||||||"10021936"|"105059777"
11|"November"|"None"||"None"|||||||||||"10021936"|"105059778"
10|"October"|"None"||"None"|||||||||||"10021936"|"105059779"
9|"September"|"None"||"None"|||||||||||"10021936"|"105059780"
4|"April"|"None"||"None"|||||||||||"10021937"|"105059781"
8|"August"|"None"||"None"|||||||||||"10021937"|"105059782"
12|"December"|"None"||"None"|||||||||||"10021937"|"105059783"
2|"February"|"None"||"None"|||||||||||"10021937"|"105059784"
1|"January"|"None"||"None"|||||||||||"10021937"|"105059785"
7|"July"|"None"||"None"|||||||||||"10021937"|"105059786"
6|"June"|"None"||"None"|||||||||||"10021937"|"105059787"
3|"March"|"None"||"None"|||||||||||"10021937"|"105059788"
5|"May"|"None"||"None"|||||||||||"10021937"|"105059789"
11|"November"|"None"||"None"|||||||||||"10021937"|"105059790"
10|"October"|"None"||"None"|||||||||||"10021937"|"105059791"
9|"September"|"None"||"None"|||||||||||"10021937"|"105059792"
1|"January"|"None"||"None"|||||||||||"10021938"|"105059793"
2|"February"|"None"||"None"|||||||||||"10021938"|"105059794"
3|"March"|"None"||"None"|||||||||||"10021938"|"105059795"
4|"April"|"None"||"None"|||||||||||"10021938"|"105059796"
5|"May"|"None"||"None"|||||||||||"10021938"|"105059797"
6|"June"|"None"||"None"|||||||||||"10021938"|"105059798"
7|"July"|"None"||"None"|||||||||||"10021938"|"105059799"
8|"August"|"None"||"None"|||||||||||"10021938"|"105059800"
9|"September"|"None"||"None"|||||||||||"10021938"|"105059801"
10|"October"|"None"||"None"|||||||||||"10021938"|"105059802"
11|"November"|"None"||"None"|||||||||||"10021938"|"105059803"
12|"December"|"None"||"None"|||||||||||"10021938"|"105059804"
1|"January"|"Rare"|"Very brief"|"None"|||||||||||"10021942"|"105059841"
2|"February"|"Rare"|"Very brief"|"None"|||||||||||"10021942"|"105059842"
3|"March"|"Rare"|"Very brief"|"None"|||||||||||"10021942"|"105059843"
4|"April"|"Rare"|"Very brief"|"None"|||||||||||"10021942"|"105059844"
5|"May"|"Rare"|"Very brief"|"None"|||||||||||"10021942"|"105059845"
6|"June"|"Rare"|"Very brief"|"None"|||||||||||"10021942"|"105059846"
7|"July"|"Rare"|"Very brief"|"None"|||||||||||"10021942"|"105059847"
8|"August"|"Rare"|"Very brief"|"None"|||||||||||"10021942"|"105059848"
9|"September"|"Rare"|"Very brief"|"None"|||||||||||"10021942"|"105059849"
10|"October"|"Rare"|"Very brief"|"None"|||||||||||"10021942"|"105059850"
11|"November"|"Rare"|"Very brief"|"None"|||||||||||"10021942"|"105059851"
12|"December"|"Rare"|"Very brief"|"None"|||||||||||"10021942"|"105059852"
4|"April"|"Occasional"|"Very brief"|"None"|||||||||||"10021939"|"105059805"
8|"August"|"Occasional"|"Very brief"|"None"|||||||||||"10021939"|"105059806"
12|"December"|"Occasional"|"Very brief"|"None"|||||||||||"10021939"|"105059807"
2|"February"|"Occasional"|"Very brief"|"None"|||||||||||"10021939"|"105059808"
1|"January"|"Occasional"|"Very brief"|"None"|||||||||||"10021939"|"105059809"
7|"July"|"Occasional"|"Very brief"|"None"|||||||||||"10021939"|"105059810"
6|"June"|"Occasional"|"Very brief"|"None"|||||||||||"10021939"|"105059811"
3|"March"|"Occasional"|"Very brief"|"None"|||||||||||"10021939"|"105059812"
5|"May"|"Occasional"|"Very brief"|"None"|||||||||||"10021939"|"105059813"
11|"November"|"Occasional"|"Very brief"|"None"|||||||||||"10021939"|"105059814"
10|"October"|"Occasional"|"Very brief"|"None"|||||||||||"10021939"|"105059815"
9|"September"|"Occasional"|"Very brief"|"None"|||||||||||"10021939"|"105059816"
4|"April"|"Occasional"|"Long"|"None"|||||||||||"10021940"|"105059817"
8|"August"|"Occasional"|"Long"|"None"|||||||||||"10021940"|"105059818"
12|"December"|"Occasional"|"Long"|"None"|||||||||||"10021940"|"105059819"
2|"February"|"Occasional"|"Long"|"None"|||||||||||"10021940"|"105059820"
1|"January"|"Occasional"|"Long"|"None"|||||||||||"10021940"|"105059821"
7|"July"|"Occasional"|"Long"|"None"|||||||||||"10021940"|"105059822"
6|"June"|"Occasional"|"Long"|"None"|||||||||||"10021940"|"105059823"
3|"March"|"Occasional"|"Long"|"None"|||||||||||"10021940"|"105059824"
5|"May"|"Occasional"|"Long"|"None"|||||||||||"10021940"|"105059825"
11|"November"|"Occasional"|"Long"|"None"|||||||||||"10021940"|"105059826"
10|"October"|"Occasional"|"Long"|"None"|||||||||||"10021940"|"105059827"
9|"September"|"Occasional"|"Long"|"None"|||||||||||"10021940"|"105059828"
4|"April"|"Occasional"|"Very brief"|"None"|||||||||||"10021941"|"105059829"
8|"August"|"Occasional"|"Very brief"|"None"|||||||||||"10021941"|"105059830"
12|"December"|"Occasional"|"Very brief"|"None"|||||||||||"10021941"|"105059831"
2|"February"|"Occasional"|"Very brief"|"None"|||||||||||"10021941"|"105059832"
1|"January"|"Occasional"|"Very brief"|"None"|||||||||||"10021941"|"105059833"
7|"July"|"Occasional"|"Very brief"|"None"|||||||||||"10021941"|"105059834"
6|"June"|"Occasional"|"Very brief"|"None"|||||||||||"10021941"|"105059835"
3|"March"|"Occasional"|"Very brief"|"None"|||||||||||"10021941"|"105059836"
5|"May"|"Occasional"|"Very brief"|"None"|||||||||||"10021941"|"105059837"
11|"November"|"Occasional"|"Very brief"|"None"|||||||||||"10021941"|"105059838"
10|"October"|"Occasional"|"Very brief"|"None"|||||||||||"10021941"|"105059839"
9|"September"|"Occasional"|"Very brief"|"None"|||||||||||"10021941"|"105059840"
4|"April"|||"None"|||||||||||"10021964"|"105060105"
8|"August"|||"None"|||||||||||"10021964"|"105060106"
12|"December"|||"None"|||||||||||"10021964"|"105060107"
2|"February"|||"None"|||||||||||"10021964"|"105060108"
1|"January"|||"None"|||||||||||"10021964"|"105060109"
7|"July"|||"None"|||||||||||"10021964"|"105060110"
6|"June"|||"None"|||||||||||"10021964"|"105060111"
3|"March"|||"None"|||||||||||"10021964"|"105060112"
5|"May"|||"None"|||||||||||"10021964"|"105060113"
11|"November"|||"None"|||||||||||"10021964"|"105060114"
10|"October"|||"None"|||||||||||"10021964"|"105060115"
9|"September"|||"None"|||||||||||"10021964"|"105060116"
9|"September"|"None"||"None"|||||||||||"10021965"|"105060117"
4|"April"|"None"||"None"|||||||||||"10021965"|"105060118"
8|"August"|"None"||"None"|||||||||||"10021965"|"105060119"
12|"December"|"None"||"None"|||||||||||"10021965"|"105060120"
2|"February"|"None"||"None"|||||||||||"10021965"|"105060121"
1|"January"|"None"||"None"|||||||||||"10021965"|"105060122"
7|"July"|"None"||"None"|||||||||||"10021965"|"105060123"
6|"June"|"None"||"None"|||||||||||"10021965"|"105060124"
3|"March"|"None"||"None"|||||||||||"10021965"|"105060125"
5|"May"|"None"||"None"|||||||||||"10021965"|"105060126"
11|"November"|"None"||"None"|||||||||||"10021965"|"105060127"
10|"October"|"None"||"None"|||||||||||"10021965"|"105060128"
4|"April"|"None"||"None"|||||||||||"10021966"|"105060129"
8|"August"|"None"||"None"|||||||||||"10021966"|"105060130"
12|"December"|"None"||"None"|||||||||||"10021966"|"105060131"
2|"February"|"None"||"None"|||||||||||"10021966"|"105060132"
1|"January"|"None"||"None"|||||||||||"10021966"|"105060133"
7|"July"|"None"||"None"|||||||||||"10021966"|"105060134"
6|"June"|"None"||"None"|||||||||||"10021966"|"105060135"
3|"March"|"None"||"None"|||||||||||"10021966"|"105060136"
5|"May"|"None"||"None"|||||||||||"10021966"|"105060137"
11|"November"|"None"||"None"|||||||||||"10021966"|"105060138"
10|"October"|"None"||"None"|||||||||||"10021966"|"105060139"
9|"September"|"None"||"None"|||||||||||"10021966"|"105060140"
4|"April"|"None"||"None"|||||||||||"10021967"|"105060141"
8|"August"|"None"||"None"|||||||||||"10021967"|"105060142"
12|"December"|"None"||"None"|||||||||||"10021967"|"105060143"
2|"February"|"None"||"None"|||||||||||"10021967"|"105060144"
1|"January"|"None"||"None"|||||||||||"10021967"|"105060145"
7|"July"|"None"||"None"|||||||||||"10021967"|"105060146"
6|"June"|"None"||"None"|||||||||||"10021967"|"105060147"
3|"March"|"None"||"None"|||||||||||"10021967"|"105060148"
5|"May"|"None"||"None"|||||||||||"10021967"|"105060149"
11|"November"|"None"||"None"|||||||||||"10021967"|"105060150"
10|"October"|"None"||"None"|||||||||||"10021967"|"105060151"
9|"September"|"None"||"None"|||||||||||"10021967"|"105060152"
4|"April"|"None"||"None"|||||||||||"10021968"|"105060153"
8|"August"|"None"||"None"|||||||||||"10021968"|"105060154"
12|"December"|"None"||"None"|||||||||||"10021968"|"105060155"
2|"February"|"None"||"None"|||||||||||"10021968"|"105060156"
1|"January"|"None"||"None"|||||||||||"10021968"|"105060157"
7|"July"|"None"||"None"|||||||||||"10021968"|"105060158"
6|"June"|"None"||"None"|||||||||||"10021968"|"105060159"
3|"March"|"None"||"None"|||||||||||"10021968"|"105060160"
5|"May"|"None"||"None"|||||||||||"10021968"|"105060161"
11|"November"|"None"||"None"|||||||||||"10021968"|"105060162"
10|"October"|"None"||"None"|||||||||||"10021968"|"105060163"
9|"September"|"None"||"None"|||||||||||"10021968"|"105060164"
4|"April"|"None"||"None"|||||||||||"10021969"|"105060165"
8|"August"|"None"||"None"|||||||||||"10021969"|"105060166"
12|"December"|"None"||"None"|||||||||||"10021969"|"105060167"
2|"February"|"None"||"None"|||||||||||"10021969"|"105060168"
1|"January"|"None"||"None"|||||||||||"10021969"|"105060169"
7|"July"|"None"||"None"|||||||||||"10021969"|"105060170"
6|"June"|"None"||"None"|||||||||||"10021969"|"105060171"
3|"March"|"None"||"None"|||||||||||"10021969"|"105060172"
5|"May"|"None"||"None"|||||||||||"10021969"|"105060173"
11|"November"|"None"||"None"|||||||||||"10021969"|"105060174"
10|"October"|"None"||"None"|||||||||||"10021969"|"105060175"
9|"September"|"None"||"None"|||||||||||"10021969"|"105060176"
4|"April"|"None"||"None"|||||||||||"10021970"|"105060177"
8|"August"|"None"||"None"|||||||||||"10021970"|"105060178"
12|"December"|"None"||"None"|||||||||||"10021970"|"105060179"
2|"February"|"None"||"None"|||||||||||"10021970"|"105060180"
1|"January"|"None"||"None"|||||||||||"10021970"|"105060181"
7|"July"|"None"||"None"|||||||||||"10021970"|"105060182"
6|"June"|"None"||"None"|||||||||||"10021970"|"105060183"
3|"March"|"None"||"None"|||||||||||"10021970"|"105060184"
5|"May"|"None"||"None"|||||||||||"10021970"|"105060185"
11|"November"|"None"||"None"|||||||||||"10021970"|"105060186"
10|"October"|"None"||"None"|||||||||||"10021970"|"105060187"
9|"September"|"None"||"None"|||||||||||"10021970"|"105060188"
4|"April"|"None"||"None"|||||||||||"10021987"|"105060381"
8|"August"|"None"||"None"|||||||||||"10021987"|"105060382"
12|"December"|"None"||"None"|||||||||||"10021987"|"105060383"
2|"February"|"None"||"None"|||||||||||"10021987"|"105060384"
1|"January"|"None"||"None"|||||||||||"10021987"|"105060385"
7|"July"|"None"||"None"|||||||||||"10021987"|"105060386"
6|"June"|"None"||"None"|||||||||||"10021987"|"105060387"
3|"March"|"None"||"None"|||||||||||"10021987"|"105060388"
5|"May"|"None"||"None"|||||||||||"10021987"|"105060389"
11|"November"|"None"||"None"|||||||||||"10021987"|"105060390"
10|"October"|"None"||"None"|||||||||||"10021987"|"105060391"
9|"September"|"None"||"None"|||||||||||"10021987"|"105060392"
4|"April"|"None"||"None"|||||||||||"10021988"|"105060393"
8|"August"|"None"||"None"|||||||||||"10021988"|"105060394"
12|"December"|"None"||"None"|||||||||||"10021988"|"105060395"
2|"February"|"None"||"None"|||||||||||"10021988"|"105060396"
1|"January"|"None"||"None"|||||||||||"10021988"|"105060397"
7|"July"|"None"||"None"|||||||||||"10021988"|"105060398"
6|"June"|"None"||"None"|||||||||||"10021988"|"105060399"
3|"March"|"None"||"None"|||||||||||"10021988"|"105060400"
5|"May"|"None"||"None"|||||||||||"10021988"|"105060401"
11|"November"|"None"||"None"|||||||||||"10021988"|"105060402"
10|"October"|"None"||"None"|||||||||||"10021988"|"105060403"
9|"September"|"None"||"None"|||||||||||"10021988"|"105060404"
4|"April"|"None"||"None"|||||||||||"10021989"|"105060405"
8|"August"|"None"||"None"|||||||||||"10021989"|"105060406"
12|"December"|"None"||"None"|||||||||||"10021989"|"105060407"
2|"February"|"None"||"None"|||||||||||"10021989"|"105060408"
1|"January"|"None"||"None"|||||||||||"10021989"|"105060409"
7|"July"|"None"||"None"|||||||||||"10021989"|"105060410"
6|"June"|"None"||"None"|||||||||||"10021989"|"105060411"
3|"March"|"None"||"None"|||||||||||"10021989"|"105060412"
5|"May"|"None"||"None"|||||||||||"10021989"|"105060413"
11|"November"|"None"||"None"|||||||||||"10021989"|"105060414"
10|"October"|"None"||"None"|||||||||||"10021989"|"105060415"
9|"September"|"None"||"None"|||||||||||"10021989"|"105060416"
4|"April"|"None"||"None"|||||||||||"10021983"|"105060333"
8|"August"|"None"||"None"|||||||||||"10021983"|"105060334"
12|"December"|"None"||"None"|||||||||||"10021983"|"105060335"
2|"February"|"None"||"None"|||||||||||"10021983"|"105060336"
1|"January"|"None"||"None"|||||||||||"10021983"|"105060337"
7|"July"|"None"||"None"|||||||||||"10021983"|"105060338"
6|"June"|"None"||"None"|||||||||||"10021983"|"105060339"
3|"March"|"None"||"None"|||||||||||"10021983"|"105060340"
5|"May"|"None"||"None"|||||||||||"10021983"|"105060341"
11|"November"|"None"||"None"|||||||||||"10021983"|"105060342"
10|"October"|"None"||"None"|||||||||||"10021983"|"105060343"
9|"September"|"None"||"None"|||||||||||"10021983"|"105060344"
4|"April"|"None"||"None"|||||||||||"10021984"|"105060345"
8|"August"|"None"||"None"|||||||||||"10021984"|"105060346"
12|"December"|"None"||"None"|||||||||||"10021984"|"105060347"
2|"February"|"None"||"None"|||||||||||"10021984"|"105060348"
1|"January"|"None"||"None"|||||||||||"10021984"|"105060349"
7|"July"|"None"||"None"|||||||||||"10021984"|"105060350"
6|"June"|"None"||"None"|||||||||||"10021984"|"105060351"
3|"March"|"None"||"None"|||||||||||"10021984"|"105060352"
5|"May"|"None"||"None"|||||||||||"10021984"|"105060353"
11|"November"|"None"||"None"|||||||||||"10021984"|"105060354"
10|"October"|"None"||"None"|||||||||||"10021984"|"105060355"
9|"September"|"None"||"None"|||||||||||"10021984"|"105060356"
4|"April"|"None"||"None"|||||||||||"10021985"|"105060357"
8|"August"|"None"||"None"|||||||||||"10021985"|"105060358"
12|"December"|"None"||"None"|||||||||||"10021985"|"105060359"
2|"February"|"None"||"None"|||||||||||"10021985"|"105060360"
1|"January"|"None"||"None"|||||||||||"10021985"|"105060361"
7|"July"|"None"||"None"|||||||||||"10021985"|"105060362"
6|"June"|"None"||"None"|||||||||||"10021985"|"105060363"
3|"March"|"None"||"None"|||||||||||"10021985"|"105060364"
5|"May"|"None"||"None"|||||||||||"10021985"|"105060365"
11|"November"|"None"||"None"|||||||||||"10021985"|"105060366"
10|"October"|"None"||"None"|||||||||||"10021985"|"105060367"
9|"September"|"None"||"None"|||||||||||"10021985"|"105060368"
4|"April"|"None"||"None"|||||||||||"10021986"|"105060369"
8|"August"|"None"||"None"|||||||||||"10021986"|"105060370"
12|"December"|"None"||"None"|||||||||||"10021986"|"105060371"
2|"February"|"None"||"None"|||||||||||"10021986"|"105060372"
1|"January"|"None"||"None"|||||||||||"10021986"|"105060373"
7|"July"|"None"||"None"|||||||||||"10021986"|"105060374"
6|"June"|"None"||"None"|||||||||||"10021986"|"105060375"
3|"March"|"None"||"None"|||||||||||"10021986"|"105060376"
5|"May"|"None"||"None"|||||||||||"10021986"|"105060377"
11|"November"|"None"||"None"|||||||||||"10021986"|"105060378"
10|"October"|"None"||"None"|||||||||||"10021986"|"105060379"
9|"September"|"None"||"None"|||||||||||"10021986"|"105060380"
8|"August"|"None"||"None"|||||||||||"10021978"|"105060273"
12|"December"|"None"||"None"|||||||||||"10021978"|"105060274"
2|"February"|"None"||"None"|||||||||||"10021978"|"105060275"
1|"January"|"None"||"None"|||||||||||"10021978"|"105060276"
7|"July"|"None"||"None"|||||||||||"10021978"|"105060277"
6|"June"|"None"||"None"|||||||||||"10021978"|"105060278"
3|"March"|"None"||"None"|||||||||||"10021978"|"105060279"
5|"May"|"None"||"None"|||||||||||"10021978"|"105060280"
11|"November"|"None"||"None"|||||||||||"10021978"|"105060281"
10|"October"|"None"||"None"|||||||||||"10021978"|"105060282"
9|"September"|"None"||"None"|||||||||||"10021978"|"105060283"
4|"April"|"None"||"None"|||||||||||"10021978"|"105060284"
4|"April"|"None"||"None"|||||||||||"10021979"|"105060285"
8|"August"|"None"||"None"|||||||||||"10021979"|"105060286"
12|"December"|"None"||"None"|||||||||||"10021979"|"105060287"
2|"February"|"None"||"None"|||||||||||"10021979"|"105060288"
1|"January"|"None"||"None"|||||||||||"10021979"|"105060289"
7|"July"|"None"||"None"|||||||||||"10021979"|"105060290"
6|"June"|"None"||"None"|||||||||||"10021979"|"105060291"
3|"March"|"None"||"None"|||||||||||"10021979"|"105060292"
5|"May"|"None"||"None"|||||||||||"10021979"|"105060293"
11|"November"|"None"||"None"|||||||||||"10021979"|"105060294"
10|"October"|"None"||"None"|||||||||||"10021979"|"105060295"
9|"September"|"None"||"None"|||||||||||"10021979"|"105060296"
4|"April"|"None"||"None"|||||||||||"10021980"|"105060297"
8|"August"|"None"||"None"|||||||||||"10021980"|"105060298"
12|"December"|"None"||"None"|||||||||||"10021980"|"105060299"
2|"February"|"None"||"None"|||||||||||"10021980"|"105060300"
1|"January"|"None"||"None"|||||||||||"10021980"|"105060301"
7|"July"|"None"||"None"|||||||||||"10021980"|"105060302"
6|"June"|"None"||"None"|||||||||||"10021980"|"105060303"
3|"March"|"None"||"None"|||||||||||"10021980"|"105060304"
5|"May"|"None"||"None"|||||||||||"10021980"|"105060305"
11|"November"|"None"||"None"|||||||||||"10021980"|"105060306"
10|"October"|"None"||"None"|||||||||||"10021980"|"105060307"
9|"September"|"None"||"None"|||||||||||"10021980"|"105060308"
4|"April"|"None"||"None"|||||||||||"10021981"|"105060309"
8|"August"|"None"||"None"|||||||||||"10021981"|"105060310"
12|"December"|"None"||"None"|||||||||||"10021981"|"105060311"
2|"February"|"None"||"None"|||||||||||"10021981"|"105060312"
1|"January"|"None"||"None"|||||||||||"10021981"|"105060313"
7|"July"|"None"||"None"|||||||||||"10021981"|"105060314"
6|"June"|"None"||"None"|||||||||||"10021981"|"105060315"
3|"March"|"None"||"None"|||||||||||"10021981"|"105060316"
5|"May"|"None"||"None"|||||||||||"10021981"|"105060317"
11|"November"|"None"||"None"|||||||||||"10021981"|"105060318"
10|"October"|"None"||"None"|||||||||||"10021981"|"105060319"
9|"September"|"None"||"None"|||||||||||"10021981"|"105060320"
4|"April"|"None"||"None"|||||||||||"10021982"|"105060321"
8|"August"|"None"||"None"|||||||||||"10021982"|"105060322"
12|"December"|"None"||"None"|||||||||||"10021982"|"105060323"
2|"February"|"None"||"None"|||||||||||"10021982"|"105060324"
1|"January"|"None"||"None"|||||||||||"10021982"|"105060325"
7|"July"|"None"||"None"|||||||||||"10021982"|"105060326"
6|"June"|"None"||"None"|||||||||||"10021982"|"105060327"
3|"March"|"None"||"None"|||||||||||"10021982"|"105060328"
5|"May"|"None"||"None"|||||||||||"10021982"|"105060329"
11|"November"|"None"||"None"|||||||||||"10021982"|"105060330"
10|"October"|"None"||"None"|||||||||||"10021982"|"105060331"
9|"September"|"None"||"None"|||||||||||"10021982"|"105060332"
4|"April"|"None"||"None"|||||||||||"10021974"|"105060225"
8|"August"|"None"||"None"|||||||||||"10021974"|"105060226"
12|"December"|"None"||"None"|||||||||||"10021974"|"105060227"
2|"February"|"None"||"None"|||||||||||"10021974"|"105060228"
1|"January"|"None"||"None"|||||||||||"10021974"|"105060229"
7|"July"|"None"||"None"|||||||||||"10021974"|"105060230"
6|"June"|"None"||"None"|||||||||||"10021974"|"105060231"
3|"March"|"None"||"None"|||||||||||"10021974"|"105060232"
5|"May"|"None"||"None"|||||||||||"10021974"|"105060233"
11|"November"|"None"||"None"|||||||||||"10021974"|"105060234"
10|"October"|"None"||"None"|||||||||||"10021974"|"105060235"
9|"September"|"None"||"None"|||||||||||"10021974"|"105060236"
6|"June"|"None"||"None"|||||||||||"10021975"|"105060237"
3|"March"|"None"||"None"|||||||||||"10021975"|"105060238"
5|"May"|"None"||"None"|||||||||||"10021975"|"105060239"
11|"November"|"None"||"None"|||||||||||"10021975"|"105060240"
10|"October"|"None"||"None"|||||||||||"10021975"|"105060241"
9|"September"|"None"||"None"|||||||||||"10021975"|"105060242"
4|"April"|"None"||"None"|||||||||||"10021975"|"105060243"
8|"August"|"None"||"None"|||||||||||"10021975"|"105060244"
12|"December"|"None"||"None"|||||||||||"10021975"|"105060245"
2|"February"|"None"||"None"|||||||||||"10021975"|"105060246"
1|"January"|"None"||"None"|||||||||||"10021975"|"105060247"
7|"July"|"None"||"None"|||||||||||"10021975"|"105060248"
4|"April"|"None"||"None"|||||||||||"10021976"|"105060249"
8|"August"|"None"||"None"|||||||||||"10021976"|"105060250"
12|"December"|"None"||"None"|||||||||||"10021976"|"105060251"
2|"February"|"None"||"None"|||||||||||"10021976"|"105060252"
1|"January"|"None"||"None"|||||||||||"10021976"|"105060253"
7|"July"|"None"||"None"|||||||||||"10021976"|"105060254"
6|"June"|"None"||"None"|||||||||||"10021976"|"105060255"
3|"March"|"None"||"None"|||||||||||"10021976"|"105060256"
5|"May"|"None"||"None"|||||||||||"10021976"|"105060257"
11|"November"|"None"||"None"|||||||||||"10021976"|"105060258"
10|"October"|"None"||"None"|||||||||||"10021976"|"105060259"
9|"September"|"None"||"None"|||||||||||"10021976"|"105060260"
12|"December"|"None"||"None"|||||||||||"10021977"|"105060261"
2|"February"|"None"||"None"|||||||||||"10021977"|"105060262"
1|"January"|"None"||"None"|||||||||||"10021977"|"105060263"
7|"July"|"None"||"None"|||||||||||"10021977"|"105060264"
6|"June"|"None"||"None"|||||||||||"10021977"|"105060265"
3|"March"|"None"||"None"|||||||||||"10021977"|"105060266"
5|"May"|"None"||"None"|||||||||||"10021977"|"105060267"
11|"November"|"None"||"None"|||||||||||"10021977"|"105060268"
10|"October"|"None"||"None"|||||||||||"10021977"|"105060269"
9|"September"|"None"||"None"|||||||||||"10021977"|"105060270"
4|"April"|"None"||"None"|||||||||||"10021977"|"105060271"
8|"August"|"None"||"None"|||||||||||"10021977"|"105060272"
4|"April"|"None"||"None"|||||||||||"10021971"|"105060189"
8|"August"|"None"||"None"|||||||||||"10021971"|"105060190"
12|"December"|"None"||"None"|||||||||||"10021971"|"105060191"
2|"February"|"None"||"None"|||||||||||"10021971"|"105060192"
1|"January"|"None"||"None"|||||||||||"10021971"|"105060193"
7|"July"|"None"||"None"|||||||||||"10021971"|"105060194"
6|"June"|"None"||"None"|||||||||||"10021971"|"105060195"
3|"March"|"None"||"None"|||||||||||"10021971"|"105060196"
5|"May"|"None"||"None"|||||||||||"10021971"|"105060197"
11|"November"|"None"||"None"|||||||||||"10021971"|"105060198"
10|"October"|"None"||"None"|||||||||||"10021971"|"105060199"
9|"September"|"None"||"None"|||||||||||"10021971"|"105060200"
4|"April"|"None"||"None"|||||||||||"10021972"|"105060201"
8|"August"|"None"||"None"|||||||||||"10021972"|"105060202"
12|"December"|"None"||"None"|||||||||||"10021972"|"105060203"
2|"February"|"None"||"None"|||||||||||"10021972"|"105060204"
1|"January"|"None"||"None"|||||||||||"10021972"|"105060205"
7|"July"|"None"||"None"|||||||||||"10021972"|"105060206"
6|"June"|"None"||"None"|||||||||||"10021972"|"105060207"
3|"March"|"None"||"None"|||||||||||"10021972"|"105060208"
5|"May"|"None"||"None"|||||||||||"10021972"|"105060209"
11|"November"|"None"||"None"|||||||||||"10021972"|"105060210"
10|"October"|"None"||"None"|||||||||||"10021972"|"105060211"
9|"September"|"None"||"None"|||||||||||"10021972"|"105060212"
4|"April"|"None"||"None"|||||||||||"10021973"|"105060213"
8|"August"|"None"||"None"|||||||||||"10021973"|"105060214"
12|"December"|"None"||"None"|||||||||||"10021973"|"105060215"
2|"February"|"None"||"None"|||||||||||"10021973"|"105060216"
1|"January"|"None"||"None"|||||||||||"10021973"|"105060217"
7|"July"|"None"||"None"|||||||||||"10021973"|"105060218"
6|"June"|"None"||"None"|||||||||||"10021973"|"105060219"
3|"March"|"None"||"None"|||||||||||"10021973"|"105060220"
5|"May"|"None"||"None"|||||||||||"10021973"|"105060221"
11|"November"|"None"||"None"|||||||||||"10021973"|"105060222"
10|"October"|"None"||"None"|||||||||||"10021973"|"105060223"
9|"September"|"None"||"None"|||||||||||"10021973"|"105060224"
