# Supplementary material for: Hydrologic-Process-Based Soil Texture Classifications for Improved Visualization of Landscape Function
Source: PLoS One. 2015 Jun 29;10(6):e0131299. doi: 10.1371/journal.pone.0131299 (PMC4488316; doi:10.1371/journal.pone.0131299)
Supplement: S1 Data — Spatial, tabular and soil database files for the Oklahoma region that was used for creating the soil maps downloaded from the NRCS Web Soil Survey. (ZIP) [file pone.0131299.s001.zip › wss_aoi_2014-09-16_15-16-25/tabular/comp.txt]

|63||"Apperson"|"Series"|"Yes"|"MAAT>60"||1|2|3|15|84|152|"Very high"|3|"38"|"7"|"Class 1"||||"No"|"Somewhat poorly drained"|244|305|366|360|135|0|"hillslopes on hills on uplands"||0.16||14|16|18|914|1016|1118||||190|205|220|"2"|"e"||||||"10"||2000|2800|4500|" "||||||||||||||"None"|0|0|0|0|0|0|"C"|"Low"|"High"|"Fine, smectitic, thermic Aquic Hapluderts"|"Vertisols"|"Uderts"|"Hapluderts"|"Aquic Hapluderts"|"fine"|"not used"|"not used"|"not used"|"thermic"|"Aquic"|"thermic"|"eighth edition"|||||||"N/A"|"N/A"|||||"623396"|"10021720"
|2||"Shidler"|"Series"|"No "|||1|2|3|15|84|152|"Very high"|1|"38"|"7"|"Class 1"||||"No"|"Well drained"|229|343|457|360|135|0|"hillslopes on hills on uplands"||0.09||14.4|16|16.7|864|915|965||||190|205|220|"7"|"s"||||||"10"||500|1500|2500|" "||||||||||||||"None"|0|0|0|0|0|0|"D"|"Low"|"Moderate"|"Loamy, mixed, active, thermic Lithic Haplustolls"|"Mollisols"|"Ustolls"|"Haplustolls"|"Lithic Haplustolls"|"loamy"|"not used"|"active"|"not used"|"thermic"|"Udic"|"thermic"|"eighth edition"|||||||"N/A"|"N/A"|||||"623396"|"10021721"
|10||"Wolco"|"Series"|"No "|||1|2|3|15|84|152|"Very high"|3|"38"|"7"|"Class 1"||||"No"|"Moderately well drained"|305|336|366|360|135|0|"hillslopes on hills on uplands"||0.09||14|15|16|813|889|965||||200|205|210|"2"|"e"||||||"3"||3500|5250|7000|" "||||||||||||||"None"|0|0|0|0|0|0|"C"|"Moderate"|"High"|"Fine, mixed, active, thermic Pachic Argiustolls"|"Mollisols"|"Ustolls"|"Argiustolls"|"Pachic Argiustolls"|"fine"|"not used"|"active"|"not used"|"thermic"|"Udic"|"thermic"|"eighth edition"|||||||"N/A"|"N/A"|||||"623396"|"10021722"
|10||"Okemah"|"Series"|"No "|||1|2|3|15|99|182|"Very high"|5|"48"|"6"|"Class 1"||||"No"|"Somewhat poorly drained"|152|229|305|360|135|0|"paleoterraces on uplands"||0.09||14|16|18|940|1054|1168||||190|205|220|"2"|"e"||||||"10"||3500|5250|7000|" "||||||||||||||"None"|0|0|0|0|0|0|"C"|"Moderate"|"High"|"Fine, mixed, active, thermic Aquic Paleudolls"|"Mollisols"|"Udolls"|"Paleudolls"|"Aquic Paleudolls"|"fine"|"not used"|"active"|"not used"|"thermic"|"Aquic"|"thermic"|"eighth edition"|||||||"N/A"|"N/A"|||||"623396"|"10021723"
|15||"Westsum"|"Series"|"No "|||1|2|3|15|84|152|"High"|5|"38"|"7"|"Class 1"||||"No"|"Well drained"|213|335|457|360|135|0|"hillslopes on hills on uplands"||0.09||14|16|17|660|813|965||||200|215|230|"2"|"e"||||||"4cc"||2838|3901|4964|" "||||||||||||||"None"|0|0|0|0|0|0|"D"|"Low"|"High"|"Fine, mixed, active, thermic Udertic Argiustolls"|"Mollisols"|"Ustolls"|"Argiustolls"|"Udertic Argiustolls"|"fine"|"not used"|"active"|"not used"|"thermic"|"Udic"|"thermic"|"ninth edition"|||||||"N/A"|"N/A"|||||"623396"|"10021724"
|50||"Apperson"|"Series"|"Yes"|"MAAT>60"||0|2|3|15|84|152|"Very high"|3|"38"|"7"|"Class 1"||||"No"|"Somewhat poorly drained"|244|305|366|360|135|0|"hillslopes on hills on uplands"||0.16||14|16|18|914|1016|1118||||190|205|220|"3"|"e"||||||"10"||2000|2800|4500|" "||||||||||||||"None"|0|0|0|0|0|0|"C"|"Low"|"High"|"Fine, smectitic, thermic Aquic Hapluderts"|"Vertisols"|"Uderts"|"Hapluderts"|"Aquic Hapluderts"|"fine"|"not used"|"not used"|"not used"|"thermic"|"Aquic"|"thermic"|"eighth edition"|||||||"N/A"|"N/A"|||||"623397"|"10021725"
|40||"Doolin"|"Variant"|"Yes"|||0|2|3|15|84|152|"Very high"|2|"48"|"6"|"Class 1"||||"No"|"Moderately well drained"|305|351|396|360|135|0|"hillslopes on hills on uplands"||0.09||14.4|16|17.8|660|838|1016||||200|215|230|"4"|"s"||||||"9n"||2838|3901|4964|" "||||||||||||||"None"|0|0|0|0|0|0|"D"|"Moderate"|"High"|"Fine, smectitic, thermic Typic Natrustolls"|"Mollisols"|"Ustolls"|"Natrustolls"|"Typic Natrustolls"|"fine"|"not used"|"not used"|"not used"|"thermic"|"Typic"|"thermic"|"eighth edition"|||||||"N/A"|"N/A"|||||"623397"|"10021726"
|5||"Shidler"|"Series"|"No "|||1|2|3|15|84|152|"Very high"|1|"38"|"7"|"Class 1"||||"No"|"Well drained"|229|343|457|360|135|0|"hillslopes on hills on uplands"||0.09||14.4|16|16.7|864|915|965||||190|205|220|"7"|"s"||||||"10"||500|1500|2500|" "||||||||||||||"None"|0|0|0|0|0|0|"D"|"Low"|"Moderate"|"Loamy, mixed, active, thermic Lithic Haplustolls"|"Mollisols"|"Ustolls"|"Haplustolls"|"Lithic Haplustolls"|"loamy"|"not used"|"active"|"not used"|"thermic"|"Udic"|"thermic"|"eighth edition"|||||||"N/A"|"N/A"|||||"623397"|"10021727"
|5||"Wolco"|"Series"|"No "|||1|2|3|15|84|152|"Very high"|3|"38"|"7"|"Class 1"||||"No"|"Moderately well drained"|305|336|366|360|135|0|"hillslopes on hills on uplands"||0.09||14|15|16|813|889|965||||200|205|210|"2"|"e"||||||"3"||3500|5250|7000|" "||||||||||||||"None"|0|0|0|0|0|0|"C"|"Moderate"|"High"|"Fine, mixed, active, thermic Pachic Argiustolls"|"Mollisols"|"Ustolls"|"Argiustolls"|"Pachic Argiustolls"|"fine"|"not used"|"active"|"not used"|"thermic"|"Udic"|"thermic"|"eighth edition"|||||||"N/A"|"N/A"|||||"623397"|"10021728"
|80||"Barnsdall"|"Series"|"Yes"|||0|0.5|1|15|99|182|"Negligible"|5|"48"|"6"|"Class 1"||||"No"|"Well drained"|213|290|366|360|135|0|"flood plains on valleys"||0.23||14|16|17|787|876|965||||200|205|210|"1"|||||||"3"||6000|8000|10000|" "||||||||||||||"None"|0|0|0|0|0|0|"B"|"Moderate"|"Moderate"|"Fine-silty, mixed, active, thermic Ultic Hapludalfs"|"Alfisols"|"Udalfs"|"Hapludalfs"|"Ultic Hapludalfs"|"fine-silty"|"not used"|"active"|"not used"|"thermic"|"Typic"|"thermic"|"eighth edition"|||||||"N/A"|"N/A"|||||"623398"|"10021729"
|15||"Mason"|"Series"|"No "|||0|0.5|1|15|99|182|"Low"|5|"56"|"5"|"Class 1"||||"No"|"Moderately well drained"|152|229|305|360|135|0|"flood plains on valleys"||0.09||14|16|17|914|1003|1092||||190|205|220|"1"|||||||"4c"||6000|8000|10000|" "||||||||||||||"None"|0|0|0|0|0|0|"B"|"Moderate"|"Moderate"|"Fine-silty, mixed, active, thermic Pachic Argiudolls"|"Mollisols"|"Udolls"|"Argiudolls"|"Pachic Argiudolls"|"fine-silty"|"not used"|"active"|"not used"|"thermic"|"Typic"|"thermic"|"eighth edition"|||||||"N/A"|"N/A"|||||"623398"|"10021730"
|5||"Verdigris"|"Series"|"No "|||0|0.5|1|15|99|182|"Negligible"|5|"48"|"6"|"Class 1"||||"No"|"Well drained"|152|229|305|360|135|0|"flood plains on valleys"||0.09||14|16|18|965|1080|1194||||190|210|230|"1"|||||||"3"||6000|8000|10000|" "||||||||||||||"Low"|0|0|0|0|0|0|"B"|"Low"|"Low"|"Fine-silty, mixed, superactive, thermic Cumulic Hapludolls"|"Mollisols"|"Udolls"|"Hapludolls"|"Cumulic Hapludolls"|"fine-silty"|"not used"|"superactive"|"not used"|"thermic"|"Typic"|"thermic"|"eighth edition"|||||||"N/A"|"N/A"|||||"623398"|"10021731"
|75||"Coyle"|"Series"|"Yes"|||1|2|3|15|84|152|"High"|3|"48"|"6"|"Class 1"||||"No"|"Well drained"|213|335|457|360|135|0|"hillslopes on hills on uplands"||0.09||14.4|16|17.8|660|813|1016||||190|210|230|"3"|"e"||||||"6d"||2500|4747|6000|" "||||||||||||||"None"|0|0|0|0|0|0|"B"|"Low"|"Moderate"|"Fine-loamy, siliceous, active, thermic Udic Argiustolls"|"Mollisols"|"Ustolls"|"Argiustolls"|"Udic Argiustolls"|"fine-loamy"|"not used"|"active"|"not used"|"thermic"|"Udic"|"thermic"|"eighth edition"|||||||"N/A"|"N/A"|||||"623399"|"10021732"
|10||"Zaneis"|"Series"|"No "|||1|2|3|15|84|152|"Low"|4|"56"|"5"|"Class 1"||||"No"|"Well drained"|213|305|396|360|135|0|"hillslopes on hills on uplands"||0.09||13.9|16|17|762|910|1016||||200|210|220|"2"|"e"||||||"4c"||2500|4747|6000|" "||||||||||||||"None"|0|0|0|0|0|0|"B"|"Low"|"Moderate"|"Fine-loamy, siliceous, active, thermic Udic Argiustolls"|"Mollisols"|"Ustolls"|"Argiustolls"|"Udic Argiustolls"|"fine-loamy"|"not used"|"active"|"not used"|"thermic"|"Udic"|"thermic"|"ninth edition"|||||||"N/A"|"N/A"|||||"623399"|"10021733"
|10||"Lucien"|"Series"|"No "|||1|2|3|15|84|152|"Very high"|2|"86"|"3"|"Class 1"||||"No"|"Well drained"|213|305|396|360|135|0|"hillslopes on hills on uplands"||0.09||13.9|16|17|762|910|1016||||200|210|220|"4"|"s"||||||"10"||2500|3200|4250|" "||||||||||||||"None"|0|0|0|0|0|0|"C"|"Low"|"Low"|"Loamy, mixed, superactive, thermic, shallow Udic Haplustolls"|"Mollisols"|"Ustolls"|"Haplustolls"|"Udic Haplustolls"|"loamy"|"not used"|"superactive"|"not used"|"thermic"|"Udic"|"thermic"|"eighth edition"|||||||"N/A"|"N/A"|||||"623399"|"10021734"
|5||"Agra"|"Series"|"No "|||1|2|3|15|84|152|"Very high"|5|"56"|"5"|"Class 1"||||"No"|"Moderately well drained"|213|335|457|360|135|0|"hillslopes on hills on uplands"||0.09||14|16|17|660|813|965||||200|215|230|"2"|"e"||||||"10"||2838|3901|4964|" "||||||||||||||"None"|0|0|0|0|0|0|"D"|"Low"|"High"|"Fine, mixed, superactive, thermic Udertic Paleustolls"|"Mollisols"|"Ustolls"|"Paleustolls"|"Udertic Paleustolls"|"fine"|"not used"|"superactive"|"not used"|"thermic"|"Udic"|"thermic"|"eighth edition"|||||||"N/A"|"N/A"|||||"623399"|"10021735"
|48||"Catoosa"|"Series"|"Yes"|"MAAT>60"||1|2|3|15|84|152|"High"|2|"48"|"6"|"Class 1"||||"No"|"Well drained"|152|229|305|360|135|0|"hillslopes on hills on uplands"||0.09||14|16|17|940|1042|1143||||200|210|220|"3"|"e"||||||"6d"||3500|5250|7000|" "||||||||||||||"None"|0|0|0|0|0|0|"B"|"Moderate"|"Moderate"|"Fine-silty, mixed, superactive, thermic Typic Argiudolls"|"Mollisols"|"Udolls"|"Argiudolls"|"Typic Argiudolls"|"fine-silty"|"not used"|"superactive"|"not used"|"thermic"|"Typic"|"thermic"|"eighth edition"|||||||"N/A"|"N/A"|||||"623401"|"10021739"
|40||"Shidler"|"Series"|"Yes"|||1|2|3|15|84|152|"Very high"|1|"38"|"7"|"Class 1"||||"No"|"Well drained"|229|343|457|360|135|0|"hillslopes on hills on uplands"||0.09||14.4|16|16.7|864|915|965||||190|205|220|"7"|"s"||||||"10"||500|1500|2500|" "||||||||||||||"None"|0|0|0|0|0|0|"D"|"Low"|"Moderate"|"Loamy, mixed, active, thermic Lithic Haplustolls"|"Mollisols"|"Ustolls"|"Haplustolls"|"Lithic Haplustolls"|"loamy"|"not used"|"active"|"not used"|"thermic"|"Udic"|"thermic"|"eighth edition"|||||||"N/A"|"N/A"|||||"623401"|"10021740"
|10||"Lula"|"Series"|"Yes"|||1|2|3|15|84|152|"Low"|3|"48"|"6"|"Class 1"||||"No"|"Well drained"|152|229|305|360|135|0|"hillslopes on hills on uplands"||0.09||14|16|17|940|1016|1092||||200|210|220|"2"|"e"||||||"3"||3500|5250|7000|" "||||||||||||||"None"|0|0|0|0|0|0|"B"|"Moderate"|"Moderate"|"Fine-silty, mixed, active, thermic Typic Argiudolls"|"Mollisols"|"Udolls"|"Argiudolls"|"Typic Argiudolls"|"fine-silty"|"not used"|"active"|"not used"|"thermic"|"Typic"|"thermic"|"eighth edition"|||||||"N/A"|"N/A"|||||"623401"|"10021741"
|2||"Rock outcrop"|"Miscellaneous area"|"No "|||1|2|5|7|33|61|"Very high"||"0"|"8"|||||"No"||213|305|396|360|135|0|"drainageways on uplands"||||13.9|16|17|762|910|1016||||200|210|220|"8"|"s"||||||"Not applicable"|||||" "||||||||||||||"None"|0|0|0|0|0|0|"D"||||||||||||||||||||||"N/A"|"N/A"|||||"623401"|"10021742"
|85||"Bethany"|"Series"|"Yes"|"MAAT>60"||3|4|5|15|68|122|"Medium"|5|"56"|"5"|"Class 1"||||"No"|"Well drained"|290|336|381|360|135|0|"plains on paleoterraces on uplands"||0.09||13.9|16|17.8|660|813|965||||190|210|220|"3"|"e"||||||"4c"||2500|4747|6000|" "||||||||||||||"None"|0|0|0|0|0|0|"C"|"Low"|"High"|"Fine, mixed, superactive, thermic Pachic Paleustolls"|"Mollisols"|"Ustolls"|"Paleustolls"|"Pachic Paleustolls"|"fine"|"not used"|"superactive"|"not used"|"thermic"|"Udic"|"thermic"|"eighth edition"|||||||"N/A"|"N/A"|||||"623406"|"10021754"
|10||"Norge"|"Series"|"No "|||3|4|5|15|68|122|"Medium"|5|"48"|"6"|"Class 1"||||"No"|"Well drained"|274|335|396|360|135|0|"paleoterraces on uplands"||0.09||14|16|18|660|838|1016||||200|215|230|"3"|"e"||||||"4c"||2500|4747|6000|" "||||||||||||||"None"|0|0|0|0|0|0|"B"|"Low"|"Moderate"|"Fine-silty, mixed, active, thermic Udic Paleustolls"|"Mollisols"|"Ustolls"|"Paleustolls"|"Udic Paleustolls"|"fine-silty"|"not used"|"active"|"not used"|"thermic"|"Udic"|"thermic"|"eighth edition"|||||||"N/A"|"N/A"|||||"623406"|"10021755"
|2||"Lucien"|"Series"|"No "|||3|4|5|15|68|122|"Very high"|2|"56"|"5"|"Class 1"||||"No"|"Well drained"|213|305|396|360|135|0|"hillslopes on hills on uplands"||0.09||13.9|16|17|762|910|1016||||200|210|220|"4"|"s"||||||"10"||2500|3200|4250|" "||||||||||||||"None"|0|0|0|0|0|0|"C"|"Low"|"Low"|"Loamy, mixed, superactive, thermic, shallow Udic Haplustolls"|"Mollisols"|"Ustolls"|"Haplustolls"|"Udic Haplustolls"|"loamy"|"not used"|"superactive"|"not used"|"thermic"|"Udic"|"thermic"|"eighth edition"|||||||"N/A"|"N/A"|||||"623406"|"10021756"
|3||"Grainola"|"Series"|"No "|"MAAT>60"||3|4|5|15|68|122|"High"|3|"38"|"7"|"Class 1"||||"No"|"Well drained"|213|305|396|360|135|0|"hillslopes on hills on uplands"||0.23||14.4|16|17.8|660|910|1016||||200|210|220|"3"|"e"||||||"6d"||2838|3901|4964|" "||||||||||||||"None"|0|0|0|0|0|0|"D"|"Low"|"High"|"Fine, mixed, active, thermic Udertic Haplustalfs"|"Alfisols"|"Ustalfs"|"Haplustalfs"|"Udertic Haplustalfs"|"fine"|"not used"|"active"|"not used"|"thermic"|"Udic"|"thermic"|"ninth edition"|||||||"N/A"|"N/A"|||||"623406"|"10021757"
|60||"Lucien"|"Series"|"Yes"|||3|6|8|15|53|91|"Very high"|2|"56"|"5"|"Class 1"||||"No"|"Well drained"|213|335|457|360|135|0|"hillslopes on hills on uplands"||0.09||14|16|17|660|813|965||||200|215|230|"4"|"e"||||||"10"||2500|3200|4250|" "||||||||||||||"None"|0|0|0|0|0|0|"C"|"Low"|"Low"|"Loamy, mixed, superactive, thermic, shallow Udic Haplustolls"|"Mollisols"|"Ustolls"|"Haplustolls"|"Udic Haplustolls"|"loamy"|"not used"|"superactive"|"not used"|"thermic"|"Udic"|"thermic"|"eighth edition"|||||||"N/A"|"N/A"|||||"623408"|"10021761"
|20||"Coyle"|"Series"|"Yes"|||3|6|8|15|53|91|"High"|3|"48"|"6"|"Class 1"||||"No"|"Well drained"|213|335|457|360|135|0|"hillslopes on hills on uplands"||0.09||14.4|16|17.8|660|813|1016||||190|210|230|"4"|"e"||||||"6d"||2500|4747|6000|" "||||||||||||||"None"|0|0|0|0|0|0|"B"|"Low"|"Moderate"|"Fine-loamy, siliceous, active, thermic Udic Argiustolls"|"Mollisols"|"Ustolls"|"Argiustolls"|"Udic Argiustolls"|"fine-loamy"|"not used"|"active"|"not used"|"thermic"|"Udic"|"thermic"|"eighth edition"|||||||"N/A"|"N/A"|||||"623408"|"10021762"
|5||"Dennis"|"Series"|"No "|||3|5|8|15|68|122|"Very high"|5|"56"|"5"|"Class 1"||||"No"|"Somewhat poorly drained"|152|259|366|360|135|0|"hillslopes on hills on uplands"||0.09||13.9|16|16.7|940|1054|1168||||190|205|220|"4"|"e"||||||"4ca"||3500|5250|7000|" "||||||||||||||"None"|0|0|0|0|0|0|"C"|"Moderate"|"High"|"Fine, mixed, active, thermic Aquic Argiudolls"|"Mollisols"|"Udolls"|"Argiudolls"|"Aquic Argiudolls"|"fine"|"not used"|"active"|"not used"|"thermic"|"Aquic"|"thermic"|"eighth edition"|||||||"N/A"|"N/A"|||||"623408"|"10021763"
|5||"Prue"|"Series"|"No "|||3|6|8|15|53|91|"Medium"|4|"48"|"6"|"Class 1"||||"No"|"Somewhat poorly drained"|213|305|396|360|135|0|"-- Error in Exists On --"||0.23||13.9|16|17|762|910|1016||||200|210|220|"4"|"e"||||||"4"||3500|5250|7000|" "||||||||||||||"None"|0|0|0|0|0|0|"B"|"Moderate"|"High"|"Fine-loamy, siliceous, active, thermic Mollic Paleudalfs"|"Alfisols"|"Udalfs"|"Paleudalfs"|"Mollic Paleudalfs"|"fine-loamy"|"not used"|"active"|"not used"|"thermic"|"Typic"|"thermic"|"eighth edition"|||||||"N/A"|"N/A"|||||"623408"|"10021764"
|5||"Steedman"|"Series"|"No "|||3|6|8|15|68|122|"Very high"|3|"48"|"6"|"Class 1"||||"No"|"Moderately well drained"|305|381|457|360|135|0|"hillslopes on hills on uplands"||0.23||13.9|16|20|889|965|1016||||200|210|220|"4"|"e"||||||"10"||2500|4747|6000|" "||||||||||||||"None"|0|0|0|0|0|0|"D"|"Moderate"|"High"|"Fine, smectitic, thermic Udertic Haplustalfs"|"Alfisols"|"Ustalfs"|"Haplustalfs"|"Udertic Haplustalfs"|"fine"|"not used"|"not used"|"not used"|"thermic"|"Udic"|"thermic"||||||||"N/A"|"N/A"|||||"623408"|"10021765"
|5||"Rock outcrop"|"Miscellaneous area"|"No "|||3|5|8||||"Very high"||||||||"No"||213|305|396|360|135|0|"drainageways on uplands"||||13.9|16|17|762|910|1016||||200|210|220|"8"|"s"||||||"Not applicable"|||||" "||||||||||||||"None"|0|0|0|0|0|0|"D"||||||||||||||||||||||"N/A"|"N/A"|||||"623408"|"10021766"
|3||"Mulhall"|"Series"|"No "|||1|2|3|48|54|60|"Low"|5|"48"|"6"|"Class 1"|"Grass/herbaceous cover"|"Tame pastureland"||"No"|"Well drained"|220|254|289|360|135|0|"hillslopes on hills"|0.09|0.16|0.23|14|15|16|660|864|965||||200|210|230|"3"|"e"||"3"|"e"|||"3"||2500|4747|6000|" "||||||||||||||"None"|0|0|0|0|0|0|"B"|"Low"|"Moderate"|"Fine-loamy, siliceous, active, thermic Udic Paleustolls"|"Mollisols"|"Ustolls"|"Paleustolls"|"Udic Paleustolls"|"fine-loamy"|"not used"|"active"|"not used"|"thermic"|"Udic"|"thermic"|"eleventh edition"|||||||"N/A"|"N/A"|||||"623410"|"10022003"
|3||"Coyle"|"Series"|"No "|||1|2|3|15|68|122|"High"|3|"48"|"6"|"Class 1"|"Grass/herbaceous cover"|"Tame pastureland"||"No"|"Well drained"|220|254|289|360|135|0|"hillslopes on hills"|0.16|0.16|0.23|14|15|16|660|864|965||||200|210|230|"3"|"e"||"3"|"e"|||"6d"||2500|4747|6000|" "||||||||||||||"None"|0|0|0|0|0|0|"C"|"Low"|"Low"|"Fine-loamy, siliceous, active, thermic Udic Argiustolls"|"Mollisols"|"Ustolls"|"Argiustolls"|"Udic Argiustolls"|"fine-loamy"|"not used"|"active"|"not used"|"thermic"|"Udic"|"thermic"|"eleventh edition"|||||||"N/A"|"N/A"|||||"623410"|"10022002"
|85||"Agra"|"Series"|"Yes"|||1|2|3|60|91|91|"Very high"|5|"56"|"5"|"Class 1"|"Grass/herbaceous cover"|"Tame pastureland"||"No"|"Moderately well drained"|220|254|289|360|135|0|"hillslopes on hills"|0.16|0.23|0.3|14|15|16|660|864|965||||200|210|230|"2"|"e"||||||"1"||2838|3901|4964|" "||||||||||||||"None"|0|0|0|0|0|0|"C"|"Low"|"High"|"Fine, mixed, superactive, thermic Udertic Paleustolls"|"Mollisols"|"Ustolls"|"Paleustolls"|"Udertic Paleustolls"|"fine"|"not used"|"superactive"|"not used"|"thermic"|"Udic"|"thermic"|"eleventh edition"|||||||"N/A"|"N/A"|||||"623410"|"10021999"
|4||"Seminole"|"Series"|"No "|||1|2|3|15|84|152|"Very high"|3|"56"|"5"|"Class 1"|"Grass/herbaceous cover"|"Tame pastureland"||"No"|"Moderately well drained"|220|254|289|360|135|0|"hillslopes on hills on uplands"|0.06|0.09|0.16|14|15|16|660|864|965||||200|210|230|"4"|"s"||||||"2"||2500|4747|6000|" "||||||||||||||"None"|0|0|0|0|0|0|"C/D"|"Moderate"|"High"|"Fine, mixed, superactive, thermic Typic Natrustolls"|"Mollisols"|"Ustolls"|"Natrustolls"|"Typic Natrustolls"|"fine"|"not used"|"superactive"|"not used"|"thermic"|"Typic"|"thermic"|"eleventh edition"|||||||"N/A"|"N/A"|||||"623410"|"10022000"
|5||"Steedman"|"Series"|"No "|||1|2|3|15|84|152|"Very high"|3|"48"|"6"|"Class 1"|"Grass/herbaceous cover"|"Tame pastureland"||"No"|"Moderately well drained"|220|254|289|360|135|0|"hillslopes on hills on uplands"|0.16|0.23|0.3|14|15|16|660|864|965||||200|210|230|"3"|"s"||||||||2500|4747|6000|" "||||||||||||||"None"|0|0|0|0|0|0|"D"|"Moderate"|"High"|"Fine, smectitic, thermic Udertic Haplustalfs"|"Alfisols"|"Ustalfs"|"Haplustalfs"|"Udertic Haplustalfs"|"fine"|"not used"|"not used"|"not used"|"thermic"|"Udic"|"thermic"|"eleventh edition"|||||||"N/A"|"N/A"|||||"623410"|"10022001"
|80||"Agra"|"Series"|"Yes"|||3|4|5|15|68|122|"High"|5|"56"|"5"|"Class 1"||||"No"|"Moderately well drained"|213|335|457|360|135|0|"hillslopes on hills on uplands"||0.09||14|16|17|660|813|965||||200|215|230|"3"|"e"||||||"10"||2838|3901|4964|" "||||||||||||||"None"|0|0|0|0|0|0|"D"|"Low"|"High"|"Fine, mixed, superactive, thermic Udertic Paleustolls"|"Mollisols"|"Ustolls"|"Paleustolls"|"Udertic Paleustolls"|"fine"|"not used"|"superactive"|"not used"|"thermic"|"Udic"|"thermic"|"eighth edition"|||||||"N/A"|"N/A"|||||"623411"|"10021767"
|10||"Coyle"|"Series"|"No "|||3|4|5|15|68|122|"High"|3|"48"|"6"|"Class 1"||||"No"|"Well drained"|213|335|457|360|135|0|"hillslopes on hills on uplands"||0.09||14.4|16|17.8|660|813|1016||||190|210|230|"3"|"e"||||||"6d"||2500|4747|6000|" "||||||||||||||"None"|0|0|0|0|0|0|"B"|"Low"|"Moderate"|"Fine-loamy, siliceous, active, thermic Udic Argiustolls"|"Mollisols"|"Ustolls"|"Argiustolls"|"Udic Argiustolls"|"fine-loamy"|"not used"|"active"|"not used"|"thermic"|"Udic"|"thermic"|"eighth edition"|||||||"N/A"|"N/A"|||||"623411"|"10021768"
|10||"Steedman"|"Series"|"No "|||3|4|5|15|68|122|"Very high"|3|"48"|"6"|"Class 1"||||"No"|"Moderately well drained"|305|381|457|360|135|0|"hillslopes on hills on uplands"||0.23||13.9|16|20|889|965|1016||||200|210|220|"3"|"e"||||||"10"||2500|4747|6000|" "||||||||||||||"None"|0|0|0|0|0|0|"D"|"Moderate"|"High"|"Fine, smectitic, thermic Udertic Haplustalfs"|"Alfisols"|"Ustalfs"|"Haplustalfs"|"Udertic Haplustalfs"|"fine"|"not used"|"not used"|"not used"|"thermic"|"Udic"|"thermic"||||||||"N/A"|"N/A"|||||"623411"|"10021769"
|55||"Agra"|"Series"|"Yes"|||1|3|5|15|68|122|"Very high"|5|"56"|"5"|"Class 1"||||"No"|"Moderately well drained"|213|335|457|360|135|0|"hillslopes on hills on uplands"||0.09||14|16|17|660|813|965||||200|215|230|"3"|"e"||||||"10"||2838|3901|4964|" "||||||||||||||"None"|0|0|0|0|0|0|"D"|"Low"|"High"|"Fine, mixed, superactive, thermic Udertic Paleustolls"|"Mollisols"|"Ustolls"|"Paleustolls"|"Udertic Paleustolls"|"fine"|"not used"|"superactive"|"not used"|"thermic"|"Udic"|"thermic"|"eighth edition"|||||||"N/A"|"N/A"|||||"623412"|"10021770"
|30||"Pharoah"|"Series"|"Yes"|||1|2|3|15|84|152|"Very high"|5|"48"|"6"|"Class 1"||||"No"|"Somewhat poorly drained"|213|259|305|360|135|0|"paleoterraces on uplands"||0.09||14|16|17|889|1016|1143||||190|205|220|"4"|"w"||||||"10"||2000|2800|4500|" "||||||||||||||"None"|0|0|0|0|0|0|"D"|"High"|"High"|"Fine, mixed, superactive, thermic Vertic Argiaquolls"|"Mollisols"|"Aquolls"|"Argiaquolls"|"Vertic Argiaquolls"|"fine"|"not used"|"superactive"|"not used"|"thermic"|"Typic"|"thermic"|"eighth edition"|||||||"N/A"|"N/A"|||||"623412"|"10021771"
|10||"Coyle"|"Series"|"No "|||3|4|5|15|68|122|"High"|3|"48"|"6"|"Class 1"||||"No"|"Well drained"|213|335|457|360|135|0|"hillslopes on hills on uplands"||0.09||14.4|16|17.8|660|813|1016||||190|210|230|"3"|"e"||||||"6d"||2500|4747|6000|" "||||||||||||||"None"|0|0|0|0|0|0|"B"|"Low"|"Moderate"|"Fine-loamy, siliceous, active, thermic Udic Argiustolls"|"Mollisols"|"Ustolls"|"Argiustolls"|"Udic Argiustolls"|"fine-loamy"|"not used"|"active"|"not used"|"thermic"|"Udic"|"thermic"|"eighth edition"|||||||"N/A"|"N/A"|||||"623412"|"10021772"
|5||"Okemah"|"Series"|"No "|||1|2|3|15|99|182|"Very high"|5|"48"|"6"|"Class 1"||||"No"|"Somewhat poorly drained"|152|229|305|360|135|0|"paleoterraces on uplands"||0.09||14|16|18|940|1054|1168||||190|205|220|"2"|"e"||||||"10"||3500|5250|7000|" "||||||||||||||"None"|0|0|0|0|0|0|"C"|"Moderate"|"High"|"Fine, mixed, active, thermic Aquic Paleudolls"|"Mollisols"|"Udolls"|"Paleudolls"|"Aquic Paleudolls"|"fine"|"not used"|"active"|"not used"|"thermic"|"Aquic"|"thermic"|"eighth edition"|||||||"N/A"|"N/A"|||||"623412"|"10021773"
|60||"Agra"|"Series"|"Yes"|||1|3|5|15|68|122|"Very high"|5|"56"|"5"|"Class 1"||||"No"|"Moderately well drained"|213|335|457|360|135|0|"hillslopes on hills on uplands"||0.09||14|16|17|660|813|965||||200|215|230|"3"|"e"||||||"10"||2838|3901|4964|" "||||||||||||||"None"|0|0|0|0|0|0|"D"|"Low"|"High"|"Fine, mixed, superactive, thermic Udertic Paleustolls"|"Mollisols"|"Ustolls"|"Paleustolls"|"Udertic Paleustolls"|"fine"|"not used"|"superactive"|"not used"|"thermic"|"Udic"|"thermic"|"eighth edition"|||||||"N/A"|"N/A"|||||"623413"|"10021774"
|30||"Ashport"|"Series"|"Yes"|||0|0.5|1|15|99|182|"Negligible"|5|"48"|"6"|"Class 1"||||"No"|"Well drained"|213|335|457|360|135|0|"flood plains on valleys"||0.09||14|16|18.3|660|813|1016||||200|215|230|"5"|"w"||||||"1"||4500|6100|8500|" "||||||||||||||"None"|0|0|0|0|0|0|"B"|"Low"|"Moderate"|"Fine-silty, mixed, superactive, thermic Fluventic Haplustolls"|"Mollisols"|"Ustolls"|"Haplustolls"|"Fluventic Haplustolls"|"fine-silty"|"not used"|"superactive"|"not used"|"thermic"|"Udic"|"thermic"|"eighth edition"|||||||"N/A"|"N/A"|||||"623413"|"10021775"
|5||"Coyle"|"Series"|"No "|||3|4|5|15|68|122|"High"|3|"48"|"6"|"Class 1"||||"No"|"Well drained"|213|335|457|360|135|0|"hillslopes on hills on uplands"||0.09||14.4|16|17.8|660|813|1016||||190|210|230|"3"|"e"||||||"6d"||2500|4747|6000|" "||||||||||||||"None"|0|0|0|0|0|0|"B"|"Low"|"Moderate"|"Fine-loamy, siliceous, active, thermic Udic Argiustolls"|"Mollisols"|"Ustolls"|"Argiustolls"|"Udic Argiustolls"|"fine-loamy"|"not used"|"active"|"not used"|"thermic"|"Udic"|"thermic"|"eighth edition"|||||||"N/A"|"N/A"|||||"623413"|"10021776"
|5||"Steedman"|"Series"|"No "|||3|4|5|15|68|122|"Very high"|3|"48"|"6"|"Class 1"||||"No"|"Moderately well drained"|305|381|457|360|135|0|"hillslopes on hills on uplands"||0.23||13.9|16|20|889|965|1016||||200|210|220|"3"|"e"||||||"10"||2500|4747|6000|" "||||||||||||||"None"|0|0|0|0|0|0|"D"|"Moderate"|"High"|"Fine, smectitic, thermic Udertic Haplustalfs"|"Alfisols"|"Ustalfs"|"Haplustalfs"|"Udertic Haplustalfs"|"fine"|"not used"|"not used"|"not used"|"thermic"|"Udic"|"thermic"||||||||"N/A"|"N/A"|||||"623413"|"10021777"
|45||"Foraker"|"Series"|"Yes"|||12|19|25|7|33|61|"Very high"|3|"38"|"7"|"Class 1"||||"No"|"Moderately well drained"|213|290|366|360|135|0|"hillslopes on hills on uplands"||0.09||14.4|16|17.2|787|915|965||||200|210|220|"7"|"e"||||||"10"||2000|3250|4500|" "||||||||||||||"None"|0|0|0|0|0|0|"D"|"Low"|"High"|"Fine, smectitic, thermic Udertic Argiustolls"|"Mollisols"|"Ustolls"|"Argiustolls"|"Udertic Argiustolls"|"fine"|"not used"|"not used"|"not used"|"thermic"|"Udic"|"thermic"|"eighth edition"|||||||"N/A"|"N/A"|||||"623418"|"10021789"
|35||"Shidler"|"Series"|"Yes"|||12|19|25|7|33|61|"Very high"|1|"38"|"7"|"Class 1"||||"No"|"Well drained"|229|343|457|360|135|0|"hillslopes on hills on uplands"||0.09||14.4|16|16.7|864|915|965||||190|205|220|"7"|"e"||||||"10"||500|1500|2500|" "||||||||||||||"None"|0|0|0|0|0|0|"D"|"Low"|"Moderate"|"Loamy, mixed, active, thermic Lithic Haplustolls"|"Mollisols"|"Ustolls"|"Haplustolls"|"Lithic Haplustolls"|"loamy"|"not used"|"active"|"not used"|"thermic"|"Udic"|"thermic"|"eighth edition"|||||||"N/A"|"N/A"|||||"623418"|"10021790"
|5||"Grainola"|"Series"|"No "|||12|19|25|7|33|61|"Very high"|3|"38"|"7"|"Class 1"||||"No"|"Well drained"|244|351|457|360|135|0|"hillslopes on hills on uplands"||0.23||14.4|16|17.8|660|838|1016||||200|210|220|"7"|"e"||||||"6d"||2838|3901|4964|" "||||||||||||||"None"|0|0|0|0|0|0|"D"|"Low"|"High"|"Fine, mixed, active, thermic Udertic Haplustalfs"|"Alfisols"|"Ustalfs"|"Haplustalfs"|"Udertic Haplustalfs"|"fine"|"not used"|"active"|"not used"|"thermic"|"Udic"|"thermic"|"ninth edition"|||||||"N/A"|"N/A"|||||"623418"|"10021791"
|5||"Rock outcrop"|"Miscellaneous area"|"No "|||12|20|25||||"Very high"||||||||"No"||213|305|396|360|135|0|"drainageways on uplands"||||13.9|16|17|762|910|1016||||200|210|220|"8"|"s"||||||"Not applicable"|||||" "||||||||||||||"None"|0|0|0|0|0|0|"D"||||||||||||||||||||||"N/A"|"N/A"|||||"623418"|"10021792"
|5||"Coweta"|"Series"|"No "|||12|20|25|7|33|61|"Very high"|2|"48"|"6"|"Class 1"||||"No"|"Well drained"|213|274|335|360|135|0|"hillslopes on hills on uplands"||0.09||13.9|16.5|16.7|940|1000|1143||||200|210|220|"7"|"e"||||||"10"|||||" "||||||||||||||"None"|0|0|0|0|0|0|"C"|"Moderate"|"Low"|"Loamy, siliceous, superactive, thermic, shallow Typic Hapludolls"|"Mollisols"|"Udolls"|"Hapludolls"|"Typic Hapludolls"|"loamy"|"not used"|"superactive"|"not used"|"thermic"|"Typic"|"thermic"|"eighth edition"|||||||"N/A"|"N/A"|||||"623418"|"10021793"
|5||"Apperson"|"Series"|"No "|||3|4|5|15|68|122|"Very high"|3|"38"|"7"|"Class 1"||||"No"|"Somewhat poorly drained"|244|305|366|360|135|0|"hillslopes on hills on uplands"||0.16||14|16|18|914|1016|1118||||190|205|220|"3"|"e"||||||"4cc"||2000|2800|4500|" "||||||||||||||"None"|0|0|0|0|0|0|"C"|"Low"|"High"|"Fine, smectitic, thermic Aquic Hapluderts"|"Vertisols"|"Uderts"|"Hapluderts"|"Aquic Hapluderts"|"fine"|"not used"|"not used"|"not used"|"thermic"|"Aquic"|"thermic"|"eighth edition"|||||||"N/A"|"N/A"|||||"623418"|"10021794"
|55||"Grainola"|"Series"|"Yes"|||12|19|25|7|33|61|"Very high"|3|"38"|"7"|"Class 1"||||"No"|"Well drained"|244|351|457|360|135|0|"hillslopes on hills on uplands"||0.23||14.4|16|17.8|660|838|1016||||200|210|220|"7"|"e"||||||"6d"||2838|3901|4964|" "||||||||||||||"None"|0|0|0|0|0|0|"D"|"Low"|"High"|"Fine, mixed, active, thermic Udertic Haplustalfs"|"Alfisols"|"Ustalfs"|"Haplustalfs"|"Udertic Haplustalfs"|"fine"|"not used"|"active"|"not used"|"thermic"|"Udic"|"thermic"|"ninth edition"|||||||"N/A"|"N/A"|||||"623420"|"10021795"
|30||"Shidler"|"Series"|"Yes"|||12|19|25|7|33|61|"Very high"|1|"38"|"7"|"Class 1"||||"No"|"Well drained"|229|343|457|360|135|0|"hillslopes on hills on uplands"||0.09||14.4|16|16.7|864|915|965||||190|205|220|"7"|"e"||||||"10"||500|1500|2500|" "||||||||||||||"None"|0|0|0|0|0|0|"D"|"Low"|"Moderate"|"Loamy, mixed, active, thermic Lithic Haplustolls"|"Mollisols"|"Ustolls"|"Haplustolls"|"Lithic Haplustolls"|"loamy"|"not used"|"active"|"not used"|"thermic"|"Udic"|"thermic"|"eighth edition"|||||||"N/A"|"N/A"|||||"623420"|"10021796"
|5||"Rock outcrop"|"Miscellaneous area"|"No "|||12|20|25||||"Very high"||||||||"No"||213|305|396|360|135|0|"drainageways on uplands"||||13.9|16|17|762|910|1016||||200|210|220|"8"|"s"||||||"Not applicable"|||||" "||||||||||||||"None"|0|0|0|0|0|0|"D"||||||||||||||||||||||"N/A"|"N/A"|||||"623420"|"10021797"
|5||"Apperson"|"Series"|"No "|||3|4|5|15|68|122|"Very high"|3|"38"|"7"|"Class 1"||||"No"|"Somewhat poorly drained"|244|305|366|360|135|0|"hillslopes on hills on uplands"||0.16||14|16|18|914|1016|1118||||190|205|220|"3"|"e"||||||"4cc"||2000|2800|4500|" "||||||||||||||"None"|0|0|0|0|0|0|"C"|"Low"|"High"|"Fine, smectitic, thermic Aquic Hapluderts"|"Vertisols"|"Uderts"|"Hapluderts"|"Aquic Hapluderts"|"fine"|"not used"|"not used"|"not used"|"thermic"|"Aquic"|"thermic"|"eighth edition"|||||||"N/A"|"N/A"|||||"623420"|"10021798"
|5||"Foraker"|"Series"|"No "|||12|19|25|7|33|61|"Very high"|3|"38"|"7"|"Class 1"||||"No"|"Moderately well drained"|213|290|366|360|135|0|"hillslopes on hills on uplands"||0.09||14.4|16|17.2|787|915|965||||200|210|220|"7"|"e"||||||"10"||2000|3250|4500|" "||||||||||||||"None"|0|0|0|0|0|0|"D"|"Low"|"High"|"Fine, smectitic, thermic Udertic Argiustolls"|"Mollisols"|"Ustolls"|"Argiustolls"|"Udertic Argiustolls"|"fine"|"not used"|"not used"|"not used"|"thermic"|"Udic"|"thermic"|"eighth edition"|||||||"N/A"|"N/A"|||||"623420"|"10021799"
|80||"Lula"|"Series"|"Yes"|||1|2|3|15|84|152|"Low"|3|"48"|"6"|"Class 1"||||"No"|"Well drained"|152|229|305|360|135|0|"hillslopes on hills on uplands"||0.09||14|16|17|940|1016|1092||||200|210|220|"2"|"e"||||||"3"||3500|5250|7000|" "||||||||||||||"None"|0|0|0|0|0|0|"B"|"Moderate"|"Moderate"|"Fine-silty, mixed, active, thermic Typic Argiudolls"|"Mollisols"|"Udolls"|"Argiudolls"|"Typic Argiudolls"|"fine-silty"|"not used"|"active"|"not used"|"thermic"|"Typic"|"thermic"|"eighth edition"|||||||"N/A"|"N/A"|||||"623425"|"10021813"
|10||"Catoosa"|"Series"|"No "|"MAAT>60"||1|2|3|15|84|152|"High"|2|"48"|"6"|"Class 1"||||"No"|"Well drained"|152|229|305|360|135|0|"hillslopes on hills on uplands"||0.09||14|16|17|940|1042|1143||||200|210|220|"3"|"e"||||||"6d"||3500|5250|7000|" "||||||||||||||"None"|0|0|0|0|0|0|"B"|"Moderate"|"Moderate"|"Fine-silty, mixed, superactive, thermic Typic Argiudolls"|"Mollisols"|"Udolls"|"Argiudolls"|"Typic Argiudolls"|"fine-silty"|"not used"|"superactive"|"not used"|"thermic"|"Typic"|"thermic"|"eighth edition"|||||||"N/A"|"N/A"|||||"623425"|"10021814"
|5||"Apperson"|"Series"|"No "|"MAAT>60"||1|2|3|15|84|152|"Very high"|3|"38"|"7"|"Class 1"||||"No"|"Somewhat poorly drained"|244|305|366|360|135|0|"hillslopes on hills on uplands"||0.16||14|16|18|914|1016|1118||||190|205|220|"2"|"e"||||||"10"||2000|2800|4500|" "||||||||||||||"None"|0|0|0|0|0|0|"C"|"Low"|"High"|"Fine, smectitic, thermic Aquic Hapluderts"|"Vertisols"|"Uderts"|"Hapluderts"|"Aquic Hapluderts"|"fine"|"not used"|"not used"|"not used"|"thermic"|"Aquic"|"thermic"|"eighth edition"|||||||"N/A"|"N/A"|||||"623425"|"10021815"
|5||"Wolco"|"Series"|"No "|||1|2|3|15|84|152|"Very high"|3|"38"|"7"|"Class 1"||||"No"|"Moderately well drained"|305|336|366|360|135|0|"hillslopes on hills on uplands"||0.09||14|15|16|813|889|965||||200|205|210|"2"|"e"||||||"3"||3500|5250|7000|" "||||||||||||||"None"|0|0|0|0|0|0|"C"|"Moderate"|"High"|"Fine, mixed, active, thermic Pachic Argiustolls"|"Mollisols"|"Ustolls"|"Argiustolls"|"Pachic Argiustolls"|"fine"|"not used"|"active"|"not used"|"thermic"|"Udic"|"thermic"|"eighth edition"|||||||"N/A"|"N/A"|||||"623425"|"10021816"
|80||"Braman"|"Series"|"Yes"|||0|0.5|1|15|99|182|"Low"|5|"56"|"5"|"Class 1"||||"No"|"Well drained"|244|351|457|360|135|0|"flood plains on valleys"||0.09||13.9|15|16.1|762|813|914||||190|210|230|"1"|||||||"4c"||4500|6100|8500|" "||||||||||||||"None"|0|0|0|0|0|0|"B"|"Moderate"|"Moderate"|"Fine-silty, mixed, superactive, thermic Pachic Argiustolls"|"Mollisols"|"Ustolls"|"Argiustolls"|"Pachic Argiustolls"|"fine-silty"|"not used"|"superactive"|"not used"|"thermic"|"Udic"|"thermic"|"eighth edition"|||||||"N/A"|"N/A"|||||"623426"|"10021817"
|20||"Osage"|"Series"|"No "|||0|0.5|1|15|99|182|"Very high"|5|"86"|"4"|"Class 1"|||"Wooded under natural conditions"|"Yes"|"Poorly drained"|226|235|244|360|135|0|"flood plains on valleys"||0.16||13|15|16|940|1004|1067||||190|195|200|"5"|"w"||||||"10"||4500|6250|8750|" "||||||||||||||"None"|0|0|0|0|0|0|"D"|"Moderate"|"High"|"Fine, smectitic, thermic Typic Epiaquerts"|"Vertisols"|"Aquerts"|"Epiaquerts"|"Typic Epiaquerts"|"fine"|"not used"|"not used"|"not used"|"thermic"|"Typic"|"thermic"|"eighth edition"|||||||"N/A"|"N/A"|||||"623426"|"10021818"
|100||"Braman"|"Series"|"Yes"|||1|2|3|15|99|182|"Medium"|5|"56"|"5"|"Class 1"||||"No"|"Well drained"|244|351|457|360|135|0|"flood plains on valleys"||0.09||13.9|15|16.1|762|813|914||||190|210|230|"2"|"e"||||||"4c"||4500|6100|8500|" "||||||||||||||"None"|0|0|0|0|0|0|"B"|"Moderate"|"Moderate"|"Fine-silty, mixed, superactive, thermic Pachic Argiustolls"|"Mollisols"|"Ustolls"|"Argiustolls"|"Pachic Argiustolls"|"fine-silty"|"not used"|"superactive"|"not used"|"thermic"|"Udic"|"thermic"|"eighth edition"|||||||"N/A"|"N/A"|||||"623427"|"10021819"
|45||"Braman"|"Series"|"Yes"|||0|0.5|1|15|99|182|"Low"|5|"56"|"5"|"Class 1"||||"No"|"Well drained"|244|351|457|360|135|0|"flood plains on valleys"||0.09||13.9|15|16.1|762|813|914||||190|210|230|"1"|||||||"4c"||4500|6100|8500|" "||||||||||||||"None"|0|0|0|0|0|0|"B"|"Moderate"|"Moderate"|"Fine-silty, mixed, superactive, thermic Pachic Argiustolls"|"Mollisols"|"Ustolls"|"Argiustolls"|"Pachic Argiustolls"|"fine-silty"|"not used"|"superactive"|"not used"|"thermic"|"Udic"|"thermic"|"eighth edition"|||||||"N/A"|"N/A"|||||"623428"|"10021820"
|40||"Drummond"|"Series"|"Yes"|||0|0.5|1|15|99|182|"Very high"|2|"48"|"6"|"Class 1"||||"No"|"Somewhat poorly drained"|213|335|457|360|135|0|"flood plains on valleys"||0.23||15|16|18.3|610|813|1016||||200|215|230|"4"|"s"||||||"9w"||5000|6000|7000|" "||||||||||||||"None"|0|0|0|0|0|0|"D"|"High"|"High"|"Fine, mixed, superactive, thermic Mollic Natrustalfs"|"Alfisols"|"Ustalfs"|"Natrustalfs"|"Mollic Natrustalfs"|"fine"|"not used"|"superactive"|"not used"|"thermic"|"Typic"|"thermic"|"eighth edition"|||||||"N/A"|"N/A"|||||"623428"|"10021821"
|5||"Osage"|"Series"|"No "|||0|0.5|1|15|99|182|"Very high"|5|"86"|"4"|"Class 1"|||"Wooded under natural conditions"|"Yes"|"Poorly drained"|226|235|244|360|135|0|"flood plains on valleys"||0.16||13|15|16|940|1004|1067||||190|195|200|"5"|"w"||||||"10"||4500|6250|8750|" "||||||||||||||"None"|0|0|0|0|0|0|"D"|"Moderate"|"High"|"Fine, smectitic, thermic Typic Epiaquerts"|"Vertisols"|"Aquerts"|"Epiaquerts"|"Typic Epiaquerts"|"fine"|"not used"|"not used"|"not used"|"thermic"|"Typic"|"thermic"|"eighth edition"|||||||"N/A"|"N/A"|||||"623428"|"10021822"
|5||"Verdigris"|"Series"|"No "|||0|0.5|1|15|99|182|"Negligible"|5|"48"|"6"|"Class 1"||||"No"|"Well drained"|152|229|305|360|135|0|"flood plains on valleys"||0.09||14|16|18|965|1080|1194||||190|210|230|"1"|||||||"3"||6000|8000|10000|" "||||||||||||||"Low"|0|0|0|0|0|0|"B"|"Low"|"Low"|"Fine-silty, mixed, superactive, thermic Cumulic Hapludolls"|"Mollisols"|"Udolls"|"Hapludolls"|"Cumulic Hapludolls"|"fine-silty"|"not used"|"superactive"|"not used"|"thermic"|"Typic"|"thermic"|"eighth edition"|||||||"N/A"|"N/A"|||||"623428"|"10021823"
|5||"Wynona"|"Series"|"No "|||0|0.5|1|15|99|182|"Very high"|5|"38"|"7"|"Class 1"|||"Wooded under natural conditions"|"Yes"|"Somewhat poorly drained"|152|229|305|360|135|0|"flood plains on valleys"||0.09||14|15|16|914|991|1067||||190|205|220|"4"|"w"||||||"10"||6000|8000|10000|" "||||||||||||||"None"|0|0|0|0|0|0|"C"|"Moderate"|"High"|"Fine-silty, mixed, active, thermic Cumulic Epiaquolls"|"Mollisols"|"Aquolls"|"Epiaquolls"|"Cumulic Epiaquolls"|"fine-silty"|"not used"|"active"|"not used"|"thermic"|"Typic"|"thermic"|"eighth edition"|||||||"N/A"|"N/A"|||||"623428"|"10021824"
|70||"Norge"|"Series"|"Yes"|||1|2|3|15|84|152|"Medium"|5|"48"|"6"|"Class 1"||||"No"|"Well drained"|274|335|396|360|135|0|"paleoterraces on uplands"||0.09||14|16|18|660|838|1016||||200|215|230|"2"|"e"||||||"4c"||2500|4747|6000|" "||||||||||||||"None"|0|0|0|0|0|0|"B"|"Low"|"Moderate"|"Fine-silty, mixed, active, thermic Udic Paleustolls"|"Mollisols"|"Ustolls"|"Paleustolls"|"Udic Paleustolls"|"fine-silty"|"not used"|"active"|"not used"|"thermic"|"Udic"|"thermic"|"eighth edition"|||||||"N/A"|"N/A"|||||"623433"|"10021828"
|15||"Bethany"|"Series"|"No "|||1|2|3|15|84|152|"Medium"|5|"56"|"5"|"Class 1"||||"No"|"Well drained"|290|336|381|360|135|0|"plains on paleoterraces on uplands"||0.09||13.9|16|17.8|660|813|965||||190|210|220|"2"|"e"||||||"4c"||2500|4747|6000|" "||||||||||||||"None"|0|0|0|0|0|0|"C"|"Low"|"High"|"Fine, mixed, superactive, thermic Pachic Paleustolls"|"Mollisols"|"Ustolls"|"Paleustolls"|"Pachic Paleustolls"|"fine"|"not used"|"superactive"|"not used"|"thermic"|"Udic"|"thermic"|"eighth edition"|||||||"N/A"|"N/A"|||||"623433"|"10021829"
|5||"Vanoss"|"Series"|"No "|||1|2|3|15|84|152|"Low"|5|"56"|"5"|"Class 1"||||"No"|"Well drained"|213|290|366|360|135|0|"paleoterraces on valleys"||0.09||14|16|18|660|813|965||||200|215|230|"2"|"e"||||||"3"||2500|4747|6000|" "||||||||||||||"None"|0|0|0|0|0|0|"B"|"Moderate"|"Moderate"|"Fine-silty, mixed, superactive, thermic Udic Argiustolls"|"Mollisols"|"Ustolls"|"Argiustolls"|"Udic Argiustolls"|"fine-silty"|"not used"|"superactive"|"not used"|"thermic"|"Udic"|"thermic"|"eighth edition"|||||||"N/A"|"N/A"|||||"623433"|"10021830"
|10||"Teller"|"Series"|"No "|||1|2|3|15|84|152|"Low"|5|"56"|"5"|"Class 1"||||"No"|"Well drained"|213|305|396|360|135|0|"paleoterraces on valleys"||0.09||13.9|16|17|762|910|1016||||200|210|220|"2"|"e"||||||"3"||2500|4747|6000|" "||||||||||||||"None"|0|0|0|0|0|0|"B"|"Moderate"|"Low"|"Fine-loamy, mixed, active, thermic Udic Argiustolls"|"Mollisols"|"Ustolls"|"Argiustolls"|"Udic Argiustolls"|"fine-loamy"|"not used"|"active"|"not used"|"thermic"|"Udic"|"thermic"|"ninth edition"|||||||"N/A"|"N/A"|||||"623433"|"10021831"
|80||"Norge"|"Series"|"Yes"|||3|4|5|15|68|122|"Medium"|5|"48"|"6"|"Class 1"||||"No"|"Well drained"|274|335|396|360|135|0|"paleoterraces on uplands"||0.09||14|16|18|660|838|1016||||200|215|230|"3"|"e"||||||"4c"||2500|4747|6000|" "||||||||||||||"None"|0|0|0|0|0|0|"B"|"Low"|"Moderate"|"Fine-silty, mixed, active, thermic Udic Paleustolls"|"Mollisols"|"Ustolls"|"Paleustolls"|"Udic Paleustolls"|"fine-silty"|"not used"|"active"|"not used"|"thermic"|"Udic"|"thermic"|"eighth edition"|||||||"N/A"|"N/A"|||||"623434"|"10021832"
|10||"Teller"|"Series"|"No "|||3|4|5|15|68|122|"Low"|5|"86"|"3"|"Class 1"||||"No"|"Well drained"|244|320|396|360|135|0|"paleoterraces on valleys"||0.09||14.4|16|17.2|660|838|1016||||200|215|230|"3"|"e"||||||"3"||2000|3250|4500|" "||||||||||||||"None"|0|0|0|0|0|0|"B"|"Moderate"|"Low"|"Fine-loamy, mixed, active, thermic Udic Argiustolls"|"Mollisols"|"Ustolls"|"Argiustolls"|"Udic Argiustolls"|"fine-loamy"|"not used"|"active"|"not used"|"thermic"|"Udic"|"thermic"|"ninth edition"|||||||"N/A"|"N/A"|||||"623434"|"10021833"
|5||"Minco"|"Series"|"No "|||3|4|5|15|68|122|"Low"|5|"56"|"5"|"Class 1"||||"No"|"Well drained"|213|335|457|360|135|0|"stream terraces on valleys"||0.09||14|16|17|660|838|1016||||200|215|230|"3"|"e"||||||"3"||2500|4747|6000|" "||||||||||||||"None"|0|0|0|0|0|0|"B"|"Low"|"Low"|"Coarse-silty, mixed, superactive, thermic Udic Haplustolls"|"Mollisols"|"Ustolls"|"Haplustolls"|"Udic Haplustolls"|"coarse-silty"|"not used"|"superactive"|"not used"|"thermic"|"Udic"|"thermic"|"eighth edition"|||||||"N/A"|"N/A"|||||"623434"|"10021834"
|5||"Vanoss"|"Series"|"No "|"MAAT>60"||3|4|5|15|68|122|"Low"|5|"56"|"5"|"Class 1"||||"No"|"Well drained"|213|290|366|360|135|0|"paleoterraces on valleys"||0.09||14|16|18|660|813|965||||200|215|230|"3"|"e"||||||"3"||2500|4747|6000|" "||||||||||||||"None"|0|0|0|0|0|0|"B"|"Moderate"|"Moderate"|"Fine-silty, mixed, superactive, thermic Udic Argiustolls"|"Mollisols"|"Ustolls"|"Argiustolls"|"Udic Argiustolls"|"fine-silty"|"not used"|"superactive"|"not used"|"thermic"|"Udic"|"thermic"|"eighth edition"|||||||"N/A"|"N/A"|||||"623434"|"10021835"
|35||"Norge"|"Series"|"Yes"||"Severely eroded"|3|6|8|15|53|91|"High"|5|"48"|"6"|"Class 4"||||"No"|"Well drained"|274|335|396|360|135|0|"paleoterraces on uplands"||0.09||14|16|18|660|838|1016||||200|215|230|"6"|"e"||||||"4c"|||||" "||||||||||||||"None"|0|0|0|0|0|0|"B"|"Low"|"Moderate"|"Fine-silty, mixed, active, thermic Udic Paleustolls"|"Mollisols"|"Ustolls"|"Paleustolls"|"Udic Paleustolls"|"fine-silty"|"not used"|"active"|"not used"|"thermic"|"Udic"|"thermic"|"eighth edition"|||||||"N/A"|"N/A"|||||"623437"|"10021842"
|28||"Agra"|"Series"|"Yes"|"SEV ER"|"Severely eroded"|3|4|5|15|68|122|"Very high"|4|"56"|"5"|"Class 4"||||"No"|"Moderately well drained"|213|335|457|360|135|0|"hillslopes on hills on uplands"||0.09||14|16|17|660|813|965||||200|215|230|"6"|"e"||||||"10"|||||" "||||||||||||||"None"|0|0|0|0|0|0|"D"|"Low"|"High"|"Fine, mixed, superactive, thermic Udertic Paleustolls"|"Mollisols"|"Ustolls"|"Paleustolls"|"Udertic Paleustolls"|"fine"|"not used"|"superactive"|"not used"|"thermic"|"Udic"|"thermic"|"eighth edition"|||||||"N/A"|"N/A"|||||"623437"|"10021843"
|27||"Prue"|"Series"|"Yes"|"SEV ER"|"Severely eroded"|3|6|8|15|53|91|"Medium"|4|"48"|"6"|"Class 4"||||"No"|"Somewhat poorly drained"|152|229|305|360|135|0|"-- Error in Exists On --"||0.23||13.9|16|17.2|813|889|1067||||190|205|220|"6"|"e"||||||"4"|||||" "||||||||||||||"None"|0|0|0|0|0|0|"B"|"Moderate"|"High"|"Fine-loamy, siliceous, active, thermic Mollic Paleudalfs"|"Alfisols"|"Udalfs"|"Paleudalfs"|"Mollic Paleudalfs"|"fine-loamy"|"not used"|"active"|"not used"|"thermic"|"Typic"|"thermic"|"eighth edition"|||||||"N/A"|"N/A"|||||"623437"|"10021844"
|10||"Gullied land"|"Miscellaneous area"|"No "|||3|6|8|15|68|122|"High"||||"Class 4"||||"No"||213|305|396|360|135|0|"gullies on hillslopes on hills on uplands"||||13.9|16|17|762|910|1016||||200|210|220|"8"|"e"||||||"Not applicable"|||||" "||||||||||||||"None"|0|0|0|0|0|0|||||||||||||||||||||||"N/A"|"N/A"|||||"623437"|"10021845"
|80||"Oil waste land"|"Miscellaneous area"|"Yes"|||1|5|8|15|53|91|"Very high"||"0"|"8"|||||"No"||152|411|670||||"hillslopes on hills on uplands"||||14|16|18|559|889|1219||||190|215|240|"8"|||||||"Not applicable"|||||" "||||||||||||||"None"|0|0|0|0|0|0|"D"|"High"|"High"|||||||"not used"|||||||||||||"N/A"|"N/A"|||||"623439"|"10021851"
|20||"Huska"|"Series"|"Yes"|||1|2|3|15|84|152|"Very high"|2|"56"|"5"|"Class 1"||||"No"|"Moderately well drained"|213|305|396|360|135|0|"hillslopes on hills on uplands"||0.23||14|16|18|660|838|1016||||200|215|230|"6"|"s"||||||"10"||1000|2700|3800|" "||||||||||||||"None"|0|0|0|0|0|0|"D"|"Moderate"|"High"|"Fine, mixed, superactive, thermic Mollic Natrustalfs"|"Alfisols"|"Ustalfs"|"Natrustalfs"|"Mollic Natrustalfs"|"fine"|"not used"|"superactive"|"not used"|"thermic"|"Udic"|"thermic"|"eighth edition"|||||||"N/A"|"N/A"|||||"623439"|"10021852"
|88||"Okemah"|"Series"|"Yes"|||0|0.5|1|15|99|182|"Very high"|5|"48"|"6"|"Class 1"||||"No"|"Somewhat poorly drained"|152|229|305|360|135|0|"paleoterraces on uplands"||0.09||14|16|18|940|1054|1168||||190|205|220|"1"|||||||"10"||3500|5250|7000|" "||||||||||||||"None"|0|0|0|0|0|0|"C"|"Moderate"|"High"|"Fine, mixed, active, thermic Aquic Paleudolls"|"Mollisols"|"Udolls"|"Paleudolls"|"Aquic Paleudolls"|"fine"|"not used"|"active"|"not used"|"thermic"|"Aquic"|"thermic"|"eighth edition"|||||||"N/A"|"N/A"|||||"623440"|"10021853"
|5||"Dennis"|"Series"|"No "|||0|0.5|1|15|99|182|"Very high"|5|"56"|"5"|"Class 1"||||"No"|"Somewhat poorly drained"|152|259|366|360|135|0|"hillslopes on hills on uplands"||0.09||13.9|16|16.7|940|1054|1168||||190|205|220|"2"|"w"||||||"4ca"||3500|5250|7000|" "||||||||||||||"None"|0|0|0|0|0|0|"C"|"Moderate"|"High"|"Fine, mixed, active, thermic Aquic Argiudolls"|"Mollisols"|"Udolls"|"Argiudolls"|"Aquic Argiudolls"|"fine"|"not used"|"active"|"not used"|"thermic"|"Aquic"|"thermic"|"eighth edition"|||||||"N/A"|"N/A"|||||"623440"|"10021854"
|5||"Parsons"|"Series"|"No "|"MAAT>60,WARM"||0|0.5|1|15|99|182|"Very high"|3|"48"|"6"|"Class 1"||||"No"|"Somewhat poorly drained"|152|229|305|360|135|0|"paleoterraces on uplands"||0.23||13.9|16|18.3|965|1016|1143||||200|210|220|"2"|"w"||||||"10"||2000|2800|4500|" "||||||||||||||"None"|0|0|0|0|0|0|"D"|"Moderate"|"High"|"Fine, mixed, active, thermic Mollic Albaqualfs"|"Alfisols"|"Aqualfs"|"Albaqualfs"|"Mollic Albaqualfs"|"fine"|"not used"|"active"|"not used"|"thermic"|"Typic"|"thermic"|"eighth edition"|||||||"N/A"|"N/A"|||||"623440"|"10021855"
|2||"Pharoah"|"Series"|"No "|||0|0.5|1|15|84|152|"Very high"|5|"48"|"6"|"Class 1"||||"No"|"Somewhat poorly drained"|213|259|305|360|135|0|"paleoterraces on uplands"||0.09||14|16|17|889|1016|1143||||190|205|220|"4"|"w"||||||"10"||2000|2800|4500|" "||||||||||||||"None"|0|0|0|0|0|0|"D"|"High"|"High"|"Fine, mixed, superactive, thermic Vertic Argiaquolls"|"Mollisols"|"Aquolls"|"Argiaquolls"|"Vertic Argiaquolls"|"fine"|"not used"|"superactive"|"not used"|"thermic"|"Typic"|"thermic"|"eighth edition"|||||||"N/A"|"N/A"|||||"623440"|"10021856"
|90||"Osage"|"Series"|"Yes"|||0|0.5|1|15|99|182|"Very high"|5|"86"|"4"|"Class 1"|||"Wooded under natural conditions"|"Yes"|"Poorly drained"|226|235|244|360|135|0|"flood plains on valleys"||0.16||13|15|16|940|1004|1067||||190|195|200|"5"|"w"||||||"10"||4500|6250|8750|" "||||||||||||||"None"|0|0|0|0|0|0|"D"|"Moderate"|"High"|"Fine, smectitic, thermic Typic Epiaquerts"|"Vertisols"|"Aquerts"|"Epiaquerts"|"Typic Epiaquerts"|"fine"|"not used"|"not used"|"not used"|"thermic"|"Typic"|"thermic"|"eighth edition"|||||||"N/A"|"N/A"|||||"623441"|"10021857"
|5||"Lightning"|"Series"|"No "|||0|0.5|1|15|99|182|"Very high"|5|"48"|"6"|"Class 1"|||"Wooded under natural conditions"|"Yes"|"Poorly drained"|152|229|305|360|135|0|"flood plains on valleys"||0.23||14|16|18|914|1029|1143||||200|210|220|"3"|"w"||||||"10"||4500|6250|8750|" "||||||||||||||"None"|0|0|0|0|0|0|"D"|"Moderate"|"High"|"Fine, mixed, active, thermic Chromic Vertic Epiaqualfs"|"Alfisols"|"Aqualfs"|"Epiaqualfs"|"Chromic Vertic Epiaqualfs"|"fine"|"not used"|"active"|"not used"|"thermic"|"Typic"|"thermic"|"eighth edition"|||||||"N/A"|"N/A"|||||"623441"|"10021858"
|5||"Wynona"|"Series"|"No "|||0|0.5|1|15|99|182|"Very high"|5|"38"|"7"|"Class 1"|||"Wooded under natural conditions"|"Yes"|"Somewhat poorly drained"|152|229|305|360|135|0|"flood plains on valleys"||0.09||14|15|16|914|991|1067||||190|205|220|"4"|"w"||||||"10"||6000|8000|10000|" "||||||||||||||"None"|0|0|0|0|0|0|"C"|"Moderate"|"High"|"Fine-silty, mixed, active, thermic Cumulic Epiaquolls"|"Mollisols"|"Aquolls"|"Epiaquolls"|"Cumulic Epiaquolls"|"fine-silty"|"not used"|"active"|"not used"|"thermic"|"Typic"|"thermic"|"eighth edition"|||||||"N/A"|"N/A"|||||"623441"|"10021859"
|85||"Parsons"|"Series"|"Yes"|"MAAT>60,WARM"||0|0.5|1|15|99|182|"Very high"|3|"48"|"6"|"Class 1"||||"No"|"Somewhat poorly drained"|152|229|305|360|135|0|"paleoterraces on uplands"||0.23||13.9|16|18.3|965|1016|1143||||200|210|220|"2"|"w"||||||"10"||2000|2800|4500|" "||||||||||||||"None"|0|0|0|0|0|0|"D"|"Moderate"|"High"|"Fine, mixed, active, thermic Mollic Albaqualfs"|"Alfisols"|"Aqualfs"|"Albaqualfs"|"Mollic Albaqualfs"|"fine"|"not used"|"active"|"not used"|"thermic"|"Typic"|"thermic"|"eighth edition"|||||||"N/A"|"N/A"|||||"623442"|"10021860"
|10||"Okemah"|"Series"|"No "|||0|1|1|15|99|182|"Very high"|5|"48"|"6"|"Class 1"||||"No"|"Somewhat poorly drained"|152|229|305|360|135|0|"paleoterraces on uplands"||0.09||14|16|18|940|1054|1168||||190|205|220|"1"|||||||"10"||3500|5250|7000|" "||||||||||||||"None"|0|0|0|0|0|0|"C"|"Moderate"|"High"|"Fine, mixed, active, thermic Aquic Paleudolls"|"Mollisols"|"Udolls"|"Paleudolls"|"Aquic Paleudolls"|"fine"|"not used"|"active"|"not used"|"thermic"|"Aquic"|"thermic"|"eighth edition"|||||||"N/A"|"N/A"|||||"623442"|"10021861"
|5||"Pharoah"|"Series"|"No "|||0|1|1|15|84|152|"Very high"|5|"48"|"6"|"Class 1"||||"No"|"Somewhat poorly drained"|213|259|305|360|135|0|"paleoterraces on uplands"||0.09||14|16|17|889|1016|1143||||190|205|220|"4"|"w"||||||"10"||2000|2800|4500|" "||||||||||||||"None"|0|0|0|0|0|0|"D"|"High"|"High"|"Fine, mixed, superactive, thermic Vertic Argiaquolls"|"Mollisols"|"Aquolls"|"Argiaquolls"|"Vertic Argiaquolls"|"fine"|"not used"|"superactive"|"not used"|"thermic"|"Typic"|"thermic"|"eighth edition"|||||||"N/A"|"N/A"|||||"623442"|"10021862"
|80||"Parsons"|"Series"|"Yes"|"MAAT>60,WARM"||1|2|3|15|84|152|"Very high"|3|"48"|"6"|"Class 1"||||"No"|"Somewhat poorly drained"|152|229|305|360|135|0|"paleoterraces on uplands"||0.23||13.9|16|18.3|965|1016|1143||||200|210|220|"3"|"s"||||||"10"||2000|2800|4500|" "||||||||||||||"None"|0|0|0|0|0|0|"D"|"Moderate"|"High"|"Fine, mixed, active, thermic Mollic Albaqualfs"|"Alfisols"|"Aqualfs"|"Albaqualfs"|"Mollic Albaqualfs"|"fine"|"not used"|"active"|"not used"|"thermic"|"Typic"|"thermic"|"eighth edition"|||||||"N/A"|"N/A"|||||"623443"|"10021863"
|10||"Okemah"|"Series"|"No "|||1|2|3|15|99|182|"Very high"|5|"48"|"6"|"Class 1"||||"No"|"Somewhat poorly drained"|152|229|305|360|135|0|"paleoterraces on uplands"||0.09||14|16|18|940|1054|1168||||190|205|220|"2"|"e"||||||"10"||3500|5250|7000|" "||||||||||||||"None"|0|0|0|0|0|0|"C"|"Moderate"|"High"|"Fine, mixed, active, thermic Aquic Paleudolls"|"Mollisols"|"Udolls"|"Paleudolls"|"Aquic Paleudolls"|"fine"|"not used"|"active"|"not used"|"thermic"|"Aquic"|"thermic"|"eighth edition"|||||||"N/A"|"N/A"|||||"623443"|"10021864"
|5||"Dennis"|"Series"|"No "|||1|2|3|15|84|152|"Very high"|5|"56"|"5"|"Class 1"||||"No"|"Somewhat poorly drained"|152|259|366|360|135|0|"hillslopes on hills on uplands"||0.09||13.9|16|16.7|940|1054|1168||||190|205|220|"2"|"e"||||||"10"||3000|4250|5750|" "||||||||||||||"None"|0|0|0|0|0|0|"C"|"Moderate"|"High"|"Fine, mixed, active, thermic Aquic Argiudolls"|"Mollisols"|"Udolls"|"Argiudolls"|"Aquic Argiudolls"|"fine"|"not used"|"active"|"not used"|"thermic"|"Aquic"|"thermic"|"eighth edition"|||||||"N/A"|"N/A"|||||"623443"|"10021865"
|5||"Pharoah"|"Series"|"No "|||0|2|3|15|84|152|"Very high"|5|"48"|"6"|"Class 1"||||"No"|"Somewhat poorly drained"|213|259|305|360|135|0|"paleoterraces on uplands"||0.09||14|16|17|889|1016|1143||||190|205|220|"4"|"w"||||||"10"||2000|2800|4500|" "||||||||||||||"None"|0|0|0|0|0|0|"D"|"High"|"High"|"Fine, mixed, superactive, thermic Vertic Argiaquolls"|"Mollisols"|"Aquolls"|"Argiaquolls"|"Vertic Argiaquolls"|"fine"|"not used"|"superactive"|"not used"|"thermic"|"Typic"|"thermic"|"eighth edition"|||||||"N/A"|"N/A"|||||"623443"|"10021866"
|50||"Parsons"|"Series"|"Yes"|"MAAT>60,WARM"||0|2|3|15|84|152|"Very high"|3|"48"|"6"|"Class 1"||||"No"|"Somewhat poorly drained"|152|229|305|360|135|0|"paleoterraces on uplands"||0.23||13.9|16|18.3|965|1016|1143||||200|210|220|"3"|"s"||||||"10"||2000|2800|4500|" "||||||||||||||"None"|0|0|0|0|0|0|"D"|"Moderate"|"High"|"Fine, mixed, active, thermic Mollic Albaqualfs"|"Alfisols"|"Aqualfs"|"Albaqualfs"|"Mollic Albaqualfs"|"fine"|"not used"|"active"|"not used"|"thermic"|"Typic"|"thermic"|"eighth edition"|||||||"N/A"|"N/A"|||||"623444"|"10021867"
|40||"Pharoah"|"Series"|"Yes"|||0|2|3|15|84|152|"Very high"|5|"48"|"6"|"Class 1"||||"No"|"Somewhat poorly drained"|213|259|305|360|135|0|"paleoterraces on uplands"||0.09||14|16|17|889|1016|1143||||190|205|220|"4"|"w"||||||"10"||2000|2800|4500|" "||||||||||||||"None"|0|0|0|0|0|0|"D"|"High"|"High"|"Fine, mixed, superactive, thermic Vertic Argiaquolls"|"Mollisols"|"Aquolls"|"Argiaquolls"|"Vertic Argiaquolls"|"fine"|"not used"|"superactive"|"not used"|"thermic"|"Typic"|"thermic"|"eighth edition"|||||||"N/A"|"N/A"|||||"623444"|"10021868"
|10||"Okemah"|"Series"|"No "|||0|2|3|15|99|182|"Very high"|5|"48"|"6"|"Class 1"||||"No"|"Somewhat poorly drained"|152|229|305|360|135|0|"paleoterraces on uplands"||0.09||14|16|18|940|1054|1168||||190|205|220|"2"|"e"||||||"10"||3500|5250|7000|" "||||||||||||||"None"|0|0|0|0|0|0|"C"|"Moderate"|"High"|"Fine, mixed, active, thermic Aquic Paleudolls"|"Mollisols"|"Udolls"|"Paleudolls"|"Aquic Paleudolls"|"fine"|"not used"|"active"|"not used"|"thermic"|"Aquic"|"thermic"|"eighth edition"|||||||"N/A"|"N/A"|||||"623444"|"10021869"
|82||"Prue"|"Series"|"Yes"|||3|4|5|15|68|122|"Low"|5|"48"|"6"|"Class 1"||||"No"|"Somewhat poorly drained"|213|305|396|360|135|0|"-- Error in Exists On --"||0.23||13.9|16|17|762|910|1016||||200|210|220|"3"|"e"||||||"4"||3500|5250|7000|" "||||||||||||||"None"|0|0|0|0|0|0|"B"|"Moderate"|"High"|"Fine-loamy, siliceous, active, thermic Mollic Paleudalfs"|"Alfisols"|"Udalfs"|"Paleudalfs"|"Mollic Paleudalfs"|"fine-loamy"|"not used"|"active"|"not used"|"thermic"|"Typic"|"thermic"|"eighth edition"|||||||"N/A"|"N/A"|||||"623446"|"10021871"
|5||"Bates"|"Series"|"No "|||3|4|5|15|68|122|"Low"|3|"86"|"3"|"Class 1"||||"No"|"Well drained"|213|305|396|360|135|0|"hillslopes on hills on uplands"||0.09||13.9|16|17|762|910|1016||||200|210|220|"3"|"e"||||||"6d"||3500|5250|7000|" "|||||||||||||||0|0|0|0|0|0|"B"|"Moderate"|"Low"|"Fine-loamy, siliceous, active, thermic Typic Argiudolls"|"Mollisols"|"Udolls"|"Argiudolls"|"Typic Argiudolls"|"fine-loamy"|"not used"|"active"|"not used"|"thermic"|"Typic"|"thermic"|"eighth edition"|||||||"N/A"|"N/A"|||||"623446"|"10021872"
|5||"Steedman"|"Series"|"No "|||3|4|5|15|68|122|"Very high"|3|"48"|"6"|"Class 1"||||"No"|"Moderately well drained"|305|381|457|360|135|0|"hillslopes on hills on uplands"||0.23||13.9|16|20|889|965|1016||||200|210|220|"3"|"e"||||||"10"||2500|4747|6000|" "||||||||||||||"None"|0|0|0|0|0|0|"D"|"Moderate"|"High"|"Fine, smectitic, thermic Udertic Haplustalfs"|"Alfisols"|"Ustalfs"|"Haplustalfs"|"Udertic Haplustalfs"|"fine"|"not used"|"not used"|"not used"|"thermic"|"Udic"|"thermic"||||||||"N/A"|"N/A"|||||"623446"|"10021873"
|5||"Dennis"|"Series"|"No "|||3|4|5|15|68|122|"Very high"|5|"56"|"5"|"Class 1"||||"No"|"Somewhat poorly drained"|240|260|280|360|135|0|"hillslopes on hills on uplands"||0.09||13.9|16|16.7|940|1054|1168||||190|205|220|"3"|"e"||||||"10"||3000|4250|5750|" "||||||||||||||"None"|0|0|0|0|0|0|"C"|"Moderate"|"High"|"Fine, mixed, active, thermic Aquic Argiudolls"|"Mollisols"|"Udolls"|"Argiudolls"|"Aquic Argiudolls"|"fine"|"not used"|"active"|"not used"|"thermic"|"Aquic"|"thermic"|"eighth edition"|||||||"N/A"|"N/A"|||||"623446"|"10021874"
|3||"Coweta"|"Series"|"No "|||3|4|5|15|68|122|"Medium"|2|"48"|"6"|"Class 1"||||"No"|"Well drained"|213|274|335|360|135|0|"hillslopes on hills on uplands"||0.09||13.9|16.5|16.7|940|1000|1143||||200|210|220|"4"|"e"||||||"10"||500|1500|2500|" "||||||||||||||"None"|0|0|0|0|0|0|"C"|"Moderate"|"Low"|"Loamy, siliceous, superactive, thermic, shallow Typic Hapludolls"|"Mollisols"|"Udolls"|"Hapludolls"|"Typic Hapludolls"|"loamy"|"not used"|"superactive"|"not used"|"thermic"|"Typic"|"thermic"|"eighth edition"|||||||"N/A"|"N/A"|||||"623446"|"10021875"
|75||"Shidler"|"Series"|"Yes"|||1|3|5|15|68|122|"Very high"|1|"0"|"8"|"Class 1"||||"No"|"Well drained"|213|305|396|360|135|0|"hillslopes on hills on uplands"||0.09||13.9|16|17|762|910|1016||||200|210|220|"7"|"s"||||||"10"||500|1500|2500|" "||||||||||||||"None"|0|0|0|0|0|0|"D"|"Low"|"Moderate"|"Loamy, mixed, active, thermic Lithic Haplustolls"|"Mollisols"|"Ustolls"|"Haplustolls"|"Lithic Haplustolls"|"loamy"|"not used"|"active"|"not used"|"thermic"|"Udic"|"thermic"|"eighth edition"|||||||"N/A"|"N/A"|||||"623449"|"10021881"
|5||"Rock outcrop"|"Miscellaneous area"|"No "|||1|3|5||||"Very high"||||||||"No"||213|305|396|360|135|0|"drainageways on uplands"||||13.9|16|17|762|910|1016||||200|210|220|"8"|"s"||||||"Not applicable"|||||" "||||||||||||||"None"|0|0|0|0|0|0|"D"||||||||||||||||||||||"N/A"|"N/A"|||||"623449"|"10021882"
|10||"Lula"|"Series"|"No "|||1|3|5|15|68|122|"Low"|3|"48"|"6"|"Class 1"||||"No"|"Well drained"|152|229|305|360|135|0|"hillslopes on hills on uplands"||0.09||14|16|17|940|1016|1092||||200|210|220|"3"|"e"||||||"3"||3500|5250|7000|" "||||||||||||||"None"|0|0|0|0|0|0|"B"|"Moderate"|"Moderate"|"Fine-silty, mixed, active, thermic Typic Argiudolls"|"Mollisols"|"Udolls"|"Argiudolls"|"Typic Argiudolls"|"fine-silty"|"not used"|"active"|"not used"|"thermic"|"Typic"|"thermic"|"eighth edition"|||||||"N/A"|"N/A"|||||"623449"|"10021883"
|10||"Catoosa"|"Series"|"No "|"MAAT>60"||1|3|5|15|68|122|"High"|2|"48"|"6"|"Class 1"||||"No"|"Well drained"|152|229|305|360|135|0|"hillslopes on hills on uplands"||0.09||14|16|17|940|1042|1143||||200|210|220|"3"|"e"||||||"6d"||3500|5250|7000|" "||||||||||||||"None"|0|0|0|0|0|0|"B"|"Moderate"|"Moderate"|"Fine-silty, mixed, superactive, thermic Typic Argiudolls"|"Mollisols"|"Udolls"|"Argiudolls"|"Typic Argiudolls"|"fine-silty"|"not used"|"superactive"|"not used"|"thermic"|"Typic"|"thermic"|"eighth edition"|||||||"N/A"|"N/A"|||||"623449"|"10021884"
|85||"Steedman"|"Series"|"Yes"|"MAAT>60"||1|2|3|15|84|152|"Very high"|3|"48"|"6"|"Class 1"||||"No"|"Moderately well drained"|305|381|457|360|135|0|"hillslopes on hills on uplands"||0.23||13.9|16|20|889|965|1016||||200|210|220|"3"|"s"||||||"10"||2500|4747|6000|" "||||||||||||||"None"|0|0|0|0|0|0|"D"|"Moderate"|"High"|"Fine, smectitic, thermic Udertic Haplustalfs"|"Alfisols"|"Ustalfs"|"Haplustalfs"|"Udertic Haplustalfs"|"fine"|"not used"|"not used"|"not used"|"thermic"|"Udic"|"thermic"||||||||"N/A"|"N/A"|||||"623450"|"10021885"
|5||"Coweta"|"Series"|"No "|||1|2|3|15|84|152|"Medium"|2|"48"|"6"|"Class 1"||||"No"|"Well drained"|213|274|335|360|135|0|"hillslopes on hills on uplands"||0.09||13.9|16.5|16.7|940|1000|1143||||200|210|220|"3"|"s"||||||"10"||500|1500|2500|" "||||||||||||||"None"|0|0|0|0|0|0|"C"|"Moderate"|"Low"|"Loamy, siliceous, superactive, thermic, shallow Typic Hapludolls"|"Mollisols"|"Udolls"|"Hapludolls"|"Typic Hapludolls"|"loamy"|"not used"|"superactive"|"not used"|"thermic"|"Typic"|"thermic"|"eighth edition"|||||||"N/A"|"N/A"|||||"623450"|"10021886"
|5||"Dennis"|"Series"|"No "|||1|2|3|15|84|152|"Very high"|5|"56"|"5"|"Class 1"||||"No"|"Somewhat poorly drained"|152|259|366|360|135|0|"hillslopes on hills on uplands"||0.09||13.9|16|16.7|940|1054|1168||||190|205|220|"2"|"e"||||||"10"||3000|4250|5750|" "||||||||||||||"None"|0|0|0|0|0|0|"C"|"Moderate"|"High"|"Fine, mixed, active, thermic Aquic Argiudolls"|"Mollisols"|"Udolls"|"Argiudolls"|"Aquic Argiudolls"|"fine"|"not used"|"active"|"not used"|"thermic"|"Aquic"|"thermic"|"eighth edition"|||||||"N/A"|"N/A"|||||"623450"|"10021887"
|5||"Foraker"|"Series"|"No "|||1|2|3|15|84|152|"Very high"|3|"48"|"6"|"Class 1"||||"No"|"Moderately well drained"|213|290|366|360|135|0|"hillslopes on hills on uplands"||0.09||14.4|16|17.2|787|915|965||||200|210|220|"3"|"s"||||||"10"||2000|3250|4500|" "||||||||||||||"None"|0|0|0|0|0|0|"D"|"Low"|"High"|"Fine, smectitic, thermic Udertic Argiustolls"|"Mollisols"|"Ustolls"|"Argiustolls"|"Udertic Argiustolls"|"fine"|"not used"|"not used"|"not used"|"thermic"|"Udic"|"thermic"|"eighth edition"|||||||"N/A"|"N/A"|||||"623450"|"10021888"
|80||"Steedman"|"Series"|"Yes"|"MAAT>60"||3|4|5|15|68|122|"Very high"|3|"48"|"6"|"Class 1"||||"No"|"Moderately well drained"|305|381|457|360|135|0|"hillslopes on hills on uplands"||0.23||13.9|16|20|889|965|1016||||200|210|220|"3"|"e"||||||"10"||2500|4747|6000|" "||||||||||||||"None"|0|0|0|0|0|0|"D"|"Moderate"|"High"|"Fine, smectitic, thermic Udertic Haplustalfs"|"Alfisols"|"Ustalfs"|"Haplustalfs"|"Udertic Haplustalfs"|"fine"|"not used"|"not used"|"not used"|"thermic"|"Udic"|"thermic"||||||||"N/A"|"N/A"|||||"623451"|"10021889"
|2||"Rock outcrop"|"Miscellaneous area"|"No "|||3|4|5||||"Very high"||||||||"No"||213|305|396|360|135|0|"drainageways on uplands"||||13.9|16|17|762|910|1016||||200|210|220|"8"|"s"||||||"Not applicable"|||||" "||||||||||||||"None"|0|0|0|0|0|0|"D"||||||||||||||||||||||"N/A"|"N/A"|||||"623451"|"10021890"
|15||"Foraker"|"Series"|"No "|||3|4|5|15|68|122|"Very high"|3|"48"|"6"|"Class 1"||||"No"|"Moderately well drained"|213|290|366|360|135|0|"hillslopes on hills on uplands"||0.09||14.4|16|17.2|787|915|965||||200|210|220|"3"|"e"||||||"10"||2000|3250|4500|" "||||||||||||||"None"|0|0|0|0|0|0|"D"|"Low"|"High"|"Fine, smectitic, thermic Udertic Argiustolls"|"Mollisols"|"Ustolls"|"Argiustolls"|"Udertic Argiustolls"|"fine"|"not used"|"not used"|"not used"|"thermic"|"Udic"|"thermic"|"eighth edition"|||||||"N/A"|"N/A"|||||"623451"|"10021891"
|3||"Shidler"|"Series"|"No "|||3|4|5|15|68|122|"Very high"|1|"48"|"6"|"None - deposition"||||"No"|"Well drained"|229|343|457|360|135|0|"hillslopes on hills on uplands"||0.09||14.4|16|16.7|864|915|965||||190|205|220|"4"|"s"||||||"10"||500|1500|2500|" "||||||||||||||"None"|0|0|0|0|0|0|"D"|"Low"|"Moderate"|"Loamy, mixed, active, thermic Lithic Haplustolls"|"Mollisols"|"Ustolls"|"Haplustolls"|"Lithic Haplustolls"|"loamy"|"not used"|"active"|"not used"|"thermic"|"Udic"|"thermic"|"eighth edition"|||||||"N/A"|"N/A"|||||"623451"|"10021892"
|70||"Steedman"|"Series"|"Yes"|"MAAT>60"||3|9|15|7|33|61|"Very high"|3|"0"|"8"|"Class 1"||||"No"|"Moderately well drained"|305|381|457|360|135|0|"hillslopes on hills on uplands"||0.23||13.9|16|20|889|965|1016||||200|210|220|"6"|"e"||||||"10"||2500|4747|6000|" "||||||||||||||"None"|0|0|0|0|0|0|"D"|"Moderate"|"Moderate"|"Fine, smectitic, thermic Udertic Haplustalfs"|"Alfisols"|"Ustalfs"|"Haplustalfs"|"Udertic Haplustalfs"|"fine"|"not used"|"not used"|"not used"|"thermic"|"Udic"|"thermic"||||||||"N/A"|"N/A"|||||"623452"|"10021893"
|20||"Lucien"|"Series"|"Yes"|||3|9|15|7|33|61|"Very high"|2|"56"|"5"|"Class 1"||||"No"|"Well drained"|213|335|457|360|135|0|"hillslopes on hills on uplands"||0.09||14|16|17|660|813|965||||200|215|230|"6"|"e"||||||"10"||2500|3200|4250|" "||||||||||||||"None"|0|0|0|0|0|0|"C"|"Low"|"Low"|"Loamy, mixed, superactive, thermic, shallow Udic Haplustolls"|"Mollisols"|"Ustolls"|"Haplustolls"|"Udic Haplustolls"|"loamy"|"not used"|"superactive"|"not used"|"thermic"|"Udic"|"thermic"|"eighth edition"|||||||"N/A"|"N/A"|||||"623452"|"10021894"
|5||"Rock outcrop"|"Miscellaneous area"|"No "|||3|12|15||||"Very high"||||||||"No"||213|305|396|360|135|0|"drainageways on uplands"||||13.9|16|17|762|910|1016||||200|210|220|"8"|"s"||||||"Not applicable"|||||" "||||||||||||||"None"|0|0|0|0|0|0|"D"||||||||||||||||||||||"N/A"|"N/A"|||||"623452"|"10021895"
|5||"Foraker"|"Series"|"No "|||3|9|15|15|53|91|"Very high"|3|"38"|"7"|"Class 1"||||"No"|"Moderately well drained"|213|290|366|360|135|0|"hillslopes on hills on uplands"||0.09||14.4|16|17.2|787|915|965||||200|210|220|"6"|"e"||||||"10"||2000|3250|4500|" "||||||||||||||"None"|0|0|0|0|0|0|"D"|"Low"|"High"|"Fine, smectitic, thermic Udertic Argiustolls"|"Mollisols"|"Ustolls"|"Argiustolls"|"Udertic Argiustolls"|"fine"|"not used"|"not used"|"not used"|"thermic"|"Udic"|"thermic"|"eighth edition"|||||||"N/A"|"N/A"|||||"623452"|"10021896"
|55||"Steedman"|"Series"|"Yes"|"MAAT>60"||15|20|25|7|33|61|"Very high"|3|"0"|"8"|"Class 1"||||"No"|"Moderately well drained"|305|381|457|360|135|0|"hillslopes on hills on uplands"||0.23||13.9|16|20|889|965|1016||||200|210|220|"7"|"e"||||||"10"||2500|4747|6000|" "||||||||||||||"None"|0|0|0|0|0|0|"D"|"Moderate"|"Moderate"|"Fine, smectitic, thermic Udertic Haplustalfs"|"Alfisols"|"Ustalfs"|"Haplustalfs"|"Udertic Haplustalfs"|"fine"|"not used"|"not used"|"not used"|"thermic"|"Udic"|"thermic"||||||||"N/A"|"N/A"|||||"623453"|"10021897"
|20||"Lucien"|"Series"|"Yes"|||15|20|25|7|33|61|"Very high"|2|"56"|"5"|"Class 1"||||"No"|"Well drained"|213|335|457|360|135|0|"hillslopes on hills on uplands"||0.09||14|16|17|660|813|965||||200|215|230|"7"|"e"||||||"10"||2500|3200|4250|" "||||||||||||||"None"|0|0|0|0|0|0|"C"|"Low"|"Low"|"Loamy, mixed, superactive, thermic, shallow Udic Haplustolls"|"Mollisols"|"Ustolls"|"Haplustolls"|"Udic Haplustolls"|"loamy"|"not used"|"superactive"|"not used"|"thermic"|"Udic"|"thermic"|"eighth edition"|||||||"N/A"|"N/A"|||||"623453"|"10021898"
|5||"Rock outcrop"|"Miscellaneous area"|"No "|||15|20|25||||"Very high"||||||||"No"||213|305|396|360|135|0|"drainageways on uplands"||||13.9|16|17|762|910|1016||||200|210|220|"8"|"s"||||||"Not applicable"|||||" "||||||||||||||"None"|0|0|0|0|0|0|"D"||||||||||||||||||||||"N/A"|"N/A"|||||"623453"|"10021899"
|10||"Foraker"|"Series"|"No "|||15|20|25|7|33|61|"Very high"|3|"38"|"7"|"Class 1"||||"No"|"Moderately well drained"|213|290|366|360|135|0|"hillslopes on hills on uplands"||0.09||14.4|16|17.2|787|915|965||||200|210|220|"7"|"e"||||||"10"||2000|3250|4500|" "||||||||||||||"None"|0|0|0|0|0|0|"D"|"Low"|"High"|"Fine, smectitic, thermic Udertic Argiustolls"|"Mollisols"|"Ustolls"|"Argiustolls"|"Udertic Argiustolls"|"fine"|"not used"|"not used"|"not used"|"thermic"|"Udic"|"thermic"|"eighth edition"|||||||"N/A"|"N/A"|||||"623453"|"10021900"
|10||"Coyle"|"Series"|"No "|||8|12|12|7|33|61|"High"|3|"86"|"3"|"Class 1"||||"No"|"Well drained"|213|335|457|360|135|0|"hillslopes on hills on uplands"||0.09||14.4|16|17.8|660|813|1016||||190|210|230|"6"|"e"||||||"6d"||2500|4747|6000|" "||||||||||||||"None"|0|0|0|0|0|0|"B"|"Low"|"Moderate"|"Fine-loamy, siliceous, active, thermic Udic Argiustolls"|"Mollisols"|"Ustolls"|"Argiustolls"|"Udic Argiustolls"|"fine-loamy"|"not used"|"active"|"not used"|"thermic"|"Udic"|"thermic"|"eighth edition"|||||||"N/A"|"N/A"|||||"623453"|"10021901"
|75||"Westsum"|"Series"|"Yes"|||3|4|5|15|68|122|"Very high"|5|"38"|"7"|"Class 1"||||"No"|"Well drained"|213|335|457|360|135|0|"hillslopes on hills on uplands"||0.09||14|16|17|660|813|965||||200|215|230|"3"|"e"||||||"4cc"||2838|3901|4964|" "||||||||||||||"None"|0|0|0|0|0|0|"D"|"Low"|"High"|"Fine, mixed, active, thermic Udertic Argiustolls"|"Mollisols"|"Ustolls"|"Argiustolls"|"Udertic Argiustolls"|"fine"|"not used"|"active"|"not used"|"thermic"|"Udic"|"thermic"|"ninth edition"|||||||"N/A"|"N/A"|||||"623456"|"10021906"
|12||"Foraker"|"Series"|"No "|||3|4|5|15|68|122|"Very high"|3|"48"|"6"|"Class 1"||||"No"|"Moderately well drained"|213|290|366|360|135|0|"hillslopes on hills on uplands"||0.09||14.4|16|17.2|787|915|965||||200|210|220|"3"|"e"||||||"10"||2000|3250|4500|" "||||||||||||||"None"|0|0|0|0|0|0|"D"|"Low"|"High"|"Fine, smectitic, thermic Udertic Argiustolls"|"Mollisols"|"Ustolls"|"Argiustolls"|"Udertic Argiustolls"|"fine"|"not used"|"not used"|"not used"|"thermic"|"Udic"|"thermic"|"eighth edition"|||||||"N/A"|"N/A"|||||"623456"|"10021907"
|3||"Shidler"|"Series"|"No "|||3|4|5|15|68|122|"Very high"|1|"48"|"6"|"None - deposition"||||"No"|"Well drained"|229|343|457|360|135|0|"hillslopes on hills on uplands"||0.09||14.4|16|16.7|864|915|965||||190|205|220|"4"|"s"||||||"10"||500|1500|2500|" "||||||||||||||"None"|0|0|0|0|0|0|"D"|"Low"|"Moderate"|"Loamy, mixed, active, thermic Lithic Haplustolls"|"Mollisols"|"Ustolls"|"Haplustolls"|"Lithic Haplustolls"|"loamy"|"not used"|"active"|"not used"|"thermic"|"Udic"|"thermic"|"eighth edition"|||||||"N/A"|"N/A"|||||"623456"|"10021908"
|10||"Apperson"|"Series"|"No "|"MAAT>60"||3|4|5|15|68|122|"Very high"|3|"38"|"7"|"Class 1"||||"No"|"Somewhat poorly drained"|244|305|366|360|135|0|"hillslopes on hills on uplands"||0.16||14|16|18|914|1016|1118||||190|205|220|"3"|"e"||||||"4cc"||2000|2800|4500|" "||||||||||||||"None"|0|0|0|0|0|0|"C"|"Low"|"High"|"Fine, smectitic, thermic Aquic Hapluderts"|"Vertisols"|"Uderts"|"Hapluderts"|"Aquic Hapluderts"|"fine"|"not used"|"not used"|"not used"|"thermic"|"Aquic"|"thermic"|"eighth edition"|||||||"N/A"|"N/A"|||||"623456"|"10021909"
|40||"Westsum"|"Series"|"Yes"|||3|4|5|15|68|122|"Very high"|5|"38"|"7"|"Class 1"||||"No"|"Well drained"|213|335|457|360|135|0|"hillslopes on hills on uplands"||0.09||14|16|17|660|813|965||||200|215|230|"3"|"e"||||||"4cc"||2838|3901|4964|" "||||||||||||||"None"|0|0|0|0|0|0|"D"|"Low"|"High"|"Fine, mixed, active, thermic Udertic Argiustolls"|"Mollisols"|"Ustolls"|"Argiustolls"|"Udertic Argiustolls"|"fine"|"not used"|"active"|"not used"|"thermic"|"Udic"|"thermic"|"ninth edition"|||||||"N/A"|"N/A"|||||"623457"|"10021910"
|25||"Shidler"|"Series"|"Yes"|||3|8|12|7|33|61|"Very high"|1|"0"|"8"|"Class 1"||||"No"|"Well drained"|229|343|457|360|135|0|"hillslopes on hills on uplands"||0.09||14.4|16|16.7|864|915|965||||190|205|220|"7"|"s"||||||"10"||500|1500|2500|" "||||||||||||||"None"|0|0|0|0|0|0|"D"|"Low"|"Moderate"|"Loamy, mixed, active, thermic Lithic Haplustolls"|"Mollisols"|"Ustolls"|"Haplustolls"|"Lithic Haplustolls"|"loamy"|"not used"|"active"|"not used"|"thermic"|"Udic"|"thermic"|"eighth edition"|||||||"N/A"|"N/A"|||||"623457"|"10021911"
|20||"Apperson"|"Series"|"Yes"|"MAAT>60"||3|4|5|15|68|122|"Very high"|3|"38"|"7"|"Class 1"||||"No"|"Somewhat poorly drained"|244|305|366|360|135|0|"hillslopes on hills on uplands"||0.16||14|16|18|914|1016|1118||||190|205|220|"3"|"e"||||||"4cc"||2000|2800|4500|" "||||||||||||||"None"|0|0|0|0|0|0|"C"|"Low"|"High"|"Fine, smectitic, thermic Aquic Hapluderts"|"Vertisols"|"Uderts"|"Hapluderts"|"Aquic Hapluderts"|"fine"|"not used"|"not used"|"not used"|"thermic"|"Aquic"|"thermic"|"eighth edition"|||||||"N/A"|"N/A"|||||"623457"|"10021912"
|5||"Rock outcrop"|"Miscellaneous area"|"No "|||3|9|12||||"Very high"||||||||"No"||213|305|396|360|135|0|"drainageways on uplands"||||13.9|16|17|762|910|1016||||200|210|220|"8"|"s"||||||"Not applicable"|||||" "||||||||||||||"None"|0|0|0|0|0|0|"D"||||||||||||||||||||||"N/A"|"N/A"|||||"623457"|"10021913"
|10||"Foraker"|"Series"|"No "|||3|9|15|15|53|91|"Very high"|3|"38"|"7"|"Class 1"||||"No"|"Moderately well drained"|213|290|366|360|135|0|"hillslopes on hills on uplands"||0.09||14.4|16|17.2|787|915|965||||200|210|220|"6"|"e"||||||"10"||2000|3250|4500|" "||||||||||||||"None"|0|0|0|0|0|0|"D"|"Low"|"High"|"Fine, smectitic, thermic Udertic Argiustolls"|"Mollisols"|"Ustolls"|"Argiustolls"|"Udertic Argiustolls"|"fine"|"not used"|"not used"|"not used"|"thermic"|"Udic"|"thermic"|"eighth edition"|||||||"N/A"|"N/A"|||||"623457"|"10021914"
|90||"Verdigris"|"Series"|"Yes"|||0|0.5|1|15|99|182|"Negligible"|5|"48"|"6"|"Class 1"||||"No"|"Well drained"|152|229|305|360|135|0|"flood plains on valleys"||0.09||14|16|18|965|1080|1194||||190|210|230|"2"|"w"||||||"3"||6000|8000|10000|" "||||||||||||||"Low"|0|0|0|0|0|0|"B"|"Low"|"Low"|"Fine-silty, mixed, superactive, thermic Cumulic Hapludolls"|"Mollisols"|"Udolls"|"Hapludolls"|"Cumulic Hapludolls"|"fine-silty"|"not used"|"superactive"|"not used"|"thermic"|"Typic"|"thermic"|"eighth edition"|||||||"N/A"|"N/A"|||||"623461"|"10021923"
|5||"Cleora"|"Series"|"No "|"MAAT>60"||0|1|1|15|99|182|"Very low"|5|"86"|"3"|"Class 1"||||"No"|"Well drained"|91|198|305|360|135|0|"natural levees on flood plains on valleys"||0.09||13.9|16|20|914|1194|1422||||190|205|220|"2"|"w"||||||"Not applicable"||6000|8000|10000|" "||||||||||||||"None"|0|0|0|0|0|0|"B"|"Moderate"|"Low"|"Coarse-loamy, mixed, active, thermic Fluventic Hapludolls"|"Mollisols"|"Udolls"|"Hapludolls"|"Fluventic Hapludolls"|"coarse-loamy"|"not used"|"active"|"not used"|"thermic"|"Typic"|"thermic"|"eighth edition"|||||||"N/A"|"N/A"|||||"623461"|"10021924"
|5||"Wynona"|"Series"|"No "|||0|0.5|1|15|99|182|"Very high"|5|"38"|"7"|"Class 1"|||"Wooded under natural conditions"|"Yes"|"Somewhat poorly drained"|152|229|305|360|135|0|"flood plains on valleys"||0.09||14|15|16|914|991|1067||||190|205|220|"4"|"w"||||||"10"||6000|8000|10000|" "||||||||||||||"None"|0|0|0|0|0|0|"C"|"Moderate"|"High"|"Fine-silty, mixed, active, thermic Cumulic Epiaquolls"|"Mollisols"|"Aquolls"|"Epiaquolls"|"Cumulic Epiaquolls"|"fine-silty"|"not used"|"active"|"not used"|"thermic"|"Typic"|"thermic"|"eighth edition"|||||||"N/A"|"N/A"|||||"623461"|"10021925"
|70||"Verdigris"|"Series"|"Yes"|||0|0.5|1|15|99|182|"Negligible"|5|"48"|"6"|"Class 1"||||"No"|"Well drained"|152|229|305|360|135|0|"flood plains on valleys"||0.09||14|16|18|965|1080|1194||||190|210|230|"5"|"w"||||||"3"||6000|8000|10000|" "||||||||||||||"Low"|0|0|0|0|0|0|"B"|"Low"|"Low"|"Fine-silty, mixed, superactive, thermic Cumulic Hapludolls"|"Mollisols"|"Udolls"|"Hapludolls"|"Cumulic Hapludolls"|"fine-silty"|"not used"|"superactive"|"not used"|"thermic"|"Typic"|"thermic"|"eighth edition"|||||||"N/A"|"N/A"|||||"623462"|"10021926"
|5||"Mason"|"Series"|"No "|"MAAT>60"||0|1|1|15|99|182|"Medium"|5|"56"|"5"|"Class 1"||||"No"|"Moderately well drained"|152|229|305|360|135|0|"flood plains on valleys"||0.09||14|16|17|914|1003|1092||||190|205|220|"1"|||||||"4c"||6000|8000|10000|" "||||||||||||||"None"|0|0|0|0|0|0|"B"|"Moderate"|"Moderate"|"Fine-silty, mixed, active, thermic Pachic Argiudolls"|"Mollisols"|"Udolls"|"Argiudolls"|"Pachic Argiudolls"|"fine-silty"|"not used"|"active"|"not used"|"thermic"|"Typic"|"thermic"|"eighth edition"|||||||"N/A"|"N/A"|||||"623462"|"10021927"
|5||"Barnsdall"|"Series"|"No "|||0|0.5|1|15|99|182|"Negligible"|5|"48"|"6"|"Class 1"||||"No"|"Well drained"|213|290|366|360|135|0|"flood plains on valleys"||0.23||14|16|17|787|876|965||||200|205|210|"1"|||||||"3"||6000|8000|10000|" "||||||||||||||"None"|0|0|0|0|0|0|"B"|"Moderate"|"Moderate"|"Fine-silty, mixed, active, thermic Ultic Hapludalfs"|"Alfisols"|"Udalfs"|"Hapludalfs"|"Ultic Hapludalfs"|"fine-silty"|"not used"|"active"|"not used"|"thermic"|"Typic"|"thermic"|"eighth edition"|||||||"N/A"|"N/A"|||||"623462"|"10021928"
|5||"Wynona"|"Series"|"No "|||0|0.5|1|15|99|182|"Very high"|5|"38"|"7"|"Class 1"|||"Wooded under natural conditions"|"Yes"|"Somewhat poorly drained"|152|229|305|360|135|0|"flood plains on valleys"||0.09||14|15|16|914|991|1067||||190|205|220|"4"|"w"||||||"10"||6000|8000|10000|" "||||||||||||||"None"|0|0|0|0|0|0|"C"|"Moderate"|"High"|"Fine-silty, mixed, active, thermic Cumulic Epiaquolls"|"Mollisols"|"Aquolls"|"Epiaquolls"|"Cumulic Epiaquolls"|"fine-silty"|"not used"|"active"|"not used"|"thermic"|"Typic"|"thermic"|"eighth edition"|||||||"N/A"|"N/A"|||||"623462"|"10021929"
|15||"Cleora"|"Series"|"No "|"MAAT>60"||0|1|1|15|99|182|"Very low"|5|"86"|"3"|"Class 1"||||"No"|"Well drained"|91|198|305|360|135|0|"natural levees on flood plains on valleys"||0.09||13.9|16|20|914|1194|1422||||190|205|220|"5"|"w"||||||"Not applicable"||6000|8000|10000|" "||||||||||||||"None"|0|0|0|0|0|0|"B"|"Moderate"|"Low"|"Coarse-loamy, mixed, active, thermic Fluventic Hapludolls"|"Mollisols"|"Udolls"|"Hapludolls"|"Fluventic Hapludolls"|"coarse-loamy"|"not used"|"active"|"not used"|"thermic"|"Typic"|"thermic"|"eighth edition"|||||||"N/A"|"N/A"|||||"623462"|"10021930"
|75||"Wolco"|"Series"|"Yes"|||1|2|3|15|84|152|"Very high"|3|"38"|"7"|"Class 1"||||"No"|"Moderately well drained"|213|305|366|360|135|0|"hillslopes on low hills on uplands"||0.09||13.9|15|15.6|838|910|1016||||200|210|215|"2"|"e"||||||"3"||3500|5250|7000|" "||||||||||||||"None"|0|0|0|0|0|0|"C"|"Moderate"|"High"|"Fine, mixed, active, thermic Pachic Argiustolls"|"Mollisols"|"Ustolls"|"Argiustolls"|"Pachic Argiustolls"|"fine"|"not used"|"active"|"not used"|"thermic"|"Udic"|"thermic"|"eighth edition"|||||||"N/A"|"N/A"|||||"623463"|"10021931"
|10||"Lula"|"Series"|"No "|||1|2|3|15|84|152|"Low"|3|"48"|"6"|"Class 1"||||"No"|"Well drained"|213|305|366|360|135|0|"hillslopes on hills on uplands"||0.09||13.9|15|15.6|838|910|1016||||200|210|215|"2"|"e"||||||"3"||3500|5250|7000|" "||||||||||||||"None"|0|0|0|0|0|0|"B"|"Moderate"|"Moderate"|"Fine-silty, mixed, active, thermic Typic Argiudolls"|"Mollisols"|"Udolls"|"Argiudolls"|"Typic Argiudolls"|"fine-silty"|"not used"|"active"|"not used"|"thermic"|"Typic"|"thermic"|"eighth edition"|||||||"N/A"|"N/A"|||||"623463"|"10021932"
|10||"Apperson"|"Series"|"No "|"MAAT>60"||1|2|3|15|84|152|"Very high"|3|"38"|"7"|"Class 1"||||"No"|"Somewhat poorly drained"|213|305|366|360|135|0|"hillslopes on hills on uplands"||0.16||13.9|15|15.6|838|910|1016||||200|210|215|"2"|"e"||||||"10"||2000|2800|4500|" "||||||||||||||"None"|0|0|0|0|0|0|"C"|"Low"|"High"|"Fine, smectitic, thermic Aquic Hapluderts"|"Vertisols"|"Uderts"|"Hapluderts"|"Aquic Hapluderts"|"fine"|"not used"|"not used"|"not used"|"thermic"|"Aquic"|"thermic"|"eighth edition"|||||||"N/A"|"N/A"|||||"623463"|"10021933"
|5||"Dwight"|"Taxadjunct"|"No "|||1|2|3|15|84|152|"Very high"|2|"48"|"6"|"Class 1"||||"No"|"Moderately well drained"|213|305|366|360|135|0|"hillslopes on hills on uplands"||0.09||13.9|15|15.6|838|910|1016||||200|210|215|"4"|"s"||||||"9n"||800|1300|1800|" "||||||||||||||"Moderate"|0|0|0|0|0|0|"D"|"Moderate"|"High"|"Fine, smectitic, mesic Typic Natrustolls"|"Mollisols"|"Ustolls"|"Natrustolls"|"Typic Natrustolls"|"fine"|"not used"|"not used"|"not used"|"mesic"|"Typic"|"mesic"|"eighth edition"|||||||"N/A"|"N/A"|||||"623463"|"10021934"
|50||"Wolco"|"Series"|"Yes"|||0|2|3|15|84|152|"Very high"|3|"48"|"6"|"Class 1"||||"No"|"Moderately well drained"|305|336|366|360|135|0|"hillslopes on hills on uplands"||0.09||14|15|16|813|889|965||||200|205|210|"2"|"e"||||||"3"||3500|5250|7000|" "||||||||||||||"None"|0|0|0|0|0|0|"C"|"Moderate"|"High"|"Fine, mixed, active, thermic Pachic Argiustolls"|"Mollisols"|"Ustolls"|"Argiustolls"|"Pachic Argiustolls"|"fine"|"not used"|"active"|"not used"|"thermic"|"Udic"|"thermic"|"eighth edition"|||||||"N/A"|"N/A"|||||"623464"|"10021935"
|40||"Dwight"|"Series"|"Yes"|||0|2|3|15|84|152|"Very high"|2|"48"|"6"|"Class 1"||||"No"|"Moderately well drained"|244|518|792|360|135|0|"hillslopes on hills on uplands"||0.09||12|13|14|686|800|914||||170|185|200|"4"|"s"||||||"9n"||800|1300|1800|" "||||||||||||||"Moderate"|0|0|0|0|0|0|"D"|"Moderate"|"High"|"Fine, smectitic, mesic Typic Natrustolls"|"Mollisols"|"Ustolls"|"Natrustolls"|"Typic Natrustolls"|"fine"|"not used"|"not used"|"not used"|"mesic"|"Typic"|"mesic"|"eighth edition"|||||||"N/A"|"N/A"|||||"623464"|"10021936"
|5||"Lula"|"Series"|"No "|||0|2|3|15|84|152|"Low"|3|"48"|"6"|"Class 1"||||"No"|"Well drained"|152|229|305|360|135|0|"hillslopes on hills on uplands"||0.09||14|16|17|940|1016|1092||||200|210|220|"2"|"e"||||||"3"||3500|5250|7000|" "||||||||||||||"None"|0|0|0|0|0|0|"B"|"Moderate"|"Moderate"|"Fine-silty, mixed, active, thermic Typic Argiudolls"|"Mollisols"|"Udolls"|"Argiudolls"|"Typic Argiudolls"|"fine-silty"|"not used"|"active"|"not used"|"thermic"|"Typic"|"thermic"|"eighth edition"|||||||"N/A"|"N/A"|||||"623464"|"10021937"
|5||"Apperson"|"Series"|"No "|"MAAT>60"||1|2|3|15|84|152|"Very high"|3|"38"|"7"|"Class 1"||||"No"|"Somewhat poorly drained"|244|305|366|360|135|0|"hillslopes on hills on uplands"||0.16||14|16|18|914|1016|1118||||190|205|220|"2"|"e"||||||"10"||2000|2800|4500|" "||||||||||||||"None"|0|0|0|0|0|0|"C"|"Low"|"High"|"Fine, smectitic, thermic Aquic Hapluderts"|"Vertisols"|"Uderts"|"Hapluderts"|"Aquic Hapluderts"|"fine"|"not used"|"not used"|"not used"|"thermic"|"Aquic"|"thermic"|"eighth edition"|||||||"N/A"|"N/A"|||||"623464"|"10021938"
|5||"Mason"|"Series"|"No "|"MAAT>60"||0|1|1|15|99|182|"Medium"|5|"56"|"5"|"Class 1"||||"No"|"Moderately well drained"|152|229|305|360|135|0|"flood plains on valleys"||0.09||14|16|17|914|1003|1092||||190|205|220|"1"|||||||"4c"||6000|8000|10000|" "||||||||||||||"None"|0|0|0|0|0|0|"B"|"Moderate"|"Moderate"|"Fine-silty, mixed, active, thermic Pachic Argiudolls"|"Mollisols"|"Udolls"|"Argiudolls"|"Pachic Argiudolls"|"fine-silty"|"not used"|"active"|"not used"|"thermic"|"Typic"|"thermic"|"eighth edition"|||||||"N/A"|"N/A"|||||"623465"|"10021942"
|85||"Wynona"|"Series"|"Yes"|||0|0.5|1|15|99|182|"Very high"|5|"38"|"7"|"Class 1"|||"Wooded under natural conditions"|"Yes"|"Somewhat poorly drained"|152|229|305|360|135|0|"flood plains on valleys"||0.09||14|15|16|914|991|1067||||190|205|220|"4"|"w"||||||"10"||6000|8000|10000|" "||||||||||||||"None"|0|0|0|0|0|0|"C"|"Moderate"|"High"|"Fine-silty, mixed, active, thermic Cumulic Epiaquolls"|"Mollisols"|"Aquolls"|"Epiaquolls"|"Cumulic Epiaquolls"|"fine-silty"|"not used"|"active"|"not used"|"thermic"|"Typic"|"thermic"|"eighth edition"|||||||"N/A"|"N/A"|||||"623465"|"10021939"
|5||"Osage"|"Series"|"No "|||0|0.5|1|15|99|182|"Very high"|5|"86"|"4"|"Class 1"|||"Wooded under natural conditions"|"Yes"|"Poorly drained"|226|235|244|360|135|0|"flood plains on valleys"||0.16||13|15|16|940|1004|1067||||190|195|200|"5"|"w"||||||"10"||4500|6250|8750|" "||||||||||||||"None"|0|0|0|0|0|0|"D"|"Moderate"|"High"|"Fine, smectitic, thermic Typic Epiaquerts"|"Vertisols"|"Aquerts"|"Epiaquerts"|"Typic Epiaquerts"|"fine"|"not used"|"not used"|"not used"|"thermic"|"Typic"|"thermic"|"eighth edition"|||||||"N/A"|"N/A"|||||"623465"|"10021940"
|5||"Verdigris"|"Series"|"No "|||0|0.5|1|15|99|182|"Negligible"|5|"48"|"6"|"Class 1"||||"No"|"Well drained"|152|229|305|360|135|0|"flood plains on valleys"||0.09||14|16|18|965|1080|1194||||190|210|230|"2"|"w"||||||"3"||6000|8000|10000|" "||||||||||||||"Low"|0|0|0|0|0|0|"B"|"Low"|"Low"|"Fine-silty, mixed, superactive, thermic Cumulic Hapludolls"|"Mollisols"|"Udolls"|"Hapludolls"|"Cumulic Hapludolls"|"fine-silty"|"not used"|"superactive"|"not used"|"thermic"|"Typic"|"thermic"|"eighth edition"|||||||"N/A"|"N/A"|||||"623465"|"10021941"
|100||"Water"|"Miscellaneous area"|"Yes"|||||||||||||||||"No"||213|335|396||||"valleys"||||13.9|15|15.6|838|914|1016||||200|210|215|"8"|"w"||||||"Not applicable"|||||" "|||||||||||||||0|0|0|0|0|0|||||||||||||||||||||||"N/A"|"N/A"|||||"623467"|"10021964"
|53||"Bartlesville"|"Series"|"Yes"|||1|3.1|5|15|53|91|"Low"|3|"86"|"3"|"Class 1"|"Tree cover"|"Savanna rangeland"||"No"|"Moderately well drained"|213|305|396|360|135|0|"hills, hillslopes, low hills"|0.09|0.23|0.23|13.9|15|15.6|838|910|1016||||200|210|215|"3"|"e"||||||"10"||2800|3900|5000|" "||||||||||||||"None"|0|0|0|0|0|0|"B"|"Moderate"|"Moderate"|"Fine-loamy, siliceous, active, thermic Oxyaquic Hapludalfs"|"Alfisols"|"Udalfs"|"Hapludalfs"|"Oxyaquic Hapludalfs"|"fine-loamy"|"not used"|"active"|"not used"|"thermic"|"Oxyaquic"|"thermic"|"ninth edition"|||||||"N/A"|"N/A"|||||"1155385"|"10021965"
|27||"Bigheart"|"Series"|"Yes"|||1|3.1|5|15|53|91|"Medium"|1|"86"|"3"|"Class 1"|"Tree cover"|"Savanna rangeland"||"No"|"Well drained"|213|305|396|360|135|0|"hills, hillslopes, low hills"|0.09|0.23|0.23|13.9|15|15.6|838|910|1016||||200|210|215|"4"|"s"||||||"10"||1400|2100|2800|" "||||||||||||||"None"|0|0|0|0|0|0|"C"|"Moderate"|"Low"|"Loamy, siliceous, active, thermic Lithic Eutrudepts"|"Inceptisols"|"Udepts"|"Eutrudepts"|"Lithic Eutrudepts"|"loamy"|"not used"|"active"|"not used"|"thermic"|"Udic"|"thermic"|"ninth edition"|||||||"N/A"|"N/A"|||||"1155385"|"10021966"
|6||"Niotaze"|"Series"|"No "|||1|3.1|8|7|33|61|"Very high"|3|"86"|"3"|"Class 1"|"Tree cover"|"Savanna rangeland"||"No"|"Somewhat poorly drained"|213|305|396|360|135|0|"hills, hillslopes"|0.16|0.23|0.3|13.9|15|15.6|838|910|1016||||200|210|215|"4"|"e"||||||"10"||2800|3900|5000|" "||||||||||||||"Low"|0|0|0|0|0|0|"C"|"Moderate"|"High"|"Fine, smectitic, thermic Albaquic Hapludalfs"|"Alfisols"|"Udalfs"|"Hapludalfs"|"Albaquic Hapludalfs"|"fine"|"not used"|"not used"|"not used"|"thermic"|"Aquic"|"thermic"|"ninth edition"|||||||"N/A"|"N/A"|||||"1155385"|"10021967"
|8||"Rock outcrop"|"Miscellaneous area"|"No "|||1|3.1|5|7|33|61|"Very high"||||||||"No"||213|305|396|360|135|0|"drainageways, hills"||||13.9|15|15.6|838|910|1016||||200|210|215|"8"|"s"||||||"Not applicable"|||||" "||||||||||||||"None"|0|0|0|0|0|0|"D"||||||||||||||||||||||"N/A"|"N/A"|||||"1155385"|"10021968"
|2||"Prue"|"Series"|"No "|||1|6|8|15|53|91|"Medium"|4|"48"|"6"|"Class 1"|"Grass/herbaceous cover"|"Grassland rangeland"||"No"|"Somewhat poorly drained"|213|305|396|360|135|0|"hills, hillslopes"|0.09|0.23|0.23|13.9|15|15.6|838|910|1016||||200|210|215|"4"|"e"||||||"4"||3500|5250|7000|" "||||||||||||||"None"|0|0|0|0|0|0|"B"|"Moderate"|"High"|"Fine-loamy, siliceous, active, thermic Mollic Paleudalfs"|"Alfisols"|"Udalfs"|"Paleudalfs"|"Mollic Paleudalfs"|"fine-loamy"|"not used"|"active"|"not used"|"thermic"|"Typic"|"thermic"|"eighth edition"|||||||"N/A"|"N/A"|||||"1155385"|"10021969"
|4||"Bates"|"Series"|"No "|||3|4|5|15|68|122|"Low"|3|"86"|"3"|"Class 1"|"Grass/herbaceous cover"|"Grassland rangeland"||"No"|"Well drained"|213|305|396|360|135|0|"hills, hillslopes"|0.09|0.09|0.23|13.9|15|15.6|838|910|1016||||200|210|215|"3"|"e"||||||"6d"||3500|5250|7000|" "|||||||||||||||0|0|0|0|0|0|"B"|"Moderate"|"Low"|"Fine-loamy, siliceous, active, thermic Typic Argiudolls"|"Mollisols"|"Udolls"|"Argiudolls"|"Typic Argiudolls"|"fine-loamy"|"not used"|"active"|"not used"|"thermic"|"Typic"|"thermic"|"eighth edition"|||||||"N/A"|"N/A"|||||"1155385"|"10021970"
|55||"Niotaze"|"Series"|"Yes"||"rubbly"|25|35|45|7|33|61|"Very high"|3|"48"|"6"|"Class 1"|"Tree cover"|"Savanna rangeland"||"No"|"Somewhat poorly drained"|213|305|396|360|135|0|"hills, hillslopes, low hills"|0.16|0.23|0.3|13.9|15|15.6|838|910|1016||||200|210|215|"7"|"e"||||||"10"||500|1100|1800|" "||||||||||||||"Low"|0|0|0|0|0|0|"C"|"Moderate"|"High"|"Fine, smectitic, thermic Albaquic Hapludalfs"|"Alfisols"|"Udalfs"|"Hapludalfs"|"Albaquic Hapludalfs"|"fine"|"not used"|"not used"|"not used"|"thermic"|"Aquic"|"thermic"|"ninth edition"|||||||"N/A"|"N/A"|||||"1155386"|"10021987"
|24||"Bigheart"|"Series"|"Yes"|||5|8|12|15|53|91|"High"|1|"86"|"3"|"Class 1"|"Tree cover"|"Savanna rangeland"||"No"|"Well drained"|213|305|396|360|135|0|"hills, hillslopes, low hills"|0.09|0.23|0.23|13.9|15|15.6|838|910|1016||||200|210|215|"6"|"e"||||||"10"||1400|2100|2800|" "||||||||||||||"None"|0|0|0|0|0|0|"C"|"Moderate"|"Low"|"Loamy, siliceous, active, thermic Lithic Eutrudepts"|"Inceptisols"|"Udepts"|"Eutrudepts"|"Lithic Eutrudepts"|"loamy"|"not used"|"active"|"not used"|"thermic"|"Udic"|"thermic"|"ninth edition"|||||||"N/A"|"N/A"|||||"1155386"|"10021988"
|21||"Rock outcrop"|"Miscellaneous area"|"Yes"|||25|25|45|7|33|61|"Very high"||||||||"No"||213|305|396|360|135|0|"drainageways, hills"||||13.9|15|15.6|838|910|1016||||200|210|215|"8"|"s"||||||"Not applicable"|||||" "||||||||||||||"None"|0|0|0|0|0|0|"D"||||||||||||||||||||||"N/A"|"N/A"|||||"1155386"|"10021989"
|27||"Bigheart"|"Series"|"Yes"|||3|5.1|12|15|53|91|"High"|1|"86"|"3"|"Class 1"|"Tree cover"|"Savanna rangeland"||"No"|"Well drained"|213|305|366|360|135|0|"hills, hillslopes, low hills"|0.09|0.23|0.23|13.9|15|15.6|838|910|1016||||200|210|215|"6"|"e"||||||"10"||1400|2100|2800|" "||||||||||||||"None"|0|0|0|0|0|0|"C"|"Moderate"|"Low"|"Loamy, siliceous, active, thermic Lithic Eutrudepts"|"Inceptisols"|"Udepts"|"Eutrudepts"|"Lithic Eutrudepts"|"loamy"|"not used"|"active"|"not used"|"thermic"|"Udic"|"thermic"|"ninth edition"|||||||"N/A"|"N/A"|||||"1155387"|"10021983"
|12||"Bartlesville"|"Series"|"No "|||3|4|5|15|53|91|"Low"|3|"86"|"3"|"Class 1"|"Tree cover"|"Savanna rangeland"||"No"|"Moderately well drained"|213|305|366|360|135|0|"hills, hillslopes"|0.09|0.16|0.16|13.9|15|15.6|838|910|1016||||200|210|215|"3"|"e"||||||"6d"||2800|3900|5000|" "||||||||||||||"None"|0|0|0|0|0|0|"B"|"Moderate"|"Moderate"|"Fine-loamy, siliceous, active, thermic Oxyaquic Hapludalfs"|"Alfisols"|"Udalfs"|"Hapludalfs"|"Oxyaquic Hapludalfs"|"fine-loamy"|"not used"|"active"|"not used"|"thermic"|"Oxyaquic"|"thermic"|"ninth edition"|||||||"N/A"|"N/A"|||||"1155387"|"10021984"
|41||"Niotaze"|"Series"|"Yes"|||15|20|25|7|33|61|"Very high"|3|"48"|"6"|"Class 1"|"Tree cover"|"Savanna rangeland"||"No"|"Somewhat poorly drained"|213|305|366|360|135|0|"hills, hillslopes, low hills"|0.16|0.23|0.3|13.9|15|15.6|838|910|1016||||200|210|215|"7"|"e"||||||"10"||2800|3900|5000|" "||||||||||||||"Low"|0|0|0|0|0|0|"C"|"Moderate"|"High"|"Fine, smectitic, thermic Albaquic Hapludalfs"|"Alfisols"|"Udalfs"|"Hapludalfs"|"Albaquic Hapludalfs"|"fine"|"not used"|"not used"|"not used"|"thermic"|"Aquic"|"thermic"|"ninth edition"|||||||"N/A"|"N/A"|||||"1155387"|"10021985"
|20||"Rock outcrop"|"Miscellaneous area"|"Yes"|||15|20|25|7|33|61|"Very high"||||||||"No"||213|305|366|360|135|0|"drainageways, hills"||||13.9|15|15.6|838|910|1016||||200|210|215|"8"|"s"||||||"Not applicable"|||||" "||||||||||||||"None"|0|0|0|0|0|0|"D"||||||||||||||||||||||"N/A"|"N/A"|||||"1155387"|"10021986"
|31||"Bigheart"|"Series"|"Yes"|||3|5.1|8|15|53|91|"High"|1|"86"|"3"|"Class 1"|"Tree cover"|"Savanna rangeland"||"No"|"Well drained"|213|305|366|360|135|0|"hills, hillslopes, low hills"|0.09|0.23|0.23|13.9|15|15.6|838|910|1016||||200|210|215|"4"|"e"||||||"10"||1400|2100|2800|" "||||||||||||||"None"|0|0|0|0|0|0|"C"|"Moderate"|"Low"|"Loamy, siliceous, active, thermic Lithic Eutrudepts"|"Inceptisols"|"Udepts"|"Eutrudepts"|"Lithic Eutrudepts"|"loamy"|"not used"|"active"|"not used"|"thermic"|"Udic"|"thermic"|"ninth edition"|||||||"N/A"|"N/A"|||||"1155388"|"10021978"
|10||"Bartlesville"|"Series"|"No "|||1|3.1|5|15|53|91|"Low"|3|"86"|"3"|"Class 1"|"Tree cover"|"Savanna rangeland"||"No"|"Moderately well drained"|213|305|366|360|135|0|"hills, hillslopes"|0.09|0.16|0.16|13.9|15|15.6|838|910|1016||||200|210|215|"3"|"e"||||||"6d"||2800|3900|5000|" "||||||||||||||"None"|0|0|0|0|0|0|"B"|"Moderate"|"Moderate"|"Fine-loamy, siliceous, active, thermic Oxyaquic Hapludalfs"|"Alfisols"|"Udalfs"|"Hapludalfs"|"Oxyaquic Hapludalfs"|"fine-loamy"|"not used"|"active"|"not used"|"thermic"|"Oxyaquic"|"thermic"|"ninth edition"|||||||"N/A"|"N/A"|||||"1155388"|"10021979"
|33||"Niotaze"|"Series"|"Yes"|||3|7|15|7|33|61|"Very high"|3|"48"|"6"|"Class 1"|"Tree cover"|"Savanna rangeland"||"No"|"Somewhat poorly drained"|213|305|366|360|135|0|"hills, hillslopes, low hills"|0.16|0.23|0.3|13.9|15|15.6|838|910|1016||||200|210|215|"6"|"e"||||||"10"||2800|3900|5000|" "||||||||||||||"Low"|0|0|0|0|0|0|"C"|"Moderate"|"High"|"Fine, smectitic, thermic Albaquic Hapludalfs"|"Alfisols"|"Udalfs"|"Hapludalfs"|"Albaquic Hapludalfs"|"fine"|"not used"|"not used"|"not used"|"thermic"|"Aquic"|"thermic"|"ninth edition"|||||||"N/A"|"N/A"|||||"1155388"|"10021980"
|19||"Rock outcrop"|"Miscellaneous area"|"Yes"|||3|6|15|7|33|61|"Very high"||||||||"No"||213|305|366|360|135|0|"drainageways, hills"||||13.9|15|15.6|838|910|1016||||200|210|215|"8"|"s"||||||"Not applicable"|||||" "||||||||||||||"None"|0|0|0|0|0|0|"D"||||||||||||||||||||||"N/A"|"N/A"|||||"1155388"|"10021981"
|7||"Talihina"|"Series"|"No "|||5|9|15|7|33|61|"Very high"|2|"86"|"4"|"Class 1"|"Grass/herbaceous cover"|"Grassland rangeland"||"No"|"Moderately well drained"|213|305|366|360|135|0|"hills, hillslopes"|0.09|0.09|0.23|13.9|15|15.6|838|910|1016||||200|210|215|"6"|"e"||||||||500|1500|2500|" "||||||||||||||"None"|0|0|0|0|0|0|"D"|"Moderate"|"High"|"Clayey, mixed, active, thermic, shallow Aquic Hapludolls"|"Mollisols"|"Udolls"|"Hapludolls"|"Aquic Hapludolls"|"clayey"|"not used"|"active"|"not used"|"thermic"|"Aquic"|"thermic"|"eighth edition"|||||||"N/A"|"N/A"|||||"1155388"|"10021982"
|1||"Steedman"|"Series"|"No "|||3|6|8|7|33|61|"Very high"|3|"38"|"7"|"Class 1"|"Grass/herbaceous cover"|"Grassland rangeland"||"No"|"Moderately well drained"|229|313|396|360|135|0|"hills, hillslopes"|0.16|0.23|0.23|13|15|16|970|1020|1222||||200|215|230|"6"|"s"||||||"10"||2500|4747|6000|" "||||||||||||||"None"|0|0|0|0|0|0|"D"|"Moderate"|"Moderate"|"Fine, smectitic, thermic Udertic Haplustalfs"|"Alfisols"|"Ustalfs"|"Haplustalfs"|"Udertic Haplustalfs"|"fine"|"not used"|"not used"|"not used"|"thermic"|"Udic"|"thermic"|"eighth edition"|||||||"N/A"|"N/A"|||||"1155389"|"10021974"
|1||"Bates"|"Series"|"No "|||3|4|5|15|68|122|"Low"|3|"86"|"3"|"Class 1"|"Grass/herbaceous cover"|"Grassland rangeland"||"No"|"Well drained"|229|313|396|360|135|0|"hills, hillslopes"|0.09|0.09|0.23|13|15|16|970|1020|1222||||200|215|230|"3"|"e"||||||"6d"||3500|5250|7000|" "|||||||||||||||0|0|0|0|0|0|"B"|"Moderate"|"Low"|"Fine-loamy, siliceous, active, thermic Typic Argiudolls"|"Mollisols"|"Udolls"|"Argiudolls"|"Typic Argiudolls"|"fine-loamy"|"not used"|"active"|"not used"|"thermic"|"Typic"|"thermic"|"eighth edition"|||||||"N/A"|"N/A"|||||"1155389"|"10021975"
|16||"Rock outcrop"|"Miscellaneous area"|"Yes"|||1|3.1|5|7|33|61|"Very high"||||||||"No"||229|313|396|360|135|0|"drainageways, hills"||||13|15|16|970|1020|1222||||200|215|230|"8"|"s"||||||"Not applicable"|||||" "||||||||||||||"None"|0|0|0|0|0|0|"D"||||||||||||||||||||||"N/A"|"N/A"|||||"1155389"|"10021976"
|2||"Coweta"|"Series"|"No "|||3|4|5|15|68|122|"Medium"|2|"48"|"6"|"Class 1"|"Grass/herbaceous cover"|"Grassland rangeland"||"No"|"Well drained"|229|313|396|360|135|0|"hills, hillslopes"|0.09|0.09|0.23|13|15|16|970|1020|1222||||200|215|230|"4"|"e"||||||"10"||500|1500|2500|" "||||||||||||||"None"|0|0|0|0|0|0|"C"|"Moderate"|"Low"|"Loamy, siliceous, superactive, thermic, shallow Typic Hapludolls"|"Mollisols"|"Udolls"|"Hapludolls"|"Typic Hapludolls"|"loamy"|"not used"|"superactive"|"not used"|"thermic"|"Typic"|"thermic"|"eighth edition"|||||||"N/A"|"N/A"|||||"1155389"|"10021977"
|36||"Bigheart"|"Series"|"Yes"|||1|5.1|8|15|53|91|"High"|1|"86"|"3"|"Class 1"|"Tree cover"|"Savanna rangeland"||"No"|"Well drained"|229|313|396|360|135|0|"hills, hillslopes"|0.09|0.23|0.23|13|15|16|970|1020|1222||||200|215|230|"4"|"e"||||||"10"||1400|2100|2800|" "||||||||||||||"None"|0|0|0|0|0|0|"C"|"Moderate"|"Low"|"Loamy, siliceous, active, thermic Lithic Eutrudepts"|"Inceptisols"|"Udepts"|"Eutrudepts"|"Lithic Eutrudepts"|"loamy"|"not used"|"active"|"not used"|"thermic"|"Udic"|"thermic"|"ninth edition"|||||||"N/A"|"N/A"|||||"1155389"|"10021971"
|23||"Bartlesville"|"Series"|"Yes"|||1|3.1|5|15|53|91|"Low"|3|"86"|"3"|"Class 1"|"Tree cover"|"Savanna rangeland"||"No"|"Moderately well drained"|229|313|396|360|135|0|"hills, hillslopes"|0.09|0.23|0.23|13|15|16|970|1020|1222||||200|215|230|"3"|"e"||||||"10"||2800|3900|5000|" "||||||||||||||"None"|0|0|0|0|0|0|"B"|"Moderate"|"Moderate"|"Fine-loamy, siliceous, active, thermic Oxyaquic Hapludalfs"|"Alfisols"|"Udalfs"|"Hapludalfs"|"Oxyaquic Hapludalfs"|"fine-loamy"|"not used"|"active"|"not used"|"thermic"|"Oxyaquic"|"thermic"|"ninth edition"|||||||"N/A"|"N/A"|||||"1155389"|"10021972"
|21||"Niotaze"|"Series"|"Yes"|||1|3.1|8|7|33|61|"Very high"|3|"86"|"3"|"Class 1"|"Tree cover"|"Savanna rangeland"||"No"|"Somewhat poorly drained"|229|313|396|360|135|0|"hills, hillslopes"|0.16|0.23|0.3|13|15|16|970|1020|1222||||200|215|230|"4"|"e"||||||"10"||500|1100|1800|" "||||||||||||||"Low"|0|0|0|0|0|0|"C"|"Moderate"|"High"|"Fine, smectitic, thermic Albaquic Hapludalfs"|"Alfisols"|"Udalfs"|"Hapludalfs"|"Albaquic Hapludalfs"|"fine"|"not used"|"not used"|"not used"|"thermic"|"Aquic"|"thermic"|"ninth edition"|||||||"N/A"|"N/A"|||||"1155389"|"10021973"
