# Supplementary material for: Hydrologic-Process-Based Soil Texture Classifications for Improved Visualization of Landscape Function
Source: PLoS One. 2015 Jun 29;10(6):e0131299. doi: 10.1371/journal.pone.0131299 (PMC4488316; doi:10.1371/journal.pone.0131299)
Supplement: S1 Data — Spatial, tabular and soil database files for the Oklahoma region that was used for creating the soil maps downloaded from the NRCS Web Soil Survey. (ZIP) [file pone.0131299.s001.zip › wss_aoi_2014-09-16_15-16-25/tabular/cpmat.txt]

1|"Loamy"||"Colluvium"|"Sandstone"|"6776031"|"9261163"
2|"Clayey"||"Residuum"|"Shale"|"6776031"|"9261187"
1||||"Sandstone"|"6775975"|"9261398"
1||||"Sandstone"|"6775923"|"9261075"
2|"Clayey"||"Residuum"|"Shale"|"6776047"|"9261145"
1|"Loamy"||"Colluvium"|"Sandstone"|"6776047"|"9261207"
1|"Loamy"||"Residuum"|"Sandstone"|"6776037"|"9261057"
1|||"Residuum"|"Sandstone"|"6775991"|"9261250"
1|"Loamy"||"Colluvium"|"Sandstone"|"6776069"|"9261164"
2|"Clayey"||"Residuum"|"Shale"|"6776069"|"9261188"
1|"Loamy"||"Residuum"|"Sandstone"|"6776055"|"9261339"
1|||"Residuum"|"Sandstone"|"6776005"|"9261100"
2|"Clayey"||"Residuum"|"Shale"|"6776020"|"9261053"
1|"Loamy"||"Colluvium"|"Sandstone"|"6776020"|"9261122"
1|"Loamy"||"Residuum"|"Sandstone and shale"|"6776000"|"9261340"
|"Loamy"||"Colluvium"|"Sandstone and shale"|"6776032"|"9261382"
1|||"Residuum"|"Sandstone"|"6776038"|"9261065"
|"Silty"||"Alluvium"||"6775953"|"9261157"
|"Clayey"||"Alluvium"||"6775929"|"9261213"
|"Silty"||"Alluvium"||"6775922"|"9261243"
|"Silty"||"Residuum"|"Limestone"|"6775924"|"9261323"
|"Clayey"||"Residuum"|"Limestone and shale"|"6775939"|"9261142"
|"Silty"|"loamy and"|"Alluvium"||"6775942"|"9261303"
|"Silty"|"loamy and"|"Alluvium"||"6776030"|"9261200"
|"Coarse-loamy"||"Alluvium"||"6776076"|"9261389"
|"Silty"||"Alluvium"||"6776073"|"9261118"
|"Clayey"|"calcareous"|"Residuum"|"Shale"|"6775941"|"9261073"
1|"Clayey"|"calcareous"|"Residuum"|"Limestone"|"6775999"|"9261226"
|"Clayey"|"calcareous"|"Residuum"|"Shale"|"6775979"|"9261092"
1|"Clayey"|"calcareous"|"Residuum"|"Limestone"|"6776065"|"9261305"
1||||"Sandstone"|"6775936"|"9261135"
|"Clayey"||"Residuum"|"Sandstone and shale"|"6775985"|"9261286"
|"Clayey"||"Residuum"|"Sandstone and shale"|"6776033"|"9261182"
|"Loamy"||"Residuum"|"Cherty limestone"|"6776003"|"9261139"
|"Clayey"||"Residuum"|"Sandstone and shale"|"6776022"|"9261158"
|"Clayey"|"calcareous"|"Residuum"|"Shale"|"6775989"|"9261352"
|"Loamy"||"Residuum"|"Sandstone and shale"|"6775946"|"9261306"
|"Clayey"||"Residuum"|"Sandstone and shale"|"6776072"|"9261214"
|"Silty"||"Residuum"|"Limestone"|"6776016"|"9261333"
1||||"Sandstone"|"6775948"|"9261068"
|"Loamy"||"Residuum"|"Cherty limestone"|"6776021"|"9261309"
|"Loamy"||"Residuum"|"Sandstone and shale"|"6775931"|"9261108"
|"Clayey"||"Residuum"|"Sandstone and shale"|"6775949"|"9261348"
1|"Loamy"||"Residuum"|"Sandstone and shale"|"6776075"|"9261319"
|"Loamy"||"Colluvium"|"Sandstone and shale"|"6776006"|"9261337"
1||"clayey and loamy colluvium or"|"Alluvium"||"6775973"|"9261320"
2|"Clayey"||"Residuum"|"Shale"|"6775973"|"9261388"
2|"Clayey"||"Residuum"|"Shale"|"6776058"|"9261252"
1||"clayey and loamy colluvium or"|"Alluvium"||"6776058"|"9261279"
|||"Residuum"|"Shale"|"6775927"|"9261246"
|"Clayey"||"Alluvium"||"6775927"|"9261269"
|"Clayey"||"Alluvium"||"6775981"|"9261054"
|||"Residuum"|"Shale"|"6775981"|"9261124"
|||"Residuum"|"Shale"|"6775930"|"9261238"
|"Clayey"||"Alluvium"||"6775930"|"9261259"
|"Clayey"||"Residuum"|"Shale"|"6775966"|"9261110"
2|"Clayey"||"Residuum"|"Shale"|"6775944"|"9261147"
1||"clayey and loamy colluvium or"|"Alluvium"||"6775944"|"9261166"
|"Clayey"|"saline"|"Residuum"|"Sandstone and shale"|"6776019"|"9261336"
|"Clayey"|"loamy and"|"Residuum"|"Sandstone and shale"|"6776070"|"9261289"
1|"Loamy"|"clayey and"|"Residuum"|"Sandstone and shale"|"6775963"|"9261299"
|"Loamy"||"Colluvium"|"Sandstone and shale"|"6775983"|"9261314"
|"Loamy"||"Alluvium"||"6775959"|"9261165"
|"Loamy"||"Alluvium"||"6775988"|"9261203"
|||"Eolian deposits"||"6775965"|"9261240"
|"Loamy"||"Alluvium"||"6775965"|"9261263"
|"Loamy"||"Alluvium"||"6776034"|"9261242"
|"Silty"|"loamy and"|"Alluvium"||"6775964"|"9261307"
|"Clayey"||"Alluvium"||"6776077"|"9261355"
|"Loamy"|"calcareous clayey and"|"Alluvium"||"6776060"|"9261276"
|"Loamy"|"calcareous"|"Alluvium"||"6776059"|"9261227"
|"Loamy"|"calcareous"|"Alluvium"||"6776042"|"9261128"
|"Clayey"||"Alluvium"||"6775986"|"9261327"
|"Loamy"|"calcareous"|"Alluvium"||"6775954"|"9261274"
|"Silty"||"Residuum"|"Limestone"|"6776002"|"9261257"
1|"Clayey"|"calcareous"|"Residuum"|"Limestone"|"6776007"|"9261349"
1||||"Sandstone"|"6776079"|"9261298"
|"Loamy"||"Residuum"|"Cherty limestone"|"6775928"|"9261378"
|"Clayey"|"calcareous"|"Residuum"|"Shale"|"6776004"|"9261312"
1||||"Sandstone"|"6776052"|"9261104"
|"Loamy"||"Residuum"|"Cherty limestone"|"6775984"|"9261091"
|"Clayey"||"Residuum"|"Sandstone and shale"|"6776080"|"9261232"
1|"Loamy"||"Residuum"|"Sandstone"|"6775934"|"9261297"
1|"Fine-silty"||"Alluvium"||"6775956"|"9261272"
2|"Clayey"||"Residuum"|"Shale"|"6775967"|"9261347"
1||"clayey and loamy colluvium or"|"Alluvium"||"6775967"|"9261366"
1|"Loamy"||"Residuum"|"Sandstone"|"6775919"|"9261101"
|"Clayey"||"Residuum"|"Sandstone and shale"|"6776053"|"9261136"
|"Clayey"||"Residuum"|"Sandstone and shale"|"6776018"|"9261086"
|"Clayey"|"saline"|"Residuum"|"Shale"|"6776067"|"9261228"
1|"Loamy"||"Residuum"|"Sandstone"|"6775957"|"9261099"
1||||"Sandstone"|"6776036"|"9261173"
|"Clayey"||"Residuum"|"Sandstone and shale"|"6775947"|"9261067"
|"Loamy"||"Colluvium"|"Sandstone and shale"|"6775935"|"9261134"
1|"Loamy"||"Residuum"|"Sandstone"|"6775997"|"9261373"
|"Clayey"|"calcareous"|"Residuum"|"Shale"|"6776056"|"9261102"
|"Loamy"||"Residuum"|"Sandstone and shale"|"6775992"|"9261372"
|"Loamy"||"Alluvium"||"6776078"|"9261318"
1|"Silty"||"Alluvium"||"6776063"|"9261193"
2|"Clayey"||"Residuum"|"Shale"|"6776063"|"9261209"
|"Silty"||"Residuum"|"Limestone"|"6775958"|"9261121"
|"Silty"||"Residuum"|"Limestone"|"6775976"|"9261249"
1|"Clayey"||"Residuum"|"Clayey shale"|"6776057"|"9261180"
|"Loamy"||"Residuum"|"Sandstone and shale"|"6776039"|"9261156"
|"Silty"||"Alluvium"||"6775932"|"9261198"
|"Silty"||"Alluvium"||"6775972"|"9261399"
|"Clayey"||"Residuum"|"Limestone and shale"|"6776008"|"9261331"
|"Loamy"||"Residuum"|"Cherty limestone"|"6775950"|"9261233"
1|"Silty and clayey"||"Alluvium"||"6775998"|"9261097"
2|"Loamy"||"Residuum"|"Sandstone"|"6775998"|"9261129"
|"Clayey"|"calcareous"|"Residuum"|"Shale"|"6776013"|"9261284"
2|"Clayey"||"Residuum"|"Shale"|"6775952"|"9261251"
1||"clayey and loamy colluvium or"|"Alluvium"||"6775952"|"9261278"
1|"Clayey"|"calcareous"|"Residuum"|"Limestone"|"6775955"|"9261192"
1|"Loamy"||"Residuum"|"Sandstone"|"6775797"|"9261290"
1|||"Residuum"|"Sandstone"|"6775853"|"9261386"
|"Loamy"||"Residuum"|"Sandstone and shale"|"6775833"|"9261112"
1|"Loamy"||"Residuum"|"Sandstone and shale"|"6775786"|"9261273"
|"Clayey"||"Residuum"|"Sandstone and shale"|"6775911"|"9261375"
|"Clayey"||"Residuum"|"Shale"|"6775842"|"9261117"
1||||"Sandstone"|"6775854"|"9261261"
1||||"Sandstone"|"6775881"|"9261374"
1|||"Residuum"|"Sandstone"|"6775874"|"9261296"
1||||"Sandstone"|"6775800"|"9261199"
2|"Clayey"||"Residuum"|"Shale"|"6775862"|"9261144"
1|"Loamy"||"Colluvium"|"Sandstone"|"6775862"|"9261206"
1|"Loamy"||"Residuum"|"Sandstone"|"6775851"|"9261096"
|"Silty"|"loamy and"|"Alluvium"||"6775886"|"9261161"
1|"Clayey"|"calcareous"|"Residuum"|"Limestone"|"6775860"|"9261350"
2||||"Cherty limestone"|"6775856"|"9261151"
1||"clayey alluvium or loess derived from shale"|||"6775856"|"9261210"
2||||"Cherty limestone"|"6775909"|"9261235"
1||"clayey alluvium or loess derived from shale"|||"6775909"|"9261304"
1|"Clayey"|"calcareous"|"Residuum"|"Limestone"|"6775891"|"9261376"
|"Silty"||"Residuum"|"Limestone"|"6775820"|"9261392"
|"Clayey"||"Residuum"|"Limestone and shale"|"6775836"|"9261119"
|"Coarse-loamy"||"Alluvium"||"6775803"|"9261071"
1|"Loamy"||"Alluvium"||"6775839"|"9261088"
2|"Sandy"||"Alluvium"||"6775839"|"9261113"
|"Silty"||"Alluvium"||"6775843"|"9261184"
|"Silty"||"Alluvium"||"6775791"|"9261222"
1||||"Sandstone"|"6775871"|"9261231"
|"Loamy"||"Residuum"|"Cherty limestone"|"6775809"|"9261334"
|"Loamy"||"Residuum"|"Cherty limestone"|"6775890"|"9261177"
|"Clayey"|"calcareous"|"Residuum"|"Shale"|"6775859"|"9261236"
|"Clayey"|"calcareous"|"Residuum"|"Shale"|"6775885"|"9261160"
1|"Loamy"||"Residuum"|"Sandstone"|"6775802"|"9261351"
|"Clayey"|"calcareous"|"Residuum"|"Shale"|"6775908"|"9261201"
|"Loamy"||"Residuum"|"Sandstone and shale"|"6775840"|"9261162"
|"Clayey"|"calcareous"|"Residuum"|"Shale"|"6775838"|"9261212"
1||||"Sandstone"|"6775917"|"9261195"
|"Loamy"||"Residuum"|"Sandstone and shale"|"6775823"|"9261143"
|"Clayey"|"calcareous"|"Residuum"|"Shale"|"6775819"|"9261287"
1||||"Sandstone"|"6775813"|"9261174"
|"Clayey"||"Residuum"|"Shale"|"6775812"|"9261324"
|"Silty"||"Residuum"|"Limestone"|"6775801"|"9261358"
|"Clayey"||"Residuum"|"Shale"|"6775914"|"9261258"
|"Clayey"||"Alluvium"||"6775864"|"9261247"
|||"Residuum"|"Shale"|"6775864"|"9261271"
|"Clayey"||"Alluvium"||"6775863"|"9261313"
|||"Residuum"|"Shale"|"6775863"|"9261380"
|"Clayey"||"Alluvium"||"6775893"|"9261326"
|||"Residuum"|"Shale"|"6775893"|"9261354"
|"Clayey"||"Residuum"|"Shale"|"6775827"|"9261141"
|"Clayey"||"Alluvium"||"6775913"|"9261369"
|||"Residuum"|"Shale"|"6775913"|"9261393"
2|"Clayey"||"Residuum"|"Shale"|"6775868"|"9261370"
1||"clayey and loamy colluvium or"|"Alluvium"||"6775868"|"9261394"
|"Silty"|"loamy and"|"Alluvium"||"6775811"|"9261237"
|"Clayey"||"Alluvium"||"6775795"|"9261109"
|"Loamy"||||"6775795"|"9261140"
|"Clayey"||"Alluvium"||"6775806"|"9261268"
|"Clayey"||"Alluvium"||"6775845"|"9261325"
|||"Residuum"|"Shale"|"6775845"|"9261353"
1|"Clayey"||"Residuum"|"Clayey shale"|"6775785"|"9261168"
|"Loamy"||"Alluvium"||"6775844"|"9261115"
|"Loamy"||"Alluvium"||"6775910"|"9261267"
|"Loamy"||"Alluvium"||"6775826"|"9261264"
1|"Silty"||"Alluvium"||"6775793"|"9261116"
2|"Clayey"||"Residuum"|"Shale"|"6775793"|"9261221"
|"Loamy"||"Alluvium"||"6775892"|"9261077"
|"Silty"||"Alluvium"||"6775865"|"9261283"
|"Clayey"||"Residuum"|"Limestone and shale"|"6775889"|"9261301"
1|"Clayey"|"calcareous"|"Residuum"|"Limestone"|"6775787"|"9261367"
|"Silty"||"Residuum"|"Limestone"|"6775824"|"9261224"
|"Clayey"|"calcareous"|"Residuum"|"Shale"|"6775792"|"9261281"
1|"Clayey"|"calcareous"|"Residuum"|"Limestone"|"6775912"|"9261328"
|"Loamy"||"Residuum"|"Sandstone and shale"|"6775903"|"9261395"
|"Clayey"|"calcareous"|"Residuum"|"Shale"|"6775870"|"9261321"
|"Clayey"|"calcareous"|"Residuum"|"Shale"|"6775834"|"9261130"
1|"Clayey"||"Residuum"|"Clayey shale"|"6775835"|"9261149"
|||"Residuum"|"Shale"|"6775841"|"9261055"
|"Clayey"||"Alluvium"||"6775841"|"9261125"
1|"Clayey"||"Residuum"|"Clayey shale"|"6775905"|"9261208"
1|"Loamy"||"Residuum"|"Sandstone"|"6775849"|"9261133"
1|"Clayey"||"Residuum"|"Clayey shale"|"6775884"|"9261191"
1|"Clayey"||"Residuum"|"Clayey shale"|"6775821"|"9261294"
1|"Loamy"||"Colluvium"|"Sandstone"|"6775804"|"9261368"
2|"Silty"||"Residuum"|"Shale"|"6775804"|"9261391"
|"Clayey"||"Residuum"|"Shale"|"6775916"|"9261103"
|"Loamy"||"Residuum"|"Sandstone and shale"|"6775805"|"9261288"
1||||"Sandstone"|"6775899"|"9261254"
|"Loamy"||"Residuum"|"Cherty limestone"|"6775808"|"9261244"
1|"Loamy"||"Residuum"|"Sandstone and shale"|"6775799"|"9261396"
1|"Loamy"||"Residuum"|"Sandstone"|"6775882"|"9261332"
2|"Sandy"||"Alluvium"||"6775906"|"9261315"
1|"Loamy"||"Alluvium"||"6775906"|"9261385"
1|"Clayey"|"calcareous"|"Residuum"|"Limestone"|"6775817"|"9261127"
|"Clayey"||"Residuum"|"Limestone and shale"|"6775831"|"9261397"
|"Loamy"||"Residuum"|"Cherty limestone"|"6775847"|"9261137"
