# Supplementary material for: Hydrologic-Process-Based Soil Texture Classifications for Improved Visualization of Landscape Function
Source: PLoS One. 2015 Jun 29;10(6):e0131299. doi: 10.1371/journal.pone.0131299 (PMC4488316; doi:10.1371/journal.pone.0131299)
Supplement: S1 Data — Spatial, tabular and soil database files for the Oklahoma region that was used for creating the soil maps downloaded from the NRCS Web Soil Survey. (ZIP) [file pone.0131299.s001.zip › wss_aoi_2014-09-16_15-16-25/tabular/cpmatgrp.txt]

"calcareous clayey residuum weathered from limestone"|"Yes"|"10021720"|"6775955"
"loamy residuum weathered from cherty limestone"|"Yes"|"10021721"|"6775847"
"clayey residuum weathered from limestone and shale"|"Yes"|"10021722"|"6775831"
"clayey and loamy colluvium or alluvium over clayey residuum weathered from shale"|"Yes"|"10021723"|"6775952"
"calcareous clayey residuum weathered from shale"|"Yes"|"10021724"|"6776013"
"calcareous clayey residuum weathered from limestone"|"Yes"|"10021725"|"6775817"
"silty and clayey alluvium over loamy residuum weathered from sandstone"|"Yes"|"10021726"|"6775998"
"loamy residuum weathered from cherty limestone"|"Yes"|"10021727"|"6775950"
"clayey residuum weathered from limestone and shale"|"Yes"|"10021728"|"6776008"
"loamy alluvium over sandy alluvium"|"Yes"|"10021729"|"6775906"
"silty alluvium"|"Yes"|"10021730"|"6775972"
"silty alluvium"|"Yes"|"10021731"|"6775932"
"loamy residuum weathered from sandstone"|"Yes"|"10021732"|"6775882"
"loamy residuum weathered from sandstone and shale"|"Yes"|"10021733"|"6775799"
"loamy residuum weathered from sandstone and shale"|"Yes"|"10021734"|"6776039"
"clayey residuum weathered from clayey shale"|"Yes"|"10021735"|"6776057"
"silty residuum weathered from limestone"|"Yes"|"10021739"|"6775976"
"loamy residuum weathered from cherty limestone"|"Yes"|"10021740"|"6775808"
"silty residuum weathered from limestone"|"Yes"|"10021741"|"6775958"
"sandstone"|"Yes"|"10021742"|"6775899"
"silty alluvium over clayey residuum weathered from shale"|"Yes"|"10021754"|"6776063"
"loamy alluvium"|"Yes"|"10021755"|"6776078"
"loamy residuum weathered from sandstone and shale"|"Yes"|"10021756"|"6775992"
"calcareous clayey residuum weathered from shale"|"Yes"|"10021757"|"6776056"
"loamy residuum weathered from sandstone and shale"|"Yes"|"10021761"|"6775805"
"loamy residuum weathered from sandstone"|"Yes"|"10021762"|"6775997"
"clayey residuum weathered from shale"|"Yes"|"10021763"|"6775916"
"loamy colluvium derived from sandstone and shale"|"Yes"|"10021764"|"6775935"
"clayey residuum weathered from sandstone and shale"|"Yes"|"10021765"|"6775947"
"sandstone"|"Yes"|"10021766"|"6776036"
"loamy colluvium over silty residuum weathered from shale"|"Yes"|"10022003"|"6775804"
"loamy residuum weathered from sandstone"|"Yes"|"10022002"|"6775957"
"clayey residuum weathered from clayey shale"|"Yes"|"10021999"|"6775821"
"saline clayey residuum weathered from shale"|"Yes"|"10022000"|"6776067"
"clayey residuum weathered from sandstone and shale"|"Yes"|"10022001"|"6776018"
"clayey residuum weathered from clayey shale"|"Yes"|"10021767"|"6775884"
"loamy residuum weathered from sandstone"|"Yes"|"10021768"|"6775849"
"clayey residuum weathered from sandstone and shale"|"Yes"|"10021769"|"6776053"
"clayey residuum weathered from clayey shale"|"Yes"|"10021770"|"6775905"
"clayey alluvium and/or residuum weathered from shale"|"Yes"|"10021771"|"6775841"
"loamy residuum weathered from sandstone"|"Yes"|"10021772"|"6775919"
"clayey and loamy colluvium or alluvium over clayey residuum weathered from shale"|"Yes"|"10021773"|"6775967"
"clayey residuum weathered from clayey shale"|"Yes"|"10021774"|"6775835"
"fine-silty alluvium"|"Yes"|"10021775"|"6775956"
"loamy residuum weathered from sandstone"|"Yes"|"10021776"|"6775934"
"clayey residuum weathered from sandstone and shale"|"Yes"|"10021777"|"6776080"
"calcareous clayey residuum weathered from shale"|"Yes"|"10021789"|"6775834"
"loamy residuum weathered from cherty limestone"|"Yes"|"10021790"|"6775984"
"calcareous clayey residuum weathered from shale"|"Yes"|"10021791"|"6775870"
"sandstone"|"Yes"|"10021792"|"6776052"
"loamy residuum weathered from sandstone and shale"|"Yes"|"10021793"|"6775903"
"calcareous clayey residuum weathered from limestone"|"Yes"|"10021794"|"6775912"
"calcareous clayey residuum weathered from shale"|"Yes"|"10021795"|"6776004"
"loamy residuum weathered from cherty limestone"|"Yes"|"10021796"|"6775928"
"sandstone"|"Yes"|"10021797"|"6776079"
"calcareous clayey residuum weathered from limestone"|"Yes"|"10021798"|"6776007"
"calcareous clayey residuum weathered from shale"|"Yes"|"10021799"|"6775792"
"silty residuum weathered from limestone"|"Yes"|"10021813"|"6775824"
"silty residuum weathered from limestone"|"Yes"|"10021814"|"6776002"
"calcareous clayey residuum weathered from limestone"|"Yes"|"10021815"|"6775787"
"clayey residuum weathered from limestone and shale"|"Yes"|"10021816"|"6775889"
"calcareous loamy alluvium"|"Yes"|"10021817"|"6775954"
"clayey alluvium"|"Yes"|"10021818"|"6775986"
"calcareous loamy alluvium"|"Yes"|"10021819"|"6776042"
"calcareous loamy alluvium"|"Yes"|"10021820"|"6776059"
"calcareous clayey and loamy alluvium"|"Yes"|"10021821"|"6776060"
"clayey alluvium"|"Yes"|"10021822"|"6776077"
"silty alluvium"|"Yes"|"10021823"|"6775865"
"loamy and silty alluvium"|"Yes"|"10021824"|"6775964"
"loamy alluvium"|"Yes"|"10021828"|"6775892"
"silty alluvium over clayey residuum weathered from shale"|"Yes"|"10021829"|"6775793"
"loamy alluvium"|"Yes"|"10021830"|"6776034"
"loamy alluvium"|"Yes"|"10021831"|"6775826"
"loamy alluvium"|"Yes"|"10021832"|"6775910"
"loamy alluvium"|"Yes"|"10021833"|"6775844"
"loamy alluvium and/or eolian deposits"|"Yes"|"10021834"|"6775965"
"loamy alluvium"|"Yes"|"10021835"|"6775988"
"loamy alluvium"|"Yes"|"10021842"|"6775959"
"clayey residuum weathered from clayey shale"|"Yes"|"10021843"|"6775785"
"loamy colluvium derived from sandstone and shale"|"Yes"|"10021844"|"6775983"
"clayey and loamy residuum weathered from sandstone and shale"|"Yes"|"10021845"|"6775963"
"loamy and clayey residuum weathered from sandstone and shale"|"Yes"|"10021851"|"6776070"
"saline clayey residuum weathered from sandstone and shale"|"Yes"|"10021852"|"6776019"
"clayey and loamy colluvium or alluvium over clayey residuum weathered from shale"|"Yes"|"10021853"|"6775944"
"clayey residuum weathered from shale"|"Yes"|"10021854"|"6775966"
"clayey alluvium and/or residuum weathered from shale"|"Yes"|"10021855"|"6775930"
"clayey alluvium and/or residuum weathered from shale"|"Yes"|"10021856"|"6775845"
"clayey alluvium"|"Yes"|"10021857"|"6775806"
"loamy  and/or clayey alluvium"|"Yes"|"10021858"|"6775795"
"loamy and silty alluvium"|"Yes"|"10021859"|"6775811"
"clayey alluvium and/or residuum weathered from shale"|"Yes"|"10021860"|"6775981"
"clayey and loamy colluvium or alluvium over clayey residuum weathered from shale"|"Yes"|"10021861"|"6775868"
"clayey alluvium and/or residuum weathered from shale"|"Yes"|"10021862"|"6775913"
"clayey alluvium and/or residuum weathered from shale"|"Yes"|"10021863"|"6775927"
"clayey and loamy colluvium or alluvium over clayey residuum weathered from shale"|"Yes"|"10021864"|"6776058"
"clayey residuum weathered from shale"|"Yes"|"10021865"|"6775827"
"clayey alluvium and/or residuum weathered from shale"|"Yes"|"10021866"|"6775893"
"clayey alluvium and/or residuum weathered from shale"|"Yes"|"10021867"|"6775863"
"clayey alluvium and/or residuum weathered from shale"|"Yes"|"10021868"|"6775864"
"clayey and loamy colluvium or alluvium over clayey residuum weathered from shale"|"Yes"|"10021869"|"6775973"
"loamy colluvium derived from sandstone and shale"|"Yes"|"10021871"|"6776006"
"loamy residuum weathered from sandstone and shale"|"Yes"|"10021872"|"6776075"
"clayey residuum weathered from sandstone and shale"|"Yes"|"10021873"|"6775949"
"clayey residuum weathered from shale"|"Yes"|"10021874"|"6775914"
"loamy residuum weathered from sandstone and shale"|"Yes"|"10021875"|"6775931"
"loamy residuum weathered from cherty limestone"|"Yes"|"10021881"|"6776021"
"sandstone"|"Yes"|"10021882"|"6775948"
"silty residuum weathered from limestone"|"Yes"|"10021883"|"6776016"
"silty residuum weathered from limestone"|"Yes"|"10021884"|"6775801"
"clayey residuum weathered from sandstone and shale"|"Yes"|"10021885"|"6776072"
"loamy residuum weathered from sandstone and shale"|"Yes"|"10021886"|"6775946"
"clayey residuum weathered from shale"|"Yes"|"10021887"|"6775812"
"calcareous clayey residuum weathered from shale"|"Yes"|"10021888"|"6775989"
"clayey residuum weathered from sandstone and shale"|"Yes"|"10021889"|"6776022"
"sandstone"|"Yes"|"10021890"|"6775813"
"calcareous clayey residuum weathered from shale"|"Yes"|"10021891"|"6775819"
"loamy residuum weathered from cherty limestone"|"Yes"|"10021892"|"6776003"
"clayey residuum weathered from sandstone and shale"|"Yes"|"10021893"|"6776033"
"loamy residuum weathered from sandstone and shale"|"Yes"|"10021894"|"6775823"
"sandstone"|"Yes"|"10021895"|"6775917"
"calcareous clayey residuum weathered from shale"|"Yes"|"10021896"|"6775838"
"clayey residuum weathered from sandstone and shale"|"Yes"|"10021897"|"6775985"
"loamy residuum weathered from sandstone and shale"|"Yes"|"10021898"|"6775840"
"sandstone"|"Yes"|"10021899"|"6775936"
"calcareous clayey residuum weathered from shale"|"Yes"|"10021900"|"6775908"
"loamy residuum weathered from sandstone"|"Yes"|"10021901"|"6775802"
"calcareous clayey residuum weathered from shale"|"Yes"|"10021906"|"6775885"
"calcareous clayey residuum weathered from shale"|"Yes"|"10021907"|"6775859"
"loamy residuum weathered from cherty limestone"|"Yes"|"10021908"|"6775890"
"calcareous clayey residuum weathered from limestone"|"Yes"|"10021909"|"6776065"
"calcareous clayey residuum weathered from shale"|"Yes"|"10021910"|"6775979"
"loamy residuum weathered from cherty limestone"|"Yes"|"10021911"|"6775809"
"calcareous clayey residuum weathered from limestone"|"Yes"|"10021912"|"6775999"
"sandstone"|"Yes"|"10021913"|"6775871"
"calcareous clayey residuum weathered from shale"|"Yes"|"10021914"|"6775941"
"silty alluvium"|"Yes"|"10021923"|"6776073"
"coarse-loamy alluvium"|"Yes"|"10021924"|"6776076"
"loamy and silty alluvium"|"Yes"|"10021925"|"6776030"
"silty alluvium"|"Yes"|"10021926"|"6775791"
"silty alluvium"|"Yes"|"10021927"|"6775843"
"loamy alluvium over sandy alluvium"|"Yes"|"10021928"|"6775839"
"loamy and silty alluvium"|"Yes"|"10021929"|"6775942"
"coarse-loamy alluvium"|"Yes"|"10021930"|"6775803"
"clayey residuum weathered from limestone and shale"|"Yes"|"10021931"|"6775836"
"silty residuum weathered from limestone"|"Yes"|"10021932"|"6775820"
"calcareous clayey residuum weathered from limestone"|"Yes"|"10021933"|"6775891"
"clayey alluvium or loess derived from shale  over cherty limestone"|"Yes"|"10021934"|"6775909"
"clayey residuum weathered from limestone and shale"|"Yes"|"10021935"|"6775939"
"clayey alluvium or loess derived from shale  over cherty limestone"|"Yes"|"10021936"|"6775856"
"silty residuum weathered from limestone"|"Yes"|"10021937"|"6775924"
"calcareous clayey residuum weathered from limestone"|"Yes"|"10021938"|"6775860"
"silty alluvium"|"Yes"|"10021942"|"6775922"
"loamy and silty alluvium"|"Yes"|"10021939"|"6775886"
"clayey alluvium"|"Yes"|"10021940"|"6775929"
"silty alluvium"|"Yes"|"10021941"|"6775953"
"loamy residuum weathered from sandstone"|"Yes"|"10021965"|"6775851"
"residuum weathered from sandstone"|"Yes"|"10021966"|"6776038"
"loamy colluvium derived from sandstone over clayey residuum weathered from shale"|"Yes"|"10021967"|"6775862"
"sandstone"|"Yes"|"10021968"|"6775800"
"loamy colluvium derived from sandstone and shale"|"Yes"|"10021969"|"6776032"
"loamy residuum weathered from sandstone and shale"|"Yes"|"10021970"|"6776000"
"loamy colluvium derived from sandstone over clayey residuum weathered from shale"|"Yes"|"10021987"|"6776020"
"residuum weathered from sandstone"|"Yes"|"10021988"|"6775874"
"sandstone"|"Yes"|"10021989"|"6775881"
"residuum weathered from sandstone"|"Yes"|"10021983"|"6776005"
"loamy residuum weathered from sandstone"|"Yes"|"10021984"|"6776055"
"loamy colluvium derived from sandstone over clayey residuum weathered from shale"|"Yes"|"10021985"|"6776069"
"sandstone"|"Yes"|"10021986"|"6775854"
"residuum weathered from sandstone"|"Yes"|"10021978"|"6775991"
"loamy residuum weathered from sandstone"|"Yes"|"10021979"|"6776037"
"loamy colluvium derived from sandstone over clayey residuum weathered from shale"|"Yes"|"10021980"|"6776047"
"sandstone"|"Yes"|"10021981"|"6775923"
"clayey residuum weathered from shale"|"Yes"|"10021982"|"6775842"
"clayey residuum weathered from sandstone and shale"|"Yes"|"10021974"|"6775911"
"loamy residuum weathered from sandstone and shale"|"Yes"|"10021975"|"6775786"
"sandstone"|"Yes"|"10021976"|"6775975"
"loamy residuum weathered from sandstone and shale"|"Yes"|"10021977"|"6775833"
"residuum weathered from sandstone"|"Yes"|"10021971"|"6775853"
"loamy residuum weathered from sandstone"|"Yes"|"10021972"|"6775797"
"loamy colluvium derived from sandstone over clayey residuum weathered from shale"|"Yes"|"10021973"|"6776031"
