# Supplementary material for: Hydrologic-Process-Based Soil Texture Classifications for Improved Visualization of Landscape Function
Source: PLoS One. 2015 Jun 29;10(6):e0131299. doi: 10.1371/journal.pone.0131299 (PMC4488316; doi:10.1371/journal.pone.0131299)
Supplement: S1 Data — Spatial, tabular and soil database files for the Oklahoma region that was used for creating the soil maps downloaded from the NRCS Web Soil Survey. (ZIP) [file pone.0131299.s001.zip › wss_aoi_2014-09-16_15-16-25/tabular/cpwndbrk.txt]

|8.5||"CEOC"|"Celtis occidentalis"|"common hackberry"|"10021798"|"55383213"
|8.5||"ULPA"|"Ulmus parvifolia"|"lacebark elm"|"10021798"|"55383214"
|3||"PRAM"|"Prunus americana"|"American plum"|"10021798"|"55383215"
|7.3||"MORU2"|"Morus rubra"|"red mulberry"|"10021798"|"55383216"
|7.3||"ROPS"|"Robinia pseudoacacia"|"black locust"|"10021798"|"55383217"
|6.1||"QUMA2"|"Quercus macrocarpa"|"bur oak"|"10021798"|"55383218"
|3||"SYVU"|"Syringa vulgaris"|"common lilac"|"10021798"|"55383219"
|9.7||"PITA"|"Pinus taeda"|"loblolly pine"|"10021798"|"55383220"
|4.2||"CECA4"|"Cercis canadensis"|"eastern redbud"|"10021798"|"55383221"
|6.7||"MAPO"|"Maclura pomifera"|"osageorange"|"10021798"|"55383222"
|4.8||"PIPO"|"Pinus ponderosa"|"ponderosa pine"|"10021798"|"55383223"
|4.2||"PLOR80"|"Platycladus orientalis"|"oriental arborvitae"|"10021798"|"55383224"
|3||"LOMA6"|"Lonicera maackii"|"Amur honeysuckle"|"10021798"|"55383225"
|5.5||"MAPO"|"Maclura pomifera"|"osageorange"|"10021795"|"55383202"
|5.5||"PIPO"|"Pinus ponderosa"|"ponderosa pine"|"10021795"|"55383203"
|3.6||"PLOR80"|"Platycladus orientalis"|"oriental arborvitae"|"10021795"|"55383204"
|3||"CECA4"|"Cercis canadensis"|"eastern redbud"|"10021795"|"55383205"
|6.7||"ROPS"|"Robinia pseudoacacia"|"black locust"|"10021795"|"55383206"
|6.1||"FRPE"|"Fraxinus pennsylvanica"|"green ash"|"10021795"|"55383207"
|5.5||"QUMA2"|"Quercus macrocarpa"|"bur oak"|"10021795"|"55383208"
|1.8||"PRAN3"|"Prunus angustifolia"|"Sand Plum"|"10021795"|"55383209"
|5.5||"CEOC"|"Celtis occidentalis"|"common hackberry"|"10021795"|"55383210"
|5.5||"ULPA"|"Ulmus parvifolia"|"lacebark elm"|"10021795"|"55383211"
|4.5||"JUSC2"|"Juniperus scopulorum"|"Rocky Mountain juniper"|"10021795"|"55383212"
|8.5||"CEOC"|"Celtis occidentalis"|"common hackberry"|"10021794"|"55383189"
|8.5||"ULPA"|"Ulmus parvifolia"|"lacebark elm"|"10021794"|"55383190"
|3||"PRAM"|"Prunus americana"|"American plum"|"10021794"|"55383191"
|7.3||"MORU2"|"Morus rubra"|"red mulberry"|"10021794"|"55383192"
|7.3||"ROPS"|"Robinia pseudoacacia"|"black locust"|"10021794"|"55383193"
|6.1||"QUMA2"|"Quercus macrocarpa"|"bur oak"|"10021794"|"55383194"
|3||"SYVU"|"Syringa vulgaris"|"common lilac"|"10021794"|"55383195"
|9.7||"PITA"|"Pinus taeda"|"loblolly pine"|"10021794"|"55383196"
|4.2||"CECA4"|"Cercis canadensis"|"eastern redbud"|"10021794"|"55383197"
|6.7||"MAPO"|"Maclura pomifera"|"osageorange"|"10021794"|"55383198"
|4.8||"PIPO"|"Pinus ponderosa"|"ponderosa pine"|"10021794"|"55383199"
|4.2||"PLOR80"|"Platycladus orientalis"|"oriental arborvitae"|"10021794"|"55383200"
|3||"LOMA6"|"Lonicera maackii"|"Amur honeysuckle"|"10021794"|"55383201"
|5.5||"MAPO"|"Maclura pomifera"|"osageorange"|"10021791"|"55383178"
|5.5||"PIPO"|"Pinus ponderosa"|"ponderosa pine"|"10021791"|"55383179"
|3.6||"PLOR80"|"Platycladus orientalis"|"oriental arborvitae"|"10021791"|"55383180"
|3||"CECA4"|"Cercis canadensis"|"eastern redbud"|"10021791"|"55383181"
|6.7||"ROPS"|"Robinia pseudoacacia"|"black locust"|"10021791"|"55383182"
|6.1||"FRPE"|"Fraxinus pennsylvanica"|"green ash"|"10021791"|"55383183"
|5.5||"QUMA2"|"Quercus macrocarpa"|"bur oak"|"10021791"|"55383184"
|1.8||"PRAN3"|"Prunus angustifolia"|"Sand Plum"|"10021791"|"55383185"
|5.5||"CEOC"|"Celtis occidentalis"|"common hackberry"|"10021791"|"55383186"
|5.5||"ULPA"|"Ulmus parvifolia"|"lacebark elm"|"10021791"|"55383187"
|4.5||"JUSC2"|"Juniperus scopulorum"|"Rocky Mountain juniper"|"10021791"|"55383188"
|3||"CECA4"|"Cercis canadensis"|"eastern redbud"|"10021776"|"55383043"
|5.5||"MAPO"|"Maclura pomifera"|"osageorange"|"10021776"|"55383044"
|5.5||"PIPO"|"Pinus ponderosa"|"ponderosa pine"|"10021776"|"55383045"
|3.6||"PLOR80"|"Platycladus orientalis"|"oriental arborvitae"|"10021776"|"55383046"
|6.7||"ROPS"|"Robinia pseudoacacia"|"black locust"|"10021776"|"55383047"
|6.1||"FRPE"|"Fraxinus pennsylvanica"|"green ash"|"10021776"|"55383048"
|5.5||"QUMA2"|"Quercus macrocarpa"|"bur oak"|"10021776"|"55383049"
|1.8||"PRAN3"|"Prunus angustifolia"|"Sand Plum"|"10021776"|"55383050"
|5.5||"CEOC"|"Celtis occidentalis"|"common hackberry"|"10021776"|"55383051"
|5.5||"ULPA"|"Ulmus parvifolia"|"lacebark elm"|"10021776"|"55383052"
|4.5||"JUSC2"|"Juniperus scopulorum"|"Rocky Mountain juniper"|"10021776"|"55383053"
|6.1||"JUSC2"|"Juniperus scopulorum"|"Rocky Mountain juniper"|"10021775"|"55383028"
|4.2||"PRAM"|"Prunus americana"|"American plum"|"10021775"|"55383029"
|7.6||"PINI"|"Pinus nigra"|"Austrian pine"|"10021775"|"55383030"
|9.1||"ULPA"|"Ulmus parvifolia"|"lacebark elm"|"10021775"|"55383031"
|9.1||"CEOC"|"Celtis occidentalis"|"common hackberry"|"10021775"|"55383032"
|7.9||"MORU2"|"Morus rubra"|"red mulberry"|"10021775"|"55383033"
|10.6||"ROPS"|"Robinia pseudoacacia"|"black locust"|"10021775"|"55383034"
|7.6||"QUMA2"|"Quercus macrocarpa"|"bur oak"|"10021775"|"55383035"
|3||"SYVU"|"Syringa vulgaris"|"common lilac"|"10021775"|"55383036"
|9.1||"FRPE"|"Fraxinus pennsylvanica"|"green ash"|"10021775"|"55383037"
|7.9||"MAPO"|"Maclura pomifera"|"osageorange"|"10021775"|"55383038"
|3.6||"LOMA6"|"Lonicera maackii"|"Amur honeysuckle"|"10021775"|"55383039"
|6.1||"PLOR80"|"Platycladus orientalis"|"oriental arborvitae"|"10021775"|"55383040"
|3||"LEBI2"|"Lespedeza bicolor"|"shrub lespedeza"|"10021775"|"55383041"
|5.5||"CECA4"|"Cercis canadensis"|"eastern redbud"|"10021775"|"55383042"
|3||"CECA4"|"Cercis canadensis"|"eastern redbud"|"10021772"|"55383017"
|5.5||"MAPO"|"Maclura pomifera"|"osageorange"|"10021772"|"55383018"
|5.5||"PIPO"|"Pinus ponderosa"|"ponderosa pine"|"10021772"|"55383019"
|3.6||"PLOR80"|"Platycladus orientalis"|"oriental arborvitae"|"10021772"|"55383020"
|1.8||"PRAN3"|"Prunus angustifolia"|"Sand Plum"|"10021772"|"55383021"
|6.7||"ROPS"|"Robinia pseudoacacia"|"black locust"|"10021772"|"55383022"
|6.1||"FRPE"|"Fraxinus pennsylvanica"|"green ash"|"10021772"|"55383023"
|5.5||"QUMA2"|"Quercus macrocarpa"|"bur oak"|"10021772"|"55383024"
|5.5||"CEOC"|"Celtis occidentalis"|"common hackberry"|"10021772"|"55383025"
|5.5||"ULPA"|"Ulmus parvifolia"|"lacebark elm"|"10021772"|"55383026"
|4.5||"JUSC2"|"Juniperus scopulorum"|"Rocky Mountain juniper"|"10021772"|"55383027"
|5.5||"CEOC"|"Celtis occidentalis"|"common hackberry"|"10021768"|"55383006"
|5.5||"ULPA"|"Ulmus parvifolia"|"lacebark elm"|"10021768"|"55383007"
|4.5||"JUSC2"|"Juniperus scopulorum"|"Rocky Mountain juniper"|"10021768"|"55383008"
|6.7||"ROPS"|"Robinia pseudoacacia"|"black locust"|"10021768"|"55383009"
|6.1||"FRPE"|"Fraxinus pennsylvanica"|"green ash"|"10021768"|"55383010"
|5.5||"QUMA2"|"Quercus macrocarpa"|"bur oak"|"10021768"|"55383011"
|1.8||"PRAN3"|"Prunus angustifolia"|"Sand Plum"|"10021768"|"55383012"
|5.5||"MAPO"|"Maclura pomifera"|"osageorange"|"10021768"|"55383013"
|5.5||"PIPO"|"Pinus ponderosa"|"ponderosa pine"|"10021768"|"55383014"
|3.6||"PLOR80"|"Platycladus orientalis"|"oriental arborvitae"|"10021768"|"55383015"
|3||"CECA4"|"Cercis canadensis"|"eastern redbud"|"10021768"|"55383016"
|7.6||"PITA"|"Pinus taeda"|"loblolly pine"|"10021764"|"55382993"
|3.6||"CECA4"|"Cercis canadensis"|"eastern redbud"|"10021764"|"55382994"
|7.3||"MAPO"|"Maclura pomifera"|"osageorange"|"10021764"|"55382995"
|6.1||"PIPO"|"Pinus ponderosa"|"ponderosa pine"|"10021764"|"55382996"
|3||"LOMA6"|"Lonicera maackii"|"Amur honeysuckle"|"10021764"|"55382997"
|3.6||"PLOR80"|"Platycladus orientalis"|"oriental arborvitae"|"10021764"|"55382998"
|8.5||"ROPS"|"Robinia pseudoacacia"|"black locust"|"10021764"|"55382999"
|6.7||"MORU2"|"Morus rubra"|"red mulberry"|"10021764"|"55383000"
|6.7||"QUMA2"|"Quercus macrocarpa"|"bur oak"|"10021764"|"55383001"
|3.6||"SYVU"|"Syringa vulgaris"|"common lilac"|"10021764"|"55383002"
|7.6||"CEOC"|"Celtis occidentalis"|"common hackberry"|"10021764"|"55383003"
|7.6||"ULPA"|"Ulmus parvifolia"|"lacebark elm"|"10021764"|"55383004"
|3||"PRAM"|"Prunus americana"|"American plum"|"10021764"|"55383005"
|8.5||"CEOC"|"Celtis occidentalis"|"common hackberry"|"10021763"|"55382981"
|8.5||"ULPA"|"Ulmus parvifolia"|"lacebark elm"|"10021763"|"55382982"
|7.3||"QUSH"|"Quercus shumardii"|"Shumard's oak"|"10021763"|"55382983"
|3||"PRAM"|"Prunus americana"|"American plum"|"10021763"|"55382984"
|7.3||"MORU2"|"Morus rubra"|"red mulberry"|"10021763"|"55382985"
|3||"SYVU"|"Syringa vulgaris"|"common lilac"|"10021763"|"55382986"
|6.7||"MAPO"|"Maclura pomifera"|"osageorange"|"10021763"|"55382987"
|4.8||"PIPO"|"Pinus ponderosa"|"ponderosa pine"|"10021763"|"55382988"
|4.2||"PLOR80"|"Platycladus orientalis"|"oriental arborvitae"|"10021763"|"55382989"
|3||"LOMA6"|"Lonicera maackii"|"Amur honeysuckle"|"10021763"|"55382990"
|10.6||"PITA"|"Pinus taeda"|"loblolly pine"|"10021763"|"55382991"
|4.2||"CECA4"|"Cercis canadensis"|"eastern redbud"|"10021763"|"55382992"
|3||"CECA4"|"Cercis canadensis"|"eastern redbud"|"10021762"|"55382970"
|5.5||"MAPO"|"Maclura pomifera"|"osageorange"|"10021762"|"55382971"
|5.5||"PIPO"|"Pinus ponderosa"|"ponderosa pine"|"10021762"|"55382972"
|3.6||"PLOR80"|"Platycladus orientalis"|"oriental arborvitae"|"10021762"|"55382973"
|6.7||"ROPS"|"Robinia pseudoacacia"|"black locust"|"10021762"|"55382974"
|6.1||"FRPE"|"Fraxinus pennsylvanica"|"green ash"|"10021762"|"55382975"
|5.5||"QUMA2"|"Quercus macrocarpa"|"bur oak"|"10021762"|"55382976"
|1.8||"PRAN3"|"Prunus angustifolia"|"Sand Plum"|"10021762"|"55382977"
|5.5||"CEOC"|"Celtis occidentalis"|"common hackberry"|"10021762"|"55382978"
|5.5||"ULPA"|"Ulmus parvifolia"|"lacebark elm"|"10021762"|"55382979"
|4.5||"JUSC2"|"Juniperus scopulorum"|"Rocky Mountain juniper"|"10021762"|"55382980"
|5.5||"CEOC"|"Celtis occidentalis"|"common hackberry"|"10021757"|"55382933"
|5.5||"ULPA"|"Ulmus parvifolia"|"lacebark elm"|"10021757"|"55382934"
|4.5||"JUSC2"|"Juniperus scopulorum"|"Rocky Mountain juniper"|"10021757"|"55382935"
|6.7||"ROPS"|"Robinia pseudoacacia"|"black locust"|"10021757"|"55382936"
|6.1||"FRPE"|"Fraxinus pennsylvanica"|"green ash"|"10021757"|"55382937"
|5.5||"QUMA2"|"Quercus macrocarpa"|"bur oak"|"10021757"|"55382938"
|1.8||"PRAN3"|"Prunus angustifolia"|"Sand Plum"|"10021757"|"55382939"
|5.5||"MAPO"|"Maclura pomifera"|"osageorange"|"10021757"|"55382940"
|5.5||"PIPO"|"Pinus ponderosa"|"ponderosa pine"|"10021757"|"55382941"
|3.6||"PLOR80"|"Platycladus orientalis"|"oriental arborvitae"|"10021757"|"55382942"
|3||"CECA4"|"Cercis canadensis"|"eastern redbud"|"10021757"|"55382943"
|8.5||"PITA"|"Pinus taeda"|"loblolly pine"|"10021755"|"55382920"
|3.6||"CECA4"|"Cercis canadensis"|"eastern redbud"|"10021755"|"55382921"
|6.1||"MAPO"|"Maclura pomifera"|"osageorange"|"10021755"|"55382922"
|6.1||"PIPO"|"Pinus ponderosa"|"ponderosa pine"|"10021755"|"55382923"
|3.6||"PLOR80"|"Platycladus orientalis"|"oriental arborvitae"|"10021755"|"55382924"
|3.6||"LOMA6"|"Lonicera maackii"|"Amur honeysuckle"|"10021755"|"55382925"
|6.1||"MORU2"|"Morus rubra"|"red mulberry"|"10021755"|"55382926"
|6.7||"ROPS"|"Robinia pseudoacacia"|"black locust"|"10021755"|"55382927"
|5.5||"QUMA2"|"Quercus macrocarpa"|"bur oak"|"10021755"|"55382928"
|3||"SYVU"|"Syringa vulgaris"|"common lilac"|"10021755"|"55382929"
|6.7||"CEOC"|"Celtis occidentalis"|"common hackberry"|"10021755"|"55382930"
|6.7||"ULPA"|"Ulmus parvifolia"|"lacebark elm"|"10021755"|"55382931"
|2.4||"PRAM"|"Prunus americana"|"American plum"|"10021755"|"55382932"
|6.7||"CEOC"|"Celtis occidentalis"|"common hackberry"|"10021754"|"55382907"
|6.7||"ULPA"|"Ulmus parvifolia"|"lacebark elm"|"10021754"|"55382908"
|2.4||"PRAM"|"Prunus americana"|"American plum"|"10021754"|"55382909"
|6.1||"MORU2"|"Morus rubra"|"red mulberry"|"10021754"|"55382910"
|6.7||"ROPS"|"Robinia pseudoacacia"|"black locust"|"10021754"|"55382911"
|5.5||"QUMA2"|"Quercus macrocarpa"|"bur oak"|"10021754"|"55382912"
|3||"SYVU"|"Syringa vulgaris"|"common lilac"|"10021754"|"55382913"
|6.1||"MAPO"|"Maclura pomifera"|"osageorange"|"10021754"|"55382914"
|6.1||"PIPO"|"Pinus ponderosa"|"ponderosa pine"|"10021754"|"55382915"
|3.6||"PLOR80"|"Platycladus orientalis"|"oriental arborvitae"|"10021754"|"55382916"
|3.6||"LOMA6"|"Lonicera maackii"|"Amur honeysuckle"|"10021754"|"55382917"
|8.5||"PITA"|"Pinus taeda"|"loblolly pine"|"10021754"|"55382918"
|3.6||"CECA4"|"Cercis canadensis"|"eastern redbud"|"10021754"|"55382919"
|6.1||"MAPO"|"Maclura pomifera"|"osageorange"|"10021975"|"55384393"
|4.9||"PLOR80"|"Platycladus orientalis"|"oriental arborvitae"|"10021975"|"55384394"
|3.7||"CECA4"|"Cercis canadensis"|"eastern redbud"|"10021975"|"55384395"
|7.6||"FRPE"|"Fraxinus pennsylvanica"|"green ash"|"10021975"|"55384396"
|7.6||"ROPS"|"Robinia pseudoacacia"|"black locust"|"10021975"|"55384397"
|6.7||"QUMA2"|"Quercus macrocarpa"|"bur oak"|"10021975"|"55384398"
|1.8||"PRAN3"|"Prunus angustifolia"|"Sand Plum"|"10021975"|"55384399"
|6.7||"CEOC"|"Celtis occidentalis"|"common hackberry"|"10021975"|"55384400"
|6.7||"ULPA"|"Ulmus parvifolia"|"lacebark elm"|"10021975"|"55384401"
|3.7||"JUSC2"|"Juniperus scopulorum"|"Rocky Mountain juniper"|"10021975"|"55384402"
|6.7||"CEOC"|"Celtis occidentalis"|"common hackberry"|"10021979"|"55384403"
|6.7||"ULPA"|"Ulmus parvifolia"|"lacebark elm"|"10021979"|"55384404"
|3.7||"JUSC2"|"Juniperus scopulorum"|"Rocky Mountain juniper"|"10021979"|"55384405"
|7.6||"FRPE"|"Fraxinus pennsylvanica"|"green ash"|"10021979"|"55384406"
|7.6||"ROPS"|"Robinia pseudoacacia"|"black locust"|"10021979"|"55384407"
|6.7||"QUMA2"|"Quercus macrocarpa"|"bur oak"|"10021979"|"55384408"
|1.8||"PRAN3"|"Prunus angustifolia"|"Sand Plum"|"10021979"|"55384409"
|3.7||"CECA4"|"Cercis canadensis"|"eastern redbud"|"10021979"|"55384410"
|6.1||"MAPO"|"Maclura pomifera"|"osageorange"|"10021979"|"55384411"
|4.9||"PLOR80"|"Platycladus orientalis"|"oriental arborvitae"|"10021979"|"55384412"
|6.1||"MAPO"|"Maclura pomifera"|"osageorange"|"10021984"|"55384413"
|4.9||"PLOR80"|"Platycladus orientalis"|"oriental arborvitae"|"10021984"|"55384414"
|3.7||"CECA4"|"Cercis canadensis"|"eastern redbud"|"10021984"|"55384415"
|6.7||"QUMA2"|"Quercus macrocarpa"|"bur oak"|"10021984"|"55384416"
|1.8||"PRAN3"|"Prunus angustifolia"|"Sand Plum"|"10021984"|"55384417"
|7.6||"FRPE"|"Fraxinus pennsylvanica"|"green ash"|"10021984"|"55384418"
|7.6||"ROPS"|"Robinia pseudoacacia"|"black locust"|"10021984"|"55384419"
|6.7||"ULPA"|"Ulmus parvifolia"|"lacebark elm"|"10021984"|"55384420"
|3.7||"JUSC2"|"Juniperus scopulorum"|"Rocky Mountain juniper"|"10021984"|"55384421"
|6.7||"CEOC"|"Celtis occidentalis"|"common hackberry"|"10021984"|"55384422"
|6.7||"CEOC"|"Celtis occidentalis"|"common hackberry"|"10021970"|"55384383"
|6.7||"ULPA"|"Ulmus parvifolia"|"lacebark elm"|"10021970"|"55384384"
|3.7||"JUSC2"|"Juniperus scopulorum"|"Rocky Mountain juniper"|"10021970"|"55384385"
|7.6||"FRPE"|"Fraxinus pennsylvanica"|"green ash"|"10021970"|"55384386"
|7.6||"ROPS"|"Robinia pseudoacacia"|"black locust"|"10021970"|"55384387"
|6.7||"QUMA2"|"Quercus macrocarpa"|"bur oak"|"10021970"|"55384388"
|1.8||"PRAN3"|"Prunus angustifolia"|"Sand Plum"|"10021970"|"55384389"
|3.7||"CECA4"|"Cercis canadensis"|"eastern redbud"|"10021970"|"55384390"
|6.1||"MAPO"|"Maclura pomifera"|"osageorange"|"10021970"|"55384391"
|4.9||"PLOR80"|"Platycladus orientalis"|"oriental arborvitae"|"10021970"|"55384392"
|7.3||"MAPO"|"Maclura pomifera"|"osageorange"|"10021969"|"55384370"
|6.1||"PIPO"|"Pinus ponderosa"|"ponderosa pine"|"10021969"|"55384371"
|3||"LOMA6"|"Lonicera maackii"|"Amur honeysuckle"|"10021969"|"55384372"
|3.6||"PLOR80"|"Platycladus orientalis"|"oriental arborvitae"|"10021969"|"55384373"
|7.6||"PITA"|"Pinus taeda"|"loblolly pine"|"10021969"|"55384374"
|3.6||"CECA4"|"Cercis canadensis"|"eastern redbud"|"10021969"|"55384375"
|8.5||"ROPS"|"Robinia pseudoacacia"|"black locust"|"10021969"|"55384376"
|6.7||"MORU2"|"Morus rubra"|"red mulberry"|"10021969"|"55384377"
|6.7||"QUMA2"|"Quercus macrocarpa"|"bur oak"|"10021969"|"55384378"
|3.6||"SYVU"|"Syringa vulgaris"|"common lilac"|"10021969"|"55384379"
|7.6||"CEOC"|"Celtis occidentalis"|"common hackberry"|"10021969"|"55384380"
|7.6||"ULPA"|"Ulmus parvifolia"|"lacebark elm"|"10021969"|"55384381"
|3||"PRAM"|"Prunus americana"|"American plum"|"10021969"|"55384382"
|7.3||"PLOR80"|"Platycladus orientalis"|"oriental arborvitae"|"10021941"|"55384230"
|6.7||"PIPO"|"Pinus ponderosa"|"ponderosa pine"|"10021941"|"55384231"
|3.6||"LOMA6"|"Lonicera maackii"|"Amur honeysuckle"|"10021941"|"55384232"
|9.1||"MAPO"|"Maclura pomifera"|"osageorange"|"10021941"|"55384233"
|7.6||"PISY"|"Pinus sylvestris"|"Scotch pine"|"10021941"|"55384234"
|6.1||"CECA4"|"Cercis canadensis"|"eastern redbud"|"10021941"|"55384235"
|3||"LEBI2"|"Lespedeza bicolor"|"shrub lespedeza"|"10021941"|"55384236"
|12.1||"ROPS"|"Robinia pseudoacacia"|"black locust"|"10021941"|"55384237"
|10.6||"FRPE"|"Fraxinus pennsylvanica"|"green ash"|"10021941"|"55384238"
|9.1||"MORU2"|"Morus rubra"|"red mulberry"|"10021941"|"55384239"
|9.1||"QUMA2"|"Quercus macrocarpa"|"bur oak"|"10021941"|"55384240"
|5.5||"JUSC2"|"Juniperus scopulorum"|"Rocky Mountain juniper"|"10021941"|"55384241"
|4.5||"PRAM"|"Prunus americana"|"American plum"|"10021941"|"55384242"
|10.6||"CEOC"|"Celtis occidentalis"|"common hackberry"|"10021941"|"55384243"
|10.6||"ULPA"|"Ulmus parvifolia"|"lacebark elm"|"10021941"|"55384244"
|9.1||"PINI"|"Pinus nigra"|"Austrian pine"|"10021941"|"55384245"
|3||"PRAM"|"Prunus americana"|"American plum"|"10021942"|"55384246"
|8.5||"CEOC"|"Celtis occidentalis"|"common hackberry"|"10021942"|"55384247"
|8.5||"ULPA"|"Ulmus parvifolia"|"lacebark elm"|"10021942"|"55384248"
|6.1||"QUMA2"|"Quercus macrocarpa"|"bur oak"|"10021942"|"55384249"
|5.5||"MORU2"|"Morus rubra"|"red mulberry"|"10021942"|"55384250"
|3.6||"SYVU"|"Syringa vulgaris"|"common lilac"|"10021942"|"55384251"
|7.9||"ROPS"|"Robinia pseudoacacia"|"black locust"|"10021942"|"55384252"
|4.8||"CECA4"|"Cercis canadensis"|"eastern redbud"|"10021942"|"55384253"
|10.6||"PITA"|"Pinus taeda"|"loblolly pine"|"10021942"|"55384254"
|7.3||"MAPO"|"Maclura pomifera"|"osageorange"|"10021942"|"55384255"
|5.5||"PIPO"|"Pinus ponderosa"|"ponderosa pine"|"10021942"|"55384256"
|4.2||"PLOR80"|"Platycladus orientalis"|"oriental arborvitae"|"10021942"|"55384257"
|3.6||"LOMA6"|"Lonicera maackii"|"Amur honeysuckle"|"10021942"|"55384258"
|10.6||"CEOC"|"Celtis occidentalis"|"common hackberry"|"10021937"|"55384214"
|10.6||"ULPA"|"Ulmus parvifolia"|"lacebark elm"|"10021937"|"55384215"
|9.1||"PINI"|"Pinus nigra"|"Austrian pine"|"10021937"|"55384216"
|5.5||"JUSC2"|"Juniperus scopulorum"|"Rocky Mountain juniper"|"10021937"|"55384217"
|4.5||"PRAM"|"Prunus americana"|"American plum"|"10021937"|"55384218"
|12.1||"ROPS"|"Robinia pseudoacacia"|"black locust"|"10021937"|"55384219"
|10.6||"FRPE"|"Fraxinus pennsylvanica"|"green ash"|"10021937"|"55384220"
|9.1||"MORU2"|"Morus rubra"|"red mulberry"|"10021937"|"55384221"
|9.1||"QUMA2"|"Quercus macrocarpa"|"bur oak"|"10021937"|"55384222"
|7.6||"PISY"|"Pinus sylvestris"|"Scotch pine"|"10021937"|"55384223"
|6.1||"CECA4"|"Cercis canadensis"|"eastern redbud"|"10021937"|"55384224"
|3||"LEBI2"|"Lespedeza bicolor"|"shrub lespedeza"|"10021937"|"55384225"
|9.1||"MAPO"|"Maclura pomifera"|"osageorange"|"10021937"|"55384226"
|7.3||"PLOR80"|"Platycladus orientalis"|"oriental arborvitae"|"10021937"|"55384227"
|6.7||"PIPO"|"Pinus ponderosa"|"ponderosa pine"|"10021937"|"55384228"
|3.6||"LOMA6"|"Lonicera maackii"|"Amur honeysuckle"|"10021937"|"55384229"
|9.1||"MAPO"|"Maclura pomifera"|"osageorange"|"10021935"|"55384198"
|7.3||"PLOR80"|"Platycladus orientalis"|"oriental arborvitae"|"10021935"|"55384199"
|6.7||"PIPO"|"Pinus ponderosa"|"ponderosa pine"|"10021935"|"55384200"
|3.6||"LOMA6"|"Lonicera maackii"|"Amur honeysuckle"|"10021935"|"55384201"
|6.1||"CECA4"|"Cercis canadensis"|"eastern redbud"|"10021935"|"55384202"
|6.1||"PISY"|"Pinus sylvestris"|"Scotch pine"|"10021935"|"55384203"
|2.4||"LEBI2"|"Lespedeza bicolor"|"shrub lespedeza"|"10021935"|"55384204"
|12.1||"ROPS"|"Robinia pseudoacacia"|"black locust"|"10021935"|"55384205"
|9.1||"FRPE"|"Fraxinus pennsylvanica"|"green ash"|"10021935"|"55384206"
|9.1||"MORU2"|"Morus rubra"|"red mulberry"|"10021935"|"55384207"
|9.1||"QUMA2"|"Quercus macrocarpa"|"bur oak"|"10021935"|"55384208"
|10.6||"CEOC"|"Celtis occidentalis"|"common hackberry"|"10021935"|"55384209"
|10.6||"ULPA"|"Ulmus parvifolia"|"lacebark elm"|"10021935"|"55384210"
|7.6||"PINI"|"Pinus nigra"|"Austrian pine"|"10021935"|"55384211"
|6.7||"JUSC2"|"Juniperus scopulorum"|"Rocky Mountain juniper"|"10021935"|"55384212"
|4.5||"PRAM"|"Prunus americana"|"American plum"|"10021935"|"55384213"
|9.1||"PINI"|"Pinus nigra"|"Austrian pine"|"10021932"|"55384182"
|5.5||"JUSC2"|"Juniperus scopulorum"|"Rocky Mountain juniper"|"10021932"|"55384183"
|4.5||"PRAM"|"Prunus americana"|"American plum"|"10021932"|"55384184"
|10.6||"CEOC"|"Celtis occidentalis"|"common hackberry"|"10021932"|"55384185"
|10.6||"ULPA"|"Ulmus parvifolia"|"lacebark elm"|"10021932"|"55384186"
|9.1||"QUMA2"|"Quercus macrocarpa"|"bur oak"|"10021932"|"55384187"
|12.1||"ROPS"|"Robinia pseudoacacia"|"black locust"|"10021932"|"55384188"
|10.6||"FRPE"|"Fraxinus pennsylvanica"|"green ash"|"10021932"|"55384189"
|9.1||"MORU2"|"Morus rubra"|"red mulberry"|"10021932"|"55384190"
|7.6||"PISY"|"Pinus sylvestris"|"Scotch pine"|"10021932"|"55384191"
|6.1||"CECA4"|"Cercis canadensis"|"eastern redbud"|"10021932"|"55384192"
|3||"LEBI2"|"Lespedeza bicolor"|"shrub lespedeza"|"10021932"|"55384193"
|7.3||"PLOR80"|"Platycladus orientalis"|"oriental arborvitae"|"10021932"|"55384194"
|6.7||"PIPO"|"Pinus ponderosa"|"ponderosa pine"|"10021932"|"55384195"
|3.6||"LOMA6"|"Lonicera maackii"|"Amur honeysuckle"|"10021932"|"55384196"
|9.1||"MAPO"|"Maclura pomifera"|"osageorange"|"10021932"|"55384197"
|7.3||"PLOR80"|"Platycladus orientalis"|"oriental arborvitae"|"10021931"|"55384166"
|9.1||"MAPO"|"Maclura pomifera"|"osageorange"|"10021931"|"55384167"
|6.7||"PIPO"|"Pinus ponderosa"|"ponderosa pine"|"10021931"|"55384168"
|3.6||"LOMA6"|"Lonicera maackii"|"Amur honeysuckle"|"10021931"|"55384169"
|2.4||"LEBI2"|"Lespedeza bicolor"|"shrub lespedeza"|"10021931"|"55384170"
|6.1||"PISY"|"Pinus sylvestris"|"Scotch pine"|"10021931"|"55384171"
|6.1||"CECA4"|"Cercis canadensis"|"eastern redbud"|"10021931"|"55384172"
|9.1||"FRPE"|"Fraxinus pennsylvanica"|"green ash"|"10021931"|"55384173"
|12.1||"ROPS"|"Robinia pseudoacacia"|"black locust"|"10021931"|"55384174"
|9.1||"MORU2"|"Morus rubra"|"red mulberry"|"10021931"|"55384175"
|9.1||"QUMA2"|"Quercus macrocarpa"|"bur oak"|"10021931"|"55384176"
|4.5||"PRAM"|"Prunus americana"|"American plum"|"10021931"|"55384177"
|6.7||"JUSC2"|"Juniperus scopulorum"|"Rocky Mountain juniper"|"10021931"|"55384178"
|7.6||"PINI"|"Pinus nigra"|"Austrian pine"|"10021931"|"55384179"
|10.6||"CEOC"|"Celtis occidentalis"|"common hackberry"|"10021931"|"55384180"
|10.6||"ULPA"|"Ulmus parvifolia"|"lacebark elm"|"10021931"|"55384181"
|5.5||"JUSC2"|"Juniperus scopulorum"|"Rocky Mountain juniper"|"10021928"|"55384150"
|10.6||"ULPA"|"Ulmus parvifolia"|"lacebark elm"|"10021928"|"55384151"
|10.6||"CEOC"|"Celtis occidentalis"|"common hackberry"|"10021928"|"55384152"
|9.1||"PINI"|"Pinus nigra"|"Austrian pine"|"10021928"|"55384153"
|4.5||"PRAM"|"Prunus americana"|"American plum"|"10021928"|"55384154"
|9.1||"MORU2"|"Morus rubra"|"red mulberry"|"10021928"|"55384155"
|10.6||"FRPE"|"Fraxinus pennsylvanica"|"green ash"|"10021928"|"55384156"
|9.1||"QUMA2"|"Quercus macrocarpa"|"bur oak"|"10021928"|"55384157"
|12.1||"ROPS"|"Robinia pseudoacacia"|"black locust"|"10021928"|"55384158"
|3||"LEBI2"|"Lespedeza bicolor"|"shrub lespedeza"|"10021928"|"55384159"
|7.6||"PISY"|"Pinus sylvestris"|"Scotch pine"|"10021928"|"55384160"
|6.1||"CECA4"|"Cercis canadensis"|"eastern redbud"|"10021928"|"55384161"
|6.7||"PIPO"|"Pinus ponderosa"|"ponderosa pine"|"10021928"|"55384162"
|9.1||"MAPO"|"Maclura pomifera"|"osageorange"|"10021928"|"55384163"
|7.3||"PLOR80"|"Platycladus orientalis"|"oriental arborvitae"|"10021928"|"55384164"
|3.6||"LOMA6"|"Lonicera maackii"|"Amur honeysuckle"|"10021928"|"55384165"
|7.3||"MAPO"|"Maclura pomifera"|"osageorange"|"10021927"|"55384137"
|5.5||"PIPO"|"Pinus ponderosa"|"ponderosa pine"|"10021927"|"55384138"
|4.2||"PLOR80"|"Platycladus orientalis"|"oriental arborvitae"|"10021927"|"55384139"
|3.6||"LOMA6"|"Lonicera maackii"|"Amur honeysuckle"|"10021927"|"55384140"
|10.6||"PITA"|"Pinus taeda"|"loblolly pine"|"10021927"|"55384141"
|4.8||"CECA4"|"Cercis canadensis"|"eastern redbud"|"10021927"|"55384142"
|7.9||"ROPS"|"Robinia pseudoacacia"|"black locust"|"10021927"|"55384143"
|6.1||"QUMA2"|"Quercus macrocarpa"|"bur oak"|"10021927"|"55384144"
|5.5||"MORU2"|"Morus rubra"|"red mulberry"|"10021927"|"55384145"
|3.6||"SYVU"|"Syringa vulgaris"|"common lilac"|"10021927"|"55384146"
|8.5||"CEOC"|"Celtis occidentalis"|"common hackberry"|"10021927"|"55384147"
|8.5||"ULPA"|"Ulmus parvifolia"|"lacebark elm"|"10021927"|"55384148"
|3||"PRAM"|"Prunus americana"|"American plum"|"10021927"|"55384149"
|10.6||"CEOC"|"Celtis occidentalis"|"common hackberry"|"10021926"|"55384121"
|10.6||"ULPA"|"Ulmus parvifolia"|"lacebark elm"|"10021926"|"55384122"
|9.1||"PINI"|"Pinus nigra"|"Austrian pine"|"10021926"|"55384123"
|5.5||"JUSC2"|"Juniperus scopulorum"|"Rocky Mountain juniper"|"10021926"|"55384124"
|4.5||"PRAM"|"Prunus americana"|"American plum"|"10021926"|"55384125"
|12.1||"ROPS"|"Robinia pseudoacacia"|"black locust"|"10021926"|"55384126"
|10.6||"FRPE"|"Fraxinus pennsylvanica"|"green ash"|"10021926"|"55384127"
|9.1||"MORU2"|"Morus rubra"|"red mulberry"|"10021926"|"55384128"
|9.1||"QUMA2"|"Quercus macrocarpa"|"bur oak"|"10021926"|"55384129"
|7.6||"PISY"|"Pinus sylvestris"|"Scotch pine"|"10021926"|"55384130"
|6.1||"CECA4"|"Cercis canadensis"|"eastern redbud"|"10021926"|"55384131"
|3||"LEBI2"|"Lespedeza bicolor"|"shrub lespedeza"|"10021926"|"55384132"
|9.1||"MAPO"|"Maclura pomifera"|"osageorange"|"10021926"|"55384133"
|7.3||"PLOR80"|"Platycladus orientalis"|"oriental arborvitae"|"10021926"|"55384134"
|6.7||"PIPO"|"Pinus ponderosa"|"ponderosa pine"|"10021926"|"55384135"
|3.6||"LOMA6"|"Lonicera maackii"|"Amur honeysuckle"|"10021926"|"55384136"
|9.1||"MAPO"|"Maclura pomifera"|"osageorange"|"10021923"|"55384105"
|7.3||"PLOR80"|"Platycladus orientalis"|"oriental arborvitae"|"10021923"|"55384106"
|6.7||"PIPO"|"Pinus ponderosa"|"ponderosa pine"|"10021923"|"55384107"
|3.6||"LOMA6"|"Lonicera maackii"|"Amur honeysuckle"|"10021923"|"55384108"
|7.6||"PISY"|"Pinus sylvestris"|"Scotch pine"|"10021923"|"55384109"
|6.1||"CECA4"|"Cercis canadensis"|"eastern redbud"|"10021923"|"55384110"
|3||"LEBI2"|"Lespedeza bicolor"|"shrub lespedeza"|"10021923"|"55384111"
|12.1||"ROPS"|"Robinia pseudoacacia"|"black locust"|"10021923"|"55384112"
|10.6||"FRPE"|"Fraxinus pennsylvanica"|"green ash"|"10021923"|"55384113"
|9.1||"MORU2"|"Morus rubra"|"red mulberry"|"10021923"|"55384114"
|9.1||"QUMA2"|"Quercus macrocarpa"|"bur oak"|"10021923"|"55384115"
|10.6||"CEOC"|"Celtis occidentalis"|"common hackberry"|"10021923"|"55384116"
|10.6||"ULPA"|"Ulmus parvifolia"|"lacebark elm"|"10021923"|"55384117"
|9.1||"PINI"|"Pinus nigra"|"Austrian pine"|"10021923"|"55384118"
|5.5||"JUSC2"|"Juniperus scopulorum"|"Rocky Mountain juniper"|"10021923"|"55384119"
|4.5||"PRAM"|"Prunus americana"|"American plum"|"10021923"|"55384120"
|8.5||"CEOC"|"Celtis occidentalis"|"common hackberry"|"10021912"|"55383975"
|8.5||"ULPA"|"Ulmus parvifolia"|"lacebark elm"|"10021912"|"55383976"
|3||"PRAM"|"Prunus americana"|"American plum"|"10021912"|"55383977"
|7.3||"MORU2"|"Morus rubra"|"red mulberry"|"10021912"|"55383978"
|7.3||"ROPS"|"Robinia pseudoacacia"|"black locust"|"10021912"|"55383979"
|6.1||"QUMA2"|"Quercus macrocarpa"|"bur oak"|"10021912"|"55383980"
|3||"SYVU"|"Syringa vulgaris"|"common lilac"|"10021912"|"55383981"
|9.7||"PITA"|"Pinus taeda"|"loblolly pine"|"10021912"|"55383982"
|4.2||"CECA4"|"Cercis canadensis"|"eastern redbud"|"10021912"|"55383983"
|6.7||"MAPO"|"Maclura pomifera"|"osageorange"|"10021912"|"55383984"
|4.8||"PIPO"|"Pinus ponderosa"|"ponderosa pine"|"10021912"|"55383985"
|4.2||"PLOR80"|"Platycladus orientalis"|"oriental arborvitae"|"10021912"|"55383986"
|3||"LOMA6"|"Lonicera maackii"|"Amur honeysuckle"|"10021912"|"55383987"
|6.7||"MAPO"|"Maclura pomifera"|"osageorange"|"10021910"|"55383962"
|4.8||"PIPO"|"Pinus ponderosa"|"ponderosa pine"|"10021910"|"55383963"
|4.2||"PLOR80"|"Platycladus orientalis"|"oriental arborvitae"|"10021910"|"55383964"
|3||"LOMA6"|"Lonicera maackii"|"Amur honeysuckle"|"10021910"|"55383965"
|9.7||"PITA"|"Pinus taeda"|"loblolly pine"|"10021910"|"55383966"
|4.2||"CECA4"|"Cercis canadensis"|"eastern redbud"|"10021910"|"55383967"
|7.3||"MORU2"|"Morus rubra"|"red mulberry"|"10021910"|"55383968"
|7.3||"ROPS"|"Robinia pseudoacacia"|"black locust"|"10021910"|"55383969"
|6.1||"QUMA2"|"Quercus macrocarpa"|"bur oak"|"10021910"|"55383970"
|3||"SYVU"|"Syringa vulgaris"|"common lilac"|"10021910"|"55383971"
|8.5||"CEOC"|"Celtis occidentalis"|"common hackberry"|"10021910"|"55383972"
|8.5||"ULPA"|"Ulmus parvifolia"|"lacebark elm"|"10021910"|"55383973"
|3||"PRAM"|"Prunus americana"|"American plum"|"10021910"|"55383974"
|3||"PRAM"|"Prunus americana"|"American plum"|"10021909"|"55383949"
|8.5||"CEOC"|"Celtis occidentalis"|"common hackberry"|"10021909"|"55383950"
|8.5||"ULPA"|"Ulmus parvifolia"|"lacebark elm"|"10021909"|"55383951"
|3||"SYVU"|"Syringa vulgaris"|"common lilac"|"10021909"|"55383952"
|7.3||"MORU2"|"Morus rubra"|"red mulberry"|"10021909"|"55383953"
|7.3||"ROPS"|"Robinia pseudoacacia"|"black locust"|"10021909"|"55383954"
|6.1||"QUMA2"|"Quercus macrocarpa"|"bur oak"|"10021909"|"55383955"
|9.7||"PITA"|"Pinus taeda"|"loblolly pine"|"10021909"|"55383956"
|4.2||"CECA4"|"Cercis canadensis"|"eastern redbud"|"10021909"|"55383957"
|3||"LOMA6"|"Lonicera maackii"|"Amur honeysuckle"|"10021909"|"55383958"
|6.7||"MAPO"|"Maclura pomifera"|"osageorange"|"10021909"|"55383959"
|4.8||"PIPO"|"Pinus ponderosa"|"ponderosa pine"|"10021909"|"55383960"
|4.2||"PLOR80"|"Platycladus orientalis"|"oriental arborvitae"|"10021909"|"55383961"
|6.7||"MAPO"|"Maclura pomifera"|"osageorange"|"10021906"|"55383936"
|4.8||"PIPO"|"Pinus ponderosa"|"ponderosa pine"|"10021906"|"55383937"
|4.2||"PLOR80"|"Platycladus orientalis"|"oriental arborvitae"|"10021906"|"55383938"
|3||"LOMA6"|"Lonicera maackii"|"Amur honeysuckle"|"10021906"|"55383939"
|9.7||"PITA"|"Pinus taeda"|"loblolly pine"|"10021906"|"55383940"
|4.2||"CECA4"|"Cercis canadensis"|"eastern redbud"|"10021906"|"55383941"
|7.3||"MORU2"|"Morus rubra"|"red mulberry"|"10021906"|"55383942"
|7.3||"ROPS"|"Robinia pseudoacacia"|"black locust"|"10021906"|"55383943"
|6.1||"QUMA2"|"Quercus macrocarpa"|"bur oak"|"10021906"|"55383944"
|3||"SYVU"|"Syringa vulgaris"|"common lilac"|"10021906"|"55383945"
|8.5||"CEOC"|"Celtis occidentalis"|"common hackberry"|"10021906"|"55383946"
|8.5||"ULPA"|"Ulmus parvifolia"|"lacebark elm"|"10021906"|"55383947"
|3||"PRAM"|"Prunus americana"|"American plum"|"10021906"|"55383948"
|5.5||"MAPO"|"Maclura pomifera"|"osageorange"|"10021901"|"55383890"
|5.5||"PIPO"|"Pinus ponderosa"|"ponderosa pine"|"10021901"|"55383891"
|3.6||"PLOR80"|"Platycladus orientalis"|"oriental arborvitae"|"10021901"|"55383892"
|3||"CECA4"|"Cercis canadensis"|"eastern redbud"|"10021901"|"55383893"
|6.7||"ROPS"|"Robinia pseudoacacia"|"black locust"|"10021901"|"55383894"
|6.1||"FRPE"|"Fraxinus pennsylvanica"|"green ash"|"10021901"|"55383895"
|5.5||"QUMA2"|"Quercus macrocarpa"|"bur oak"|"10021901"|"55383896"
|1.8||"PRAN3"|"Prunus angustifolia"|"Sand Plum"|"10021901"|"55383897"
|5.5||"CEOC"|"Celtis occidentalis"|"common hackberry"|"10021901"|"55383898"
|5.5||"ULPA"|"Ulmus parvifolia"|"lacebark elm"|"10021901"|"55383899"
|4.5||"JUSC2"|"Juniperus scopulorum"|"Rocky Mountain juniper"|"10021901"|"55383900"
|6.7||"CEOC"|"Celtis occidentalis"|"common hackberry"|"10021884"|"55383880"
|6.7||"ULPA"|"Ulmus parvifolia"|"lacebark elm"|"10021884"|"55383881"
|3.6||"JUSC2"|"Juniperus scopulorum"|"Rocky Mountain juniper"|"10021884"|"55383882"
|7.6||"FRPE"|"Fraxinus pennsylvanica"|"green ash"|"10021884"|"55383883"
|7.6||"ROPS"|"Robinia pseudoacacia"|"black locust"|"10021884"|"55383884"
|6.7||"QUMA2"|"Quercus macrocarpa"|"bur oak"|"10021884"|"55383885"
|1.8||"PRAN3"|"Prunus angustifolia"|"Sand Plum"|"10021884"|"55383886"
|3.6||"CECA4"|"Cercis canadensis"|"eastern redbud"|"10021884"|"55383887"
|6.1||"MAPO"|"Maclura pomifera"|"osageorange"|"10021884"|"55383888"
|4.8||"PLOR80"|"Platycladus orientalis"|"oriental arborvitae"|"10021884"|"55383889"
|9.1||"MAPO"|"Maclura pomifera"|"osageorange"|"10021883"|"55383864"
|7.3||"PLOR80"|"Platycladus orientalis"|"oriental arborvitae"|"10021883"|"55383865"
|6.7||"PIPO"|"Pinus ponderosa"|"ponderosa pine"|"10021883"|"55383866"
|3.6||"LOMA6"|"Lonicera maackii"|"Amur honeysuckle"|"10021883"|"55383867"
|7.6||"PISY"|"Pinus sylvestris"|"Scotch pine"|"10021883"|"55383868"
|6.1||"CECA4"|"Cercis canadensis"|"eastern redbud"|"10021883"|"55383869"
|3||"LEBI2"|"Lespedeza bicolor"|"shrub lespedeza"|"10021883"|"55383870"
|12.1||"ROPS"|"Robinia pseudoacacia"|"black locust"|"10021883"|"55383871"
|10.6||"FRPE"|"Fraxinus pennsylvanica"|"green ash"|"10021883"|"55383872"
|9.1||"MORU2"|"Morus rubra"|"red mulberry"|"10021883"|"55383873"
|9.1||"QUMA2"|"Quercus macrocarpa"|"bur oak"|"10021883"|"55383874"
|10.6||"CEOC"|"Celtis occidentalis"|"common hackberry"|"10021883"|"55383875"
|10.6||"ULPA"|"Ulmus parvifolia"|"lacebark elm"|"10021883"|"55383876"
|9.1||"PINI"|"Pinus nigra"|"Austrian pine"|"10021883"|"55383877"
|5.5||"JUSC2"|"Juniperus scopulorum"|"Rocky Mountain juniper"|"10021883"|"55383878"
|4.5||"PRAM"|"Prunus americana"|"American plum"|"10021883"|"55383879"
|6.7||"CEOC"|"Celtis occidentalis"|"common hackberry"|"10021872"|"55383798"
|6.7||"ULPA"|"Ulmus parvifolia"|"lacebark elm"|"10021872"|"55383799"
|3.7||"JUSC2"|"Juniperus scopulorum"|"Rocky Mountain juniper"|"10021872"|"55383800"
|7.6||"FRPE"|"Fraxinus pennsylvanica"|"green ash"|"10021872"|"55383801"
|7.6||"ROPS"|"Robinia pseudoacacia"|"black locust"|"10021872"|"55383802"
|6.7||"QUMA2"|"Quercus macrocarpa"|"bur oak"|"10021872"|"55383803"
|1.8||"PRAN3"|"Prunus angustifolia"|"Sand Plum"|"10021872"|"55383804"
|3.7||"CECA4"|"Cercis canadensis"|"eastern redbud"|"10021872"|"55383805"
|6.1||"MAPO"|"Maclura pomifera"|"osageorange"|"10021872"|"55383806"
|4.9||"PLOR80"|"Platycladus orientalis"|"oriental arborvitae"|"10021872"|"55383807"
|8.5||"MAPO"|"Maclura pomifera"|"osageorange"|"10021871"|"55383785"
|5.5||"PIPO"|"Pinus ponderosa"|"ponderosa pine"|"10021871"|"55383786"
|3.6||"LOMA6"|"Lonicera maackii"|"Amur honeysuckle"|"10021871"|"55383787"
|4.8||"PLOR80"|"Platycladus orientalis"|"oriental arborvitae"|"10021871"|"55383788"
|10.6||"PITA"|"Pinus taeda"|"loblolly pine"|"10021871"|"55383789"
|4.8||"CECA4"|"Cercis canadensis"|"eastern redbud"|"10021871"|"55383790"
|10.6||"ROPS"|"Robinia pseudoacacia"|"black locust"|"10021871"|"55383791"
|8.5||"MORU2"|"Morus rubra"|"red mulberry"|"10021871"|"55383792"
|7.6||"QUMA2"|"Quercus macrocarpa"|"bur oak"|"10021871"|"55383793"
|3.6||"SYVU"|"Syringa vulgaris"|"common lilac"|"10021871"|"55383794"
|9.1||"CEOC"|"Celtis occidentalis"|"common hackberry"|"10021871"|"55383795"
|9.1||"ULPA"|"Ulmus parvifolia"|"lacebark elm"|"10021871"|"55383796"
|3.6||"PRAM"|"Prunus americana"|"American plum"|"10021871"|"55383797"
|8.5||"CEOC"|"Celtis occidentalis"|"common hackberry"|"10021854"|"55383773"
|8.5||"ULPA"|"Ulmus parvifolia"|"lacebark elm"|"10021854"|"55383774"
|7.3||"QUSH"|"Quercus shumardii"|"Shumard's oak"|"10021854"|"55383775"
|3||"PRAM"|"Prunus americana"|"American plum"|"10021854"|"55383776"
|7.3||"MORU2"|"Morus rubra"|"red mulberry"|"10021854"|"55383777"
|3||"SYVU"|"Syringa vulgaris"|"common lilac"|"10021854"|"55383778"
|10.6||"PITA"|"Pinus taeda"|"loblolly pine"|"10021854"|"55383779"
|4.2||"CECA4"|"Cercis canadensis"|"eastern redbud"|"10021854"|"55383780"
|6.7||"MAPO"|"Maclura pomifera"|"osageorange"|"10021854"|"55383781"
|4.8||"PIPO"|"Pinus ponderosa"|"ponderosa pine"|"10021854"|"55383782"
|4.2||"PLOR80"|"Platycladus orientalis"|"oriental arborvitae"|"10021854"|"55383783"
|3||"LOMA6"|"Lonicera maackii"|"Amur honeysuckle"|"10021854"|"55383784"
|7.3||"MAPO"|"Maclura pomifera"|"osageorange"|"10021844"|"55383707"
|6.1||"PIPO"|"Pinus ponderosa"|"ponderosa pine"|"10021844"|"55383708"
|3||"LOMA6"|"Lonicera maackii"|"Amur honeysuckle"|"10021844"|"55383709"
|3.6||"PLOR80"|"Platycladus orientalis"|"oriental arborvitae"|"10021844"|"55383710"
|7.6||"PITA"|"Pinus taeda"|"loblolly pine"|"10021844"|"55383711"
|3.6||"CECA4"|"Cercis canadensis"|"eastern redbud"|"10021844"|"55383712"
|8.5||"ROPS"|"Robinia pseudoacacia"|"black locust"|"10021844"|"55383713"
|6.7||"MORU2"|"Morus rubra"|"red mulberry"|"10021844"|"55383714"
|6.7||"QUMA2"|"Quercus macrocarpa"|"bur oak"|"10021844"|"55383715"
|3.6||"SYVU"|"Syringa vulgaris"|"common lilac"|"10021844"|"55383716"
|7.6||"CEOC"|"Celtis occidentalis"|"common hackberry"|"10021844"|"55383717"
|7.6||"ULPA"|"Ulmus parvifolia"|"lacebark elm"|"10021844"|"55383718"
|3||"PRAM"|"Prunus americana"|"American plum"|"10021844"|"55383719"
|6.7||"CEOC"|"Celtis occidentalis"|"common hackberry"|"10021842"|"55383694"
|6.7||"ULPA"|"Ulmus parvifolia"|"lacebark elm"|"10021842"|"55383695"
|2.4||"PRAM"|"Prunus americana"|"American plum"|"10021842"|"55383696"
|3||"SYVU"|"Syringa vulgaris"|"common lilac"|"10021842"|"55383697"
|6.1||"MORU2"|"Morus rubra"|"red mulberry"|"10021842"|"55383698"
|6.7||"ROPS"|"Robinia pseudoacacia"|"black locust"|"10021842"|"55383699"
|5.5||"QUMA2"|"Quercus macrocarpa"|"bur oak"|"10021842"|"55383700"
|8.5||"PITA"|"Pinus taeda"|"loblolly pine"|"10021842"|"55383701"
|3.6||"CECA4"|"Cercis canadensis"|"eastern redbud"|"10021842"|"55383702"
|6.1||"MAPO"|"Maclura pomifera"|"osageorange"|"10021842"|"55383703"
|6.1||"PIPO"|"Pinus ponderosa"|"ponderosa pine"|"10021842"|"55383704"
|3.6||"PLOR80"|"Platycladus orientalis"|"oriental arborvitae"|"10021842"|"55383705"
|3.6||"LOMA6"|"Lonicera maackii"|"Amur honeysuckle"|"10021842"|"55383706"
|7.9||"MAPO"|"Maclura pomifera"|"osageorange"|"10021835"|"55383596"
|7.6||"PIPO"|"Pinus ponderosa"|"ponderosa pine"|"10021835"|"55383597"
|6.7||"PLOR80"|"Platycladus orientalis"|"oriental arborvitae"|"10021835"|"55383598"
|3.6||"LOMA6"|"Lonicera maackii"|"Amur honeysuckle"|"10021835"|"55383599"
|6.1||"PISY"|"Pinus sylvestris"|"Scotch pine"|"10021835"|"55383600"
|5.2||"CECA4"|"Cercis canadensis"|"eastern redbud"|"10021835"|"55383601"
|2.4||"LEBI2"|"Lespedeza bicolor"|"shrub lespedeza"|"10021835"|"55383602"
|10.6||"ROPS"|"Robinia pseudoacacia"|"black locust"|"10021835"|"55383603"
|9.1||"FRPE"|"Fraxinus pennsylvanica"|"green ash"|"10021835"|"55383604"
|8.5||"QUMA2"|"Quercus macrocarpa"|"bur oak"|"10021835"|"55383605"
|7.3||"MORU2"|"Morus rubra"|"red mulberry"|"10021835"|"55383606"
|9.1||"CEOC"|"Celtis occidentalis"|"common hackberry"|"10021835"|"55383607"
|9.1||"ULPA"|"Ulmus parvifolia"|"lacebark elm"|"10021835"|"55383608"
|7.6||"PINI"|"Pinus nigra"|"Austrian pine"|"10021835"|"55383609"
|6.7||"JUSC2"|"Juniperus scopulorum"|"Rocky Mountain juniper"|"10021835"|"55383610"
|4.2||"PRAM"|"Prunus americana"|"American plum"|"10021835"|"55383611"
|9.1||"CEOC"|"Celtis occidentalis"|"common hackberry"|"10021834"|"55383580"
|9.1||"ULPA"|"Ulmus parvifolia"|"lacebark elm"|"10021834"|"55383581"
|7.6||"PINI"|"Pinus nigra"|"Austrian pine"|"10021834"|"55383582"
|6.7||"JUSC2"|"Juniperus scopulorum"|"Rocky Mountain juniper"|"10021834"|"55383583"
|4.2||"PRAM"|"Prunus americana"|"American plum"|"10021834"|"55383584"
|10.6||"ROPS"|"Robinia pseudoacacia"|"black locust"|"10021834"|"55383585"
|9.1||"FRPE"|"Fraxinus pennsylvanica"|"green ash"|"10021834"|"55383586"
|8.5||"QUMA2"|"Quercus macrocarpa"|"bur oak"|"10021834"|"55383587"
|7.3||"MORU2"|"Morus rubra"|"red mulberry"|"10021834"|"55383588"
|6.1||"PISY"|"Pinus sylvestris"|"Scotch pine"|"10021834"|"55383589"
|5.2||"CECA4"|"Cercis canadensis"|"eastern redbud"|"10021834"|"55383590"
|2.4||"LEBI2"|"Lespedeza bicolor"|"shrub lespedeza"|"10021834"|"55383591"
|7.9||"MAPO"|"Maclura pomifera"|"osageorange"|"10021834"|"55383592"
|7.6||"PIPO"|"Pinus ponderosa"|"ponderosa pine"|"10021834"|"55383593"
|6.7||"PLOR80"|"Platycladus orientalis"|"oriental arborvitae"|"10021834"|"55383594"
|3.6||"LOMA6"|"Lonicera maackii"|"Amur honeysuckle"|"10021834"|"55383595"
|7.9||"MAPO"|"Maclura pomifera"|"osageorange"|"10021833"|"55383564"
|7.6||"PIPO"|"Pinus ponderosa"|"ponderosa pine"|"10021833"|"55383565"
|6.7||"PLOR80"|"Platycladus orientalis"|"oriental arborvitae"|"10021833"|"55383566"
|3.7||"LOMA6"|"Lonicera maackii"|"Amur honeysuckle"|"10021833"|"55383567"
|6.1||"PISY"|"Pinus sylvestris"|"Scotch pine"|"10021833"|"55383568"
|5.2||"CECA4"|"Cercis canadensis"|"eastern redbud"|"10021833"|"55383569"
|2.4||"LEBI2"|"Lespedeza bicolor"|"shrub lespedeza"|"10021833"|"55383570"
|10.7||"ROPS"|"Robinia pseudoacacia"|"black locust"|"10021833"|"55383571"
|9.1||"FRPE"|"Fraxinus pennsylvanica"|"green ash"|"10021833"|"55383572"
|8.5||"QUMA2"|"Quercus macrocarpa"|"bur oak"|"10021833"|"55383573"
|7.3||"MORU2"|"Morus rubra"|"red mulberry"|"10021833"|"55383574"
|9.1||"CEOC"|"Celtis occidentalis"|"common hackberry"|"10021833"|"55383575"
|9.1||"ULPA"|"Ulmus parvifolia"|"lacebark elm"|"10021833"|"55383576"
|7.6||"PINI"|"Pinus nigra"|"Austrian pine"|"10021833"|"55383577"
|6.7||"JUSC2"|"Juniperus scopulorum"|"Rocky Mountain juniper"|"10021833"|"55383578"
|4.3||"PRAM"|"Prunus americana"|"American plum"|"10021833"|"55383579"
|6.7||"CEOC"|"Celtis occidentalis"|"common hackberry"|"10021832"|"55383551"
|6.7||"ULPA"|"Ulmus parvifolia"|"lacebark elm"|"10021832"|"55383552"
|2.4||"PRAM"|"Prunus americana"|"American plum"|"10021832"|"55383553"
|6.1||"MORU2"|"Morus rubra"|"red mulberry"|"10021832"|"55383554"
|6.7||"ROPS"|"Robinia pseudoacacia"|"black locust"|"10021832"|"55383555"
|5.5||"QUMA2"|"Quercus macrocarpa"|"bur oak"|"10021832"|"55383556"
|3||"SYVU"|"Syringa vulgaris"|"common lilac"|"10021832"|"55383557"
|8.5||"PITA"|"Pinus taeda"|"loblolly pine"|"10021832"|"55383558"
|3.6||"CECA4"|"Cercis canadensis"|"eastern redbud"|"10021832"|"55383559"
|6.1||"MAPO"|"Maclura pomifera"|"osageorange"|"10021832"|"55383560"
|6.1||"PIPO"|"Pinus ponderosa"|"ponderosa pine"|"10021832"|"55383561"
|3.6||"PLOR80"|"Platycladus orientalis"|"oriental arborvitae"|"10021832"|"55383562"
|3.6||"LOMA6"|"Lonicera maackii"|"Amur honeysuckle"|"10021832"|"55383563"
|7.9||"MAPO"|"Maclura pomifera"|"osageorange"|"10021831"|"55383535"
|7.6||"PIPO"|"Pinus ponderosa"|"ponderosa pine"|"10021831"|"55383536"
|6.7||"PLOR80"|"Platycladus orientalis"|"oriental arborvitae"|"10021831"|"55383537"
|3.7||"LOMA6"|"Lonicera maackii"|"Amur honeysuckle"|"10021831"|"55383538"
|6.1||"PISY"|"Pinus sylvestris"|"Scotch pine"|"10021831"|"55383539"
|5.2||"CECA4"|"Cercis canadensis"|"eastern redbud"|"10021831"|"55383540"
|2.4||"LEBI2"|"Lespedeza bicolor"|"shrub lespedeza"|"10021831"|"55383541"
|7.3||"MORU2"|"Morus rubra"|"red mulberry"|"10021831"|"55383542"
|10.7||"ROPS"|"Robinia pseudoacacia"|"black locust"|"10021831"|"55383543"
|9.1||"FRPE"|"Fraxinus pennsylvanica"|"green ash"|"10021831"|"55383544"
|8.5||"QUMA2"|"Quercus macrocarpa"|"bur oak"|"10021831"|"55383545"
|7.6||"PINI"|"Pinus nigra"|"Austrian pine"|"10021831"|"55383546"
|6.7||"JUSC2"|"Juniperus scopulorum"|"Rocky Mountain juniper"|"10021831"|"55383547"
|4.3||"PRAM"|"Prunus americana"|"American plum"|"10021831"|"55383548"
|9.1||"CEOC"|"Celtis occidentalis"|"common hackberry"|"10021831"|"55383549"
|9.1||"ULPA"|"Ulmus parvifolia"|"lacebark elm"|"10021831"|"55383550"
|9.1||"CEOC"|"Celtis occidentalis"|"common hackberry"|"10021830"|"55383519"
|9.1||"ULPA"|"Ulmus parvifolia"|"lacebark elm"|"10021830"|"55383520"
|7.6||"PINI"|"Pinus nigra"|"Austrian pine"|"10021830"|"55383521"
|6.7||"JUSC2"|"Juniperus scopulorum"|"Rocky Mountain juniper"|"10021830"|"55383522"
|4.2||"PRAM"|"Prunus americana"|"American plum"|"10021830"|"55383523"
|10.6||"ROPS"|"Robinia pseudoacacia"|"black locust"|"10021830"|"55383524"
|9.1||"FRPE"|"Fraxinus pennsylvanica"|"green ash"|"10021830"|"55383525"
|8.5||"QUMA2"|"Quercus macrocarpa"|"bur oak"|"10021830"|"55383526"
|7.3||"MORU2"|"Morus rubra"|"red mulberry"|"10021830"|"55383527"
|6.1||"PISY"|"Pinus sylvestris"|"Scotch pine"|"10021830"|"55383528"
|5.2||"CECA4"|"Cercis canadensis"|"eastern redbud"|"10021830"|"55383529"
|2.4||"LEBI2"|"Lespedeza bicolor"|"shrub lespedeza"|"10021830"|"55383530"
|7.9||"MAPO"|"Maclura pomifera"|"osageorange"|"10021830"|"55383531"
|7.6||"PIPO"|"Pinus ponderosa"|"ponderosa pine"|"10021830"|"55383532"
|6.7||"PLOR80"|"Platycladus orientalis"|"oriental arborvitae"|"10021830"|"55383533"
|3.6||"LOMA6"|"Lonicera maackii"|"Amur honeysuckle"|"10021830"|"55383534"
|6.1||"MAPO"|"Maclura pomifera"|"osageorange"|"10021829"|"55383506"
|6.1||"PIPO"|"Pinus ponderosa"|"ponderosa pine"|"10021829"|"55383507"
|3.6||"PLOR80"|"Platycladus orientalis"|"oriental arborvitae"|"10021829"|"55383508"
|3.6||"LOMA6"|"Lonicera maackii"|"Amur honeysuckle"|"10021829"|"55383509"
|8.5||"PITA"|"Pinus taeda"|"loblolly pine"|"10021829"|"55383510"
|3.6||"CECA4"|"Cercis canadensis"|"eastern redbud"|"10021829"|"55383511"
|6.1||"MORU2"|"Morus rubra"|"red mulberry"|"10021829"|"55383512"
|6.7||"ROPS"|"Robinia pseudoacacia"|"black locust"|"10021829"|"55383513"
|5.5||"QUMA2"|"Quercus macrocarpa"|"bur oak"|"10021829"|"55383514"
|3||"SYVU"|"Syringa vulgaris"|"common lilac"|"10021829"|"55383515"
|6.7||"CEOC"|"Celtis occidentalis"|"common hackberry"|"10021829"|"55383516"
|6.7||"ULPA"|"Ulmus parvifolia"|"lacebark elm"|"10021829"|"55383517"
|2.4||"PRAM"|"Prunus americana"|"American plum"|"10021829"|"55383518"
|6.7||"CEOC"|"Celtis occidentalis"|"common hackberry"|"10021828"|"55383493"
|6.7||"ULPA"|"Ulmus parvifolia"|"lacebark elm"|"10021828"|"55383494"
|2.4||"PRAM"|"Prunus americana"|"American plum"|"10021828"|"55383495"
|6.1||"MORU2"|"Morus rubra"|"red mulberry"|"10021828"|"55383496"
|6.7||"ROPS"|"Robinia pseudoacacia"|"black locust"|"10021828"|"55383497"
|5.5||"QUMA2"|"Quercus macrocarpa"|"bur oak"|"10021828"|"55383498"
|3||"SYVU"|"Syringa vulgaris"|"common lilac"|"10021828"|"55383499"
|8.5||"PITA"|"Pinus taeda"|"loblolly pine"|"10021828"|"55383500"
|3.6||"CECA4"|"Cercis canadensis"|"eastern redbud"|"10021828"|"55383501"
|6.1||"MAPO"|"Maclura pomifera"|"osageorange"|"10021828"|"55383502"
|6.1||"PIPO"|"Pinus ponderosa"|"ponderosa pine"|"10021828"|"55383503"
|3.6||"PLOR80"|"Platycladus orientalis"|"oriental arborvitae"|"10021828"|"55383504"
|3.6||"LOMA6"|"Lonicera maackii"|"Amur honeysuckle"|"10021828"|"55383505"
|10.6||"CEOC"|"Celtis occidentalis"|"common hackberry"|"10021823"|"55383432"
|10.6||"ULPA"|"Ulmus parvifolia"|"lacebark elm"|"10021823"|"55383433"
|9.1||"PINI"|"Pinus nigra"|"Austrian pine"|"10021823"|"55383434"
|5.5||"JUSC2"|"Juniperus scopulorum"|"Rocky Mountain juniper"|"10021823"|"55383435"
|4.5||"PRAM"|"Prunus americana"|"American plum"|"10021823"|"55383436"
|12.1||"ROPS"|"Robinia pseudoacacia"|"black locust"|"10021823"|"55383437"
|10.6||"FRPE"|"Fraxinus pennsylvanica"|"green ash"|"10021823"|"55383438"
|9.1||"MORU2"|"Morus rubra"|"red mulberry"|"10021823"|"55383439"
|9.1||"QUMA2"|"Quercus macrocarpa"|"bur oak"|"10021823"|"55383440"
|7.6||"PISY"|"Pinus sylvestris"|"Scotch pine"|"10021823"|"55383441"
|6.1||"CECA4"|"Cercis canadensis"|"eastern redbud"|"10021823"|"55383442"
|3||"LEBI2"|"Lespedeza bicolor"|"shrub lespedeza"|"10021823"|"55383443"
|9.1||"MAPO"|"Maclura pomifera"|"osageorange"|"10021823"|"55383444"
|7.3||"PLOR80"|"Platycladus orientalis"|"oriental arborvitae"|"10021823"|"55383445"
|6.7||"PIPO"|"Pinus ponderosa"|"ponderosa pine"|"10021823"|"55383446"
|3.6||"LOMA6"|"Lonicera maackii"|"Amur honeysuckle"|"10021823"|"55383447"
|6.1||"MAPO"|"Maclura pomifera"|"osageorange"|"10021820"|"55383419"
|6.1||"PIPO"|"Pinus ponderosa"|"ponderosa pine"|"10021820"|"55383420"
|3.6||"PLOR80"|"Platycladus orientalis"|"oriental arborvitae"|"10021820"|"55383421"
|3.6||"LOMA6"|"Lonicera maackii"|"Amur honeysuckle"|"10021820"|"55383422"
|8.5||"PITA"|"Pinus taeda"|"loblolly pine"|"10021820"|"55383423"
|3.6||"CECA4"|"Cercis canadensis"|"eastern redbud"|"10021820"|"55383424"
|6.1||"MORU2"|"Morus rubra"|"red mulberry"|"10021820"|"55383425"
|6.7||"ROPS"|"Robinia pseudoacacia"|"black locust"|"10021820"|"55383426"
|5.5||"QUMA2"|"Quercus macrocarpa"|"bur oak"|"10021820"|"55383427"
|3||"SYVU"|"Syringa vulgaris"|"common lilac"|"10021820"|"55383428"
|6.7||"CEOC"|"Celtis occidentalis"|"common hackberry"|"10021820"|"55383429"
|6.7||"ULPA"|"Ulmus parvifolia"|"lacebark elm"|"10021820"|"55383430"
|2.4||"PRAM"|"Prunus americana"|"American plum"|"10021820"|"55383431"
|6.7||"CEOC"|"Celtis occidentalis"|"common hackberry"|"10021819"|"55383406"
|6.7||"ULPA"|"Ulmus parvifolia"|"lacebark elm"|"10021819"|"55383407"
|2.4||"PRAM"|"Prunus americana"|"American plum"|"10021819"|"55383408"
|6.1||"MORU2"|"Morus rubra"|"red mulberry"|"10021819"|"55383409"
|6.7||"ROPS"|"Robinia pseudoacacia"|"black locust"|"10021819"|"55383410"
|5.5||"QUMA2"|"Quercus macrocarpa"|"bur oak"|"10021819"|"55383411"
|3||"SYVU"|"Syringa vulgaris"|"common lilac"|"10021819"|"55383412"
|8.5||"PITA"|"Pinus taeda"|"loblolly pine"|"10021819"|"55383413"
|3.6||"CECA4"|"Cercis canadensis"|"eastern redbud"|"10021819"|"55383414"
|6.1||"MAPO"|"Maclura pomifera"|"osageorange"|"10021819"|"55383415"
|6.1||"PIPO"|"Pinus ponderosa"|"ponderosa pine"|"10021819"|"55383416"
|3.6||"PLOR80"|"Platycladus orientalis"|"oriental arborvitae"|"10021819"|"55383417"
|3.6||"LOMA6"|"Lonicera maackii"|"Amur honeysuckle"|"10021819"|"55383418"
|6.1||"MAPO"|"Maclura pomifera"|"osageorange"|"10021817"|"55383393"
|6.1||"PIPO"|"Pinus ponderosa"|"ponderosa pine"|"10021817"|"55383394"
|3.6||"PLOR80"|"Platycladus orientalis"|"oriental arborvitae"|"10021817"|"55383395"
|3.6||"LOMA6"|"Lonicera maackii"|"Amur honeysuckle"|"10021817"|"55383396"
|8.5||"PITA"|"Pinus taeda"|"loblolly pine"|"10021817"|"55383397"
|3.6||"CECA4"|"Cercis canadensis"|"eastern redbud"|"10021817"|"55383398"
|6.1||"MORU2"|"Morus rubra"|"red mulberry"|"10021817"|"55383399"
|6.7||"ROPS"|"Robinia pseudoacacia"|"black locust"|"10021817"|"55383400"
|5.5||"QUMA2"|"Quercus macrocarpa"|"bur oak"|"10021817"|"55383401"
|3||"SYVU"|"Syringa vulgaris"|"common lilac"|"10021817"|"55383402"
|6.7||"CEOC"|"Celtis occidentalis"|"common hackberry"|"10021817"|"55383403"
|6.7||"ULPA"|"Ulmus parvifolia"|"lacebark elm"|"10021817"|"55383404"
|2.4||"PRAM"|"Prunus americana"|"American plum"|"10021817"|"55383405"
|10.6||"CEOC"|"Celtis occidentalis"|"common hackberry"|"10021816"|"55383377"
|10.6||"ULPA"|"Ulmus parvifolia"|"lacebark elm"|"10021816"|"55383378"
|4.5||"PRAM"|"Prunus americana"|"American plum"|"10021816"|"55383379"
|6.7||"JUSC2"|"Juniperus scopulorum"|"Rocky Mountain juniper"|"10021816"|"55383380"
|7.6||"PINI"|"Pinus nigra"|"Austrian pine"|"10021816"|"55383381"
|12.1||"ROPS"|"Robinia pseudoacacia"|"black locust"|"10021816"|"55383382"
|9.1||"MORU2"|"Morus rubra"|"red mulberry"|"10021816"|"55383383"
|9.1||"QUMA2"|"Quercus macrocarpa"|"bur oak"|"10021816"|"55383384"
|9.1||"FRPE"|"Fraxinus pennsylvanica"|"green ash"|"10021816"|"55383385"
|6.1||"CECA4"|"Cercis canadensis"|"eastern redbud"|"10021816"|"55383386"
|2.4||"LEBI2"|"Lespedeza bicolor"|"shrub lespedeza"|"10021816"|"55383387"
|6.1||"PISY"|"Pinus sylvestris"|"Scotch pine"|"10021816"|"55383388"
|9.1||"MAPO"|"Maclura pomifera"|"osageorange"|"10021816"|"55383389"
|6.7||"PIPO"|"Pinus ponderosa"|"ponderosa pine"|"10021816"|"55383390"
|3.6||"LOMA6"|"Lonicera maackii"|"Amur honeysuckle"|"10021816"|"55383391"
|7.3||"PLOR80"|"Platycladus orientalis"|"oriental arborvitae"|"10021816"|"55383392"
|6.1||"MAPO"|"Maclura pomifera"|"osageorange"|"10021814"|"55383367"
|4.8||"PLOR80"|"Platycladus orientalis"|"oriental arborvitae"|"10021814"|"55383368"
|3.6||"CECA4"|"Cercis canadensis"|"eastern redbud"|"10021814"|"55383369"
|7.6||"FRPE"|"Fraxinus pennsylvanica"|"green ash"|"10021814"|"55383370"
|7.6||"ROPS"|"Robinia pseudoacacia"|"black locust"|"10021814"|"55383371"
|6.7||"QUMA2"|"Quercus macrocarpa"|"bur oak"|"10021814"|"55383372"
|1.8||"PRAN3"|"Prunus angustifolia"|"Sand Plum"|"10021814"|"55383373"
|6.7||"CEOC"|"Celtis occidentalis"|"common hackberry"|"10021814"|"55383374"
|6.7||"ULPA"|"Ulmus parvifolia"|"lacebark elm"|"10021814"|"55383375"
|3.6||"JUSC2"|"Juniperus scopulorum"|"Rocky Mountain juniper"|"10021814"|"55383376"
|10.6||"CEOC"|"Celtis occidentalis"|"common hackberry"|"10021813"|"55383351"
|10.6||"ULPA"|"Ulmus parvifolia"|"lacebark elm"|"10021813"|"55383352"
|9.1||"PINI"|"Pinus nigra"|"Austrian pine"|"10021813"|"55383353"
|5.5||"JUSC2"|"Juniperus scopulorum"|"Rocky Mountain juniper"|"10021813"|"55383354"
|4.5||"PRAM"|"Prunus americana"|"American plum"|"10021813"|"55383355"
|10.6||"FRPE"|"Fraxinus pennsylvanica"|"green ash"|"10021813"|"55383356"
|9.1||"MORU2"|"Morus rubra"|"red mulberry"|"10021813"|"55383357"
|9.1||"QUMA2"|"Quercus macrocarpa"|"bur oak"|"10021813"|"55383358"
|12.1||"ROPS"|"Robinia pseudoacacia"|"black locust"|"10021813"|"55383359"
|7.6||"PISY"|"Pinus sylvestris"|"Scotch pine"|"10021813"|"55383360"
|6.1||"CECA4"|"Cercis canadensis"|"eastern redbud"|"10021813"|"55383361"
|3||"LEBI2"|"Lespedeza bicolor"|"shrub lespedeza"|"10021813"|"55383362"
|9.1||"MAPO"|"Maclura pomifera"|"osageorange"|"10021813"|"55383363"
|7.3||"PLOR80"|"Platycladus orientalis"|"oriental arborvitae"|"10021813"|"55383364"
|6.7||"PIPO"|"Pinus ponderosa"|"ponderosa pine"|"10021813"|"55383365"
|3.6||"LOMA6"|"Lonicera maackii"|"Amur honeysuckle"|"10021813"|"55383366"
|5.5||"MAPO"|"Maclura pomifera"|"osageorange"|"10022002"|"55384540"
|5.5||"PIPO"|"Pinus ponderosa"|"ponderosa pine"|"10022002"|"55384541"
|3.6||"PLOR80"|"Platycladus orientalis"|"oriental arborvitae"|"10022002"|"55384542"
|3||"CECA4"|"Cercis canadensis"|"eastern redbud"|"10022002"|"55384543"
|6.7||"ROPS"|"Robinia pseudoacacia"|"black locust"|"10022002"|"55384544"
|6.1||"FRPE"|"Fraxinus pennsylvanica"|"green ash"|"10022002"|"55384545"
|5.5||"QUMA2"|"Quercus macrocarpa"|"bur oak"|"10022002"|"55384546"
|1.8||"PRAN3"|"Prunus angustifolia"|"Sand Plum"|"10022002"|"55384547"
|5.5||"CEOC"|"Celtis occidentalis"|"common hackberry"|"10022002"|"55384548"
|5.5||"ULPA"|"Ulmus parvifolia"|"lacebark elm"|"10022002"|"55384549"
|4.5||"JUSC2"|"Juniperus scopulorum"|"Rocky Mountain juniper"|"10022002"|"55384550"
|4.2||"PRAM"|"Prunus americana"|"American plum"|"10022003"|"55384551"
|6.7||"JUSC2"|"Juniperus scopulorum"|"Rocky Mountain juniper"|"10022003"|"55384552"
|7.6||"PINI"|"Pinus nigra"|"Austrian pine"|"10022003"|"55384553"
|9.1||"ULPA"|"Ulmus parvifolia"|"lacebark elm"|"10022003"|"55384554"
|9.1||"CEOC"|"Celtis occidentalis"|"common hackberry"|"10022003"|"55384555"
|7.3||"MORU2"|"Morus rubra"|"red mulberry"|"10022003"|"55384556"
|8.5||"QUMA2"|"Quercus macrocarpa"|"bur oak"|"10022003"|"55384557"
|9.1||"FRPE"|"Fraxinus pennsylvanica"|"green ash"|"10022003"|"55384558"
|10.6||"ROPS"|"Robinia pseudoacacia"|"black locust"|"10022003"|"55384559"
|2.4||"LEBI2"|"Lespedeza bicolor"|"shrub lespedeza"|"10022003"|"55384560"
|5.2||"CECA4"|"Cercis canadensis"|"eastern redbud"|"10022003"|"55384561"
|6.1||"PISY"|"Pinus sylvestris"|"Scotch pine"|"10022003"|"55384562"
|3.6||"LOMA6"|"Lonicera maackii"|"Amur honeysuckle"|"10022003"|"55384563"
|6.7||"PLOR80"|"Platycladus orientalis"|"oriental arborvitae"|"10022003"|"55384564"
|7.6||"PIPO"|"Pinus ponderosa"|"ponderosa pine"|"10022003"|"55384565"
|7.9||"MAPO"|"Maclura pomifera"|"osageorange"|"10022003"|"55384566"
|10.6||"CEOC"|"Celtis occidentalis"|"common hackberry"|"10021741"|"55382742"
|10.6||"ULPA"|"Ulmus parvifolia"|"lacebark elm"|"10021741"|"55382743"
|9.1||"PINI"|"Pinus nigra"|"Austrian pine"|"10021741"|"55382744"
|5.5||"JUSC2"|"Juniperus scopulorum"|"Rocky Mountain juniper"|"10021741"|"55382745"
|4.5||"PRAM"|"Prunus americana"|"American plum"|"10021741"|"55382746"
|12.1||"ROPS"|"Robinia pseudoacacia"|"black locust"|"10021741"|"55382747"
|10.6||"FRPE"|"Fraxinus pennsylvanica"|"green ash"|"10021741"|"55382748"
|9.1||"MORU2"|"Morus rubra"|"red mulberry"|"10021741"|"55382749"
|9.1||"QUMA2"|"Quercus macrocarpa"|"bur oak"|"10021741"|"55382750"
|9.1||"MAPO"|"Maclura pomifera"|"osageorange"|"10021741"|"55382751"
|7.3||"PLOR80"|"Platycladus orientalis"|"oriental arborvitae"|"10021741"|"55382752"
|6.7||"PIPO"|"Pinus ponderosa"|"ponderosa pine"|"10021741"|"55382753"
|3.6||"LOMA6"|"Lonicera maackii"|"Amur honeysuckle"|"10021741"|"55382754"
|7.6||"PISY"|"Pinus sylvestris"|"Scotch pine"|"10021741"|"55382755"
|6.1||"CECA4"|"Cercis canadensis"|"eastern redbud"|"10021741"|"55382756"
|3||"LEBI2"|"Lespedeza bicolor"|"shrub lespedeza"|"10021741"|"55382757"
|3.6||"CECA4"|"Cercis canadensis"|"eastern redbud"|"10021739"|"55382732"
|6.1||"MAPO"|"Maclura pomifera"|"osageorange"|"10021739"|"55382733"
|4.8||"PLOR80"|"Platycladus orientalis"|"oriental arborvitae"|"10021739"|"55382734"
|7.6||"FRPE"|"Fraxinus pennsylvanica"|"green ash"|"10021739"|"55382735"
|7.6||"ROPS"|"Robinia pseudoacacia"|"black locust"|"10021739"|"55382736"
|6.7||"QUMA2"|"Quercus macrocarpa"|"bur oak"|"10021739"|"55382737"
|1.8||"PRAN3"|"Prunus angustifolia"|"Sand Plum"|"10021739"|"55382738"
|6.7||"CEOC"|"Celtis occidentalis"|"common hackberry"|"10021739"|"55382739"
|6.7||"ULPA"|"Ulmus parvifolia"|"lacebark elm"|"10021739"|"55382740"
|3.6||"JUSC2"|"Juniperus scopulorum"|"Rocky Mountain juniper"|"10021739"|"55382741"
|2.4||"PRAM"|"Prunus americana"|"American plum"|"10021733"|"55382692"
|6.7||"CEOC"|"Celtis occidentalis"|"common hackberry"|"10021733"|"55382693"
|6.7||"ULPA"|"Ulmus parvifolia"|"lacebark elm"|"10021733"|"55382694"
|5.5||"QUMA2"|"Quercus macrocarpa"|"bur oak"|"10021733"|"55382695"
|3||"SYVU"|"Syringa vulgaris"|"common lilac"|"10021733"|"55382696"
|6.7||"ROPS"|"Robinia pseudoacacia"|"black locust"|"10021733"|"55382697"
|6.1||"MORU2"|"Morus rubra"|"red mulberry"|"10021733"|"55382698"
|6.1||"PIPO"|"Pinus ponderosa"|"ponderosa pine"|"10021733"|"55382699"
|3.7||"LOMA6"|"Lonicera maackii"|"Amur honeysuckle"|"10021733"|"55382700"
|3.7||"PLOR80"|"Platycladus orientalis"|"oriental arborvitae"|"10021733"|"55382701"
|6.1||"MAPO"|"Maclura pomifera"|"osageorange"|"10021733"|"55382702"
|3.7||"CECA4"|"Cercis canadensis"|"eastern redbud"|"10021733"|"55382703"
|8.5||"PITA"|"Pinus taeda"|"loblolly pine"|"10021733"|"55382704"
|3||"CECA4"|"Cercis canadensis"|"eastern redbud"|"10021732"|"55382681"
|5.5||"MAPO"|"Maclura pomifera"|"osageorange"|"10021732"|"55382682"
|5.5||"PIPO"|"Pinus ponderosa"|"ponderosa pine"|"10021732"|"55382683"
|3.6||"PLOR80"|"Platycladus orientalis"|"oriental arborvitae"|"10021732"|"55382684"
|6.7||"ROPS"|"Robinia pseudoacacia"|"black locust"|"10021732"|"55382685"
|6.1||"FRPE"|"Fraxinus pennsylvanica"|"green ash"|"10021732"|"55382686"
|5.5||"QUMA2"|"Quercus macrocarpa"|"bur oak"|"10021732"|"55382687"
|1.8||"PRAN3"|"Prunus angustifolia"|"Sand Plum"|"10021732"|"55382688"
|5.5||"CEOC"|"Celtis occidentalis"|"common hackberry"|"10021732"|"55382689"
|5.5||"ULPA"|"Ulmus parvifolia"|"lacebark elm"|"10021732"|"55382690"
|4.5||"JUSC2"|"Juniperus scopulorum"|"Rocky Mountain juniper"|"10021732"|"55382691"
|10.6||"CEOC"|"Celtis occidentalis"|"common hackberry"|"10021731"|"55382665"
|10.6||"ULPA"|"Ulmus parvifolia"|"lacebark elm"|"10021731"|"55382666"
|9.1||"PINI"|"Pinus nigra"|"Austrian pine"|"10021731"|"55382667"
|5.5||"JUSC2"|"Juniperus scopulorum"|"Rocky Mountain juniper"|"10021731"|"55382668"
|4.5||"PRAM"|"Prunus americana"|"American plum"|"10021731"|"55382669"
|12.1||"ROPS"|"Robinia pseudoacacia"|"black locust"|"10021731"|"55382670"
|10.6||"FRPE"|"Fraxinus pennsylvanica"|"green ash"|"10021731"|"55382671"
|9.1||"MORU2"|"Morus rubra"|"red mulberry"|"10021731"|"55382672"
|9.1||"QUMA2"|"Quercus macrocarpa"|"bur oak"|"10021731"|"55382673"
|9.1||"MAPO"|"Maclura pomifera"|"osageorange"|"10021731"|"55382674"
|7.3||"PLOR80"|"Platycladus orientalis"|"oriental arborvitae"|"10021731"|"55382675"
|6.7||"PIPO"|"Pinus ponderosa"|"ponderosa pine"|"10021731"|"55382676"
|3.6||"LOMA6"|"Lonicera maackii"|"Amur honeysuckle"|"10021731"|"55382677"
|7.6||"PISY"|"Pinus sylvestris"|"Scotch pine"|"10021731"|"55382678"
|6.1||"CECA4"|"Cercis canadensis"|"eastern redbud"|"10021731"|"55382679"
|3||"LEBI2"|"Lespedeza bicolor"|"shrub lespedeza"|"10021731"|"55382680"
|10.6||"PITA"|"Pinus taeda"|"loblolly pine"|"10021730"|"55382652"
|4.8||"CECA4"|"Cercis canadensis"|"eastern redbud"|"10021730"|"55382653"
|7.3||"MAPO"|"Maclura pomifera"|"osageorange"|"10021730"|"55382654"
|5.5||"PIPO"|"Pinus ponderosa"|"ponderosa pine"|"10021730"|"55382655"
|4.2||"PLOR80"|"Platycladus orientalis"|"oriental arborvitae"|"10021730"|"55382656"
|3.6||"LOMA6"|"Lonicera maackii"|"Amur honeysuckle"|"10021730"|"55382657"
|7.9||"ROPS"|"Robinia pseudoacacia"|"black locust"|"10021730"|"55382658"
|6.1||"QUMA2"|"Quercus macrocarpa"|"bur oak"|"10021730"|"55382659"
|5.5||"MORU2"|"Morus rubra"|"red mulberry"|"10021730"|"55382660"
|3.6||"SYVU"|"Syringa vulgaris"|"common lilac"|"10021730"|"55382661"
|8.5||"CEOC"|"Celtis occidentalis"|"common hackberry"|"10021730"|"55382662"
|8.5||"ULPA"|"Ulmus parvifolia"|"lacebark elm"|"10021730"|"55382663"
|3||"PRAM"|"Prunus americana"|"American plum"|"10021730"|"55382664"
|5.5||"JUSC2"|"Juniperus scopulorum"|"Rocky Mountain juniper"|"10021729"|"55382636"
|10.6||"ULPA"|"Ulmus parvifolia"|"lacebark elm"|"10021729"|"55382637"
|10.6||"CEOC"|"Celtis occidentalis"|"common hackberry"|"10021729"|"55382638"
|9.1||"PINI"|"Pinus nigra"|"Austrian pine"|"10021729"|"55382639"
|4.5||"PRAM"|"Prunus americana"|"American plum"|"10021729"|"55382640"
|9.1||"MORU2"|"Morus rubra"|"red mulberry"|"10021729"|"55382641"
|10.6||"FRPE"|"Fraxinus pennsylvanica"|"green ash"|"10021729"|"55382642"
|9.1||"QUMA2"|"Quercus macrocarpa"|"bur oak"|"10021729"|"55382643"
|12.1||"ROPS"|"Robinia pseudoacacia"|"black locust"|"10021729"|"55382644"
|6.7||"PIPO"|"Pinus ponderosa"|"ponderosa pine"|"10021729"|"55382645"
|9.1||"MAPO"|"Maclura pomifera"|"osageorange"|"10021729"|"55382646"
|7.3||"PLOR80"|"Platycladus orientalis"|"oriental arborvitae"|"10021729"|"55382647"
|3.6||"LOMA6"|"Lonicera maackii"|"Amur honeysuckle"|"10021729"|"55382648"
|3||"LEBI2"|"Lespedeza bicolor"|"shrub lespedeza"|"10021729"|"55382649"
|7.6||"PISY"|"Pinus sylvestris"|"Scotch pine"|"10021729"|"55382650"
|6.1||"CECA4"|"Cercis canadensis"|"eastern redbud"|"10021729"|"55382651"
|6.1||"CECA4"|"Cercis canadensis"|"eastern redbud"|"10021728"|"55382620"
|2.4||"LEBI2"|"Lespedeza bicolor"|"shrub lespedeza"|"10021728"|"55382621"
|6.1||"PISY"|"Pinus sylvestris"|"Scotch pine"|"10021728"|"55382622"
|9.1||"MAPO"|"Maclura pomifera"|"osageorange"|"10021728"|"55382623"
|6.7||"PIPO"|"Pinus ponderosa"|"ponderosa pine"|"10021728"|"55382624"
|3.6||"LOMA6"|"Lonicera maackii"|"Amur honeysuckle"|"10021728"|"55382625"
|7.3||"PLOR80"|"Platycladus orientalis"|"oriental arborvitae"|"10021728"|"55382626"
|12.1||"ROPS"|"Robinia pseudoacacia"|"black locust"|"10021728"|"55382627"
|9.1||"MORU2"|"Morus rubra"|"red mulberry"|"10021728"|"55382628"
|9.1||"QUMA2"|"Quercus macrocarpa"|"bur oak"|"10021728"|"55382629"
|9.1||"FRPE"|"Fraxinus pennsylvanica"|"green ash"|"10021728"|"55382630"
|10.6||"CEOC"|"Celtis occidentalis"|"common hackberry"|"10021728"|"55382631"
|10.6||"ULPA"|"Ulmus parvifolia"|"lacebark elm"|"10021728"|"55382632"
|4.5||"PRAM"|"Prunus americana"|"American plum"|"10021728"|"55382633"
|6.7||"JUSC2"|"Juniperus scopulorum"|"Rocky Mountain juniper"|"10021728"|"55382634"
|7.6||"PINI"|"Pinus nigra"|"Austrian pine"|"10021728"|"55382635"
|8.5||"CEOC"|"Celtis occidentalis"|"common hackberry"|"10021724"|"55382607"
|8.5||"ULPA"|"Ulmus parvifolia"|"lacebark elm"|"10021724"|"55382608"
|3||"PRAM"|"Prunus americana"|"American plum"|"10021724"|"55382609"
|7.3||"MORU2"|"Morus rubra"|"red mulberry"|"10021724"|"55382610"
|7.3||"ROPS"|"Robinia pseudoacacia"|"black locust"|"10021724"|"55382611"
|6.1||"QUMA2"|"Quercus macrocarpa"|"bur oak"|"10021724"|"55382612"
|3||"SYVU"|"Syringa vulgaris"|"common lilac"|"10021724"|"55382613"
|6.7||"MAPO"|"Maclura pomifera"|"osageorange"|"10021724"|"55382614"
|4.8||"PIPO"|"Pinus ponderosa"|"ponderosa pine"|"10021724"|"55382615"
|4.2||"PLOR80"|"Platycladus orientalis"|"oriental arborvitae"|"10021724"|"55382616"
|3||"LOMA6"|"Lonicera maackii"|"Amur honeysuckle"|"10021724"|"55382617"
|9.7||"PITA"|"Pinus taeda"|"loblolly pine"|"10021724"|"55382618"
|4.2||"CECA4"|"Cercis canadensis"|"eastern redbud"|"10021724"|"55382619"
|6.1||"CECA4"|"Cercis canadensis"|"eastern redbud"|"10021722"|"55382591"
|2.4||"LEBI2"|"Lespedeza bicolor"|"shrub lespedeza"|"10021722"|"55382592"
|6.1||"PISY"|"Pinus sylvestris"|"Scotch pine"|"10021722"|"55382593"
|9.1||"MAPO"|"Maclura pomifera"|"osageorange"|"10021722"|"55382594"
|6.7||"PIPO"|"Pinus ponderosa"|"ponderosa pine"|"10021722"|"55382595"
|3.6||"LOMA6"|"Lonicera maackii"|"Amur honeysuckle"|"10021722"|"55382596"
|7.3||"PLOR80"|"Platycladus orientalis"|"oriental arborvitae"|"10021722"|"55382597"
|12.1||"ROPS"|"Robinia pseudoacacia"|"black locust"|"10021722"|"55382598"
|9.1||"MORU2"|"Morus rubra"|"red mulberry"|"10021722"|"55382599"
|9.1||"QUMA2"|"Quercus macrocarpa"|"bur oak"|"10021722"|"55382600"
|9.1||"FRPE"|"Fraxinus pennsylvanica"|"green ash"|"10021722"|"55382601"
|10.6||"CEOC"|"Celtis occidentalis"|"common hackberry"|"10021722"|"55382602"
|10.6||"ULPA"|"Ulmus parvifolia"|"lacebark elm"|"10021722"|"55382603"
|4.5||"PRAM"|"Prunus americana"|"American plum"|"10021722"|"55382604"
|6.7||"JUSC2"|"Juniperus scopulorum"|"Rocky Mountain juniper"|"10021722"|"55382605"
|7.6||"PINI"|"Pinus nigra"|"Austrian pine"|"10021722"|"55382606"
