# Supplementary material for: Hydrologic-Process-Based Soil Texture Classifications for Improved Visualization of Landscape Function
Source: PLoS One. 2015 Jun 29;10(6):e0131299. doi: 10.1371/journal.pone.0131299 (PMC4488316; doi:10.1371/journal.pone.0131299)
Supplement: S1 Data — Spatial, tabular and soil database files for the Oklahoma region that was used for creating the soil maps downloaded from the NRCS Web Soil Survey. (ZIP) [file pone.0131299.s001.zip › wss_aoi_2014-09-16_15-16-25/tabular/crstrcts.txt]

"Lithic bedrock"|"Very strongly cemented"|102|127|152|||||||"10021720"|"2609369"
"Lithic bedrock"|"Very strongly cemented"|10|23|51|||||||"10021721"|"2609414"
"Lithic bedrock"|"Very strongly cemented"|102|140|152|||||||"10021722"|"2609413"
"Lithic bedrock"|"Very strongly cemented"|102|117|152|||||||"10021725"|"2609370"
"Paralithic bedrock"|"Weakly cemented"|127|127|203|||||||"10021726"|"2609371"
"Lithic bedrock"|"Very strongly cemented"|10|23|51|||||||"10021727"|"2609412"
"Lithic bedrock"|"Very strongly cemented"|102|140|152|||||||"10021728"|"2609411"
"Paralithic bedrock"|"Weakly cemented"|51|91|102|||||||"10021732"|"2609372"
"Paralithic bedrock"|"Very weakly cemented"|102|127|152|||||||"10021733"|"2609410"
"Paralithic bedrock"|"Weakly cemented"|25|38|51|||||||"10021734"|"2609409"
"Lithic bedrock"|"Very strongly cemented"|51|76|102|||||||"10021739"|"2609374"
"Lithic bedrock"|"Very strongly cemented"|10|20|51|||||||"10021740"|"2609375"
"Lithic bedrock"|"Very strongly cemented"|102|124|152|||||||"10021741"|"2609376"
"Paralithic bedrock"|"Moderately cemented"|0|0|0|||||||"10021742"|"2609407"
"Paralithic bedrock"|"Very weakly cemented"|25|46|51|||||||"10021756"|"2609406"
"Paralithic bedrock"|"Very weakly cemented"|51|86|102|||||||"10021757"|"2609405"
"Paralithic bedrock"|"Weakly cemented"|25|41|51|||||||"10021761"|"2609378"
"Paralithic bedrock"|"Weakly cemented"|51|91|102|||||||"10021762"|"2609379"
"Paralithic bedrock"|"Moderately cemented"|183|183|251|||||||"10021764"|"2609380"
"Paralithic bedrock"|"Weakly cemented"|51|86|102|||||||"10021765"|"2609381"
"Paralithic bedrock"|"Moderately cemented"|0|0|0|||||||"10021766"|"2609382"
"Paralithic bedrock"|"Weakly cemented"|51|86|102|||||||"10021768"|"2609404"
"Paralithic bedrock"|"Weakly cemented"|51|86|102|||||||"10021769"|"2609383"
"Paralithic bedrock"|"Weakly cemented"|51|86|102|||||||"10021772"|"2609403"
"Paralithic bedrock"|"Weakly cemented"|51|86|102|||||||"10021776"|"2609402"
"Paralithic bedrock"|"Weakly cemented"|51|86|102|||||||"10021777"|"2609384"
"Paralithic bedrock"|"Weakly cemented"|51|96|102|||||||"10021789"|"2609385"
"Lithic bedrock"|"Very strongly cemented"|10|20|51|||||||"10021790"|"2609386"
"Paralithic bedrock"|"Weakly cemented"|51|91|102|||||||"10021791"|"2609401"
"Paralithic bedrock"|"Moderately cemented"|0|0|0|||||||"10021792"|"2609387"
"Paralithic bedrock"|"Weakly cemented"|25|43|51|||||||"10021793"|"2609388"
"Lithic bedrock"|"Very strongly cemented"|102|117|152|||||||"10021794"|"2609389"
"Paralithic bedrock"|"Weakly cemented"|51|91|102|||||||"10021795"|"2609390"
"Lithic bedrock"|"Very strongly cemented"|10|20|51|||||||"10021796"|"2609391"
"Paralithic bedrock"|"Moderately cemented"|0|0|0|||||||"10021797"|"2609392"
"Lithic bedrock"|"Very strongly cemented"|102|117|152|||||||"10021798"|"2609393"
"Paralithic bedrock"|"Weakly cemented"|51|96|102|||||||"10021799"|"2609394"
"Lithic bedrock"|"Very strongly cemented"|102|124|152|||||||"10021813"|"2609395"
"Lithic bedrock"|"Very strongly cemented"|51|76|102|||||||"10021814"|"2609396"
"Lithic bedrock"|"Very strongly cemented"|102|127|152|||||||"10021815"|"2609397"
"Lithic bedrock"|"Very strongly cemented"|102|140|152|||||||"10021816"|"2609398"
"Paralithic bedrock"|"Weakly cemented"|183|183|251|||||||"10021844"|"2609418"
"Paralithic bedrock"|"Weakly cemented"|102|127|152|||||||"10021852"|"2609420"
"Paralithic bedrock"|"Weakly cemented"|183|183|251|||||||"10021871"|"2609421"
"Paralithic bedrock"|"Moderately cemented"|51|86|102|||||||"10021872"|"2609422"
"Paralithic bedrock"|"Weakly cemented"|51|86|102|||||||"10021873"|"2609423"
"Paralithic bedrock"|"Moderately cemented"|25|43|51|||||||"10021875"|"2609424"
"Lithic bedrock"|"Very strongly cemented"|10|18|51|||||||"10021881"|"2609425"
"Paralithic bedrock"|"Moderately cemented"|0|0|0|||||||"10021882"|"2609426"
"Lithic bedrock"|"Very strongly cemented"|102|124|152|||||||"10021883"|"2609427"
"Lithic bedrock"|"Very strongly cemented"|51|76|102|||||||"10021884"|"2609428"
"Paralithic bedrock"|"Weakly cemented"|51|81|102|||||||"10021885"|"2609429"
"Paralithic bedrock"|"Moderately cemented"|25|43|51|||||||"10021886"|"2609430"
"Paralithic bedrock"|"Weakly cemented"|51|76|102|||||||"10021888"|"2609431"
"Paralithic bedrock"|"Weakly cemented"|51|86|102|||||||"10021889"|"2609432"
"Paralithic bedrock"|"Moderately cemented"|0|0|0|||||||"10021890"|"2609433"
"Paralithic bedrock"|"Weakly cemented"|51|76|102|||||||"10021891"|"2609434"
"Lithic bedrock"|"Very strongly cemented"|10|46|51|||||||"10021892"|"2609435"
"Paralithic bedrock"|"Weakly cemented"|51|71|102|||||||"10021893"|"2609436"
"Paralithic bedrock"|"Weakly cemented"|25|30|51|||||||"10021894"|"2609437"
"Paralithic bedrock"|"Moderately cemented"|0|0|0|||||||"10021895"|"2609438"
"Paralithic bedrock"|"Weakly cemented"|51|76|102|||||||"10021896"|"2609439"
"Paralithic bedrock"|"Weakly cemented"|51|91|102|||||||"10021897"|"2609440"
"Paralithic bedrock"|"Weakly cemented"|25|28|51|||||||"10021898"|"2609441"
"Paralithic bedrock"|"Moderately cemented"|0|0|0|||||||"10021899"|"2609442"
"Paralithic bedrock"|"Weakly cemented"|51|96|102|||||||"10021900"|"2609443"
"Paralithic bedrock"|"Weakly cemented"|51|68|102|||||||"10021901"|"2609444"
"Paralithic bedrock"|"Weakly cemented"|51|76|102|||||||"10021907"|"2609448"
"Lithic bedrock"|"Very strongly cemented"|10|46|51|||||||"10021908"|"2609449"
"Lithic bedrock"|"Very strongly cemented"|102|117|152|||||||"10021909"|"2609450"
"Lithic bedrock"|"Very strongly cemented"|10|20|51|||||||"10021911"|"2609451"
"Lithic bedrock"|"Very strongly cemented"|102|117|152|||||||"10021912"|"2609452"
"Paralithic bedrock"|"Moderately cemented"|0|0|0|||||||"10021913"|"2609453"
"Paralithic bedrock"|"Weakly cemented"|51|76|102|||||||"10021914"|"2609454"
"Lithic bedrock"|"Very strongly cemented"|102|140|152|||||||"10021931"|"2609455"
"Lithic bedrock"|"Very strongly cemented"|102|124|152|||||||"10021932"|"2609456"
"Lithic bedrock"|"Very strongly cemented"|102|127|152|||||||"10021933"|"2609457"
"Lithic bedrock"|"Very strongly cemented"|102|137|152|||||||"10021934"|"2609458"
"Lithic bedrock"|"Very strongly cemented"|102|147|152|||||||"10021935"|"2609459"
"Lithic bedrock"|"Very strongly cemented"|102|137|152|||||||"10021936"|"2609460"
"Lithic bedrock"|"Very strongly cemented"|102|124|152|||||||"10021937"|"2609461"
"Lithic bedrock"|"Very strongly cemented"|102|127|152|||||||"10021938"|"2609462"
"Paralithic bedrock"|"Weakly cemented"|50|91|100||104|||||"10021965"|"2609476"
"Lithic bedrock"|"Strongly cemented"|55|104|120|||||||"10021965"|"2609477"
"Lithic bedrock"|"Very strongly cemented"|25|38|51|||||||"10021966"|"2609478"
"Paralithic bedrock"|"Moderately cemented"|80|100|200|||||||"10021967"|"2609479"
"Densic bedrock"|"Noncemented"|51|71|102|102|110|120||||"10021967"|"2609480"
"Lithic bedrock"|"Strongly cemented"|0|0|0|||||||"10021968"|"2609481"
"Paralithic bedrock"|"Moderately cemented"|183|183|251|||||||"10021969"|"2609482"
"Paralithic bedrock"|"Moderately cemented"|51|86|102|||||||"10021970"|"2609483"
"Lithic bedrock"|"Very strongly cemented"|25|38|51|||||||"10021971"|"2609484"
"Paralithic bedrock"|"Weakly cemented"|50|91|100||104|||||"10021972"|"2609485"
"Lithic bedrock"|"Strongly cemented"|55|104|120|||||||"10021972"|"2609486"
"Densic bedrock"|"Noncemented"|51|71|102|102|110|120||||"10021973"|"2609487"
"Paralithic bedrock"|"Weakly cemented"|80|100|200|||||||"10021973"|"2609488"
"Paralithic bedrock"|"Moderately cemented"|51|71|102|||||||"10021974"|"2609489"
"Paralithic bedrock"|"Weakly cemented"|51|86|102|||||||"10021975"|"2609490"
"Paralithic bedrock"|"Weakly cemented"|0|0|0|||||||"10021976"|"2609491"
"Paralithic bedrock"|"Moderately cemented"|25|43|51|||||||"10021977"|"2609492"
"Lithic bedrock"|"Very strongly cemented"|25|38|51|||||||"10021978"|"2609493"
"Lithic bedrock"|"Strongly cemented"|75|104|125|||||||"10021979"|"2609494"
"Paralithic bedrock"|"Weakly cemented"|50|91|100||104|||||"10021979"|"2609495"
"Paralithic bedrock"|"Weakly cemented"|80|100|200|||||||"10021980"|"2609496"
"Densic bedrock"|"Noncemented"|51|71|102|102|110|120||||"10021980"|"2609497"
"Lithic bedrock"|"Strongly cemented"|0|0|4|||||||"10021981"|"2609498"
"Paralithic bedrock"|"Moderately cemented"|20|20|51|||||||"10021982"|"2609499"
"Lithic bedrock"|"Very strongly cemented"|25|38|51|||||||"10021983"|"2609500"
"Paralithic bedrock"|"Weakly cemented"|50|91|100||104|||||"10021984"|"2609501"
"Lithic bedrock"|"Strongly cemented"|75|104|125|||||||"10021984"|"2609502"
"Paralithic bedrock"|"Weakly cemented"|80|100|200|||||||"10021985"|"2609503"
"Densic bedrock"|"Noncemented"|51|71|102|102|110|120||||"10021985"|"2609504"
"Lithic bedrock"|"Strongly cemented"|0|0|4|||||||"10021986"|"2609505"
"Paralithic bedrock"|"Weakly cemented"|80|100|200|||||||"10021987"|"2609506"
"Densic bedrock"|"Noncemented"|51|71|102|102|110|120||||"10021987"|"2609507"
"Lithic bedrock"|"Very strongly cemented"|25|38|51|||||||"10021988"|"2609508"
"Paralithic bedrock"|"Weakly cemented"|0|0|4|||||||"10021989"|"2609509"
"Paralithic bedrock"|"Weakly cemented"|51|81|102|||||||"10022001"|"2609512"
"Paralithic bedrock"|"Moderately cemented"|85|99|102|102|109|115||10||"10022002"|"2609513"
"Densic bedrock"|"Noncemented"|152|178|203|190|203|210|20|25|30|"10022003"|"2609514"
