# Supplementary material for: Hydrologic-Process-Based Soil Texture Classifications for Improved Visualization of Landscape Function
Source: PLoS One. 2015 Jun 29;10(6):e0131299. doi: 10.1371/journal.pone.0131299 (PMC4488316; doi:10.1371/journal.pone.0131299)
Supplement: S1 Data — Spatial, tabular and soil database files for the Oklahoma region that was used for creating the soil maps downloaded from the NRCS Web Soil Survey. (ZIP) [file pone.0131299.s001.zip › wss_aoi_2014-09-16_15-16-25/tabular/csfrags.txt]

0|2|15||||"Sandstone fragments"|75|150|250|"Nonflat"|"Subrounded"|"Indurated"|"10021967"|"1852172"
0|2|15||||"Sandstone fragments"|75|150|250|"Nonflat"|"Subrounded"|"Indurated"|"10021973"|"1852171"
0|5|10||||"Sandstone fragments"|600|1200|2000|"Nonflat"|"Subrounded"|"Indurated"|"10021978"|"1852150"
0|7|35||||"Sandstone fragments"|250|350|600|"Nonflat"|"Subrounded"|"Indurated"|"10021978"|"1852151"
0|3|10||||"Sandstone fragments"|150|250|380|"Flat"|"Subrounded"|"Indurated"|"10021978"|"1852152"
0|5|10||||"Sandstone fragments"|600|1200|2000|"Nonflat"|"Subrounded"|"Indurated"|"10021979"|"1852159"
0|8|35||||"Sandstone fragments"|250|350|600|"Nonflat"|"Subrounded"|"Indurated"|"10021979"|"1852160"
0|2|10||||"Sandstone fragments"|150|250|380|"Flat"|"Subrounded"|"Indurated"|"10021979"|"1852161"
0|5|10||||"Sandstone fragments"|600|1200|2000|"Nonflat"|"Subrounded"|"Indurated"|"10021980"|"1852168"
0|6|35||||"Sandstone fragments"|250|350|600|"Nonflat"|"Subrounded"|"Indurated"|"10021980"|"1852169"
0|4|10||||"Sandstone fragments"|150|250|380|"Flat"|"Subrounded"|"Indurated"|"10021980"|"1852170"
0|10|35||||"Sandstone fragments"|250|350|600|"Nonflat"|"Subrounded"|"Indurated"|"10021981"|"1852173"
0|5|10||||"Sandstone fragments"|600|1200|2000|"Nonflat"|"Subrounded"|"Indurated"|"10021981"|"1852174"
0|5|10||||"Sandstone fragments"|600|1200|2000|"Nonflat"|"Subrounded"|"Indurated"|"10021982"|"1852181"
0|6|35||||"Sandstone fragments"|250|350|600|"Nonflat"|"Subrounded"|"Indurated"|"10021982"|"1852182"
0|4|10||||"Sandstone fragments"|150|250|380|"Flat"|"Subrounded"|"Indurated"|"10021982"|"1852183"
0|3|15||||"Sandstone fragments"|600|1200|2000|"Nonflat"|"Subrounded"|"Indurated"|"10021983"|"1852153"
0|12|50||||"Sandstone fragments"|250|350|600|"Nonflat"|"Subrounded"|"Indurated"|"10021983"|"1852154"
0|4|10||||"Sandstone fragments"|150|250|380|"Flat"|"Subrounded"|"Indurated"|"10021983"|"1852155"
0|3|15||||"Sandstone fragments"|600|1200|2000|"Nonflat"|"Subrounded"|"Indurated"|"10021984"|"1852162"
0|10|50||||"Sandstone fragments"|250|350|600|"Nonflat"|"Subrounded"|"Indurated"|"10021984"|"1852163"
0|5|10||||"Sandstone fragments"|150|250|380|"Flat"|"Subrounded"|"Indurated"|"10021984"|"1852164"
0|10|50||||"Sandstone fragments"|250|350|600|"Nonflat"|"Subrounded"|"Indurated"|"10021985"|"1852165"
0|5|15||||"Sandstone fragments"|600|1200|2000|"Nonflat"|"Subrounded"|"Indurated"|"10021985"|"1852166"
0|5|10||||"Sandstone fragments"|150|250|380|"Flat"|"Subrounded"|"Indurated"|"10021985"|"1852167"
0|3|15||||"Sandstone fragments"|600|1200|2000|"Nonflat"|"Subrounded"|"Indurated"|"10021986"|"1852175"
0|10|50||||"Sandstone fragments"|250|350|600|"Nonflat"|"Subrounded"|"Indurated"|"10021986"|"1852176"
0|5|10||||"Sandstone fragments"|150|250|380|"Flat"|"Subrounded"|"Indurated"|"10021986"|"1852177"
5|30|55||||"Sandstone fragments"|600|1200|2000|"Nonflat"|"Subrounded"|"Indurated"|"10021987"|"1852147"
5|5|25||||"Sandstone fragments"|250|350|600|"Nonflat"|"Subrounded"|"Indurated"|"10021987"|"1852148"
0|5|10||||"Sandstone fragments"|150|250|380|"Flat"|"Subrounded"|"Indurated"|"10021987"|"1852149"
5|30|55||||"Sandstone fragments"|600|1200|2000|"Nonflat"|"Subrounded"|"Indurated"|"10021988"|"1852156"
5|6|25||||"Sandstone fragments"|250|350|600|"Nonflat"|"Subrounded"|"Indurated"|"10021988"|"1852157"
0|4|10||||"Sandstone fragments"|150|250|380|"Flat"|"Subrounded"|"Indurated"|"10021988"|"1852158"
5|30|55||||"Sandstone fragments"|600|1200|2000|"Nonflat"|"Subrounded"|"Indurated"|"10021989"|"1852178"
5|10|25||||"Sandstone fragments"|250|350|600|"Nonflat"|"Subrounded"|"Indurated"|"10021989"|"1852179"
0|4|10||||"Sandstone fragments"|150|250|380|"Flat"|"Subrounded"|"Indurated"|"10021989"|"1852180"
