# Supplementary material for: Hydrologic-Process-Based Soil Texture Classifications for Improved Visualization of Landscape Function
Source: PLoS One. 2015 Jun 29;10(6):e0131299. doi: 10.1371/journal.pone.0131299 (PMC4488316; doi:10.1371/journal.pone.0131299)
Supplement: S1 Data — Spatial, tabular and soil database files for the Oklahoma region that was used for creating the soil maps downloaded from the NRCS Web Soil Survey. (ZIP) [file pone.0131299.s001.zip › wss_aoi_2014-09-16_15-16-25/tabular/csmoist.txt]

98|110|152|183|183|183||"105057177"|"62142646"
46|54|61|98|110|152|"Wet"|"105057177"|"62142647"
0|0|0|46|54|61||"105057177"|"62142648"
98|110|152|183|183|183||"105057178"|"62142649"
46|54|61|98|110|152|"Wet"|"105057178"|"62142650"
0|0|0|46|54|61||"105057178"|"62142651"
98|110|152|183|183|183||"105057179"|"62142652"
46|54|61|98|110|152|"Wet"|"105057179"|"62142653"
0|0|0|46|54|61||"105057179"|"62142654"
98|110|152|183|183|183||"105057180"|"62142655"
46|54|61|98|110|152|"Moist"|"105057180"|"62142656"
0|0|0|46|54|61||"105057180"|"62142657"
46|54|61|98|110|152|"Wet"|"105057188"|"62142658"
0|0|0|46|54|61||"105057188"|"62142659"
98|110|152|183|183|183||"105057188"|"62142660"
107|137|152|183|183|183||"105057201"|"62142661"
0|0|0|46|69|91||"105057201"|"62142662"
46|69|91|107|137|152|"Wet"|"105057201"|"62142663"
107|137|152|183|183|183||"105057203"|"62142664"
0|0|0|46|69|91||"105057203"|"62142665"
46|69|91|107|137|152|"Wet"|"105057203"|"62142666"
107|137|152|183|183|183||"105057204"|"62142667"
0|0|0|46|69|91||"105057204"|"62142668"
46|69|91|107|137|152|"Wet"|"105057204"|"62142669"
107|137|152|183|183|183||"105057205"|"62142670"
0|0|0|46|69|91||"105057205"|"62142671"
46|69|91|107|137|152|"Wet"|"105057205"|"62142672"
107|137|152|183|183|183||"105057208"|"62142673"
0|0|0|46|69|91||"105057208"|"62142674"
46|69|91|107|137|152|"Wet"|"105057208"|"62142675"
0|0|0|30|53|76||"105057213"|"62142676"
30|53|76|46|55|76|"Wet"|"105057213"|"62142677"
46|55|76|183|183|183||"105057213"|"62142678"
0|0|0|30|53|76||"105057214"|"62142679"
30|53|76|46|55|76|"Wet"|"105057214"|"62142680"
46|55|76|183|183|183||"105057214"|"62142681"
0|0|0|30|53|76||"105057215"|"62142682"
30|53|76|46|55|76|"Wet"|"105057215"|"62142683"
46|55|76|183|183|183||"105057215"|"62142684"
0|0|0|30|53|76||"105057216"|"62142685"
30|53|76|46|55|76|"Moist"|"105057216"|"62142686"
46|55|76|183|183|183||"105057216"|"62142687"
46|55|76|183|183|183||"105057223"|"62142688"
0|0|0|30|53|76||"105057223"|"62142689"
30|53|76|46|55|76|"Wet"|"105057223"|"62142690"
46|55|76|183|183|183||"105057224"|"62142691"
0|0|0|30|53|76||"105057224"|"62142692"
30|53|76|46|55|76|"Wet"|"105057224"|"62142693"
98|110|152|183|183|183||"105057237"|"62142694"
46|54|61|98|110|152|"Wet"|"105057237"|"62142695"
0|0|0|46|54|61||"105057237"|"62142696"
98|110|152|183|183|183||"105057238"|"62142697"
46|54|61|98|110|152|"Wet"|"105057238"|"62142698"
0|0|0|46|54|61||"105057238"|"62142699"
98|110|152|183|183|183||"105057239"|"62142700"
46|54|61|98|110|152|"Wet"|"105057239"|"62142701"
0|0|0|46|54|61||"105057239"|"62142702"
98|110|152|183|183|183||"105057240"|"62142703"
46|54|61|98|110|152|"Moist"|"105057240"|"62142704"
0|0|0|46|54|61||"105057240"|"62142705"
46|54|61|98|110|152|"Wet"|"105057248"|"62142706"
0|0|0|46|54|61||"105057248"|"62142707"
98|110|152|183|183|183||"105057248"|"62142708"
107|137|152|183|183|183||"105057273"|"62142709"
0|0|0|46|69|91||"105057273"|"62142710"
46|69|91|107|137|152|"Wet"|"105057273"|"62142711"
107|137|152|183|183|183||"105057275"|"62142712"
0|0|0|46|69|91||"105057275"|"62142713"
46|69|91|107|137|152|"Wet"|"105057275"|"62142714"
107|137|152|183|183|183||"105057276"|"62142715"
0|0|0|46|69|91||"105057276"|"62142716"
46|69|91|107|137|152|"Wet"|"105057276"|"62142717"
107|137|152|183|183|183||"105057277"|"62142718"
0|0|0|46|69|91||"105057277"|"62142719"
46|69|91|107|137|152|"Wet"|"105057277"|"62142720"
107|137|152|183|183|183||"105057280"|"62142721"
0|0|0|46|69|91||"105057280"|"62142722"
46|69|91|107|137|152|"Wet"|"105057280"|"62142723"
107|152|183|183|183|183||"105057357"|"62142724"
0|0|0|91|107|122||"105057357"|"62142725"
91|107|122|107|152|183|"Wet"|"105057357"|"62142726"
107|152|183|183|183|183||"105057359"|"62142727"
0|0|0|91|107|122||"105057359"|"62142728"
91|107|122|107|152|183|"Wet"|"105057359"|"62142729"
107|152|183|183|183|183||"105057360"|"62142730"
0|0|0|91|107|122||"105057360"|"62142731"
91|107|122|107|152|183|"Wet"|"105057360"|"62142732"
107|152|183|183|183|183||"105057361"|"62142733"
0|0|0|91|107|122||"105057361"|"62142734"
91|107|122|107|152|183|"Wet"|"105057361"|"62142735"
107|152|183|183|183|183||"105057363"|"62142736"
0|0|0|91|107|122||"105057363"|"62142737"
91|107|122|107|152|183|"Wet"|"105057363"|"62142738"
107|152|183|183|183|183||"105057364"|"62142739"
0|0|0|91|107|122||"105057364"|"62142740"
91|107|122|107|152|183|"Wet"|"105057364"|"62142741"
107|152|183|183|183|183||"105057365"|"62142742"
0|0|0|91|107|122||"105057365"|"62142743"
91|107|122|107|152|183|"Wet"|"105057365"|"62142744"
107|152|183|183|183|183||"105057366"|"62142745"
0|0|0|91|107|122||"105057366"|"62142746"
91|107|122|107|152|183|"Wet"|"105057366"|"62142747"
0|0|0|30|38|76||"105057693"|"62142748"
30|38|76|122|152|183|"Wet"|"105057693"|"62142749"
122|152|183|203|203|203||"105057693"|"62142750"
0|0|0|30|38|76||"105057694"|"62142751"
30|38|76|122|152|183|"Wet"|"105057694"|"62142752"
122|152|183|203|203|203||"105057694"|"62142753"
0|0|0|30|38|76||"105057695"|"62142754"
30|38|76|122|152|183|"Wet"|"105057695"|"62142755"
122|152|183|203|203|203||"105057695"|"62142756"
0|0|0|30|38|76||"105057696"|"62142757"
30|38|76|122|152|183|"Moist"|"105057696"|"62142758"
122|152|183|203|203|203||"105057696"|"62142759"
0|0|0|30|38|76||"105057704"|"62142760"
30|38|76|122|152|183|"Wet"|"105057704"|"62142761"
122|152|183|203|203|203||"105057704"|"62142762"
46|91|107|183|183|183||"105057719"|"62142763"
0|0|0|30|46|61||"105057719"|"62142764"
30|46|61|46|91|107|"Wet"|"105057719"|"62142765"
46|91|107|183|183|183||"105057720"|"62142766"
0|0|0|30|46|61||"105057720"|"62142767"
30|46|61|46|91|107|"Wet"|"105057720"|"62142768"
46|91|107|183|183|183||"105057721"|"62142769"
0|0|0|30|46|61||"105057721"|"62142770"
30|46|61|46|91|107|"Wet"|"105057721"|"62142771"
46|91|107|183|183|183||"105057724"|"62142772"
0|0|0|30|46|61||"105057724"|"62142773"
30|46|61|46|91|107|"Wet"|"105057724"|"62142774"
46|91|107|183|183|183||"105057726"|"62142775"
0|0|0|30|46|61||"105057726"|"62142776"
30|46|61|46|91|107|"Wet"|"105057726"|"62142777"
91|107|122|107|152|183|"Wet"|"105057741"|"62142778"
0|0|0|91|107|122||"105057741"|"62142779"
107|152|183|183|183|183||"105057741"|"62142780"
91|107|122|107|152|183|"Wet"|"105057743"|"62142781"
0|0|0|91|107|122||"105057743"|"62142782"
107|152|183|183|183|183||"105057743"|"62142783"
91|107|122|107|152|183|"Wet"|"105057744"|"62142784"
0|0|0|91|107|122||"105057744"|"62142785"
107|152|183|183|183|183||"105057744"|"62142786"
91|107|122|107|152|183|"Wet"|"105057745"|"62142787"
0|0|0|91|107|122||"105057745"|"62142788"
107|152|183|183|183|183||"105057745"|"62142789"
91|107|122|107|152|183|"Wet"|"105057747"|"62142790"
0|0|0|91|107|122||"105057747"|"62142791"
107|152|183|183|183|183||"105057747"|"62142792"
91|107|122|107|152|183|"Wet"|"105057748"|"62142793"
0|0|0|91|107|122||"105057748"|"62142794"
107|152|183|183|183|183||"105057748"|"62142795"
91|107|122|107|152|183|"Wet"|"105057749"|"62142796"
0|0|0|91|107|122||"105057749"|"62142797"
107|152|183|183|183|183||"105057749"|"62142798"
91|107|122|107|152|183|"Wet"|"105057750"|"62142799"
0|0|0|91|107|122||"105057750"|"62142800"
107|152|183|183|183|183||"105057750"|"62142801"
46|91|107|183|183|183||"105057767"|"62142802"
0|0|0|30|46|61||"105057767"|"62142803"
30|46|61|46|91|107|"Wet"|"105057767"|"62142804"
46|91|107|183|183|183||"105057768"|"62142805"
0|0|0|30|46|61||"105057768"|"62142806"
30|46|61|46|91|107|"Wet"|"105057768"|"62142807"
46|91|107|183|183|183||"105057769"|"62142808"
0|0|0|30|46|61||"105057769"|"62142809"
30|46|61|46|91|107|"Wet"|"105057769"|"62142810"
46|91|107|183|183|183||"105057772"|"62142811"
0|0|0|30|46|61||"105057772"|"62142812"
30|46|61|46|91|107|"Wet"|"105057772"|"62142813"
46|91|107|183|183|183||"105057774"|"62142814"
0|0|0|30|46|61||"105057774"|"62142815"
30|46|61|46|91|107|"Wet"|"105057774"|"62142816"
91|107|122|107|152|183|"Wet"|"105057777"|"62142817"
0|0|0|91|107|122||"105057777"|"62142818"
107|152|183|183|183|183||"105057777"|"62142819"
91|107|122|107|152|183|"Wet"|"105057779"|"62142820"
0|0|0|91|107|122||"105057779"|"62142821"
107|152|183|183|183|183||"105057779"|"62142822"
91|107|122|107|152|183|"Wet"|"105057780"|"62142823"
0|0|0|91|107|122||"105057780"|"62142824"
107|152|183|183|183|183||"105057780"|"62142825"
91|107|122|107|152|183|"Wet"|"105057781"|"62142826"
0|0|0|91|107|122||"105057781"|"62142827"
107|152|183|183|183|183||"105057781"|"62142828"
91|107|122|107|152|183|"Wet"|"105057783"|"62142829"
0|0|0|91|107|122||"105057783"|"62142830"
107|152|183|183|183|183||"105057783"|"62142831"
91|107|122|107|152|183|"Wet"|"105057784"|"62142832"
0|0|0|91|107|122||"105057784"|"62142833"
107|152|183|183|183|183||"105057784"|"62142834"
91|107|122|107|152|183|"Wet"|"105057785"|"62142835"
0|0|0|91|107|122||"105057785"|"62142836"
107|152|183|183|183|183||"105057785"|"62142837"
91|107|122|107|152|183|"Wet"|"105057786"|"62142838"
0|0|0|91|107|122||"105057786"|"62142839"
107|152|183|183|183|183||"105057786"|"62142840"
15|31|46|15|30|61|"Wet"|"105057789"|"62142841"
0|0|0|15|31|46||"105057789"|"62142842"
15|30|61|183|183|183||"105057789"|"62142843"
15|31|46|15|30|61|"Wet"|"105057791"|"62142844"
0|0|0|15|31|46||"105057791"|"62142845"
15|30|61|183|183|183||"105057791"|"62142846"
15|31|46|15|30|61|"Wet"|"105057792"|"62142847"
0|0|0|15|31|46||"105057792"|"62142848"
15|30|61|183|183|183||"105057792"|"62142849"
15|31|46|15|30|61|"Wet"|"105057793"|"62142850"
0|0|0|15|31|46||"105057793"|"62142851"
15|30|61|183|183|183||"105057793"|"62142852"
15|31|46|15|30|61|"Wet"|"105057796"|"62142853"
0|0|0|15|31|46||"105057796"|"62142854"
15|30|61|183|183|183||"105057796"|"62142855"
15|31|46|15|30|61|"Wet"|"105057797"|"62142856"
0|0|0|15|31|46||"105057797"|"62142857"
15|30|61|183|183|183||"105057797"|"62142858"
0|0|0|30|53|76||"105057813"|"62142859"
30|53|76|46|55|76|"Wet"|"105057813"|"62142860"
46|55|76|183|183|183||"105057813"|"62142861"
0|0|0|30|53|76||"105057814"|"62142862"
30|53|76|46|55|76|"Wet"|"105057814"|"62142863"
46|55|76|183|183|183||"105057814"|"62142864"
0|0|0|30|53|76||"105057815"|"62142865"
30|53|76|46|55|76|"Wet"|"105057815"|"62142866"
46|55|76|183|183|183||"105057815"|"62142867"
0|0|0|30|53|76||"105057816"|"62142868"
30|53|76|46|55|76|"Moist"|"105057816"|"62142869"
46|55|76|183|183|183||"105057816"|"62142870"
46|55|76|183|183|183||"105057823"|"62142871"
0|0|0|30|53|76||"105057823"|"62142872"
30|53|76|46|55|76|"Wet"|"105057823"|"62142873"
46|55|76|183|183|183||"105057824"|"62142874"
0|0|0|30|53|76||"105057824"|"62142875"
30|53|76|46|55|76|"Wet"|"105057824"|"62142876"
91|107|122|107|152|183|"Wet"|"105057826"|"62142877"
0|0|0|91|107|122||"105057826"|"62142878"
107|152|183|183|183|183||"105057826"|"62142879"
91|107|122|107|152|183|"Wet"|"105057828"|"62142880"
0|0|0|91|107|122||"105057828"|"62142881"
107|152|183|183|183|183||"105057828"|"62142882"
91|107|122|107|152|183|"Wet"|"105057829"|"62142883"
0|0|0|91|107|122||"105057829"|"62142884"
107|152|183|183|183|183||"105057829"|"62142885"
91|107|122|107|152|183|"Wet"|"105057830"|"62142886"
0|0|0|91|107|122||"105057830"|"62142887"
107|152|183|183|183|183||"105057830"|"62142888"
91|107|122|107|152|183|"Wet"|"105057832"|"62142889"
0|0|0|91|107|122||"105057832"|"62142890"
107|152|183|183|183|183||"105057832"|"62142891"
91|107|122|107|152|183|"Wet"|"105057833"|"62142892"
0|0|0|91|107|122||"105057833"|"62142893"
107|152|183|183|183|183||"105057833"|"62142894"
91|107|122|107|152|183|"Wet"|"105057834"|"62142895"
0|0|0|91|107|122||"105057834"|"62142896"
107|152|183|183|183|183||"105057834"|"62142897"
91|107|122|107|152|183|"Wet"|"105057835"|"62142898"
0|0|0|91|107|122||"105057835"|"62142899"
107|152|183|183|183|183||"105057835"|"62142900"
46|91|107|183|183|183||"105057863"|"62142901"
0|0|0|30|46|61||"105057863"|"62142902"
30|46|61|46|91|107|"Wet"|"105057863"|"62142903"
46|91|107|183|183|183||"105057864"|"62142904"
0|0|0|30|46|61||"105057864"|"62142905"
30|46|61|46|91|107|"Wet"|"105057864"|"62142906"
46|91|107|183|183|183||"105057865"|"62142907"
0|0|0|30|46|61||"105057865"|"62142908"
30|46|61|46|91|107|"Wet"|"105057865"|"62142909"
46|91|107|183|183|183||"105057868"|"62142910"
0|0|0|30|46|61||"105057868"|"62142911"
30|46|61|46|91|107|"Wet"|"105057868"|"62142912"
46|91|107|183|183|183||"105057870"|"62142913"
0|0|0|30|46|61||"105057870"|"62142914"
30|46|61|46|91|107|"Wet"|"105057870"|"62142915"
0|31|61|49|91|107|"Wet"|"105058005"|"62142916"
0|0|0|0|31|61||"105058005"|"62142917"
49|91|107|183|183|183||"105058005"|"62142918"
0|31|61|49|91|107|"Wet"|"105058006"|"62142919"
0|0|0|0|31|61||"105058006"|"62142920"
49|91|107|183|183|183||"105058006"|"62142921"
0|31|61|49|91|107|"Wet"|"105058007"|"62142922"
0|0|0|0|31|61||"105058007"|"62142923"
49|91|107|183|183|183||"105058007"|"62142924"
0|31|61|49|91|107|"Wet"|"105058010"|"62142925"
0|0|0|0|31|61||"105058010"|"62142926"
49|91|107|183|183|183||"105058010"|"62142927"
0|31|61|49|91|107|"Wet"|"105058012"|"62142928"
0|0|0|0|31|61||"105058012"|"62142929"
49|91|107|183|183|183||"105058012"|"62142930"
0|31|61|49|91|107|"Wet"|"105058015"|"62142931"
0|0|0|0|31|61||"105058015"|"62142932"
49|91|107|183|183|183||"105058015"|"62142933"
98|110|152|183|183|183||"105058065"|"62142934"
46|54|61|98|110|152|"Wet"|"105058065"|"62142935"
0|0|0|46|54|61||"105058065"|"62142936"
98|110|152|183|183|183||"105058066"|"62142937"
46|54|61|98|110|152|"Wet"|"105058066"|"62142938"
0|0|0|46|54|61||"105058066"|"62142939"
98|110|152|183|183|183||"105058067"|"62142940"
46|54|61|98|110|152|"Wet"|"105058067"|"62142941"
0|0|0|46|54|61||"105058067"|"62142942"
98|110|152|183|183|183||"105058068"|"62142943"
46|54|61|98|110|152|"Moist"|"105058068"|"62142944"
0|0|0|46|54|61||"105058068"|"62142945"
46|54|61|98|110|152|"Wet"|"105058076"|"62142946"
0|0|0|46|54|61||"105058076"|"62142947"
98|110|152|183|183|183||"105058076"|"62142948"
98|110|152|183|183|183||"105058113"|"62142949"
46|54|61|98|110|152|"Wet"|"105058113"|"62142950"
0|0|0|46|54|61||"105058113"|"62142951"
98|110|152|183|183|183||"105058114"|"62142952"
46|54|61|98|110|152|"Wet"|"105058114"|"62142953"
0|0|0|46|54|61||"105058114"|"62142954"
98|110|152|183|183|183||"105058115"|"62142955"
46|54|61|98|110|152|"Wet"|"105058115"|"62142956"
0|0|0|46|54|61||"105058115"|"62142957"
98|110|152|183|183|183||"105058116"|"62142958"
46|54|61|98|110|152|"Moist"|"105058116"|"62142959"
0|0|0|46|54|61||"105058116"|"62142960"
46|54|61|98|110|152|"Wet"|"105058124"|"62142961"
0|0|0|46|54|61||"105058124"|"62142962"
98|110|152|183|183|183||"105058124"|"62142963"
0|31|61|49|91|107|"Wet"|"105058125"|"62142964"
0|0|0|0|31|61||"105058125"|"62142965"
49|91|107|183|183|183||"105058125"|"62142966"
0|31|61|49|91|107|"Wet"|"105058127"|"62142967"
0|0|0|0|31|61||"105058127"|"62142968"
49|91|107|183|183|183||"105058127"|"62142969"
0|31|61|49|91|107|"Wet"|"105058128"|"62142970"
0|0|0|0|31|61||"105058128"|"62142971"
49|91|107|183|183|183||"105058128"|"62142972"
0|31|61|49|91|107|"Wet"|"105058129"|"62142973"
0|0|0|0|31|61||"105058129"|"62142974"
49|91|107|183|183|183||"105058129"|"62142975"
0|31|61|49|91|107|"Wet"|"105058132"|"62142976"
0|0|0|0|31|61||"105058132"|"62142977"
49|91|107|183|183|183||"105058132"|"62142978"
0|31|61|49|91|107|"Wet"|"105058134"|"62142979"
0|0|0|0|31|61||"105058134"|"62142980"
49|91|107|183|183|183||"105058134"|"62142981"
0|0|0|46|54|61||"105058317"|"62142982"
46|54|61|98|110|152|"Wet"|"105058317"|"62142983"
98|110|152|183|183|183||"105058317"|"62142984"
0|0|0|46|54|61||"105058318"|"62142985"
46|54|61|98|110|152|"Wet"|"105058318"|"62142986"
98|110|152|183|183|183||"105058318"|"62142987"
0|0|0|46|54|61||"105058319"|"62142988"
46|54|61|98|110|152|"Wet"|"105058319"|"62142989"
98|110|152|183|183|183||"105058319"|"62142990"
0|0|0|46|54|61||"105058320"|"62142991"
46|54|61|98|110|152|"Moist"|"105058320"|"62142992"
98|110|152|183|183|183||"105058320"|"62142993"
98|110|152|183|183|183||"105058328"|"62142994"
0|0|0|46|54|61||"105058328"|"62142995"
46|54|61|98|110|152|"Wet"|"105058328"|"62142996"
107|137|152|183|183|183||"105058329"|"62142997"
0|0|0|46|69|91||"105058329"|"62142998"
46|69|91|107|137|152|"Wet"|"105058329"|"62142999"
107|137|152|183|183|183||"105058331"|"62143000"
0|0|0|46|69|91||"105058331"|"62143001"
46|69|91|107|137|152|"Wet"|"105058331"|"62143002"
107|137|152|183|183|183||"105058332"|"62143003"
0|0|0|46|69|91||"105058332"|"62143004"
46|69|91|107|137|152|"Wet"|"105058332"|"62143005"
107|137|152|183|183|183||"105058333"|"62143006"
0|0|0|46|69|91||"105058333"|"62143007"
46|69|91|107|137|152|"Wet"|"105058333"|"62143008"
107|137|152|183|183|183||"105058336"|"62143009"
0|0|0|46|69|91||"105058336"|"62143010"
46|69|91|107|137|152|"Wet"|"105058336"|"62143011"
0|0|0|0|15|30||"105058353"|"62143012"
0|15|30|183|183|183|"Wet"|"105058353"|"62143013"
0|0|0|0|15|30||"105058354"|"62143014"
0|15|30|183|183|183|"Wet"|"105058354"|"62143015"
0|0|0|0|15|30||"105058355"|"62143016"
0|15|30|183|183|183|"Wet"|"105058355"|"62143017"
0|0|0|0|15|30||"105058356"|"62143018"
0|15|30|183|183|183|"Wet"|"105058356"|"62143019"
0|0|0|0|15|30||"105058357"|"62143020"
0|15|30|183|183|183|"Wet"|"105058357"|"62143021"
0|0|0|0|15|30||"105058358"|"62143022"
0|15|30|183|183|183|"Wet"|"105058358"|"62143023"
0|0|0|0|15|30||"105058359"|"62143024"
0|15|30|183|183|183|"Wet"|"105058359"|"62143025"
0|0|0|0|15|30||"105058401"|"62143026"
0|15|30|183|183|183|"Wet"|"105058401"|"62143027"
0|0|0|0|15|30||"105058402"|"62143028"
0|15|30|183|183|183|"Wet"|"105058402"|"62143029"
0|0|0|0|15|30||"105058403"|"62143030"
0|15|30|183|183|183|"Wet"|"105058403"|"62143031"
0|0|0|0|15|30||"105058404"|"62143032"
0|15|30|183|183|183|"Wet"|"105058404"|"62143033"
0|0|0|0|15|30||"105058405"|"62143034"
0|15|30|183|183|183|"Wet"|"105058405"|"62143035"
0|0|0|0|15|30||"105058406"|"62143036"
0|15|30|183|183|183|"Wet"|"105058406"|"62143037"
0|0|0|0|15|30||"105058407"|"62143038"
0|15|30|183|183|183|"Wet"|"105058407"|"62143039"
0|0|0|0|31|61||"105058425"|"62143040"
0|31|61|183|183|183|"Wet"|"105058425"|"62143041"
0|0|0|0|31|61||"105058426"|"62143042"
0|31|61|183|183|183|"Wet"|"105058426"|"62143043"
0|0|0|0|31|61||"105058427"|"62143044"
0|31|61|183|183|183|"Wet"|"105058427"|"62143045"
0|0|0|0|31|61||"105058428"|"62143046"
0|31|61|183|183|183|"Wet"|"105058428"|"62143047"
0|0|0|0|31|61||"105058435"|"62143048"
0|31|61|183|183|183|"Wet"|"105058435"|"62143049"
0|0|0|0|31|61||"105058436"|"62143050"
0|31|61|183|183|183|"Wet"|"105058436"|"62143051"
91|107|122|107|152|183|"Wet"|"105058653"|"62143052"
0|0|0|91|107|122||"105058653"|"62143053"
107|152|183|183|183|183||"105058653"|"62143054"
91|107|122|107|152|183|"Wet"|"105058655"|"62143055"
0|0|0|91|107|122||"105058655"|"62143056"
107|152|183|183|183|183||"105058655"|"62143057"
91|107|122|107|152|183|"Wet"|"105058656"|"62143058"
0|0|0|91|107|122||"105058656"|"62143059"
107|152|183|183|183|183||"105058656"|"62143060"
91|107|122|107|152|183|"Wet"|"105058657"|"62143061"
0|0|0|91|107|122||"105058657"|"62143062"
107|152|183|183|183|183||"105058657"|"62143063"
91|107|122|107|152|183|"Wet"|"105058659"|"62143064"
0|0|0|91|107|122||"105058659"|"62143065"
107|152|183|183|183|183||"105058659"|"62143066"
91|107|122|107|152|183|"Wet"|"105058660"|"62143067"
0|0|0|91|107|122||"105058660"|"62143068"
107|152|183|183|183|183||"105058660"|"62143069"
91|107|122|107|152|183|"Wet"|"105058661"|"62143070"
0|0|0|91|107|122||"105058661"|"62143071"
107|152|183|183|183|183||"105058661"|"62143072"
91|107|122|107|152|183|"Wet"|"105058662"|"62143073"
0|0|0|91|107|122||"105058662"|"62143074"
107|152|183|183|183|183||"105058662"|"62143075"
46|55|76|183|183|183||"105058773"|"62143076"
30|53|76|46|55|76|"Wet"|"105058773"|"62143077"
0|0|0|30|53|76||"105058773"|"62143078"
46|55|76|183|183|183||"105058774"|"62143079"
30|53|76|46|55|76|"Wet"|"105058774"|"62143080"
0|0|0|30|53|76||"105058774"|"62143081"
46|55|76|183|183|183||"105058775"|"62143082"
30|53|76|46|55|76|"Wet"|"105058775"|"62143083"
0|0|0|30|53|76||"105058775"|"62143084"
46|55|76|183|183|183||"105058776"|"62143085"
30|53|76|46|55|76|"Moist"|"105058776"|"62143086"
0|0|0|30|53|76||"105058776"|"62143087"
30|53|76|46|55|76|"Wet"|"105058783"|"62143088"
0|0|0|30|53|76||"105058783"|"62143089"
46|55|76|183|183|183||"105058783"|"62143090"
30|53|76|46|55|76|"Wet"|"105058784"|"62143091"
0|0|0|30|53|76||"105058784"|"62143092"
46|55|76|183|183|183||"105058784"|"62143093"
0|0|0|30|38|76||"105058785"|"62143094"
30|38|76|122|152|183|"Wet"|"105058785"|"62143095"
122|152|183|203|203|203||"105058785"|"62143096"
0|0|0|30|38|76||"105058786"|"62143097"
30|38|76|122|152|183|"Wet"|"105058786"|"62143098"
122|152|183|203|203|203||"105058786"|"62143099"
0|0|0|30|38|76||"105058787"|"62143100"
30|38|76|122|152|183|"Wet"|"105058787"|"62143101"
122|152|183|203|203|203||"105058787"|"62143102"
0|0|0|30|38|76||"105058788"|"62143103"
30|38|76|122|152|183|"Moist"|"105058788"|"62143104"
122|152|183|203|203|203||"105058788"|"62143105"
0|0|0|30|38|76||"105058796"|"62143106"
30|38|76|122|152|183|"Wet"|"105058796"|"62143107"
122|152|183|203|203|203||"105058796"|"62143108"
0|0|0|15|31|46||"105058797"|"62143109"
15|31|46|30|46|76|"Wet"|"105058797"|"62143110"
30|46|76|183|183|183||"105058797"|"62143111"
30|46|76|183|183|183||"105058798"|"62143112"
0|0|0|15|31|46||"105058798"|"62143113"
15|31|46|30|46|76|"Wet"|"105058798"|"62143114"
30|46|76|183|183|183||"105058799"|"62143115"
0|0|0|15|31|46||"105058799"|"62143116"
15|31|46|30|46|76|"Wet"|"105058799"|"62143117"
0|0|0|15|31|46||"105058800"|"62143118"
15|31|46|30|46|76|"Moist"|"105058800"|"62143119"
30|46|76|183|183|183||"105058800"|"62143120"
30|46|76|183|183|183||"105058808"|"62143121"
0|0|0|15|31|46||"105058808"|"62143122"
15|31|46|30|46|76|"Wet"|"105058808"|"62143123"
15|30|61|183|183|183||"105058809"|"62143124"
0|0|0|15|31|46||"105058809"|"62143125"
15|31|46|15|30|61|"Wet"|"105058809"|"62143126"
15|30|61|183|183|183||"105058812"|"62143127"
0|0|0|15|31|46||"105058812"|"62143128"
15|31|46|15|30|61|"Wet"|"105058812"|"62143129"
15|30|61|183|183|183||"105058813"|"62143130"
0|0|0|15|31|46||"105058813"|"62143131"
15|31|46|15|30|61|"Wet"|"105058813"|"62143132"
15|30|61|183|183|183||"105058817"|"62143133"
0|0|0|15|31|46||"105058817"|"62143134"
15|31|46|15|30|61|"Wet"|"105058817"|"62143135"
15|30|61|183|183|183||"105058819"|"62143136"
0|0|0|15|31|46||"105058819"|"62143137"
15|31|46|15|30|61|"Wet"|"105058819"|"62143138"
15|30|61|183|183|183||"105058820"|"62143139"
0|0|0|15|31|46||"105058820"|"62143140"
15|31|46|15|30|61|"Wet"|"105058820"|"62143141"
30|46|76|183|183|183||"105058857"|"62143142"
15|31|46|30|46|76|"Wet"|"105058857"|"62143143"
0|0|0|15|31|46||"105058857"|"62143144"
15|31|46|30|46|76|"Wet"|"105058858"|"62143145"
0|0|0|15|31|46||"105058858"|"62143146"
30|46|76|183|183|183||"105058858"|"62143147"
15|31|46|30|46|76|"Wet"|"105058859"|"62143148"
0|0|0|15|31|46||"105058859"|"62143149"
30|46|76|183|183|183||"105058859"|"62143150"
30|46|76|183|183|183||"105058860"|"62143151"
15|31|46|30|46|76|"Moist"|"105058860"|"62143152"
0|0|0|15|31|46||"105058860"|"62143153"
15|31|46|30|46|76|"Wet"|"105058868"|"62143154"
0|0|0|15|31|46||"105058868"|"62143155"
30|46|76|183|183|183||"105058868"|"62143156"
0|0|0|30|53|76||"105058869"|"62143157"
30|53|76|46|55|76|"Wet"|"105058869"|"62143158"
46|55|76|183|183|183||"105058869"|"62143159"
0|0|0|30|53|76||"105058870"|"62143160"
30|53|76|46|55|76|"Wet"|"105058870"|"62143161"
46|55|76|183|183|183||"105058870"|"62143162"
0|0|0|30|53|76||"105058871"|"62143163"
30|53|76|46|55|76|"Wet"|"105058871"|"62143164"
46|55|76|183|183|183||"105058871"|"62143165"
0|0|0|30|53|76||"105058872"|"62143166"
30|53|76|46|55|76|"Moist"|"105058872"|"62143167"
46|55|76|183|183|183||"105058872"|"62143168"
46|55|76|183|183|183||"105058879"|"62143169"
0|0|0|30|53|76||"105058879"|"62143170"
30|53|76|46|55|76|"Wet"|"105058879"|"62143171"
46|55|76|183|183|183||"105058880"|"62143172"
0|0|0|30|53|76||"105058880"|"62143173"
30|53|76|46|55|76|"Wet"|"105058880"|"62143174"
15|30|61|183|183|183||"105058881"|"62143175"
0|0|0|15|31|46||"105058881"|"62143176"
15|31|46|15|30|61|"Wet"|"105058881"|"62143177"
15|30|61|183|183|183||"105058883"|"62143178"
0|0|0|15|31|46||"105058883"|"62143179"
15|31|46|15|30|61|"Wet"|"105058883"|"62143180"
15|30|61|183|183|183||"105058884"|"62143181"
0|0|0|15|31|46||"105058884"|"62143182"
15|31|46|15|30|61|"Wet"|"105058884"|"62143183"
15|30|61|183|183|183||"105058885"|"62143184"
0|0|0|15|31|46||"105058885"|"62143185"
15|31|46|15|30|61|"Wet"|"105058885"|"62143186"
15|30|61|183|183|183||"105058888"|"62143187"
0|0|0|15|31|46||"105058888"|"62143188"
15|31|46|15|30|61|"Wet"|"105058888"|"62143189"
15|30|61|183|183|183||"105058889"|"62143190"
0|0|0|15|31|46||"105058889"|"62143191"
15|31|46|15|30|61|"Wet"|"105058889"|"62143192"
30|46|76|183|183|183||"105058893"|"62143193"
15|31|46|30|46|76|"Wet"|"105058893"|"62143194"
0|0|0|15|31|46||"105058893"|"62143195"
15|31|46|30|46|76|"Wet"|"105058894"|"62143196"
0|0|0|15|31|46||"105058894"|"62143197"
30|46|76|183|183|183||"105058894"|"62143198"
15|31|46|30|46|76|"Wet"|"105058895"|"62143199"
0|0|0|15|31|46||"105058895"|"62143200"
30|46|76|183|183|183||"105058895"|"62143201"
30|46|76|183|183|183||"105058896"|"62143202"
15|31|46|30|46|76|"Moist"|"105058896"|"62143203"
0|0|0|15|31|46||"105058896"|"62143204"
15|31|46|30|46|76|"Wet"|"105058904"|"62143205"
0|0|0|15|31|46||"105058904"|"62143206"
30|46|76|183|183|183||"105058904"|"62143207"
0|0|0|30|53|76||"105058905"|"62143208"
30|53|76|46|55|76|"Wet"|"105058905"|"62143209"
46|55|76|183|183|183||"105058905"|"62143210"
0|0|0|30|53|76||"105058906"|"62143211"
30|53|76|46|55|76|"Wet"|"105058906"|"62143212"
46|55|76|183|183|183||"105058906"|"62143213"
0|0|0|30|53|76||"105058907"|"62143214"
30|53|76|46|55|76|"Wet"|"105058907"|"62143215"
46|55|76|183|183|183||"105058907"|"62143216"
0|0|0|30|53|76||"105058908"|"62143217"
30|53|76|46|55|76|"Moist"|"105058908"|"62143218"
46|55|76|183|183|183||"105058908"|"62143219"
46|55|76|183|183|183||"105058915"|"62143220"
0|0|0|30|53|76||"105058915"|"62143221"
30|53|76|46|55|76|"Wet"|"105058915"|"62143222"
46|55|76|183|183|183||"105058916"|"62143223"
0|0|0|30|53|76||"105058916"|"62143224"
30|53|76|46|55|76|"Wet"|"105058916"|"62143225"
0|0|0|30|38|76||"105058917"|"62143226"
30|38|76|122|152|183|"Wet"|"105058917"|"62143227"
122|152|183|203|203|203||"105058917"|"62143228"
0|0|0|30|38|76||"105058918"|"62143229"
30|38|76|122|152|183|"Wet"|"105058918"|"62143230"
122|152|183|203|203|203||"105058918"|"62143231"
0|0|0|30|38|76||"105058919"|"62143232"
30|38|76|122|152|183|"Wet"|"105058919"|"62143233"
122|152|183|203|203|203||"105058919"|"62143234"
0|0|0|30|38|76||"105058920"|"62143235"
30|38|76|122|152|183|"Moist"|"105058920"|"62143236"
122|152|183|203|203|203||"105058920"|"62143237"
0|0|0|30|38|76||"105058928"|"62143238"
30|38|76|122|152|183|"Wet"|"105058928"|"62143239"
122|152|183|203|203|203||"105058928"|"62143240"
15|30|61|183|183|183||"105058929"|"62143241"
0|0|0|15|31|46||"105058929"|"62143242"
15|31|46|15|30|61|"Wet"|"105058929"|"62143243"
15|30|61|183|183|183||"105058931"|"62143244"
0|0|0|15|31|46||"105058931"|"62143245"
15|31|46|15|30|61|"Wet"|"105058931"|"62143246"
15|30|61|183|183|183||"105058932"|"62143247"
0|0|0|15|31|46||"105058932"|"62143248"
15|31|46|15|30|61|"Wet"|"105058932"|"62143249"
15|30|61|183|183|183||"105058933"|"62143250"
0|0|0|15|31|46||"105058933"|"62143251"
15|31|46|15|30|61|"Wet"|"105058933"|"62143252"
15|30|61|183|183|183||"105058936"|"62143253"
0|0|0|15|31|46||"105058936"|"62143254"
15|31|46|15|30|61|"Wet"|"105058936"|"62143255"
15|30|61|183|183|183||"105058937"|"62143256"
0|0|0|15|31|46||"105058937"|"62143257"
15|31|46|15|30|61|"Wet"|"105058937"|"62143258"
30|46|76|183|183|183||"105058941"|"62143259"
15|31|46|30|46|76|"Wet"|"105058941"|"62143260"
0|0|0|15|31|46||"105058941"|"62143261"
15|31|46|30|46|76|"Wet"|"105058942"|"62143262"
0|0|0|15|31|46||"105058942"|"62143263"
30|46|76|183|183|183||"105058942"|"62143264"
15|31|46|30|46|76|"Wet"|"105058943"|"62143265"
0|0|0|15|31|46||"105058943"|"62143266"
30|46|76|183|183|183||"105058943"|"62143267"
30|46|76|183|183|183||"105058944"|"62143268"
15|31|46|30|46|76|"Moist"|"105058944"|"62143269"
0|0|0|15|31|46||"105058944"|"62143270"
15|31|46|30|46|76|"Wet"|"105058952"|"62143271"
0|0|0|15|31|46||"105058952"|"62143272"
30|46|76|183|183|183||"105058952"|"62143273"
15|31|46|15|30|61|"Wet"|"105058953"|"62143274"
0|0|0|15|31|46||"105058953"|"62143275"
15|30|61|183|183|183||"105058953"|"62143276"
15|31|46|15|30|61|"Wet"|"105058955"|"62143277"
0|0|0|15|31|46||"105058955"|"62143278"
15|30|61|183|183|183||"105058955"|"62143279"
15|31|46|15|30|61|"Wet"|"105058956"|"62143280"
0|0|0|15|31|46||"105058956"|"62143281"
15|30|61|183|183|183||"105058956"|"62143282"
15|31|46|15|30|61|"Wet"|"105058957"|"62143283"
0|0|0|15|31|46||"105058957"|"62143284"
15|30|61|183|183|183||"105058957"|"62143285"
15|31|46|15|30|61|"Wet"|"105058960"|"62143286"
0|0|0|15|31|46||"105058960"|"62143287"
15|30|61|183|183|183||"105058960"|"62143288"
15|31|46|15|30|61|"Wet"|"105058961"|"62143289"
0|0|0|15|31|46||"105058961"|"62143290"
15|30|61|183|183|183||"105058961"|"62143291"
0|0|0|30|53|76||"105058965"|"62143292"
30|53|76|46|55|76|"Wet"|"105058965"|"62143293"
46|55|76|183|183|183||"105058965"|"62143294"
0|0|0|30|53|76||"105058966"|"62143295"
30|53|76|46|55|76|"Wet"|"105058966"|"62143296"
46|55|76|183|183|183||"105058966"|"62143297"
0|0|0|30|53|76||"105058967"|"62143298"
30|53|76|46|55|76|"Wet"|"105058967"|"62143299"
46|55|76|183|183|183||"105058967"|"62143300"
0|0|0|30|53|76||"105058968"|"62143301"
30|53|76|46|55|76|"Moist"|"105058968"|"62143302"
46|55|76|183|183|183||"105058968"|"62143303"
46|55|76|183|183|183||"105058975"|"62143304"
0|0|0|30|53|76||"105058975"|"62143305"
30|53|76|46|55|76|"Wet"|"105058975"|"62143306"
46|55|76|183|183|183||"105058976"|"62143307"
0|0|0|30|53|76||"105058976"|"62143308"
30|53|76|46|55|76|"Wet"|"105058976"|"62143309"
46|91|107|183|183|183||"105059015"|"62143310"
0|0|0|30|46|61||"105059015"|"62143311"
30|46|61|46|91|107|"Wet"|"105059015"|"62143312"
46|91|107|183|183|183||"105059016"|"62143313"
0|0|0|30|46|61||"105059016"|"62143314"
30|46|61|46|91|107|"Wet"|"105059016"|"62143315"
46|91|107|183|183|183||"105059017"|"62143316"
0|0|0|30|46|61||"105059017"|"62143317"
30|46|61|46|91|107|"Wet"|"105059017"|"62143318"
46|91|107|183|183|183||"105059020"|"62143319"
0|0|0|30|46|61||"105059020"|"62143320"
30|46|61|46|91|107|"Wet"|"105059020"|"62143321"
46|91|107|183|183|183||"105059022"|"62143322"
0|0|0|30|46|61||"105059022"|"62143323"
30|46|61|46|91|107|"Wet"|"105059022"|"62143324"
0|0|0|30|38|76||"105059025"|"62143325"
30|38|76|122|152|183|"Wet"|"105059025"|"62143326"
122|152|183|203|203|203||"105059025"|"62143327"
0|0|0|30|38|76||"105059026"|"62143328"
30|38|76|122|152|183|"Wet"|"105059026"|"62143329"
122|152|183|203|203|203||"105059026"|"62143330"
0|0|0|30|38|76||"105059027"|"62143331"
30|38|76|122|152|183|"Wet"|"105059027"|"62143332"
122|152|183|203|203|203||"105059027"|"62143333"
0|0|0|30|38|76||"105059028"|"62143334"
30|38|76|122|152|183|"Moist"|"105059028"|"62143335"
122|152|183|203|203|203||"105059028"|"62143336"
0|0|0|30|38|76||"105059036"|"62143337"
30|38|76|122|152|183|"Wet"|"105059036"|"62143338"
122|152|183|203|203|203||"105059036"|"62143339"
30|46|61|46|91|107|"Wet"|"105059158"|"62143364"
0|0|0|30|46|61||"105059158"|"62143365"
46|91|107|183|183|183||"105059158"|"62143366"
30|46|61|46|91|107|"Wet"|"105059159"|"62143367"
0|0|0|30|46|61||"105059159"|"62143368"
46|91|107|183|183|183||"105059159"|"62143369"
30|46|61|46|91|107|"Wet"|"105059160"|"62143370"
0|0|0|30|46|61||"105059160"|"62143371"
46|91|107|183|183|183||"105059160"|"62143372"
30|46|61|46|91|107|"Wet"|"105059163"|"62143373"
0|0|0|30|46|61||"105059163"|"62143374"
46|91|107|183|183|183||"105059163"|"62143375"
30|46|61|46|91|107|"Wet"|"105059165"|"62143376"
0|0|0|30|46|61||"105059165"|"62143377"
46|91|107|183|183|183||"105059165"|"62143378"
0|0|0|30|38|76||"105059181"|"62143379"
30|38|76|122|152|183|"Wet"|"105059181"|"62143380"
122|152|183|203|203|203||"105059181"|"62143381"
0|0|0|30|38|76||"105059182"|"62143382"
30|38|76|122|152|183|"Wet"|"105059182"|"62143383"
122|152|183|203|203|203||"105059182"|"62143384"
0|0|0|30|38|76||"105059183"|"62143385"
30|38|76|122|152|183|"Wet"|"105059183"|"62143386"
122|152|183|203|203|203||"105059183"|"62143387"
0|0|0|30|38|76||"105059184"|"62143388"
30|38|76|122|152|183|"Moist"|"105059184"|"62143389"
122|152|183|203|203|203||"105059184"|"62143390"
0|0|0|30|38|76||"105059192"|"62143391"
30|38|76|122|152|183|"Wet"|"105059192"|"62143392"
122|152|183|203|203|203||"105059192"|"62143393"
49|91|107|183|183|183||"105059193"|"62143394"
0|0|0|0|31|61||"105059193"|"62143395"
0|31|61|49|91|107|"Wet"|"105059193"|"62143396"
49|91|107|183|183|183||"105059195"|"62143397"
0|0|0|0|31|61||"105059195"|"62143398"
0|31|61|49|91|107|"Wet"|"105059195"|"62143399"
49|91|107|183|183|183||"105059196"|"62143400"
0|0|0|0|31|61||"105059196"|"62143401"
0|31|61|49|91|107|"Wet"|"105059196"|"62143402"
49|91|107|183|183|183||"105059197"|"62143403"
0|0|0|0|31|61||"105059197"|"62143404"
0|31|61|49|91|107|"Wet"|"105059197"|"62143405"
49|91|107|183|183|183||"105059200"|"62143406"
0|0|0|0|31|61||"105059200"|"62143407"
0|31|61|49|91|107|"Wet"|"105059200"|"62143408"
49|91|107|183|183|183||"105059202"|"62143409"
0|0|0|0|31|61||"105059202"|"62143410"
0|31|61|49|91|107|"Wet"|"105059202"|"62143411"
30|46|61|46|91|107|"Wet"|"105059207"|"62143412"
0|0|0|30|46|61||"105059207"|"62143413"
46|91|107|183|183|183||"105059207"|"62143414"
30|46|61|46|91|107|"Wet"|"105059208"|"62143415"
0|0|0|30|46|61||"105059208"|"62143416"
46|91|107|183|183|183||"105059208"|"62143417"
30|46|61|46|91|107|"Wet"|"105059209"|"62143418"
0|0|0|30|46|61||"105059209"|"62143419"
46|91|107|183|183|183||"105059209"|"62143420"
30|46|61|46|91|107|"Wet"|"105059212"|"62143421"
0|0|0|30|46|61||"105059212"|"62143422"
46|91|107|183|183|183||"105059212"|"62143423"
30|46|61|46|91|107|"Wet"|"105059214"|"62143424"
0|0|0|30|46|61||"105059214"|"62143425"
46|91|107|183|183|183||"105059214"|"62143426"
49|91|107|183|183|183||"105059229"|"62143427"
0|0|0|0|31|61||"105059229"|"62143428"
0|31|61|49|91|107|"Wet"|"105059229"|"62143429"
49|91|107|183|183|183||"105059231"|"62143430"
0|0|0|0|31|61||"105059231"|"62143431"
0|31|61|49|91|107|"Wet"|"105059231"|"62143432"
49|91|107|183|183|183||"105059232"|"62143433"
0|0|0|0|31|61||"105059232"|"62143434"
0|31|61|49|91|107|"Wet"|"105059232"|"62143435"
49|91|107|183|183|183||"105059234"|"62143436"
0|0|0|0|31|61||"105059234"|"62143437"
0|31|61|49|91|107|"Wet"|"105059234"|"62143438"
49|91|107|183|183|183||"105059235"|"62143439"
0|0|0|0|31|61||"105059235"|"62143440"
0|31|61|49|91|107|"Wet"|"105059235"|"62143441"
49|91|107|183|183|183||"105059236"|"62143442"
0|0|0|0|31|61||"105059236"|"62143443"
0|31|61|49|91|107|"Wet"|"105059236"|"62143444"
30|46|61|46|91|107|"Wet"|"105059255"|"62143445"
0|0|0|30|46|61||"105059255"|"62143446"
46|91|107|183|183|183||"105059255"|"62143447"
30|46|61|46|91|107|"Wet"|"105059256"|"62143448"
0|0|0|30|46|61||"105059256"|"62143449"
46|91|107|183|183|183||"105059256"|"62143450"
30|46|61|46|91|107|"Wet"|"105059257"|"62143451"
0|0|0|30|46|61||"105059257"|"62143452"
46|91|107|183|183|183||"105059257"|"62143453"
30|46|61|46|91|107|"Wet"|"105059260"|"62143454"
0|0|0|30|46|61||"105059260"|"62143455"
46|91|107|183|183|183||"105059260"|"62143456"
30|46|61|46|91|107|"Wet"|"105059262"|"62143457"
0|0|0|30|46|61||"105059262"|"62143458"
46|91|107|183|183|183||"105059262"|"62143459"
49|91|107|183|183|183||"105059289"|"62143460"
0|0|0|0|31|61||"105059289"|"62143461"
0|31|61|49|91|107|"Wet"|"105059289"|"62143462"
49|91|107|183|183|183||"105059291"|"62143463"
0|0|0|0|31|61||"105059291"|"62143464"
0|31|61|49|91|107|"Wet"|"105059291"|"62143465"
49|91|107|183|183|183||"105059292"|"62143466"
0|0|0|0|31|61||"105059292"|"62143467"
0|31|61|49|91|107|"Wet"|"105059292"|"62143468"
49|91|107|183|183|183||"105059293"|"62143469"
0|0|0|0|31|61||"105059293"|"62143470"
0|31|61|49|91|107|"Wet"|"105059293"|"62143471"
49|91|107|183|183|183||"105059296"|"62143472"
0|0|0|0|31|61||"105059296"|"62143473"
0|31|61|49|91|107|"Wet"|"105059296"|"62143474"
49|91|107|183|183|183||"105059298"|"62143475"
0|0|0|0|31|61||"105059298"|"62143476"
0|31|61|49|91|107|"Wet"|"105059298"|"62143477"
30|46|61|46|91|107|"Wet"|"105059303"|"62143478"
0|0|0|30|46|61||"105059303"|"62143479"
46|91|107|183|183|183||"105059303"|"62143480"
30|46|61|46|91|107|"Wet"|"105059304"|"62143481"
0|0|0|30|46|61||"105059304"|"62143482"
46|91|107|183|183|183||"105059304"|"62143483"
30|46|61|46|91|107|"Wet"|"105059305"|"62143484"
0|0|0|30|46|61||"105059305"|"62143485"
46|91|107|183|183|183||"105059305"|"62143486"
30|46|61|46|91|107|"Wet"|"105059308"|"62143487"
0|0|0|30|46|61||"105059308"|"62143488"
46|91|107|183|183|183||"105059308"|"62143489"
30|46|61|46|91|107|"Wet"|"105059310"|"62143490"
0|0|0|30|46|61||"105059310"|"62143491"
46|91|107|183|183|183||"105059310"|"62143492"
49|91|107|183|183|183||"105059337"|"62143493"
0|0|0|0|31|61||"105059337"|"62143494"
0|31|61|49|91|107|"Wet"|"105059337"|"62143495"
49|91|107|183|183|183||"105059339"|"62143496"
0|0|0|0|31|61||"105059339"|"62143497"
0|31|61|49|91|107|"Wet"|"105059339"|"62143498"
49|91|107|183|183|183||"105059340"|"62143499"
0|0|0|0|31|61||"105059340"|"62143500"
0|31|61|49|91|107|"Wet"|"105059340"|"62143501"
49|91|107|183|183|183||"105059341"|"62143502"
0|0|0|0|31|61||"105059341"|"62143503"
0|31|61|49|91|107|"Wet"|"105059341"|"62143504"
49|91|107|183|183|183||"105059344"|"62143505"
0|0|0|0|31|61||"105059344"|"62143506"
0|31|61|49|91|107|"Wet"|"105059344"|"62143507"
49|91|107|183|183|183||"105059346"|"62143508"
0|0|0|0|31|61||"105059346"|"62143509"
0|31|61|49|91|107|"Wet"|"105059346"|"62143510"
49|91|107|183|183|183||"105059421"|"62143511"
0|0|0|0|31|61||"105059421"|"62143512"
0|31|61|49|91|107|"Wet"|"105059421"|"62143513"
49|91|107|183|183|183||"105059423"|"62143514"
0|0|0|0|31|61||"105059423"|"62143515"
0|31|61|49|91|107|"Wet"|"105059423"|"62143516"
49|91|107|183|183|183||"105059424"|"62143517"
0|0|0|0|31|61||"105059424"|"62143518"
0|31|61|49|91|107|"Wet"|"105059424"|"62143519"
49|91|107|183|183|183||"105059426"|"62143520"
0|0|0|0|31|61||"105059426"|"62143521"
0|31|61|49|91|107|"Wet"|"105059426"|"62143522"
49|91|107|183|183|183||"105059427"|"62143523"
0|0|0|0|31|61||"105059427"|"62143524"
0|31|61|49|91|107|"Wet"|"105059427"|"62143525"
49|91|107|183|183|183||"105059428"|"62143526"
0|0|0|0|31|61||"105059428"|"62143527"
0|31|61|49|91|107|"Wet"|"105059428"|"62143528"
0|0|0|46|54|61||"105059445"|"62143529"
46|54|61|98|110|152|"Wet"|"105059445"|"62143530"
98|110|152|183|183|183||"105059445"|"62143531"
0|0|0|46|54|61||"105059446"|"62143532"
46|54|61|98|110|152|"Wet"|"105059446"|"62143533"
98|110|152|183|183|183||"105059446"|"62143534"
0|0|0|46|54|61||"105059447"|"62143535"
46|54|61|98|110|152|"Wet"|"105059447"|"62143536"
98|110|152|183|183|183||"105059447"|"62143537"
0|0|0|46|54|61||"105059448"|"62143538"
46|54|61|98|110|152|"Moist"|"105059448"|"62143539"
98|110|152|183|183|183||"105059448"|"62143540"
98|110|152|183|183|183||"105059456"|"62143541"
0|0|0|46|54|61||"105059456"|"62143542"
46|54|61|98|110|152|"Wet"|"105059456"|"62143543"
98|110|152|183|183|183||"105059481"|"62143544"
46|54|61|98|110|152|"Wet"|"105059481"|"62143545"
0|0|0|46|54|61||"105059481"|"62143546"
98|110|152|183|183|183||"105059482"|"62143547"
46|54|61|98|110|152|"Wet"|"105059482"|"62143548"
0|0|0|46|54|61||"105059482"|"62143549"
98|110|152|183|183|183||"105059483"|"62143550"
46|54|61|98|110|152|"Wet"|"105059483"|"62143551"
0|0|0|46|54|61||"105059483"|"62143552"
98|110|152|183|183|183||"105059484"|"62143553"
46|54|61|98|110|152|"Moist"|"105059484"|"62143554"
0|0|0|46|54|61||"105059484"|"62143555"
46|54|61|98|110|152|"Wet"|"105059492"|"62143556"
0|0|0|46|54|61||"105059492"|"62143557"
98|110|152|183|183|183||"105059492"|"62143558"
0|0|0|0|31|61||"105059505"|"62143559"
0|31|61|49|91|107|"Wet"|"105059505"|"62143560"
49|91|107|183|183|183||"105059505"|"62143561"
49|91|107|183|183|183||"105059506"|"62143562"
0|0|0|0|31|61||"105059506"|"62143563"
0|31|61|49|91|107|"Wet"|"105059506"|"62143564"
49|91|107|183|183|183||"105059507"|"62143565"
0|0|0|0|31|61||"105059507"|"62143566"
0|31|61|49|91|107|"Wet"|"105059507"|"62143567"
49|91|107|183|183|183||"105059508"|"62143568"
0|0|0|0|31|61||"105059508"|"62143569"
0|31|61|49|91|107|"Wet"|"105059508"|"62143570"
49|91|107|183|183|183||"105059515"|"62143571"
0|0|0|0|31|61||"105059515"|"62143572"
0|31|61|49|91|107|"Wet"|"105059515"|"62143573"
49|91|107|183|183|183||"105059516"|"62143574"
0|0|0|0|31|61||"105059516"|"62143575"
0|31|61|49|91|107|"Wet"|"105059516"|"62143576"
46|69|91|107|137|152|"Wet"|"105059709"|"62143577"
0|0|0|46|69|91||"105059709"|"62143578"
107|137|152|183|183|183||"105059709"|"62143579"
46|69|91|107|137|152|"Wet"|"105059711"|"62143580"
0|0|0|46|69|91||"105059711"|"62143581"
107|137|152|183|183|183||"105059711"|"62143582"
46|69|91|107|137|152|"Wet"|"105059712"|"62143583"
0|0|0|46|69|91||"105059712"|"62143584"
107|137|152|183|183|183||"105059712"|"62143585"
46|69|91|107|137|152|"Wet"|"105059713"|"62143586"
0|0|0|46|69|91||"105059713"|"62143587"
107|137|152|183|183|183||"105059713"|"62143588"
46|69|91|107|137|152|"Wet"|"105059716"|"62143589"
0|0|0|46|69|91||"105059716"|"62143590"
107|137|152|183|183|183||"105059716"|"62143591"
0|0|0|46|54|61||"105059733"|"62143592"
46|54|61|98|110|152|"Wet"|"105059733"|"62143593"
98|110|152|183|183|183||"105059733"|"62143594"
0|0|0|46|54|61||"105059734"|"62143595"
46|54|61|98|110|152|"Wet"|"105059734"|"62143596"
98|110|152|183|183|183||"105059734"|"62143597"
0|0|0|46|54|61||"105059735"|"62143598"
46|54|61|98|110|152|"Wet"|"105059735"|"62143599"
98|110|152|183|183|183||"105059735"|"62143600"
0|0|0|46|54|61||"105059736"|"62143601"
46|54|61|98|110|152|"Moist"|"105059736"|"62143602"
98|110|152|183|183|183||"105059736"|"62143603"
98|110|152|183|183|183||"105059744"|"62143604"
0|0|0|46|54|61||"105059744"|"62143605"
46|54|61|98|110|152|"Wet"|"105059744"|"62143606"
46|69|91|107|137|152|"Wet"|"105059757"|"62143607"
0|0|0|46|69|91||"105059757"|"62143608"
107|137|152|183|183|183||"105059757"|"62143609"
46|69|91|107|137|152|"Wet"|"105059759"|"62143610"
0|0|0|46|69|91||"105059759"|"62143611"
107|137|152|183|183|183||"105059759"|"62143612"
46|69|91|107|137|152|"Wet"|"105059760"|"62143613"
0|0|0|46|69|91||"105059760"|"62143614"
107|137|152|183|183|183||"105059760"|"62143615"
46|69|91|107|137|152|"Wet"|"105059761"|"62143616"
0|0|0|46|69|91||"105059761"|"62143617"
107|137|152|183|183|183||"105059761"|"62143618"
46|69|91|107|137|152|"Wet"|"105059764"|"62143619"
0|0|0|46|69|91||"105059764"|"62143620"
107|137|152|183|183|183||"105059764"|"62143621"
0|0|0|46|54|61||"105059793"|"62143622"
46|54|61|98|110|152|"Wet"|"105059793"|"62143623"
98|110|152|183|183|183||"105059793"|"62143624"
0|0|0|46|54|61||"105059794"|"62143625"
46|54|61|98|110|152|"Wet"|"105059794"|"62143626"
98|110|152|183|183|183||"105059794"|"62143627"
0|0|0|46|54|61||"105059795"|"62143628"
46|54|61|98|110|152|"Wet"|"105059795"|"62143629"
98|110|152|183|183|183||"105059795"|"62143630"
0|0|0|46|54|61||"105059796"|"62143631"
46|54|61|98|110|152|"Moist"|"105059796"|"62143632"
98|110|152|183|183|183||"105059796"|"62143633"
98|110|152|183|183|183||"105059804"|"62143634"
0|0|0|46|54|61||"105059804"|"62143635"
46|54|61|98|110|152|"Wet"|"105059804"|"62143636"
|0|||10||"Moist"|"105060118"|"62143800"
|10|||23||"Moist"|"105060118"|"62143801"
|23|||71||"Moist"|"105060118"|"62143802"
60|71|82|98|104|110|"Wet"|"105060118"|"62143803"
|104|||114||"Dry"|"105060118"|"62143804"
|23|||71||"Moist"|"105060120"|"62143805"
60|71|82|98|104|110|"Wet"|"105060120"|"62143806"
|104|||114||"Dry"|"105060120"|"62143807"
|10|||23||"Moist"|"105060120"|"62143808"
|0|||10||"Moist"|"105060120"|"62143809"
|0|||10||"Moist"|"105060124"|"62143810"
|10|||23||"Moist"|"105060124"|"62143811"
|23|||71||"Moist"|"105060124"|"62143812"
60|71|82|98|104|110|"Wet"|"105060124"|"62143813"
|104|||114||"Dry"|"105060124"|"62143814"
|0|||10||"Moist"|"105060126"|"62143815"
|10|||23||"Moist"|"105060126"|"62143816"
|23|||71||"Moist"|"105060126"|"62143817"
60|71|82|98|104|110|"Wet"|"105060126"|"62143818"
|104|||114||"Dry"|"105060126"|"62143819"
|0|||10||"Moist"|"105060127"|"62143820"
|10|||23||"Moist"|"105060127"|"62143821"
|23|||71||"Moist"|"105060127"|"62143822"
60|71|82|98|104|110|"Wet"|"105060127"|"62143823"
|104|||114||"Dry"|"105060127"|"62143824"
30|46|61|45|71|102|"Wet"|"105060141"|"62143825"
30|46|61|45|71|102|"Wet"|"105060143"|"62143826"
30|46|61|45|71|102|"Wet"|"105060144"|"62143827"
30|46|61|45|71|102|"Wet"|"105060145"|"62143828"
30|46|61|45|71|102|"Wet"|"105060147"|"62143829"
30|46|61|45|71|102|"Wet"|"105060148"|"62143830"
30|46|61|45|71|102|"Wet"|"105060149"|"62143831"
30|46|61|45|71|102|"Wet"|"105060150"|"62143832"
|0|||10||"Moist"|"105060201"|"62143833"
|10|||23||"Moist"|"105060201"|"62143834"
|23|||71||"Moist"|"105060201"|"62143835"
60|71|82|98|104|110|"Wet"|"105060201"|"62143836"
|104|||114||"Dry"|"105060201"|"62143837"
|0|||10||"Moist"|"105060203"|"62143838"
|10|||23||"Moist"|"105060203"|"62143839"
|23|||71||"Moist"|"105060203"|"62143840"
60|71|82|98|104|110|"Wet"|"105060203"|"62143841"
|104|||114||"Dry"|"105060203"|"62143842"
|0|||10||"Moist"|"105060207"|"62143843"
|10|||23||"Moist"|"105060207"|"62143844"
|23|||71||"Moist"|"105060207"|"62143845"
60|71|82|98|104|110|"Wet"|"105060207"|"62143846"
|104|||114||"Dry"|"105060207"|"62143847"
|23|||71||"Moist"|"105060209"|"62143848"
60|71|82|98|104|110|"Wet"|"105060209"|"62143849"
|104|||114||"Dry"|"105060209"|"62143850"
|0|||10||"Moist"|"105060209"|"62143851"
|10|||23||"Moist"|"105060209"|"62143852"
|0|||10||"Moist"|"105060210"|"62143853"
|10|||23||"Moist"|"105060210"|"62143854"
|23|||71||"Moist"|"105060210"|"62143855"
60|71|82|98|104|110|"Wet"|"105060210"|"62143856"
|104|||114||"Dry"|"105060210"|"62143857"
30|46|61|45|71|102|"Wet"|"105060213"|"62143858"
30|46|61|45|71|102|"Wet"|"105060215"|"62143859"
30|46|61|45|71|102|"Wet"|"105060216"|"62143860"
30|46|61|45|71|102|"Wet"|"105060217"|"62143861"
30|46|61|45|71|102|"Wet"|"105060219"|"62143862"
30|46|61|45|71|102|"Wet"|"105060220"|"62143863"
30|46|61|45|71|102|"Wet"|"105060221"|"62143864"
30|45|60|46|71|102||"105060222"|"62143865"
30|46|61|45|71|102|"Wet"|"105060222"|"62143866"
46|91|107|183|183|183||"105060227"|"62143867"
0|0|0|30|46|61||"105060227"|"62143868"
30|46|61|46|91|107|"Wet"|"105060227"|"62143869"
46|91|107|183|183|183||"105060228"|"62143870"
0|0|0|30|46|61||"105060228"|"62143871"
30|46|61|46|91|107|"Wet"|"105060228"|"62143872"
46|91|107|183|183|183||"105060229"|"62143873"
0|0|0|30|46|61||"105060229"|"62143874"
30|46|61|46|91|107|"Wet"|"105060229"|"62143875"
46|91|107|183|183|183||"105060232"|"62143876"
0|0|0|30|46|61||"105060232"|"62143877"
30|46|61|46|91|107|"Wet"|"105060232"|"62143878"
46|91|107|183|183|183||"105060234"|"62143879"
0|0|0|30|46|61||"105060234"|"62143880"
30|46|61|46|91|107|"Wet"|"105060234"|"62143881"
|0|||10||"Moist"|"105060285"|"62143882"
|10|||23||"Moist"|"105060285"|"62143883"
|23|||71||"Moist"|"105060285"|"62143884"
60|71|82|98|104|110|"Wet"|"105060285"|"62143885"
|104|||114||"Dry"|"105060285"|"62143886"
|0|||10||"Moist"|"105060287"|"62143887"
|10|||23||"Moist"|"105060287"|"62143888"
|23|||71||"Moist"|"105060287"|"62143889"
60|71|82|98|104|110|"Wet"|"105060287"|"62143890"
|104|||114||"Dry"|"105060287"|"62143891"
|0|||10||"Moist"|"105060291"|"62143892"
|10|||23||"Moist"|"105060291"|"62143893"
|23|||71||"Moist"|"105060291"|"62143894"
60|71|82|98|104|110|"Wet"|"105060291"|"62143895"
|104|||114||"Dry"|"105060291"|"62143896"
|0|||10||"Moist"|"105060293"|"62143897"
|10|||23||"Moist"|"105060293"|"62143898"
|23|||71||"Moist"|"105060293"|"62143899"
60|71|82|98|104|110|"Wet"|"105060293"|"62143900"
|104|||114||"Dry"|"105060293"|"62143901"
|0|||10||"Moist"|"105060294"|"62143902"
|10|||23||"Moist"|"105060294"|"62143903"
|23|||71||"Moist"|"105060294"|"62143904"
60|71|82|98|104|110|"Wet"|"105060294"|"62143905"
|104|||114||"Dry"|"105060294"|"62143906"
30|46|61|45|71|102|"Wet"|"105060297"|"62143907"
30|46|61|45|71|102|"Wet"|"105060299"|"62143908"
30|46|61|45|71|102|"Wet"|"105060300"|"62143909"
30|46|61|45|71|102|"Wet"|"105060301"|"62143910"
30|46|61|45|71|102|"Wet"|"105060303"|"62143911"
30|46|61|45|71|102|"Wet"|"105060304"|"62143912"
30|46|61|45|71|102|"Wet"|"105060305"|"62143913"
30|46|61|45|71|102|"Wet"|"105060306"|"62143914"
15|23|30|30|40|46|"Wet"|"105060321"|"62143915"
0|0|0|15|23|30||"105060321"|"62143916"
30|40|46|183|183|183||"105060321"|"62143917"
15|23|30|30|40|46|"Wet"|"105060323"|"62143918"
0|0|0|15|23|30||"105060323"|"62143919"
30|40|46|183|183|183||"105060323"|"62143920"
15|23|30|30|40|46|"Wet"|"105060324"|"62143921"
0|0|0|15|23|30||"105060324"|"62143922"
30|40|46|183|183|183||"105060324"|"62143923"
15|23|30|30|40|46|"Wet"|"105060325"|"62143924"
0|0|0|15|23|30||"105060325"|"62143925"
30|40|46|183|183|183||"105060325"|"62143926"
15|23|30|30|40|46|"Wet"|"105060328"|"62143927"
0|0|0|15|23|30||"105060328"|"62143928"
30|40|46|183|183|183||"105060328"|"62143929"
15|23|30|30|40|46|"Wet"|"105060330"|"62143930"
0|0|0|15|23|30||"105060330"|"62143931"
30|40|46|183|183|183||"105060330"|"62143932"
|0|||10||"Moist"|"105060345"|"62143933"
|10|||23||"Moist"|"105060345"|"62143934"
|23|||71||"Moist"|"105060345"|"62143935"
60|71|82|98|104|110|"Wet"|"105060345"|"62143936"
|104|||114||"Dry"|"105060345"|"62143937"
|0|||10||"Moist"|"105060347"|"62143938"
|10|||23||"Moist"|"105060347"|"62143939"
|23|||71||"Moist"|"105060347"|"62143940"
60|71|82|98|104|110|"Wet"|"105060347"|"62143941"
|104|||114||"Dry"|"105060347"|"62143942"
|||||||"105060349"|"62143943"
|0|||10||"Moist"|"105060351"|"62143944"
|10|||23||"Moist"|"105060351"|"62143945"
|23|||71||"Moist"|"105060351"|"62143946"
60|71|82|98|104|110|"Wet"|"105060351"|"62143947"
|104|||114||"Dry"|"105060351"|"62143948"
|0|||10||"Moist"|"105060353"|"62143949"
|10|||23||"Moist"|"105060353"|"62143950"
|23|||71||"Moist"|"105060353"|"62143951"
60|71|82|98|104|110|"Wet"|"105060353"|"62143952"
|104|||114||"Dry"|"105060353"|"62143953"
|0|||10||"Moist"|"105060354"|"62143954"
|10|||23||"Moist"|"105060354"|"62143955"
|23|||71||"Moist"|"105060354"|"62143956"
60|71|82|98|104|110|"Wet"|"105060354"|"62143957"
|104|||114||"Dry"|"105060354"|"62143958"
30|46|61|45|71|102|"Wet"|"105060357"|"62143959"
30|46|61|45|71|102|"Wet"|"105060359"|"62143960"
30|46|61|45|71|102|"Wet"|"105060360"|"62143961"
30|46|61|45|71|102|"Wet"|"105060361"|"62143962"
30|46|61|45|71|102|"Wet"|"105060363"|"62143963"
30|46|61|45|71|102|"Wet"|"105060364"|"62143964"
30|46|61|45|71|102|"Wet"|"105060365"|"62143965"
30|46|61|45|71|102|"Wet"|"105060366"|"62143966"
30|46|61|45|71|102|"Wet"|"105060381"|"62143967"
30|46|61|45|71|102|"Wet"|"105060383"|"62143968"
30|46|61|45|71|102|"Wet"|"105060384"|"62143969"
30|46|61|45|71|102|"Wet"|"105060385"|"62143970"
30|46|61|45|71|102|"Wet"|"105060387"|"62143971"
30|46|61|45|71|102|"Wet"|"105060388"|"62143972"
30|46|61|45|71|102|"Wet"|"105060389"|"62143973"
30|46|61|45|71|102|"Wet"|"105060390"|"62143974"
107|152|183|183|183|183|"Wet"|"105060525"|"62143987"
0|0|0|91|107|122|"Moist"|"105060525"|"62143988"
91|107|122|107|152|183|"Wet"|"105060525"|"62143989"
107|152|183|183|183|183|"Wet"|"105060527"|"62143990"
0|0|0|91|107|122|"Moist"|"105060527"|"62143991"
91|107|122|107|152|183|"Wet"|"105060527"|"62143992"
107|152|183|183|183|183|"Wet"|"105060528"|"62143993"
0|0|0|91|107|122|"Moist"|"105060528"|"62143994"
91|107|122|107|152|183|"Wet"|"105060528"|"62143995"
107|152|183|183|183|183|"Wet"|"105060529"|"62143996"
0|0|0|91|107|122|"Moist"|"105060529"|"62143997"
91|107|122|107|152|183|"Wet"|"105060529"|"62143998"
107|152|183|183|183|183|"Wet"|"105060531"|"62143999"
0|0|0|91|107|122|"Dry"|"105060531"|"62144000"
91|107|122|107|152|183|"Moist"|"105060531"|"62144001"
107|152|183|183|183|183|"Wet"|"105060532"|"62144002"
0|0|0|91|107|122|"Moist"|"105060532"|"62144003"
91|107|122|107|152|183|"Wet"|"105060532"|"62144004"
107|152|183|183|183|183|"Wet"|"105060533"|"62144005"
0|0|0|91|107|122|"Moist"|"105060533"|"62144006"
91|107|122|107|152|183|"Wet"|"105060533"|"62144007"
107|152|183|183|183|183|"Wet"|"105060534"|"62144008"
0|0|0|91|107|122|"Moist"|"105060534"|"62144009"
91|107|122|107|152|183|"Wet"|"105060534"|"62144010"
15|46|61|183|183|183||"105060537"|"62144011"
0|0|0|15|31|46||"105060537"|"62144012"
15|31|46|15|46|61|"Wet"|"105060537"|"62144013"
15|46|61|183|183|183||"105060545"|"62144014"
0|0|0|15|31|46||"105060545"|"62144015"
15|31|46|15|46|61|"Wet"|"105060545"|"62144016"
46|91|107|183|183|183||"105060551"|"62144017"
0|0|0|30|46|61||"105060551"|"62144018"
30|46|61|46|91|107|"Wet"|"105060551"|"62144019"
46|91|107|183|183|183||"105060552"|"62144020"
0|0|0|30|46|61||"105060552"|"62144021"
30|46|61|46|91|107|"Wet"|"105060552"|"62144022"
46|91|107|183|183|183||"105060553"|"62144023"
0|0|0|30|46|61||"105060553"|"62144024"
30|46|61|46|91|107|"Wet"|"105060553"|"62144025"
46|91|107|183|183|183||"105060556"|"62144026"
0|0|0|30|46|61||"105060556"|"62144027"
30|46|61|46|91|107|"Wet"|"105060556"|"62144028"
46|91|107|183|183|183||"105060558"|"62144029"
0|0|0|30|46|61||"105060558"|"62144030"
30|46|61|46|91|107|"Wet"|"105060558"|"62144031"
|||||||"105060567"|"62144032"
