# Supplementary material for: Hydrologic-Process-Based Soil Texture Classifications for Improved Visualization of Landscape Function
Source: PLoS One. 2015 Jun 29;10(6):e0131299. doi: 10.1371/journal.pone.0131299 (PMC4488316; doi:10.1371/journal.pone.0131299)
Supplement: S1 Data — Spatial, tabular and soil database files for the Oklahoma region that was used for creating the soil maps downloaded from the NRCS Web Soil Survey. (ZIP) [file pone.0131299.s001.zip › wss_aoi_2014-09-16_15-16-25/tabular/csmorgc.txt]

||"Riser"||"13847894"|"4211054"
||"Tread"||"13847904"|"4211008"
||"Tread"||"13847911"|"4211046"
||"Tread"||"13847917"|"4211055"
||"Tread"||"13847918"|"4211005"
||"Tread"||"13847919"|"4211028"
||"Tread"||"13847920"|"4211079"
||"Tread"||"13847921"|"4211006"
||"Tread"||"13847922"|"4211061"
||"Tread"||"13847924"|"4211065"
||"Tread"||"13847925"|"4211035"
||"Tread"||"13847926"|"4211017"
||"Tread"||"13847927"|"4211041"
||"Tread"||"13847928"|"4211078"
||"Riser"||"13847932"|"4211039"
||"Tread"||"13847935"|"4211032"
||"Riser"||"13847936"|"4211001"
||"Tread"||"13847937"|"4211033"
||"Tread"||"13847938"|"4211077"
||"Tread"||"13847944"|"4211060"
||"Tread"||"13847945"|"4211075"
||"Tread"||"13847946"|"4211013"
||"Tread"||"13847948"|"4211003"
||"Tread"||"13847949"|"4211010"
||"Riser"||"13847956"|"4211004"
||"Riser"||"13847957"|"4211027"
|"Side Slope"|||"13847965"|"4211020"
||||"13847965"|"4211021"
|"Side Slope"|||"13847968"|"4211049"
|"Side Slope"|||"13847971"|"4211071"
|"Side Slope"|||"13847993"|"4211066"
|"Crest"|||"13847993"|"4211067"
|"Side Slope"|||"13848105"|"4211068"
|"Crest"|||"13848105"|"4211069"
