# Supplementary material for: Hydrologic-Process-Based Soil Texture Classifications for Improved Visualization of Landscape Function
Source: PLoS One. 2015 Jun 29;10(6):e0131299. doi: 10.1371/journal.pone.0131299 (PMC4488316; doi:10.1371/journal.pone.0131299)
Supplement: S1 Data — Spatial, tabular and soil database files for the Oklahoma region that was used for creating the soil maps downloaded from the NRCS Web Soil Survey. (ZIP) [file pone.0131299.s001.zip › wss_aoi_2014-09-16_15-16-25/tabular/csmorhpp.txt]

"Backslope"|"13847756"|"5299724"
"Backslope"|"13847757"|"5299671"
"Backslope"|"13847758"|"5299672"
"Backslope"|"13847759"|"5299707"
"Backslope"|"13847760"|"5299673"
"Backslope"|"13847761"|"5299674"
"Backslope"|"13847762"|"5299751"
"Backslope"|"13847763"|"5299752"
"Backslope"|"13847764"|"5299743"
"Backslope"|"13847765"|"5299708"
"Backslope"|"13847766"|"5299744"
"Backslope"|"13847767"|"5299636"
"Backslope"|"13847768"|"5299715"
"Backslope"|"13847769"|"5299716"
"Shoulder"|"13847963"|"5299666"
"Shoulder"|"13847964"|"5299765"
"Backslope"|"13847965"|"5299770"
"Backslope"|"13847968"|"5299631"
"Shoulder"|"13847969"|"5299632"
"Shoulder"|"13847970"|"5299678"
"Backslope"|"13847971"|"5299714"
"Backslope"|"13847972"|"5299721"
"Backslope"|"13847973"|"5299701"
"Backslope"|"13847974"|"5299680"
"Backslope"|"13847975"|"5299637"
"Backslope"|"13847976"|"5299762"
"Backslope"|"13847978"|"5299639"
"Backslope"|"13847979"|"5299729"
"Backslope"|"13847980"|"5299683"
"Backslope"|"13847981"|"5299661"
"Backslope"|"13847982"|"5299717"
"Backslope"|"13847983"|"5299686"
"Footslope"|"13847984"|"5299646"
"Backslope"|"13847985"|"5299760"
"Backslope"|"13847986"|"5299761"
"Backslope"|"13847987"|"5299660"
"Backslope"|"13847988"|"5299753"
"Backslope"|"13847989"|"5299756"
"Backslope"|"13847993"|"5299737"
"Backslope"|"13847994"|"5299642"
"Shoulder"|"13847994"|"5299643"
"Backslope"|"13847995"|"5299679"
"Shoulder"|"13848008"|"5299789"
"Shoulder"|"13848009"|"5299769"
"Shoulder"|"13848010"|"5299652"
"Backslope"|"13848011"|"5299726"
"Shoulder"|"13848012"|"5299784"
"Shoulder"|"13848013"|"5299740"
"Backslope"|"13848014"|"5299720"
"Backslope"|"13848015"|"5299718"
"Backslope"|"13848016"|"5299791"
"Backslope"|"13848017"|"5299713"
"Shoulder"|"13848018"|"5299691"
"Shoulder"|"13848019"|"5299783"
"Backslope"|"13848022"|"5299759"
"Shoulder"|"13848023"|"5299677"
"Backslope"|"13848024"|"5299628"
"Backslope"|"13848025"|"5299668"
"Backslope"|"13848026"|"5299712"
"Backslope"|"13848027"|"5299758"
"Backslope"|"13848028"|"5299653"
"Backslope"|"13848029"|"5299629"
"Backslope"|"13848030"|"5299699"
"Shoulder"|"13848032"|"5299676"
"Backslope"|"13848033"|"5299719"
"Shoulder"|"13848034"|"5299710"
"Backslope"|"13848035"|"5299711"
"Backslope"|"13848036"|"5299682"
"Backslope"|"13848037"|"5299694"
"Backslope"|"13848038"|"5299755"
"Backslope"|"13848039"|"5299627"
"Backslope"|"13848040"|"5299738"
"Shoulder"|"13848041"|"5299757"
"Shoulder"|"13848042"|"5299774"
"Shoulder"|"13848043"|"5299658"
"Shoulder"|"13848044"|"5299781"
"Footslope"|"13848045"|"5299764"
"Backslope"|"13848046"|"5299766"
"Backslope"|"13848047"|"5299625"
"Backslope"|"13848048"|"5299780"
"Backslope"|"13848049"|"5299731"
"Backslope"|"13848050"|"5299709"
"Backslope"|"13848053"|"5299728"
"Shoulder"|"13848054"|"5299741"
"Summit"|"13848055"|"5299700"
"Shoulder"|"13848056"|"5299782"
"Shoulder"|"13848057"|"5299788"
"Shoulder"|"13848058"|"5299626"
"Backslope"|"13848060"|"5299786"
"Footslope"|"13848061"|"5299687"
"Backslope"|"13848062"|"5299790"
"Backslope"|"13848063"|"5299704"
"Backslope"|"13848064"|"5299681"
"Backslope"|"13848065"|"5299702"
"Backslope"|"13848066"|"5299746"
"Shoulder"|"13848067"|"5299654"
"Backslope"|"13848068"|"5299698"
"Backslope"|"13848069"|"5299675"
"Backslope"|"13848070"|"5299727"
"Backslope"|"13848071"|"5299638"
"Backslope"|"13848072"|"5299705"
"Backslope"|"13848073"|"5299730"
"Backslope"|"13848074"|"5299785"
"Backslope"|"13848075"|"5299655"
"Backslope"|"13848076"|"5299745"
"Backslope"|"13848077"|"5299664"
"Backslope"|"13848078"|"5299656"
"Backslope"|"13848079"|"5299665"
"Backslope"|"13848081"|"5299772"
"Backslope"|"13848082"|"5299697"
"Backslope"|"13848083"|"5299779"
"Footslope"|"13848084"|"5299706"
"Backslope"|"13848085"|"5299670"
"Shoulder"|"13848087"|"5299662"
"Shoulder"|"13848088"|"5299754"
"Shoulder"|"13848089"|"5299695"
"Backslope"|"13848090"|"5299768"
"Backslope"|"13848091"|"5299742"
"Shoulder"|"13848092"|"5299777"
"Shoulder"|"13848093"|"5299650"
"Shoulder"|"13848094"|"5299689"
"Shoulder"|"13848095"|"5299663"
"Shoulder"|"13848098"|"5299648"
"Shoulder"|"13848099"|"5299688"
"Shoulder"|"13848100"|"5299787"
"Backslope"|"13848101"|"5299651"
"Shoulder"|"13848102"|"5299647"
"Shoulder"|"13848103"|"5299649"
"Shoulder"|"13848106"|"5299640"
"Summit"|"13848106"|"5299641"
