# Supplementary material for: Hydrologic-Process-Based Soil Texture Classifications for Improved Visualization of Landscape Function
Source: PLoS One. 2015 Jun 29;10(6):e0131299. doi: 10.1371/journal.pone.0131299 (PMC4488316; doi:10.1371/journal.pone.0131299)
Supplement: S1 Data — Spatial, tabular and soil database files for the Oklahoma region that was used for creating the soil maps downloaded from the NRCS Web Soil Survey. (ZIP) [file pone.0131299.s001.zip › wss_aoi_2014-09-16_15-16-25/tabular/csmorss.txt]

"Linear"|"Linear"|"13847694"|"7422694"
"Linear"|"Linear"|"13847695"|"7422695"
"Linear"|"Linear"|"13847696"|"7422696"
"Linear"|"Linear"|"13847699"|"7422601"
"Linear"|"Linear"|"13847705"|"7422744"
"Linear"|"Linear"|"13847706"|"7422745"
"Linear"|"Linear"|"13847707"|"7422525"
"Linear"|"Linear"|"13847708"|"7422600"
"Linear"|"Linear"|"13847709"|"7422675"
"Linear"|"Linear"|"13847710"|"7422521"
"Linear"|"Linear"|"13847711"|"7422596"
"Linear"|"Linear"|"13847712"|"7422671"
"Linear"|"Linear"|"13847713"|"7422597"
"Linear"|"Linear"|"13847714"|"7422672"
"Linear"|"Linear"|"13847715"|"7422743"
"Linear"|"Linear"|"13847716"|"7422656"
"Concave"|"Linear"|"13847722"|"7422496"
"Linear"|"Linear"|"13847723"|"7422497"
"Linear"|"Linear"|"13847724"|"7422646"
"Linear"|"Linear"|"13847725"|"7422571"
"Linear"|"Linear"|"13847726"|"7422655"
"Linear"|"Linear"|"13847727"|"7422579"
"Linear"|"Linear"|"13847730"|"7422570"
"Linear"|"Linear"|"13847731"|"7422645"
"Linear"|"Linear"|"13847732"|"7422494"
"Linear"|"Linear"|"13847733"|"7422495"
"Linear"|"Linear"|"13847742"|"7422633"
"Convex"|"Convex"|"13847756"|"7422552"
"Convex"|"Convex"|"13847757"|"7422630"
"Convex"|"Convex"|"13847758"|"7422564"
"Convex"|"Convex"|"13847759"|"7422712"
"Convex"|"Convex"|"13847760"|"7422661"
"Convex"|"Convex"|"13847761"|"7422587"
"Convex"|"Convex"|"13847762"|"7422457"
"Convex"|"Convex"|"13847763"|"7422462"
"Convex"|"Convex"|"13847764"|"7422735"
"Convex"|"Convex"|"13847765"|"7422589"
"Convex"|"Convex"|"13847766"|"7422741"
"Convex"|"Convex"|"13847767"|"7422683"
"Convex"|"Convex"|"13847768"|"7422610"
"Convex"|"Convex"|"13847769"|"7422761"
"Linear"|"Linear"|"13847887"|"7422479"
"Linear"|"Linear"|"13847891"|"7422718"
"Convex"|"Convex"|"13847894"|"7422650"
"Linear"|"Convex"|"13847904"|"7422620"
"Linear"|"Convex"|"13847911"|"7422506"
"Linear"|"Concave"|"13847917"|"7422727"
"Convex"|"Linear"|"13847918"|"7422728"
"Linear"|"Convex"|"13847919"|"7422729"
"Linear"|"Concave"|"13847920"|"7422657"
"Convex"|"Linear"|"13847921"|"7422582"
"Linear"|"Concave"|"13847922"|"7422658"
"Linear"|"Convex"|"13847924"|"7422502"
"Convex"|"Linear"|"13847925"|"7422504"
"Linear"|"Concave"|"13847926"|"7422505"
"Convex"|"Linear"|"13847927"|"7422580"
"Linear"|"Convex"|"13847928"|"7422726"
"Convex"|"Convex"|"13847932"|"7422576"
"Linear"|"Linear"|"13847935"|"7422720"
"Convex"|"Convex"|"13847936"|"7422649"
"Linear"|"Linear"|"13847937"|"7422573"
"Linear"|"Linear"|"13847938"|"7422574"
"Linear"|"Convex"|"13847944"|"7422717"
"Linear"|"Linear"|"13847946"|"7422719"
"Linear"|"Concave"|"13847948"|"7422484"
"Linear"|"Convex"|"13847949"|"7422632"
"Convex"|"Convex"|"13847957"|"7422480"
"Convex"|"Convex"|"13847963"|"7422470"
"Convex"|"Convex"|"13847964"|"7422471"
"Convex"|"Convex"|"13847965"|"7422464"
"Convex"|"Convex"|"13847968"|"7422541"
"Convex"|"Convex"|"13847969"|"7422615"
"Convex"|"Convex"|"13847970"|"7422542"
"Convex"|"Convex"|"13847971"|"7422616"
"Convex"|"Convex"|"13847972"|"7422534"
"Convex"|"Convex"|"13847973"|"7422612"
"Convex"|"Convex"|"13847974"|"7422536"
"Convex"|"Convex"|"13847975"|"7422458"
"Convex"|"Convex"|"13847976"|"7422460"
"Convex"|"Convex"|"13847978"|"7422684"
"Convex"|"Convex"|"13847979"|"7422685"
"Convex"|"Convex"|"13847980"|"7422756"
"Convex"|"Convex"|"13847981"|"7422758"
"Convex"|"Convex"|"13847982"|"7422759"
"Convex"|"Convex"|"13847983"|"7422611"
"Convex"|"Convex"|"13847984"|"7422608"
"Convex"|"Convex"|"13847985"|"7422530"
"Convex"|"Convex"|"13847986"|"7422531"
"Convex"|"Convex"|"13847987"|"7422532"
"Convex"|"Convex"|"13847988"|"7422533"
"Convex"|"Convex"|"13847989"|"7422609"
"Convex"|"Convex"|"13847993"|"7422754"
"Convex"|"Convex"|"13847994"|"7422681"
"Convex"|"Convex"|"13847995"|"7422607"
"Convex"|"Convex"|"13848008"|"7422598"
"Convex"|"Convex"|"13848009"|"7422674"
"Convex"|"Convex"|"13848010"|"7422599"
"Convex"|"Convex"|"13848011"|"7422522"
"Convex"|"Convex"|"13848012"|"7422523"
"Convex"|"Convex"|"13848013"|"7422524"
"Convex"|"Convex"|"13848014"|"7422592"
"Convex"|"Convex"|"13848015"|"7422739"
"Convex"|"Convex"|"13848016"|"7422740"
"Convex"|"Convex"|"13848017"|"7422742"
"Convex"|"Convex"|"13848018"|"7422746"
"Convex"|"Convex"|"13848019"|"7422673"
"Convex"|"Convex"|"13848022"|"7422517"
"Convex"|"Convex"|"13848023"|"7422667"
"Convex"|"Convex"|"13848024"|"7422591"
"Convex"|"Convex"|"13848025"|"7422668"
"Convex"|"Convex"|"13848026"|"7422736"
"Convex"|"Convex"|"13848027"|"7422737"
"Convex"|"Convex"|"13848028"|"7422738"
"Convex"|"Convex"|"13848029"|"7422665"
"Convex"|"Convex"|"13848030"|"7422590"
"Convex"|"Convex"|"13848032"|"7422512"
"Convex"|"Convex"|"13848033"|"7422513"
"Convex"|"Convex"|"13848034"|"7422663"
"Convex"|"Convex"|"13848035"|"7422588"
"Convex"|"Convex"|"13848036"|"7422664"
"Convex"|"Convex"|"13848037"|"7422734"
"Convex"|"Convex"|"13848038"|"7422733"
"Convex"|"Convex"|"13848039"|"7422585"
"Convex"|"Convex"|"13848040"|"7422662"
"Convex"|"Convex"|"13848041"|"7422586"
"Convex"|"Convex"|"13848042"|"7422510"
"Convex"|"Convex"|"13848043"|"7422511"
"Convex"|"Convex"|"13848044"|"7422581"
"Convex"|"Convex"|"13848045"|"7422507"
"Convex"|"Convex"|"13848046"|"7422508"
"Convex"|"Convex"|"13848047"|"7422509"
"Convex"|"Convex"|"13848048"|"7422583"
"Convex"|"Convex"|"13848049"|"7422659"
"Concave"|"Linear"|"13848050"|"7422722"
"Convex"|"Convex"|"13848053"|"7422578"
"Convex"|"Convex"|"13848054"|"7422654"
"Convex"|"Convex"|"13848055"|"7422503"
"Convex"|"Convex"|"13848056"|"7422716"
"Convex"|"Convex"|"13848057"|"7422569"
"Convex"|"Convex"|"13848058"|"7422644"
"Convex"|"Convex"|"13848060"|"7422652"
"Convex"|"Convex"|"13848061"|"7422721"
"Convex"|"Convex"|"13848062"|"7422709"
"Convex"|"Convex"|"13848063"|"7422710"
"Convex"|"Convex"|"13848064"|"7422711"
"Convex"|"Convex"|"13848065"|"7422639"
"Convex"|"Convex"|"13848066"|"7422565"
"Convex"|"Convex"|"13848067"|"7422715"
"Convex"|"Convex"|"13848068"|"7422560"
"Convex"|"Convex"|"13848069"|"7422634"
"Convex"|"Convex"|"13848070"|"7422489"
"Convex"|"Convex"|"13848071"|"7422563"
"Convex"|"Convex"|"13848072"|"7422637"
"Convex"|"Convex"|"13848073"|"7422638"
"Convex"|"Convex"|"13848074"|"7422558"
"Convex"|"Convex"|"13848075"|"7422631"
"Convex"|"Convex"|"13848076"|"7422482"
"Convex"|"Convex"|"13848077"|"7422483"
"Convex"|"Convex"|"13848078"|"7422485"
"Convex"|"Convex"|"13848079"|"7422559"
"Convex"|"Convex"|"13848081"|"7422701"
"Convex"|"Convex"|"13848082"|"7422702"
"Convex"|"Convex"|"13848083"|"7422703"
"Convex"|"Convex"|"13848084"|"7422704"
"Convex"|"Convex"|"13848085"|"7422557"
"Convex"|"Convex"|"13848087"|"7422476"
"Convex"|"Convex"|"13848088"|"7422551"
"Convex"|"Convex"|"13848089"|"7422624"
"Convex"|"Convex"|"13848090"|"7422481"
"Convex"|"Convex"|"13848091"|"7422628"
"Convex"|"Convex"|"13848092"|"7422622"
"Convex"|"Linear"|"13848093"|"7422549"
"Convex"|"Convex"|"13848094"|"7422623"
"Convex"|"Convex"|"13848095"|"7422550"
"Convex"|"Convex"|"13848098"|"7422472"
"Convex"|"Convex"|"13848099"|"7422547"
"Convex"|"Convex"|"13848100"|"7422621"
"Convex"|"Convex"|"13848101"|"7422548"
"Convex"|"Convex"|"13848102"|"7422692"
"Convex"|"Convex"|"13848103"|"7422693"
"Convex"|"Convex"|"13848105"|"7422755"
"Convex"|"Convex"|"13848106"|"7422682"
"Convex"|"Convex"|"13848107"|"7422757"
"Convex"|"Convex"|"13848108"|"7422760"
"Convex"|"Convex"|"13848109"|"7422535"
"Convex"|"Convex"|"13848110"|"7422537"
"Convex"|"Convex"|"13848111"|"7422459"
"Convex"|"Convex"|"13848112"|"7422461"
