# Supplementary material for: Hydrologic-Process-Based Soil Texture Classifications for Improved Visualization of Landscape Function
Source: PLoS One. 2015 Jun 29;10(6):e0131299. doi: 10.1371/journal.pone.0131299 (PMC4488316; doi:10.1371/journal.pone.0131299)
Supplement: S1 Data — Spatial, tabular and soil database files for the Oklahoma region that was used for creating the soil maps downloaded from the NRCS Web Soil Survey. (ZIP) [file pone.0131299.s001.zip › wss_aoi_2014-09-16_15-16-25/tabular/ctext.txt]

05/21/2007 00:00:00|"Nontechnical description"|"RNG"|"R084AY079OK"|"R084AY079OK, Savannah Breaks PE 48-64.  This site is in areas of savannah rangeland that have steep, rocky slopes. The historic climax vegetation includes big bluestem, little bluestem, Indiangrass, switchgrass, hairy grama, Scribner's panicum, rock muhly, hairawn muhly, and nimblewill muhly. Woody species include post oak and blackjack oak."|"10021973"|"8090576"
09/09/1999 00:00:00|"Miscellaneous notes"|"profile"||"About 2,500 feet north and 400 feet east of the southwest corner of Sec. 24, T. 20 N., R. 11 E."|"10021973"|"8090577"
07/18/2007 00:00:00|"Nontechnical description"|"GENSOIL"||"The Niotaze component makes up 22 percent of the map unit. Slopes are 1 to 8 percent. This component is on hillslopes on hills on uplands. The parent material consists of loamy colluvium derived from sandstone over clayey residuum weathered from shale. Depth to a root restrictive layer, bedrock, densic, is 20 to 40 inches. The natural drainage class is somewhat poorly drained.  Water movement in the most restrictive layer is moderately low. Available water to a depth of 60 inches is low.  Shrink-swell potential is high. This soil is not flooded. It is not ponded. A seasonal zone of water saturation is at 18 inches during January, February, March, April, May, June, November, December. Organic matter content in the surface horizon is about 1 percent. This component is in the R084AY079OK Savannah Breaks Pe 48-64 ecological site. Nonirrigated land capability classification is 4e.  This soil does not meet hydric criteria."|"10021973"|"8090575"
09/09/1999 00:00:00|"Miscellaneous notes"|"profile"||"About 2,800 feet north and 400 feet east of the southwest corner of Sec. 24, T. 20 N., R. 11 E."|"10021972"|"8090574"
05/21/2007 00:00:00|"Nontechnical description"|"RNG"|"R084AY075OK"|"R084AY075OK, Sandy Savannah PE 44-64.  This site is in areas of gently sloping to steep fine sandy loams that support mid grasses and tall grasses mixed with an overstory of oak. The historic climax vegetation includes sand bluestem, little bluestem, Indiangrass, switchgrass, and sideoats grama. Forbs include Maximilian sunflower, ashy sunflower, stiff sunflower, compassplant, daisy fleabane, goldenrods, and numerous others in trace amounts. Woody species include post oak, blackjack oak and hickory."|"10021972"|"8090573"
07/18/2007 00:00:00|"Nontechnical description"|"GENSOIL"||"The Bartlesville component makes up 15 percent of the map unit. Slopes are 1 to 5 percent. This component is on hillslopes on hills on uplands. The parent material consists of loamy residuum weathered from sandstone. Depth to a root restrictive layer, bedrock, paralithic, is 20 to 39 inches. The natural drainage class is well drained.  Water movement in the most restrictive layer is moderately high. Available water to a depth of 60 inches is low.  Shrink-swell potential is low. This soil is not flooded. It is not ponded. A seasonal zone of water saturation is at 28 inches during April, May, June, November, December. Organic matter content in the surface horizon is about 2 percent. This component is in the R084AY075OK Sandy Savannah Pe 44-64 ecological site. Nonirrigated land capability classification is 3e.  This soil does not meet hydric criteria."|"10021972"|"8090572"
09/09/1999 00:00:00|"Miscellaneous notes"|"profile"||"About 3,000 feet north and 400 feet east of the southwest corner of Sec. 24, T. 20 N., R. 11 E."|"10021971"|"8090569"
07/18/2007 00:00:00|"Nontechnical description"|"GENSOIL"||"The Bigheart component makes up 42 percent of the map unit. Slopes are 1 to 8 percent. This component is on hillslopes on hills on uplands. The parent material consists of residuum weathered from sandstone. Depth to a root restrictive layer, bedrock, lithic, is 10 to 20 inches. The natural drainage class is well drained.  Water movement in the most restrictive layer is moderately high. Available water to a depth of 60 inches is very low. Shrink-swell potential is low. This soil is not flooded. It is not ponded. There is no zone of water saturation within a depth of 72 inches. Organic matter content in the surface horizon is about 2 percent. This component is in the R084AY089OK Shallow Savannah Pe 48-64 ecological site. Nonirrigated land capability classification is 4e.  This soil does not meet hydric criteria."|"10021971"|"8090570"
05/21/2007 00:00:00|"Nontechnical description"|"RNG"|"R084AY089OK"|"R084AY089OK, Shallow Savannah PE 48-64.  This site is in rolling savannahs that have an overstory of post oak and blackjack oak. The historic climax vegetation includes little bluestem, big bluestem, switchgrass, Indiangrass, Canada wildrye, hairy grama, tall dropseed, and meadow dropseed. Legumes include lespedeza, roundhead lespedeza, slender lespedeza, prairie clover, and Virginia tephrosia. Woody species include post oak and blackjack oak."|"10021971"|"8090571"
07/18/2007 00:00:00|"Nontechnical description"|"GENSOIL"||"Generated brief soil descriptions are created for major components.  The Coweta soil is a minor component."|"10021977"|"8090585"
06/06/2006 00:00:00|"Nontechnical description"|"RNG"|"R112XY083OK"|"R112XY083OK, Shallow Prairie (Central) PE 62-80.  This site is in areas of rocky sandstone and limestone slopes and ridges in the Bluestem Hills and Cherokee Prairies major land resource areas. The historic climax vegetation includes little bluestem, big bluestem, Indiangrass, switchgrass, Canada wildrye, sideoats grama, tall dropseed, meadow dropseed, blue grama, and buffalograss. Woody species include coralberry, hackberry, winged elm, and persimmon."|"10021977"|"8090584"
07/18/2007 00:00:00|"Nontechnical description"|"GENSOIL"||"Generated brief soil descriptions are created for major soil components.  The Rock outcrop is a miscellaneous area."|"10021976"|"8090583"
09/09/1999 00:00:00|"Miscellaneous notes"|"profile"||"About 500 feet east and 300 feet north of the southwest corner of Sec. 27, T. 27 N., R. 11 E."|"10021976"|"8090582"
05/23/2007 00:00:00|"Nontechnical description"|"RNG"|"R112XY059OK"|"R112XY059OK, Loamy Prairie (Northeast) PE 62-80.  This site is on uplands. The soils are nearly level to moderately steep and are on convex slopes of low ridges and on the side slopes of moderately steep ridges in broad valleys. The historic climax vegetation includes big bluestem, little bluestem, Indiangrass, switchgrass, jointtail, purpletop, and dropseed species."|"10021975"|"8090580"
07/18/2007 00:00:00|"Nontechnical description"|"GENSOIL"||"Generated brief soil descriptions are created for major components.  The Bates soil is a minor component."|"10021975"|"8090581"
07/18/2007 00:00:00|"Nontechnical description"|"GENSOIL"||"Generated brief soil descriptions are created for major components.  The Steedman soil is a minor component."|"10021974"|"8090578"
05/18/2007 00:00:00|"Nontechnical description"|"RNG"|"R080AY056OK"|"R080AY056OK, Loamy Prairie PE 44-64.  This site is in areas of deep, loamy soils on uplands. The historic climax vegetation includes little bluestem, big bluestem, Indiangrass, switchgrass, Canada wildrye, sideoats grama, and blue grama. Legumes include leadplant, wild indigo, scurfpea, and prairie acacia. Woody species are rare."|"10021974"|"8090579"
06/06/2006 00:00:00|"Nontechnical description"|"RNG"|"R112XY083OK"|"R112XY083OK, Shallow Prairie (Central) PE 62-80.  This site is in areas of rocky sandstone and limestone slopes and ridges in the Bluestem Hills and Cherokee Prairies major land resource areas. The historic climax vegetation includes little bluestem, big bluestem, Indiangrass, switchgrass, Canada wildrye, sideoats grama, tall dropseed, meadow dropseed, blue grama, and buffalograss. Woody species include coralberry, hackberry, winged elm, and persimmon."|"10021982"|"8090596"
07/18/2007 00:00:00|"Nontechnical description"|"GENSOIL"||"Generated brief soil descriptions are created for major components.  The Talihina soil is a minor component."|"10021982"|"8090597"
07/18/2007 00:00:00|"Nontechnical description"|"GENSOIL"||"Generated brief soil descriptions are created for major soil components.  The Rock outcrop is a miscellaneous area."|"10021981"|"8090595"
09/09/1999 00:00:00|"Miscellaneous notes"|"profile"||"About 500 feet south and 800 feet west of the northeast corner, section 26, T. 20 N., R. 11 E. in Osage County, Oklahoma."|"10021981"|"8090594"
10/12/2007 00:00:00|"Miscellaneous notes"|"profile"||"About 900 feet south and 1,100 feet west of the northeast corner, section 26, T. 20 N., R. 11 E., Osage County, Oklahoma."|"10021980"|"8090593"
07/18/2007 00:00:00|"Nontechnical description"|"GENSOIL"||"The Niotaze component makes up 50 percent of the map unit. Slopes are 3 to 15 percent. This component is on hillslopes on hills on uplands. The parent material consists of loamy colluvium derived from sandstone over clayey residuum weathered from shale. Depth to a root restrictive layer, bedrock, paralithic, is 31 to 79 inches. The natural drainage class is somewhat poorly drained.  Water movement in the most restrictive layer is moderately low. Available water to a depth of 60 inches is low.  Shrink-swell potential is high. This soil is not flooded. It is not ponded. A seasonal zone of water saturation is at 18 inches during January, February, March, April, May, June, November, December. Organic matter content in the surface horizon is about 1 percent. This component is in the R084AY075OK Sandy Savannah Pe 44-64 ecological site. Nonirrigated land capability classification is 6e.  This soil does not meet hydric criteria."|"10021980"|"8090591"
05/21/2007 00:00:00|"Nontechnical description"|"RNG"|"R084AY075OK"|"R084AY075OK, Sandy Savannah PE 44-64.  This site is in areas of gently sloping to steep fine sandy loams that support mid grasses and tall grasses mixed with an overstory of oak. The historic climax vegetation includes sand bluestem, little bluestem, Indiangrass, switchgrass, and sideoats grama. Forbs include Maximilian sunflower, ashy sunflower, stiff sunflower, compassplant, daisy fleabane, goldenrods, and numerous others in trace amounts. Woody species include post oak, blackjack oak and hickory."|"10021980"|"8090592"
05/21/2007 00:00:00|"Nontechnical description"|"RNG"|"R084AY075OK"|"R084AY075OK, Sandy Savannah PE 44-64.  This site is in areas of gently sloping to steep fine sandy loams that support mid grasses and tall grasses mixed with an overstory of oak. The historic climax vegetation includes sand bluestem, little bluestem, Indiangrass, switchgrass, and sideoats grama. Forbs include Maximilian sunflower, ashy sunflower, stiff sunflower, compassplant, daisy fleabane, goldenrods, and numerous others in trace amounts. Woody species include post oak, blackjack oak and hickory."|"10021979"|"8090590"
07/18/2007 00:00:00|"Nontechnical description"|"GENSOIL"||"Generated brief soil descriptions are created for major components.  The Bartlesville soil is a minor component."|"10021979"|"8090589"
07/18/2007 00:00:00|"Nontechnical description"|"GENSOIL"||"The Bigheart component makes up 23 percent of the map unit. Slopes are 3 to 8 percent. This component is on hillslopes on hills on uplands. The parent material consists of residuum weathered from sandstone. Depth to a root restrictive layer, bedrock, lithic, is 10 to 20 inches. The natural drainage class is well drained.  Water movement in the most restrictive layer is moderately high. Available water to a depth of 60 inches is very low. Shrink-swell potential is low. This soil is not flooded. It is not ponded. There is no zone of water saturation within a depth of 72 inches. Organic matter content in the surface horizon is about 2 percent. This component is in the R084AY089OK Shallow Savannah Pe 48-64 ecological site. Nonirrigated land capability classification is 4e.  This soil does not meet hydric criteria."|"10021978"|"8090588"
09/09/1999 00:00:00|"Miscellaneous notes"|"profile"||"About 1,100 feet south and 1,400 feet west of the northeast corner, section 26, T. 20 N., R. 11 E., Osage County, Oklahoma."|"10021978"|"8090587"
05/21/2007 00:00:00|"Nontechnical description"|"RNG"|"R084AY089OK"|"R084AY089OK, Shallow Savannah PE 48-64.  This site is in rolling savannahs that have an overstory of post oak and blackjack oak. The historic climax vegetation includes little bluestem, big bluestem, switchgrass, Indiangrass, Canada wildrye, hairy grama, tall dropseed, and meadow dropseed. Legumes include lespedeza, roundhead lespedeza, slender lespedeza, prairie clover, and Virginia tephrosia. Woody species include post oak and blackjack oak."|"10021978"|"8090586"
07/18/2007 00:00:00|"Nontechnical description"|"GENSOIL"||"Generated brief soil descriptions are created for major soil components.  The Rock outcrop is a miscellaneous area."|"10021986"|"8090607"
09/09/1999 00:00:00|"Miscellaneous notes"|"profile"||"About 1,600 feet east and 1,100 feet south of the northwest corner, section 2, T. 20 N., R. 11 E. in Osage County, Oklahoma."|"10021986"|"8090606"
05/21/2007 00:00:00|"Nontechnical description"|"RNG"|"R084AY075OK"|"R084AY075OK, Sandy Savannah PE 44-64.  This site is in areas of gently sloping to steep fine sandy loams that support mid grasses and tall grasses mixed with an overstory of oak. The historic climax vegetation includes sand bluestem, little bluestem, Indiangrass, switchgrass, and sideoats grama. Forbs include Maximilian sunflower, ashy sunflower, stiff sunflower, compassplant, daisy fleabane, goldenrods, and numerous others in trace amounts. Woody species include post oak, blackjack oak and hickory."|"10021985"|"8090604"
07/18/2007 00:00:00|"Nontechnical description"|"GENSOIL"||"The Niotaze component makes up 47 percent of the map unit. Slopes are 15 to 25 percent. This component is on hillslopes on hills on uplands. The parent material consists of loamy colluvium derived from sandstone over clayey residuum weathered from shale. Depth to a root restrictive layer, bedrock, paralithic, is 31 to 79 inches. The natural drainage class is somewhat poorly drained.  Water movement in the most restrictive layer is moderately low. Available water to a depth of 60 inches is low.  Shrink-swell potential is high. This soil is not flooded. It is not ponded. A seasonal zone of water saturation is at 18 inches during January, February, March, April, May, June, November, December. Organic matter content in the surface horizon is about 1 percent. This component is in the R084AY075OK Sandy Savannah Pe 44-64 ecological site. Nonirrigated land capability classification is 7e.  This soil does not meet hydric criteria."|"10021985"|"8090603"
10/12/2007 00:00:00|"Miscellaneous notes"|"profile"||"About 2,000 feet east and 500 feet south of the northwest corner, section 2, T. 20 N., R. 11 E., Osage County, Oklahoma."|"10021985"|"8090605"
07/18/2007 00:00:00|"Nontechnical description"|"GENSOIL"||"Generated brief soil descriptions are created for major components.  The Bartlesville soil is a minor component."|"10021984"|"8090601"
05/21/2007 00:00:00|"Nontechnical description"|"RNG"|"R084AY075OK"|"R084AY075OK, Sandy Savannah PE 44-64.  This site is in areas of gently sloping to steep fine sandy loams that support mid grasses and tall grasses mixed with an overstory of oak. The historic climax vegetation includes sand bluestem, little bluestem, Indiangrass, switchgrass, and sideoats grama. Forbs include Maximilian sunflower, ashy sunflower, stiff sunflower, compassplant, daisy fleabane, goldenrods, and numerous others in trace amounts. Woody species include post oak, blackjack oak and hickory."|"10021984"|"8090602"
07/18/2007 00:00:00|"Nontechnical description"|"GENSOIL"||"The Bigheart component makes up 24 percent of the map unit. Slopes are 3 to 12 percent. This component is on hillslopes on hills on uplands. The parent material consists of residuum weathered from sandstone. Depth to a root restrictive layer, bedrock, lithic, is 10 to 20 inches. The natural drainage class is well drained.  Water movement in the most restrictive layer is moderately high. Available water to a depth of 60 inches is very low. Shrink-swell potential is low. This soil is not flooded. It is not ponded. There is no zone of water saturation within a depth of 72 inches. Organic matter content in the surface horizon is about 2 percent. This component is in the R084AY089OK Shallow Savannah Pe 48-64 ecological site. Nonirrigated land capability classification is 6e.  This soil does not meet hydric criteria."|"10021983"|"8090598"
10/12/2007 00:00:00|"Miscellaneous notes"|"profile"||"About 1,700 feet east and 1,000 feet south of the northwest corner, section 2, T. 20 N., R. 11 E., Osage County, Oklahoma."|"10021983"|"8090599"
05/21/2007 00:00:00|"Nontechnical description"|"RNG"|"R084AY089OK"|"R084AY089OK, Shallow Savannah PE 48-64.  This site is in rolling savannahs that have an overstory of post oak and blackjack oak. The historic climax vegetation includes little bluestem, big bluestem, switchgrass, Indiangrass, Canada wildrye, hairy grama, tall dropseed, and meadow dropseed. Legumes include lespedeza, roundhead lespedeza, slender lespedeza, prairie clover, and Virginia tephrosia. Woody species include post oak and blackjack oak."|"10021983"|"8090600"
07/18/2007 00:00:00|"Nontechnical description"|"GENSOIL"||"The Bigheart component makes up 27 percent of the map unit. Slopes are 5 to 12 percent. This component is on hillslopes on hills on uplands. The parent material consists of residuum weathered from sandstone. Depth to a root restrictive layer, bedrock, lithic, is 10 to 20 inches. The natural drainage class is well drained.  Water movement in the most restrictive layer is moderately high. Available water to a depth of 60 inches is very low. Shrink-swell potential is low. This soil is not flooded. It is not ponded. There is no zone of water saturation within a depth of 72 inches. Organic matter content in the surface horizon is about 2 percent. This component is in the R084AY089OK Shallow Savannah Pe 48-64 ecological site. Nonirrigated land capability classification is 6e.  This soil does not meet hydric criteria."|"10021988"|"8090612"
05/21/2007 00:00:00|"Nontechnical description"|"RNG"|"R084AY089OK"|"R084AY089OK, Shallow Savannah PE 48-64.  This site is in rolling savannahs that have an overstory of post oak and blackjack oak. The historic climax vegetation includes little bluestem, big bluestem, switchgrass, Indiangrass, Canada wildrye, hairy grama, tall dropseed, and meadow dropseed. Legumes include lespedeza, roundhead lespedeza, slender lespedeza, prairie clover, and Virginia tephrosia. Woody species include post oak and blackjack oak."|"10021988"|"8090613"
10/12/2007 00:00:00|"Miscellaneous notes"|"profile"||"About 1,300 feet north and 900 feet west of the southeast corner, section 15, T. 25 N., R. 12 E., Osage County, Oklahoma."|"10021988"|"8090611"
07/18/2007 00:00:00|"Nontechnical description"|"GENSOIL"||"The Niotaze, rubbly component makes up 53 percent of the map unit. Slopes are 25 to 45 percent. This component is on hillslopes on hills on uplands. The parent material consists of loamy colluvium derived from sandstone over clayey residuum weathered from shale. Depth to a root restrictive layer, bedrock, paralithic, is 31 to 79 inches. The natural drainage class is somewhat poorly drained.  Water movement in the most restrictive layer is moderately low. Available water to a depth of 60 inches is low.  Shrink-swell potential is high. This soil is not flooded. It is not ponded. A seasonal zone of water saturation is at 18 inches during January, February, March, April, May, June, November, December. Organic matter content in the surface horizon is about 1 percent. This component is in the R084AY079OK Savannah Breaks Pe 48-64 ecological site. Nonirrigated land capability classification is 7e.  This soil does not meet hydric criteria."|"10021987"|"8090610"
05/21/2007 00:00:00|"Nontechnical description"|"RNG"|"R084AY079OK"|"R084AY079OK, Savannah Breaks PE 48-64.  This site is in areas of savannah rangeland that have steep, rocky slopes. The historic climax vegetation includes big bluestem, little bluestem, Indiangrass, switchgrass, hairy grama, Scribner's panicum, rock muhly, hairawn muhly, and nimblewill muhly. Woody species include post oak and blackjack oak."|"10021987"|"8090609"
10/12/2007 00:00:00|"Miscellaneous notes"|"profile"||"About 1,500 feet north and 800 feet west of the southeast corner, section 15, T. 25 N., R. 12 E., Osage County, Oklahoma."|"10021987"|"8090608"
05/23/2007 00:00:00|"Nontechnical description"|"RNG"|"R112XY059OK"|"R112XY059OK, Loamy Prairie (Northeast) PE 62-80.  This site is on uplands. The soils are nearly level to moderately steep and are on convex slopes of low ridges and on the side slopes of moderately steep ridges in broad valleys. The historic climax vegetation includes big bluestem, little bluestem, Indiangrass, switchgrass, jointtail, purpletop, and dropseed species."|"10021970"|"8090567"
07/18/2007 00:00:00|"Nontechnical description"|"GENSOIL"||"Generated brief soil descriptions are created for major components.  The Bates soil is a minor component."|"10021970"|"8090568"
05/23/2007 00:00:00|"Nontechnical description"|"RNG"|"R112XY059OK"|"R112XY059OK, Loamy Prairie (Northeast) PE 62-80.  This site is on uplands. The soils are nearly level to moderately steep and are on convex slopes of low ridges and on the side slopes of moderately steep ridges in broad valleys. The historic climax vegetation includes big bluestem, little bluestem, Indiangrass, switchgrass, jointtail, purpletop, and dropseed species."|"10021969"|"8090566"
07/18/2007 00:00:00|"Nontechnical description"|"GENSOIL"||"Generated brief soil descriptions are created for major components.  The Prue soil is a minor component."|"10021969"|"8090565"
07/18/2007 00:00:00|"Nontechnical description"|"GENSOIL"||"Generated brief soil descriptions are created for major components.  The Rock outcrop soil is a minor component."|"10021968"|"8090564"
07/18/2007 00:00:00|"Nontechnical description"|"GENSOIL"||"Generated brief soil descriptions are created for major components.  The Niotaze soil is a minor component."|"10021967"|"8090562"
05/21/2007 00:00:00|"Nontechnical description"|"RNG"|"R084AY075OK"|"R084AY075OK, Sandy Savannah PE 44-64.  This site is in areas of gently sloping to steep fine sandy loams that support mid grasses and tall grasses mixed with an overstory of oak. The historic climax vegetation includes sand bluestem, little bluestem, Indiangrass, switchgrass, and sideoats grama. Forbs include Maximilian sunflower, ashy sunflower, stiff sunflower, compassplant, daisy fleabane, goldenrods, and numerous others in trace amounts. Woody species include post oak, blackjack oak and hickory."|"10021967"|"8090563"
07/18/2007 00:00:00|"Nontechnical description"|"GENSOIL"||"The Bigheart component makes up 23 percent of the map unit. Slopes are 1 to 5 percent. This component is on hillslopes on hills on uplands. The parent material consists of residuum weathered from sandstone. Depth to a root restrictive layer, bedrock, lithic, is 10 to 20 inches. The natural drainage class is well drained.  Water movement in the most restrictive layer is moderately high. Available water to a depth of 60 inches is very low. Shrink-swell potential is low. This soil is not flooded. It is not ponded. There is no zone of water saturation within a depth of 72 inches. Organic matter content in the surface horizon is about 2 percent. This component is in the R084AY089OK Shallow Savannah Pe 48-64 ecological site. Nonirrigated land capability classification is 4s.  This soil does not meet hydric criteria."|"10021966"|"8090560"
12/29/1999 00:00:00|"Miscellaneous notes"|"profile"||"About 2,350 feet south and 1,100 feet east of the northwest corner, section 23, T. 27 N., R. 10 E., Osage County, Oklahoma."|"10021966"|"8090559"
05/21/2007 00:00:00|"Nontechnical description"|"RNG"|"R084AY089OK"|"R084AY089OK, Shallow Savannah PE 48-64.  This site is in rolling savannahs that have an overstory of post oak and blackjack oak. The historic climax vegetation includes little bluestem, big bluestem, switchgrass, Indiangrass, Canada wildrye, hairy grama, tall dropseed, and meadow dropseed. Legumes include lespedeza, roundhead lespedeza, slender lespedeza, prairie clover, and Virginia tephrosia. Woody species include post oak and blackjack oak."|"10021966"|"8090561"
05/21/2007 00:00:00|"Nontechnical description"|"RNG"|"R084AY075OK"|"R084AY075OK, Sandy Savannah PE 44-64.  This site is in areas of gently sloping to steep fine sandy loams that support mid grasses and tall grasses mixed with an overstory of oak. The historic climax vegetation includes sand bluestem, little bluestem, Indiangrass, switchgrass, and sideoats grama. Forbs include Maximilian sunflower, ashy sunflower, stiff sunflower, compassplant, daisy fleabane, goldenrods, and numerous others in trace amounts. Woody species include post oak, blackjack oak and hickory."|"10021965"|"8090558"
07/18/2007 00:00:00|"Nontechnical description"|"GENSOIL"||"The Bartlesville component makes up 57 percent of the map unit. Slopes are 1 to 5 percent. This component is on hillslopes on hills on uplands. The parent material consists of loamy residuum weathered from sandstone. Depth to a root restrictive layer, bedrock, lithic, is 22 to 47 inches. The natural drainage class is well drained.  Water movement in the most restrictive layer is moderately high. Available water to a depth of 60 inches is low.  Shrink-swell potential is low. This soil is not flooded. It is not ponded. A seasonal zone of water saturation is at 28 inches during April, May, June, November, December. Organic matter content in the surface horizon is about 2 percent. This component is in the R084AY075OK Sandy Savannah Pe 44-64 ecological site. Nonirrigated land capability classification is 3e.  This soil does not meet hydric criteria."|"10021965"|"8090557"
12/29/1999 00:00:00|"Miscellaneous notes"|"profile"||"About 2,300 feet south and 650 feet east of the northwest corner, section  23, T. 27 N., R. 10 E., Osage County, Oklahoma."|"10021965"|"8090556"
12/29/1999 00:00:00|"Miscellaneous notes"|"profile"||"At Perry Lake, About 2,000 feet north and 1,000 feet west of the southeast corner, section 31, T. 21 N., R. 1 W., Noble County, Oklahoma."|"10021964"|"8090555"
|"Miscellaneous notes"|"definition"||"This map unit consists of areas of fresh water, including ponds, lakes, and rivers."|"10021964"|"8090553"
07/18/2007 00:00:00|"Nontechnical description"|"GENSOIL"||"Generated brief soil descriptions are created for major soil components.  The Water is a miscellaneous area."|"10021964"|"8090554"
05/10/2007 00:00:00|"Nontechnical description"|"RNG"|"R112XY050OK"|"R112XY050OK, Loamy Bottomland PE 62-80. This site is on bottomlands. The soils are deep and loamy. The historic climax vegetation includes big bluestem, Indiangrass, switchgrass, eastern gamagrass, prairie cordgrass, beaked panicum, Canada wildrye, Virginia wildrye, and switchcane. Legumes include leadplant and Illinois bundleflower. Forbs include goldenrod, wholeleaf rosinweed, blacksamson, and Maximilian sunflower. Woody species include American elm, green ash, pecan, and oak."|"10021941"|"8090499"
07/18/2007 00:00:00|"Nontechnical description"|"GENSOIL"||"Generated brief soil descriptions are created for major components.  The Verdigris soil is a minor component."|"10021941"|"8090500"
05/10/2007 00:00:00|"Nontechnical description"|"RNG"|"R112XY045OK"|"R112XY045OK, Heavy Bottomland PE 62-80.  This site is on bottomlands that are often overflowed. The soils are deep clay. The historic climax vegetation includes big bluestem, Indiangrass, eastern gamagrass, prairie cordgrass, switchgrass, Canada wildrye, Virginia wildrye, meadow dropseed, and broomsedge bluestem. Forbs include ironweed and white snakeroot. Woody species include elm, ash, oak, walnut, and pecan."|"10021940"|"8090498"
07/18/2007 00:00:00|"Nontechnical description"|"GENSOIL"||"Generated brief soil descriptions are created for major components.  The Osage soil is a minor component."|"10021940"|"8090497"
05/10/2007 00:00:00|"Nontechnical description"|"RNG"|"R112XY050OK"|"R112XY050OK, Loamy Bottomland PE 62-80. This site is on bottomlands. The soils are deep and loamy. The historic climax vegetation includes big bluestem, Indiangrass, switchgrass, eastern gamagrass, prairie cordgrass, beaked panicum, Canada wildrye, Virginia wildrye, and switchcane. Legumes include leadplant and Illinois bundleflower. Forbs include goldenrod, wholeleaf rosinweed, blacksamson, and Maximilian sunflower. Woody species include American elm, green ash, pecan, and oak."|"10021939"|"8090496"
12/29/1999 00:00:00|"Miscellaneous notes"|"profile"||"R112XY050OK, Loamy Bottomland PE 62-80. This site is on bottomlands. The soils are deep and loamy. The historic climax vegetation includes big bluestem, Indiangrass, switchgrass, eastern gamagrass, prairie cordgrass, beaked panicum, Canada wildrye, Virginia wildrye, and switchcane. Legumes include leadplant and Illinois bundleflower. Forbs include goldenrod, wholeleaf rosinweed, blacksamson, and Maximilian sunflower. Woody species include American elm, green ash, pecan, and oak."|"10021939"|"8090495"
07/18/2007 00:00:00|"Nontechnical description"|"GENSOIL"||"The Wynona component makes up 85 percent of the map unit. Slopes are 0 to 1 percent. This component is on flood plains on valleys. The parent material consists of loamy and silty alluvium. Depth to a root restrictive layer is greater than 60 inches. The natural drainage class is somewhat poorly drained.  Water movement in the most restrictive layer is moderately low.  Available water to a depth of 60 inches is high.  Shrink-swell potential is moderate. This soil is occasionally flooded. It is not ponded. A seasonal zone of water saturation is at 12 inches during January, February, March, April, November, December. Organic matter content in the surface horizon is about 2 percent. This component is in the R112XY050OK Loamy Bottomland Pe 62-80 ecological site. Nonirrigated land capability classification is 4w.  This soil meets hydric criteria."|"10021939"|"8090494"
07/18/2007 00:00:00|"Nontechnical description"|"GENSOIL"||"Generated brief soil descriptions are created for major components.  The Mason soil is a minor component."|"10021942"|"8090501"
05/10/2007 00:00:00|"Nontechnical description"|"RNG"|"R112XY050OK"|"R112XY050OK, Loamy Bottomland PE 62-80. This site is on bottomlands. The soils are deep and loamy. The historic climax vegetation includes big bluestem, Indiangrass, switchgrass, eastern gamagrass, prairie cordgrass, beaked panicum, Canada wildrye, Virginia wildrye, and switchcane. Legumes include leadplant and Illinois bundleflower. Forbs include goldenrod, wholeleaf rosinweed, blacksamson, and Maximilian sunflower. Woody species include American elm, green ash, pecan, and oak."|"10021942"|"8090502"
05/10/2007 00:00:00|"Nontechnical description"|"RNG"|"R112XY010OK"|"R112XY010OK, Claypan Prairie PE 62-80. This site is in areas of nearly level to moderately sloping soils on uplands. The historic climax vegetation includes little bluestem, big bluestem, switchgrass, Indiangrass, meadow dropseed, tall dropseed, and Scribner's panicum. Legumes include prairie scurfpea, Illinois bundleflower, and leadplant. Forbs include blacksamson, gayfeathers, heath aster, ashy sunflower, and wild indigo. Woody species include poison ivy."|"10021938"|"8090493"
07/18/2007 00:00:00|"Nontechnical description"|"GENSOIL"||"Generated brief soil descriptions are created for major components.  The Apperson soil is a minor component."|"10021938"|"8090492"
05/23/2007 00:00:00|"Nontechnical description"|"RNG"|"R112XY059OK"|"R112XY059OK, Loamy Prairie (Northeast) PE 62-80.  This site is on uplands. The soils are nearly level to moderately steep and are on convex slopes of low ridges and on the side slopes of moderately steep ridges in broad valleys. The historic climax vegetation includes big bluestem, little bluestem, Indiangrass, switchgrass, jointtail, purpletop, and dropseed species."|"10021937"|"8090491"
07/18/2007 00:00:00|"Nontechnical description"|"GENSOIL"||"Generated brief soil descriptions are created for major components.  The Lula soil is a minor component."|"10021937"|"8090490"
05/10/2007 00:00:00|"Nontechnical description"|"RNG"|"R112XY091OK"|"R112XY091OK, Slickspot PE 62-80.  This site is in crusted, alkali spots on uplands. The historic climax vegetation includes alkali sacaton, switchgrass, white tridens, tall dropseed, blue grama, dropseed, purple threeawn, mourning lovegrass, gummy lovegrass, and fall witchgrass. Legumes include yellow neptunia. Forbs include rhombopod, pricklypear, curlycup gumweed, wax goldenweed, and hairy goldenaster."|"10021936"|"8090488"
07/18/2007 00:00:00|"Nontechnical description"|"GENSOIL"||"The Dwight component makes up 40 percent of the map unit. Slopes are 0 to 3 percent. This component is on hillslopes on hills on uplands. The parent material consists of clayey alluvium or loess derived from shale  over cherty limestone. Depth to a root restrictive layer, bedrock, lithic, is 40 to 60 inches. The natural drainage class is moderately well drained.  Water movement in the most restrictive layer is low.  Available water to a depth of 60 inches is moderate.  Shrink-swell potential is high. This soil is not flooded. It is not ponded. There is no zone of water saturation within a depth of 72 inches. Organic matter content in the surface horizon is about 3 percent. This component is in the R112XY091OK Slickspot Pe 62-80 ecological site. Nonirrigated land capability classification is 4s.  This soil does not meet hydric criteria.   The soil has a moderately sodic horizon within 30 inches of the soil surface."|"10021936"|"8090489"
12/29/1999 00:00:00|"Miscellaneous notes"|"profile"||"About 2,230 feet south and 950 feet west of the northeast corner of sec. 14, T. 27 N., R. 5 E."|"10021936"|"8090487"
12/29/1999 00:00:00|"Miscellaneous notes"|"profile"||"About 2,230 feet south and 1,000 feet west of the northeast corner of sec. 14, T. 27 N., R. 5 E."|"10021935"|"8090484"
05/23/2007 00:00:00|"Nontechnical description"|"RNG"|"R112XY059OK"|"R112XY059OK, Loamy Prairie (Northeast) PE 62-80.  This site is on uplands. The soils are nearly level to moderately steep and are on convex slopes of low ridges and on the side slopes of moderately steep ridges in broad valleys. The historic climax vegetation includes big bluestem, little bluestem, Indiangrass, switchgrass, jointtail, purpletop, and dropseed species."|"10021935"|"8090485"
07/18/2007 00:00:00|"Nontechnical description"|"GENSOIL"||"The Wolco component makes up 50 percent of the map unit. Slopes are 0 to 3 percent. This component is on hillslopes on hills on uplands. The parent material consists of clayey residuum weathered from limestone and shale. Depth to a root restrictive layer, bedrock, lithic, is 40 to 60 inches. The natural drainage class is moderately well drained.  Water movement in the most restrictive layer is moderately low.  Available water to a depth of 60 inches is high.  Shrink-swell potential is high. This soil is not flooded. It is not ponded. A seasonal zone of water saturation is at 27 inches during January, February, March, April, December. Organic matter content in the surface horizon is about 2 percent. This component is in the R112XY059OK Loamy Prairie (northeast) Pe 62-80 ecological site. Nonirrigated land capability classification is 2e.  This soil does not meet hydric criteria."|"10021935"|"8090486"
05/10/2007 00:00:00|"Nontechnical description"|"RNG"|"R112XY091OK"|"R112XY091OK, Slickspot PE 62-80.  This site is in crusted, alkali spots on uplands. The historic climax vegetation includes alkali sacaton, switchgrass, white tridens, tall dropseed, blue grama, dropseed, purple threeawn, mourning lovegrass, gummy lovegrass, and fall witchgrass. Legumes include yellow neptunia. Forbs include rhombopod, pricklypear, curlycup gumweed, wax goldenweed, and hairy goldenaster."|"10021934"|"8090482"
07/18/2007 00:00:00|"Nontechnical description"|"GENSOIL"||"Generated brief soil descriptions are created for major components.  The Dwight soil is a minor component."|"10021934"|"8090483"
07/18/2007 00:00:00|"Nontechnical description"|"GENSOIL"||"Generated brief soil descriptions are created for major components.  The Apperson soil is a minor component."|"10021933"|"8090481"
05/10/2007 00:00:00|"Nontechnical description"|"RNG"|"R112XY010OK"|"R112XY010OK, Claypan Prairie PE 62-80. This site is in areas of nearly level to moderately sloping soils on uplands. The historic climax vegetation includes little bluestem, big bluestem, switchgrass, Indiangrass, meadow dropseed, tall dropseed, and Scribner's panicum. Legumes include prairie scurfpea, Illinois bundleflower, and leadplant. Forbs include blacksamson, gayfeathers, heath aster, ashy sunflower, and wild indigo. Woody species include poison ivy."|"10021933"|"8090480"
05/23/2007 00:00:00|"Nontechnical description"|"RNG"|"R112XY059OK"|"R112XY059OK, Loamy Prairie (Northeast) PE 62-80.  This site is on uplands. The soils are nearly level to moderately steep and are on convex slopes of low ridges and on the side slopes of moderately steep ridges in broad valleys. The historic climax vegetation includes big bluestem, little bluestem, Indiangrass, switchgrass, jointtail, purpletop, and dropseed species."|"10021932"|"8090479"
07/18/2007 00:00:00|"Nontechnical description"|"GENSOIL"||"Generated brief soil descriptions are created for major components.  The Lula soil is a minor component."|"10021932"|"8090478"
06/05/2007 00:00:00|"Correlation notes"|"taxadjunct"||"The Dwight soils in this unit have slightly higher mean annual temperature than allowed in the range. The difference does not affect the use and management of these soils for the expected land uses."|"10021931"|"8090477"
05/23/2007 00:00:00|"Nontechnical description"|"RNG"|"R112XY059OK"|"R112XY059OK, Loamy Prairie (Northeast) PE 62-80.  This site is on uplands. The soils are nearly level to moderately steep and are on convex slopes of low ridges and on the side slopes of moderately steep ridges in broad valleys. The historic climax vegetation includes big bluestem, little bluestem, Indiangrass, switchgrass, jointtail, purpletop, and dropseed species."|"10021931"|"8090476"
12/29/1999 00:00:00|"Miscellaneous notes"|"profile"||"About 1,800 feet north and 30 feet west of the southeast corner, section 13, T. 28 N., R. 6 E., Osage County, Oklahoma."|"10021931"|"8090475"
07/18/2007 00:00:00|"Nontechnical description"|"GENSOIL"||"The Wolco component makes up 75 percent of the map unit. Slopes are 1 to 3 percent. This component is on hillslopes on hills on uplands. The parent material consists of clayey residuum weathered from limestone and shale. Depth to a root restrictive layer, bedrock, lithic, is 40 to 60 inches. The natural drainage class is moderately well drained.  Water movement in the most restrictive layer is moderately low.  Available water to a depth of 60 inches is high.  Shrink-swell potential is high. This soil is not flooded. It is not ponded. A seasonal zone of water saturation is at 27 inches during January, February, March, April, December. Organic matter content in the surface horizon is about 2 percent. This component is in the R112XY059OK Loamy Prairie (northeast) Pe 62-80 ecological site. Nonirrigated land capability classification is 2e.  This soil does not meet hydric criteria."|"10021931"|"8090474"
07/18/2007 00:00:00|"Nontechnical description"|"GENSOIL"||"Generated brief soil descriptions are created for major components.  The Cleora soil is a minor component."|"10021930"|"8090472"
05/10/2007 00:00:00|"Nontechnical description"|"RNG"|"R112XY050OK"|"R112XY050OK, Loamy Bottomland PE 62-80. This site is on bottomlands. The soils are deep and loamy. The historic climax vegetation includes big bluestem, Indiangrass, switchgrass, eastern gamagrass, prairie cordgrass, beaked panicum, Canada wildrye, Virginia wildrye, and switchcane. Legumes include leadplant and Illinois bundleflower. Forbs include goldenrod, wholeleaf rosinweed, blacksamson, and Maximilian sunflower. Woody species include American elm, green ash, pecan, and oak."|"10021930"|"8090473"
05/10/2007 00:00:00|"Nontechnical description"|"RNG"|"R112XY050OK"|"R112XY050OK, Loamy Bottomland PE 62-80. This site is on bottomlands. The soils are deep and loamy. The historic climax vegetation includes big bluestem, Indiangrass, switchgrass, eastern gamagrass, prairie cordgrass, beaked panicum, Canada wildrye, Virginia wildrye, and switchcane. Legumes include leadplant and Illinois bundleflower. Forbs include goldenrod, wholeleaf rosinweed, blacksamson, and Maximilian sunflower. Woody species include American elm, green ash, pecan, and oak."|"10021929"|"8090471"
07/18/2007 00:00:00|"Nontechnical description"|"GENSOIL"||"Generated brief soil descriptions are created for major components.  The Wynona soil is a minor component."|"10021929"|"8090470"
07/18/2007 00:00:00|"Nontechnical description"|"GENSOIL"||"Generated brief soil descriptions are created for major components.  The Barnsdall soil is a minor component."|"10021928"|"8090469"
05/15/2007 00:00:00|"Nontechnical description"|"RNG"|"R076XY050OK"|"R076XY050OK, Loamy Bottomland PE 54-62. This site is in areas of very deep, loamy soils on bottomlands. The historic climax vegetation includes big bluestem, Indiangrass, switchgrass, eastern gamagrass, Florida paspalum, broadleaf uniola, prairie cordgrass, beaked panicum, Canada wildrye, and Virginia wildrye. Forbs include goldenrod, wholeleaf rosin, leadplant, blacksamson, and Maximilian sunflower. Woody species include American elm, green ash, pecan, poison ivy, and oak species."|"10021928"|"8090468"
07/18/2007 00:00:00|"Nontechnical description"|"GENSOIL"||"Generated brief soil descriptions are created for major components.  The Mason soil is a minor component."|"10021927"|"8090466"
05/10/2007 00:00:00|"Nontechnical description"|"RNG"|"R112XY050OK"|"R112XY050OK, Loamy Bottomland PE 62-80. This site is on bottomlands. The soils are deep and loamy. The historic climax vegetation includes big bluestem, Indiangrass, switchgrass, eastern gamagrass, prairie cordgrass, beaked panicum, Canada wildrye, Virginia wildrye, and switchcane. Legumes include leadplant and Illinois bundleflower. Forbs include goldenrod, wholeleaf rosinweed, blacksamson, and Maximilian sunflower. Woody species include American elm, green ash, pecan, and oak."|"10021927"|"8090467"
12/29/1999 00:00:00|"Miscellaneous notes"|"profile"||"R112XY050OK, Loamy Bottomland PE 62-80. This site is on bottomlands. The soils are deep and loamy. The historic climax vegetation includes big bluestem, Indiangrass, switchgrass, eastern gamagrass, prairie cordgrass, beaked panicum, Canada wildrye, Virginia wildrye, and switchcane. Legumes include leadplant and Illinois bundleflower. Forbs include goldenrod, wholeleaf rosinweed, blacksamson, and Maximilian sunflower. Woody species include American elm, green ash, pecan, and oak."|"10021926"|"8090464"
07/18/2007 00:00:00|"Nontechnical description"|"GENSOIL"||"The Verdigris component makes up 70 percent of the map unit. Slopes are 0 to 1 percent. This component is on flood plains on valleys. The parent material consists of silty alluvium. Depth to a root restrictive layer is greater than 60 inches. The natural drainage class is well drained.  Water movement in the most restrictive layer is moderately high.  Available water to a depth of 60 inches is very high.  Shrink-swell potential is moderate. This soil is frequently flooded. It is not ponded. There is no zone of water saturation within a depth of 72 inches. Organic matter content in the surface horizon is about 3 percent. This component is in the R112XY050OK Loamy Bottomland Pe 62-80 ecological site. Nonirrigated land capability classification is 5w.  This soil does not meet hydric criteria."|"10021926"|"8090465"
05/10/2007 00:00:00|"Nontechnical description"|"RNG"|"R112XY050OK"|"R112XY050OK, Loamy Bottomland PE 62-80. This site is on bottomlands. The soils are deep and loamy. The historic climax vegetation includes big bluestem, Indiangrass, switchgrass, eastern gamagrass, prairie cordgrass, beaked panicum, Canada wildrye, Virginia wildrye, and switchcane. Legumes include leadplant and Illinois bundleflower. Forbs include goldenrod, wholeleaf rosinweed, blacksamson, and Maximilian sunflower. Woody species include American elm, green ash, pecan, and oak."|"10021926"|"8090463"
07/18/2007 00:00:00|"Nontechnical description"|"GENSOIL"||"Generated brief soil descriptions are created for major components.  The Wynona soil is a minor component."|"10021925"|"8090461"
05/10/2007 00:00:00|"Nontechnical description"|"RNG"|"R112XY050OK"|"R112XY050OK, Loamy Bottomland PE 62-80. This site is on bottomlands. The soils are deep and loamy. The historic climax vegetation includes big bluestem, Indiangrass, switchgrass, eastern gamagrass, prairie cordgrass, beaked panicum, Canada wildrye, Virginia wildrye, and switchcane. Legumes include leadplant and Illinois bundleflower. Forbs include goldenrod, wholeleaf rosinweed, blacksamson, and Maximilian sunflower. Woody species include American elm, green ash, pecan, and oak."|"10021925"|"8090462"
05/10/2007 00:00:00|"Nontechnical description"|"RNG"|"R112XY050OK"|"R112XY050OK, Loamy Bottomland PE 62-80. This site is on bottomlands. The soils are deep and loamy. The historic climax vegetation includes big bluestem, Indiangrass, switchgrass, eastern gamagrass, prairie cordgrass, beaked panicum, Canada wildrye, Virginia wildrye, and switchcane. Legumes include leadplant and Illinois bundleflower. Forbs include goldenrod, wholeleaf rosinweed, blacksamson, and Maximilian sunflower. Woody species include American elm, green ash, pecan, and oak."|"10021924"|"8090459"
07/18/2007 00:00:00|"Nontechnical description"|"GENSOIL"||"Generated brief soil descriptions are created for major components.  The Cleora soil is a minor component."|"10021924"|"8090460"
07/18/2007 00:00:00|"Nontechnical description"|"GENSOIL"||"The Verdigris component makes up 90 percent of the map unit. Slopes are 0 to 1 percent. This component is on flood plains on valleys. The parent material consists of silty alluvium. Depth to a root restrictive layer is greater than 60 inches. The natural drainage class is well drained.  Water movement in the most restrictive layer is moderately high.  Available water to a depth of 60 inches is very high.  Shrink-swell potential is moderate. This soil is occasionally flooded. It is not ponded. There is no zone of water saturation within a depth of 72 inches. Organic matter content in the surface horizon is about 3 percent. This component is in the R112XY050OK Loamy Bottomland Pe 62-80 ecological site. Nonirrigated land capability classification is 2w.  This soil does not meet hydric criteria."|"10021923"|"8090458"
12/29/1999 00:00:00|"Miscellaneous notes"|"profile"||"R112XY050OK, Loamy Bottomland PE 62-80. This site is on bottomlands. The soils are deep and loamy. The historic climax vegetation includes big bluestem, Indiangrass, switchgrass, eastern gamagrass, prairie cordgrass, beaked panicum, Canada wildrye, Virginia wildrye, and switchcane. Legumes include leadplant and Illinois bundleflower. Forbs include goldenrod, wholeleaf rosinweed, blacksamson, and Maximilian sunflower. Woody species include American elm, green ash, pecan, and oak."|"10021923"|"8090457"
05/10/2007 00:00:00|"Nontechnical description"|"RNG"|"R112XY050OK"|"R112XY050OK, Loamy Bottomland PE 62-80. This site is on bottomlands. The soils are deep and loamy. The historic climax vegetation includes big bluestem, Indiangrass, switchgrass, eastern gamagrass, prairie cordgrass, beaked panicum, Canada wildrye, Virginia wildrye, and switchcane. Legumes include leadplant and Illinois bundleflower. Forbs include goldenrod, wholeleaf rosinweed, blacksamson, and Maximilian sunflower. Woody species include American elm, green ash, pecan, and oak."|"10021923"|"8090456"
05/15/2007 00:00:00|"Nontechnical description"|"RNG"|"R076XY010OK"|"R076XY010OK, Claypan Prairie (Eastern) PE 54-62. This site is in areas of level to moderately sloping soils on uplands. The soils have a subsoil of dense clay. The historic climax vegetation includes little bluestem, big bluestem, switchgrass, Indiangrass, meadow dropseed, tall dropseed, and Scribner's panicum. Legumes include slimflower scurfpea and wild indigo. Forbs include gayfeathers, heath aster, and ashy sunflower."|"10021914"|"8090436"
07/18/2007 00:00:00|"Nontechnical description"|"GENSOIL"||"Generated brief soil descriptions are created for major components.  The Foraker soil is a minor component."|"10021914"|"8090437"
07/18/2007 00:00:00|"Nontechnical description"|"GENSOIL"||"Generated brief soil descriptions are created for major components.  The Rock outcrop soil is a minor component."|"10021913"|"8090435"
07/18/2007 00:00:00|"Nontechnical description"|"GENSOIL"||"The Apperson component makes up 20 percent of the map unit. Slopes are 3 to 5 percent. This component is on hillslopes on hills on uplands. The parent material consists of calcareous clayey residuum weathered from limestone. Depth to a root restrictive layer, bedrock, lithic, is 40 to 60 inches. The natural drainage class is somewhat poorly drained.  Water movement in the most restrictive layer is low.  Available water to a depth of 60 inches is moderate.  Shrink-swell potential is very high. This soil is not flooded. It is not ponded. A seasonal zone of water saturation is at 21 inches during January, February, March, December. Organic matter content in the surface horizon is about 2 percent. This component is in the R112XY010OK Claypan Prairie Pe 62-80 ecological site. Nonirrigated land capability classification is 3e.  This soil does not meet hydric criteria. The calcium carbonate equivalent within 40 inches, typically, does not exceed 1 percent."|"10021912"|"8090434"
09/09/1999 00:00:00|"Miscellaneous notes"|"profile"||"About 1,350 feet north and 900 feet east of the southwest corner of sec. 21, T. 26 N., R. 6 E."|"10021912"|"8090432"
05/10/2007 00:00:00|"Nontechnical description"|"RNG"|"R112XY010OK"|"R112XY010OK, Claypan Prairie PE 62-80. This site is in areas of nearly level to moderately sloping soils on uplands. The historic climax vegetation includes little bluestem, big bluestem, switchgrass, Indiangrass, meadow dropseed, tall dropseed, and Scribner's panicum. Legumes include prairie scurfpea, Illinois bundleflower, and leadplant. Forbs include blacksamson, gayfeathers, heath aster, ashy sunflower, and wild indigo. Woody species include poison ivy."|"10021912"|"8090433"
07/18/2007 00:00:00|"Nontechnical description"|"GENSOIL"||"The Shidler component makes up 25 percent of the map unit. Slopes are 3 to 12 percent. This component is on hillslopes on hills on uplands. The parent material consists of loamy residuum weathered from cherty limestone. Depth to a root restrictive layer, bedrock, lithic, is 4 to 20 inches. The natural drainage class is well drained.  Water movement in the most restrictive layer is moderately high. Available water to a depth of 60 inches is very low. Shrink-swell potential is low. This soil is not flooded. It is not ponded. There is no zone of water saturation within a depth of 72 inches. Organic matter content in the surface horizon is about 3 percent. This component is in the R076XY098OK Very Shallow Pe 54-62 ecological site. Nonirrigated land capability classification is 7s.  This soil does not meet hydric criteria."|"10021911"|"8090429"
05/15/2007 00:00:00|"Nontechnical description"|"RNG"|"R076XY098OK"|"R076XY098OK, Very Shallow PE 54-62. This site is in areas of nearly level to gently sloping, very shallow soils. The historic climax vegetation is predominantly blue grama, hairy grama, and sideoats grama. Big bluestem, little bluestem, Indiangrass, and switchgrass are in crevices of the deeper soils. Forbs include cobaea beardtongue, willowleaf sunflower, and dotted gayfeather."|"10021911"|"8090431"
09/09/1999 00:00:00|"Miscellaneous notes"|"profile"||"About 1,350 feet north and 750 feet east of the southwest corner of sec. 21, T. 26 N., R. 6 E."|"10021911"|"8090430"
09/09/1999 00:00:00|"Miscellaneous notes"|"profile"||"About 1,180 feet north and 200 feet east of the southwest corner of sec. 21, T. 26 N., R. 6 E."|"10021910"|"8090427"
05/18/2007 00:00:00|"Nontechnical description"|"RNG"|"R080AY010OK"|"R080AY010OK, Claypan Prairie (North) PE 44-64.  This site is on uplands in areas of level to gently sloping, deep, loamy soils that have a dense, clayey subsoil. The historic climax vegetation includes little bluestem, big bluestem, switchgrass, dropseed species, Indiangrass, Canada wildrye, sideoats grama, and eastern gamagrass. Forbs include Maximilian sunflower, compassplant, western ragweed, Louisiana sagewort, false boneset, rainlily, Carolina larkspur, purple coneflower, and daisy fleabane. Legumes include white prairie clover, prairie clover species, Illinois bundleflower, littleleaf sensitive-briar, and slimleaf scurfpea. Shrubs and vines include leadplant, ceanothus, smooth sumac, and buckbrush."|"10021910"|"8090426"
07/18/2007 00:00:00|"Nontechnical description"|"GENSOIL"||"The Westsum component makes up 40 percent of the map unit. Slopes are 3 to 5 percent. This component is on hillslopes on hills on uplands. The parent material consists of calcareous clayey residuum weathered from shale. Depth to a root restrictive layer is greater than 60 inches. The natural drainage class is well drained.  Water movement in the most restrictive layer is low.  Available water to a depth of 60 inches is high.  Shrink-swell potential is very high. This soil is not flooded. It is not ponded. There is no zone of water saturation within a depth of 72 inches. Organic matter content in the surface horizon is about 2 percent. This component is in the R080AY010OK Claypan Prairie (north) Pe 44-64 ecological site. Nonirrigated land capability classification is 3e.  This soil does not meet hydric criteria. The calcium carbonate equivalent within 40 inches, typically, does not exceed 8 percent."|"10021910"|"8090428"
05/10/2007 00:00:00|"Nontechnical description"|"RNG"|"R112XY010OK"|"R112XY010OK, Claypan Prairie PE 62-80. This site is in areas of nearly level to moderately sloping soils on uplands. The historic climax vegetation includes little bluestem, big bluestem, switchgrass, Indiangrass, meadow dropseed, tall dropseed, and Scribner's panicum. Legumes include prairie scurfpea, Illinois bundleflower, and leadplant. Forbs include blacksamson, gayfeathers, heath aster, ashy sunflower, and wild indigo. Woody species include poison ivy."|"10021909"|"8090425"
07/18/2007 00:00:00|"Nontechnical description"|"GENSOIL"||"Generated brief soil descriptions are created for major components.  The Apperson soil is a minor component."|"10021909"|"8090424"
05/15/2007 00:00:00|"Nontechnical description"|"RNG"|"R076XY098OK"|"R076XY098OK, Very Shallow PE 54-62. This site is in areas of nearly level to gently sloping, very shallow soils. The historic climax vegetation is predominantly blue grama, hairy grama, and sideoats grama. Big bluestem, little bluestem, Indiangrass, and switchgrass are in crevices of the deeper soils. Forbs include cobaea beardtongue, willowleaf sunflower, and dotted gayfeather."|"10021908"|"8090422"
07/18/2007 00:00:00|"Nontechnical description"|"GENSOIL"||"Generated brief soil descriptions are created for major components.  The Shidler soil is a minor component."|"10021908"|"8090423"
07/18/2007 00:00:00|"Nontechnical description"|"GENSOIL"||"Generated brief soil descriptions are created for major components.  The Foraker soil is a minor component."|"10021907"|"8090420"
05/15/2007 00:00:00|"Nontechnical description"|"RNG"|"R076XY010OK"|"R076XY010OK, Claypan Prairie (Eastern) PE 54-62. This site is in areas of level to moderately sloping soils on uplands. The soils have a subsoil of dense clay. The historic climax vegetation includes little bluestem, big bluestem, switchgrass, Indiangrass, meadow dropseed, tall dropseed, and Scribner's panicum. Legumes include slimflower scurfpea and wild indigo. Forbs include gayfeathers, heath aster, and ashy sunflower."|"10021907"|"8090421"
07/18/2007 00:00:00|"Nontechnical description"|"GENSOIL"||"The Westsum component makes up 75 percent of the map unit. Slopes are 3 to 5 percent. This component is on hillslopes on hills on uplands. The parent material consists of calcareous clayey residuum weathered from shale. Depth to a root restrictive layer is greater than 60 inches. The natural drainage class is well drained.  Water movement in the most restrictive layer is low.  Available water to a depth of 60 inches is high.  Shrink-swell potential is very high. This soil is not flooded. It is not ponded. There is no zone of water saturation within a depth of 72 inches. Organic matter content in the surface horizon is about 2 percent. This component is in the R080AY010OK Claypan Prairie (north) Pe 44-64 ecological site. Nonirrigated land capability classification is 3e.  This soil does not meet hydric criteria. The calcium carbonate equivalent within 40 inches, typically, does not exceed 8 percent."|"10021906"|"8090419"
05/18/2007 00:00:00|"Nontechnical description"|"RNG"|"R080AY010OK"|"R080AY010OK, Claypan Prairie (North) PE 44-64.  This site is on uplands in areas of level to gently sloping, deep, loamy soils that have a dense, clayey subsoil. The historic climax vegetation includes little bluestem, big bluestem, switchgrass, dropseed species, Indiangrass, Canada wildrye, sideoats grama, and eastern gamagrass. Forbs include Maximilian sunflower, compassplant, western ragweed, Louisiana sagewort, false boneset, rainlily, Carolina larkspur, purple coneflower, and daisy fleabane. Legumes include white prairie clover, prairie clover species, Illinois bundleflower, littleleaf sensitive-briar, and slimleaf scurfpea. Shrubs and vines include leadplant, ceanothus, smooth sumac, and buckbrush."|"10021906"|"8090417"
09/09/1999 00:00:00|"Miscellaneous notes"|"profile"||"About 2,080 feet south and 200 feet west of the northeast corner, section 27, T. 28 N., R. 8 E."|"10021906"|"8090418"
05/18/2007 00:00:00|"Nontechnical description"|"RNG"|"R080AY056OK"|"R080AY056OK, Loamy Prairie PE 44-64.  This site is in areas of deep, loamy soils on uplands. The historic climax vegetation includes little bluestem, big bluestem, Indiangrass, switchgrass, Canada wildrye, sideoats grama, and blue grama. Legumes include leadplant, wild indigo, scurfpea, and prairie acacia. Woody species are rare."|"10021901"|"8090406"
07/18/2007 00:00:00|"Nontechnical description"|"GENSOIL"||"Generated brief soil descriptions are created for major components.  The Coyle soil is a minor component."|"10021901"|"8090405"
07/18/2007 00:00:00|"Nontechnical description"|"GENSOIL"||"Generated brief soil descriptions are created for major components.  The Foraker soil is a minor component."|"10021900"|"8090404"
05/15/2007 00:00:00|"Nontechnical description"|"RNG"|"R076XY010OK"|"R076XY010OK, Claypan Prairie (Eastern) PE 54-62. This site is in areas of level to moderately sloping soils on uplands. The soils have a subsoil of dense clay. The historic climax vegetation includes little bluestem, big bluestem, switchgrass, Indiangrass, meadow dropseed, tall dropseed, and Scribner's panicum. Legumes include slimflower scurfpea and wild indigo. Forbs include gayfeathers, heath aster, and ashy sunflower."|"10021900"|"8090403"
07/18/2007 00:00:00|"Nontechnical description"|"GENSOIL"||"Generated brief soil descriptions are created for major components.  The Rock outcrop soil is a minor component."|"10021899"|"8090402"
09/09/1999 00:00:00|"Miscellaneous notes"|"profile"||"About 1,700 feet west and 900 feet south of the northeast corner, section 6, T. 23 N., R. 9 E."|"10021898"|"8090400"
05/18/2007 00:00:00|"Nontechnical description"|"RNG"|"R080AY083OK"|"R080AY083OK, Shallow Prairie PE 44-64.  This site is in areas of gently sloping to moderately steep, shallow soils in prairies. Rock outcrop is common on the surface and typically covers 15 to 20 percent of the area. The historic climax vegetation includes little bluestem, big bluestem, Indiangrass, switchgrass, dropseed species, and Scribner's panicum. Legumes include catclaw sensitive-brier, Illinois bundleflower, Virginia tephrosia, leadplant, and white, purple, and roundhead prairie clovers."|"10021898"|"8090399"
07/18/2007 00:00:00|"Nontechnical description"|"GENSOIL"||"The Lucien component makes up 20 percent of the map unit. Slopes are 15 to 25 percent. This component is on hillslopes on hills on uplands. The parent material consists of loamy residuum weathered from sandstone and shale. Depth to a root restrictive layer, bedrock, paralithic, is 10 to 20 inches. The natural drainage class is well drained.  Water movement in the most restrictive layer is high. Available water to a depth of 60 inches is very low. Shrink-swell potential is low. This soil is not flooded. It is not ponded. There is no zone of water saturation within a depth of 72 inches. Organic matter content in the surface horizon is about 2 percent. This component is in the R080AY083OK Shallow Prairie Pe 44-64 ecological site. Nonirrigated land capability classification is 7e.  This soil does not meet hydric criteria."|"10021898"|"8090401"
09/09/1999 00:00:00|"Miscellaneous notes"|"profile"||"About 1,700 feet west and 400 feet south of the northeast corner, section 6, T. 23 N., R. 9 E."|"10021897"|"8090396"
05/18/2007 00:00:00|"Nontechnical description"|"RNG"|"R080AY056OK"|"R080AY056OK, Loamy Prairie PE 44-64.  This site is in areas of deep, loamy soils on uplands. The historic climax vegetation includes little bluestem, big bluestem, Indiangrass, switchgrass, Canada wildrye, sideoats grama, and blue grama. Legumes include leadplant, wild indigo, scurfpea, and prairie acacia. Woody species are rare."|"10021897"|"8090398"
07/18/2007 00:00:00|"Nontechnical description"|"GENSOIL"||"The Steedman component makes up 55 percent of the map unit. Slopes are 15 to 25 percent. This component is on hillslopes on hills on uplands. The parent material consists of clayey residuum weathered from sandstone and shale. Depth to a root restrictive layer, bedrock, paralithic, is 20 to 40 inches. The natural drainage class is moderately well drained.  Water movement in the most restrictive layer is moderately low. Available water to a depth of 60 inches is low.  Shrink-swell potential is high. This soil is not flooded. It is not ponded. A seasonal zone of water saturation is at 18 inches during January, February, March, November, December. Organic matter content in the surface horizon is about 2 percent. This component is in the R080AY056OK Loamy Prairie Pe 44-64 ecological site. Nonirrigated land capability classification is 7e.  This soil does not meet hydric criteria."|"10021897"|"8090397"
07/18/2007 00:00:00|"Nontechnical description"|"GENSOIL"||"Generated brief soil descriptions are created for major components.  The Foraker soil is a minor component."|"10021896"|"8090394"
05/15/2007 00:00:00|"Nontechnical description"|"RNG"|"R076XY010OK"|"R076XY010OK, Claypan Prairie (Eastern) PE 54-62. This site is in areas of level to moderately sloping soils on uplands. The soils have a subsoil of dense clay. The historic climax vegetation includes little bluestem, big bluestem, switchgrass, Indiangrass, meadow dropseed, tall dropseed, and Scribner's panicum. Legumes include slimflower scurfpea and wild indigo. Forbs include gayfeathers, heath aster, and ashy sunflower."|"10021896"|"8090395"
07/18/2007 00:00:00|"Nontechnical description"|"GENSOIL"||"Generated brief soil descriptions are created for major components.  The Rock outcrop soil is a minor component."|"10021895"|"8090393"
07/18/2007 00:00:00|"Nontechnical description"|"GENSOIL"||"The Lucien component makes up 20 percent of the map unit. Slopes are 3 to 15 percent. This component is on hillslopes on hills on uplands. The parent material consists of loamy residuum weathered from sandstone and shale. Depth to a root restrictive layer, bedrock, paralithic, is 10 to 20 inches. The natural drainage class is well drained.  Water movement in the most restrictive layer is high. Available water to a depth of 60 inches is very low. Shrink-swell potential is low. This soil is not flooded. It is not ponded. There is no zone of water saturation within a depth of 72 inches. Organic matter content in the surface horizon is about 2 percent. This component is in the R080AY083OK Shallow Prairie Pe 44-64 ecological site. Nonirrigated land capability classification is 6e.  This soil does not meet hydric criteria."|"10021894"|"8090390"
09/09/1999 00:00:00|"Miscellaneous notes"|"profile"||"About 500 feet east and 2,400 feet north of the southwest corner, section 30, T. 24 N., R. 12 E."|"10021894"|"8090392"
05/18/2007 00:00:00|"Nontechnical description"|"RNG"|"R080AY083OK"|"R080AY083OK, Shallow Prairie PE 44-64.  This site is in areas of gently sloping to moderately steep, shallow soils in prairies. Rock outcrop is common on the surface and typically covers 15 to 20 percent of the area. The historic climax vegetation includes little bluestem, big bluestem, Indiangrass, switchgrass, dropseed species, and Scribner's panicum. Legumes include catclaw sensitive-brier, Illinois bundleflower, Virginia tephrosia, leadplant, and white, purple, and roundhead prairie clovers."|"10021894"|"8090391"
09/09/1999 00:00:00|"Miscellaneous notes"|"profile"||"About 2,640 feet south and 500 feet east of the northwest corner, section 30, T. 24 N., R. 12 E."|"10021893"|"8090387"
05/18/2007 00:00:00|"Nontechnical description"|"RNG"|"R080AY056OK"|"R080AY056OK, Loamy Prairie PE 44-64.  This site is in areas of deep, loamy soils on uplands. The historic climax vegetation includes little bluestem, big bluestem, Indiangrass, switchgrass, Canada wildrye, sideoats grama, and blue grama. Legumes include leadplant, wild indigo, scurfpea, and prairie acacia. Woody species are rare."|"10021893"|"8090389"
07/18/2007 00:00:00|"Nontechnical description"|"GENSOIL"||"The Steedman component makes up 70 percent of the map unit. Slopes are 3 to 15 percent. This component is on hillslopes on hills on uplands. The parent material consists of clayey residuum weathered from sandstone and shale. Depth to a root restrictive layer, bedrock, paralithic, is 20 to 40 inches. The natural drainage class is moderately well drained.  Water movement in the most restrictive layer is moderately low. Available water to a depth of 60 inches is low.  Shrink-swell potential is high. This soil is not flooded. It is not ponded. A seasonal zone of water saturation is at 18 inches during January, February, March, November, December. Organic matter content in the surface horizon is about 2 percent. This component is in the R080AY056OK Loamy Prairie Pe 44-64 ecological site. Nonirrigated land capability classification is 6e.  This soil does not meet hydric criteria."|"10021893"|"8090388"
05/15/2007 00:00:00|"Nontechnical description"|"RNG"|"R076XY098OK"|"R076XY098OK, Very Shallow PE 54-62. This site is in areas of nearly level to gently sloping, very shallow soils. The historic climax vegetation is predominantly blue grama, hairy grama, and sideoats grama. Big bluestem, little bluestem, Indiangrass, and switchgrass are in crevices of the deeper soils. Forbs include cobaea beardtongue, willowleaf sunflower, and dotted gayfeather."|"10021892"|"8090386"
07/18/2007 00:00:00|"Nontechnical description"|"GENSOIL"||"Generated brief soil descriptions are created for major components.  The Shidler soil is a minor component."|"10021892"|"8090385"
05/15/2007 00:00:00|"Nontechnical description"|"RNG"|"R076XY010OK"|"R076XY010OK, Claypan Prairie (Eastern) PE 54-62. This site is in areas of level to moderately sloping soils on uplands. The soils have a subsoil of dense clay. The historic climax vegetation includes little bluestem, big bluestem, switchgrass, Indiangrass, meadow dropseed, tall dropseed, and Scribner's panicum. Legumes include slimflower scurfpea and wild indigo. Forbs include gayfeathers, heath aster, and ashy sunflower."|"10021891"|"8090384"
07/18/2007 00:00:00|"Nontechnical description"|"GENSOIL"||"Generated brief soil descriptions are created for major components.  The Foraker soil is a minor component."|"10021891"|"8090383"
07/18/2007 00:00:00|"Nontechnical description"|"GENSOIL"||"Generated brief soil descriptions are created for major components.  The Rock outcrop soil is a minor component."|"10021890"|"8090382"
07/18/2007 00:00:00|"Nontechnical description"|"GENSOIL"||"The Steedman component makes up 80 percent of the map unit. Slopes are 3 to 5 percent. This component is on hillslopes on hills on uplands. The parent material consists of clayey residuum weathered from sandstone and shale. Depth to a root restrictive layer, bedrock, paralithic, is 20 to 40 inches. The natural drainage class is moderately well drained.  Water movement in the most restrictive layer is moderately low. Available water to a depth of 60 inches is low.  Shrink-swell potential is high. This soil is not flooded. It is not ponded. A seasonal zone of water saturation is at 18 inches during January, February, March, November, December. Organic matter content in the surface horizon is about 2 percent. This component is in the R080AY056OK Loamy Prairie Pe 44-64 ecological site. Nonirrigated land capability classification is 3e.  This soil does not meet hydric criteria."|"10021889"|"8090381"
09/09/1999 00:00:00|"Miscellaneous notes"|"profile"||"About 1,500 feet south and 4,500 feet west of the northeast corner, section 16, T. 24 N., R. 10 E."|"10021889"|"8090379"
05/18/2007 00:00:00|"Nontechnical description"|"RNG"|"R080AY056OK"|"R080AY056OK, Loamy Prairie PE 44-64.  This site is in areas of deep, loamy soils on uplands. The historic climax vegetation includes little bluestem, big bluestem, Indiangrass, switchgrass, Canada wildrye, sideoats grama, and blue grama. Legumes include leadplant, wild indigo, scurfpea, and prairie acacia. Woody species are rare."|"10021889"|"8090380"
07/18/2007 00:00:00|"Nontechnical description"|"GENSOIL"||"Generated brief soil descriptions are created for major components.  The Foraker soil is a minor component."|"10021888"|"8090377"
05/15/2007 00:00:00|"Nontechnical description"|"RNG"|"R076XY010OK"|"R076XY010OK, Claypan Prairie (Eastern) PE 54-62. This site is in areas of level to moderately sloping soils on uplands. The soils have a subsoil of dense clay. The historic climax vegetation includes little bluestem, big bluestem, switchgrass, Indiangrass, meadow dropseed, tall dropseed, and Scribner's panicum. Legumes include slimflower scurfpea and wild indigo. Forbs include gayfeathers, heath aster, and ashy sunflower."|"10021888"|"8090378"
07/18/2007 00:00:00|"Nontechnical description"|"GENSOIL"||"Generated brief soil descriptions are created for major components.  The Dennis soil is a minor component."|"10021887"|"8090375"
05/23/2007 00:00:00|"Nontechnical description"|"RNG"|"R112XY056OK"|"R112XY056OK, Loamy Prairie PE 62-80.  This site is in areas of nearly level to gently rolling soils. The historic climax vegetation includes big bluestem, little bluestem, Indiangrass, switchgrass, tall dropseed, sideoats grama, jointtail, purpletop."|"10021887"|"8090376"
07/18/2007 00:00:00|"Nontechnical description"|"GENSOIL"||"Generated brief soil descriptions are created for major components.  The Coweta soil is a minor component."|"10021886"|"8090373"
06/06/2006 00:00:00|"Nontechnical description"|"RNG"|"R112XY083OK"|"R112XY083OK, Shallow Prairie (Central) PE 62-80.  This site is in areas of rocky sandstone and limestone slopes and ridges in the Bluestem Hills and Cherokee Prairies major land resource areas. The historic climax vegetation includes little bluestem, big bluestem, Indiangrass, switchgrass, Canada wildrye, sideoats grama, tall dropseed, meadow dropseed, blue grama, and buffalograss. Woody species include coralberry, hackberry, winged elm, and persimmon."|"10021886"|"8090374"
09/09/1999 00:00:00|"Miscellaneous notes"|"profile"||"About 2,000 feet west and 750 feet south of the northeast corner, section 16, T. 24 N., R. 10 E."|"10021885"|"8090371"
05/18/2007 00:00:00|"Nontechnical description"|"RNG"|"R080AY056OK"|"R080AY056OK, Loamy Prairie PE 44-64.  This site is in areas of deep, loamy soils on uplands. The historic climax vegetation includes little bluestem, big bluestem, Indiangrass, switchgrass, Canada wildrye, sideoats grama, and blue grama. Legumes include leadplant, wild indigo, scurfpea, and prairie acacia. Woody species are rare."|"10021885"|"8090370"
07/18/2007 00:00:00|"Nontechnical description"|"GENSOIL"||"The Steedman component makes up 85 percent of the map unit. Slopes are 1 to 3 percent. This component is on hillslopes on hills on uplands. The parent material consists of clayey residuum weathered from sandstone and shale. Depth to a root restrictive layer, bedrock, paralithic, is 20 to 40 inches. The natural drainage class is moderately well drained.  Water movement in the most restrictive layer is moderately high. Available water to a depth of 60 inches is low.  Shrink-swell potential is high. This soil is not flooded. It is not ponded. A seasonal zone of water saturation is at 18 inches during January, February, March, November, December. Organic matter content in the surface horizon is about 2 percent. This component is in the R080AY056OK Loamy Prairie Pe 44-64 ecological site. Nonirrigated land capability classification is 3s.  This soil does not meet hydric criteria."|"10021885"|"8090372"
07/18/2007 00:00:00|"Nontechnical description"|"GENSOIL"||"Generated brief soil descriptions are created for major components.  The Catoosa soil is a minor component."|"10021884"|"8090369"
05/23/2007 00:00:00|"Nontechnical description"|"RNG"|"R112XY059OK"|"R112XY059OK, Loamy Prairie (Northeast) PE 62-80.  This site is on uplands. The soils are nearly level to moderately steep and are on convex slopes of low ridges and on the side slopes of moderately steep ridges in broad valleys. The historic climax vegetation includes big bluestem, little bluestem, Indiangrass, switchgrass, jointtail, purpletop, and dropseed species."|"10021884"|"8090368"
05/23/2007 00:00:00|"Nontechnical description"|"RNG"|"R112XY059OK"|"R112XY059OK, Loamy Prairie (Northeast) PE 62-80.  This site is on uplands. The soils are nearly level to moderately steep and are on convex slopes of low ridges and on the side slopes of moderately steep ridges in broad valleys. The historic climax vegetation includes big bluestem, little bluestem, Indiangrass, switchgrass, jointtail, purpletop, and dropseed species."|"10021883"|"8090366"
07/18/2007 00:00:00|"Nontechnical description"|"GENSOIL"||"Generated brief soil descriptions are created for major components.  The Lula soil is a minor component."|"10021883"|"8090367"
07/18/2007 00:00:00|"Nontechnical description"|"GENSOIL"||"Generated brief soil descriptions are created for major components.  The Rock outcrop soil is a minor component."|"10021882"|"8090365"
05/15/2007 00:00:00|"Nontechnical description"|"RNG"|"R076XY098OK"|"R076XY098OK, Very Shallow PE 54-62. This site is in areas of nearly level to gently sloping, very shallow soils. The historic climax vegetation is predominantly blue grama, hairy grama, and sideoats grama. Big bluestem, little bluestem, Indiangrass, and switchgrass are in crevices of the deeper soils. Forbs include cobaea beardtongue, willowleaf sunflower, and dotted gayfeather."|"10021881"|"8090364"
07/18/2007 00:00:00|"Nontechnical description"|"GENSOIL"||"The Shidler component makes up 75 percent of the map unit. Slopes are 1 to 5 percent. This component is on hillslopes on hills on uplands. The parent material consists of loamy residuum weathered from cherty limestone. Depth to a root restrictive layer, bedrock, lithic, is 4 to 20 inches. The natural drainage class is well drained.  Water movement in the most restrictive layer is moderately high. Available water to a depth of 60 inches is very low. Shrink-swell potential is low. This soil is not flooded. It is not ponded. There is no zone of water saturation within a depth of 72 inches. Organic matter content in the surface horizon is about 3 percent. This component is in the R076XY098OK Very Shallow Pe 54-62 ecological site. Nonirrigated land capability classification is 7s.  This soil does not meet hydric criteria."|"10021881"|"8090363"
12/29/1999 00:00:00|"Miscellaneous notes"|"profile"||"About 600 feet south and 50 feet east of the northwest corner, section 18, T. 25 N., R. 9 E."|"10021881"|"8090362"
06/06/2006 00:00:00|"Nontechnical description"|"RNG"|"R112XY083OK"|"R112XY083OK, Shallow Prairie (Central) PE 62-80.  This site is in areas of rocky sandstone and limestone slopes and ridges in the Bluestem Hills and Cherokee Prairies major land resource areas. The historic climax vegetation includes little bluestem, big bluestem, Indiangrass, switchgrass, Canada wildrye, sideoats grama, tall dropseed, meadow dropseed, blue grama, and buffalograss. Woody species include coralberry, hackberry, winged elm, and persimmon."|"10021875"|"8090349"
07/18/2007 00:00:00|"Nontechnical description"|"GENSOIL"||"Generated brief soil descriptions are created for major components.  The Coweta soil is a minor component."|"10021875"|"8090348"
05/23/2007 00:00:00|"Nontechnical description"|"RNG"|"R112XY056OK"|"R112XY056OK, Loamy Prairie PE 62-80.  This site is in areas of nearly level to gently rolling soils. The historic climax vegetation includes big bluestem, little bluestem, Indiangrass, switchgrass, tall dropseed, sideoats grama, jointtail, purpletop."|"10021874"|"8090346"
07/18/2007 00:00:00|"Nontechnical description"|"GENSOIL"||"Generated brief soil descriptions are created for major components.  The Dennis soil is a minor component."|"10021874"|"8090347"
05/18/2007 00:00:00|"Nontechnical description"|"RNG"|"R080AY056OK"|"R080AY056OK, Loamy Prairie PE 44-64.  This site is in areas of deep, loamy soils on uplands. The historic climax vegetation includes little bluestem, big bluestem, Indiangrass, switchgrass, Canada wildrye, sideoats grama, and blue grama. Legumes include leadplant, wild indigo, scurfpea, and prairie acacia. Woody species are rare."|"10021873"|"8090345"
07/18/2007 00:00:00|"Nontechnical description"|"GENSOIL"||"Generated brief soil descriptions are created for major components.  The Steedman soil is a minor component."|"10021873"|"8090344"
05/23/2007 00:00:00|"Nontechnical description"|"RNG"|"R112XY059OK"|"R112XY059OK, Loamy Prairie (Northeast) PE 62-80.  This site is on uplands. The soils are nearly level to moderately steep and are on convex slopes of low ridges and on the side slopes of moderately steep ridges in broad valleys. The historic climax vegetation includes big bluestem, little bluestem, Indiangrass, switchgrass, jointtail, purpletop, and dropseed species."|"10021872"|"8090343"
07/18/2007 00:00:00|"Nontechnical description"|"GENSOIL"||"Generated brief soil descriptions are created for major components.  The Bates soil is a minor component."|"10021872"|"8090342"
07/18/2007 00:00:00|"Nontechnical description"|"GENSOIL"||"The Prue component makes up 82 percent of the map unit. Slopes are 3 to 5 percent. This component is on hillslopes on hills on uplands. The parent material consists of loamy colluvium derived from sandstone and shale. Depth to a root restrictive layer is greater than 60 inches . The natural drainage class is somewhat poorly drained.  Water movement in the most restrictive layer is very low.  Available water to a depth of 60 inches is high.  Shrink-swell potential is moderate. This soil is not flooded. It is not ponded. There is no zone of water saturation within a depth of 72 inches. Organic matter content in the surface horizon is about 1 percent. This component is in the R112XY059OK Loamy Prairie (northeast) Pe 62-80 ecological site. Nonirrigated land capability classification is 3e.  This soil does not meet hydric criteria."|"10021871"|"8090341"
05/23/2007 00:00:00|"Nontechnical description"|"RNG"|"R112XY059OK"|"R112XY059OK, Loamy Prairie (Northeast) PE 62-80.  This site is on uplands. The soils are nearly level to moderately steep and are on convex slopes of low ridges and on the side slopes of moderately steep ridges in broad valleys. The historic climax vegetation includes big bluestem, little bluestem, Indiangrass, switchgrass, jointtail, purpletop, and dropseed species."|"10021871"|"8090339"
02/18/1999 00:00:00|"Miscellaneous notes"|"profile"||"About 150 feet west and 2,550 feet north of the southeast corner, section 18, T. 23 N., R. 10 E."|"10021871"|"8090340"
05/23/2007 00:00:00|"Nontechnical description"|"RNG"|"R112XY059OK"|"R112XY059OK, Loamy Prairie (Northeast) PE 62-80.  This site is on uplands. The soils are nearly level to moderately steep and are on convex slopes of low ridges and on the side slopes of moderately steep ridges in broad valleys. The historic climax vegetation includes big bluestem, little bluestem, Indiangrass, switchgrass, jointtail, purpletop, and dropseed species."|"10021869"|"8090336"
07/18/2007 00:00:00|"Nontechnical description"|"GENSOIL"||"Generated brief soil descriptions are created for major components.  The Okemah soil is a minor component."|"10021869"|"8090335"
02/18/1999 00:00:00|"Miscellaneous notes"|"profile"||"About 2,600 feet east and 1,400 feet north of the southwest corner, section 19, T. 28 N., R. 8 E."|"10021868"|"8090332"
05/10/2007 00:00:00|"Nontechnical description"|"RNG"|"R112XY010OK"|"R112XY010OK, Claypan Prairie PE 62-80. This site is in areas of nearly level to moderately sloping soils on uplands. The historic climax vegetation includes little bluestem, big bluestem, switchgrass, Indiangrass, meadow dropseed, tall dropseed, and Scribner's panicum. Legumes include prairie scurfpea, Illinois bundleflower, and leadplant. Forbs include blacksamson, gayfeathers, heath aster, ashy sunflower, and wild indigo. Woody species include poison ivy."|"10021868"|"8090334"
07/18/2007 00:00:00|"Nontechnical description"|"GENSOIL"||"The Pharoah component makes up 40 percent of the map unit. Slopes are 0 to 3 percent. This component is on paleoterraces on uplands. The parent material consists of clayey alluvium and/or residuum weathered from shale. Depth to a root restrictive layer is greater than 60 inches. The natural drainage class is somewhat poorly drained.  Water movement in the most restrictive layer is low.  Available water to a depth of 60 inches is high.  Shrink-swell potential is very high. This soil is not flooded. It is not ponded. A seasonal zone of water saturation is at 12 inches during January, February, March, April, May, December. Organic matter content in the surface horizon is about 2 percent. This component is in the R112XY010OK Claypan Prairie Pe 62-80 ecological site. Nonirrigated land capability classification is 4w.  This soil does not meet hydric criteria.  The soil has a slightly saline horizon within 30 inches of the soil surface. The soil has a slightly sodic horizon within 30 inches of the soil surface."|"10021868"|"8090333"
02/18/1999 00:00:00|"Miscellaneous notes"|"profile"||"About 2,450 feet east and 2,450 feet south of the northwest corner, section 10, T. 28 N., R. 8 E."|"10021867"|"8090330"
07/18/2007 00:00:00|"Nontechnical description"|"GENSOIL"||"The Parsons component makes up 50 percent of the map unit. Slopes are 0 to 3 percent. This component is on paleoterraces on uplands. The parent material consists of clayey alluvium and/or residuum weathered from shale. Depth to a root restrictive layer is greater than 60 inches. The natural drainage class is somewhat poorly drained.  Water movement in the most restrictive layer is low.  Available water to a depth of 60 inches is high.  Shrink-swell potential is high. This soil is not flooded. It is not ponded. A seasonal zone of water saturation is at 12 inches during January, February, March, December. Organic matter content in the surface horizon is about 2 percent. This component is in the R112XY010OK Claypan Prairie Pe 62-80 ecological site. Nonirrigated land capability classification is 3s.  This soil does not meet hydric criteria."|"10021867"|"8090331"
05/10/2007 00:00:00|"Nontechnical description"|"RNG"|"R112XY010OK"|"R112XY010OK, Claypan Prairie PE 62-80. This site is in areas of nearly level to moderately sloping soils on uplands. The historic climax vegetation includes little bluestem, big bluestem, switchgrass, Indiangrass, meadow dropseed, tall dropseed, and Scribner's panicum. Legumes include prairie scurfpea, Illinois bundleflower, and leadplant. Forbs include blacksamson, gayfeathers, heath aster, ashy sunflower, and wild indigo. Woody species include poison ivy."|"10021867"|"8090329"
05/10/2007 00:00:00|"Nontechnical description"|"RNG"|"R112XY010OK"|"R112XY010OK, Claypan Prairie PE 62-80. This site is in areas of nearly level to moderately sloping soils on uplands. The historic climax vegetation includes little bluestem, big bluestem, switchgrass, Indiangrass, meadow dropseed, tall dropseed, and Scribner's panicum. Legumes include prairie scurfpea, Illinois bundleflower, and leadplant. Forbs include blacksamson, gayfeathers, heath aster, ashy sunflower, and wild indigo. Woody species include poison ivy."|"10021866"|"8090328"
07/18/2007 00:00:00|"Nontechnical description"|"GENSOIL"||"Generated brief soil descriptions are created for major components.  The Pharoah soil is a minor component."|"10021866"|"8090327"
07/18/2007 00:00:00|"Nontechnical description"|"GENSOIL"||"Generated brief soil descriptions are created for major components.  The Dennis soil is a minor component."|"10021865"|"8090325"
05/23/2007 00:00:00|"Nontechnical description"|"RNG"|"R112XY056OK"|"R112XY056OK, Loamy Prairie PE 62-80.  This site is in areas of nearly level to gently rolling soils. The historic climax vegetation includes big bluestem, little bluestem, Indiangrass, switchgrass, tall dropseed, sideoats grama, jointtail, purpletop."|"10021865"|"8090326"
07/18/2007 00:00:00|"Nontechnical description"|"GENSOIL"||"The Osage component makes up 90 percent of the map unit. Slopes are 0 to 1 percent. This component is on flood plains on valleys. The parent material consists of clayey alluvium. Depth to a root restrictive layer is greater than 60 inches. The natural drainage class is poorly drained.  Water movement in the most restrictive layer is low.  Available water to a depth of 60 inches is moderate.  Shrink-swell potential is very high. This soil is occasionally flooded. It is not ponded. A seasonal zone of water saturation is at 6 inches during January, February, March, April, May, November, December. Organic matter content in the surface horizon is about 2 percent. This component is in the R112XY045OK Heavy Bottomland Pe 62-80 ecological site. Nonirrigated land capability classification is 5w.  This soil meets hydric criteria."|"10021857"|"8090308"
05/10/2007 00:00:00|"Nontechnical description"|"RNG"|"R112XY045OK"|"R112XY045OK, Heavy Bottomland PE 62-80.  This site is on bottomlands that are often overflowed. The soils are deep clay. The historic climax vegetation includes big bluestem, Indiangrass, eastern gamagrass, prairie cordgrass, switchgrass, Canada wildrye, Virginia wildrye, meadow dropseed, and broomsedge bluestem. Forbs include ironweed and white snakeroot. Woody species include elm, ash, oak, walnut, and pecan."|"10021857"|"8090307"
02/18/1999 00:00:00|"Miscellaneous notes"|"profile"||"About 700 feet south and 50 east feet of the northwest corner, section 33, T. 26 N., R. 9 E."|"10021857"|"8090306"
05/10/2007 00:00:00|"Nontechnical description"|"RNG"|"R112XY010OK"|"R112XY010OK, Claypan Prairie PE 62-80. This site is in areas of nearly level to moderately sloping soils on uplands. The historic climax vegetation includes little bluestem, big bluestem, switchgrass, Indiangrass, meadow dropseed, tall dropseed, and Scribner's panicum. Legumes include prairie scurfpea, Illinois bundleflower, and leadplant. Forbs include blacksamson, gayfeathers, heath aster, ashy sunflower, and wild indigo. Woody species include poison ivy."|"10021856"|"8090305"
07/18/2007 00:00:00|"Nontechnical description"|"GENSOIL"||"Generated brief soil descriptions are created for major components.  The Pharoah soil is a minor component."|"10021856"|"8090304"
07/18/2007 00:00:00|"Nontechnical description"|"GENSOIL"||"Generated brief soil descriptions are created for major components.  The Parsons soil is a minor component."|"10021855"|"8090302"
05/10/2007 00:00:00|"Nontechnical description"|"RNG"|"R112XY010OK"|"R112XY010OK, Claypan Prairie PE 62-80. This site is in areas of nearly level to moderately sloping soils on uplands. The historic climax vegetation includes little bluestem, big bluestem, switchgrass, Indiangrass, meadow dropseed, tall dropseed, and Scribner's panicum. Legumes include prairie scurfpea, Illinois bundleflower, and leadplant. Forbs include blacksamson, gayfeathers, heath aster, ashy sunflower, and wild indigo. Woody species include poison ivy."|"10021855"|"8090303"
07/18/2007 00:00:00|"Nontechnical description"|"GENSOIL"||"Generated brief soil descriptions are created for major components.  The Dennis soil is a minor component."|"10021854"|"8090300"
05/23/2007 00:00:00|"Nontechnical description"|"RNG"|"R112XY059OK"|"R112XY059OK, Loamy Prairie (Northeast) PE 62-80.  This site is on uplands. The soils are nearly level to moderately steep and are on convex slopes of low ridges and on the side slopes of moderately steep ridges in broad valleys. The historic climax vegetation includes big bluestem, little bluestem, Indiangrass, switchgrass, jointtail, purpletop, and dropseed species."|"10021854"|"8090301"
07/18/2007 00:00:00|"Nontechnical description"|"GENSOIL"||"The Okemah component makes up 88 percent of the map unit. Slopes are 0 to 1 percent. This component is on paleoterraces on uplands. The parent material consists of clayey and loamy colluvium or alluvium over clayey residuum weathered from shale. Depth to a root restrictive layer is greater than 60 inches. The natural drainage class is somewhat poorly drained.  Water movement in the most restrictive layer is moderately low.  Available water to a depth of 60 inches is high.  Shrink-swell potential is high. This soil is not flooded. It is not ponded. A seasonal zone of water saturation is at 21 inches during January, February, March, November, December. Organic matter content in the surface horizon is about 2 percent. This component is in the R112XY059OK Loamy Prairie (northeast) Pe 62-80 ecological site. Nonirrigated land capability classification is 1.  This soil does not meet hydric criteria."|"10021853"|"8090299"
02/18/1999 00:00:00|"Miscellaneous notes"|"profile"||"About 3,300 feet north and 3,700 feet west of the southeast corner, section 26, T. 27 N., R. 5 E."|"10021853"|"8090298"
05/23/2007 00:00:00|"Nontechnical description"|"RNG"|"R112XY059OK"|"R112XY059OK, Loamy Prairie (Northeast) PE 62-80.  This site is on uplands. The soils are nearly level to moderately steep and are on convex slopes of low ridges and on the side slopes of moderately steep ridges in broad valleys. The historic climax vegetation includes big bluestem, little bluestem, Indiangrass, switchgrass, jointtail, purpletop, and dropseed species."|"10021853"|"8090297"
07/18/2007 00:00:00|"Nontechnical description"|"GENSOIL"||"The Huska component makes up 20 percent of the map unit. Slopes are 1 to 3 percent. This component is on hillslopes on hills on uplands. The parent material consists of saline clayey residuum weathered from sandstone and shale. Depth to a root restrictive layer, bedrock, paralithic, is 40 to 60 inches. The natural drainage class is moderately well drained.  Water movement in the most restrictive layer is low. Available water to a depth of 60 inches is low.  Shrink-swell potential is high. This soil is not flooded. It is not ponded. There is no zone of water saturation within a depth of 72 inches. Organic matter content in the surface horizon is about 2 percent. This component is in the R080AY091OK Slickspot Pe 44-64 ecological site. Nonirrigated land capability classification is 6s.  This soil does not meet hydric criteria. The calcium carbonate equivalent within 40 inches, typically, does not exceed 1 percent. The soil has a moderately saline horizon within 30 inches of the soil surface. The soil has a strongly sodic horizon within 30 inches of the soil surface."|"10021852"|"8090294"
02/18/1999 00:00:00|"Miscellaneous notes"|"profile"||"About 3,300 feet north and 3,300 feet west of the southeast corner, section 26, T. 27 N., R. 5 E."|"10021852"|"8090295"
05/18/2007 00:00:00|"Nontechnical description"|"RNG"|"R080AY091OK"|"R080AY091OK, Slickspot PE 44-64.  This site is on uplands in areas of level to gently sloping, deep, loamy soils that have a clayey, blocky, alkali subsoil. The historic climax vegetation includes alkali sacaton, switchgrass, western wheatgrass, tall dropseed, white tridens, blue grama, dropseed, gummy lovegrass, fall witchgrass, yellow neptunia, mourning lovegrass, and purple threeawn. Forbs include dotted gayfeather, curly cup gumweed, goldenweed, and hairy goldenaster."|"10021852"|"8090296"
07/18/2007 00:00:00|"Nontechnical description"|"GENSOIL"||"Generated brief soil descriptions are created for major soil components.  The Oil waste land is a miscellaneous area."|"10021851"|"8090293"
02/18/1999 00:00:00|"Miscellaneous notes"|"profile"||"About 3,300 feet north and 3,700 feet west of the southeast corner, section 26, T. 27 N., R. 5 E."|"10021851"|"8090292"
05/18/2007 00:00:00|"Nontechnical description"|"RNG"|"R080AY056OK"|"R080AY056OK, Loamy Prairie PE 44-64.  This site is in areas of deep, loamy soils on uplands. The historic climax vegetation includes little bluestem, big bluestem, Indiangrass, switchgrass, Canada wildrye, sideoats grama, and blue grama. Legumes include leadplant, wild indigo, scurfpea, and prairie acacia. Woody species are rare."|"10021834"|"8090253"
07/18/2007 00:00:00|"Nontechnical description"|"GENSOIL"||"Generated brief soil descriptions are created for major components.  The Minco soil is a minor component."|"10021834"|"8090252"
07/18/2007 00:00:00|"Nontechnical description"|"GENSOIL"||"Generated brief soil descriptions are created for major components.  The Teller soil is a minor component."|"10021833"|"8090250"
05/18/2007 00:00:00|"Nontechnical description"|"RNG"|"R080AY073OK"|"R080AY073OK, Sandy Prairie PE 44-64.  This site is in areas of deep, moderately sandy soils on uplands that have hummocky or gently rolling to steeply rolling topography. The historic climax vegetation includes sand bluestem, little bluestem, Indiangrass, switchgrass, sideoats grama, and blue grama. Woody species include skunkbush."|"10021833"|"8090251"
12/29/1999 00:00:00|"Miscellaneous notes"|"profile"||"About 250 feet north and 250 feet west of the southeast corner, section 11, T. 24 N., R. 5 E."|"10021832"|"8090248"
05/18/2007 00:00:00|"Nontechnical description"|"RNG"|"R080AY056OK"|"R080AY056OK, Loamy Prairie PE 44-64.  This site is in areas of deep, loamy soils on uplands. The historic climax vegetation includes little bluestem, big bluestem, Indiangrass, switchgrass, Canada wildrye, sideoats grama, and blue grama. Legumes include leadplant, wild indigo, scurfpea, and prairie acacia. Woody species are rare."|"10021832"|"8090247"
07/18/2007 00:00:00|"Nontechnical description"|"GENSOIL"||"The Norge component makes up 80 percent of the map unit. Slopes are 3 to 5 percent. This component is on paleoterraces on uplands. The parent material consists of loamy alluvium. Depth to a root restrictive layer is greater than 60 inches. The natural drainage class is well drained.  Water movement in the most restrictive layer is moderately high.  Available water to a depth of 60 inches is high.  Shrink-swell potential is moderate. This soil is not flooded. It is not ponded. There is no zone of water saturation within a depth of 72 inches. Organic matter content in the surface horizon is about 2 percent. This component is in the R080AY056OK Loamy Prairie Pe 44-64 ecological site. Nonirrigated land capability classification is 3e.  This soil does not meet hydric criteria."|"10021832"|"8090249"
07/18/2007 00:00:00|"Nontechnical description"|"GENSOIL"||"Generated brief soil descriptions are created for major components.  The Teller soil is a minor component."|"10021831"|"8090245"
05/18/2007 00:00:00|"Nontechnical description"|"RNG"|"R080AY056OK"|"R080AY056OK, Loamy Prairie PE 44-64.  This site is in areas of deep, loamy soils on uplands. The historic climax vegetation includes little bluestem, big bluestem, Indiangrass, switchgrass, Canada wildrye, sideoats grama, and blue grama. Legumes include leadplant, wild indigo, scurfpea, and prairie acacia. Woody species are rare."|"10021831"|"8090246"
05/18/2007 00:00:00|"Nontechnical description"|"RNG"|"R080AY056OK"|"R080AY056OK, Loamy Prairie PE 44-64.  This site is in areas of deep, loamy soils on uplands. The historic climax vegetation includes little bluestem, big bluestem, Indiangrass, switchgrass, Canada wildrye, sideoats grama, and blue grama. Legumes include leadplant, wild indigo, scurfpea, and prairie acacia. Woody species are rare."|"10021830"|"8090243"
07/18/2007 00:00:00|"Nontechnical description"|"GENSOIL"||"Generated brief soil descriptions are created for major components.  The Vanoss soil is a minor component."|"10021830"|"8090244"
05/18/2007 00:00:00|"Nontechnical description"|"RNG"|"R080AY056OK"|"R080AY056OK, Loamy Prairie PE 44-64.  This site is in areas of deep, loamy soils on uplands. The historic climax vegetation includes little bluestem, big bluestem, Indiangrass, switchgrass, Canada wildrye, sideoats grama, and blue grama. Legumes include leadplant, wild indigo, scurfpea, and prairie acacia. Woody species are rare."|"10021829"|"8090242"
07/18/2007 00:00:00|"Nontechnical description"|"GENSOIL"||"Generated brief soil descriptions are created for major components.  The Bethany soil is a minor component."|"10021829"|"8090241"
05/18/2007 00:00:00|"Nontechnical description"|"RNG"|"R080AY056OK"|"R080AY056OK, Loamy Prairie PE 44-64.  This site is in areas of deep, loamy soils on uplands. The historic climax vegetation includes little bluestem, big bluestem, Indiangrass, switchgrass, Canada wildrye, sideoats grama, and blue grama. Legumes include leadplant, wild indigo, scurfpea, and prairie acacia. Woody species are rare."|"10021828"|"8090239"
07/18/2007 00:00:00|"Nontechnical description"|"GENSOIL"||"The Norge component makes up 70 percent of the map unit. Slopes are 1 to 3 percent. This component is on paleoterraces on uplands. The parent material consists of loamy alluvium. Depth to a root restrictive layer is greater than 60 inches. The natural drainage class is well drained.  Water movement in the most restrictive layer is moderately high.  Available water to a depth of 60 inches is high.  Shrink-swell potential is moderate. This soil is not flooded. It is not ponded. There is no zone of water saturation within a depth of 72 inches. Organic matter content in the surface horizon is about 2 percent. This component is in the R080AY056OK Loamy Prairie Pe 44-64 ecological site. Nonirrigated land capability classification is 2e.  This soil does not meet hydric criteria."|"10021828"|"8090238"
12/29/1999 00:00:00|"Miscellaneous notes"|"profile"||"About 1,100 feet south and 1,100 feet west of the northeast corner, section 7, T. 25 N., R. 5 E."|"10021828"|"8090240"
05/18/2007 00:00:00|"Nontechnical description"|"RNG"|"R080AY056OK"|"R080AY056OK, Loamy Prairie PE 44-64.  This site is in areas of deep, loamy soils on uplands. The historic climax vegetation includes little bluestem, big bluestem, Indiangrass, switchgrass, Canada wildrye, sideoats grama, and blue grama. Legumes include leadplant, wild indigo, scurfpea, and prairie acacia. Woody species are rare."|"10021777"|"8090121"
07/18/2007 00:00:00|"Nontechnical description"|"GENSOIL"||"Generated brief soil descriptions are created for major components.  The Steedman soil is a minor component."|"10021777"|"8090120"
07/18/2007 00:00:00|"Nontechnical description"|"GENSOIL"||"Generated brief soil descriptions are created for major components.  The Coyle soil is a minor component."|"10021776"|"8090118"
05/18/2007 00:00:00|"Nontechnical description"|"RNG"|"R080AY056OK"|"R080AY056OK, Loamy Prairie PE 44-64.  This site is in areas of deep, loamy soils on uplands. The historic climax vegetation includes little bluestem, big bluestem, Indiangrass, switchgrass, Canada wildrye, sideoats grama, and blue grama. Legumes include leadplant, wild indigo, scurfpea, and prairie acacia. Woody species are rare."|"10021776"|"8090119"
09/09/1999 00:00:00|"Miscellaneous notes"|"profile"||"About 950 feet east and 1,550 feet north of the southwest corner, section 17, T. 25 N., R. 7 E."|"10021775"|"8090117"
05/18/2007 00:00:00|"Nontechnical description"|"RNG"|"R080AY050OK"|"R080AY050OK, Loamy Bottomland PE 44-64.  This site is on flood plains or terraces. The soils are nearly level to sloping, loamy, and very deep. They are subject to stream overflow and runoff from hillsides. The historic climax vegetation includes big bluestem, switchgrass, Indiangrass, eastern gamagrass, Florida paspalum, and little bluestem. Cool-season grasses include Canada wildrye, Virginia wildrye, Texas bluegrass, and western wheatgrass. Forbs include Maximilian sunflower, stiff sunflower, and Jerusalem artichoke. Woody species include elm, willow, pecan, oak, cottonwood, green ash, and coralberry."|"10021775"|"8090115"
07/18/2007 00:00:00|"Nontechnical description"|"GENSOIL"||"The Ashport component makes up 30 percent of the map unit. Slopes are 0 to 1 percent. This component is on flood plains on valleys. The parent material consists of fine-silty alluvium. Depth to a root restrictive layer is greater than 60 inches. The natural drainage class is well drained.  Water movement in the most restrictive layer is moderately high.  Available water to a depth of 60 inches is very high.  Shrink-swell potential is moderate. This soil is frequently flooded. It is not ponded. There is no zone of water saturation within a depth of 72 inches. Organic matter content in the surface horizon is about 2 percent. This component is in the R080AY050OK Loamy Bottomland Pe 44-64 ecological site. Nonirrigated land capability classification is 5w.  This soil does not meet hydric criteria. The calcium carbonate equivalent within 40 inches, typically, does not exceed 1 percent."|"10021775"|"8090116"
07/18/2007 00:00:00|"Nontechnical description"|"GENSOIL"||"Generated brief soil descriptions are created for major components.  The Steedman soil is a minor component."|"10022001"|"8090642"
05/18/2007 00:00:00|"Nontechnical description"|"RNG"|"R080AY056OK"|"R080AY056OK, Loamy Prairie PE 44-64.  This site is in areas of deep, loamy soils on uplands. The historic climax vegetation includes little bluestem, big bluestem, Indiangrass, switchgrass, Canada wildrye, sideoats grama, and blue grama. Legumes include leadplant, wild indigo, scurfpea, and prairie acacia. Woody species are rare."|"10022001"|"8090643"
07/18/2007 00:00:00|"Nontechnical description"|"GENSOIL"||"Generated brief soil descriptions are created for major components.  The Seminole soil is a minor component."|"10022000"|"8090640"
05/18/2007 00:00:00|"Nontechnical description"|"RNG"|"R080AY056OK"|"R080AY056OK, Loamy Prairie PE 44-64.  This site is in areas of deep, loamy soils on uplands. The historic climax vegetation includes little bluestem, big bluestem, Indiangrass, switchgrass, Canada wildrye, sideoats grama, and blue grama. Legumes include leadplant, wild indigo, scurfpea, and prairie acacia. Woody species are rare."|"10022000"|"8090641"
04/01/2013 00:00:00|"Nontechnical description"|"GENSOIL"||"The Agra component makes up 85 percent of the map unit. Slopes are 1 to 3 percent. This component is on hillslopes on low hills on uplands. The parent material consists of clayey residuum weathered from clayey shale. Depth to a root restrictive layer is greater than 60 inches. The natural drainage class is moderately well drained.  Water movement in the most restrictive layer is low.  Available water to a depth of 60 inches is high.  Shrink-swell potential is high. This soil is not flooded. It is not ponded. A seasonal zone of water saturation is at 42 inches during January, February, March, April, May, June, November, December. Organic matter content in the surface horizon is about 2 percent. This component is in the R080AY010OK Claypan Prairie (north) Pe 44-64  ecological site. Nonirrigated land capability classification is 2e.  This soil does not meet hydric criteria.   "|"10021999"|"8090639"
05/18/2007 00:00:00|"Nontechnical description"|"RNG"|"R080AY010OK"|"R080AY010OK, Claypan Prairie (North) PE 44-64.  This site is on uplands in areas of level to gently sloping, deep, loamy soils that have a dense, clayey subsoil. The historic climax vegetation includes little bluestem, big bluestem, switchgrass, dropseed species, Indiangrass, Canada wildrye, sideoats grama, and eastern gamagrass. Forbs include Maximilian sunflower, compassplant, western ragweed, Louisiana sagewort, false boneset, rainlily, Carolina larkspur, purple coneflower, and daisy fleabane. Legumes include white prairie clover, prairie clover species, Illinois bundleflower, littleleaf sensitive-briar, and slimleaf scurfpea. Shrubs and vines include leadplant, ceanothus, smooth sumac, and buckbrush."|"10021999"|"8090638"
05/18/2007 00:00:00|"Nontechnical description"|"RNG"|"R080AY056OK"|"R080AY056OK, Loamy Prairie PE 44-64.  This site is in areas of deep, loamy soils on uplands. The historic climax vegetation includes little bluestem, big bluestem, Indiangrass, switchgrass, Canada wildrye, sideoats grama, and blue grama. Legumes include leadplant, wild indigo, scurfpea, and prairie acacia. Woody species are rare."|"10022002"|"8090645"
12/27/2012 00:00:00|"Nontechnical description"|"GENSOIL"||"Generated brief soil descriptions are created for major components.  The Coyle soil is a minor component."|"10022002"|"8090644"
10/12/2007 00:00:00|"Miscellaneous notes"|"profile"||"About 200 feet north and 1,600 feet west of the southeast corner of sec. 17, T. 18 N., R. 2 E., Payne County, Oklahoma."|"10022003"|"8090648"
12/27/2012 00:00:00|"Nontechnical description"|"GENSOIL"||"The Mulhall component makes up 75 percent of the map unit. Slopes are 3 to 5 percent. This component is on uplands, hillslopes. The parent material consists of loamy colluvium over silty residuum weathered from shale. Depth to a root restrictive layer, bedrock, paralithic, is 60 to 80 inches. The natural drainage class is well drained.  Water movement in the most restrictive layer is moderately high.  Available water to a depth of 60 inches is high.  Shrink-swell potential is low. This soil is not flooded. It is not ponded. There is no zone of water saturation within a depth of 72 inches. Organic matter content in the surface horizon is about 2 percent. This component is in the R080AY056OK Loamy Prairie Pe 44-64  ecological site. Nonirrigated land capability classification is 3e. Irrigated land capability classification is 3e. This soil does not meet hydric criteria.   "|"10022003"|"8090646"
05/18/2007 00:00:00|"Nontechnical description"|"RNG"|"R080AY056OK"|"R080AY056OK, Loamy Prairie PE 44-64.  This site is in areas of deep, loamy soils on uplands. The historic climax vegetation includes little bluestem, big bluestem, Indiangrass, switchgrass, Canada wildrye, sideoats grama, and blue grama. Legumes include leadplant, wild indigo, scurfpea, and prairie acacia. Woody species are rare."|"10022003"|"8090647"
07/18/2007 00:00:00|"Nontechnical description"|"GENSOIL"||"Generated brief soil descriptions are created for major components.  The Rock outcrop soil is a minor component."|"10021742"|"8090038"
07/18/2007 00:00:00|"Nontechnical description"|"GENSOIL"||"Generated brief soil descriptions are created for major components.  The Lula soil is a minor component."|"10021741"|"8090035"
12/29/1999 00:00:00|"Miscellaneous notes"|"profile"||"About 750 feet west and 2,500 feet south of the northeast corner, section 12, T. 25 N., R. 8 E."|"10021741"|"8090037"
05/23/2007 00:00:00|"Nontechnical description"|"RNG"|"R112XY059OK"|"R112XY059OK, Loamy Prairie (Northeast) PE 62-80.  This site is on uplands. The soils are nearly level to moderately steep and are on convex slopes of low ridges and on the side slopes of moderately steep ridges in broad valleys. The historic climax vegetation includes big bluestem, little bluestem, Indiangrass, switchgrass, jointtail, purpletop, and dropseed species."|"10021741"|"8090036"
05/15/2007 00:00:00|"Nontechnical description"|"RNG"|"R076XY098OK"|"R076XY098OK, Very Shallow PE 54-62. This site is in areas of nearly level to gently sloping, very shallow soils. The historic climax vegetation is predominantly blue grama, hairy grama, and sideoats grama. Big bluestem, little bluestem, Indiangrass, and switchgrass are in crevices of the deeper soils. Forbs include cobaea beardtongue, willowleaf sunflower, and dotted gayfeather."|"10021740"|"8090032"
07/18/2007 00:00:00|"Nontechnical description"|"GENSOIL"||"The Shidler component makes up 40 percent of the map unit. Slopes are 1 to 3 percent. This component is on hillslopes on hills on uplands. The parent material consists of loamy residuum weathered from cherty limestone. Depth to a root restrictive layer, bedrock, lithic, is 4 to 20 inches. The natural drainage class is well drained.  Water movement in the most restrictive layer is moderately high. Available water to a depth of 60 inches is very low. Shrink-swell potential is low. This soil is not flooded. It is not ponded. There is no zone of water saturation within a depth of 72 inches. Organic matter content in the surface horizon is about 3 percent. This component is in the R076XY098OK Very Shallow Pe 54-62 ecological site. Nonirrigated land capability classification is 7s.  This soil does not meet hydric criteria."|"10021740"|"8090033"
12/29/1999 00:00:00|"Miscellaneous notes"|"profile"||"About 450 feet west and 2,500 feet south of the northeast corner, section 12, T. 25 N., R. 8 E."|"10021740"|"8090034"
05/23/2007 00:00:00|"Nontechnical description"|"RNG"|"R112XY059OK"|"R112XY059OK, Loamy Prairie (Northeast) PE 62-80.  This site is on uplands. The soils are nearly level to moderately steep and are on convex slopes of low ridges and on the side slopes of moderately steep ridges in broad valleys. The historic climax vegetation includes big bluestem, little bluestem, Indiangrass, switchgrass, jointtail, purpletop, and dropseed species."|"10021739"|"8090031"
07/18/2007 00:00:00|"Nontechnical description"|"GENSOIL"||"The Catoosa component makes up 48 percent of the map unit. Slopes are 1 to 3 percent. This component is on hillslopes on hills on uplands. The parent material consists of silty residuum weathered from limestone. Depth to a root restrictive layer, bedrock, lithic, is 20 to 40 inches. The natural drainage class is well drained.  Water movement in the most restrictive layer is moderately high. Available water to a depth of 60 inches is low.  Shrink-swell potential is moderate. This soil is not flooded. It is not ponded. There is no zone of water saturation within a depth of 72 inches. Organic matter content in the surface horizon is about 2 percent. This component is in the R112XY059OK Loamy Prairie (northeast) Pe 62-80 ecological site. Nonirrigated land capability classification is 3e.  This soil does not meet hydric criteria."|"10021739"|"8090029"
12/29/1999 00:00:00|"Miscellaneous notes"|"profile"||"About 2,700 feet north and 720 feet west of the southeast corner, section 12, T. 25 N., R. 8 E."|"10021739"|"8090030"
05/18/2007 00:00:00|"Nontechnical description"|"RNG"|"R080AY010OK"|"R080AY010OK, Claypan Prairie (North) PE 44-64.  This site is on uplands in areas of level to gently sloping, deep, loamy soils that have a dense, clayey subsoil. The historic climax vegetation includes little bluestem, big bluestem, switchgrass, dropseed species, Indiangrass, Canada wildrye, sideoats grama, and eastern gamagrass. Forbs include Maximilian sunflower, compassplant, western ragweed, Louisiana sagewort, false boneset, rainlily, Carolina larkspur, purple coneflower, and daisy fleabane. Legumes include white prairie clover, prairie clover species, Illinois bundleflower, littleleaf sensitive-briar, and slimleaf scurfpea. Shrubs and vines include leadplant, ceanothus, smooth sumac, and buckbrush."|"10021735"|"8090021"
07/18/2007 00:00:00|"Nontechnical description"|"GENSOIL"||"Generated brief soil descriptions are created for major components.  The Agra soil is a minor component."|"10021735"|"8090020"
05/18/2007 00:00:00|"Nontechnical description"|"RNG"|"R080AY083OK"|"R080AY083OK, Shallow Prairie PE 44-64.  This site is in areas of gently sloping to moderately steep, shallow soils in prairies. Rock outcrop is common on the surface and typically covers 15 to 20 percent of the area. The historic climax vegetation includes little bluestem, big bluestem, Indiangrass, switchgrass, dropseed species, and Scribner's panicum. Legumes include catclaw sensitive-brier, Illinois bundleflower, Virginia tephrosia, leadplant, and white, purple, and roundhead prairie clovers."|"10021734"|"8090019"
07/18/2007 00:00:00|"Nontechnical description"|"GENSOIL"||"Generated brief soil descriptions are created for major components.  The Lucien soil is a minor component."|"10021734"|"8090018"
05/18/2007 00:00:00|"Nontechnical description"|"RNG"|"R080AY056OK"|"R080AY056OK, Loamy Prairie PE 44-64.  This site is in areas of deep, loamy soils on uplands. The historic climax vegetation includes little bluestem, big bluestem, Indiangrass, switchgrass, Canada wildrye, sideoats grama, and blue grama. Legumes include leadplant, wild indigo, scurfpea, and prairie acacia. Woody species are rare."|"10021733"|"8090016"
07/18/2007 00:00:00|"Nontechnical description"|"GENSOIL"||"Generated brief soil descriptions are created for major components.  The Zaneis soil is a minor component."|"10021733"|"8090017"
05/18/2007 00:00:00|"Nontechnical description"|"RNG"|"R080AY056OK"|"R080AY056OK, Loamy Prairie PE 44-64.  This site is in areas of deep, loamy soils on uplands. The historic climax vegetation includes little bluestem, big bluestem, Indiangrass, switchgrass, Canada wildrye, sideoats grama, and blue grama. Legumes include leadplant, wild indigo, scurfpea, and prairie acacia. Woody species are rare."|"10021732"|"8090014"
02/18/1999 00:00:00|"Miscellaneous notes"|"profile"||"About 200 feet east and 50 feet north of the southwest corner, section 29, T. 22 N., R. 10 E."|"10021732"|"8090015"
07/18/2007 00:00:00|"Nontechnical description"|"GENSOIL"||"The Coyle component makes up 75 percent of the map unit. Slopes are 1 to 3 percent. This component is on hillslopes on hills on uplands. The parent material consists of loamy residuum weathered from sandstone. Depth to a root restrictive layer, bedrock, paralithic, is 20 to 40 inches. The natural drainage class is well drained.  Water movement in the most restrictive layer is moderately high. Available water to a depth of 60 inches is low.  Shrink-swell potential is low. This soil is not flooded. It is not ponded. There is no zone of water saturation within a depth of 72 inches. Organic matter content in the surface horizon is about 2 percent. This component is in the R080AY056OK Loamy Prairie Pe 44-64 ecological site. Nonirrigated land capability classification is 3e.  This soil does not meet hydric criteria."|"10021732"|"8090013"
05/10/2007 00:00:00|"Nontechnical description"|"RNG"|"R112XY050OK"|"R112XY050OK, Loamy Bottomland PE 62-80. This site is on bottomlands. The soils are deep and loamy. The historic climax vegetation includes big bluestem, Indiangrass, switchgrass, eastern gamagrass, prairie cordgrass, beaked panicum, Canada wildrye, Virginia wildrye, and switchcane. Legumes include leadplant and Illinois bundleflower. Forbs include goldenrod, wholeleaf rosinweed, blacksamson, and Maximilian sunflower. Woody species include American elm, green ash, pecan, and oak."|"10021731"|"8090012"
07/18/2007 00:00:00|"Nontechnical description"|"GENSOIL"||"Generated brief soil descriptions are created for major components.  The Verdigris soil is a minor component."|"10021731"|"8090011"
05/10/2007 00:00:00|"Nontechnical description"|"RNG"|"R112XY050OK"|"R112XY050OK, Loamy Bottomland PE 62-80. This site is on bottomlands. The soils are deep and loamy. The historic climax vegetation includes big bluestem, Indiangrass, switchgrass, eastern gamagrass, prairie cordgrass, beaked panicum, Canada wildrye, Virginia wildrye, and switchcane. Legumes include leadplant and Illinois bundleflower. Forbs include goldenrod, wholeleaf rosinweed, blacksamson, and Maximilian sunflower. Woody species include American elm, green ash, pecan, and oak."|"10021730"|"8090010"
07/18/2007 00:00:00|"Nontechnical description"|"GENSOIL"||"Generated brief soil descriptions are created for major components.  The Mason soil is a minor component."|"10021730"|"8090009"
05/23/2007 00:00:00|"Nontechnical description"|"RNG"|"R112XY059OK"|"R112XY059OK, Loamy Prairie (Northeast) PE 62-80.  This site is on uplands. The soils are nearly level to moderately steep and are on convex slopes of low ridges and on the side slopes of moderately steep ridges in broad valleys. The historic climax vegetation includes big bluestem, little bluestem, Indiangrass, switchgrass, jointtail, purpletop, and dropseed species."|"10021722"|"8089990"
07/18/2007 00:00:00|"Nontechnical description"|"GENSOIL"||"Generated brief soil descriptions are created for major components.  The Wolco soil is a minor component."|"10021722"|"8089991"
05/15/2007 00:00:00|"Nontechnical description"|"RNG"|"R076XY098OK"|"R076XY098OK, Very Shallow PE 54-62. This site is in areas of nearly level to gently sloping, very shallow soils. The historic climax vegetation is predominantly blue grama, hairy grama, and sideoats grama. Big bluestem, little bluestem, Indiangrass, and switchgrass are in crevices of the deeper soils. Forbs include cobaea beardtongue, willowleaf sunflower, and dotted gayfeather."|"10021721"|"8089989"
07/18/2007 00:00:00|"Nontechnical description"|"GENSOIL"||"Generated brief soil descriptions are created for major components.  The Shidler soil is a minor component."|"10021721"|"8089988"
02/18/1999 00:00:00|"Miscellaneous notes"|"profile"||"About 600 feet west and 1,100 feet north of the southeast corner of Sec. 16, T. 27 N., R. 9 E."|"10021720"|"8089986"
05/10/2007 00:00:00|"Nontechnical description"|"RNG"|"R112XY010OK"|"R112XY010OK, Claypan Prairie PE 62-80. This site is in areas of nearly level to moderately sloping soils on uplands. The historic climax vegetation includes little bluestem, big bluestem, switchgrass, Indiangrass, meadow dropseed, tall dropseed, and Scribner's panicum. Legumes include prairie scurfpea, Illinois bundleflower, and leadplant. Forbs include blacksamson, gayfeathers, heath aster, ashy sunflower, and wild indigo. Woody species include poison ivy."|"10021720"|"8089985"
07/18/2007 00:00:00|"Nontechnical description"|"GENSOIL"||"The Apperson component makes up 63 percent of the map unit. Slopes are 1 to 3 percent. This component is on hillslopes on hills on uplands. The parent material consists of calcareous clayey residuum weathered from limestone. Depth to a root restrictive layer, bedrock, lithic, is 40 to 60 inches. The natural drainage class is somewhat poorly drained.  Water movement in the most restrictive layer is low.  Available water to a depth of 60 inches is moderate.  Shrink-swell potential is very high. This soil is not flooded. It is not ponded. A seasonal zone of water saturation is at 21 inches during January, February, March, December. Organic matter content in the surface horizon is about 2 percent. This component is in the R112XY010OK Claypan Prairie Pe 62-80 ecological site. Nonirrigated land capability classification is 2e.  This soil does not meet hydric criteria. The calcium carbonate equivalent within 40 inches, typically, does not exceed 1 percent."|"10021720"|"8089987"
09/09/1999 00:00:00|"Miscellaneous notes"|"profile"||"About 1,200 feet north and 900 feet west of the southeast corner, section 15, T. 25 N., R. 12 E."|"10021989"|"8090615"
07/18/2007 00:00:00|"Nontechnical description"|"GENSOIL"||"Generated brief soil descriptions are created for major soil components.  The Rock outcrop is a miscellaneous area."|"10021989"|"8090614"
05/23/2007 00:00:00|"Nontechnical description"|"RNG"|"R112XY059OK"|"R112XY059OK, Loamy Prairie (Northeast) PE 62-80.  This site is on uplands. The soils are nearly level to moderately steep and are on convex slopes of low ridges and on the side slopes of moderately steep ridges in broad valleys. The historic climax vegetation includes big bluestem, little bluestem, Indiangrass, switchgrass, jointtail, purpletop, and dropseed species."|"10021864"|"8090324"
07/18/2007 00:00:00|"Nontechnical description"|"GENSOIL"||"Generated brief soil descriptions are created for major components.  The Okemah soil is a minor component."|"10021864"|"8090323"
05/10/2007 00:00:00|"Nontechnical description"|"RNG"|"R112XY010OK"|"R112XY010OK, Claypan Prairie PE 62-80. This site is in areas of nearly level to moderately sloping soils on uplands. The historic climax vegetation includes little bluestem, big bluestem, switchgrass, Indiangrass, meadow dropseed, tall dropseed, and Scribner's panicum. Legumes include prairie scurfpea, Illinois bundleflower, and leadplant. Forbs include blacksamson, gayfeathers, heath aster, ashy sunflower, and wild indigo. Woody species include poison ivy."|"10021863"|"8090322"
02/18/1999 00:00:00|"Miscellaneous notes"|"profile"||"About 2,370 feet south and 450 feet west of the northeast corner, section 4, T. 21 N., R. 10 E."|"10021863"|"8090321"
07/18/2007 00:00:00|"Nontechnical description"|"GENSOIL"||"The Parsons component makes up 80 percent of the map unit. Slopes are 1 to 3 percent. This component is on paleoterraces on uplands. The parent material consists of clayey alluvium and/or residuum weathered from shale. Depth to a root restrictive layer is greater than 60 inches. The natural drainage class is somewhat poorly drained.  Water movement in the most restrictive layer is low.  Available water to a depth of 60 inches is high.  Shrink-swell potential is high. This soil is not flooded. It is not ponded. A seasonal zone of water saturation is at 12 inches during January, February, March, December. Organic matter content in the surface horizon is about 2 percent. This component is in the R112XY010OK Claypan Prairie Pe 62-80 ecological site. Nonirrigated land capability classification is 3s.  This soil does not meet hydric criteria."|"10021863"|"8090320"
05/10/2007 00:00:00|"Nontechnical description"|"RNG"|"R112XY010OK"|"R112XY010OK, Claypan Prairie PE 62-80. This site is in areas of nearly level to moderately sloping soils on uplands. The historic climax vegetation includes little bluestem, big bluestem, switchgrass, Indiangrass, meadow dropseed, tall dropseed, and Scribner's panicum. Legumes include prairie scurfpea, Illinois bundleflower, and leadplant. Forbs include blacksamson, gayfeathers, heath aster, ashy sunflower, and wild indigo. Woody species include poison ivy."|"10021862"|"8090318"
07/18/2007 00:00:00|"Nontechnical description"|"GENSOIL"||"Generated brief soil descriptions are created for major components.  The Pharoah soil is a minor component."|"10021862"|"8090319"
07/18/2007 00:00:00|"Nontechnical description"|"GENSOIL"||"Generated brief soil descriptions are created for major components.  The Okemah soil is a minor component."|"10021861"|"8090317"
05/23/2007 00:00:00|"Nontechnical description"|"RNG"|"R112XY059OK"|"R112XY059OK, Loamy Prairie (Northeast) PE 62-80.  This site is on uplands. The soils are nearly level to moderately steep and are on convex slopes of low ridges and on the side slopes of moderately steep ridges in broad valleys. The historic climax vegetation includes big bluestem, little bluestem, Indiangrass, switchgrass, jointtail, purpletop, and dropseed species."|"10021861"|"8090316"
07/18/2007 00:00:00|"Nontechnical description"|"GENSOIL"||"The Parsons component makes up 85 percent of the map unit. Slopes are 0 to 1 percent. This component is on paleoterraces on uplands. The parent material consists of clayey alluvium and/or residuum weathered from shale. Depth to a root restrictive layer is greater than 60 inches. The natural drainage class is somewhat poorly drained.  Water movement in the most restrictive layer is low.  Available water to a depth of 60 inches is high.  Shrink-swell potential is high. This soil is not flooded. It is not ponded. A seasonal zone of water saturation is at 12 inches during January, February, March, December. Organic matter content in the surface horizon is about 2 percent. This component is in the R112XY010OK Claypan Prairie Pe 62-80 ecological site. Nonirrigated land capability classification is 2w.  This soil does not meet hydric criteria."|"10021860"|"8090314"
02/18/1999 00:00:00|"Miscellaneous notes"|"profile"||"About 3,350 feet east and 2,500 feet south of the northwest corner, section 15, T. 21 N., R. 12 E."|"10021860"|"8090315"
05/10/2007 00:00:00|"Nontechnical description"|"RNG"|"R112XY010OK"|"R112XY010OK, Claypan Prairie PE 62-80. This site is in areas of nearly level to moderately sloping soils on uplands. The historic climax vegetation includes little bluestem, big bluestem, switchgrass, Indiangrass, meadow dropseed, tall dropseed, and Scribner's panicum. Legumes include prairie scurfpea, Illinois bundleflower, and leadplant. Forbs include blacksamson, gayfeathers, heath aster, ashy sunflower, and wild indigo. Woody species include poison ivy."|"10021860"|"8090313"
07/18/2007 00:00:00|"Nontechnical description"|"GENSOIL"||"Generated brief soil descriptions are created for major components.  The Wynona soil is a minor component."|"10021859"|"8090311"
05/10/2007 00:00:00|"Nontechnical description"|"RNG"|"R112XY050OK"|"R112XY050OK, Loamy Bottomland PE 62-80. This site is on bottomlands. The soils are deep and loamy. The historic climax vegetation includes big bluestem, Indiangrass, switchgrass, eastern gamagrass, prairie cordgrass, beaked panicum, Canada wildrye, Virginia wildrye, and switchcane. Legumes include leadplant and Illinois bundleflower. Forbs include goldenrod, wholeleaf rosinweed, blacksamson, and Maximilian sunflower. Woody species include American elm, green ash, pecan, and oak."|"10021859"|"8090312"
07/18/2007 00:00:00|"Nontechnical description"|"GENSOIL"||"Generated brief soil descriptions are created for major components.  The Lightning soil is a minor component."|"10021858"|"8090309"
05/10/2007 00:00:00|"Nontechnical description"|"RNG"|"R112XY045OK"|"R112XY045OK, Heavy Bottomland PE 62-80.  This site is on bottomlands that are often overflowed. The soils are deep clay. The historic climax vegetation includes big bluestem, Indiangrass, eastern gamagrass, prairie cordgrass, switchgrass, Canada wildrye, Virginia wildrye, meadow dropseed, and broomsedge bluestem. Forbs include ironweed and white snakeroot. Woody species include elm, ash, oak, walnut, and pecan."|"10021858"|"8090310"
07/18/2007 00:00:00|"Nontechnical description"|"GENSOIL"||"Generated brief soil descriptions are created for major components.  The Gullied land soil is a minor component."|"10021845"|"8090279"
02/18/1999 00:00:00|"Miscellaneous notes"|"profile"||"About 500 feet west and 600 feet north of the southeast corner, section 28, T. 22 N., R. 8 E."|"10021844"|"8090278"
07/18/2007 00:00:00|"Nontechnical description"|"GENSOIL"||"The Prue, Severely eroded component makes up 27 percent of the map unit. Slopes are 3 to 8 percent. This component is on hillslopes on hills on uplands. The parent material consists of loamy colluvium derived from sandstone and shale. Depth to a root restrictive layer is greater than 60 inches . The natural drainage class is somewhat poorly drained.  Water movement in the most restrictive layer is very low.  Available water to a depth of 60 inches is high.  Shrink-swell potential is moderate. This soil is not flooded. It is not ponded. There is no zone of water saturation within a depth of 72 inches. Organic matter content in the surface horizon is about 1 percent. This component is in the R112XY856OK Eroded Loamy Prairie Pe 62-80 ecological site. Nonirrigated land capability classification is 6e.  This soil does not meet hydric criteria."|"10021844"|"8090277"
05/10/2007 00:00:00|"Nontechnical description"|"RNG"|"R112XY856OK"|"R112XY856OK, Eroded Loamy Prairie PE 62-80. This site is in areas where part or all of the A horizon has been removed by erosion. The soil integrity has been changed. Because of the past erosion and the probability of ongoing erosion, the plant community can be determined only by onsite inspection. The productivity of this site has not been determined. See R112XY056OK, Loamy Prairie PE 62-80, R112XY060OK, Loamy Prairie (Southeast) PE 62-80, or R112XY061OK, Loamy Prairie (South) PE 62-80 for the historic climax vegetation on the parent site."|"10021844"|"8090276"
05/18/2007 00:00:00|"Nontechnical description"|"RNG"|"R080AY810OK"|"R080AY810OK, Eroded Claypan Prairie (North) PE 44-64.  This site is in areas where part or all of the A horizon has been removed by erosion. The soil integrity has been changed. Because of the past erosion and the probability of ongoing erosion, the plant community can be determined only by onsite inspection. The productivity of this site has not been determined. See R080AY010OK, Claypan Prairie (North) PE 44-64, for the historic climax vegetation on the parent site."|"10021843"|"8090273"
07/18/2007 00:00:00|"Nontechnical description"|"GENSOIL"||"The Agra, Severely eroded component makes up 28 percent of the map unit. Slopes are 3 to 5 percent. This component is on hillslopes on hills on uplands. The parent material consists of clayey residuum weathered from clayey shale. Depth to a root restrictive layer is greater than 60 inches. The natural drainage class is moderately well drained.  Water movement in the most restrictive layer is low.  Available water to a depth of 60 inches is high.  Shrink-swell potential is high. This soil is not flooded. It is not ponded. A seasonal zone of water saturation is at 42 inches during January, February, March, April, May, June, November, December. Organic matter content in the surface horizon is about 2 percent. This component is in the R080AY810OK Eroded Claypan Prairie (north) Pe 44-64 ecological site. Nonirrigated land capability classification is 6e.  This soil does not meet hydric criteria."|"10021843"|"8090274"
02/18/1999 00:00:00|"Miscellaneous notes"|"profile"||"About 500 feet west and 700 feet north of the southeast corner, section 28, T. 22 N., R. 8 E."|"10021843"|"8090275"
05/18/2007 00:00:00|"Nontechnical description"|"RNG"|"R080AY856OK"|"R080AY856OK, Eroded Loamy Prairie PE 44-64.  This site is in areas where part or all of the A horizon has been removed by erosion. The soil integrity has been changed. Because of the past erosion and the probability of ongoing erosion, the plant community can be determined only by onsite inspection. The productivity of this site has not been determined. See R080AY056OK, Loamy Prairie PE 44-64, for the historic climax vegetation on the parent site."|"10021842"|"8090271"
07/18/2007 00:00:00|"Nontechnical description"|"GENSOIL"||"The Norge, Severely eroded component makes up 35 percent of the map unit. Slopes are 3 to 8 percent. This component is on paleoterraces on uplands. The parent material consists of loamy alluvium. Depth to a root restrictive layer is greater than 60 inches. The natural drainage class is well drained.  Water movement in the most restrictive layer is moderately high.  Available water to a depth of 60 inches is high.  Shrink-swell potential is moderate. This soil is not flooded. It is not ponded. There is no zone of water saturation within a depth of 72 inches. Organic matter content in the surface horizon is about 2 percent. This component is in the R080AY856OK Eroded Loamy Prairie Pe 44-64 ecological site. Nonirrigated land capability classification is 6e.  This soil does not meet hydric criteria."|"10021842"|"8090270"
02/18/1999 00:00:00|"Miscellaneous notes"|"profile"||"About 330 feet west and 600 feet north of the southeast corner, section 28, T. 22 N., R. 8 E."|"10021842"|"8090272"
05/18/2007 00:00:00|"Nontechnical description"|"RNG"|"R080AY056OK"|"R080AY056OK, Loamy Prairie PE 44-64.  This site is in areas of deep, loamy soils on uplands. The historic climax vegetation includes little bluestem, big bluestem, Indiangrass, switchgrass, Canada wildrye, sideoats grama, and blue grama. Legumes include leadplant, wild indigo, scurfpea, and prairie acacia. Woody species are rare."|"10021835"|"8090255"
07/18/2007 00:00:00|"Nontechnical description"|"GENSOIL"||"Generated brief soil descriptions are created for major components.  The Vanoss soil is a minor component."|"10021835"|"8090254"
07/18/2007 00:00:00|"Nontechnical description"|"GENSOIL"||"Generated brief soil descriptions are created for major components.  The Wynona soil is a minor component."|"10021824"|"8090229"
05/10/2007 00:00:00|"Nontechnical description"|"RNG"|"R112XY050OK"|"R112XY050OK, Loamy Bottomland PE 62-80. This site is on bottomlands. The soils are deep and loamy. The historic climax vegetation includes big bluestem, Indiangrass, switchgrass, eastern gamagrass, prairie cordgrass, beaked panicum, Canada wildrye, Virginia wildrye, and switchcane. Legumes include leadplant and Illinois bundleflower. Forbs include goldenrod, wholeleaf rosinweed, blacksamson, and Maximilian sunflower. Woody species include American elm, green ash, pecan, and oak."|"10021824"|"8090230"
05/10/2007 00:00:00|"Nontechnical description"|"RNG"|"R112XY050OK"|"R112XY050OK, Loamy Bottomland PE 62-80. This site is on bottomlands. The soils are deep and loamy. The historic climax vegetation includes big bluestem, Indiangrass, switchgrass, eastern gamagrass, prairie cordgrass, beaked panicum, Canada wildrye, Virginia wildrye, and switchcane. Legumes include leadplant and Illinois bundleflower. Forbs include goldenrod, wholeleaf rosinweed, blacksamson, and Maximilian sunflower. Woody species include American elm, green ash, pecan, and oak."|"10021823"|"8090227"
07/18/2007 00:00:00|"Nontechnical description"|"GENSOIL"||"Generated brief soil descriptions are created for major components.  The Verdigris soil is a minor component."|"10021823"|"8090228"
05/10/2007 00:00:00|"Nontechnical description"|"RNG"|"R112XY045OK"|"R112XY045OK, Heavy Bottomland PE 62-80.  This site is on bottomlands that are often overflowed. The soils are deep clay. The historic climax vegetation includes big bluestem, Indiangrass, eastern gamagrass, prairie cordgrass, switchgrass, Canada wildrye, Virginia wildrye, meadow dropseed, and broomsedge bluestem. Forbs include ironweed and white snakeroot. Woody species include elm, ash, oak, walnut, and pecan."|"10021822"|"8090226"
07/18/2007 00:00:00|"Nontechnical description"|"GENSOIL"||"Generated brief soil descriptions are created for major components.  The Osage soil is a minor component."|"10021822"|"8090225"
05/21/2007 00:00:00|"Nontechnical description"|"RNG"|"R080AY097OK"|"R080AY097OK, Subirrigated (Saline) PE 44-64.  This site is on low terraces or flood plains. The soils are deep, level, loamy, and strongly affected by salinity. The historic climax vegetation includes switchgrass, western wheatgrass, vine mesquite, prairie cordgrass, alkali sacaton, tall dropseed, and inland saltgrass. Forbs include sunflower. Woody species include willow, cottonwood, and baccharis."|"10021821"|"8090223"
12/29/1999 00:00:00|"Miscellaneous notes"|"profile"||"About 1,100 feet west and 500 feet south of the northeast corner, section 20, T. 25 N., R. 10 E."|"10021821"|"8090222"
07/18/2007 00:00:00|"Nontechnical description"|"GENSOIL"||"The Drummond component makes up 40 percent of the map unit. Slopes are 0 to 1 percent. This component is on flood plains on valleys. The parent material consists of calcareous clayey and loamy alluvium. Depth to a root restrictive layer is greater than 60 inches. The natural drainage class is somewhat poorly drained.  Water movement in the most restrictive layer is low.  Available water to a depth of 60 inches is moderate.  Shrink-swell potential is high. This soil is rarely flooded. It is not ponded. A seasonal zone of water saturation is at 48 inches during January, February, March, April, November, December. Organic matter content in the surface horizon is about 1 percent. This component is in the R080AY097OK Subirrigated (saline) Pe 44-64 ecological site. Nonirrigated land capability classification is 4s.  This soil does not meet hydric criteria. The calcium carbonate equivalent within 40 inches, typically, does not exceed 2 percent. The soil has a slightly saline horizon within 30 inches of the soil surface. The soil has a moderately sodic horizon within 30 inches of the soil surface."|"10021821"|"8090224"
12/29/1999 00:00:00|"Miscellaneous notes"|"profile"||"About 1,600 feet west and 500 feet south of the northeast corner, section 20, T. 25 N., R. 10 E."|"10021820"|"8090221"
05/18/2007 00:00:00|"Nontechnical description"|"RNG"|"R080AY050OK"|"R080AY050OK, Loamy Bottomland PE 44-64.  This site is on flood plains or terraces. The soils are nearly level to sloping, loamy, and very deep. They are subject to stream overflow and runoff from hillsides. The historic climax vegetation includes big bluestem, switchgrass, Indiangrass, eastern gamagrass, Florida paspalum, and little bluestem. Cool-season grasses include Canada wildrye, Virginia wildrye, Texas bluegrass, and western wheatgrass. Forbs include Maximilian sunflower, stiff sunflower, and Jerusalem artichoke. Woody species include elm, willow, pecan, oak, cottonwood, green ash, and coralberry."|"10021820"|"8090220"
07/18/2007 00:00:00|"Nontechnical description"|"GENSOIL"||"The Braman component makes up 45 percent of the map unit. Slopes are 0 to 1 percent. This component is on flood plains on valleys. The parent material consists of calcareous loamy alluvium. Depth to a root restrictive layer is greater than 60 inches. The natural drainage class is well drained.  Water movement in the most restrictive layer is moderately high.  Available water to a depth of 60 inches is very high.  Shrink-swell potential is moderate. This soil is rarely flooded. It is not ponded. There is no zone of water saturation within a depth of 72 inches. Organic matter content in the surface horizon is about 2 percent. This component is in the R080AY050OK Loamy Bottomland Pe 44-64 ecological site. Nonirrigated land capability classification is 1.  This soil does not meet hydric criteria."|"10021820"|"8090219"
05/18/2007 00:00:00|"Nontechnical description"|"RNG"|"R080AY050OK"|"R080AY050OK, Loamy Bottomland PE 44-64.  This site is on flood plains or terraces. The soils are nearly level to sloping, loamy, and very deep. They are subject to stream overflow and runoff from hillsides. The historic climax vegetation includes big bluestem, switchgrass, Indiangrass, eastern gamagrass, Florida paspalum, and little bluestem. Cool-season grasses include Canada wildrye, Virginia wildrye, Texas bluegrass, and western wheatgrass. Forbs include Maximilian sunflower, stiff sunflower, and Jerusalem artichoke. Woody species include elm, willow, pecan, oak, cottonwood, green ash, and coralberry."|"10021819"|"8090218"
12/29/1999 00:00:00|"Miscellaneous notes"|"profile"||"About 2,200 feet west and 2,500 feet north of the southeast corner, section 13, T. 25 N., R. 5 E."|"10021819"|"8090216"
07/18/2007 00:00:00|"Nontechnical description"|"GENSOIL"||"The Braman component makes up 100 percent of the map unit. Slopes are 1 to 3 percent. This component is on flood plains on valleys. The parent material consists of calcareous loamy alluvium. Depth to a root restrictive layer is greater than 60 inches. The natural drainage class is well drained.  Water movement in the most restrictive layer is moderately high.  Available water to a depth of 60 inches is very high.  Shrink-swell potential is moderate. This soil is rarely flooded. It is not ponded. There is no zone of water saturation within a depth of 72 inches. Organic matter content in the surface horizon is about 2 percent. This component is in the R080AY050OK Loamy Bottomland Pe 44-64 ecological site. Nonirrigated land capability classification is 2e.  This soil does not meet hydric criteria."|"10021819"|"8090217"
02/18/1999 00:00:00|"Miscellaneous notes"|"profile"||"About 165 feet north and 160 feet east of the southwest corner, section 21, T. 29 N., R. 7 E."|"10021729"|"8090008"
05/15/2007 00:00:00|"Nontechnical description"|"RNG"|"R076XY050OK"|"R076XY050OK, Loamy Bottomland PE 54-62. This site is in areas of very deep, loamy soils on bottomlands. The historic climax vegetation includes big bluestem, Indiangrass, switchgrass, eastern gamagrass, Florida paspalum, broadleaf uniola, prairie cordgrass, beaked panicum, Canada wildrye, and Virginia wildrye. Forbs include goldenrod, wholeleaf rosin, leadplant, blacksamson, and Maximilian sunflower. Woody species include American elm, green ash, pecan, poison ivy, and oak species."|"10021729"|"8090007"
07/18/2007 00:00:00|"Nontechnical description"|"GENSOIL"||"The Barnsdall component makes up 80 percent of the map unit. Slopes are 0 to 1 percent. This component is on flood plains on valleys. The parent material consists of loamy alluvium over sandy alluvium. Depth to a root restrictive layer is greater than 60 inches. The natural drainage class is well drained.  Water movement in the most restrictive layer is moderately high.  Available water to a depth of 60 inches is high.  Shrink-swell potential is moderate. This soil is rarely flooded. It is not ponded. There is no zone of water saturation within a depth of 72 inches. Organic matter content in the surface horizon is about 1 percent. This component is in the R076XY050OK Loamy Bottomland Pe 54-62 ecological site. Nonirrigated land capability classification is 1.  This soil does not meet hydric criteria."|"10021729"|"8090006"
05/23/2007 00:00:00|"Nontechnical description"|"RNG"|"R112XY059OK"|"R112XY059OK, Loamy Prairie (Northeast) PE 62-80.  This site is on uplands. The soils are nearly level to moderately steep and are on convex slopes of low ridges and on the side slopes of moderately steep ridges in broad valleys. The historic climax vegetation includes big bluestem, little bluestem, Indiangrass, switchgrass, jointtail, purpletop, and dropseed species."|"10021728"|"8090004"
07/18/2007 00:00:00|"Nontechnical description"|"GENSOIL"||"Generated brief soil descriptions are created for major components.  The Wolco soil is a minor component."|"10021728"|"8090005"
05/15/2007 00:00:00|"Nontechnical description"|"RNG"|"R076XY098OK"|"R076XY098OK, Very Shallow PE 54-62. This site is in areas of nearly level to gently sloping, very shallow soils. The historic climax vegetation is predominantly blue grama, hairy grama, and sideoats grama. Big bluestem, little bluestem, Indiangrass, and switchgrass are in crevices of the deeper soils. Forbs include cobaea beardtongue, willowleaf sunflower, and dotted gayfeather."|"10021727"|"8090003"
07/18/2007 00:00:00|"Nontechnical description"|"GENSOIL"||"Generated brief soil descriptions are created for major components.  The Shidler soil is a minor component."|"10021727"|"8090002"
02/18/1999 00:00:00|"Miscellaneous notes"|"profile"||"About 1,550 feet east and 750 feet north of the southwest corner, section 29, T. 22 N., R. 10 E."|"10021726"|"8089999"
05/18/2007 00:00:00|"Nontechnical description"|"RNG"|"R080AY010OK"|"R080AY010OK, Claypan Prairie (North) PE 44-64.  This site is on uplands in areas of level to gently sloping, deep, loamy soils that have a dense, clayey subsoil. The historic climax vegetation includes little bluestem, big bluestem, switchgrass, dropseed species, Indiangrass, Canada wildrye, sideoats grama, and eastern gamagrass. Forbs include Maximilian sunflower, compassplant, western ragweed, Louisiana sagewort, false boneset, rainlily, Carolina larkspur, purple coneflower, and daisy fleabane. Legumes include white prairie clover, prairie clover species, Illinois bundleflower, littleleaf sensitive-briar, and slimleaf scurfpea. Shrubs and vines include leadplant, ceanothus, smooth sumac, and buckbrush."|"10021726"|"8090001"
07/18/2007 00:00:00|"Nontechnical description"|"GENSOIL"||"The Doolin component makes up 40 percent of the map unit. Slopes are 0 to 3 percent. This component is on plains on paleoterraces on uplands. The parent material consists of silty and clayey alluvium over loamy residuum weathered from sandstone. Depth to a root restrictive layer, bedrock, paralithic, is 50 to 80 inches. The natural drainage class is moderately well drained.  Water movement in the most restrictive layer is low. Available water to a depth of 60 inches is low.  Shrink-swell potential is high. This soil is not flooded. It is not ponded. There is no zone of water saturation within a depth of 72 inches. Organic matter content in the surface horizon is about 2 percent. This component is in the R080AY010OK Claypan Prairie (north) Pe 44-64 ecological site. Nonirrigated land capability classification is 4s.  This soil does not meet hydric criteria.   The soil has a moderately sodic horizon within 30 inches of the soil surface."|"10021726"|"8090000"
07/18/2007 00:00:00|"Nontechnical description"|"GENSOIL"||"The Apperson component makes up 50 percent of the map unit. Slopes are 0 to 3 percent. This component is on hillslopes on hills on uplands. The parent material consists of calcareous clayey residuum weathered from limestone. Depth to a root restrictive layer, bedrock, lithic, is 40 to 60 inches. The natural drainage class is somewhat poorly drained.  Water movement in the most restrictive layer is low.  Available water to a depth of 60 inches is moderate.  Shrink-swell potential is very high. This soil is not flooded. It is not ponded. A seasonal zone of water saturation is at 21 inches during January, February, March, December. Organic matter content in the surface horizon is about 2 percent. This component is in the R112XY010OK Claypan Prairie Pe 62-80 ecological site. Nonirrigated land capability classification is 3e.  This soil does not meet hydric criteria. The calcium carbonate equivalent within 40 inches, typically, does not exceed 1 percent."|"10021725"|"8089996"
05/10/2007 00:00:00|"Nontechnical description"|"RNG"|"R112XY010OK"|"R112XY010OK, Claypan Prairie PE 62-80. This site is in areas of nearly level to moderately sloping soils on uplands. The historic climax vegetation includes little bluestem, big bluestem, switchgrass, Indiangrass, meadow dropseed, tall dropseed, and Scribner s panicum. Legumes include prairie scurfpea, Illinois bundleflower, and leadplant. Forbs include blacksamson, gayfeathers, heath aster, ashy sunflower, and wild indigo. Woody species include poison ivy."|"10021725"|"8089997"
02/18/1999 00:00:00|"Miscellaneous notes"|"profile"||"About 165 feet north and 160 feet east of the southwest corner, section 21, T. 29 N., R. 7 E."|"10021725"|"8089998"
05/18/2007 00:00:00|"Nontechnical description"|"RNG"|"R080AY010OK"|"R080AY010OK, Claypan Prairie (North) PE 44-64.  This site is on uplands in areas of level to gently sloping, deep, loamy soils that have a dense, clayey subsoil. The historic climax vegetation includes little bluestem, big bluestem, switchgrass, dropseed species, Indiangrass, Canada wildrye, sideoats grama, and eastern gamagrass. Forbs include Maximilian sunflower, compassplant, western ragweed, Louisiana sagewort, false boneset, rainlily, Carolina larkspur, purple coneflower, and daisy fleabane. Legumes include white prairie clover, prairie clover species, Illinois bundleflower, littleleaf sensitive-briar, and slimleaf scurfpea. Shrubs and vines include leadplant, ceanothus, smooth sumac, and buckbrush."|"10021724"|"8089994"
07/18/2007 00:00:00|"Nontechnical description"|"GENSOIL"||"Generated brief soil descriptions are created for major components.  The Westsum soil is a minor component."|"10021724"|"8089995"
07/18/2007 00:00:00|"Nontechnical description"|"GENSOIL"||"Generated brief soil descriptions are created for major components.  The Okemah soil is a minor component."|"10021723"|"8089993"
05/23/2007 00:00:00|"Nontechnical description"|"RNG"|"R112XY059OK"|"R112XY059OK, Loamy Prairie (Northeast) PE 62-80.  This site is on uplands. The soils are nearly level to moderately steep and are on convex slopes of low ridges and on the side slopes of moderately steep ridges in broad valleys. The historic climax vegetation includes big bluestem, little bluestem, Indiangrass, switchgrass, jointtail, purpletop, and dropseed species."|"10021723"|"8089992"
07/18/2007 00:00:00|"Nontechnical description"|"GENSOIL"||"Generated brief soil descriptions are created for major components.  The Osage soil is a minor component."|"10021818"|"8090214"
05/10/2007 00:00:00|"Nontechnical description"|"RNG"|"R112XY045OK"|"R112XY045OK, Heavy Bottomland PE 62-80.  This site is on bottomlands that are often overflowed. The soils are deep clay. The historic climax vegetation includes big bluestem, Indiangrass, eastern gamagrass, prairie cordgrass, switchgrass, Canada wildrye, Virginia wildrye, meadow dropseed, and broomsedge bluestem. Forbs include ironweed and white snakeroot. Woody species include elm, ash, oak, walnut, and pecan."|"10021818"|"8090215"
05/18/2007 00:00:00|"Nontechnical description"|"RNG"|"R080AY050OK"|"R080AY050OK, Loamy Bottomland PE 44-64.  This site is on flood plains or terraces. The soils are nearly level to sloping, loamy, and very deep. They are subject to stream overflow and runoff from hillsides. The historic climax vegetation includes big bluestem, switchgrass, Indiangrass, eastern gamagrass, Florida paspalum, and little bluestem. Cool-season grasses include Canada wildrye, Virginia wildrye, Texas bluegrass, and western wheatgrass. Forbs include Maximilian sunflower, stiff sunflower, and Jerusalem artichoke. Woody species include elm, willow, pecan, oak, cottonwood, green ash, and coralberry."|"10021817"|"8090211"
12/29/1999 00:00:00|"Miscellaneous notes"|"profile"||"About 1,440 feet east and 1,050 feet south of the northwest corner, section 13, T. 26 N., R. 9 E."|"10021817"|"8090212"
07/18/2007 00:00:00|"Nontechnical description"|"GENSOIL"||"The Braman component makes up 80 percent of the map unit. Slopes are 0 to 1 percent. This component is on flood plains on valleys. The parent material consists of calcareous loamy alluvium. Depth to a root restrictive layer is greater than 60 inches. The natural drainage class is well drained.  Water movement in the most restrictive layer is moderately high.  Available water to a depth of 60 inches is very high.  Shrink-swell potential is moderate. This soil is rarely flooded. It is not ponded. There is no zone of water saturation within a depth of 72 inches. Organic matter content in the surface horizon is about 2 percent. This component is in the R080AY050OK Loamy Bottomland Pe 44-64 ecological site. Nonirrigated land capability classification is 1.  This soil does not meet hydric criteria."|"10021817"|"8090213"
05/23/2007 00:00:00|"Nontechnical description"|"RNG"|"R112XY059OK"|"R112XY059OK, Loamy Prairie (Northeast) PE 62-80.  This site is on uplands. The soils are nearly level to moderately steep and are on convex slopes of low ridges and on the side slopes of moderately steep ridges in broad valleys. The historic climax vegetation includes big bluestem, little bluestem, Indiangrass, switchgrass, jointtail, purpletop, and dropseed species."|"10021816"|"8090210"
07/18/2007 00:00:00|"Nontechnical description"|"GENSOIL"||"Generated brief soil descriptions are created for major components.  The Wolco soil is a minor component."|"10021816"|"8090209"
07/18/2007 00:00:00|"Nontechnical description"|"GENSOIL"||"Generated brief soil descriptions are created for major components.  The Apperson soil is a minor component."|"10021815"|"8090208"
05/10/2007 00:00:00|"Nontechnical description"|"RNG"|"R112XY010OK"|"R112XY010OK, Claypan Prairie PE 62-80. This site is in areas of nearly level to moderately sloping soils on uplands. The historic climax vegetation includes little bluestem, big bluestem, switchgrass, Indiangrass, meadow dropseed, tall dropseed, and Scribner's panicum. Legumes include prairie scurfpea, Illinois bundleflower, and leadplant. Forbs include blacksamson, gayfeathers, heath aster, ashy sunflower, and wild indigo. Woody species include poison ivy."|"10021815"|"8090207"
05/23/2007 00:00:00|"Nontechnical description"|"RNG"|"R112XY059OK"|"R112XY059OK, Loamy Prairie (Northeast) PE 62-80.  This site is on uplands. The soils are nearly level to moderately steep and are on convex slopes of low ridges and on the side slopes of moderately steep ridges in broad valleys. The historic climax vegetation includes big bluestem, little bluestem, Indiangrass, switchgrass, jointtail, purpletop, and dropseed species."|"10021814"|"8090206"
07/18/2007 00:00:00|"Nontechnical description"|"GENSOIL"||"Generated brief soil descriptions are created for major components.  The Catoosa soil is a minor component."|"10021814"|"8090205"
12/29/1999 00:00:00|"Miscellaneous notes"|"profile"||"About 90 feet west and 240 feet north of the southeast corner, section 36, T. 26 N., R. 8 E."|"10021813"|"8090203"
07/18/2007 00:00:00|"Nontechnical description"|"GENSOIL"||"The Lula component makes up 80 percent of the map unit. Slopes are 1 to 3 percent. This component is on hillslopes on hills on uplands. The parent material consists of silty residuum weathered from limestone. Depth to a root restrictive layer, bedrock, lithic, is 40 to 60 inches. The natural drainage class is well drained.  Water movement in the most restrictive layer is moderately high.  Available water to a depth of 60 inches is moderate.  Shrink-swell potential is moderate. This soil is not flooded. It is not ponded. There is no zone of water saturation within a depth of 72 inches. Organic matter content in the surface horizon is about 2 percent. This component is in the R112XY059OK Loamy Prairie (northeast) Pe 62-80 ecological site. Nonirrigated land capability classification is 2e.  This soil does not meet hydric criteria."|"10021813"|"8090204"
05/23/2007 00:00:00|"Nontechnical description"|"RNG"|"R112XY059OK"|"R112XY059OK, Loamy Prairie (Northeast) PE 62-80.  This site is on uplands. The soils are nearly level to moderately steep and are on convex slopes of low ridges and on the side slopes of moderately steep ridges in broad valleys. The historic climax vegetation includes big bluestem, little bluestem, Indiangrass, switchgrass, jointtail, purpletop, and dropseed species."|"10021813"|"8090202"
05/15/2007 00:00:00|"Nontechnical description"|"RNG"|"R076XY010OK"|"R076XY010OK, Claypan Prairie (Eastern) PE 54-62. This site is in areas of level to moderately sloping soils on uplands. The soils have a subsoil of dense clay. The historic climax vegetation includes little bluestem, big bluestem, switchgrass, Indiangrass, meadow dropseed, tall dropseed, and Scribner's panicum. Legumes include slimflower scurfpea and wild indigo. Forbs include gayfeathers, heath aster, and ashy sunflower."|"10021799"|"8090171"
07/18/2007 00:00:00|"Nontechnical description"|"GENSOIL"||"Generated brief soil descriptions are created for major components.  The Foraker soil is a minor component."|"10021799"|"8090170"
05/10/2007 00:00:00|"Nontechnical description"|"RNG"|"R112XY010OK"|"R112XY010OK, Claypan Prairie PE 62-80. This site is in areas of nearly level to moderately sloping soils on uplands. The historic climax vegetation includes little bluestem, big bluestem, switchgrass, Indiangrass, meadow dropseed, tall dropseed, and Scribner's panicum. Legumes include prairie scurfpea, Illinois bundleflower, and leadplant. Forbs include blacksamson, gayfeathers, heath aster, ashy sunflower, and wild indigo. Woody species include poison ivy."|"10021798"|"8090169"
07/18/2007 00:00:00|"Nontechnical description"|"GENSOIL"||"Generated brief soil descriptions are created for major components.  The Apperson soil is a minor component."|"10021798"|"8090168"
07/18/2007 00:00:00|"Nontechnical description"|"GENSOIL"||"Generated brief soil descriptions are created for major components.  The Rock outcrop soil is a minor component."|"10021797"|"8090167"
07/18/2007 00:00:00|"Nontechnical description"|"GENSOIL"||"The Shidler component makes up 30 percent of the map unit. Slopes are 12 to 25 percent. This component is on hillslopes on hills on uplands. The parent material consists of loamy residuum weathered from cherty limestone. Depth to a root restrictive layer, bedrock, lithic, is 4 to 20 inches. The natural drainage class is well drained.  Water movement in the most restrictive layer is moderately high. Available water to a depth of 60 inches is very low. Shrink-swell potential is low. This soil is not flooded. It is not ponded. There is no zone of water saturation within a depth of 72 inches. Organic matter content in the surface horizon is about 3 percent. This component is in the R076XY098OK Very Shallow Pe 54-62 ecological site. Nonirrigated land capability classification is 7e.  This soil does not meet hydric criteria."|"10021796"|"8090165"
05/15/2007 00:00:00|"Nontechnical description"|"RNG"|"R076XY098OK"|"R076XY098OK, Very Shallow PE 54-62. This site is in areas of nearly level to gently sloping, very shallow soils. The historic climax vegetation is predominantly blue grama, hairy grama, and sideoats grama. Big bluestem, little bluestem, Indiangrass, and switchgrass are in crevices of the deeper soils. Forbs include cobaea beardtongue, willowleaf sunflower, and dotted gayfeather."|"10021796"|"8090166"
09/09/1999 00:00:00|"Miscellaneous notes"|"profile"||"About 1,060 feet east and 350 feet south of the northwest corner, section 14, T. 27 N., R. 5 E."|"10021796"|"8090164"
09/09/1999 00:00:00|"Miscellaneous notes"|"profile"||"About 900 feet east and 1,700 feet north of the southwest corner, section 17, T. 25 N., R. 7 E."|"10021774"|"8090113"
05/18/2007 00:00:00|"Nontechnical description"|"RNG"|"R080AY010OK"|"R080AY010OK, Claypan Prairie (North) PE 44-64.  This site is on uplands in areas of level to gently sloping, deep, loamy soils that have a dense, clayey subsoil. The historic climax vegetation includes little bluestem, big bluestem, switchgrass, dropseed species, Indiangrass, Canada wildrye, sideoats grama, and eastern gamagrass. Forbs include Maximilian sunflower, compassplant, western ragweed, Louisiana sagewort, false boneset, rainlily, Carolina larkspur, purple coneflower, and daisy fleabane. Legumes include white prairie clover, prairie clover species, Illinois bundleflower, littleleaf sensitive-briar, and slimleaf scurfpea. Shrubs and vines include leadplant, ceanothus, smooth sumac, and buckbrush."|"10021774"|"8090112"
07/18/2007 00:00:00|"Nontechnical description"|"GENSOIL"||"The Agra component makes up 60 percent of the map unit. Slopes are 1 to 5 percent. This component is on hillslopes on hills on uplands. The parent material consists of clayey residuum weathered from clayey shale. Depth to a root restrictive layer is greater than 60 inches. The natural drainage class is moderately well drained.  Water movement in the most restrictive layer is low.  Available water to a depth of 60 inches is high.  Shrink-swell potential is high. This soil is not flooded. It is not ponded. A seasonal zone of water saturation is at 42 inches during January, February, March, April, May, June, November, December. Organic matter content in the surface horizon is about 2 percent. This component is in the R080AY010OK Claypan Prairie (north) Pe 44-64 ecological site. Nonirrigated land capability classification is 3e.  This soil does not meet hydric criteria."|"10021774"|"8090114"
05/23/2007 00:00:00|"Nontechnical description"|"RNG"|"R112XY059OK"|"R112XY059OK, Loamy Prairie (Northeast) PE 62-80.  This site is on uplands. The soils are nearly level to moderately steep and are on convex slopes of low ridges and on the side slopes of moderately steep ridges in broad valleys. The historic climax vegetation includes big bluestem, little bluestem, Indiangrass, switchgrass, jointtail, purpletop, and dropseed species."|"10021773"|"8090111"
07/18/2007 00:00:00|"Nontechnical description"|"GENSOIL"||"Generated brief soil descriptions are created for major components.  The Okemah soil is a minor component."|"10021773"|"8090110"
07/18/2007 00:00:00|"Nontechnical description"|"GENSOIL"||"Generated brief soil descriptions are created for major components.  The Coyle soil is a minor component."|"10021772"|"8090109"
05/18/2007 00:00:00|"Nontechnical description"|"RNG"|"R080AY056OK"|"R080AY056OK, Loamy Prairie PE 44-64.  This site is in areas of deep, loamy soils on uplands. The historic climax vegetation includes little bluestem, big bluestem, Indiangrass, switchgrass, Canada wildrye, sideoats grama, and blue grama. Legumes include leadplant, wild indigo, scurfpea, and prairie acacia. Woody species are rare."|"10021772"|"8090108"
07/18/2007 00:00:00|"Nontechnical description"|"GENSOIL"||"The Pharoah component makes up 30 percent of the map unit. Slopes are 1 to 3 percent. This component is on paleoterraces on uplands. The parent material consists of clayey alluvium and/or residuum weathered from shale. Depth to a root restrictive layer is greater than 60 inches. The natural drainage class is somewhat poorly drained.  Water movement in the most restrictive layer is low.  Available water to a depth of 60 inches is high.  Shrink-swell potential is high. This soil is not flooded. It is not ponded. A seasonal zone of water saturation is at 12 inches during January, February, March, April, May, December. Organic matter content in the surface horizon is about 2 percent. This component is in the R112XY010OK Claypan Prairie Pe 62-80 ecological site. Nonirrigated land capability classification is 4w.  This soil does not meet hydric criteria.  The soil has a slightly saline horizon within 30 inches of the soil surface. The soil has a slightly sodic horizon within 30 inches of the soil surface."|"10021771"|"8090106"
09/09/1999 00:00:00|"Miscellaneous notes"|"profile"||"About 1,600 feet north and 1,700 feet west of the southeast corner, section 33, T. 25 N., R. 9 E."|"10021771"|"8090107"
05/10/2007 00:00:00|"Nontechnical description"|"RNG"|"R112XY010OK"|"R112XY010OK, Claypan Prairie PE 62-80. This site is in areas of nearly level to moderately sloping soils on uplands. The historic climax vegetation includes little bluestem, big bluestem, switchgrass, Indiangrass, meadow dropseed, tall dropseed, and Scribner's panicum. Legumes include prairie scurfpea, Illinois bundleflower, and leadplant. Forbs include blacksamson, gayfeathers, heath aster, ashy sunflower, and wild indigo. Woody species include poison ivy."|"10021771"|"8090105"
07/18/2007 00:00:00|"Nontechnical description"|"GENSOIL"||"The Agra component makes up 55 percent of the map unit. Slopes are 1 to 5 percent. This component is on hillslopes on hills on uplands. The parent material consists of clayey residuum weathered from clayey shale. Depth to a root restrictive layer is greater than 60 inches. The natural drainage class is moderately well drained.  Water movement in the most restrictive layer is low.  Available water to a depth of 60 inches is high.  Shrink-swell potential is high. This soil is not flooded. It is not ponded. A seasonal zone of water saturation is at 42 inches during January, February, March, April, May, June, November, December. Organic matter content in the surface horizon is about 2 percent. This component is in the R080AY010OK Claypan Prairie (north) Pe 44-64 ecological site. Nonirrigated land capability classification is 3e.  This soil does not meet hydric criteria."|"10021770"|"8090104"
09/09/1999 00:00:00|"Miscellaneous notes"|"profile"||"About 2,000 feet south and 1,000 feet east of the northwest corner, section 33, T. 25 N., R. 9 E."|"10021770"|"8090103"
05/18/2007 00:00:00|"Nontechnical description"|"RNG"|"R080AY010OK"|"R080AY010OK, Claypan Prairie (North) PE 44-64.  This site is on uplands in areas of level to gently sloping, deep, loamy soils that have a dense, clayey subsoil. The historic climax vegetation includes little bluestem, big bluestem, switchgrass, dropseed species, Indiangrass, Canada wildrye, sideoats grama, and eastern gamagrass. Forbs include Maximilian sunflower, compassplant, western ragweed, Louisiana sagewort, false boneset, rainlily, Carolina larkspur, purple coneflower, and daisy fleabane. Legumes include white prairie clover, prairie clover species, Illinois bundleflower, littleleaf sensitive-briar, and slimleaf scurfpea. Shrubs and vines include leadplant, ceanothus, smooth sumac, and buckbrush."|"10021770"|"8090102"
07/18/2007 00:00:00|"Nontechnical description"|"GENSOIL"||"Generated brief soil descriptions are created for major components.  The Steedman soil is a minor component."|"10021769"|"8090101"
05/18/2007 00:00:00|"Nontechnical description"|"RNG"|"R080AY056OK"|"R080AY056OK, Loamy Prairie PE 44-64.  This site is in areas of deep, loamy soils on uplands. The historic climax vegetation includes little bluestem, big bluestem, Indiangrass, switchgrass, Canada wildrye, sideoats grama, and blue grama. Legumes include leadplant, wild indigo, scurfpea, and prairie acacia. Woody species are rare."|"10021769"|"8090100"
07/18/2007 00:00:00|"Nontechnical description"|"GENSOIL"||"Generated brief soil descriptions are created for major components.  The Coyle soil is a minor component."|"10021768"|"8090098"
05/18/2007 00:00:00|"Nontechnical description"|"RNG"|"R080AY056OK"|"R080AY056OK, Loamy Prairie PE 44-64.  This site is in areas of deep, loamy soils on uplands. The historic climax vegetation includes little bluestem, big bluestem, Indiangrass, switchgrass, Canada wildrye, sideoats grama, and blue grama. Legumes include leadplant, wild indigo, scurfpea, and prairie acacia. Woody species are rare."|"10021768"|"8090099"
07/18/2007 00:00:00|"Nontechnical description"|"GENSOIL"||"The Agra component makes up 80 percent of the map unit. Slopes are 3 to 5 percent. This component is on hillslopes on hills on uplands. The parent material consists of clayey residuum weathered from clayey shale. Depth to a root restrictive layer is greater than 60 inches. The natural drainage class is moderately well drained.  Water movement in the most restrictive layer is low.  Available water to a depth of 60 inches is high.  Shrink-swell potential is high. This soil is not flooded. It is not ponded. A seasonal zone of water saturation is at 42 inches during January, February, March, April, May, June, November, December. Organic matter content in the surface horizon is about 2 percent. This component is in the R080AY010OK Claypan Prairie (north) Pe 44-64 ecological site. Nonirrigated land capability classification is 3e.  This soil does not meet hydric criteria."|"10021767"|"8090096"
05/18/2007 00:00:00|"Nontechnical description"|"RNG"|"R080AY010OK"|"R080AY010OK, Claypan Prairie (North) PE 44-64.  This site is on uplands in areas of level to gently sloping, deep, loamy soils that have a dense, clayey subsoil. The historic climax vegetation includes little bluestem, big bluestem, switchgrass, dropseed species, Indiangrass, Canada wildrye, sideoats grama, and eastern gamagrass. Forbs include Maximilian sunflower, compassplant, western ragweed, Louisiana sagewort, false boneset, rainlily, Carolina larkspur, purple coneflower, and daisy fleabane. Legumes include white prairie clover, prairie clover species, Illinois bundleflower, littleleaf sensitive-briar, and slimleaf scurfpea. Shrubs and vines include leadplant, ceanothus, smooth sumac, and buckbrush."|"10021767"|"8090097"
09/09/1999 00:00:00|"Miscellaneous notes"|"profile"||"About 950 feet west and 1,100 feet north of the southeast corner, section 6, T. 27 N., R. 8 E."|"10021767"|"8090095"
07/18/2007 00:00:00|"Nontechnical description"|"GENSOIL"||"Generated brief soil descriptions are created for major components.  The Rock outcrop soil is a minor component."|"10021766"|"8090094"
07/18/2007 00:00:00|"Nontechnical description"|"GENSOIL"||"Generated brief soil descriptions are created for major components.  The Steedman soil is a minor component."|"10021765"|"8090093"
05/18/2007 00:00:00|"Nontechnical description"|"RNG"|"R080AY056OK"|"R080AY056OK, Loamy Prairie PE 44-64.  This site is in areas of deep, loamy soils on uplands. The historic climax vegetation includes little bluestem, big bluestem, Indiangrass, switchgrass, Canada wildrye, sideoats grama, and blue grama. Legumes include leadplant, wild indigo, scurfpea, and prairie acacia. Woody species are rare."|"10021765"|"8090092"
07/18/2007 00:00:00|"Nontechnical description"|"GENSOIL"||"Generated brief soil descriptions are created for major components.  The Prue soil is a minor component."|"10021764"|"8090090"
05/23/2007 00:00:00|"Nontechnical description"|"RNG"|"R112XY059OK"|"R112XY059OK, Loamy Prairie (Northeast) PE 62-80.  This site is on uplands. The soils are nearly level to moderately steep and are on convex slopes of low ridges and on the side slopes of moderately steep ridges in broad valleys. The historic climax vegetation includes big bluestem, little bluestem, Indiangrass, switchgrass, jointtail, purpletop, and dropseed species."|"10021764"|"8090091"
05/23/2007 00:00:00|"Nontechnical description"|"RNG"|"R112XY059OK"|"R112XY059OK, Loamy Prairie (Northeast) PE 62-80.  This site is on uplands. The soils are nearly level to moderately steep and are on convex slopes of low ridges and on the side slopes of moderately steep ridges in broad valleys. The historic climax vegetation includes big bluestem, little bluestem, Indiangrass, switchgrass, jointtail, purpletop, and dropseed species."|"10021763"|"8090089"
07/18/2007 00:00:00|"Nontechnical description"|"GENSOIL"||"Generated brief soil descriptions are created for major components.  The Dennis soil is a minor component."|"10021763"|"8090088"
07/18/2007 00:00:00|"Nontechnical description"|"GENSOIL"||"The Coyle component makes up 20 percent of the map unit. Slopes are 3 to 8 percent. This component is on hillslopes on hills on uplands. The parent material consists of loamy residuum weathered from sandstone. Depth to a root restrictive layer, bedrock, paralithic, is 20 to 40 inches. The natural drainage class is well drained.  Water movement in the most restrictive layer is moderately high. Available water to a depth of 60 inches is low.  Shrink-swell potential is low. This soil is not flooded. It is not ponded. There is no zone of water saturation within a depth of 72 inches. Organic matter content in the surface horizon is about 2 percent. This component is in the R080AY056OK Loamy Prairie Pe 44-64 ecological site. Nonirrigated land capability classification is 4e.  This soil does not meet hydric criteria."|"10021762"|"8090087"
12/29/1999 00:00:00|"Miscellaneous notes"|"profile"||"About 2,450 feet west and 2,400 feet south of the northeast corner, section 4, T. 24 N., R. 12 E."|"10021762"|"8090086"
05/18/2007 00:00:00|"Nontechnical description"|"RNG"|"R080AY056OK"|"R080AY056OK, Loamy Prairie PE 44-64.  This site is in areas of deep, loamy soils on uplands. The historic climax vegetation includes little bluestem, big bluestem, Indiangrass, switchgrass, Canada wildrye, sideoats grama, and blue grama. Legumes include leadplant, wild indigo, scurfpea, and prairie acacia. Woody species are rare."|"10021762"|"8090085"
12/29/1999 00:00:00|"Miscellaneous notes"|"profile"||"About 2,540 feet south and 2,300 feet east of the northwest corner, section 4, T. 24 N., R. 12 E."|"10021761"|"8090082"
07/18/2007 00:00:00|"Nontechnical description"|"GENSOIL"||"The Lucien component makes up 60 percent of the map unit. Slopes are 3 to 8 percent. This component is on hillslopes on hills on uplands. The parent material consists of loamy residuum weathered from sandstone and shale. Depth to a root restrictive layer, bedrock, paralithic, is 10 to 20 inches. The natural drainage class is well drained.  Water movement in the most restrictive layer is high. Available water to a depth of 60 inches is very low. Shrink-swell potential is low. This soil is not flooded. It is not ponded. There is no zone of water saturation within a depth of 72 inches. Organic matter content in the surface horizon is about 2 percent. This component is in the R080AY083OK Shallow Prairie Pe 44-64 ecological site. Nonirrigated land capability classification is 4e.  This soil does not meet hydric criteria."|"10021761"|"8090084"
05/18/2007 00:00:00|"Nontechnical description"|"RNG"|"R080AY083OK"|"R080AY083OK, Shallow Prairie PE 44-64.  This site is in areas of gently sloping to moderately steep, shallow soils in prairies. Rock outcrop is common on the surface and typically covers 15 to 20 percent of the area. The historic climax vegetation includes little bluestem, big bluestem, Indiangrass, switchgrass, dropseed species, and Scribner's panicum. Legumes include catclaw sensitive-brier, Illinois bundleflower, Virginia tephrosia, leadplant, and white, purple, and roundhead prairie clovers."|"10021761"|"8090083"
07/18/2007 00:00:00|"Nontechnical description"|"GENSOIL"||"The Grainola component makes up 55 percent of the map unit. Slopes are 12 to 25 percent. This component is on hillslopes on hills on uplands. The parent material consists of calcareous clayey residuum weathered from shale. Depth to a root restrictive layer, bedrock, paralithic, is 20 to 40 inches. The natural drainage class is well drained.  Water movement in the most restrictive layer is moderately low. Available water to a depth of 60 inches is low.  Shrink-swell potential is high. This soil is not flooded. It is not ponded. There is no zone of water saturation within a depth of 72 inches. Organic matter content in the surface horizon is about 1 percent. This component is in the R080AY010OK Claypan Prairie (north) Pe 44-64 ecological site. Nonirrigated land capability classification is 7e.  This soil does not meet hydric criteria. The calcium carbonate equivalent within 40 inches, typically, does not exceed 5 percent."|"10021795"|"8090162"
09/09/1999 00:00:00|"Miscellaneous notes"|"profile"||"About 1,060 feet east and 280 feet south of the northwest corner, section 14, T. 27 N., R. 5 E."|"10021795"|"8090163"
05/18/2007 00:00:00|"Nontechnical description"|"RNG"|"R080AY010OK"|"R080AY010OK, Claypan Prairie (North) PE 44-64.  This site is on uplands in areas of level to gently sloping, deep, loamy soils that have a dense, clayey subsoil. The historic climax vegetation includes little bluestem, big bluestem, switchgrass, dropseed species, Indiangrass, Canada wildrye, sideoats grama, and eastern gamagrass. Forbs include Maximilian sunflower, compassplant, western ragweed, Louisiana sagewort, false boneset, rainlily, Carolina larkspur, purple coneflower, and daisy fleabane. Legumes include white prairie clover, prairie clover species, Illinois bundleflower, littleleaf sensitive-briar, and slimleaf scurfpea. Shrubs and vines include leadplant, ceanothus, smooth sumac, and buckbrush."|"10021795"|"8090161"
07/18/2007 00:00:00|"Nontechnical description"|"GENSOIL"||"Generated brief soil descriptions are created for major components.  The Apperson soil is a minor component."|"10021794"|"8090159"
05/10/2007 00:00:00|"Nontechnical description"|"RNG"|"R112XY010OK"|"R112XY010OK, Claypan Prairie PE 62-80. This site is in areas of nearly level to moderately sloping soils on uplands. The historic climax vegetation includes little bluestem, big bluestem, switchgrass, Indiangrass, meadow dropseed, tall dropseed, and Scribner's panicum. Legumes include prairie scurfpea, Illinois bundleflower, and leadplant. Forbs include blacksamson, gayfeathers, heath aster, ashy sunflower, and wild indigo. Woody species include poison ivy."|"10021794"|"8090160"
07/18/2007 00:00:00|"Nontechnical description"|"GENSOIL"||"Generated brief soil descriptions are created for major components.  The Coweta soil is a minor component."|"10021793"|"8090158"
07/18/2007 00:00:00|"Nontechnical description"|"GENSOIL"||"Generated brief soil descriptions are created for major components.  The Rock outcrop soil is a minor component."|"10021792"|"8090157"
05/18/2007 00:00:00|"Nontechnical description"|"RNG"|"R080AY010OK"|"R080AY010OK, Claypan Prairie (North) PE 44-64.  This site is on uplands in areas of level to gently sloping, deep, loamy soils that have a dense, clayey subsoil. The historic climax vegetation includes little bluestem, big bluestem, switchgrass, dropseed species, Indiangrass, Canada wildrye, sideoats grama, and eastern gamagrass. Forbs include Maximilian sunflower, compassplant, western ragweed, Louisiana sagewort, false boneset, rainlily, Carolina larkspur, purple coneflower, and daisy fleabane. Legumes include white prairie clover, prairie clover species, Illinois bundleflower, littleleaf sensitive-briar, and slimleaf scurfpea. Shrubs and vines include leadplant, ceanothus, smooth sumac, and buckbrush."|"10021791"|"8090156"
07/18/2007 00:00:00|"Nontechnical description"|"GENSOIL"||"Generated brief soil descriptions are created for major components.  The Grainola soil is a minor component."|"10021791"|"8090155"
05/15/2007 00:00:00|"Nontechnical description"|"RNG"|"R076XY098OK"|"R076XY098OK, Very Shallow PE 54-62. This site is in areas of nearly level to gently sloping, very shallow soils. The historic climax vegetation is predominantly blue grama, hairy grama, and sideoats grama. Big bluestem, little bluestem, Indiangrass, and switchgrass are in crevices of the deeper soils. Forbs include cobaea beardtongue, willowleaf sunflower, and dotted gayfeather."|"10021790"|"8090153"
07/18/2007 00:00:00|"Nontechnical description"|"GENSOIL"||"The Shidler component makes up 35 percent of the map unit. Slopes are 12 to 25 percent. This component is on hillslopes on hills on uplands. The parent material consists of loamy residuum weathered from cherty limestone. Depth to a root restrictive layer, bedrock, lithic, is 4 to 20 inches. The natural drainage class is well drained.  Water movement in the most restrictive layer is moderately high. Available water to a depth of 60 inches is very low. Shrink-swell potential is low. This soil is not flooded. It is not ponded. There is no zone of water saturation within a depth of 72 inches. Organic matter content in the surface horizon is about 3 percent. This component is in the R076XY098OK Very Shallow Pe 54-62 ecological site. Nonirrigated land capability classification is 7e.  This soil does not meet hydric criteria."|"10021790"|"8090152"
12/29/1999 00:00:00|"Miscellaneous notes"|"profile"||"About 1,100 feet south and 2,400 feet west of the northeast corner, section 16, T. 29 N., R. 7 E."|"10021790"|"8090154"
12/29/1999 00:00:00|"Miscellaneous notes"|"profile"||"About 2,200 feet west and 1,000 feet south of the northeast corner, section 16, T. 29 N., R. 7 E."|"10021789"|"8090151"
07/18/2007 00:00:00|"Nontechnical description"|"GENSOIL"||"The Foraker component makes up 45 percent of the map unit. Slopes are 12 to 25 percent. This component is on hillslopes on hills on uplands. The parent material consists of calcareous clayey residuum weathered from shale. Depth to a root restrictive layer, bedrock, paralithic, is 20 to 40 inches. The natural drainage class is moderately well drained.  Water movement in the most restrictive layer is moderately low. Available water to a depth of 60 inches is low.  Shrink-swell potential is high. This soil is not flooded. It is not ponded. A seasonal zone of water saturation is at 12 inches during January, February, March, April, November, December. Organic matter content in the surface horizon is about 2 percent. This component is in the R076XY010OK Claypan Prairie (eastern) Pe 54-62 ecological site. Nonirrigated land capability classification is 7e.  This soil does not meet hydric criteria. The calcium carbonate equivalent within 40 inches, typically, does not exceed 3 percent."|"10021789"|"8090150"
05/15/2007 00:00:00|"Nontechnical description"|"RNG"|"R076XY010OK"|"R076XY010OK, Claypan Prairie (Eastern) PE 54-62. This site is in areas of level to moderately sloping soils on uplands. The soils have a subsoil of dense clay. The historic climax vegetation includes little bluestem, big bluestem, switchgrass, Indiangrass, meadow dropseed, tall dropseed, and Scribner's panicum. Legumes include slimflower scurfpea and wild indigo. Forbs include gayfeathers, heath aster, and ashy sunflower."|"10021789"|"8090149"
05/18/2007 00:00:00|"Nontechnical description"|"RNG"|"R080AY010OK"|"R080AY010OK, Claypan Prairie (North) PE 44-64.  This site is on uplands in areas of level to gently sloping, deep, loamy soils that have a dense, clayey subsoil. The historic climax vegetation includes little bluestem, big bluestem, switchgrass, dropseed species, Indiangrass, Canada wildrye, sideoats grama, and eastern gamagrass. Forbs include Maximilian sunflower, compassplant, western ragweed, Louisiana sagewort, false boneset, rainlily, Carolina larkspur, purple coneflower, and daisy fleabane. Legumes include white prairie clover, prairie clover species, Illinois bundleflower, littleleaf sensitive-briar, and slimleaf scurfpea. Shrubs and vines include leadplant, ceanothus, smooth sumac, and buckbrush."|"10021757"|"8090073"
07/18/2007 00:00:00|"Nontechnical description"|"GENSOIL"||"Generated brief soil descriptions are created for major components.  The Grainola soil is a minor component."|"10021757"|"8090072"
05/18/2007 00:00:00|"Nontechnical description"|"RNG"|"R080AY083OK"|"R080AY083OK, Shallow Prairie PE 44-64.  This site is in areas of gently sloping to moderately steep, shallow soils in prairies. Rock outcrop is common on the surface and typically covers 15 to 20 percent of the area. The historic climax vegetation includes little bluestem, big bluestem, Indiangrass, switchgrass, dropseed species, and Scribner's panicum. Legumes include catclaw sensitive-brier, Illinois bundleflower, Virginia tephrosia, leadplant, and white, purple, and roundhead prairie clovers."|"10021756"|"8090070"
07/18/2007 00:00:00|"Nontechnical description"|"GENSOIL"||"Generated brief soil descriptions are created for major components.  The Lucien soil is a minor component."|"10021756"|"8090071"
05/18/2007 00:00:00|"Nontechnical description"|"RNG"|"R080AY056OK"|"R080AY056OK, Loamy Prairie PE 44-64.  This site is in areas of deep, loamy soils on uplands. The historic climax vegetation includes little bluestem, big bluestem, Indiangrass, switchgrass, Canada wildrye, sideoats grama, and blue grama. Legumes include leadplant, wild indigo, scurfpea, and prairie acacia. Woody species are rare."|"10021755"|"8090068"
07/18/2007 00:00:00|"Nontechnical description"|"GENSOIL"||"Generated brief soil descriptions are created for major components.  The Norge soil is a minor component."|"10021755"|"8090069"
07/18/2007 00:00:00|"Nontechnical description"|"GENSOIL"||"The Bethany component makes up 85 percent of the map unit. Slopes are 3 to 5 percent. This component is on plains on paleoterraces on uplands. The parent material consists of silty alluvium over clayey residuum weathered from shale. Depth to a root restrictive layer is greater than 60 inches. The natural drainage class is well drained.  Water movement in the most restrictive layer is moderately low.  Available water to a depth of 60 inches is high.  Shrink-swell potential is high. This soil is not flooded. It is not ponded. There is no zone of water saturation within a depth of 72 inches. Organic matter content in the surface horizon is about 2 percent. This component is in the R080AY056OK Loamy Prairie Pe 44-64 ecological site. Nonirrigated land capability classification is 3e.  This soil does not meet hydric criteria. The calcium carbonate equivalent within 40 inches, typically, does not exceed 1 percent."|"10021754"|"8090067"
05/18/2007 00:00:00|"Nontechnical description"|"RNG"|"R080AY056OK"|"R080AY056OK, Loamy Prairie PE 44-64.  This site is in areas of deep, loamy soils on uplands. The historic climax vegetation includes little bluestem, big bluestem, Indiangrass, switchgrass, Canada wildrye, sideoats grama, and blue grama. Legumes include leadplant, wild indigo, scurfpea, and prairie acacia. Woody species are rare."|"10021754"|"8090066"
12/29/1999 00:00:00|"Miscellaneous notes"|"profile"||"About 3,600 feet west and 1,800 feet north of the southeast corner, section 14, T. 27 N., R. 5 E."|"10021754"|"8090065"
