# Supplementary material for: Hydrologic-Process-Based Soil Texture Classifications for Improved Visualization of Landscape Function
Source: PLoS One. 2015 Jun 29;10(6):e0131299. doi: 10.1371/journal.pone.0131299 (PMC4488316; doi:10.1371/journal.pone.0131299)
Supplement: S1 Data — Spatial, tabular and soil database files for the Oklahoma region that was used for creating the soil maps downloaded from the NRCS Web Soil Survey. (ZIP) [file pone.0131299.s001.zip › wss_aoi_2014-09-16_15-16-25/tabular/ctreestm.txt]

"JUNI"|"Juglans nigra"|"black walnut"|"10021930"|"17849109"
"PODE3"|"Populus deltoides"|"eastern cottonwood"|"10021930"|"17849110"
"PRSE2"|"Prunus serotina"|"black cherry"|"10021930"|"17849111"
"FRAM2"|"Fraxinus americana"|"white ash"|"10021930"|"17849112"
"LIST2"|"Liquidambar styraciflua"|"sweetgum"|"10021930"|"17849113"
"PLOC"|"Platanus occidentalis"|"American sycamore"|"10021930"|"17849114"
"PLOC"|"Platanus occidentalis"|"American sycamore"|"10021924"|"17849103"
"LIST2"|"Liquidambar styraciflua"|"sweetgum"|"10021924"|"17849104"
"FRAM2"|"Fraxinus americana"|"white ash"|"10021924"|"17849105"
"PRSE2"|"Prunus serotina"|"black cherry"|"10021924"|"17849106"
"PODE3"|"Populus deltoides"|"eastern cottonwood"|"10021924"|"17849107"
"JUNI"|"Juglans nigra"|"black walnut"|"10021924"|"17849108"
"QUPA2"|"Quercus palustris"|"pin oak"|"10021823"|"17849098"
"FRPE"|"Fraxinus pennsylvanica"|"green ash"|"10021823"|"17849099"
"JUNI"|"Juglans nigra"|"black walnut"|"10021823"|"17849100"
"PODE3"|"Populus deltoides"|"eastern cottonwood"|"10021823"|"17849101"
"PLOC"|"Platanus occidentalis"|"American sycamore"|"10021823"|"17849102"
"PLOC"|"Platanus occidentalis"|"American sycamore"|"10021731"|"17849093"
"PODE3"|"Populus deltoides"|"eastern cottonwood"|"10021731"|"17849094"
"JUNI"|"Juglans nigra"|"black walnut"|"10021731"|"17849095"
"FRPE"|"Fraxinus pennsylvanica"|"green ash"|"10021731"|"17849096"
"QUPA2"|"Quercus palustris"|"pin oak"|"10021731"|"17849097"
