# Supplementary material for: Hydrologic-Process-Based Soil Texture Classifications for Improved Visualization of Landscape Function
Source: PLoS One. 2015 Jun 29;10(6):e0131299. doi: 10.1371/journal.pone.0131299 (PMC4488316; doi:10.1371/journal.pone.0131299)
Supplement: S1 Data — Spatial, tabular and soil database files for the Oklahoma region that was used for creating the soil maps downloaded from the NRCS Web Soil Survey. (ZIP) [file pone.0131299.s001.zip › wss_aoi_2014-09-16_15-16-25/tabular/ctxfmmin.txt]

"smectitic"|"10021720"|"7809953"
"mixed"|"10021721"|"7809954"
"mixed"|"10021722"|"7809955"
"mixed"|"10021723"|"7809956"
"mixed"|"10021724"|"7809957"
"smectitic"|"10021725"|"7809958"
"smectitic"|"10021726"|"7809959"
"mixed"|"10021727"|"7809960"
"mixed"|"10021728"|"7809961"
"mixed"|"10021729"|"7809962"
"mixed"|"10021730"|"7809963"
"mixed"|"10021731"|"7809964"
"siliceous"|"10021732"|"7809965"
"siliceous"|"10021733"|"7809966"
"mixed"|"10021734"|"7809967"
"mixed"|"10021735"|"7809968"
"mixed"|"10021739"|"7809972"
"mixed"|"10021740"|"7809973"
"mixed"|"10021741"|"7809974"
"mixed"|"10021754"|"7809986"
"mixed"|"10021755"|"7809987"
"mixed"|"10021756"|"7809988"
"mixed"|"10021757"|"7809989"
"mixed"|"10021761"|"7809993"
"siliceous"|"10021762"|"7809994"
"mixed"|"10021763"|"7809995"
"siliceous"|"10021764"|"7809996"
"smectitic"|"10021765"|"7809997"
"siliceous"|"10022003"|"7810218"
"siliceous"|"10022002"|"7810217"
"mixed"|"10021999"|"7810214"
"mixed"|"10022000"|"7810215"
"smectitic"|"10022001"|"7810216"
"mixed"|"10021767"|"7809998"
"siliceous"|"10021768"|"7809999"
"smectitic"|"10021769"|"7810000"
"mixed"|"10021770"|"7810001"
"mixed"|"10021771"|"7810002"
"siliceous"|"10021772"|"7810003"
"mixed"|"10021773"|"7810004"
"mixed"|"10021774"|"7810005"
"mixed"|"10021775"|"7810006"
"siliceous"|"10021776"|"7810007"
"smectitic"|"10021777"|"7810008"
"smectitic"|"10021789"|"7810020"
"mixed"|"10021790"|"7810021"
"mixed"|"10021791"|"7810022"
"siliceous"|"10021793"|"7810023"
"smectitic"|"10021794"|"7810024"
"mixed"|"10021795"|"7810025"
"mixed"|"10021796"|"7810026"
"smectitic"|"10021798"|"7810027"
"smectitic"|"10021799"|"7810028"
"mixed"|"10021813"|"7810042"
"mixed"|"10021814"|"7810043"
"smectitic"|"10021815"|"7810044"
"mixed"|"10021816"|"7810045"
"mixed"|"10021817"|"7810046"
"smectitic"|"10021818"|"7810047"
"mixed"|"10021819"|"7810048"
"mixed"|"10021820"|"7810049"
"mixed"|"10021821"|"7810050"
"smectitic"|"10021822"|"7810051"
"mixed"|"10021823"|"7810052"
"mixed"|"10021824"|"7810053"
"mixed"|"10021828"|"7810057"
"mixed"|"10021829"|"7810058"
"mixed"|"10021830"|"7810059"
"mixed"|"10021831"|"7810060"
"mixed"|"10021832"|"7810061"
"mixed"|"10021833"|"7810062"
"mixed"|"10021834"|"7810063"
"mixed"|"10021835"|"7810064"
"mixed"|"10021842"|"7810071"
"mixed"|"10021843"|"7810072"
"siliceous"|"10021844"|"7810073"
"mixed"|"10021852"|"7810079"
"mixed"|"10021853"|"7810080"
"mixed"|"10021854"|"7810081"
"mixed"|"10021855"|"7810082"
"mixed"|"10021856"|"7810083"
"smectitic"|"10021857"|"7810084"
"mixed"|"10021858"|"7810085"
"mixed"|"10021859"|"7810086"
"mixed"|"10021860"|"7810087"
"mixed"|"10021861"|"7810088"
"mixed"|"10021862"|"7810089"
"mixed"|"10021863"|"7810090"
"mixed"|"10021864"|"7810091"
"mixed"|"10021865"|"7810092"
"mixed"|"10021866"|"7810093"
"mixed"|"10021867"|"7810094"
"mixed"|"10021868"|"7810095"
"mixed"|"10021869"|"7810096"
"siliceous"|"10021871"|"7810097"
"siliceous"|"10021872"|"7810098"
"smectitic"|"10021873"|"7810099"
"mixed"|"10021874"|"7810100"
"siliceous"|"10021875"|"7810101"
"mixed"|"10021881"|"7810107"
"mixed"|"10021883"|"7810108"
"mixed"|"10021884"|"7810109"
"smectitic"|"10021885"|"7810110"
"siliceous"|"10021886"|"7810111"
"mixed"|"10021887"|"7810112"
"smectitic"|"10021888"|"7810113"
"smectitic"|"10021889"|"7810114"
"smectitic"|"10021891"|"7810115"
"mixed"|"10021892"|"7810116"
"smectitic"|"10021893"|"7810117"
"mixed"|"10021894"|"7810118"
"smectitic"|"10021896"|"7810119"
"smectitic"|"10021897"|"7810120"
"mixed"|"10021898"|"7810121"
"smectitic"|"10021900"|"7810122"
"siliceous"|"10021901"|"7810123"
"mixed"|"10021906"|"7810128"
"smectitic"|"10021907"|"7810129"
"mixed"|"10021908"|"7810130"
"smectitic"|"10021909"|"7810131"
"mixed"|"10021910"|"7810132"
"mixed"|"10021911"|"7810133"
"smectitic"|"10021912"|"7810134"
"smectitic"|"10021914"|"7810135"
"mixed"|"10021923"|"7810144"
"mixed"|"10021924"|"7810145"
"mixed"|"10021925"|"7810146"
"mixed"|"10021926"|"7810147"
"mixed"|"10021927"|"7810148"
"mixed"|"10021928"|"7810149"
"mixed"|"10021929"|"7810150"
"mixed"|"10021930"|"7810151"
"mixed"|"10021931"|"7810152"
"mixed"|"10021932"|"7810153"
"smectitic"|"10021933"|"7810154"
"smectitic"|"10021934"|"7810155"
"mixed"|"10021935"|"7810156"
"smectitic"|"10021936"|"7810157"
"mixed"|"10021937"|"7810158"
"smectitic"|"10021938"|"7810159"
"mixed"|"10021942"|"7810163"
"mixed"|"10021939"|"7810160"
"smectitic"|"10021940"|"7810161"
"mixed"|"10021941"|"7810162"
"siliceous"|"10021965"|"7810185"
"siliceous"|"10021966"|"7810186"
"smectitic"|"10021967"|"7810187"
"siliceous"|"10021969"|"7810188"
"siliceous"|"10021970"|"7810189"
"smectitic"|"10021987"|"7810203"
"siliceous"|"10021988"|"7810204"
"siliceous"|"10021983"|"7810200"
"siliceous"|"10021984"|"7810201"
"smectitic"|"10021985"|"7810202"
"siliceous"|"10021978"|"7810196"
"siliceous"|"10021979"|"7810197"
"smectitic"|"10021980"|"7810198"
"mixed"|"10021982"|"7810199"
"smectitic"|"10021974"|"7810193"
"siliceous"|"10021975"|"7810194"
"siliceous"|"10021977"|"7810195"
"siliceous"|"10021971"|"7810190"
"siliceous"|"10021972"|"7810191"
"smectitic"|"10021973"|"7810192"
