# Supplementary material for: Hydrologic-Process-Based Soil Texture Classifications for Improved Visualization of Landscape Function
Source: PLoS One. 2015 Jun 29;10(6):e0131299. doi: 10.1371/journal.pone.0131299 (PMC4488316; doi:10.1371/journal.pone.0131299)
Supplement: S1 Data — Spatial, tabular and soil database files for the Oklahoma region that was used for creating the soil maps downloaded from the NRCS Web Soil Survey. (ZIP) [file pone.0131299.s001.zip › wss_aoi_2014-09-16_15-16-25/tabular/ctxfmoth.txt]

"not used"|"10021720"|"6893654"
"not used"|"10021721"|"6893723"
"not used"|"10021722"|"6893722"
"not used"|"10021723"|"6893721"
"not used"|"10021724"|"6893655"
"not used"|"10021725"|"6893656"
"not used"|"10021726"|"6893657"
"not used"|"10021727"|"6893720"
"not used"|"10021728"|"6893719"
"not used"|"10021729"|"6893658"
"not used"|"10021730"|"6893659"
"not used"|"10021731"|"6893660"
"not used"|"10021732"|"6893661"
"not used"|"10021733"|"6893662"
"shallow"|"10021734"|"6893663"
"not used"|"10021735"|"6893664"
"not used"|"10021739"|"6893668"
"not used"|"10021740"|"6893669"
"not used"|"10021741"|"6893670"
"not used"|"10021754"|"6893682"
"not used"|"10021755"|"6893718"
"shallow"|"10021756"|"6893683"
"not used"|"10021757"|"6893684"
"shallow"|"10021761"|"6893687"
"not used"|"10021762"|"6893688"
"not used"|"10021763"|"6893689"
"not used"|"10021764"|"6893690"
"not used"|"10021765"|"6893691"
"not used"|"10022003"|"6893926"
"not used"|"10022002"|"6893925"
"not used"|"10021999"|"6893922"
"not used"|"10022000"|"6893923"
"not used"|"10022001"|"6893924"
"not used"|"10021767"|"6893692"
"not used"|"10021768"|"6893693"
"not used"|"10021769"|"6893694"
"not used"|"10021770"|"6893695"
"not used"|"10021771"|"6893696"
"not used"|"10021772"|"6893697"
"not used"|"10021773"|"6893698"
"not used"|"10021774"|"6893699"
"not used"|"10021775"|"6893700"
"not used"|"10021776"|"6893701"
"not used"|"10021777"|"6893702"
"not used"|"10021789"|"6893714"
"not used"|"10021790"|"6893715"
"not used"|"10021791"|"6893716"
"shallow"|"10021793"|"6893731"
"not used"|"10021794"|"6893732"
"not used"|"10021795"|"6893733"
"not used"|"10021796"|"6893734"
"not used"|"10021798"|"6893735"
"not used"|"10021799"|"6893736"
"not used"|"10021813"|"6893750"
"not used"|"10021814"|"6893751"
"not used"|"10021815"|"6893752"
"not used"|"10021816"|"6893753"
"not used"|"10021817"|"6893754"
"not used"|"10021818"|"6893755"
"not used"|"10021819"|"6893756"
"not used"|"10021820"|"6893757"
"not used"|"10021821"|"6893758"
"not used"|"10021822"|"6893759"
"not used"|"10021823"|"6893760"
"not used"|"10021824"|"6893761"
"not used"|"10021828"|"6893765"
"not used"|"10021829"|"6893766"
"not used"|"10021830"|"6893767"
"not used"|"10021831"|"6893768"
"not used"|"10021832"|"6893769"
"not used"|"10021833"|"6893770"
"not used"|"10021834"|"6893771"
"not used"|"10021835"|"6893772"
"not used"|"10021842"|"6893779"
"not used"|"10021843"|"6893780"
"not used"|"10021844"|"6893781"
"not used"|"10021852"|"6893787"
"not used"|"10021853"|"6893788"
"not used"|"10021854"|"6893789"
"not used"|"10021855"|"6893790"
"not used"|"10021856"|"6893791"
"not used"|"10021857"|"6893792"
"not used"|"10021858"|"6893793"
"not used"|"10021859"|"6893794"
"not used"|"10021860"|"6893795"
"not used"|"10021861"|"6893796"
"not used"|"10021862"|"6893797"
"not used"|"10021863"|"6893798"
"not used"|"10021864"|"6893799"
"not used"|"10021865"|"6893800"
"not used"|"10021866"|"6893801"
"not used"|"10021867"|"6893802"
"not used"|"10021868"|"6893803"
"not used"|"10021869"|"6893804"
"not used"|"10021871"|"6893805"
"not used"|"10021872"|"6893806"
"not used"|"10021873"|"6893807"
"not used"|"10021874"|"6893808"
"shallow"|"10021875"|"6893809"
"not used"|"10021881"|"6893815"
"not used"|"10021883"|"6893816"
"not used"|"10021884"|"6893817"
"not used"|"10021885"|"6893818"
"shallow"|"10021886"|"6893819"
"not used"|"10021887"|"6893820"
"not used"|"10021888"|"6893821"
"not used"|"10021889"|"6893822"
"not used"|"10021891"|"6893823"
"not used"|"10021892"|"6893824"
"not used"|"10021893"|"6893825"
"shallow"|"10021894"|"6893826"
"not used"|"10021896"|"6893827"
"not used"|"10021897"|"6893828"
"shallow"|"10021898"|"6893829"
"not used"|"10021900"|"6893830"
"not used"|"10021901"|"6893831"
"not used"|"10021906"|"6893836"
"not used"|"10021907"|"6893837"
"not used"|"10021908"|"6893838"
"not used"|"10021909"|"6893839"
"not used"|"10021910"|"6893840"
"not used"|"10021911"|"6893841"
"not used"|"10021912"|"6893842"
"not used"|"10021914"|"6893843"
"not used"|"10021923"|"6893852"
"not used"|"10021924"|"6893853"
"not used"|"10021925"|"6893854"
"not used"|"10021926"|"6893855"
"not used"|"10021927"|"6893856"
"not used"|"10021928"|"6893857"
"not used"|"10021929"|"6893858"
"not used"|"10021930"|"6893859"
"not used"|"10021931"|"6893860"
"not used"|"10021932"|"6893861"
"not used"|"10021933"|"6893862"
"not used"|"10021934"|"6893863"
"not used"|"10021935"|"6893864"
"not used"|"10021936"|"6893865"
"not used"|"10021937"|"6893866"
"not used"|"10021938"|"6893867"
"not used"|"10021942"|"6893871"
"not used"|"10021939"|"6893868"
"not used"|"10021940"|"6893869"
"not used"|"10021941"|"6893870"
"not used"|"10021965"|"6893893"
"not used"|"10021966"|"6893894"
"not used"|"10021967"|"6893895"
"not used"|"10021969"|"6893896"
"not used"|"10021970"|"6893897"
"not used"|"10021987"|"6893911"
"not used"|"10021988"|"6893912"
"not used"|"10021983"|"6893908"
"not used"|"10021984"|"6893909"
"not used"|"10021985"|"6893910"
"not used"|"10021978"|"6893904"
"not used"|"10021979"|"6893905"
"not used"|"10021980"|"6893906"
"shallow"|"10021982"|"6893907"
"not used"|"10021974"|"6893901"
"not used"|"10021975"|"6893902"
"shallow"|"10021977"|"6893903"
"not used"|"10021971"|"6893898"
"not used"|"10021972"|"6893899"
"not used"|"10021973"|"6893900"
