# Supplementary material for: Hydrologic-Process-Based Soil Texture Classifications for Improved Visualization of Landscape Function
Source: PLoS One. 2015 Jun 29;10(6):e0131299. doi: 10.1371/journal.pone.0131299 (PMC4488316; doi:10.1371/journal.pone.0131299)
Supplement: S1 Data — Spatial, tabular and soil database files for the Oklahoma region that was used for creating the soil maps downloaded from the NRCS Web Soil Survey. (ZIP) [file pone.0131299.s001.zip › wss_aoi_2014-09-16_15-16-25/tabular/ctxmoicl.txt]

"Udic"|"10021720"|"2870496"
"Ustic"|"10021721"|"2870619"
"Ustic"|"10021722"|"2870630"
"Udic"|"10021723"|"2870636"
"Ustic"|"10021724"|"2870646"
"Udic"|"10021725"|"2870497"
"Ustic"|"10021726"|"2870498"
"Ustic"|"10021727"|"2870620"
"Ustic"|"10021728"|"2870631"
"Udic"|"10021729"|"2870499"
"Udic"|"10021730"|"2870645"
"Udic"|"10021731"|"2870650"
"Ustic"|"10021732"|"2870500"
"Ustic"|"10021733"|"2870647"
"Ustic"|"10021734"|"2870648"
"Ustic"|"10021735"|"2870649"
"Udic"|"10021739"|"2870502"
"Ustic"|"10021740"|"2870503"
"Udic"|"10021741"|"2870504"
"Ustic"|"10021754"|"2870509"
"Ustic"|"10021755"|"2870622"
"Ustic"|"10021756"|"2870653"
"Ustic"|"10021757"|"2870665"
"Ustic"|"10021761"|"2870512"
"Ustic"|"10021762"|"2870513"
"Udic"|"10021763"|"2870669"
"Udic"|"10021764"|"2870670"
"Ustic"|"10021765"|"2870671"
"Ustic"|"10022003"|"2870769"
"Ustic"|"10022002"|"2870768"
"Ustic"|"10021999"|"2870765"
"Ustic"|"10022000"|"2870766"
"Ustic"|"10022001"|"2870767"
"Ustic"|"10021767"|"2870514"
"Ustic"|"10021768"|"2870666"
"Ustic"|"10021769"|"2870673"
"Ustic"|"10021770"|"2870515"
"Aquic"|"10021771"|"2870516"
"Ustic"|"10021772"|"2870661"
"Udic"|"10021773"|"2870672"
"Ustic"|"10021774"|"2870517"
"Ustic"|"10021775"|"2870518"
"Ustic"|"10021776"|"2870662"
"Ustic"|"10021777"|"2870674"
"Ustic"|"10021789"|"2870524"
"Ustic"|"10021790"|"2870525"
"Ustic"|"10021791"|"2870667"
"Udic"|"10021793"|"2870683"
"Udic"|"10021794"|"2870684"
"Ustic"|"10021795"|"2870526"
"Ustic"|"10021796"|"2870527"
"Udic"|"10021798"|"2870685"
"Ustic"|"10021799"|"2870686"
"Udic"|"10021813"|"2870532"
"Udic"|"10021814"|"2870695"
"Udic"|"10021815"|"2870696"
"Ustic"|"10021816"|"2870697"
"Ustic"|"10021817"|"2870533"
"Aquic"|"10021818"|"2870698"
"Ustic"|"10021819"|"2870534"
"Ustic"|"10021820"|"2870535"
"Ustic"|"10021821"|"2870536"
"Aquic"|"10021822"|"2870699"
"Udic"|"10021823"|"2870700"
"Aquic"|"10021824"|"2870701"
"Ustic"|"10021828"|"2870538"
"Ustic"|"10021829"|"2870704"
"Ustic"|"10021830"|"2870705"
"Ustic"|"10021831"|"2870706"
"Ustic"|"10021832"|"2870539"
"Ustic"|"10021833"|"2870707"
"Ustic"|"10021834"|"2870713"
"Ustic"|"10021835"|"2870714"
"Ustic"|"10021842"|"2870542"
"Ustic"|"10021843"|"2870543"
"Udic"|"10021844"|"2870544"
"Ustic"|"10021852"|"2870547"
"Udic"|"10021853"|"2870548"
"Udic"|"10021854"|"2870717"
"Aquic"|"10021855"|"2870719"
"Aquic"|"10021856"|"2870723"
"Aquic"|"10021857"|"2870549"
"Aquic"|"10021858"|"2870724"
"Aquic"|"10021859"|"2870725"
"Aquic"|"10021860"|"2870550"
"Udic"|"10021861"|"2870720"
"Aquic"|"10021862"|"2870722"
"Aquic"|"10021863"|"2870551"
"Udic"|"10021864"|"2870638"
"Udic"|"10021865"|"2870718"
"Aquic"|"10021866"|"2870721"
"Aquic"|"10021867"|"2870552"
"Aquic"|"10021868"|"2870553"
"Udic"|"10021869"|"2870637"
"Udic"|"10021871"|"2870554"
"Udic"|"10021872"|"2870635"
"Ustic"|"10021873"|"2870675"
"Udic"|"10021874"|"2870726"
"Udic"|"10021875"|"2870727"
"Ustic"|"10021881"|"2870557"
"Udic"|"10021883"|"2870733"
"Udic"|"10021884"|"2870734"
"Ustic"|"10021885"|"2870558"
"Udic"|"10021886"|"2870728"
"Udic"|"10021887"|"2870729"
"Ustic"|"10021888"|"2870730"
"Ustic"|"10021889"|"2870559"
"Ustic"|"10021891"|"2870735"
"Ustic"|"10021892"|"2870736"
"Ustic"|"10021893"|"2870560"
"Ustic"|"10021894"|"2870561"
"Ustic"|"10021896"|"2870740"
"Ustic"|"10021897"|"2870562"
"Ustic"|"10021898"|"2870563"
"Ustic"|"10021900"|"2870739"
"Ustic"|"10021901"|"2870742"
"Ustic"|"10021906"|"2870566"
"Ustic"|"10021907"|"2870737"
"Ustic"|"10021908"|"2870738"
"Udic"|"10021909"|"2870744"
"Ustic"|"10021910"|"2870567"
"Ustic"|"10021911"|"2870568"
"Udic"|"10021912"|"2870569"
"Ustic"|"10021914"|"2870741"
"Udic"|"10021923"|"2870572"
"Udic"|"10021924"|"2870639"
"Aquic"|"10021925"|"2870746"
"Udic"|"10021926"|"2870573"
"Udic"|"10021927"|"2870643"
"Udic"|"10021928"|"2870752"
"Aquic"|"10021929"|"2870753"
"Udic"|"10021930"|"2870754"
"Ustic"|"10021931"|"2870574"
"Udic"|"10021932"|"2870747"
"Udic"|"10021933"|"2870750"
"Ustic"|"10021934"|"2870751"
"Ustic"|"10021935"|"2870575"
"Ustic"|"10021936"|"2870576"
"Udic"|"10021937"|"2870748"
"Udic"|"10021938"|"2870749"
"Udic"|"10021942"|"2870642"
"Aquic"|"10021939"|"2870577"
"Aquic"|"10021940"|"2870627"
"Udic"|"10021941"|"2870628"
"Udic"|"10021965"|"2870586"
"Udic"|"10021966"|"2870589"
"Udic"|"10021967"|"2870599"
"Udic"|"10021969"|"2870601"
"Udic"|"10021970"|"2870602"
"Udic"|"10021987"|"2870588"
"Udic"|"10021988"|"2870592"
"Udic"|"10021983"|"2870591"
"Udic"|"10021984"|"2870595"
"Udic"|"10021985"|"2870596"
"Udic"|"10021978"|"2870590"
"Udic"|"10021979"|"2870594"
"Udic"|"10021980"|"2870597"
"Udic"|"10021982"|"2870605"
"Ustic"|"10021974"|"2870600"
"Udic"|"10021975"|"2870603"
"Udic"|"10021977"|"2870604"
"Udic"|"10021971"|"2870587"
"Udic"|"10021972"|"2870593"
"Udic"|"10021973"|"2870598"
