# Supplementary material for: Hydrologic-Process-Based Soil Texture Classifications for Improved Visualization of Landscape Function
Source: PLoS One. 2015 Jun 29;10(6):e0131299. doi: 10.1371/journal.pone.0131299 (PMC4488316; doi:10.1371/journal.pone.0131299)
Supplement: S1 Data — Spatial, tabular and soil database files for the Oklahoma region that was used for creating the soil maps downloaded from the NRCS Web Soil Survey. (ZIP) [file pone.0131299.s001.zip › wss_aoi_2014-09-16_15-16-25/tabular/distimd.txt]

"AWM - Irrigation Disposal of Wastewater"|"limitation"|"Summary:

Soil interpretations for waste management provide a means to use organic wastes and wastewater as productive resources.  Using these resources will result in energy conservation, prevent waste, and minimize problems associated with their disposal.  The planned use of many wastes has proven beneficial to the producer and the user of these by-products.  The characteristics of the soil are important in the application of organic wastes and wastewater to land for fertilization and irrigation.  They are also important considerations if the soil is used as a medium for the treatment and disposal of these wastes.  Favorable soil properties are required to prevent environmental damage.

Soils can be a non-member, partial member or complete members of the set of soils that are limited for ""Irrigation Disposal of Wastewater"".  If a soil's property within 150 cm (60 inches) of the soil surface has a membership indices greater then zero, then that soil property is limiting and the soil restrictive feature is identified.  The overall interpretive rating assigned is the maximum membership indices of each soil interpretive property that comprise the ""Irrigation Disposal of Wastewater"" interpretive rule.  Minor restrictive soil features are identified but not considered as part of the overall rating process.  These restrictive features could be important factors where the major restrictive features are overcome through design application.

Soils are placed into interpretive rating classes per their rating indices.  These are not limited (rating index = 0), somewhat limited (rating index > 0 and < 1.0), or very limited (rating index = 1.0).

Description:

The wastewater considered in this guide is municipal wastewater and wastewater from food processing plants, lagoons, and storage ponds.  Municipal wastewater contains domestic waste and, in some areas, includes industrial waste.  It may be untreated, although this is rare, or wastewater may have received primary or secondary treatment.  Food processing wastewater is the wastewater resulting from the preparation of fruits, vegetables, milk, cheese, and meats for public consumption.  In some places, it has a high content of sodium and chloride.  Lagoon and storage pond effluent, as discussed in this guide, refer to the effluent from facilities used to treat or store domestic wastes, wastewater from food processing, or liquid animal wastes.  The effluent from a municipal or food processing plant lagoon or storage pond commonly is very low in carbonaceous and nitrogenous matter.  The nitrogen content ranges from 10 to 30 mg/l.  The effluent from animal waste treatment lagoons or storage ponds have much higher concentrations of these materials mainly because the manure has not been diluted as much as domestic wastes.  The nitrogen content varies considerably but generally is from 50 to 2,000 mg/l.  Ratings are based on the influence of existing soil properties on the use.

Scope: National

Some wastewater may cause an increase in sodicity or salinity in the soils in arid and semiarid regions but it generally does not in humid regions.  The heavy metal contents of effluents are usually low; however, chemical analyses should be made prior to use.

The soil properties and qualities need to be considered in the design, construction, management, and performance of wastewater irrigation systems.  The soil properties and qualities important in design and management are the sodium adsorption ratio, depth to a seasonal high water table, the available water capacity, permeability, wind erodibility, erosion factor, slope, and flooding.  The soil properties and qualities that influence construction are stones, depth to bedrock or cemented pan, and depth to a seasonal high water table.  The properties and qualities that affect performance of the irrigation system are depth to bedrock or to a cemented pan, bulk density, the sodium adsorption ratio, salinity, and soil reaction.  The cation exchange capacity also affects performance, and it is used here as an estimate of the capacity of a soil to adsorb heavy metals.  Permanently frozen soils are not suited to irrigation.  Soils having porous bedrock can be limited by rapid water movement into and through the bedrock.  Soils having high contents of soluble salts can experience subsidence.

The soil rating guide is based on the utilization of the water for crop production and is not directed toward only the disposal or treatment of the wastewater.  Checks should be made to ensure that heavy metals, nitrogen, and other salts are not added in excessive amounts.

Criteria:

The interpretive rating is the most limiting of the following restrictive features.

	1.  Low adsorption: Soils with low CEC to clay ratio have limited potential for sequestering heavy metals and other potential pollutants found in agricultural waste and sustaining vigorous plant growth.  Soil feature considered is the weighted average of the cec/clay ratio (calculated from cec and clay representative values) to a depth of 150cm or to bedrock or a cemented restrictive layer.

	Property used: CLAY ACTIVITY (Modality - representative value)
			
	Restrictive limits:
		Limiting		=< 0.050
		Somewhat limiting	 > 0.050 to  < 0.150
		Not limiting		=> 0.150
		
	Null cec or clay are assigned to the Not rated class.
	
	2.  Cobble content: Excessive cobbles (rock fragments, 3 to 10 inches in size) in the surface layer can interfere with the tillage and application equipment.  Soil feature considered is percent by weight coarse fragments 3 to 10 inches in size in the surface soil layer.

	Property used: FRAGMENTS 75mm-250mm SURFACE LAYER (Modality - high, low, and representative value)
			
	Restrictive limits:
		Limiting		 > 35%
		Somewhat limiting	 > 15% to <= 35%
		Not limiting		=< 15%
		
	Null 3 to 10 inch rock fragment data are assigned to the Not rated class.
	
	3.  Droughty: Soils with low available water capacity have limited potential for sequestering effluent and sustaining vigorous plant growth.  Soil feature considered is the (available water capacity * the layer thickness) summed through the last soil layer or to a cemented restrictive layer.

	Property used: AVAILABLE WATER CAPACITY (Modality - high, low, representative value)
			
	Restrictive limits:
		Limiting		=< 7.5cm
		Somewhat limiting	 > 7.55 to  < 15cm
		Not limiting		=> 15cm
		
	Null awc is assigned to the Not rated class.
	
	4.  Filtering capacity: The soil horizon with the maximum Ksat governs the leaching and seepage potential of the soil.   When this rate is high, transmission of fluids into and through the soil is unimpeded and leaching and seepage may become environmental, health, and performance concern.  Soil feature considered is the layer with the maximum Ksat within a depth of 150cm.
	
	Property used: KSAT HIGHEST MINIMUM, 0-150CM OR FIRST RESTRICTION (Modality - high, low, representative value)
			
	Restriction limits:
		Limiting 	 	 > 42.0 micrometers/sec
		Somewhat Limiting 	 > 14.1 and <= 42.0 micrometers/sec
		Not limiting		=< 14.1 micrometers/sec
		
	Null Ksat values are assigned to the Not limiting class.
	
	5.  Flooding: Flooding at frequency greater then rare has the potential to transport agricultural waste off site and pollute surface waters.  Flooding also limits the recreational use and management of these soils.  Soil feature considered is maximum flooding frequency classes over 12 months.

	Property used: FLOODING FREQUENCY (Maximum Duration) (Modality - representative value)
	
	Restrictive limits:
		Limiting		= ""very frequent"" or ""frequent""
		Somewhat limiting	= ""occasional""
		Not limiting		= ""none"" or ""very rare"" or ""rare""
		
	Null frequency is assigned to the Not limiting class.
	
	6.  Restricted permeability: The soil horizon with the minimum Ksat governs the rate of water movement through the whole soil.  When this rate is low, transmission of fluids into and through the soil is impeded and runoff, infiltration, and percolation of pollutants may become environmental, health, and performance concern.  Soil feature considered is the layer with the minimum saturated hydraulic conductivity above a restrictive layer.
	
	Property used: KSAT MINIMUM ABOVE RESTRICTIVE LAYER (Modality - high, low, representative value)
			
	Restriction limits:
		Limiting 	 	=< 1.0 micrometers/sec
		Somewhat Limiting 	 > 1 and <= 4 micrometers/sec
		Not limiting		 > 4 micrometers/sec
		
	Null Ksat values are assigned to the Not rated class.
	
	7.  Depth to permafrost: Permafrost (permanently frozen soil layer) restricts or effects excavation, manipulation, transport, stability, and workability of the soil material.  Soil features considered are restrictive feature depth and where kind is permafrost or USDA TEXTURE (IN-LIEU-OF) is ""cpf"" or USDA TEXTURE MODIFIER is ""pf"".
	
	Property used: DEPTH TO PERMAFROST (Modality - representative value)
	
	Restrictive limits:
		Limiting		 < 50cm
		Somewhat limiting 	=> 50 to =< 100cm
		Not limiting		 > 100cm
		
	Null depths are assigned  to the Not limiting class.
OR
		
	Property used: USDA TEXTURE (IN-LIEU-OF) (Modality - representative value)
	
	Restrictive limits:
		Limiting	= ""cpf""
		Not limiting	not = ""cpf""
		
	Null USDA Texture (In-Lieu-Of) are assigned to the Not limiting class.
OR
		
	Property used: USDA TEXTURE MODIFIER (Modality - representative value)
	
	Restrictive limits:
		Limiting	= ""pf""
		Not limiting	not = ""pf""
		
	Null USDA Texture Modifier are assigned to the Not limiting class.
	
	8.  Ponding: Ponding is the condition where standing water is on the soil surface for a given period of time.  Soil that pond has restrictions that limit the installation and function of most landuse applications.  Soil features considered are ponding duration and frequency classes for all months.

	Property used: PONDING DURATION (Modality - representative value)
	
	Restrictive limits:
		Limiting		= ""very brief"" or ""brief"" or 
				  	  ""long"" or ""very long""
		Not limiting		not = ""very brief"" or ""brief"" or 
				  	      ""long"" or ""very long""
		
	Null duration is assigned to the Not limiting class.
OR
		
	Property used: PONDING FREQUENCY
			(Modality - representative value)
	
	Restrictive limits:
		Limiting	    = ""none""
		Not limiting	not = ""none""
		
	Null depth is assigned to the Not limiting class.
	
	9.  Salinity: Soils with high salinity have reduced available water capacity and may induce salinity toxicity, which restricts vigorous plant growth and re-establishing vegetation in disturbed area.  Soil feature considered is the highest value of salinity (electrical conductivity) of the surface layers.
		
	Property used: SALINITY SURFACE LAYER (Modality - low, high, representative value)
		
	Restriction limits:
		Limiting		 => 8 mmhos/cm
		Somewhat limiting	 => 4 to < 8 mmhos/cm
		Not limiting		  < 4 mmhos/cm			
		
	Null EC is assigned to the Not limiting class.
	
	10. Depth to bedrock: Shallow depth to bedrock limits the soil's adsorptive capacity and the thickness of the biologically active zone through with waste materials can percolate.  Shallow soils may pose environmental and health risks when agricultural and municipal waste materials are applied. Soil feature considered is the top depth of the first restrictive layer where restrictive type is ""bedrock (lithic)"" or ""bedrock (paralithic)."" Depth to restrictive feature must be synchronized with the depth to the restrictive feature horizon shown in the horizon table. 

	Property used: DEPTH TO BEDROCK (Modality - representative value)
	
	Restrictive limits:
		Limiting		=< 50cm
		Somewhat limiting	 > 50 to < 100cm
		Not limiting		=> 100cm
		
	Null depth is assigned to the Not limiting class.
	
	11. Depth to cemented pan: Depth to cemented pan restricts the construction, installation, and functioning of the installed application.  Shallow soils have reduced water-holding capacities, restricted percolation rates and are difficult to reclaim and re-vegetated.  Soil feature considered is the top depth of the first restrictive layer where restrictive kind is ""fragipan"", ""duripan"", ""petrocalcic"", ""ortstein"", or ""petrogypsic"" and restrictive feature hardness is not noncemented. Depth to restrictive feature must be synchronized with the depth to the restrictive feature horizon shown in the horizon table.

	Property used: DEPTH TO CEMENTED PAN (Modality - representative value)
	
	Restrictive limits:
		Limiting		 < 50cm
		Somewhat limiting	=> 50 to < 100cm
		Not limiting		=> 100cm
		
	Null depth is assigned to the Not limiting class.
		
AND NOT
	
	Property used: RESTRICTIVE FEATURE HARDNESS (Modality - representative value)
	
	Restrictive limits:
		Limiting		not = noncemented
		Not limiting		    = noncemented
				
	Null hardness is assigned to the Not limiting class.
	
	12. Sodium content: Soils with high sodium adsorption ratio have the potential to restrict plant growth and re-establishing vegetation in disturbed area. Soil feature considered is the highest sodium adsorption ratio for horizons that have any portion in the depth range 0 to 20"" (0-50 cm).

		
	Property used: SODIUM ADSORPTION RATIO MAXIMUM IN DEPTH 0-50cm (Modality - low, high, representative value)
		
	Restriction limits:
		Limiting		 > 13 
		Somewhat limiting	 > 3 to =< 13
		Not limiting		<= 3 			
		
	Null SAR is assigned to the Not limiting class.
	
	
	13. Large stones on the surface: Excessive stones (rock fragments, > 10 inch in size) in the surface layer can interfere with the tillage and application equipment.  Soil feature considered is percent by weight rock fragments > 10 inches in size in the surface soil layer.

	Property used: FRAGMENTS > 250mm SURFACE LAYER (Modality - high, low, and representative value)
			
	Restrictive limits:
		Limiting		 > 15%
		Somewhat limiting	 >  5% to <= 15%
		Not limiting		=<  5%
		
	Null > 10 inch rock fragment data are assigned to the Not rated class.
	
	14. Too acid: Soils with low surface pH increase metallic ion availability and restricts plan growth.  Soil feature considered is the (pH) of the surface layer.
	
	Property used: SOIL REACTION 1-1 WATER SURFACE LAYER (Modality - high, low, representative value)
				
	Restriction limits:
		Limiting		=> 6.5%
		Somewhat limiting	=> 5.0 to < 6.5%
		Not limiting		 < 5.0
		
	Null pH values are assigned to the Not limiting class.
	
	15. Depth to saturated zone: Soils with shallow depth to a water table may be difficult to reclaim and revegetate.  These areas are slow to drain and can become waterlogged and boggy during periods of heavy precipitation.  Soil feature considered is the top depth of the first layer where soil moisture layer status is wet or saturated during any month.

	Property used: HIGH WATER TABLE DEPTH MINIMUM (Modality - representative value)
	
	Restrictive limits:
		Limiting		 < 60cm
		Somewhat limiting	=> 60 to < 120cm
		Not limiting		=> 120cm
		
	Null depth is assigned to the Not limiting class.
	
	16. Too steep for surface application: Steep slopes impede site preparation such as shaping and leveling and restrict the surface application of irrigation water.
		
	Property used: SLOPE (Modality - low, high, representative value)
		
	Restriction limits:
		Limiting		=> 8%
		Somewhat limiting	 > 3 and < 8%
		Not limiting		=< 3%			
		
	Null Slope is assigned Not rated.
	
	17. Too steep for sprinkler application: Steep slopes impede site preparation such as shaping and leveling and restrict the application of sprinkler applied of irrigation water.
		
	Property used: SLOPE (Modality - low, high, representative value)
		
	Restriction limits:
		Limiting		=> 15%
		Somewhat limiting	 > 6 and < 15%
		Not limiting		=< 6%			
		
	Null Slope is assigned Not rated.


	18.  Porous bedrock: Limestone bedrock (and other types) may have numerous solution channels that allow contaminants to enter the groundwater quickly and with no renovation.  The porous nature of the bedrock is often reflected by ""karst"" phases of map units.  Deeper soils will tend to lessen the risk of contamination.

		  
		  Property used: LIMESTONE RESIDUUM TEST, NULL SENDS NO
		  
		  Restrictive Limits:
		    Limiting		If the bedrock is limestone, the site is limited by the bedrock type.
		    Not limiting	If the bedrock is not limestone, the site is not limited by the bedrock type.
		    
		    
		  NOTE!!!  As the property is now written, if bedrock is not populated, a N0 is returned.
		  NOTE!!!  This base rule will be expanded to evaluate more types of bedrock.
		  
		  
		 		  
		  Property used: ""PARENT MATERIAL ORIGIN IS SOLUBLE SALT""  (Modality - and representative value)
	
			Limiting	If the bedrock is soluble salt, the site is limited by the bedrock type.
		    	Not limiting	If the bedrock is not soluble salt, the site is not limited by the bedrock type.
		    	
		    	
	19.  Addition of water in excess of evapotranspiration may cause dissolution and removal of soluble soil material.  Eventually, voids will form in the soil which will manifested at the surface as depressions.  These will collect water which will cause uneven distribution of irrigation water and exacerbate the dissolution problem.  Subsidence is estimated from the gypsum content of the soil.  Other soluble salts may also contribute to the loss of volume of the soil.  

Assumptions:

		* Differential subsidence is assumed to always occur, rather than an equidimensional settling.
		* Water as irrigation, leakage, septic systems, or whatever is assumed to be applied.  If no water is added to the soil, no dissolution 				occurs and therefore no subsidence.
		* Dissolution kinetics are assumed to be such that the settling is observable in our lifetimes.
		* The size of the structure has an influence on the tolerable amount of distortion due to settling.
		* The age of the structure influences the amount of damage it will sustain if differential subsidence occurs.
		* The particle size of the gypsum will influence the dissolution rate.  A generic rate is assumed here.

		Property used:  ""SUBSIDENCE DUE TO GYPSUM, REV""  (Modality - and representative value)
	
			Restrictive limits:
				Very limiting		=> 30cm
				Somewhat limiting	10-30cm
				Not limiting		<= 10cm"|"Yes"|09/27/2012 20:16:34|"24388"|"39483"|"2799241"
"AWM - Land Application of Municipal Sewage Sludge"|"limitation"|"Summary:

Soil interpretations for waste management provide a means to use organic wastes and wastewater as productive resources.  Using these resources will result in energy conservation, prevent waste, and minimize problems associated with their disposal.  The planned use of many wastes has proven beneficial to the producer and the user of these by-products.  The characteristics of the soil are important in the application of organic wastes and wastewater to land for fertilization and irrigation.  They are also important considerations if the soil is used as a medium for the treatment and disposal of these wastes.  Favorable soil properties are required to prevent environmental damage.

Soils can be a non-member, partial member or complete members of the set of soils that are limited for ""Land Application of Municipal Sewage Sludge"".  If a soil's property within 150 cm (60 inches) of the soil surface has a membership indices greater then zero, then that soil property is limiting and the soil restrictive feature is identified.  The overall interpretive rating assigned is the maximum membership indices of each soil interpretive property that comprise the ""Land Application of Municipal Sewage Sludge"" interpretive rule.  Minor restrictive soil features are identified but not considered as part of the overall rating process.  These restrictive features could be important factors where the major restrictive features are overcome through design application.

Soils are placed into interpretive rating classes per their rating indices.  These are not limited (rating index = 0), somewhat limited (rating index > 0 and < 1.0), or very limited (rating index = 1.0).

Description:

Municipal sewage sludge is the residual product of the treatment of municipal sewage.  The solid component is composed mainly of cell mass, primarily bacteria cells which have developed during secondary treatment and which have incorporated soluble organic into their own bodies.  Sludge also contains small amounts of sand, silt, and other solid debris.

The water content of sludge ranges from about 98 percent to about 40 percent or less.  The sludge is called liquid if it is more than about 90 percent water, slurry if it is about 90 to 50 percent water, and solid if it is less than about 50 percent water.  Depending on the water content, the sludge can be moved by pump, conveyor, or auger.

Municipal sewage sludges have a variable nitrogen content.  Some sludge contains constituents that are toxic to plant growth or hazardous to the food chain (such as heavy metals or exotic organic compounds) and should be chemically analyzed prior to use.

Scope: National

The soil-rating guide is based on utilizing the nutrients in the waste for crop production and is not directed toward reclaiming or restoring critical areas or making the most efficient use of moisture.  Applications of slurry sludge can be by tank wagon or by irrigation equipment that is modified as necessary to function properly.  Applications of solid and slurry sludges can be made at the surface or subsurface.

The soil properties and qualities considered in the ratings are those that affect soil absorption, plant growth, microbial activity, the susceptibility to wind or water erosion, and the rate and method of application.  Soil properties and qualities that affect absorption are permeability, the depth to a seasonal high water table, soil reaction, sodium adsorption ratio, salinity, and bulk density.  They also affect plant growth and microbial activity.  Slope and the susceptibility to flooding are used to measure the potential for water erosion.  Stones and the depth to a seasonal high water table can interfere with the application of wastes.  Permanently frozen soils are not suited to the treatment of wastes.

Criteria:

The interpretive rating is the most limiting of the following restrictive features.

	1.  Low adsorption: Soils with low CEC to clay ratio have limited potential for sequestering heavy metals and other potential pollutants found in agricultural waste and sustaining vigorous plant growth.  Soil feature considered is the weighted average of the cec/clay ratio (calculated from cec and clay representative values) to a depth of 50cm.

	Property used: CLAY ACTIVITY IN DEPTH 0-50cm (Modality - representative value)
			
	Restrictive limits:
		Limiting		=< 0.050
		Somewhat limiting	 > 0.050 to  < 0.150
		Not limiting		=> 0.150
		
	Null cec or clay are assigned to the Not rated class.
	
	2.  Cobble content: Excessive cobbles (rock fragments, 3 to 10 inches in size) in the surface layer can interfere with the tillage and application equipment.  Soil feature considered is percent by weight coarse fragments 3 to 10 inches in size in the surface soil layer.

	Property used: FRAGMENTS 75mm-250mm SURFACE LAYER (Modality - high, low, and representative value)
			
	Restrictive limits:
		Limiting		 > 35%
		Somewhat limiting	 > 15% to <= 35%
		Not limiting		=< 15%
		
	Null 3 to 10 inch rock fragment data are assigned to the Not rated class.
	
	3.  Droughty: Soils with low available water capacity have limited potential for sequestering effluent and sustaining vigorous plant growth.  Soil feature considered is the (available water capacity * the layer thickness) summed through the last soil layer or to a cemented restrictive layer.

	Property used: AVAILABLE WATER CAPACITY (Modality - high, low, representative value)
			
	Restrictive limits:
		Limiting		=< 7.5cm
		Somewhat limiting	 > 7.55 to  < 15cm
		Not limiting		=> 15cm
		
	Null awc is assigned to the Not rated class.
	
	4.  Filtering capacity: The soil horizon with the maximum Ksat governs the leaching and seepage potential of the soil.   When this rate is high, transmission of fluids into and through the soil is unimpeded and leaching and seepage may become environmental, health, and performance concern.  Soil feature considered is the layer with the maximum Ksat within a depth of 150cm.
	
	Property used: KSAT HIGHEST MINIMUM, 0-150CM OR FIRST RESTRICTION (Modality - high, low, representative value)
			
	Restriction limits:
		Limiting 	 	 > 42.0 micrometers/sec
		Somewhat Limiting 	 > 14.1 and <= 42.0 micrometers/sec
		Not limiting		=< 14.1 micrometers/sec
		
	Null Ksat values are assigned to the Not limiting class.
	
	5.  Flooding: Flooding has the potential to transport agricultural waste off site and pollute surface waters.  Flooding also limits building, recreational, and sanitary facility use and management of these soils.  Soil feature considered is maximum flooding frequency classes over 12 months.

	Property used: FLOODING FREQUENCY (Maximum Duration) (Modality - representative value)
	
	Restrictive limits:
		Limiting		= ""occasional"" or ""very frequent"" or ""frequent""
		Somewhat limiting	= ""very rare"" or ""rare""
		Not limiting		= ""none""
		
	Null frequency is assigned to the Not limiting class.
	
	6.  Restricted permeability: The soil horizon with the minimum Ksat governs the rate of water movement through the whole soil.  When this rate is low, transmission of fluids into and through the soil is impeded and runoff, infiltration, and percolation of pollutants may become environmental, health, and performance concern.  Soil feature considered is the layer with the minimum saturated hydraulic conductivity above a restrictive layer.
	
	Property used: KSAT MINIMUM ABOVE RESTRICTIVE LAYER (Modality - high, low, representative value)
			
	Restriction limits:
		Limiting 	 	=< 1.0 micrometers/sec
		Somewhat Limiting 	 > 1 and <= 4 micrometers/sec
		Not limiting		 > 4 micrometers/sec
		
	Null Ksat values are assigned to the Not rated class.
	
	7.  Depth to permafrost: Permafrost (permanently frozen soil layer) restricts or effects excavation, manipulation, transport, stability, and workability of the soil material.  Soil features considered are restrictive feature depth and where kind is permafrost or USDA TEXTURE (IN-LIEU-OF) is ""cpf"" or USDA TEXTURE MODIFIER is ""pf"".
	
	Property used: DEPTH TO PERMAFROST (Modality - representative value)
	
	Restrictive limits:
		Limiting		 < 50cm
		Somewhat limiting 	=> 50 to =< 100cm
		Not limiting		 > 100cm
		
	Null depths are assigned  to the Not limiting class.
OR
		
	Property used: USDA TEXTURE (IN-LIEU-OF) (Modality - representative value)
	
	Restrictive limits:
		Limiting	= ""cpf""
		Not limiting	not = ""cpf""
		
	Null USDA Texture (In-Lieu-Of) are assigned to the Not limiting class.
OR
		
	Property used: USDA TEXTURE MODIFIER (Modality - representative value)
	
	Restrictive limits:
		Limiting	= ""pf""
		Not limiting	not = ""pf""
		
	Null USDA Texture Modifier are assigned to the Not limiting class.
	
	8.  Ponding: Ponding is the condition where standing water is on the soil surface for a given period of time.  Soil that pond has restrictions that limit the installation and function of most landuse applications.  Soil features considered are ponding duration and frequency classes for all months.

	Property used: PONDING DURATION (Modality - representative value)
	
	Restrictive limits:
		Limiting		= ""very brief"" or ""brief"" or 
				  	  ""long"" or ""very long""
		Not limiting		not = ""very brief"" or ""brief"" or 
				  	      ""long"" or ""very long""
		
	Null duration is assigned to the Not limiting class.
OR
		
	Property used: PONDING FREQUENCY
			(Modality - representative value)
	
	Restrictive limits:
		Limiting	    = ""none""
		Not limiting	not = ""none""
		
	Null depth is assigned to the Not limiting class.
	
	9.  Salinity: Soils with high salinity have reduced available water capacity and may induce salinity toxicity, which restricts vigorous plant growth and re-establishing vegetation in disturbed area.  Soil feature considered is the highest value of salinity (electrical conductivity) of the surface layers.
		
	Property used: SALINITY SURFACE LAYER (Modality - low, high, representative value)
		
	Restriction limits:
		Limiting		 => 8 mmhos/cm
		Somewhat limiting	 => 4 to < 8 mmhos/cm
		Not limiting		  < 4 mmhos/cm			
		
	Null EC is assigned to the Not limiting class.
	
	10. Depth to bedrock: Shallow depth to bedrock limits the soil's adsorptive capacity and the thickness of the biologically active zone through with waste materials can percolate.  Shallow soils may pose environmental and health risks when agricultural and municipal waste materials are applied. Soil feature considered is the top depth of the first restrictive layer where restrictive type is ""bedrock (lithic)"" or ""bedrock (paralithic)."" Depth to restrictive feature must be synchronized with the depth to the restrictive feature horizon shown in the horizon table. 

	Property used: DEPTH TO BEDROCK (Modality - representative value)
	
	Restrictive limits:
		Limiting		=< 50cm
		Somewhat limiting	 > 50 to < 100cm
		Not limiting		=> 100cm
		
	Null depth is assigned to the Not limiting class.
	
	11. Depth to cemented pan: Depth to cemented pan restricts the construction, installation, and functioning of the installed application.  Shallow soils have reduced water-holding capacities, restricted percolation rates and are difficult to reclaim and re-vegetated.  Soil feature considered is the top depth of the first restrictive layer where restrictive kind is ""fragipan"", ""duripan"", ""petrocalcic"", ""ortstein"", or ""petrogypsic"" and restrictive feature hardness is not noncemented. Depth to restrictive feature must be synchronized with the depth to the restrictive feature horizon shown in the horizon table.

	Property used: DEPTH TO CEMENTED PAN (Modality - representative value)
	
	Restrictive limits:
		Limiting		 < 50cm
		Somewhat limiting	=> 50 to < 100cm
		Not limiting		=> 100cm
		
	Null depth is assigned to the Not limiting class.
		
AND NOT
	
	Property used: RESTRICTIVE FEATURE HARDNESS (Modality - representative value)
	
	Restrictive limits:
		Limiting		not = noncemented
		Not limiting		    = noncemented
				
	Null hardness is assigned to the Not limiting class.
	
	12. Shallow to densic materials: Shallow depth to ""Densic Materials"" reduces percolation of surface waters and effluent and restricts plant root growth.  These semi-shallow soils may pose environmental and health risks when agricultural and municipal waste materials are applied. Soil feature considered is the top depth of the first restrictive layer where restrictive type is ""bedrock (densic)"" or ""densic material"".  Depth to restrictive feature must be synchronized with the depth to the restrictive feature horizon shown in the horizon table. 

	Property used: DEPTH TO DENSIC MATERIAL (Modality - representative value)
	
	Restrictive limits:
		Limiting		 < 50cm
		Somewhat limiting	=> 50 to < 100cm
		Not limiting		=> 100cm
		
	Null depth is assigned to the Not limiting class.
	
	13. Shallow to Discontinuity: Shallow depth to ""Densic Materials"" reduces percolation of surface waters and effluent and restricts plant root growth.  These semi-shallow soils may pose environmental and health risks when agricultural and municipal waste materials are applied. Soil feature considered is the top depth of the first restrictive layer where restrictive type is ""abrupt textural change"" or ""strongly contrasting textural stratification"".  Depth to restrictive feature must be synchronized with the depth to the restrictive feature horizon shown in the horizon table. 

	Property used: DEPTH TO CONTRASTING MATERIALS (Modality - representative value)
	
	Restrictive limits:
		Limiting		 < 50cm
		Somewhat limiting	=> 50 to < 100cm
		Not limiting		=> 100cm
		
	Null depth is assigned to the Not limiting class.
	
	14. Slope: Steep slopes impede trafficability of heavy machinery and reclamation of borrow sites.  Soil feature considered is the component slope.
		
	Property used: SLOPE (Modality - low, high, representative value)
		
	Restriction limits:
		Limiting		> 15%
		Somewhat limiting	>= 8 and <= 15%
		Not limiting		< 8%			
		
	Null Slope is assigned Not rated.
	
	15. Sodium content: Soils with high sodium adsorption ratio have the potential to restrict plant growth and re-establishing vegetation in disturbed area. Soil feature considered is the highest sodium adsorption ratio for horizons that have any portion in the depth range 0 to 20"" (0-50 cm).

		
	Property used: SODIUM ADSORPTION RATIO MAXIMUM IN DEPTH 0-50cm (Modality - low, high, representative value)
		
	Restriction limits:
		Limiting		 > 13 
		Somewhat limiting	 > 3 to =< 13
		Not limiting		<= 3 			
		
	Null SAR is assigned to the Not limiting class.
	
	16. Large stones on the surface: Excessive stones (rock fragments, > 10 inch in size) in the surface layer can interfere with the tillage and application equipment.  Soil feature considered is percent by weight rock fragments > 10 inches in size in the surface soil layer.

	Property used: FRAGMENTS > 250mm SURFACE LAYER (Modality - high, low, and representative value)
			
	Restrictive limits:
		Limiting		 > 15%
		Somewhat limiting	 >  5% to <= 15%
		Not limiting		=<  5%
		
	Null > 10 inch rock fragment data are assigned to the Not rated class.
	
	17. Too acid: Soils with low surface pH increase metallic ion availability and restricts plan growth.  Soil feature considered is the (pH) of the surface layer.
	
	Property used: SOIL REACTION 1-1 WATER SURFACE LAYER (Modality - high, low, representative value)
				
	Restriction limits:
		Not limiting		=> 6.5%
		Somewhat limiting	=> 5.0 to < 6.5%
		Limiting		 < 5.0
		
	Null pH values are assigned to the Not limiting class.
	
	18. Depth to saturated zone: Soils with shallow depth to a water table may be difficult to reclaim and revegetate.  These areas are slow to drain and can become waterlogged and boggy during periods of heavy precipitation.  Soil feature considered is the top depth of the first layer where soil moisture layer status is wet or saturated during any month.

	Property used: HIGH WATER TABLE DEPTH MINIMUM (Modality - representative value)
	
	Restrictive limits:
		Limiting		 < 60cm
		Somewhat limiting	=> 60 to < 120cm
		Not limiting		=> 120cm
		
	Null depth is assigned to the Not limiting class."|"Yes"|12/03/2012 16:48:09|"235"|"39483"|"2799242"
"AWM - Manure and Food Processing Waste"|"limitation"|"Summary:

Soil interpretations for waste management provide a means to use organic wastes and wastewater as productive resources.  Using these resources will result in energy conservation, prevent waste, and minimize problems associated with their disposal.  The planned use of many wastes has proven beneficial to the producer and the user of these by-products.  The characteristics of the soil are important in the application of organic wastes and wastewater to land for fertilization and irrigation.  They are also important considerations if the soil is used as a medium for the treatment and disposal of these wastes.  Favorable soil properties are required to prevent environmental damage.

Soils can be a non-member, partial member or complete members of the set of soils that are limited for ""Manure and Food Processing Waste"".  If a soil's property within 150 cm (60 inches) of the soil surface has a membership indices greater then zero, then that soil property is limiting and the soil restrictive feature is identified.  The overall interpretive rating assigned is the maximum membership indices of each soil interpretive property that comprise the ""Manure and Food Processing Waste"" interpretive rule.  Minor restrictive soil features are identified but not considered as part of the overall rating process.  These restrictive features could be important factors where the major restrictive features are overcome through design application.

Soils are placed into interpretive rating classes per their rating indices.  These are not limited (rating index = 0), somewhat limited (rating index > 0 and < 1.0), or very limited (rating index = 1.0).

Description:

Manure is the excrement of livestock and poultry.  The consistency of manure is labile.  It changes in storage or treatment, and it depends upon the bedding used and upon whether the manure is diluted or allowed to dry.  Food processing wastes consist of damaged fruit and vegetables and the peelings, stems, leaves, pits, and soil particles removed in food preparation.  Most wastes produced in the processing of milk, cheese, and meat are liquids.  Paunch manure is an exception.

Manure and food processing wastes have variable nitrogen content.  The material is solid, slurry, or liquid.  A high nitrogen content limits the application rate.  Toxic or otherwise dangerous wastes, such as those mixed with the lye used in food processing, are outside the meaning of manure and food processing wastes as used in this interpretation.

Scope: National

The soil rating guide is based on utilizing the nutrients in the wastes for crop production and is not directed toward reclaiming or restoring critical areas or making the most efficient use of moisture.  Applications of liquid wastes can be made by tank wagon or conventional irrigation methods that are modified as necessary to function properly.  Applications of solid and slurry wastes can be made at the surface or subsurface.

This interpretive rule uses the criteria published in the AGRICULTURAL WASTE MANAGEMENT FIELD HANDBOOK (Part 651), Engineering Division, Natural Resources Conservation Service, USDA.

Soil properties and qualities considered are those that affect soil absorption, plant growth, microbial activity, the susceptibility to wind or water erosion, and the rate and method of the application of wastes.  Soil properties that affect absorption are permeability, the depth to a seasonal high water table, sodium adsorption ratio, the depth to bedrock or a cemented pan, and the available water capacity.  Soil reaction, sodium adsorption ratio, salinity, and bulk density are soil properties that affect plant growth and microbial activity.  The wind erodibility group, erosion factor, slopes, and susceptibility to flooding are used to measure the potential for wind and water erosion. Stones and the depth to a seasonal high water table can interfere with the application of wastes.  Permanently frozen soils are not suited to the treatment of wastes.

Criteria:

The interpretive rating is the most limiting of the following restrictive features.

	1.  Low adsorption: Soils with low CEC to clay ratio have limited potential for sequestering heavy metals and other potential pollutants found in agricultural waste and sustaining vigorous plant growth.  Soil feature considered is the weighted average of the cec/clay ratio (calculated from cec and clay representative values) to a depth of 150cm or to bedrock or a cemented restrictive layer.

	Property used: CLAY ACTIVITY (Modality - representative value)
			
	Restrictive limits:
		Limiting		=< 0.050
		Somewhat limiting	 > 0.050 to  < 0.150
		Not limiting		=> 0.150
		
	Null cec or clay are assigned to the Not rated class.
	
	2.  Cobble content: Excessive cobbles (rock fragments, 3 to 10 inches in size) in the surface layer can interfere with the tillage and application equipment.  Soil feature considered is percent by weight coarse fragments 3 to 10 inches in size in the surface soil layer.

	Property used: FRAGMENTS 75mm-250mm SURFACE LAYER (Modality - high, low, and representative value)
			
	Restrictive limits:
		Limiting		 > 35%
		Somewhat limiting	 > 15% to <= 35%
		Not limiting		=< 15%
		
	Null 3 to 10 inch rock fragment data are assigned to the Not rated class.
	
	3.  Dense layer: Shallow depth to a layer with high bulk density is only somewhat limiting and reduce available water capacity and percolation rates can be expected.  Soil feature considered is the maximum bulk density within a depth of 50 to 150cm.

	Property used: BULK DENSITY MAXIMUM IN DEPTH 50-150cm (Modality - high, low, and representative value)
	
	Restrictive limits:
		Somewhat limiting	=> 1.8
		Not limiting		 < 1.8
		
	Null depth is assigned to the Not limiting class.
	
	4.  Droughty: Soils with low available water capacity have limited potential for sequestering effluent and sustaining vigorous plant growth.  Soil feature considered is the (available water capacity * the layer thickness) summed through the last soil layer or to a cemented restrictive layer.

	Property used: AVAILABLE WATER CAPACITY (Modality - high, low, representative value)
			
	Restrictive limits:
		Limiting		=< 7.5cm
		Somewhat limiting	 > 7.55 to  < 15cm
		Not limiting		=> 15cm
		
	Null awc is assigned to the Not rated class.
	
	5.  Filtering capacity: The soil horizon with the maximum Ksat governs the leaching and seepage potential of the soil.   When this rate is high, transmission of fluids into and through the soil is unimpeded and leaching and seepage may become environmental, health, and performance concern.  Soil feature considered is the layer with the maximum Ksat within a depth of 150cm.
	
	Property used: KSAT HIGHEST MINIMUM, 0-150CM OR FIRST RESTRICTION (Modality - high, low, representative value)
			
	Restriction limits:
		Limiting 	 	 > 42.0 micrometers/sec
		Somewhat Limiting 	 > 14.1 and <= 42.0 micrometers/sec
		Not limiting		=< 14.1 micrometers/sec
		
	Null Ksat values are assigned to the Not limiting class.
	
	6.  Flooding: Flooding at frequency greater then rare has the potential to transport agricultural waste off site and pollute surface waters.  Flooding also limits the recreational use and management of these soils.  Soil feature considered is maximum flooding frequency classes over 12 months.

	Property used: FLOODING FREQUENCY (Maximum Duration) (Modality - representative value)
	
	Restrictive limits:
		Limiting		= ""very frequent"" or ""frequent""
		Somewhat limiting	= ""occasional""
		Not limiting		= ""none"" or ""very rare"" or ""rare""
		
	Null frequency is assigned to the Not limiting class.
	
	7.  Leaching or Runoff limitation: Soil's in Hydrologic Soil Group D have slow intake rate and runoff is a potential limitation.  Protecting surface water from runoff contain manure or food processing waste is a concern.  Soil's in Hydrologic Group A or dual groups have high to moderate intake rates and a water table near the surface.  These soils have potential leaching limitations and manure or food processing effluent leaching into ground water is a concern.  Soil feature considered is hydrologic soil group.

	Property used: HYDROLOGIC SOIL GROUP (Modality - representative value)
	
	Restrictive limits:
		Runoff limitation	= d
		Leaching limitation	= a, a/d, b/d, c/d
		Not limiting		= b, c
		

	Null Hydrologic Group is assigned to the Not rated class.
	
	8.  Too Stony: Excessive stones (rock fragments, > 10 inch in size) on the soil surface can interfere with equipment operations and are a nuisance for most landuses.  Soil feature considered is percent of the soil surface covered by rock fragments > 10 inches in size.

	Property used: FRAGMENTS >=250MM ON SURFACE (Modality - high, low, and representative value)
			
	Restrictive limits:
		Limiting		 > 3.0%
		Somewhat limiting	>=  .1% to <= 3.0%
		Not limiting		 <  .1%
		
	Null surface cover percentage of rock fragments with an rv >=250mm are assigned to the Not limiting class.
	
	9.  Restricted permeability: The soil horizon with the minimum Ksat governs the rate of water movement through the whole soil.  When this rate is low, transmission of fluids into and through the soil is impeded and runoff, infiltration, and percolation of pollutants may become environmental, health, and performance concern.  Soil feature considered is the layer with the minimum saturated hydraulic conductivity above a restrictive layer.
	
	Property used: KSAT MINIMUM ABOVE RESTRICTIVE LAYER (Modality - high, low, representative value)
			
	Restriction limits:
		Limiting 	 	=< 1.4 micrometers/sec
		Somewhat Limiting 	 > 1.4 and <= 4 micrometers/sec
		Not limiting		 > 4 micrometers/sec
		
	Null Ksat values are assigned to the Not rated class.
	
	10. Depth to permafrost: Permafrost (permanently frozen soil layer) restricts or effects excavation, manipulation, transport, stability, and workability of the soil material.  Soil features considered are restrictive feature depth and where kind is permafrost or USDA TEXTURE (IN-LIEU-OF) is ""cpf"" or USDA TEXTURE MODIFIER is ""pf"".
	
	Property used: DEPTH TO PERMAFROST (Modality - representative value)
	
	Restrictive limits:
		Limiting		 < 50cm
		Somewhat limiting 	=> 50 to =< 100cm
		Not limiting		 > 100cm
		
	Null depths are assigned  to the Not limiting class.
OR
		
	Property used: USDA TEXTURE (IN-LIEU-OF) (Modality - representative value)
	
	Restrictive limits:
		Limiting	= ""cpf""
		Not limiting	not = ""cpf""
		
	Null USDA Texture (In-Lieu-Of) are assigned to the Not limiting class.
OR
		
	Property used: USDA TEXTURE MODIFIER (Modality - representative value)
	
	Restrictive limits:
		Limiting	= ""pf""
		Not limiting	not = ""pf""
		
	Null USDA Texture Modifier are assigned to the Not limiting class.
	
	11. Ponding: Ponding is the condition where standing water is on the soil surface for a given period of time.  Soil that pond has restrictions that limit the installation and function of most landuse applications.  Soil features considered are ponding duration and frequency classes for all months.

	Property used: PONDING DURATION (Modality - representative value)
	
	Restrictive limits:
		Limiting		= ""very brief"" or ""brief"" or 
				  	  ""long"" or ""very long""
		Not limiting		not = ""very brief"" or ""brief"" or 
				  	      ""long"" or ""very long""
		
	Null duration is assigned to the Not limiting class.
OR
		
	Property used: PONDING FREQUENCY
			(Modality - representative value)
	
	Restrictive limits:
		Limiting	    = ""none""
		Not limiting	not = ""none""
		
	Null depth is assigned to the Not limiting class.
	
	12. Salinity: Soils with high salinity have reduced available water capacity and may induce salinity toxicity, which restricts vigorous plant growth and re-establishing vegetation in disturbed area.  Soil feature considered is the highest value of salinity (electrical conductivity) of the layers between 0 and 50cm.
		
	Property used: SALINITY MAXIMUM IN DEPTH 0-50cm (Modality - low, high, representative value)
		
	Restriction limits:
		Limiting		 => 16 mmhos/cm
		Somewhat limiting	 => 4 to < 16 mmhos/cm
		Not limiting		  < 4 mmhos/cm			
		
	Null EC is assigned to the Not limiting class.
	
	13. Depth to bedrock: Shallow depth to bedrock limits the soil's adsorptive capacity and the thickness of the biologically active zone through with waste materials can percolate.  Shallow soils may pose environmental and health risks when agricultural and municipal waste materials are applied. Soil feature considered is the top depth of the first restrictive layer where restrictive type is ""bedrock (lithic)"" or ""bedrock (paralithic)."" Depth to restrictive feature must be synchronized with the depth to the restrictive feature horizon shown in the horizon table. 

	Property used: DEPTH TO BEDROCK (Modality - representative value)
	
	Restrictive limits:
		Limiting		=< 50cm
		Somewhat limiting	 > 50 to < 100cm
		Not limiting		=> 100cm
		
	Null depth is assigned to the Not limiting class.
	
	14. Depth to cemented pan: Depth to cemented pan restricts the construction, installation, and functioning of the installed application.  Shallow soils have reduced water-holding capacities, restricted percolation rates and are difficult to reclaim and re-vegetated.  Soil feature considered is the top depth of the first restrictive layer where restrictive kind is ""fragipan"", ""duripan"", ""petrocalcic"", ""ortstein"", or ""petrogypsic"" and restrictive feature hardness is not noncemented. Depth to restrictive feature must be synchronized with the depth to the restrictive feature horizon shown in the horizon table.

	Property used: DEPTH TO CEMENTED PAN (Modality - representative value)
	
	Restrictive limits:
		Limiting		 < 50cm
		Somewhat limiting	=> 50 to < 100cm
		Not limiting		=> 100cm
		
	Null depth is assigned to the Not limiting class.
		
AND NOT
	
	Property used: RESTRICTIVE FEATURE HARDNESS (Modality - representative value)
	
	Restrictive limits:
		Limiting		not = noncemented
		Not limiting		    = noncemented
				
	Null hardness is assigned to the Not limiting class.
	
	15. Shallow to densic materials: Shallow depth to ""Densic Materials"" reduces percolation of surface waters and effluent and restricts plant root growth.  These semi-shallow soils may pose environmental and health risks when agricultural and municipal waste materials are applied. Soil feature considered is the top depth of the first restrictive layer where restrictive type is ""bedrock (densic)"" or ""densic material"".  Depth to restrictive feature must be synchronized with the depth to the restrictive feature horizon shown in the horizon table. 

	Property used: DEPTH TO DENSIC MATERIAL (Modality - representative value)
	
	Restrictive limits:
		Limiting		 < 50cm
		Somewhat limiting	=> 50 to < 100cm
		Not limiting		=> 100cm
		
	Null depth is assigned to the Not limiting class.
	
	16. Shallow to Discontinuity: Shallow depth to ""Densic Materials"" reduces percolation of surface waters and effluent and restricts plant root growth.  These semi-shallow soils may pose environmental and health risks when agricultural and municipal waste materials are applied. Soil feature considered is the top depth of the first restrictive layer where restrictive type is ""abrupt textural change"" or ""strongly contrasting textural stratification"".  Depth to restrictive feature must be synchronized with the depth to the restrictive feature horizon shown in the horizon table. 

	Property used: DEPTH TO CONTRASTING MATERIALS (Modality - representative value)
	
	Restrictive limits:
		Limiting		 < 50cm
		Somewhat limiting	=> 50 to < 100cm
		Not limiting		=> 100cm
		
	Null depth is assigned to the Not limiting class.
	
		
	17. Slope: Steep slopes impede trafficability of heavy machinery.  Soil feature considered is the component slope.
		
	Property used: SLOPE (Modality - low, high, representative value)
		
	Restriction limits:
		Limiting		> 15%
		Somewhat limiting	>= 8 and <= 15%
		Not limiting		< 8%			
		
	Null Slope is assigned Not rated.
	
	18. Sodium content: Soils with high sodium adsorption ratio have the potential to restrict plant growth and re-establishing vegetation in disturbed area. Soil feature considered is the highest sodium adsorption ratio for horizons that have any portion in the depth range 0 to 20"" (0-50 cm).

		
	Property used: SODIUM ADSORPTION RATIO MAXIMUM IN DEPTH 0-50cm (Modality - low, high, representative value)
		
	Restriction limits:
		Limiting		 > 13 
		Somewhat limiting	 > 3 to =< 13
		Not limiting		<= 3 			
		
	Null SAR is assigned to the Not limiting class.
	
	19. Large stones on the surface: Excessive stones (rock fragments, > 10 inch in size) in the surface layer can interfere with the tillage and application equipment.  Soil feature considered is percent by weight rock fragments > 10 inches in size in the surface soil layer.

	Property used: FRAGMENTS > 250mm SURFACE LAYER (Modality - high, low, and representative value)
			
	Restrictive limits:
		Limiting		 > 15%
		Somewhat limiting	 >  5% to <= 15%
		Not limiting		=<  5%
		
	Null > 10 inch rock fragment data are assigned to the Not rated class.
	
	20. Too acid: Soils with low surface pH increase metallic ion availability and restricts plant growth.  Soil feature considered is the (pH) of the surface layer.
	
	Property used: SOIL REACTION 1-1 WATER SURFACE LAYER (Modality - high, low, representative value)
				
	Restriction limits:
		Not Limiting		 > 6.5%
		Somewhat limiting	 > 3.5 to <= 6.5%
		Limiting		=< 3.5
		
	Null pH values are assigned to the Not limiting class.
	
	21. Depth to saturated zone: Soils with shallow depth to a water table may be difficult to reclaim and revegetate.  These areas are slow to drain and can become waterlogged and boggy during periods of heavy precipitation.  Soil feature considered is the top depth of the first layer where soil moisture layer status is wet or saturated during any month.

	Property used: HIGH WATER TABLE DEPTH MINIMUM (Modality - representative value)
	
	Restrictive limits:
		Limiting		 < 60cm
		Somewhat limiting	=> 60 to < 120cm
		Not limiting		=> 120cm
		
	Null depth is assigned to the Not limiting class."|"Yes"|09/27/2012 20:16:31|"205"|"39483"|"2799243"
"AWM - Overland Flow Process Treatment of Wastewater"|"limitation"|"Summary:

Soil interpretations for waste management provide a means to use organic wastes and wastewater as productive resources.  Using these resources will result in energy conservation, prevent waste, and minimize problems associated with their disposal.  The planned use of many wastes has proven beneficial to the producer and the user of these by-products.  The characteristics of the soil are important in the application of organic wastes and wastewater to land for fertilization and irrigation.  They are also important considerations if the soil is used as a medium for the treatment and disposal of these wastes.  Favorable soil properties are required to prevent environmental damage.

Soils can be a non-member, partial member or complete members of the set of soils that are limited for ""Overland Flow Process Treatment of Wastewater"".  If a soil's property within 150 cm (60 inches) of the soil surface has a membership indices greater then zero, then that soil property is limiting and the soil restrictive feature is identified.  The overall interpretive rating assigned is the maximum membership indices of each soil interpretive property that comprise the ""Overland Flow Process Treatment of Wastewater"" interpretive rule.  Minor restrictive soil features are identified but not considered as part of the overall rating process.  These restrictive features could be important factors where the major restrictive features are overcome through design application.

Soils are placed into interpretive rating classes per their rating indices.  These are not limited (rating index = 0), somewhat limited (rating index > 0 and < 1.0), or very limited (rating index = 1.0).

Description:

The wastewater considered is from municipal wastewater, food-processing plants, lagoons, and storage ponds.  Municipal wastewater is the waste stream from a municipality.  It contains domestic waste and possibly industrial waste.  It may be, although rarely is, raw sewage (untreated), or it may be wastewater that has received primary or secondary treatment.  Food-processing wastewater is the wastewater resulting from the preparation of fruits, vegetables, milk, cheese, and meats for public consumption.  In some places, it is high in sodium and chloride.  Lagoon and storage pond effluents, as discussed here, refer to the effluents from a lagoon or storage pond that is used to treat or store food-processing wastewater, domestic wastes, or animal wastes.  Domestic wastes are very dilute, and the effluent from a facility that treats them commonly is very low in carbonaceous and nitrogenous matter.  The nitrogen content ranges from 10 to 30 mg/l.  Lagoons and storage ponds that treat animal wastes have an effluent that has a much higher concentration of these materials mainly because the manure has not been diluted as much as domestic wastes.  The nitrogen content varies considerably but generally is 50 to 2,000 mg/l.  The heavy metal content generally is low; however, chemical analyses should be made prior to use.

In this process, wastewater is applied to the upper reaches of sloped land and allowed to flow across vegetated surfaces that are sometimes called terraces, to runoff collection ditches.  The length of the run generally is 150 to 300 feet.  Application rates range from 2.5 to 16.0 inches per week.  The wastewater leaves solids and nutrients to plants and soil surfaces as it flows downslope in a thin film.  Most of the water reaches the collection ditch, some is lost by evapotranspiration, and a small part percolates to the ground water.

Scope: National

The soil-rating guide is based on the treatment of the wastewater and not utilizing wastewater for irrigating of crops.  However, areas are vegetated because plants are a necessary part of the soil-plant treatment process.  Wastewater generally is applied by sprinkler or surface application methods.

Soil properties and qualities considered in rating the degree of limitation are those that affect absorption, plant growth, microbial activity, and the design and construction of site.  The properties that affect adsorption are soil reaction and the cation exchange capacity.  Soil reaction, salinity, and the sodium adsorption ratio are soil properties that affect plant growth and microbial activity.  Slope, permeability within a depth of about 30 inches, depth to a seasonal high water table, flooding, depth to bedrock or to a cemented pan, and stones are soil properties and qualities that influence design and construction.  Permanently frozen soils are not suited to treating wastewater.

Criteria:

The interpretive rating is the most limiting of the following restrictive features.

	1.  Low adsorption: Soils with low CEC to clay ratio have limited potential for sequestering heavy metals and other potential pollutants found in agricultural waste and sustaining vigorous plant growth.  Soil feature considered is the weighted average of the cec/clay ratio (calculated from cec and clay representative values) to a depth of 150cm or to bedrock or a cemented restrictive layer.

	Property used: CLAY ACTIVITY (Modality - representative value)
			
	Restrictive limits:
		Limiting		=< 0.050
		Somewhat limiting	 > 0.050 to  < 0.150
		Not limiting		=> 0.150
		
	Null cec or clay are assigned to the Not rated class.
	
	2.  Cobble content: Excessive cobbles (rock fragments, 3 to 10 inches in size) in the upper 40 inches (100 cm) of the soil can interfere with the plant root growth and reduces available water capacity.  Soil feature considered is percent weighted average by weight coarse fragments 3 to 10 inches in size in the upper 40 inches of soil.

	Property used: FRAGMENTS 75mm-250mm WEIGHTED AVE. IN DEPTH 0-40 in. (Modality - high, low, and representative value)
			
	Restrictive limits:
		Limiting		 > 35%
		Somewhat limiting	 > 15% to <= 35%
		Not limiting		<= 15%
		
	Null 3 to 10 inch rock fragment data are assigned to the Not rated class.
	
	3.  Salinity: Soils with high salinity in the surface layer have reduced available water capacity, which restrict plant growth and re-establishing vegetation in disturbed area.  Soil feature considered is the salinity (electrical conductivity) of the surface layers.
		
	Property used: SALINITY SURFACE LAYER (Modality - low, high, representative value)
		
	Restriction limits:
		Limiting		  > 16 mmhos/cm
		Somewhat limiting	 >= 8 to <= 16 mmhos/cm
		Not limiting		  < 8 mmhos/cm			
		
	Null EC is assigned to the Not limiting class.
	
	4.  Flooding: Flooding has the potential to transport agricultural waste off site and pollute surface waters.  Flooding also limits building, recreational, and sanitary facility use and management of these soils.  Soil feature considered is maximum flooding frequency classes over 12 months.

	Property used: FLOODING FREQUENCY (Maximum Duration) (Modality - representative value)
	
	Restrictive limits:
		Limiting		= ""occasional"" or ""very frequent"" or ""frequent""
		Somewhat limiting	= ""very rare"" or ""rare""
		Not limiting		= ""none""
		
	Null frequency is assigned to the Not limiting class.
	
	5.  Depth to permafrost: Permafrost (permanently frozen soil layer) restricts or effects excavation, manipulation, transport, stability, and workability of the soil material.  Soil features considered are restrictive feature depth and where kind is permafrost or USDA TEXTURE (IN-LIEU-OF) is ""cpf"" or USDA TEXTURE MODIFIER is ""pf"".
	
	Property used: DEPTH TO PERMAFROST (Modality - representative value)
	
	Restrictive limits:
		Limiting		 < 50cm
		Somewhat limiting 	=> 50 to =< 100cm
		Not limiting		 > 100cm
		
	Null depths are assigned  to the Not limiting class.
OR
		
	Property used: USDA TEXTURE (IN-LIEU-OF) (Modality - representative value)
	
	Restrictive limits:
		Limiting	= ""cpf""
		Not limiting	not = ""cpf""
		
	Null USDA Texture (In-Lieu-Of) are assigned to the Not limiting class.
OR
		
	Property used: USDA TEXTURE MODIFIER (Modality - representative value)
	
	Restrictive limits:
		Limiting	= ""pf""
		Not limiting	not = ""pf""
		
	Null USDA Texture Modifier are assigned to the Not limiting class.
	
	6.  Ponding: Ponding is the condition where standing water is on the soil surface for a given period of time.  Soil that pond has restrictions that limit the installation and function of most landuse applications.  Soil features considered are ponding duration and frequency classes for all months.

	Property used: PONDING DURATION (Modality - representative value)
	
	Restrictive limits:
		Limiting		= ""very brief"" or ""brief"" or 
				  	  ""long"" or ""very long""
		Not limiting		not = ""very brief"" or ""brief"" or 
				  	      ""long"" or ""very long""
		
	Null duration is assigned to the Not limiting class.
OR
		
	Property used: PONDING FREQUENCY
			(Modality - representative value)
	
	Restrictive limits:
		Limiting	    = ""none""
		Not limiting	not = ""none""
		
	Null depth is assigned to the Not limiting class.
	
	7.  Seepage:  The soil surface layer Ksat governs the soil's infiltration rate and leaching potential.   When this rate is high, transmission of fluids into and through the soil surface layer is unimpeded and leaching may become an environmental, health, or performance concern.  Soil feature considered is the surface layer Ksat. 
	
	Property used: PERMEABILITY SURFACE LAYER (Modality - high, low, representative value)
			
	Restriction limits:
		Limiting 	 	 > 4.0 micrometers/sec
		Somewhat Limiting 	 > 1.0 and <= 4.0 micrometers/sec
		Not limiting		=< 1.0 micrometers/sec
		
	Null Ksat values are assigned to the Not rated class.
	
	8.  Depth to bedrock: The depth to bedrock limits the volume of material suitable for use as landfill cover.  Soils that are shallow are also difficult to reclaim and re-vegetated.  Soil feature considered is the top depth of the first restrictive layer where restrictive type is ""bedrock (lithic)"" or ""bedrock (paralithic)."" Depth to restrictive feature must be synchronized with the depth to the restrictive feature horizon shown in the horizon table. 

	Property used: DEPTH TO BEDROCK (Modality - representative value)
	
	Restrictive limits:
		Limiting		 < 100cm
		Somewhat limiting	=> 100 to =< 150cm
		Not limiting		 > 150cm
		
	Null depth is assigned to the Not limiting class.
	
	9.  Depth to cemented pan: Depth to cemented pan restricts the construction, installation, and functioning of the installed application.  Shallow soils are also difficult to reclaim and re-vegetated.  Soil feature considered is the top depth of the first restrictive layer where restrictive kind is ""fragipan"", ""duripan"", ""petrocalcic"", ""ortstein"", or ""petrogypsic"" and restrictive feature hardness is not noncemented. Depth to restrictive feature must be synchronized with the depth to the restrictive feature horizon shown in the horizon table.

	Property used: DEPTH TO CEMENTED PAN (Modality - representative value)
	
	Restrictive limits:
		Limiting		 < 100cm
		Somewhat limiting	=> 100 to =< 150cm
		Not limiting		 > 150cm
		
	Null depth is assigned to the Not limiting class.
		
AND NOT
	
	Property used: RESTRICTIVE FEATURE HARDNESS (Modality - representative value)
	
	Restrictive limits:
		Limiting		not = noncemented
		Not limiting		    = noncemented
				
	Null hardness is assigned to the Not limiting class.
	
	10. Too level: The movement of water over level soils is to slow for the application design..
		
	Property used: SLOPE (Modality - low, high, representative value)
		
	Restriction limits:
		Limiting		 < 1%
		Not limiting		=> 1%			
		
	Null Slope is assigned Not rated.
	
	11. Too steep for surface application: Steep slopes impede site preparation such as shaping and leveling and wastewater is removed from the area to rapidly.
		
	Property used: SLOPE (Modality - low, high, representative value)
		
	Restriction limits:
		Limiting		=> 12%
		Somewhat limiting	 > 6 and < 12%
		Not limiting		=< 6%			
		
	Null Slope is assigned Not rated.
	
	12.  Sodium content: Soils with high sodium adsorption ratio have the potential to restrict plant growth and re-establishing vegetation in disturbed area. Soil feature considered is the highest sodium adsorption ratio for horizons that have any portion in the depth range 0 to 20"" (0-50 cm).

		
	Property used: SODIUM ADSORPTION RATIO MAXIMUM IN DEPTH 0-50cm (Modality - low, high, representative value)
		
	Restriction limits:
		Limiting		 > 13 
		Somewhat limiting	 > 3 to =< 13
		Not limiting		<= 3 			
		
	Null SAR is assigned to the Not limiting class.
	
	13. Stone content: Excessive stones (rock fragments, > 10 inch in size) in the upper 40 inches (100 cm) of the soil can interfere with the plant root growth and reduces available water capacity. Soil feature considered is percent weighted average by weight coarse fragments > 10 inches in size in the upper 40 inches of soil.

	Property used: FRAGMENTS > 250mm WEIGHTED AVE. IN DEPTH 0-40 in. (Modality - high, low, and representative value)
			
	Restrictive limits:
		Limiting		 > 15%
		Somewhat limiting	 > 5% to <= 15%
		Not limiting		<= 5%
		
	Null > 10 inch rock fragment data are assigned to the Not rated class.
	
	14. Too acid: Soils with low surface pH increase metallic ion availability and restricts plan growth.  Soil feature considered is the (pH) of the surface layer.
	
	Property used: SOIL REACTION 1-1 WATER SURFACE LAYER (Modality - high, low, representative value)
				
	Restriction limits:
		Limiting		=> 6.5%
		Somewhat limiting	=> 5.0 to < 6.5%
		Not limiting		 < 5.0
		
	Null pH values are assigned to the Not limiting class.
	
	15. Depth to saturated zone: Soils with shallow depth to a water table may be difficult to reclaim and revegetate.  These areas are slow to drain and can become waterlogged and boggy during periods of heavy precipitation.  Soil feature considered is the top depth of the first layer where soil moisture layer status is wet or saturated during any month.

	Property used: HIGH WATER TABLE DEPTH MINIMUM (Modality - representative value)
	
	Restrictive limits:
		Limiting		 < 60cm
		Somewhat limiting	=> 60 to < 120cm
		Not limiting		=> 120cm
		
	Null depth is assigned to the Not limiting class.

16.  Porous bedrock: Limestone bedrock (and other types) may have numerous solution channels that allow contaminants to enter the groundwater quickly and with no renovation.  The porous nature of the bedrock is often reflected by ""karst"" phases of map units.  Deeper soils will tend to lessen the risk of contamination.

		  
		  Property used: LIMESTONE RESIDUUM TEST, NULL SENDS NO
		  
		  Restrictive Limits:
		    Limiting		If the bedrock is limestone, the site is limited by the bedrock type.
		    Not limiting	If the bedrock is not limestone, the site is not limited by the bedrock type.
		    
		    
		  NOTE!!!  As the property is now written, if bedrock is not populated, a N0 is returned.
		  NOTE!!!  This base rule will be expanded to evaluate more types of bedrock.
		  
		  
		 		  
		  Property used: ""PARENT MATERIAL ORIGIN IS SOLUBLE SALT""  (Modality - and representative value)
	
			Limiting	If the bedrock is soluble salt, the site is limited by the bedrock type.
		    	Not limiting	If the bedrock is not soluble salt, the site is not limited by the bedrock type.
		    	
		    	
	17.  Subsidence due to gypsum:  Addition of water in excess of evapotranspiration may cause dissolution and removal of soluble soil material.  Eventually, voids will form in the soil which will manifested at the surface as depressions.  These will collect water which will cause uneven distribution of irrigation water and exacerbate the dissolution problem.  Subsidence is estimated from the gypsum content of the soil.  Other soluble salts may also contribute to the loss of volume of the soil.  

Assumptions:

		* Differential subsidence is assumed to always occur, rather than an equidimensional settling.
		* Water as irrigation, leakage, septic systems, or whatever is assumed to be applied.  If no water is added to the soil, no dissolution 				occurs and therefore no subsidence.
		* Dissolution kinetics are assumed to be such that the settling is observable in our lifetimes.
		* The size of the structure has an influence on the tolerable amount of distortion due to settling.
		* The age of the structure influences the amount of damage it will sustain if differential subsidence occurs.
		* The particle size of the gypsum will influence the dissolution rate.  A generic rate is assumed here.

		Property used:  ""SUBSIDENCE DUE TO GYPSUM, REV""  (Modality - and representative value)
	
			Restrictive limits:
				Very limiting		=> 30cm
				Somewhat limiting	10-30cm
				Not limiting		<= 10cm"|"Yes"|12/03/2012 16:48:09|"258"|"39483"|"2799244"
"AWM - Rapid Infiltration Disposal of Wastewater"|"limitation"|"Summary:

Soil interpretations for waste management provide a means to use organic wastes and wastewater as productive resources.  Using these resources will result in energy conservation, prevent waste, and minimize problems associated with their disposal.  The planned use of many wastes has proven beneficial to the producer and the user of these by-products.  The characteristics of the soil are important in the application of organic wastes and wastewater to land for fertilization and irrigation.  They are also important considerations if the soil is used as a medium for the treatment and disposal of these wastes.  Favorable soil properties are required to prevent environmental damage.

Soils can be a non-member, partial member or complete members of the set of soils that are limited for ""Rapid Infiltration Disposal of Wastewater"".  If a soil's property within 150 cm (60 inches) of the soil surface has a membership indices greater then zero, then that soil property is limiting and the soil restrictive feature is identified.  The overall interpretive rating assigned is the maximum membership indices of each soil interpretive property that comprise the ""Rapid Infiltration Disposal of Wastewater"" interpretive rule.  Minor restrictive soil features are identified but not considered as part of the overall rating process.  These restrictive features could be important factors where the major restrictive features are overcome through design application.

Soils are placed into interpretive rating classes per their rating indices.  These are not limited (rating index = 0), somewhat limited (rating index > 0 and < 1.0), or very limited (rating index = 1.0).

Description:

In this process, the wastewater is applied in a level basin and percolates through the soil.  The treated water eventually reaches the ground water.  Application rates range from 4 to 120 inches per week.

The wastewater considered generally is from municipal wastewater treatment plants.  The nitrogen content generally is low.  Normally, the heavy metal content is low; however, chemical analysis should be made prior to use.  Because the thickness of soil material needed for proper renovation of the wastewater is more than 72 inches, geologic and hydrologic investigations during the planning stages.  This information is needed to ensure proper design and to determine reliability of performance as well as the potential for pollution of the ground water.

Scope: National

The soil-rating guide is based on the treatment of the wastewater and not utilizing wastewater for irrigating of crops.  Vegetation is not a necessary part of the treatment design or process but the basin may be vegetated.

The soil properties and qualities that influence risk of pollution, design and construction, and performance are major considerations.  Depth to a seasonal high water table, flooding, and depth to bedrock or to a cemented pan present potential hazards and influence design and construction.  Slope and stones are also important considerations in design and construction.  The properties and qualities that influence performance are permeability and soil reaction.  Permanently frozen soils are not suited to treating wastewater. 

Criteria:

The interpretive rating is the most limiting of the following restrictive features.

	1.  Cobble content: Excessive cobbles (rock fragments, 3 to 10 inches in size) in the upper 72 inches (180 cm) of the soil can interfere with construction equipment.  Soil feature considered is percent weighted average by weight coarse fragments 3 to 10 inches in size in the upper 72 inches of soil or above a restrictive layer.

	Property used: FRAGMENTS 75mm-250mm WEIGHTED AVE. IN DEPTH 0-72 in. (Modality - high, low, and representative value)
			
	Restrictive limits:
		Limiting		 > 35%
		Somewhat limiting	 > 15% to <= 35%
		Not limiting		<= 15%
		
	Null 3 to 10 inch rock fragment data are assigned to the Not rated class.
	
	2.  Flooding: Flooding at frequency greater then rare has the potential to transport agricultural waste off site and pollute surface waters.  Flooding also limits the recreational use and management of these soils.  Soil feature considered is maximum flooding frequency classes over 12 months.

	Property used: FLOODING FREQUENCY (Maximum Duration) (Modality - representative value)
	
	Restrictive limits:
		Limiting		= ""very frequent"" or ""frequent""
		Somewhat limiting	= ""occasional""
		Not limiting		= ""none"" or ""very rare"" or ""rare""
		
	Null frequency is assigned to the Not limiting class.
	
	3.  Restricted permeability: The soil horizon with the minimum Ksat governs the rate of water movement through the whole soil.  When this rate is low, transmission of fluids into and through the soil is impeded and runoff, infiltration, and percolation of pollutants may become environmental, health, and performance concern.  Soil feature considered is the layer with the minimum saturated hydraulic conductivity above a restrictive layer.
	
	Property used: KSAT MINIMUM ABOVE RESTRICTIVE LAYER (Modality - high, low, representative value)
			
	Restriction limits:
		Limiting 	 	 < 10.0 micrometers/sec
		Somewhat Limiting 	=> 10.0 and <= 40.0 micrometers/sec
		Not limiting		 > 40.0 micrometers/sec
		
	Null Ksat values are assigned to the Not rated class.
	
	4.  Depth to permafrost: Permafrost (permanently frozen soil layer) restricts or effects excavation, manipulation, transport, stability, and workability of the soil material.  Soil features considered are restrictive feature depth and where kind is permafrost or USDA TEXTURE (IN-LIEU-OF) is ""cpf"" or USDA TEXTURE MODIFIER is ""pf"".
	
	Property used: DEPTH TO PERMAFROST (Modality - representative value)
	
	Restrictive limits:
		Limiting		 < 50cm
		Somewhat limiting 	=> 50 to =< 100cm
		Not limiting		 > 100cm
		
	Null depths are assigned  to the Not limiting class.
OR
		
	Property used: USDA TEXTURE (IN-LIEU-OF) (Modality - representative value)
	
	Restrictive limits:
		Limiting	= ""cpf""
		Not limiting	not = ""cpf""
		
	Null USDA Texture (In-Lieu-Of) are assigned to the Not limiting class.
OR
		
	Property used: USDA TEXTURE MODIFIER (Modality - representative value)
	
	Restrictive limits:
		Limiting	= ""pf""
		Not limiting	not = ""pf""
		
	Null USDA Texture Modifier are assigned to the Not limiting class.
	
	5.  Ponding: Ponding is the condition where standing water is on the soil surface for a given period of time.  Soil that pond has restrictions that limit the installation and function of most landuse applications.  Soil features considered are ponding duration and frequency classes for all months.

	Property used: PONDING DURATION (Modality - representative value)
	
	Restrictive limits:
		Limiting		= ""very brief"" or ""brief"" or 
				  	  ""long"" or ""very long""
		Not limiting		not = ""very brief"" or ""brief"" or 
				  	      ""long"" or ""very long""
		
	Null duration is assigned to the Not limiting class.
OR
		
	Property used: PONDING FREQUENCY
			(Modality - representative value)
	
	Restrictive limits:
		Limiting	    = ""none""
		Not limiting	not = ""none""
		
	Null depth is assigned to the Not limiting class.
	
	6.  Depth to bedrock: Shallow depth to bedrock limits the soil's adsorptive capacity and the thickness of the biologically active zone through with waste materials can percolate.  Shallow soils may pose environmental and health risks when agricultural and municipal waste materials are applied. These soils may pose construction limitations or environmental and health risks when trench landfills are installed. Soil feature considered is the top depth of the first restrictive layer where restrictive type is ""bedrock (lithic)"" or ""bedrock (paralithic)."" Depth to restrictive feature must be synchronized with the depth to the restrictive feature horizon shown in the horizon table. 

	Property used: DEPTH TO BEDROCK (Modality - representative value)
	
	Restrictive limits:
		Limiting		 < 182cm
		Not limiting		=> 182cm
		
	Null depth is assigned to the Not limiting class.
	
	7.  Depth to cemented pan: Depth to cemented pan restricts the soil's adsorptive capacity and the thickness of the biologically active zone through with waste materials can percolate.  Shallow soils may pose environmental and health risks when agricultural and municipal waste materials are applied.  Soil feature considered is the top depth of the first restrictive layer where restrictive kind is ""fragipan"", ""duripan"", ""petrocalcic"", ""ortstein"", or ""petrogypsic"" and restrictive feature hardness is not noncemented. Depth to restrictive feature must be synchronized with the depth to the restrictive feature horizon shown in the horizon table.

	Property used: DEPTH TO CEMENTED PAN (Modality - representative value)
	
	Restrictive limits:
		Limiting		 < 182cm
		Not limiting		=> 182cm
		
	Null depth is assigned to the Not limiting class.
		
AND NOT
	
	Property used: RESTRICTIVE FEATURE HARDNESS (Modality - representative value)
	
	Restrictive limits:
		Limiting		not = noncemented
		Not limiting		    = noncemented
				
	Null hardness is assigned to the Not limiting class.
	
	8.  Slope:  Steep slopes affect the design and function of installed systems and facilities.  Soil feature considered is the component slope.
		
	Property used: SLOPE (Modality - low, high, representative value)
		
	Restriction limits:
		Limiting		=> 8%
		Somewhat limiting	 > 4 and < 8%
		Not limiting		=< 4%			
		
	Null Slope is assigned Not rated.
	
	9.  Stone content: Excessive stones (rock fragments, > 10 inch in size) in the upper 72 inches (180 cm) of the soil can interfere with construction equipment. Soil feature considered is percent weighted average by weight coarse fragments > 10 inches in size in the upper 72 inches of soil or above a restricive layer.

	Property used: FRAGMENTS > 250mm WEIGHTED AVE. IN DEPTH 0-72 in. (Modality - high, low, and representative value)
			
	Restrictive limits:
		Limiting		 > 15%
		Somewhat limiting	 > 5% to <= 15%
		Not limiting		<= 5%
		
	Null > 10 inch rock fragment data are assigned to the Not rated class.
	
	10. Too acid: Soils with low pH increase metallic ion availability and restricts plan growth.  Soil feature considered is the minimum (pH) of the horizons or layers below the surface layer.

	Property used: SOIL REACTION 1-1 WATER MINIMUM SUB-SURFACE LAYERS TO 180cm (Modality - high, low, representative value)
			
	Restrictive limits:
		Limiting		>= 5%
		Somewhat limiting	=> 3.5 to < 5%
		Not limiting		 < 3.5
		
	Null pH is assigned to the Not limiting class.
	
	11. Depth to saturated zone: Soils with shallow depth to a water table may become waterlogged and boggy during periods of heavy precipitation and are slow to drain.  These soils have the potential to contamination the ground water which may create health and environmental hazards.  Soil feature considered is the top depth of the first layer where soil moisture layer status is wet or saturated during any month.

	Property used: DEPTH TO HIGH WATER TABLE APPARENT MINIMUM (Modality - representative value)
	
	Restrictive limits:
		Limiting		 < 180cm
		Not limiting		=> 180cm
		
	Null depth is assigned to the Not limiting class.

OR

	Property used: DEPTH TO HIGH WATER TABLE PERCHED MINIMUM (Modality - representative value)
	
	Restrictive limits:
		Limiting		 < 60cm
		Somewhat limiting	=> 60 to =< 120cm
		Not limiting		 > 120cm
		
	Null depth is assigned to the Not limiting class.

12.  Porous bedrock: Limestone bedrock (and other types) may have numerous solution channels that allow contaminants to enter the groundwater quickly and with no renovation.  The porous nature of the bedrock is often reflected by ""karst"" phases of map units.  Deeper soils will tend to lessen the risk of contamination.

		  
		  Property used: LIMESTONE RESIDUUM TEST, NULL SENDS NO
		  
		  Restrictive Limits:
		    Limiting		If the bedrock is limestone, the site is limited by the bedrock type.
		    Not limiting	If the bedrock is not limestone, the site is not limited by the bedrock type.
		    
		    
		  NOTE!!!  As the property is now written, if bedrock is not populated, a N0 is returned.
		  NOTE!!!  This base rule will be expanded to evaluate more types of bedrock.
		  
		  
		 		  
		  Property used: ""PARENT MATERIAL ORIGIN IS SOLUBLE SALT""  (Modality - and representative value)
	
			Limiting	If the bedrock is soluble salt, the site is limited by the bedrock type.
		    	Not limiting	If the bedrock is not soluble salt, the site is not limited by the bedrock type.
		    	
		    	
	13.  Subsidence due to gypsum:  Addition of water in excess of evapotranspiration may cause dissolution and removal of soluble soil material.  Eventually, voids will form in the soil which will manifested at the surface as depressions.  These will collect water which will cause uneven distribution of irrigation water and exacerbate the dissolution problem.  Subsidence is estimated from the gypsum content of the soil.  Other soluble salts may also contribute to the loss of volume of the soil.  

Assumptions:

		* Differential subsidence is assumed to always occur, rather than an equidimensional settling.
		* Water as irrigation, leakage, septic systems, or whatever is assumed to be applied.  If no water is added to the soil, no dissolution 				occurs and therefore no subsidence.
		* Dissolution kinetics are assumed to be such that the settling is observable in our lifetimes.
		* The size of the structure has an influence on the tolerable amount of distortion due to settling.
		* The age of the structure influences the amount of damage it will sustain if differential subsidence occurs.
		* The particle size of the gypsum will influence the dissolution rate.  A generic rate is assumed here.

		Property used:  ""SUBSIDENCE DUE TO GYPSUM, REV""  (Modality - and representative value)
	
			Restrictive limits:
				Very limiting		=> 30cm
				Somewhat limiting	10-30cm
				Not limiting		<= 10cm"|"Yes"|09/27/2012 20:16:34|"238"|"39483"|"2799245"
"AWM - Slow Rate Process Treatment of Wastewater"|"limitation"|"Summary:

Soil interpretations for waste management provide a means to use organic wastes and wastewater as productive resources.  Using these resources will result in energy conservation, prevent waste, and minimize problems associated with their disposal.  The planned use of many wastes has proven beneficial to the producer and the user of these by-products.  The characteristics of the soil are important in the application of organic wastes and wastewater to land for fertilization and irrigation.  They are also important considerations if the soil is used as a medium for the treatment and disposal of these wastes.  Favorable soil properties are required to prevent environmental damage.

Soils can be a non-member, partial member or complete members of the set of soils that are limited for ""Slow Rate Process Treatment of Wastewater"".  If a soil's property within 150 cm (60 inches) of the soil surface has a membership indices greater then zero, then that soil property is limiting and the soil restrictive feature is identified.  The overall interpretive rating assigned is the maximum membership indices of each soil interpretive property that comprise the ""Slow Rate Process Treatment of Wastewater"" interpretive rule.  Minor restrictive soil features are identified but not considered as part of the overall rating process.  These restrictive features could be important factors where the major restrictive features are overcome through design application.

Soils are placed into interpretive rating classes per their rating indices.  These are not limited (rating index = 0), somewhat limited (rating index > 0 and < 1.0), or very limited (rating index = 1.0).

Description:

In this process wastewater is applied to the land at a rate normally between 0.5 and 4.0 inches per week.  The primary purpose is wastewater treatment rather than irrigation of crops.  Application rates commonly exceed those needed for supplemental irrigation for crop production.  The applied wastewater is treated as it moves through the soil.  Much of the treated water percolates to the ground water and some enter the atmosphere by evapotranspiration.  Surface runoff of the applied water generally is not allowed.  Water-logging is avoided either through control of the application rate or the use of tile drains, or both.

The wastewater considered includes municipal wastewater and effluent from food-processing plants, lagoons, and storage ponds.  Municipal wastewater is the waste stream from a municipality.  It contains domestic waste and possibly industrial waste.  It may be, although rarely is, untreated sewage or may be wastewater that has received primary or secondary treatment.  Food-processing wastewater is the wastewater resulting from the preparation of fruits, vegetables, milk, cheese, and meats for public consumption.  In some places, it is high in sodium and chloride.  Lagoon and storage pond effluents, as discussed here, refer to the effluents from a facility used to treat or store food-processing wastewater, domestic wastes, or animal wastes.  Domestic and food-processing wastewater is very dilute, and the effluent from facilities that treat or store it commonly is very low in carbonaceous and nitrogenous matter.  The nitrogen content ranges from 10 to 30 mg/l.  Lagoons or storage ponds for animal wastes have an effluent that has a much higher concentration of these materials mainly because the manure has not been diluted as much as domestic wastes.  The nitrogen content varies considerably but generally is 50 to 2,000 mg/l.  The heavy metal content generally is low; however, chemical analyses should be made prior to use.

Scope: National

The soil-rating guide is based on the treatment of the wastewater and not utilizing wastewater for irrigating of crops.  Vegetation is not a necessary part of the treatment design or process but the basin may be vegetated.  However, it is assumed that crops are grown or may be grown as a part of the soil-plant treatment process.  Checks should be made to ensure that heavy metals and nitrogen are not added in excessive amounts.

Soil properties and qualities considered in rating the degree of limitation are those that affect soil absorption, plant growth, microbial activity, the susceptibility to wind or water erosion, and the application of wastes.  Properties and qualities that affect absorption are the sodium adsorption ratio, depth to a seasonal high water table, the available water capacity, permeability, depth to bedrock or to a cemented pan, soil reaction, cation exchange capacity, and slope.  Soil reaction, the sodium adsorption ratio, salinity, and bulk density are soil properties that affect plant growth and microbial activity.  Wind erodibility group, erosion factor, slope, and susceptibility to flooding are used to measure the potential for wind erosion and water erosion.  Stones can interfere with the application of wastes.  Permanently frozen soils are not suited to treating wastewater.

Criteria:

The interpretive rating is the most limiting of the following restrictive features.

	1.  Low adsorption: Soils with low CEC to clay ratio have limited potential for sequestering heavy metals and other potential pollutants found in agricultural waste and sustaining vigorous plant growth.  Soil feature considered is the weighted average of the cec/clay ratio (calculated from cec and clay representative values) to a depth of 150cm or to bedrock or a cemented restrictive layer.

	Property used: CLAY ACTIVITY (Modality - representative value)
			
	Restrictive limits:
		Limiting		=< 0.050
		Somewhat limiting	 > 0.050 to  < 0.150
		Not limiting		=> 0.150
		
	Null cec or clay are assigned to the Not rated class.
	
	2.  Cobble content: Excessive cobbles (rock fragments, 3 to 10 inches in size) in the surface layer can interfere with the tillage and application equipment.  Soil feature considered is percent by weight coarse fragments 3 to 10 inches in size in the surface soil layer.

	Property used: FRAGMENTS 75mm-250mm SURFACE LAYER (Modality - high, low, and representative value)
			
	Restrictive limits:
		Limiting		 > 35%
		Somewhat limiting	 > 15% to <= 35%
		Not limiting		=< 15%
		
	Null 3 to 10 inch rock fragment data are assigned to the Not rated class.
	
	3.  Filtering capacity: The soil horizon with the maximum Ksat governs the leaching and seepage potential of the soil.   When this rate is high, transmission of fluids into and through the soil is unimpeded and leaching and seepage may become environmental, health, and performance concern.  Soil feature considered is the layer with the maximum Ksat within a depth of 150cm.
	
	Property used: KSAT HIGHEST MINIMUM, 0-150CM OR FIRST RESTRICTION (Modality - high, low, representative value)
			
	Restriction limits:
		Limiting 	 	 > 42.0 micrometers/sec
		Somewhat Limiting 	 > 14.1 and <= 42.0 micrometers/sec
		Not limiting		=< 14.1 micrometers/sec
		
	Null Ksat values are assigned to the Not limiting class.
	
	4. Flooding: Flooding at frequency greater then rare has the potential to transport agricultural waste off site and pollute surface waters.  Flooding also limits the recreational use and management of these soils.  Soil feature considered is maximum flooding frequency classes over 12 months.

	Property used: FLOODING FREQUENCY (Maximum Duration) (Modality - representative value)
	
	Restrictive limits:
		Limiting		= ""very frequent"" or ""frequent""
		Somewhat limiting	= ""occasional""
		Not limiting		= ""none"" or ""very rare"" or ""rare""
		
	Null frequency is assigned to the Not limiting class.
	
	5.  Restricted permeability: The soil horizon with the minimum Ksat governs the rate of water movement through the whole soil.  When this rate is low, transmission of fluids into and through the soil is impeded and runoff, infiltration, and percolation of pollutants may become environmental, health, and performance concern.  Soil feature considered is the layer with the minimum saturated hydraulic conductivity above a restrictive layer.
	
	Property used: KSAT MINIMUM ABOVE RESTRICTIVE LAYER (Modality - high, low, representative value)
			
	Restriction limits:
		Limiting 	 	=< .4 micrometers/sec
		Somewhat Limiting 	 > .4 and < 4 micrometers/sec
		Not limiting		=> 4 micrometers/sec
		
	Null Ksat values are assigned to the Not rated class.
	
	6.  Depth to permafrost: Permafrost (permanently frozen soil layer) restricts or effects excavation, manipulation, transport, stability, and workability of the soil material.  Soil features considered are restrictive feature depth and where kind is permafrost or USDA TEXTURE (IN-LIEU-OF) is ""cpf"" or USDA TEXTURE MODIFIER is ""pf"".
	
	Property used: DEPTH TO PERMAFROST (Modality - representative value)
	
	Restrictive limits:
		Limiting		 < 50cm
		Somewhat limiting 	=> 50 to =< 100cm
		Not limiting		 > 100cm
		
	Null depths are assigned  to the Not limiting class.
OR
		
	Property used: USDA TEXTURE (IN-LIEU-OF) (Modality - representative value)
	
	Restrictive limits:
		Limiting	= ""cpf""
		Not limiting	not = ""cpf""
		
	Null USDA Texture (In-Lieu-Of) are assigned to the Not limiting class.
OR
		
	Property used: USDA TEXTURE MODIFIER (Modality - representative value)
	
	Restrictive limits:
		Limiting	= ""pf""
		Not limiting	not = ""pf""
		
	Null USDA Texture Modifier are assigned to the Not limiting class.
	
	7.  Ponding: Ponding is the condition where standing water is on the soil surface for a given period of time.  Soil that pond has restrictions that limit the installation and function of most landuse applications.  Soil features considered are ponding duration and frequency classes for all months.

	Property used: PONDING DURATION (Modality - representative value)
	
	Restrictive limits:
		Limiting		= ""very brief"" or ""brief"" or 
				  	  ""long"" or ""very long""
		Not limiting		not = ""very brief"" or ""brief"" or 
				  	      ""long"" or ""very long""
		
	Null duration is assigned to the Not limiting class.
OR
		
	Property used: PONDING FREQUENCY
			(Modality - representative value)
	
	Restrictive limits:
		Limiting	    = ""none""
		Not limiting	not = ""none""
		
	Null depth is assigned to the Not limiting class.
	
	8.  Salinity: Soils with high salinity have reduced available water capacity and may induce salinity toxicity, which restricts vigorous plant growth and re-establishing vegetation in disturbed area.  Soil feature considered is the highest value of salinity (electrical conductivity) of the surface layers.
		
	Property used: SALINITY SURFACE LAYER (Modality - low, high, representative value)
		
	Restriction limits:
		Limiting		 => 8 mmhos/cm
		Somewhat limiting	 => 4 to < 8 mmhos/cm
		Not limiting		  < 4 mmhos/cm			
		
	Null EC is assigned to the Not limiting class.
	
	9.  Depth to bedrock: The depth to bedrock limits the volume of material suitable for use as landfill cover.  Soils that are shallow are also difficult to reclaim and re-vegetated.  Soil feature considered is the top depth of the first restrictive layer where restrictive type is ""bedrock (lithic)"" or ""bedrock (paralithic)."" Depth to restrictive feature must be synchronized with the depth to the restrictive feature horizon shown in the horizon table. 

	Property used: DEPTH TO BEDROCK (Modality - representative value)
	
	Restrictive limits:
		Limiting		 < 100cm
		Somewhat limiting	=> 100 to =< 150cm
		Not limiting		 > 150cm
		
	Null depth is assigned to the Not limiting class.
	
	10. Depth to cemented pan: Depth to cemented pan restricts the construction, installation, and functioning of the installed application.  Shallow soils are also difficult to reclaim and re-vegetated.  Soil feature considered is the top depth of the first restrictive layer where restrictive kind is ""fragipan"", ""duripan"", ""petrocalcic"", ""ortstein"", or ""petrogypsic"" and restrictive feature hardness is not noncemented. Depth to restrictive feature must be synchronized with the depth to the restrictive feature horizon shown in the horizon table.

	Property used: DEPTH TO CEMENTED PAN (Modality - representative value)
	
	Restrictive limits:
		Limiting		 < 100cm
		Somewhat limiting	=> 100 to =< 150cm
		Not limiting		 > 150cm
		
	Null depth is assigned to the Not limiting class.
		
AND NOT
	
	Property used: RESTRICTIVE FEATURE HARDNESS (Modality - representative value)
	
	Restrictive limits:
		Limiting		not = noncemented
		Not limiting		    = noncemented
				
	Null hardness is assigned to the Not limiting class.
	
	11. Too steep for surface application: Steep slopes impede site preparation such as shaping and leveling and restrict the surface application of irrigation water.
		
	Property used: SLOPE (Modality - low, high, representative value)
		
	Restriction limits:
		Limiting		=> 8%
		Somewhat limiting	 > 3 and < 8%
		Not limiting		=< 3%			
		
	Null Slope is assigned Not rated.
	
	12. Too steep for sprinkler application: Steep slopes allow wastewater to move offsite to quickly and impede site preparation such as shaping and leveling.
		
	Property used: SLOPE (Modality - low, high, representative value)
		
	Restriction limits:
		Limiting		=> 12%
		Somewhat limiting	 > 6 and < 12%
		Not limiting		=< 6%			
		
	Null Slope is assigned Not rated.
	
	13. Sodium content: Soils with high sodium adsorption ratio have the potential to restrict plant growth and re-establishing vegetation in disturbed area. Soil feature considered is the highest sodium adsorption ratio for horizons that have any portion in the depth range 0 to 20"" (0-50 cm).

		
	Property used: SODIUM ADSORPTION RATIO MAXIMUM IN DEPTH 0-50cm (Modality - low, high, representative value)
		
	Restriction limits:
		Limiting		 > 13 
		Somewhat limiting	 > 3 to =< 13
		Not limiting		<= 3 			
		
	Null SAR is assigned to the Not limiting class.
	
	14. Large stones on the surface: Excessive stones (rock fragments, > 10 inch in size) in the surface layer can interfere with the tillage and application equipment.  Soil feature considered is percent by weight rock fragments > 10 inches in size in the surface soil layer.

	Property used: FRAGMENTS > 250mm SURFACE LAYER (Modality - high, low, and representative value)
			
	Restrictive limits:
		Limiting		 > 15%
		Somewhat limiting	 >  5% to <= 15%
		Not limiting		=<  5%
		
	Null > 10 inch rock fragment data are assigned to the Not rated class.
	
	15. Too acid: Soils with low surface pH increase metallic ion availability and restricts plan growth.  Soil feature considered is the (pH) of the surface layer.
	
	Property used: SOIL REACTION 1-1 WATER SURFACE LAYER (Modality - high, low, representative value)
				
	Restriction limits:
		Limiting		=> 6.5%
		Somewhat limiting	=> 5.0 to < 6.5%
		Not limiting		 < 5.0
		
	Null pH values are assigned to the Not limiting class.
	
	16. Depth to saturated zone: Soils with shallow depth to a water table may be difficult to reclaim and revegetate.  These areas are slow to drain and can become waterlogged and boggy during periods of heavy precipitation.  Soil feature considered is the top depth of the first layer where soil moisture layer status is wet or saturated during any month.

	Property used: HIGH WATER TABLE DEPTH MINIMUM (Modality - representative value)
	
	Restrictive limits:
		Limiting		 < 60cm
		Somewhat limiting	=> 60 to < 120cm
		Not limiting		=> 120cm
		
	Null depth is assigned to the Not limiting class.

17.  Porous bedrock: Limestone bedrock (and other types) may have numerous solution channels that allow contaminants to enter the groundwater quickly and with no renovation.  The porous nature of the bedrock is often reflected by ""karst"" phases of map units.  Deeper soils will tend to lessen the risk of contamination.

		  
		  Property used: LIMESTONE RESIDUUM TEST, NULL SENDS NO
		  
		  Restrictive Limits:
		    Limiting		If the bedrock is limestone, the site is limited by the bedrock type.
		    Not limiting	If the bedrock is not limestone, the site is not limited by the bedrock type.
		    
		    
		  NOTE!!!  As the property is now written, if bedrock is not populated, a N0 is returned.
		  NOTE!!!  This base rule will be expanded to evaluate more types of bedrock.
		  
		  
		 		  
		  Property used: ""PARENT MATERIAL ORIGIN IS SOLUBLE SALT""  (Modality - and representative value)
	
			Limiting	If the bedrock is soluble salt, the site is limited by the bedrock type.
		    	Not limiting	If the bedrock is not soluble salt, the site is not limited by the bedrock type.
		    	
		    	
	18.  Addition of water in excess of evapotranspiration may cause dissolution and removal of soluble soil material.  Eventually, voids will form in the soil which will manifested at the surface as depressions.  These will collect water which will cause uneven distribution of irrigation water and exacerbate the dissolution problem.  Subsidence is estimated from the gypsum content of the soil.  Other soluble salts may also contribute to the loss of volume of the soil.  

Assumptions:

		* Differential subsidence is assumed to always occur, rather than an equidimensional settling.
		* Water as irrigation, leakage, septic systems, or whatever is assumed to be applied.  If no water is added to the soil, no dissolution 				occurs and therefore no subsidence.
		* Dissolution kinetics are assumed to be such that the settling is observable in our lifetimes.
		* The size of the structure has an influence on the tolerable amount of distortion due to settling.
		* The age of the structure influences the amount of damage it will sustain if differential subsidence occurs.
		* The particle size of the gypsum will influence the dissolution rate.  A generic rate is assumed here.

		Property used:  ""SUBSIDENCE DUE TO GYPSUM, REV""  (Modality - and representative value)
	
			Restrictive limits:
				Very limiting		=> 30cm
				Somewhat limiting	10-30cm
				Not limiting		<= 10cm"|"Yes"|09/27/2012 20:16:34|"254"|"39483"|"2799246"
"DHS - Catastrophic Mortality, Large Animal Disposal, Pit"|"limitation"|"Summary:

Soils can be a non-member, partial member or complete members of the set of soils that are limited for use as ""Catastrophic Mortality, Large Animal Disposal, Pit"".  If a soil's property within 200 cm (~79 inches) of the soil surface has a membership index greater than zero, then that soil property is limiting.  The interpretive rating assigned is the maximum membership index for one or more of the soil interpretive properties that comprise the ""Catastrophic Mortality, Large Animal Disposal, Pit"" interpretive rule.  Minor restrictive soil features are identified but not considered as part of the overall rating process.  These restrictive features could be important factors where the major restrictive features are overcome through design application.

Soils are placed into interpretive rating classes per their rating indices.  These are not limited (rating index = 0), somewhat limited (rating index > 0 and < 1.0), or very limited (rating index = 1.0).

Description:

Catastrophic Mortality, Large Animal Disposal, Pit is a method of disposing dead animals by placing the carcasses in successive layers in an excavated pit.  The carcasses are spread, compacted, and covered daily with a thin layer of soil that is excavated from the pit.  When the pit is full, a final cover of soil material at least 2 feet thick is placed over the burial pit.

Scope: National

The interpretation is applicable to both heavily populated and sparsely populated areas.  While some general observations may be made, onsite evaluation is required before the final site is selected.  Improper site selection, design, or installation may cause contamination of ground water, seepage, and contamination of stream systems from surface drainage or floodwater.  Potential contamination may be reduced or eliminated by installing systems designed to overcome or reduce the effects of the limiting soil property.  The rating is for soils in their present condition and does not consider present land use.

The estimated land area needed to dispose of mature cattle ranges from 1.2 (McDaniel, 1991) to 3.5 (Ollis, 2002) cubic yards.  A single adult bovine is considered equivalent to 5 sheep or 5 hogs (McDaniel, 1991; USDA, 1980).  Lund et al estimate that about 92,000 cubic yards of volume would be needed to dispose of 30,000 head of cattle, assuming a trench depth of 8.5 feet (which is somewhat below the depth of observation for typical soil survey).  This is about seven acres.  Leachate collection should be considered because the putrefaction of one adult bovine is estimated to release 21 gallons of fluid in the first week and a total of about 42 gallons in the first month (Munroe, 2001).  Collection of gases released during the decomposition process should also be considered. 

Ratings are based on properties and qualities to the depth normally observed during soil mapping (approximately 6 or 7 feet).  However, because pits may be as deep as 15 feet or more, geologic investigations are needed to determine the potential for pollution of ground water as well as to determine the design needed.  These investigations, which are generally arranged by the pit developer, include the examination of stratification, rock formations, and geologic conditions that might lead to the conducting of leachates to aquifers, wells, watercourses, and other water sources.  The presence of hard, nonrippable bedrock, bedrock crevices, or highly permeable strata in or immediately underlying the proposed pit bottom is undesirable because of the difficulty in excavation and the potential pollution of underground water.

Properties that influence the risk of pollution, ease of excavation, trafficability, and revegetation are major considerations.  Soils that flood or have a water table within the depth of excavation present a potential pollution hazard and are difficult to excavate.  Slope is an important consideration because it affects the work involved in road construction, the performance of the roads, and the control of surface water around the pit.  It may also cause difficulty in constructing pits for which the pit bottom must be kept level and oriented to follow the contour.

The ease with which the pit is dug and with which a soil can be used as daily and final covers is based largely on texture and consistence of the soil.  The texture and consistence of a soil determine the degree of workability of the soil both when dry and when wet.  Soils that are plastic and sticky when wet are difficult to excavate, grade, or compact and difficult to place as a uniformly thick cover over a layer of carcasses.  The uppermost part of the final cover should be soil material that is favorable for the growth of plants.  It should not contain excess sodium or salt and should not be too acid.  In comparison with other horizons, the A horizon in most soils has the best workability and the highest content of organic matter.  Thus, for a Large Animal Disposal, Pit operation it may be desirable to stockpile the surface layer for use in the final blanketing of the filled pit area.

References:

Lund, R. D., I. Kruger, and P. Weldon. Options for the mechanised slaughter and disposal of contaigous diseased animals - a discussion paper. Proceedings form Conference on Agricultural Engineering, Adelaide.

McDaniel, H. A.1991. Environmental protection during animal disease eradication programmes. Revue scientifique et technique Office international des Epizooties, 10(3), 867-884.

Munro, Ronald. 2001. Decomposition of farm animals corpses in mass burial sites. Veterinary Laboratories Agency report,, United Kingdom, pp 1-9.

Ollis, Gerald. 2002. Pre-selecting mass carcass disposal sites. View on-line at: http://www1.agric.gov.ab.ca/$department/deptdocs.nsf/all/agdex5727

USDA. 1980. APHIS. Foot and mouth disease - guidelines for eradication. Hyattsville, MD. United States Department of Agriculture, Animal and Plant Health Inspection Service, Veterinary Services.


Criteria used:

1.  Adsorption:  Soils having a low cec or ecec may not attenuate biohazardous material from the decay process.  It is assumed that the upper 25 cm of the site will be stockpiled for use in revegetating the site.  It is also assumed that alternating layers of soil and biological materials will be placed in the excavation.

Soils having low CEC or ECEC are not able to retain some leachates.  A soil is a full member of the set of soils having low adsorption if the CEC or ECEC to clay ratio is below 0.05, a partial member between 0.05 and 0.15, and a nonmember if the cec or ecec to clay ratio is over 0.150.
	
	Property used: CLAY ACTIVITY IN DEPTH 30-200cm (Modality - low, high, representative value)
	
	Restrictive limits:
		Limiting		Below 0.05 meq/100g
		Somewhat limiting	0.05-0.15 meq/100g
		Not limiting		> 0.15 meq/100g
		
	The fuzzy number is weighted by 0.25, meaning this rule cannot cause the component to be absolutely true that the site is limited for the intended land use.

			
Null clay activity is assigned to the ""Not Rated"" class.

2.  Porous bedrock: Limestone bedrock (and other types) may have numerous solution channels that allow contaminants to enter the groundwater quickly and with no renovation.  The porous nature of the bedrock is often reflected by ""karst"" phases of map units.  Deeper soils will tend to lessen the risk of contamination.

	  Evaluation used: BEDROCK IS LIMESTONE

		  
	  Property used: LIMESTONE RESIDUUM TEST, NULL SENDS NO
		  
	  Restrictive Limits:
	    Limiting		If the bedrock is limestone, the site is limited by the bedrock type.
	    Not limiting	If the bedrock is not limestone, the site is not limited by the bedrock type.
		    
		    
	  NOTE!!!  As the property is now written, if bedrock is not populated, a N0 is returned.
	  NOTE!!!  This base rule will be expanded to evaluate more types of bedrock.
		  
		  
		  Evaluation used: Parent Material Origin is Soluble Salt
		  
		  Property used: ""PARENT MATERIAL ORIGIN IS SOLUBLE SALT""  (Modality - and representative value)
	
			Limiting	If the bedrock is soluble salt, the site is limited by the bedrock type.
		    	Not limiting	If the bedrock is not soluble salt, the site is not limited by the bedrock type.
      

3.  Depth to thick/thin cemented pan: Depth to thick or thin cemented pan may pose construction limitations or environmental and health risks when potentially hazardous materials are buried in the soil.   Soil feature considered is the top depth of the first restrictive layer more then 46cm thick where restrictive kind is ""fragipan"", ""duripan"", ""petrocalcic"", ""ortstein"", or ""petrogypsic"" and restrictive feature hardness is not noncemented. If pan thickness is < 46cm then the rating is reduced by half.  Depth to restrictive feature must be synchronized with the depth to the restrictive feature horizon shown in the horizon table.

	
	Property used: DEPTH TO CEMENTED PAN THICK (Modality - representative value)
	
	Restrictive limits:
		Limiting		 > 182cm
		Not limiting		=< 182cm
		
	Null depth is assigned to the Not limiting class.
	
	OR

	Property used: DEPTH TO CEMENTED PAN THIN (Modality - representative value)
	
	Restrictive limits:
		Limiting		 > 182cm
		Not limiting		=< 182cm
		
	Null depth is assigned to the Not limiting class.
		
AND NOT
	
	Property used: RESTRICTIVE FEATURE HARDNESS (Modality - representative value)
	
	Restrictive limits:
		Limiting		not = noncemented
		Not limiting		    = noncemented
				
	Null hardness is assigned to the Not limiting class.
	
	
	
4.  Too clayey:  This rule evaluates textures from the thickest layers between 30 and 200 cm.  Textures of cl, sicl, sc, sic, and c are rated as too clayey.  If clay minerology is kaolinitic or the soil is in an aridic moisture regime the clay content is not a restrictive feature.  Clayey soils may become sticky when wet and are difficult to spread and compact.  This condition is not restrictive for soil in Aridic moisture regimes and is only partially restrictive when clay mineralogy is kaolinitic. Soil feature considered is the weighted average of clay content between 30 and 200cm or above a restrictive layer and taxonomic family mineralogy.
		
	Property used: CLAY PERCENT IN DEPTH 30-200CM (Modality - representative value)
		
	Restriction limits:
		Limiting		>45 percent
		Somewhat limiting	27-45 percent
		Not limiting		<27 percent
			
	Null clay contents are assigned to the Not rated class.
 
	AND

	Property used: TAXONOMIC MINERALOGY CLASS (Modality - representative value)
		
	Restriction limits:
		If taxonomic family mineralogy is kaolinitic then
		the soil clayey rating is reduced by multiplying by 0.5.
			
	Null taxonomic mineralogy classes are assigned Not Rated.
	
	
	
	Soil Moisture: clayey soils can be difficult to work when they are moist.  The moisture content of unsaturated soil is time dependent as well as spatially variable.  The spatial variation in the soil moisture is described by the taxonomic soil moisture class.

Property used: TAXONOMIC MOISTURE CLASS RATER

Limits: 		
			IF moisture matches ""aridic*"" THEN 0, not limiting
			IF moisture matches ""xeric"" THEN .3, somewhat limiting
			IF moisture matches ""ustic"" THEN .5, somewhat limiting
			IF moisture matches ""udic"" THEN .8, somewhat limiting
			IF moisture matches ""perudic"", ""aquic"", ""peraquic"" THEN 1, limiting.
			
			
		Null values are assigned to the limiting class.
		
		
		
5.  Unstable Excavation Walls:  Under certain circumstances, the sides of an excavation may collapse.  This can be hazardous to anyone in the trench or near the edge at the time of failure.  The sloughed material may need to be removed from the trench, increasing the time needed to excavate.  The sides of the trench may need to be made to reflect the angle of repose of the material or be shored.
	
	
		A. Instability of the excavation walls can be caused by the coarseness of the soil material.
		
		Property used: FRAGMENT PERCENT IN DEPTH 30-200CM (Modality - low, high, representative value)
		
		Restrictive limits:
		     Limiting		Above 80 percent by volume
		     Somewhat limiting	60-80 percent by volume
		     Not limiting	Less than 60 percent by volume
		     
		 Property used: SAND PERCENT LESS CLAY IN DEPTH 30-180CM
		 
		 Restrictive limits:
		     Limiting		Above 185
		     Somewhat limiting	170-185
		     Not limiting	Less than 170
		     
		  (The clay content is subtracted from the sand content.  100 is added to the difference to keep the numbers positive.  This number is a sort of effective sand content, adjusting for the adhesiveness of clay.)
		     
		     
		 B.  High shrink-swell can cause instability of excavation walls
		 
		 Property used: LEP 25-200cm OR ABOVE RESTRICTIVE LAYER WTD_AVE
		 
		 Restrictive limits:
		     Limiting		LEP above 9
		     Somwewhat limiting	LEP 6 to 9
		     Not limiting	LEP less than 6
		     
		     
		  C. Silty material that is not loess can be unstable.
		  
		  Property used: PARENT MATERIAL KIND IS LOESS
		  
		  Restrictive limits:
		     Limiting		High silt and not loess
		     Not limiting	High silt and is loess
		     
		  Property used: SILT PERCENT IN DEPTH 30-200CM
		  
		  Restrictive limits:
		     Somewhat limiting	Greater than 75 percent silt
		     Not limiting	Less than 75 percent silt
		     
		  Silt content is not considered to ever be a severe limitation.
		  
		  
		  
6.  Too Sandy: Sandy soils may slump and are droughty, making establishment of vegetative cover difficult.  Soil feature considered is the sand content, minus clay, of the thickest soil layer between 25 and 200cm or above a cemented restrictive layer.  This rule evaluates the weighted average of sand minus clay between 30 and 180 cm.  Textures of LCOS, LS, LFS, LVFS, COS, S, FS, VFS, and SG are rated as too sandy.
		
	Property used: SAND PERCENT LESS CLAY IN DEPTH 30-200CM (Modality - representative value)
		
	Restriction limits:
		Somewhat limiting	= >70
		Not limiting		All others
			
	Null sand contents are assigned to the Not rated class.
	
	
	
7.  Flooding: Flooding has the potential to transport agricultural waste off site and pollute surface waters.  Flooding also limits building, recreational, and sanitary facility use and management of these soils.  Soil feature considered is maximum flooding frequency classes over 12 months.

	Property used: FLOODING FREQUENCY (Maximum Duration) (Modality - representative value)
	
	Restrictive limits:
		Limiting		= ""occasional"" or ""very frequent"" or ""frequent""
		Somewhat limiting	= ""very rare"" or ""rare""
		Not limiting		= ""none""
		
	Null frequency is assigned to the Not limiting class.
	
	
	
8.  Depth to saturated zone: Soils with shallow depth to a water table may become waterlogged and boggy during periods of heavy precipitation and are slow to drain.  These soils have the potential to contamination the ground water which may create health and environmental hazards.  Soil feature considered is the top depth of the first layer where soil moisture layer status is wet or saturated during any month.

	Property used: DEPTH TO HIGH WATER TABLE APPARENT MINIMUM (Modality - representative value)
	
	Restrictive limits:
		Limiting		 < 200cm
		Somewhat limiting	200-220cm
		Not limiting		=> 220cm
		
		
		Null depth is assigned to the Not limiting class.

OR

	Property used: DEPTH TO HIGH WATER TABLE PERCHED MINIMUM (Modality - representative value)
	
	Restrictive limits:
		Limiting		 < 160cm
		Somewhat limiting	=> 160 to =< 200cm
		Not limiting		 > 200cm
		
	Null depth is assigned to the Not limiting class.
	
	
	
9.  Content of organic matter: Soil in Unified class pt, ol, or oh is high in organic materials, has low strength, and is hard to reclaim.  Soil feature considered is the rv or first Unified class of the thickest soil layer above a restrictive layer and between 30 and 200cm.
	
	Property used: UNIFIED THICKEST LAYER 30-200cm (Modality - representative value)
	
	Restrictive limits:
		Limiting	= pt, ol, or oh
		Not limiting	not = pt, ol, or oh
		
	Null Unified classes are assigned to the Not limiting class.
	
	
	
10.  Large stones on the surface: Excessive stones (rock fragments, > 10 inch in size) in the surface layer can interfere with the tillage and application equipment.  Soil feature considered is percent by weight rock fragments > 10 inches in size in the surface soil layer.

	Property used: FRAGMENTS > 250mm SURFACE LAYER (Modality - high, low, and representative value)
			
	Restrictive limits:
		Limiting		 > 15%
		Somewhat limiting	 >  5% to <= 15%
		Not limiting		=<  5%
		
	Null > 10 inch rock fragment data are assigned to the Not rated class.
	
	
11.  Content of large stones: Large stone impede the workability of the soil and restrict trafficability of heavy machinery and site reclamation.  Soil feature considered is the weighted average percentage of rock fragments of size greater than 75mm in the horizons above a restrictive feature or from 0 to 180 cm deep.

	Property used: FRAGMENTS > 75mm Wt. Ave. 0-180cm (Modality - high, low, representative value)
	
	Restrictive limits:
		Limiting		=> 50%
		Somewhat limiting	 > 25% to < 50%
		Not limiting		=< 25%
		
	Null fragment data are assigned Not rated.
	
	
	
12.  Depth to permafrost: Permafrost (permanently frozen soil layer) restricts or effects excavation, manipulation, transport, stability, and workability of the soil material.  Soil features considered are restrictive feature depth and where kind is permafrost or USDA TEXTURE (IN-LIEU-OF) is ""cpf"" or USDA TEXTURE MODIFIER is ""pf"".
	
	Property used: DEPTH TO PERMAFROST (Modality - representative value)
	
	Restrictive limits:
		Limiting		 < 50cm
		Somewhat limiting 	=> 50 to =< 100cm
		Not limiting		 > 100cm
		
	Null depths are assigned  to the Not limiting class.
OR
		
	Property used: USDA TEXTURE (IN-LIEU-OF) (Modality - representative value)
	
	Restrictive limits:
		Limiting	= ""cpf""
		Not limiting	not = ""cpf""
		
	Null USDA Texture (In-Lieu-Of) are assigned to the Not limiting class.
OR
		
	Property used: USDA TEXTURE MODIFIER (Modality - representative value)
	
	Restrictive limits:
		Limiting	= ""pf""
		Not limiting	not = ""pf""
		
	Null USDA Texture Modifier are assigned to the Not limiting class.
	
	
13.  Ponding: Ponding is the condition where standing water is on the soil surface for a given period of time.  Soil that pond have restrictions that limit the installation and function of most land use applications.  Soil features considered are ponding duration and frequency classes for all months.

	Property used: PONDING DURATION (Modality - representative value)
	
	Restrictive limits:
		Limiting		= ""very brief"" or ""brief"" or 
				  	  ""long"" or ""very long""
		Not limiting		not = ""very brief"" or ""brief"" or 
				  	      ""long"" or ""very long""
		
	Null duration is assigned to the Not limiting class.
OR
		
	Property used: PONDING FREQUENCY
			(Modality - representative value)
	
	Restrictive limits:
		Not Limiting	    = ""none""
		Limiting	not = ""none""
		
	Null frequency is assigned to the Not limiting class.
	
	
	
14.  Rock Outcrop:  Areas that have rock outcrop in the vicinity are not likely to have a sufficiently large area of soil for the facility.  Rock outcrops can interfere with renovation of the leachate from the facility.
        
        Property used: PA ROCK OUTCROP 2(Modality - representative value)
        
        Restrictive limits:
		Limiting		The phase ""rock outcrop"" occurs in the map unit name.
		Not limiting		The phase ""rock outcrop"" does not occur in the map unit name.
		
		
Any soil with a portion or full map unit name of Rock Outcrop is returned as a value of 1 and is given the rating of Rock Outcrop and is considered a limitation.

Any soil with a portion of the map unit name listed as ""rocky"" is returned as a value of .3 and is given the rating of ""Slight Rock Outcrop"".

Any soil with a portion of the map unit name listed as ""very rocky"" is returned as a value of .7 and is given the rating of ""Severe Rock Outcrop"".

All map units have a name, no null data should be encountered.


15.  Salinity: Soils with high salinity have reduced available water capacity, which restrict plan growth and re-establishing vegetation in disturbed area.  Soil feature considered is the highest salinity (electrical conductivity) for all horizons.
		
	Property used: SALINITY MAXIMUM (Modality - low, high, representative value)
		
	Restriction limits:
		Limiting		 > 16 mmhos/cm
		Not limiting		<= 16 mmhos/cm			
		
	Null EC is assigned to the Not limiting class.
	
	
	
16.  Seepage:  The soil's bottom layer Ksat governs the leaching and seepage potential of the soil.   When this rate is high, transmission of fluids through the soil and underlying materials is unimpeded and leaching and seepage may become environmental, health, and performance concern.  Soil feature considered is the Ksat of the bottom layer or the layer immediately above bedrock.  In areas where seepage is somewhat limiting, a clay liner may be used to lower the transmission rate of the bottom of the pit.  This condition is not restrictive for soil in Aridic moisture regimes.   
	
	Property used: KSAT BOTTOM HORIZON (Modality - high, low, representative value)
			
	Restriction limits:
		Limiting 	 	 => 42.0 micrometers/sec
		Somewhat limiting	 14-42 micrometers/sec
		Not limiting		  < 14.0 micrometers/sec
		
	Null Ksat values are assigned to the Not rated class.
	
6/15/04 PRF modified the hedge from ""NULL NOT RATED"" to ""NOT NULL AND"".  The Null values were throwing out a ""Not Rated"" that affected the final rating.


17.  Depth to bedrock: Shallow depth to bedrock limits the soil's adsorptive capacity and the thickness of the biologically active zone through with waste materials can percolate.  Shallow soils may pose environmental and health risks when agricultural and municipal waste materials are applied. These soils may pose construction limitations or environmental and health risks when trench landfills are installed. Soil feature considered is the top depth of the first restrictive layer where restrictive type is ""bedrock (lithic)"" or ""bedrock (paralithic)."" Depth to restrictive feature must be synchronized with the depth to the restrictive feature horizon shown in the horizon table. 

	Property used: DEPTH TO BEDROCK (Modality - representative value)
	
	Restrictive limits:
		Limiting		 < 200cm
		Not limiting		=> 200cm
		
	Null depth is assigned to the Not limiting class.
	
	
	
18.  Slope: Steep slopes impede trafficability of heavy machinery and reclamation of borrow sites.  Soil feature considered is the component slope.
		
	Property used: SLOPE (Modality - low, high, representative value)
		
	Restriction limits:
		Limiting		> 12%
		Somewhat limiting	>= 5 and <= 12%
		Not limiting		< 5%			
		
	Null Slope is assigned Not rated.
	
	
	
19.  Sodium content: Soils with high sodium adsorption ratio have the potential to restrict plan growth and re-establishing vegetation in disturbed area. This condition is not restrictive for soil in Aridic moisture regimes.  Soil feature considered is the horizon with the highest sodium adsorption ratio.

		
	Property used: SODIUM ADSORPTION RATIO MAXIMUM (Modality - low, high, representative value)
		
	Restriction limits:
		Limiting		 > 13 
		Not limiting		<= 13 			
		
	Null SAR is assigned to the Not limiting class.
	
	
	
20.  Water Gathering Surface: Some surfaces are shaped so as to gather water.  This additional water may cause problems for land use.  Soils that are concave up and down their slope and concave across their slope are most strongly water gathering.  Soils that are concave across their slope and linear or convex up and down their slopes are less water collecting.  Soils that are linear across their slopes and concave up and down their slopes are somewhat water collecting.  Soils that are convex up and down their slopes and convex across their slopes are the least water gathering.

Water gathering (concave) surfaces can concentrate water flow and cause accelerated erosion.  Increased costs because of materials and land shaping may be needed to prevent erosion.
		  
		  Property Used: WATER GATHERING SURFACE
		  
		  Restrictive limits:
		    Somewhat Limiting		Concave up-down, concave across surfaces
		    Slightly limiting		Concave across, linear or convex up-down
		    Not limiting		All other surface shapes
		    
		  NOTE!!!  The fuzzy number returned by this rule can not exceed 0.5.
		  
Null slope shape is assigned to the ""Not Rated"" class.


21.  Too acid: Soils with low pH increase metallic ion availability and restricts plant growth and re-establishing vegetation in disturbed area.  Soil feature considered is the minimum (pH) of the soil layers.
	
	Property used: SOIL REACTION 1-1 WATER (Minimum) (Modality - high, low, representative value)
				
	Restriction limits:
		Limiting	 < 3.5
		Not limiting	=> 3.5
			
	Null pH values are assigned to the Not rated class.

22.  Dustiness is a concern for human health as well as aesthetic reasons.  Dust generation from roads is a significant source of inhalable particulate matter.  Two dust particle sizes are recognized: PM10 and PM2.5, relating to particles of aerodynamic diameters of 10 and 2.5 microns, respectively.  The capacity of soils to produce dust particles has been found by Carvacho et al (2004) to be directly related to the clay or silt content of the soil.  Thus, the PM10 or PM2.5 generation capacity of a soil is inversely proportional to its sand content.  Gypsum is also related to dustiness because the soft crystals are relatively easily crushed to silt and clay size particles which can then be picked up by air.

Other major variables in dust generation are moisture content, vehicle size, time of year, and the amount of working of the soil at the site.

The ""Dryness Index"" accounts for the moisture content of the surface.  In a dry, hot environment, the generation of dust is greater than in a cool, moist environment.  Thus dust generation is directly proportional to temperature and inversely proportional to rainfall.

An array of materials is available for overcoming dust limitations (Gebhart et al, 1999).


Property used:  WTD_AVG SAND CONTENT 0-50cm OR ABOVE RESTRICTION, NO O

Restrictive limits:  Restriction limits:
					Limiting		 >= 70 percent sand
					Somewhat limiting	 20-70 percent sand
					Not limiting		 <=20 percent sand
					
					
					
Property used:  WTD_AVG GYPSUM 0-50cm OR ABOVE RESTRICTION

Restrictive limits:  Restriction limits:
					Limiting		 >= 15 percent gypsum
					Somewhat limiting	 2-15 percent gypsum
					Not limiting		 <=2 percent gypsum
					
					
Property used:  DRYNESS INDEX

Restrictive limits:  Restriction limits:
					Limiting		 >= 5  
					Somewhat limiting	 0.3-5  
					Not limiting		 <=0.3
					
					
					The Dryness Index is 100(mean annual air temperature)/(mean annual precipitation)  
					
									


References:

Carvacho, Omar F., Lowell L. Ashbaugh, Michael S. Brown, Robert G. Flocchini (2004) Measurement of PM2.5 Emission Potential from Soil Using the UC Davis Resuspension Test Chamber. Geomorphology 59 (1-4), 75 - 80

Gebhart, D. L., M. L. Denight, and R. H. Grau. 1999. Dust control guidance and technology selection key. AEC Report #SFIM-AEC-EQ-CR-99002. U.S. Army Corps of Engineers."|"Yes"|12/21/2012 16:44:59|"21013"|"39483"|"2799247"
"DHS - Catastrophic Mortality, Large Animal Disposal, Trench"|"limitation"|"Summary:

Soils can be a non-member, partial member or complete members of the set of soils that are limited for use as ""Catastrophic Mortality, Large Animal Disposal, Trench"".  If a soil's property within 200 cm (~79 inches) of the soil surface has a membership index greater than zero, then that soil property is limiting.  The interpretive rating assigned is the maximum membership index for one or more of the soil interpretive properties that comprise the ""Catastrophic Mortality, Large Animal Disposal, Trench"" interpretive rule.  Minor restrictive soil features are identified but not considered as part of the overall rating process.  These restrictive features could be important factors where the major restrictive features are overcome through design application.

Soils are placed into interpretive rating classes per their rating indices.  These are not limited (rating index = 0), somewhat limited (rating index > 0 and < 1.0), or very limited (rating index = 1.0).

Description:

Catastrophic Mortality, Large Animal Disposal, Trench is a method of disposing dead animals by placing the carcasses in successive layers in an excavated trench.  The carcasses are spread, compacted, and covered daily with a thin layer of soil that is excavated from the trench.  When the trench is full, a final cover of soil material at least 2 feet thick is placed over the filled trench area.

Scope: National

The interpretation is applicable to both heavily populated and sparsely populated areas.  While some general observations may be made, onsite evaluation is required before the final site is selected.  Improper site selection, design, or installation may cause contamination of ground water, seepage, and contamination of stream systems from surface drainage or floodwater.  Potential contamination may be reduced or eliminated by installing systems designed to overcome or reduce the effects of the limiting soil property.  The rating is for soils in their present condition and does not consider present land use.

The estimated land area needed to dispose of mature cattle ranges from 1.2 (McDaniel, 1991) to 3.5 (Ollis, 2002) cubic yards.  A single adult bovine is considered equivalent to 5 sheep or 5 hogs (McDaniel, 1991; USDA, 1980).  Lund et al estimate that about 92,000 cubic yards of volume would be needed to dispose of 30,000 head of cattle, assuming a trench depth of 8.5 feet (which is somewhat below the depth of observation for typical soil survey).  This is about seven acres.  Leachate collection should be considered because the putrefaction of one adult bovine is estimated to release 21 gallons of fluid in the first week and a total of about 42 gallons in the first month (Munroe, 2001).  Collection of gases released during the decomposition process should also be considered.  To bury adult hogs or sheep, a rule of thumb is to multiply the capacities listed above by five. For broiler chickens (market-ready weight), multiply the capacity by 200. For turkeys (market-ready weight) multiply the capacity by 40 (Ollis, 2002).  

Ratings are based on properties and qualities to the depth normally observed during soil mapping (approximately 6 or 7 feet).  However, because trenches may be as deep as 15 feet or more, geologic investigations are needed to determine the potential for pollution of ground water as well as to determine the design needed.  These investigations, which are generally arranged by the trench developer, include the examination of stratification, rock formations, and geologic conditions that might lead to the conducting of leachates to aquifers, wells, watercourses, and other water sources.  The presence of hard, nonrippable bedrock, bedrock crevices, or highly permeable strata in or immediately underlying the proposed trench bottom is undesirable because of the difficulty in excavation and the potential pollution of underground water.

Properties that influence the risk of pollution, ease of excavation, trafficability, and revegetation are major considerations.  Soils that flood or have a water table within the depth of excavation present a potential pollution hazard and are difficult to excavate.  Slope is an important consideration because it affects the work involved in road construction, the performance of the roads, and the control of surface water around the trench.  It may also cause difficulty in constructing trenches for which the trench bottom must be kept level and oriented to follow the contour.

The ease with which the trench is dug and with which a soil can be used as daily and final covers is based largely on texture and consistence of the soil.  The texture and consistence of a soil determine the degree of workability of the soil both when dry and when wet.  Soils that are plastic and sticky when wet are difficult to excavate, grade, or compact and difficult to place as a uniformly thick cover over a layer of carcasses.  The uppermost part of the final cover should be soil material that is favorable for the growth of plants.  It should not contain excess sodium or salt and should not be too acid.  In comparison with other horizons, the A horizon in most soils has the best workability and the highest content of organic matter.  Thus, for a Large Animal Disposal, Trench operation it may be desirable to stockpile the surface layer for use in the final blanketing of the filled area.

References:

Lund, R. D., I. Kruger, and P. Weldon. Options for the mechanised slaughter and disposal of contaigous diseased animals - a discussion paper. Proceedings form Conference on Agricultural Engineering, Adelaide.

McDaniel, H. A.1991. Environmental protection during animal disease eradication programmes. Revue scientifique et technique Office international des Epizooties, 10(3), 867-884.

Munro, Ronald. 2001. Decomposition of farm animals corpses in mass burial sites. Veterinary Laboratories Agency report,, United Kingdom, pp 1-9.

Ollis, Gerald. 2002. Pre-selecting mass carcass disposal sites. View on-line at: http://www1.agric.gov.ab.ca/$department/deptdocs.nsf/all/agdex5727

USDA. 1980. APHIS. Foot and mouth disease - guidelines for eradication. Hyattsville, MD. United States Department of Agriculture, Animal and Plant Health Inspection Service, Veterinary Services.


Criteria used:

1.  Adsorption:  Soils having a low cec or ecec may not attenuate biohazardous material from the decay process.  It is assumed that the upper 25 cm of the site will be stockpiled for use in revegetating the site.  It is also assumed that alternating layers of soil and biological materials will be placed in the excavation.

Soils having low CEC or ECEC are not able to retain some leachates.  A soil is a full member of the set of soils having low adsorption if the CEC or ECEC to clay ratio is below 0.05, a partial member between 0.05 and 0.15, and a nonmember if the cec or ecec to clay ratio is over 0.150.
	
	Property used: CLAY ACTIVITY IN DEPTH 30-200cm (Modality - low, high, representative value)
	
	Restrictive limits:
		Limiting		Below 0.05 meq/100g
		Somewhat limiting	0.05-0.15 meq/100g
		Not limiting		> 0.15 meq/100g
		
	The fuzzy number is weighted by 0.25, meaning this rule cannot cause the component to be absolutely true that the site is limited for the intended land use.

			
Null clay activity is assigned to the ""Not Rated"" class.

2.  Porous bedrock: Limestone bedrock (and other types) may have numerous solution channels that allow contaminants to enter the groundwater quickly and with no renovation.  The porous nature of the bedrock is often reflected by ""karst"" phases of map units.  Deeper soils will tend to lessen the risk of contamination.

		  Evaluation used: BEDROCK IS LIMESTONE

		  
		  Property used: LIMESTONE RESIDUUM TEST, NULL SENDS NO
		  
		  Restrictive Limits:
		    Limiting		If the bedrock is limestone, the site is limited by the bedrock type.
		    Not limiting	If the bedrock is not limestone, the site is not limited by the bedrock type.
		    
		    
		  NOTE!!!  As the property is now written, if bedrock is not populated, a N0 is returned.
		  NOTE!!!  This base rule will be expanded to evaluate more types of bedrock.
		  
		  
		  Evaluation used: Parent Material Origin is Soluble Salt
		  
		  Property used: ""PARENT MATERIAL ORIGIN IS SOLUBLE SALT""  (Modality - and representative value)
	
			Limiting	If the bedrock is soluble salt, the site is limited by the bedrock type.
		    	Not limiting	If the bedrock is not soluble salt, the site is not limited by the bedrock type.
		    	

3.  Depth to thick/thin cemented pan: Depth to thick or thin cemented pan may pose construction limitations or environmental and health risks when potentially hazardous materials are buried in the soil.   Soil feature considered is the top depth of the first restrictive layer more then 46cm thick where restrictive kind is ""fragipan"", ""duripan"", ""petrocalcic"", ""ortstein"", or ""petrogypsic"" and restrictive feature hardness is not noncemented. If pan thickness is < 46cm then the rating is reduced by half.  Depth to restrictive feature must be synchronized with the depth to the restrictive feature horizon shown in the horizon table.

	
	Property used: DEPTH TO CEMENTED PAN THICK (Modality - representative value)
	
	Restrictive limits:
		Limiting		 > 182cm
		Not limiting		=< 182cm
		
	Null depth is assigned to the Not limiting class.
	
	OR

	Property used: DEPTH TO CEMENTED PAN THIN (Modality - representative value)
	
	Restrictive limits:
		Limiting		 > 182cm
		Not limiting		=< 182cm
		
	Null depth is assigned to the Not limiting class.
		
AND NOT
	
	Property used: RESTRICTIVE FEATURE HARDNESS (Modality - representative value)
	
	Restrictive limits:
		Limiting		not = noncemented
		Not limiting		    = noncemented
				
	Null hardness is assigned to the Not limiting class.
	
	
	
4.  Too clayey:  This rule evaluates textures from the thickest layers between 30 and 200 cm.  Textures of cl, sicl, sc, sic, and c are rated as too clayey.  If clay minerology is kaolinitic or the soil is in an aridic moisture regime the clay content is not a restrictive feature.  Clayey soils may become sticky when wet and are difficult to spread and compact.  This condition is not restrictive for soil in Aridic moisture regimes and is only partially restrictive when clay mineralogy is kaolinitic. Soil feature considered is the weighted average of clay content between 30 and 200cm or above a restrictive layer and taxonomic family mineralogy.
		
	Property used: CLAY PERCENT IN DEPTH 30-200CM (Modality - representative value)
		
	Restriction limits:
		Limiting		>45 percent
		Somewhat limiting	27-45 percent
		Not limiting		<27 percent
			
	Null clay contents are assigned to the Not rated class.
 
	AND

	Property used: TAXONOMIC MINERALOGY CLASS (Modality - representative value)
		
	Restriction limits:
		If taxonomic family mineralogy is kaolinitic then
		the soil clayey rating is reduced by multiplying by 0.5.
			
	Null taxonomic mineralogy classes are assigned Not Rated.
	
	
	
	Soil Moisture: clayey soils can be difficult to work when they are moist.  The moisture content of unsaturated soil is time dependent as well as spatially variable.  The spatial variation in the soil moisture is described by the taxonomic soil moisture class.

Property used: TAXONOMIC MOISTURE CLASS RATER

Limits: 		
			IF moisture matches ""aridic*"" THEN 0, not limiting
			IF moisture matches ""xeric"" THEN .3, somewhat limiting
			IF moisture matches ""ustic"" THEN .5, somewhat limiting
			IF moisture matches ""udic"" THEN .8, somewhat limiting
			IF moisture matches ""perudic"", ""aquic"", ""peraquic"" THEN 1, limiting.
			
			
		Null values are assigned to the limiting class.
		
		
		
		
5.  Unstable Excavation Walls:  Under certain circumstances, the sides of an excavation may collapse.  This can be hazardous to anyone in the trench or near the edge at the time of failure.  The sloughed material may need to be removed from the trench, increasing the time needed to excavate.  The sides of the trench may need to be made to reflect the angle of repose of the material or be shored.
	
	
		A. Instability of the  excavation walls can be caused by the coarseness of the soil material.
		
		Property used: FRAGMENT PERCENT IN DEPTH 30-200CM (Modality - low, high, representative value)
		
		Restrictive limits:
		     Limiting		Above 80 percent by volume
		     Somewhat limiting	60-80 percent by volume
		     Not limiting	Less than 60 percent by volume
		     
		 Property used: SAND PERCENT LESS CLAY IN DEPTH 30-180CM
		 
		 Restrictive limits:
		     Limiting		Above 185
		     Somewhat limiting	170-185
		     Not limiting	Less than 170
		     
		  (The clay content is subtracted from the sand content.  100 is added to the difference to keep the numbers positive.  This number is a sort of effective sand content, adjusting for the adhesiveness of clay.)
		     
		     
		 B.  High shrink-swell can cause instability of excavation wall.
		 
		 Property used: LEP 25-200cm OR ABOVE RESTRICTIVE LAYER WTD_AVE
		 
		 Restrictive limits:
		     Limiting		LEP above 9
		     Somwewhat limiting	LEP 6 to 9
		     Not limiting	LEP less than 6
		     
		     
		  C. Silty material that is not loess can be unstable.
		  
		  Property used: PARENT MATERIAL KIND IS LOESS
		  
		  Restrictive limits:
		     Limiting		High silt and not loess
		     Not limiting	High silt and is loess
		     
		  Property used: SILT PERCENT IN DEPTH 30-200CM
		  
		  Restrictive limits:
		     Somewhat limiting	Greater than 75 percent silt
		     Not limiting	Less than 75 percent silt
		     
		  Silt content is not considered to ever be a severe limitation.
		  
		  
		  
6.  Too Sandy: Sandy soils may slump and are droughty, making establishment of vegetative cover difficult.  Soil feature considered is the sand content, minus clay, of the thickest soil layer between 25 and 200cm or above a cemented restrictive layer.  This rule evaluates the weighted average of sand minus clay between 30 and 180 cm.  Textures of LCOS, LS, LFS, LVFS, COS, S, FS, VFS, and SG are rated as too sandy.
		
	Property used: SAND PERCENT LESS CLAY IN DEPTH 30-200CM (Modality - representative value)
		
	Restriction limits:
		Somewhat limiting	= >70
		Not limiting		All others
			
	Null sand contents are assigned to the Not rated class.
	
	
	
7.  Flooding: Flooding has the potential to transport agricultural waste off site and pollute surface waters.  Flooding also limits building, recreational, and sanitary facility use and management of these soils.  Soil feature considered is maximum flooding frequency classes over 12 months.

	Property used: FLOODING FREQUENCY (Maximum Duration) (Modality - representative value)
	
	Restrictive limits:
		Limiting		= ""occasional"" or ""very frequent"" or ""frequent""
		Somewhat limiting	= ""very rare"" or ""rare""
		Not limiting		= ""none""
		
	Null frequency is assigned to the Not limiting class.
	
	
	
8.  Depth to saturated zone: Soils with shallow depth to a water table may become waterlogged and boggy during periods of heavy precipitation and are slow to drain.  These soils have the potential to contamination the ground water which may create health and environmental hazards.  Soil feature considered is the top depth of the first layer where soil moisture layer status is wet or saturated during any month.

	Property used: DEPTH TO HIGH WATER TABLE APPARENT MINIMUM (Modality - representative value)
	
	Restrictive limits:
		Limiting		 < 200cm
		Somewhat limiting	200-220cm
		Not limiting		=> 220cm
		
		
		Null depth is assigned to the Not limiting class.

OR

	Property used: DEPTH TO HIGH WATER TABLE PERCHED MINIMUM (Modality - representative value)
	
	Restrictive limits:
		Limiting		 < 160cm
		Somewhat limiting	=> 160 to =< 200cm
		Not limiting		 > 200cm
		
	Null depth is assigned to the Not limiting class.
	
	
	
9.  Content of organic matter: Soil in Unified class pt, ol, or oh is high in organic materials, has low strength, and is hard to reclaim.  Soil feature considered is the rv or first Unified class of the thickest soil layer above a restrictive layer and between 30 and 200cm.
	
	Property used: UNIFIED THICKEST LAYER 30-200cm (Modality - representative value)
	
	Restrictive limits:
		Limiting	= pt, ol, or oh
		Not limiting	not = pt, ol, or oh
		
	Null Unified classes are assigned to the Not limiting class.
	
	
	
	
10.  Large stones on the surface: Excessive stones (rock fragments, > 10 inch in size) in the surface layer can interfere with the tillage and application equipment.  Soil feature considered is percent by weight rock fragments > 10 inches in size in the surface soil layer.

	Property used: FRAGMENTS > 250mm SURFACE LAYER (Modality - high, low, and representative value)
			
	Restrictive limits:
		Limiting		 > 15%
		Somewhat limiting	 >  5% to <= 15%
		Not limiting		=<  5%
		
	Null > 10 inch rock fragment data are assigned to the Not rated class.
	
	
	
11.  Content of large stones: Large stone impede the workability of the soil and restrict trafficability of heavy machinery and site reclamation.  Soil feature considered is the weighted average percentage of rock fragments of size greater than 75mm in the horizons above a restrictive feature or from 0 to 180 cm deep.

	Property used: FRAGMENTS > 75mm Wt. Ave. 0-180cm (Modality - high, low, representative value)
	
	Restrictive limits:
		Limiting		=> 50%
		Somewhat limiting	 > 25% to < 50%
		Not limiting		=< 25%
		
	Null fragment data are assigned Not rated.
	
	
	
12.  Depth to permafrost: Permafrost (permanently frozen soil layer) restricts or effects excavation, manipulation, transport, stability, and workability of the soil material.  Soil features considered are restrictive feature depth and where kind is permafrost or USDA TEXTURE (IN-LIEU-OF) is ""cpf"" or USDA TEXTURE MODIFIER is ""pf"".
	
	Property used: DEPTH TO PERMAFROST (Modality - representative value)
	
	Restrictive limits:
		Limiting		 < 50cm
		Somewhat limiting 	=> 50 to =< 100cm
		Not limiting		 > 100cm
		
	Null depths are assigned  to the Not limiting class.
OR
		
	Property used: USDA TEXTURE (IN-LIEU-OF) (Modality - representative value)
	
	Restrictive limits:
		Limiting	= ""cpf""
		Not limiting	not = ""cpf""
		
	Null USDA Texture (In-Lieu-Of) are assigned to the Not limiting class.
OR
		
	Property used: USDA TEXTURE MODIFIER (Modality - representative value)
	
	Restrictive limits:
		Limiting	= ""pf""
		Not limiting	not = ""pf""
		
	Null USDA Texture Modifier are assigned to the Not limiting class.
	
	
	
13.  Ponding: Ponding is the condition where standing water is on the soil surface for a given period of time.  Soil that pond have restrictions that limit the installation and function of most land use applications.  Soil features considered are ponding duration and frequency classes for all months.

	Property used: PONDING DURATION (Modality - representative value)
	
	Restrictive limits:
		Limiting		= ""very brief"" or ""brief"" or 
				  	  ""long"" or ""very long""
		Not limiting		not = ""very brief"" or ""brief"" or 
				  	      ""long"" or ""very long""
		
	Null duration is assigned to the Not limiting class.
OR
		
	Property used: PONDING FREQUENCY
			(Modality - representative value)
	
	Restrictive limits:
		Not Limiting	    = ""none""
		Limiting	not = ""none""
		
	Null frequency is assigned to the Not limiting class.
	
	
	
14.  Rock Outcrop:  Areas that have rock outcrop in the vicinity are not likely to have a sufficiently large area of soil for the facility.  Rock outcrops can interfere with renovation of the leachate from the facility.
        
        Property used: PA ROCK OUTCROP 2(Modality - representative value)
        
        Restrictive limits:
		Limiting		The phase ""rock outcrop"" occurs in the map unit name.
		Not limiting		The phase ""rock outcrop"" does not occur in the map unit name.
		
		
Any soil with a portion or full map unit name of Rock Outcrop is returned as a value of 1 and is given the rating of Rock Outcrop and is considered a limitation.

Any soil with a portion of the map unit name listed as ""rocky"" is returned as a value of .3 and is given the rating of ""Slight Rock Outcrop"".

Any soil with a portion of the map unit name listed as ""very rocky"" is returned as a value of .7 and is given the rating of ""Severe Rock Outcrop"".

All map units have a name, no null data should be encountered.


15.  Salinity: Soils with high salinity have reduced available water capacity, which restrict plan growth and re-establishing vegetation in disturbed area.  Soil feature considered is the highest salinity (electrical conductivity) for all horizons.
		
	Property used: SALINITY MAXIMUM (Modality - low, high, representative value)
		
	Restriction limits:
		Limiting		 > 16 mmhos/cm
		Not limiting		<= 16 mmhos/cm			
		
	Null EC is assigned to the Not limiting class.
	
	
	
16.  Seepage:  The soil's bottom layer Ksat governs the leaching and seepage potential of the soil.   When this rate is high, transmission of fluids through the soil and underlying materials is unimpeded and leaching and seepage may become environmental, health, and performance concern.  Soil feature considered is the Ksat of the bottom layer or the layer immediately above bedrock.  In areas where seepage is somewhat limiting, a clay liner may be used to lower the transmission rate of the bottom of the pit.  This condition is not restrictive for soil in Aridic moisture regimes.   
	
	Property used: KSAT BOTTOM HORIZON (Modality - high, low, representative value)
			
	Restriction limits:
		Limiting 	 	 => 42.0 micrometers/sec
		Somewhat limiting	 14-42 micrometers/sec
		Not limiting		  < 14.0 micrometers/sec
		
	Null Ksat values are assigned to the Not rated class.
	
6/15/04 PRF modified the hedge from ""NULL NOT RATED"" to ""NOT NULL AND"".  The Null values were throwing out a ""Not Rated"" that affected the final rating.


17.  Depth to bedrock: Shallow depth to bedrock limits the soil's adsorptive capacity and the thickness of the biologically active zone through with waste materials can percolate.  Shallow soils may pose environmental and health risks when agricultural and municipal waste materials are applied. These soils may pose construction limitations or environmental and health risks when trench landfills are installed. Soil feature considered is the top depth of the first restrictive layer where restrictive type is ""bedrock (lithic)"" or ""bedrock (paralithic)."" Depth to restrictive feature must be synchronized with the depth to the restrictive feature horizon shown in the horizon table. 

	Property used: DEPTH TO BEDROCK (Modality - representative value)
	
	Restrictive limits:
		Limiting		 < 200cm
		Not limiting		=> 200cm
		
	Null depth is assigned to the Not limiting class.
	
	
	
18.  Slope: Steep slopes impede trafficability of heavy machinery and reclamation of borrow sites.  Soil feature considered is the component slope.
		
	Property used: SLOPE (Modality - low, high, representative value)
		
	Restriction limits:
		Limiting		> 15%
		Somewhat limiting	>= 8 and <= 15%
		Not limiting		< 8%			
		
	Null Slope is assigned Not rated.
	
	
	
19.  Sodium content: Soils with high sodium adsorption ratio have the potential to restrict plan growth and re-establishing vegetation in disturbed area. This condition is not restrictive for soil in Aridic moisture regimes.  Soil feature considered is the horizon with the highest sodium adsorption ratio.

		
	Property used: SODIUM ADSORPTION RATIO MAXIMUM (Modality - low, high, representative value)
		
	Restriction limits:
		Limiting		 > 13 
		Not limiting		<= 13 			
		
	Null SAR is assigned to the Not limiting class.
	
	
	
20.  Water Gathering Surface: Some surfaces are shaped so as to gather water.  This additional water may cause problems for land use.  Soils that are concave up and down their slope and concave across their slope are most strongly water gathering.  Soils that are concave across their slope and linear or convex up and down their slopes are less water collecting.  Soils that are linear across their slopes and concave up and down their slopes are somewhat water collecting.  Soils that are convex up and down their slopes and convex across their slopes are the least water gathering.

Water gathering (concave) surfaces can concentrate water flow and cause accelerated erosion.  Increased costs because of materials and land shaping may be needed to prevent erosion.
		  
		  Property Used: WATER GATHERING SURFACE
		  
		  Restrictive limits:
		    Somewhat Limiting		Concave up-down, concave across surfaces
		    Slightly limiting		Concave across, linear or convex up-down
		    Not limiting		All other surface shapes
		    
		  NOTE!!!  The fuzzy number returned by this rule can not exceed 0.5.
		  
Null slope shape is assigned to the ""Not Rated"" class.


21.  Too acid: Soils with low pH increase metallic ion availability and restricts plant growth and re-establishing vegetation in disturbed area.  Soil feature considered is the minimum (pH) of the soil layers.
	
	Property used: SOIL REACTION 1-1 WATER (Minimum) (Modality - high, low, representative value)
				
	Restriction limits:
		Limiting	 < 3.5
		Not limiting	=> 3.5
			
	Null pH values are assigned to the Not rated class.

22.  Dustiness is a concern for human health as well as aesthetic reasons.  Dust generation from roads is a significant source of inhalable particulate matter.  Two dust particle sizes are recognized: PM10 and PM2.5, relating to particles of aerodynamic diameters of 10 and 2.5 microns, respectively.  The capacity of soils to produce dust particles has been found by Carvacho et al (2004) to be directly related to the clay or silt content of the soil.  Thus, the PM10 or PM2.5 generation capacity of a soil is inversely proportional to its sand content.  Gupsum is also related to dustiness because the soft crystals are relatively easily crushed to silt and clay size particles which can then be picked up by air.

Other major variables in dust generation are moisture content, vehicle size, and the amount of traffic on the road.

The ""Dryness Index"" accounts for the moisture content of the surface.  In a dry, hot environment, the generation of dust is greater than in a cool, moist environment.  Thus dust generation is directly proportional to temperature and inversely proportional to rainfall.

An array of materials is available for overcoming dust limitations (Gebhart et al, 1999).


Property used:  WTD_AVG SAND CONTENT 0-50cm OR ABOVE RESTRICTION, NO O

Restrictive limits:  Restriction limits:
					Limiting		 >= 70 percent sand
					Somewhat limiting	 20-70 percent sand
					Not limiting		 <=20 percent sand
					
					
					
Property used:  WTD_AVG GYPSUM 0-50cm OR ABOVE RESTRICTION

Restrictive limits:  Restriction limits:
					Limiting		 >= 15 percent gypsum
					Somewhat limiting	 2-15 percent gypsum
					Not limiting		 <=2 percent gypsum
					
					
Property used:  DRYNESS INDEX

Restrictive limits:  Restriction limits:
					Limiting		 >= 5  
					Somewhat limiting	 0.3-5  
					Not limiting		 <=0.3
					
					
					The Dryness Index is 100(mean annual air temperature)/(mean annual precipitation)  
					
									


References:

Carvacho, Omar F., Lowell L. Ashbaugh, Michael S. Brown, Robert G. Flocchini (2004) Measurement of PM2.5 Emission Potential from Soil Using the UC Davis Resuspension Test Chamber. Geomorphology 59 (1-4), 75 - 80

Gebhart, D. L., M. L. Denight, and R. H. Grau. 1999. Dust control guidance and technology selection key. AEC Report #SFIM-AEC-EQ-CR-99002. U.S. Army Corps of Engineers."|"Yes"|12/21/2012 16:44:59|"21014"|"39483"|"2799248"
"DHS - Potential for Radioactive Bioaccumulation"|"suitability"|"DHS - Hazard of Radioactive Bioaccumulation


Background:

Strontium-90 and Cesium-137 are radionuclides that can be released into the atmosphere as a result of above-ground nuclear explosions and inadvertent leakage from nuclear facilities, such as powerplants.  The behavior of strontium in the soil system is close to calcium.  Both are divalent metal cations.  Strontium, having a slightly smaller hydrated radius is more tightly held by the exchange complex than calcium.  Cesium acts in a fashion similar to potassium.  Both are monovalent metal cations.  Cesium is held more tightly that potassium, due to a smaller hydrated radius.  The characteristics of the soil upon which the radionuclides fall determines whether or not and to what extent they are available to plants and subsequently to animals.

Cations such as strontium or cesium added to the surface of the soil as fallout can have one of several fates.  

1 - They can be taken up by plants and cycled in the organic matter of the soil.  This is particularly true in acidic forest soils where the pH is below 5.5.  At this level of pH, aluminum solubilizes and can become the dominant cation in many soils, essentially driving basic cations off of the exchange into solution, where either they are absorbed by plant roots or they leach from the soil system. 
2 - They can be tied to the exchange surface and rendered more or less unavailable for plant uptake.  Owing to their small concentrations and generally high affinity for adsorption by the exchange, a soil having a large supply of basic cations and plentiful exchange sites will bind the radionuclides away from absorption by plant roots owing simply to mass action.  
3 - If the soil lacks the exchange capacity or the soil reaction is unfavorable for attenuation, they can be leached below the root zone and eventually into ground water or surface waters.  
4 - If the soil contains carbonates or sulfates, strontium can be tied up in the structures of these compounds.  
5 - Cesium, which is similar in ionic radius and charge to potassium can be absorbed by 2:1 layer silicates.

The bioaccumulation of cesium and strontium is favored by several soil conditions.  Low cation exchange capacity in the upper 30cm of soil causes these ions to be in soil solution rather than absorbed.  Low pH (below 5.5) causes the exchange complex to be largely aluminum saturated, which pushes cesium and strontium into soil solution.  A thick organic surface serves as a reservoir for cesium and strontium, especially for uptake and retention by fungi.  A lack of clay minerals in the soil enhances the extent of plant uptake and bioaccumulation.  When first deposited, particulate to which cesium and strontium are adsorbed can be moved around on the landscape by water and wind.  If calcium carbonate or gypsum are present, strontium can be tightly held in these minerals and not available for uptake. 


Summary:

Soils can be a non-member, partial member, or complete members of the set of soils that are suspected of having a high  Hazard for Radioactive Bioaccumulation of radionuclides in plant material growing on the soil component.  If a soil's properties within 30 cm (~12 inches) of the soil surface has a membership indices greater than zero, then that soil property contributes to the bioaccumulation of radioactive material.  The interpretive rating assigned is the minimum membership indices for one or more of the soil interpretive properties that comprise the ""Hazard for Radioactive Bioaccumulation"" interpretive rule.  Minor contributing soil features are identified but not considered as part of the overall rating process.  These contributing features could be important factors where the major contributing features are overcome through management, when possible.  Studies from Europe indicate a fairly low mobility in soils, so only the upper 30cm of the profile is considered (Hrachowitz et al, 2005).

Soils are placed into interpretive rating classes per their rating indices.  These are very low bioaccumulation hazard (rating index = 0), some bioaccumulation hazard (rating index > 0 and < 1.0), or high bioaccumulation hazard (rating index = 1.0).

Description:

Potential for Radioactive Bioaccumulation is a method of arraying soils based on their hazard for bioaccumulating radionuclides.  This information can be displayed spatially to show the extent and location of areas where bioaccumulation may occur in the event of a leakage of radioactive material.

Scope: National

The interpretation is applicable to both heavily populated and sparsely populated areas.  The rating is for soils in their present condition and does not consider present land use.


References:

Bohn, Hinrich, Brian McNeal, and George O'Connor.1979.Soil Chemistry.John Wiley and Sons, New York.

Hrachowitz, Markus, Fran-Josef Maringer, Christian Steineder, and Martin H. Gerzabek.2005. Soil redistribution model for undisturbed and cultivated sites based on Chernobyl-derived cesium-137 fallout. Journal of Environmental Quality. 34:1302-1310.


Criteria Used:


1.  In a soil where little leaching occurs, calcium carbonate or gypsum can accumulate, depending on how dry the soil is.  This subrule rule tests for either calcium carbonate or gypsum.  The lowest fuzzy number is sent to the main rule level.


Subrules used:

NSSC Data:Bioaccumulation carbonate
NSSC Data:Bioaccumulation gypsum
 The lowest fuzzy number result from these two rules is used.

	A.  Calcium carbonate in the soil tightly holds strontium, so if a soil has appreciable carbonates, the potential for sequestration is high. 


Property used: CALCIUM CARBONATE FROM 0 to 30cm


Limits:

	CCE	0	no sequestering from CaCO3
	CCE	0-10	some sequestering from CaCO3
	CCE	>10	high degree of sequestering from CaCO3
	
	Null CaCO3 is assigned 0.
	
	
	B.  Calcium sulfate (gypsum) in the soil tightly holds strontium, so if a soil has appreciable gypsum content, the potential for sequestration is high.


Property used: GYPSUM FROM 0 to 30cm


Limits:

	gypsum	0	no sequestering from gypsum
	gypsum	0-10	some sequestering from gypsum
	gypsum	>10	high degree of sequestering from gypsum
	
	Null gypsum is assigned 0.
	
	
	
2.  Sorption:  This subrule tests the interaction of pH and CEC against the thickness of the organic surface.  These two factors represent the exchange complex of the soil.  The higher of the two fuzzy numbers is sent to the main level rule.


Subrules used:

NSSC Data: Bioaccumulation pH X CEC
NSSC Data: Bioaccumulation Organic Surface


	A.  It is thought that pH and CEC interact in influencing the availability of cesium and strontium in soil solution.  When pH and CEC are both high, then the availability of these ions is decreased.  When pH and CEC are both low, then the availability of these ions is higher.  Also, if one or the other of pH and CEC is lower, then the availability is increased.  In fuzzy systems as well as regression models, interaction of variables is indicated by multiplying them together.


Subrule:  Bioaccumulation pH

Property used:  WTD_AVG PH 0-30cm OR ABOVE RESTRICTION 

Limits:


	pH 	<5.5	high potential for bioaccumulation   
	pH 	5.5-6.5	moderate potential for bioaccumulation   
	pH 	>6.5	low potential for bioaccumulation.
	
	Null pH is assigned ""Not Rated"".
	
	
Subrule:  Bioaccumulation CEC
	
Property used:  MEQ 0-30cm OR RESTRICTION

Limits:

	milliequivalents of exchange 	=0	no sequestering from exchange  
	milliequivalents of exchange 	>0-10	some sequestering from exchange  
	milliequivalents of exchange 	>10	high degree of sequestering from exchange.
	
	Null CEC is assigned to ""Not Rated"".
	
	
Calculation:

Interaction Term = (Bioaccumulation pH) X (Bioaccumulation CEC)

	B.  The surface organic layer in many soils provides a reservoir for plant available nutrients.  Cesium and strontium act similar to the plant nutrients potassium and calcium and are treated in a similar manner by plants.  It is assumed in this subrule that a thicker layer will retain more strontium and cesium for cyclical reuse by plants.  Any material leaching below the surface is intercepted and incorporated into plant tissue to be returned to the soil when the plant dies.


Property used: THICKNESS OF SURFACE ORGANIC HORIZON

Limits:
	0cm		No bioaccumulation in organic layer
	>0-20cm		Moderate potential of accumulation in organic layer
	>20cm		High potential for accumulation in the organic layer.
	
	Null organic surface is assigned 0.
	
	
	
3.  Surface redistribution:  Concave areas on the landscape tend to accumulate water and material that erodes from adjacent areas.  Strontium and cesium are added to the soil surface as fallout and are thus susceptible to redistribution by erosion, especially when newly deposited on a surface lacking an organic layer.  The general consensus is that very little erosion occurs on soils having an O horizon.  Some soils are more erodible than others, due to their composition, as is related by the K factor.  Slope is a contributor to erosion.

Property used:  EROSION FACTOR SURFACE LAYER, ORGANIC 0.02

Limits:

	=0.02		less likely to erode
	>0.02-<0.64	erosion possible	
	=0.64		highly erodible.
	
Organic layers are assigned a k factor of 0.02.

Property used: SUSCEPTIBILITY TO GAIN

			
Limits:			IF (CODENAME(shapeacross) matches ""concave"" AND
			CODENAME(shapedown) matches ""concave"") THEN 3.0 ELSE IF
			(CODENAME(shapeacross) matches ""concave"" AND
			CODENAME(shapedown) matches ""convex"") THEN 1.0 ELSE IF
			(CODENAME(shapeacross) matches ""concave"" AND
			CODENAME(shapedown) matches ""linear"") THEN 2.0 ELSE IF
			(CODENAME(shapeacross) matches ""linear"" AND
			CODENAME(shapedown) matches ""concave"") THEN 2.0 ELSE IF
			(CODENAME(shapeacross) matches ""linear"" AND
			CODENAME(shapedown) matches ""linear"") THEN 1.0 ELSE IF
			(CODENAME(shapeacross) matches ""linear"" AND
			CODENAME(shapedown) matches ""convex"") THEN 1.0 ELSE IF
			(CODENAME(shapeacross) matches ""convex"" AND
			CODENAME(shapedown) matches ""convex"") THEN 0.0 ELSE IF
			(CODENAME(shapeacross) matches ""convex"" AND
			CODENAME(shapedown) matches ""linear"") THEN 1.0 ELSE IF
			(CODENAME(shapeacross) matches ""convex"" AND
			CODENAME(shapedown) matches ""concave"") THEN 1 ELSE 0.0.
			
			Null slope shape data is assigned 0.
			
			
Property used: SLOPE

Limits:

	Slope 	0	no movement   
	Slope 	>0-100	some movement potential   
	Slope 	>100	high movement potential.
	
	Null slope is assigned ""Not Rated"".
	
Evaluations used:

Erosion Factor, Organic 0.02
Susceptibility to Gain
Slope for Material Loss 0-100
	
	
Calculation:

Bioaccumulation Material Gain Potential = [(Erosion Factor, Organic 0.02/2)+(Susceptibility to Gain/2)]*(Slope for Material Loss 0-100/2)

The fuzzy numbers from these subrules are added to the lower of the sorption or attenuation rules to obtain the rating for the soil."|"Yes"|09/27/2012 20:16:33|"20799"|"39483"|"2799249"
"DHS - Potential for Radioactive Sequestration"|"limitation"|"DHS - Potential for Radioactive Sequestration


Background:

Strontium-90 and Cesium-137 are radionuclides that can be released into the atmosphere as a result of above-ground nuclear explosions and inadvertent leakage from nuclear facilities, such as powerplants.  The behavior of strontium in the soil system is close to calcium.  Both are divalent metal cations.  Strontium, having a slightly smaller hydrated radius is more tightly held by the exchange complex than calcium.  Cesium acts in a fashion similar to potassium.  Both are monovalent metal cations.  Cesium is held more tightly that potassium, due to a smaller hydrated radius.  The characteristics of the soil upon which the radionuclides fall determines whether or not and to what extent they are available to plants and subsequently to animals.

Cations such as strontium or cesium added to the surface of the soil as fallout can have one of several fates.  

1 - They can be taken up by plants and cycled in the organic matter of the soil.  This is particularly true in acidic forest soils where the pH is below 5.5.  At this level of pH, aluminum solubilizes and can become the dominant cation in many soils, essentially driving basic cations off of the exchange into solution, where either they are absorbed by plant roots or they leach from the soil system. 
2 - They can be tied to the exchange surface and rendered more or less unavailable for plant uptake.  Owing to their small concentrations and generally high affinity for adsorption by the exchange, a soil having a large supply of basic cations and plentiful exchange sites will bind the radionuclides away from absorption by plant roots owing simply to mass action.  
3 - If the soil lacks the exchange capacity or the soil reaction is unfavorable for attenuation, they can be leached below the root zone and eventually into ground water or surface waters.  
4 - If the soil contains carbonates or sulfates, strontium can be tied up in the structures of these compounds.  
5 - Cesium, which is similar in ionic radius and charge to potassium can be absorbed by 2:1 layer silicates.

The sequestration of cesium and strontium is favored by several soil conditions.  High cation exchange capacity in the upper 30cm of soil causes these ions to be absorbed rather than in soil solution.  pH above 5.5 causes the exchange complex to be largely available for basic cations, which allows cesium and strontium to be taken proportionally from soil solution.  A thin organic surface provides less of a reservoir for cesium and strontium.  A preponderance of clay minerals in the soil enhances the extent to which cesium and strontium can be attenuated by the soil.  When first deposited, particulate to which cesium and strontium are adsorbed can be moved around on the landscape by water and wind, so convex land surfaces are less susceptible to accumulation.  If calcium carbonate or gypsum are present, strontium can be tightly held in these minerals and not available for uptake. 


Summary:

Soils can be a non-member, partial member, or complete members of the set of soils that are suspected of having a high  Potential for Radioactive Sequestration of radionuclides in soil constituents, either oragnic or mineral.  If a soil's properties within 30 cm (~12 inches) of the soil surface has a membership indices greater than zero, then that soil property contributes to the sequestration of radioactive material.  The interpretive rating assigned is the maximum membership indices for one or more of the soil interpretive properties that comprise the ""Potential for Radioactive Sequestration"" interpretive rule.  Minor contributing soil features are identified but not considered as part of the overall rating process.  These contributing features could be important factors where the major contributing features are overcome through management, when possible.  Studies from Europe indicate a fairly low mobility in soils, so only the upper 30cm of the profile is considered (Hrachowitz et al, 2005).

Soils are placed into interpretive rating classes per their rating indices.  These are very low sequestration potential  (rating index = 0), some sequestration potential (rating index > 0 and < 1.0), or high sequestration potential (rating index = 1.0).

Description:

Potential for Radioactive Sequestration is a method of arraying soils based on their potential ability to sequester radionuclides.  This information can be displayed spatially to show the extent and location of areas where sequestration may occur in the event of a leakage of radioactive material.

Scope: National

The interpretation is applicable to both heavily populated and sparsely populated areas.  The rating is for soils in their present condition and does not consider present land use.


References:

Bohn, Hinrich, Brian McNeal, and George O'Connor.1979.Soil Chemistry.John Wiley and Sons, New York.

Hrachowitz, Markus, Fran-Josef Maringer, Christian Steineder, and Martin H. Gerzabek.2005. Soil redistribution model for undisturbed and cultivated sites based on Chernobyl-derived cesium-137 fallout. Journal of Environmental Quality. 34:1302-1310.


Criteria used:

1.  Carbonate sequestration:  Calcium carbonate in the soil tightly holds strontium, so if a soil has appreciable carbonates, the potential for sequestration is high.


Property used: CALCIUM CARBONATE FROM 0 to 30cm


Limits:

	CCE	0	no sequestering from CaCO3
	CCE	0-10	some sequestering from CaCO3
	CCE	>10	high degree of sequestering from CaCO3
	
	Null CaCO3 is assigned 0.
	
	
	
2.  The type and amount of clay in the upper 30cm of the soil can affect the sequestration or holding of cesium and strontium.  The pH of the soil affects the suite of cations available in soil solution.  At higher pH, the exchange is dominated by basic cations, which plants take up and use.  In lower pH systems, the exchange is dominated by hydrogen and aluminum, which plants do not absorb.  Thus, the beneficial, in terms of sequestration, effects of the clay content are negated as pH is decreased.  This subrule models the change in sequestration from a higher pH system to a lower pH.

Subrules used:

Sequestration Clay Content, Raw
Bioaccumulation pH

The fuzzy numbers from these subrules are used in the calculation.

Calculation:  Sequestration Clay Content = (Sequestration Clay Content, Raw)-(Bioaccumulation pH)


	A.  The clay content of the upper 30cm of the soil determines in part how available to plants various ions added by eolean additions may be.  In a soil having a large amount of clay, the ability of the soil to tie up ions in the lattice, especially cesium in 2:1 clays, can decrease the plant availability of the added cations from fallout. 


Property used:  WTD_AVG CLAY CONTENT 0-30cm OR ABOVE RESTRICTION

Limits:


	clay content	0 percent	low potential for sequestration
	clay content	>0-18 percent	moderate potential for sequestration
	clay content	>18 percent	high potential for sequestration.
	
	Null clay content is assigned ""Not Rated"".
	
	
	B.  The pH of the upper 30cm of the soil determines in part the concentrations of various ions in soil solution.  In soils having a high pH, the ions added by eolean additions will comprise a smaller portion of the cations available for plant uptake.  It is assumed that in soils having a higher pH, the base saturation will be higher and so the cesium and strontium will represent a smaller proportion of the available cations in soil solution.  It is also assumed plants will not preferentially adsorb the radioactive constituents.  If the pH is low, the cations from fallout will be taken  up by plants and cycled.    

Property used:  WTD_AVG PH 0-30cm OR ABOVE RESTRICTION 

Limits:


	pH 	<5.0	low potential for sequestration   
	pH 	5.0-7.0	moderate potential for sequestration   
	pH 	>7.0	high potential for sequestration.
	
	Null pH is assigned ""Not Rated"".
	
	
3.  Calcium sulfate in the soil tightly holds strontium, so if a soil has appreciable gypsum, the potential for sequestration is high.


Property used: GYPSUM FROM 0 to 30cm


Limits:

	gypsum content	0 percent	no sequestering from gypsum 
	gypsum content	0-10 percent	some sequestering from gypsum
	gypsum content	>10 percent	high degree of sequestering from gypsum
	
	Null gypsum content is assigned 0.
	
	
	
4.  Organic surface sequestration:  In a forested environment, particularly on acid, sandy soils, the surface organic horizon comprises the reservoir of available plant nutrients.  Nutrients are cycled, stored, and recycled through the organic mat.  As the subsurface soil becomes more fertile (contains more nutrients) the impact of the organic surface horizon is lessened and the added strontium and cesium can be effectively sequestered.  Soils having both high CEC and high pH are assumed to be fertile and more prone to sequester while soils that have low CEC and low pH are prone to have Sr and Cs more bioavailable.

Properties used:

MEQ 0-30cm OR RESTRICTION

Limits:

	milliequivalents of exchange 	0	no sequestering from exchange  
	milliequivalents of exchange 	0-10	some sequestering from exchange  
	milliequivalents of exchange 	>10	high degree of sequestering from exchange.
	
	Null CEC is assignrd ""Not Rated"".


WTD_AVG PH 0-30cm OR ABOVE RESTRICTION

Limits:

	pH 	<5.5	no sequestering   
	pH 	5.5-6.5	some sequestering   
	pH 	>6.5	high degree of sequestering.
	
	Null pH is assigned ""Not Rated"".


THICKNESS OF SURFACE ORGANIC HORIZON

Limits:
	0 cm		No bioaccumulation in organic layer
	>0-20 cm	moderate potential of accumulation in organic layer
	>20 cm		high potential for accumulation in the organic layer.
	
	Null organic horizon thickness is assigned 0.
	
	
Evaluations used:

MEQ 0-10 in depth 0-30cm
pH 5.5-6.5 in depth 0-30cm
Organic Horizon Thickness.

The fuzzy numbers from these evaluations are used in the calculation.

Calculation:

Sequestration Organic Surface =[(MEQ 0-10 in depth 0-30cm/2)+(pH 5.5-6.5 in depth 0-30cm/2)] - Organic Horizon Thickness


5.  Convex areas on the landscape tend to spread or lose water and material and send it to adjacent areas.  Strontium and cesium are added to the soil surface as fallout and are thus susceptible to redistribution by erosion, especially when newly deposited on a surface lacking an organic layer.  The general consensus is that very little erosion occurs on soils having an O horizon.  Some soils are more erodible than others, due to their composition, as is related by the K factor.  Slope is a contributor to erosion.

Property used:  EROSION FACTOR SURFACE LAYER, ORGANIC 0.02

Limits:

	=0.02		less likely to erode
	>0.02-<0.64	erosion possible	
	=0.64		highly erodible.
	
Organic layers are assigned a k factor of 0.02.

Property used: SUSCEPTIBILITY TO LOSS

			
Limits:			IF (CODENAME(shapeacross) matches ""concave"" AND
			CODENAME(shapedown) matches ""concave"") THEN 0.0 ELSE IF
			(CODENAME(shapeacross) matches ""concave"" AND
			CODENAME(shapedown) matches ""convex"") THEN 2.0 ELSE IF
			(CODENAME(shapeacross) matches ""concave"" AND
			CODENAME(shapedown) matches ""linear"") THEN 1.0 ELSE IF
			(CODENAME(shapeacross) matches ""linear"" AND
			CODENAME(shapedown) matches ""concave"") THEN 1.0 ELSE IF
			(CODENAME(shapeacross) matches ""linear"" AND
			CODENAME(shapedown) matches ""linear"") THEN 2.0 ELSE IF
			(CODENAME(shapeacross) matches ""linear"" AND
			CODENAME(shapedown) matches ""convex"") THEN 2.0 ELSE IF
			(CODENAME(shapeacross) matches ""convex"" AND
			CODENAME(shapedown) matches ""convex"") THEN 3.0 ELSE IF
			(CODENAME(shapeacross) matches ""convex"" AND
			CODENAME(shapedown) matches ""linear"") THEN 2.0 ELSE IF
			(CODENAME(shapeacross) matches ""convex"" AND
			CODENAME(shapedown) matches ""concave"") THEN 2.0 ELSE 0.0.
			
			Null slope shape data is assigned 0.
			
			
Property used: SLOPE

Limits:

	Slope 	0	no movement   
	Slope 	>0-100	some movement potential   
	Slope 	>100	high movement potential.
	
	Null slope is assigned ""No Rated"".
	
Evaluations used:

Erosion Factor, Organic 0.02
Susceptibility to Loss
Slope for Material Loss 0-100

	
Calculation:

Sequestration Material Loss Potential = [(Erosion Factor, Organic 0.02/2)+(Susceptibility to Loss/2)]*(Slope for Material Gain 0-100/2)

The fuzzy number from this subrule is subtracted from the highest of the previous four subrules to obtain the final rating."|"Yes"|09/27/2012 20:16:33|"20791"|"39483"|"2799250"
"DHS - Rubble and Debris Disposal, Large-Scale Event"|"limitation"|"Summary:

Soils can be a non-member, partial member or complete members of the set of soils that are limited for use for ""Rubble and Debris Disposal, Large-scale Event"".  If a soil's property within 200 cm (about 80 inches) of the soil surface has a membership indices greater then zero, then that soil property is limiting.  The interpretive rating assigned is the maximum membership indices for one or more of the soil interpretive properties that comprise the ""Rubble and Debris Disposal, Large-scale Event"" interpretive rule.  Minor restrictive soil features are identified but not considered as part of the overall rating process.  These restrictive features could be important factors where the major restrictive features are overcome through design application.

Soils are placed into interpretive rating classes per their rating indices.  These are not limited (rating index = 0), somewhat limited (rating index > 0 and < 1.0), or very limited (rating index = 1.0).

Description:

Rubble and Debris Disposal, Large-scale Event is a method of disposing of material that has been rendered unsafe and unusable by the effects of a large-scale disaster, either natural or man-made, affecting tens of counties or parishes.  Many homes and business structures will be ruined, either by smashing or contamination.  

The assumptions are as follows.  This method is to be used to permanently dispose of material that would be hazardous to public health if left exposed in the aftermath of a major flood, fire, earthquake, wind storm, or other severe weather.  Disposal of material involved in a radiological disaster is outside of the scope of this interpretation.  Large animal disposal is addressed in another interpretation.  Time is of the essence in the disposal to avoid air quality and groundwater degradation and disease or the exacerbation of respiratory conditions, particularly with material involved in flooding.  The amount of geotechnical background work at the disposal site may not be as extensive as at a normal landfill, thus the soil criteria are stringent.  A site, such as a large parking lot, is available to field-separate the materials into several classes.  The material to be buried is expected to consist largely of lumber, broken drywall, upholstered furniture, household chemicals, electronic devices, insulation, roofing materials, pressure-treated lumber, mobile homes, and anything else not considered environmentally safe to incinerate or feasible to recycle.  This material is expected to be contaminated with mold, rodent droppings, and sediment.  Some materials retrieved from the structures, such as appliances, are expected to be recycled.  Combustible material, such as fallen trees, limbs, and lumber may be burned near the disaster area, if doing so is safe.  The ash will be disposed of at a licensed landfill.  Inert materials, such as bricks and concrete blocks, are expected to be used as fill in the local area.  Limiting the distance to the disposal site from where the material originates is considered desirable.  Access roads will need to be constructed to get to the site.  When the trench is full, a final cover of soil material at least 2 feet thick is placed over the landfill and the area revegetated.

Scope: National

The interpretation is applicable to both heavily populated and sparsely populated areas.  While some general observations may be made, onsite evaluation is required before the final site is selected.  Improper site selection, design, or installation may cause contamination of ground water, seepage, and contamination of stream systems from surface drainage or floodwater.  Potential contamination may be reduced or eliminated by installing systems designed to overcome or reduce the effects of the limiting soil property.  The rating is for soils in their present condition and does not consider present land use.

Ratings are based on properties and qualities to the depth normally observed during soil mapping (approximately 6 feet).  However, because excavations may be as deep as 15 feet or more, geologic investigations are needed to determine the potential for pollution of ground water as well as to determine the design needed.  These investigations include the examination of stratification, rock formations, and geologic conditions that might lead to the conducting of leachates to aquifers, wells, watercourses, and other water sources.  The presence of hard, nonrippable bedrock, bedrock crevices, or highly permeable strata in or immediately underlying the proposed pit bottom is undesirable because of the difficulty in excavation and the potential pollution of underground water.

Properties that influence the risk of pollution, ease of excavation, trafficability, and revegetation are major considerations.  Soils that flood or have a water table within the depth of excavation present a potential pollution hazard and are difficult to excavate.  Slope is an important consideration because it affects the work involved in road construction, the performance of the roads, and the control of surface water around the landfill.  It may also cause difficulty in constructing trenches for which the trench bottom must be kept level and oriented to follow the contour.

The ease with which the trench is dug and with which a soil can be used as daily and final covers is based largely on texture and consistence of the soil.  The texture and consistence of a soil determine the degree of workability of the soil both when dry and when wet.  Soils that are plastic and sticky when wet are difficult to excavate, grade, or compact and difficult to place as a uniformly thick cover over a layer of refuse.  The uppermost part of the final cover should be soil material that is favorable for the growth of plants.  It should not contain excess sodium or salt and should not be too acid.  In comparison with other horizons, the A horizon in most soils has the best workability and the highest content of organic matter.  Thus, for a Rubble and Debris Disposal, Large-scale Event site it may be desirable to stockpile the surface layer for use in the final blanketing of the fill.


Criteria used:

1.  Adsorption:  Soils having a low cec or ecec may not attenuate biohazardous material from the decay process.  It is assumed that the upper 25 cm of the site will be stockpiled for use in revegetating the site.  It is also assumed that alternating layers of soil and biological materials will be placed in the excavation.

Soils having low CEC or ECEC are not able to retain some leachates.  A soil is a full member of the set of soils having low adsorption if the CEC or ECEC to clay ratio is below 0.05, a partial member between 0.05 and 0.15, and a nonmember if the cec or ecec to clay ratio is over 0.150.
	
	Property used: CLAY ACTIVITY IN DEPTH 30-200cm (Modality - low, high, representative value)
	
	Restrictive limits:
		Limiting		Below 0.05 meq/100g
		Somewhat limiting	0.05-0.15 meq/100g
		Not limiting		> 0.15 meq/100g
		
	The fuzzy number is weighted by 0.25, meaning this rule cannot cause the component to be absolutely true that the site is limited for the intended land use.

			
Null clay activity is assigned to the ""Not Rated"" class.

2.   Porous bedrock: Limestone bedrock (and other types) may have numerous solution channels that allow contaminants to enter the groundwater quickly and with no renovation.  The porous nature of the bedrock is often reflected by ""karst"" phases of map units.  Deeper soils will tend to lessen the risk of contamination.

		  Evaluation used: BEDROCK IS LIMESTONE

		  
		  Property used: LIMESTONE RESIDUUM TEST, NULL SENDS NO
		  
		  Restrictive Limits:
		    Limiting		If the bedrock is limestone, the site is limited by the bedrock type.
		    Not limiting	If the bedrock is not limestone, the site is not limited by the bedrock type.
		    
		    
		  NOTE!!!  As the property is now written, if bedrock is not populated, a N0 is returned.
		  NOTE!!!  This base rule will be expanded to evaluate more types of bedrock.
		  
		  
		  Evaluation used: Parent Material Origin is Soluble Salt
		  
		  Property used: ""PARENT MATERIAL ORIGIN IS SOLUBLE SALT""  (Modality - and representative value)
	
			Limiting	If the bedrock is soluble salt, the site is limited by the bedrock type.
		    	Not limiting	If the bedrock is not soluble salt, the site is not limited by the bedrock type.
		    	
		   	  
		  
3.  Depth to thick/thin cemented pan: Depth to thick or thin cemented pan may pose construction limitations or environmental and health risks when potentially hazardous materials are buried in the soil.   Soil feature considered is the top depth of the first restrictive layer more then 46cm thick where restrictive kind is ""fragipan"", ""duripan"", ""petrocalcic"", ""ortstein"", or ""petrogypsic"" and restrictive feature hardness is not noncemented. If pan thickness is < 46cm then the rating is reduced by half.  Depth to restrictive feature must be synchronized with the depth to the restrictive feature horizon shown in the horizon table.

	
	Property used: DEPTH TO CEMENTED PAN THICK (Modality - representative value)
	
	Restrictive limits:
		Limiting		 > 182cm
		Not limiting		=< 182cm
		
	Null depth is assigned to the Not limiting class.
	
	OR

	Property used: DEPTH TO CEMENTED PAN THIN (Modality - representative value)
	
	Restrictive limits:
		Limiting		 > 182cm
		Not limiting		=< 182cm
		
	Null depth is assigned to the Not limiting class.
		
AND NOT
	
	Property used: RESTRICTIVE FEATURE HARDNESS (Modality - representative value)
	
	Restrictive limits:
		Limiting		not = noncemented
		Not limiting		    = noncemented
				
	Null hardness is assigned to the Not limiting class.
	
	
4.  Too clayey:  This rule evaluates textures from the thickest layers between 30 and 200 cm.  Textures of cl, sicl, sc, sic, and c are rated as too clayey.  If clay minerology is kaolinitic or the soil is in an aridic moisture regime the clay content is not a restrictive feature.  Clayey soils may become sticky when wet and are difficult to spread and compact.  This condition is not restrictive for soil in Aridic moisture regimes and is only partially restrictive when clay mineralogy is kaolinitic. Soil feature considered is the weighted average of clay content between 30 and 200cm or above a restrictive layer and taxonomic family mineralogy.
		
	Property used: CLAY PERCENT IN DEPTH 30-200CM (Modality - representative value)
		
	Restriction limits:
		Limiting		>45 percent
		Somewhat limiting	27-45 percent
		Not limiting		<27 percent
			
	Null clay contents are assigned to the Not rated class.
 
	AND

	Property used: TAXONOMIC MINERALOGY CLASS (Modality - representative value)
		
	Restriction limits:
		If taxonomic family mineralogy is kaolinitic then
		the soil clayey rating is reduced by multiplying by 0.5.
			
	Null taxonomic mineralogy classes are assigned Not Rated.
	
5.  Instability of excavation walls:  Under certain circumstances, the sides of an excavation may collapse.  This can be hazardous to anyone in the trench or near the edge at the time of failure.  The sloughed material may need to be removed from the trench, increasing the time needed to excavate.  The sides of the trench may need to be made to reflect the angle of repose of the material or be shored.
	
	
		A. Instability of the excavation walls can be caused by the coarseness of the soil material.
		
		Property used: FRAGMENT PERCENT IN DEPTH 30-200CM (Modality - low, high, representative value)
		
		Restrictive limits:
		     Limiting		Above 80 percent by volume
		     Somewhat limiting	60-80 percent by volume
		     Not limiting	Less than 60 percent by volume
		     
		 Property used: SAND PERCENT LESS CLAY IN DEPTH 30-180CM
		 
		 Restrictive limits:
		     Limiting		Above 185
		     Somewhat limiting	170-185
		     Not limiting	Less than 170
		     
		  (The clay content is subtracted from the sand content.  100 is added to the difference to keep the numbers positive.  This number is a sort of effective sand content, adjusting for the adhesiveness of clay.)
		     
		     
		 B.  High shrink-swell can cause instability of excavation walls.
		 
		 Property used: LEP 25-200cm OR ABOVE RESTRICTIVE LAYER WTD_AVE
		 
		 Restrictive limits:
		     Limiting		LEP above 9
		     Somwewhat limiting	LEP 6 to 9
		     Not limiting	LEP less than 6
		     
		     
		  C. Silty material that is not loess can be unstable.
		  
		  Property used: PARENT MATERIAL KIND IS LOESS
		  
		  Restrictive limits:
		     Limiting		High silt and not loess
		     Not limiting	High silt and is loess
		     
		  Property used: SILT PERCENT IN DEPTH 30-200CM
		  
		  Restrictive limits:
		     Somewhat limiting	Greater than 75 percent silt
		     Not limiting	Less than 75 percent silt
		     
		  Silt content is not considered to ever be a severe limitation.
		  
		  
		   D. Gypsiferous soils can be non-cohesive if they are not cemented.  The amount of gypsum is related to the instability hazard, as is the depth to the cememnted layer, if one exists.  This subrule examines the gypsum content and the depth to a cemented layer.  A cemented gypsiferous soil is not considered to be a cave in hazard.

			Property used:  GYPSUM 10-200cm OR ABOVE RESTRICTIVE LAYER WTD_AVE
			Evaluation used:  Gypsum WTD_AVG from 10cm to Restriction

			Restrictive limits:	Not limiting  		<=30 percent
			Limiting		30-60 percent
			Severely limiting 	 >=60 percent
			


			Property used:  DEPTH TO FIRST RESTRICTIVE LAYER BELOW O HORIZON			
			Evaluation used:  Depth to Restrictive Layer 50 to 150cm


			Restrictive limits:	Not limiting  		<=75 cm
			Limiting		75-200 cm
			Severely limiting 	 >=200 cm
		  
		  
		  
6.  Too Sandy: Sandy soils may slump and are droughty, making establishment of vegetative cover difficult.  Soil feature considered is the sand content, minus clay, of the thickest soil layer between 25 and 200cm or above a cemented restrictive layer.  This rule evaluates the weighted average of sand minus clay between 30 and 180 cm.  Textures of LCOS, LS, LFS, LVFS, COS, S, FS, VFS, and SG are rated as too sandy.
		
	Property used: SAND PERCENT LESS CLAY IN DEPTH 30-200CM (Modality - representative value)
		
	Restriction limits:
		Somewhat limiting	= >70
		Not limiting		All others
			
	Null sand contents are assigned to the Not rated class.
	
	
	
7.  Flooding: Flooding has the potential to transport agricultural waste off site and pollute surface waters.  Flooding also limits building, recreational, and sanitary facility use and management of these soils.  Soil feature considered is maximum flooding frequency classes over 12 months.

	Property used: FLOODING FREQUENCY (Maximum Duration) (Modality - representative value)
	
	Restrictive limits:
		Limiting		= ""occasional"" or ""very frequent"" or ""frequent""
		Somewhat limiting	= ""very rare"" or ""rare""
		Not limiting		= ""none""
		
	Null frequency is assigned to the Not limiting class.
	
	
	
8.  Depth to saturated zone: Soils with shallow depth to a water table may become waterlogged and boggy during periods of heavy precipitation and are slow to drain.  These soils have the potential to contamination the ground water which may create health and environmental hazards.  Soil feature considered is the top depth of the first layer where soil moisture layer status is wet or saturated during any month.

	Property used: DEPTH TO HIGH WATER TABLE APPARENT MINIMUM (Modality - representative value)
	
	Restrictive limits:
		Limiting		 < 200cm
		Somewhat limiting	200-220cm
		Not limiting		=> 220cm
		
		
		Null depth is assigned to the Not limiting class.

OR

	Property used: DEPTH TO HIGH WATER TABLE PERCHED MINIMUM (Modality - representative value)
	
	Restrictive limits:
		Limiting		 < 160cm
		Somewhat limiting	=> 160 to =< 200cm
		Not limiting		 > 200cm
		
	Null depth is assigned to the Not limiting class.
	
	
9.  Content of organic matter: Soil in Unified class pt, ol, or oh is high in organic materials, has low strength, and is hard to reclaim.  Soil feature considered is the rv or first Unified class of the thickest soil layer above a restrictive layer and between 30 and 200cm.
	
	Property used: UNIFIED THICKEST LAYER 30-200cm (Modality - representative value)
	
	Restrictive limits:
		Limiting	= pt, ol, or oh
		Not limiting	not = pt, ol, or oh
		
	Null Unified classes are assigned to the Not limiting class.
	
	
	
10.  Large stones on the surface: Excessive stones (rock fragments, > 10 inch in size) in the surface layer can interfere with the tillage and application equipment.  Soil feature considered is percent by weight rock fragments > 10 inches in size in the surface soil layer.

	Property used: FRAGMENTS > 250mm SURFACE LAYER (Modality - high, low, and representative value)
			
	Restrictive limits:
		Limiting		 > 15%
		Somewhat limiting	 >  5% to <= 15%
		Not limiting		=<  5%
		
	Null > 10 inch rock fragment data are assigned to the Not rated class.
	
	
	
11.  Content of large stones: Large stone impede the workability of the soil and restrict trafficability of heavy machinery and site reclamation.  Soil feature considered is the weighted average percentage of rock fragments of size greater than 75mm in the horizons above a restrictive feature or from 0 to 180 cm deep.

	Property used: FRAGMENTS > 75mm Wt. Ave. 0-180cm (Modality - high, low, representative value)
	
	Restrictive limits:
		Limiting		=> 50%
		Somewhat limiting	 > 25% to < 50%
		Not limiting		=< 25%
		
	Null fragment data are assigned Not rated.
	
	
	
12.  Depth to permafrost: Permafrost (permanently frozen soil layer) restricts or effects excavation, manipulation, transport, stability, and workability of the soil material.  Soil features considered are restrictive feature depth and where kind is permafrost or USDA TEXTURE (IN-LIEU-OF) is ""cpf"" or USDA TEXTURE MODIFIER is ""pf"".
	
	Property used: DEPTH TO PERMAFROST (Modality - representative value)
	
	Restrictive limits:
		Limiting		 < 50cm
		Somewhat limiting 	=> 50 to =< 100cm
		Not limiting		 > 100cm
		
	Null depths are assigned  to the Not limiting class.
OR
		
	Property used: USDA TEXTURE (IN-LIEU-OF) (Modality - representative value)
	
	Restrictive limits:
		Limiting	= ""cpf""
		Not limiting	not = ""cpf""
		
	Null USDA Texture (In-Lieu-Of) are assigned to the Not limiting class.
OR
		
	Property used: USDA TEXTURE MODIFIER (Modality - representative value)
	
	Restrictive limits:
		Limiting	= ""pf""
		Not limiting	not = ""pf""
		
	Null USDA Texture Modifier are assigned to the Not limiting class.
	
	
	
13.  Ponding: Ponding is the condition where standing water is on the soil surface for a given period of time.  Soil that pond have restrictions that limit the installation and function of most land use applications.  Soil features considered are ponding duration and frequency classes for all months.

	Property used: PONDING DURATION (Modality - representative value)
	
	Restrictive limits:
		Limiting		= ""very brief"" or ""brief"" or 
				  	  ""long"" or ""very long""
		Not limiting		not = ""very brief"" or ""brief"" or 
				  	      ""long"" or ""very long""
		
	Null duration is assigned to the Not limiting class.
OR
		
	Property used: PONDING FREQUENCY
			(Modality - representative value)
	
	Restrictive limits:
		Not Limiting	    = ""none""
		Limiting	not = ""none""
		
	Null frequency is assigned to the Not limiting class.
	
	
	
14.  Rock Outcrop:  Areas that have rock outcrop in the vicinity are not likely to have a sufficiently large area of soil for the facility.  Rock outcrops can interfere with renovation of the leachate from the facility.
        
        Property used: PA ROCK OUTCROP 2(Modality - representative value)
        
        Restrictive limits:
		Limiting		The phase ""rock outcrop"" occurs in the map unit name.
		Not limiting		The phase ""rock outcrop"" does not occur in the map unit name.
		
		
Any soil with a portion or full map unit name of Rock Outcrop is returned as a value of 1 and is given the rating of Rock Outcrop and is considered a limitation.

Any soil with a portion of the map unit name listed as ""rocky"" is returned as a value of .3 and is given the rating of ""Slight Rock Outcrop"".

Any soil with a portion of the map unit name listed as ""very rocky"" is returned as a value of .7 and is given the rating of ""Severe Rock Outcrop"".

All map units have a name, no null data should be encountered.


15.  Salinity: Soils with high salinity have reduced available water capacity, which restrict plan growth and re-establishing vegetation in disturbed area.  Soil feature considered is the highest salinity (electrical conductivity) for all horizons.
		
	Property used: SALINITY MAXIMUM (Modality - low, high, representative value)
		
	Restriction limits:
		Limiting		 > 16 mmhos/cm
		Not limiting		<= 16 mmhos/cm			
		
	Null EC is assigned to the Not limiting class.
	
	
	
16.  Seepage:  The soil's bottom layer Ksat governs the leaching and seepage potential of the soil.   When this rate is high, transmission of fluids through the soil and underlying materials is unimpeded and leaching and seepage may become environmental, health, and performance concern.  Soil feature considered is the Ksat of the bottom layer or the layer immediately above bedrock.  This condition is not restrictive for soil in Aridic moisture regimes.  
	
	Property used: KSAT BOTTOM HORIZON (Modality - high, low, representative value)
			
	Restriction limits:
		Limiting 	 	 => 14.0 micrometers/sec
		Not limiting		  < 14.0 micrometers/sec
		
	Null Ksat values are assigned to the Not rated class.
	
6/15/04 PRF modified the hedge from ""NULL NOT RATED"" to ""NOT NULL AND"".  The Null values were throwing out a ""Not Rated"" that affected the final rating.


17.  Depth to bedrock: Shallow depth to bedrock limits the soil's adsorptive capacity and the thickness of the biologically active zone through with waste materials can percolate.  Shallow soils may pose environmental and health risks when agricultural and municipal waste materials are applied. These soils may pose construction limitations or environmental and health risks when trench landfills are installed. Soil feature considered is the top depth of the first restrictive layer where restrictive type is ""bedrock (lithic)"" or ""bedrock (paralithic)."" Depth to restrictive feature must be synchronized with the depth to the restrictive feature horizon shown in the horizon table. 

	Property used: DEPTH TO BEDROCK (Modality - representative value)
	
	Restrictive limits:
		Limiting		 < 200cm
		Not limiting		=> 200cm
		
	Null depth is assigned to the Not limiting class.
	
	
	
18.  Slope: Steep slopes impede trafficability of heavy machinery and reclamation of borrow sites.  Soil feature considered is the component slope.
		
	Property used: SLOPE (Modality - low, high, representative value)
		
	Restriction limits:
		Limiting		> 15%
		Somewhat limiting	>= 8 and <= 15%
		Not limiting		< 8%			
		
	Null Slope is assigned Not rated.
	
	
	
19.  Sodium content: Soils with high sodium adsorption ratio have the potential to restrict plan growth and re-establishing vegetation in disturbed area. This condition is not restrictive for soil in Aridic moisture regimes.  Soil feature considered is the horizon with the highest sodium adsorption ratio.

		
	Property used: SODIUM ADSORPTION RATIO MAXIMUM (Modality - low, high, representative value)
		
	Restriction limits:
		Limiting		 > 13 
		Not limiting		<= 13 			
		
	Null SAR is assigned to the Not limiting class.
	
	
	
20.  Water Gathering Surface: Some surfaces are shaped so as to gather water.  This additional water may cause problems for land use.  Soils that are concave up and down their slope and concave across their slope are most strongly water gathering.  Soils that are concave across their slope and linear or convex up and down their slopes are less water collecting.  Soils that are linear across their slopes and concave up and down their slopes are somewhat water collecting.  Soils that are convex up and down their slopes and convex across their slopes are the least water gathering.

Water gathering (concave) surfaces can concentrate water flow and cause accelerated erosion.  Increased costs because of materials and land shaping may be needed to prevent erosion.
		  
		  Property Used: WATER GATHERING SURFACE
		  
		  Restrictive limits:
		    Somewhat Limiting		Concave up-down, concave across surfaces
		    Slightly limiting		Concave across, linear or convex up-down
		    Not limiting		All other surface shapes
		    
		  NOTE!!!  The fuzzy number returned by this rule can not exceed 0.5.
		  
Null slope shape is assigned to the ""Not Rated"" class.


21.  Too acid: Soils with low pH increase metallic ion availability and restricts plant growth and re-establishing vegetation in disturbed area.  Soil feature considered is the minimum (pH) of the soil layers.
	
	Property used: SOIL REACTION 1-1 WATER (Minimum) (Modality - high, low, representative value)
				
	Restriction limits:
		Limiting	 < 3.5
		Not limiting	=> 3.5
			
	Null pH values are assigned to the Not rated class.

22.  Dustiness is a concern for human health as well as aesthetic reasons.  Dust generation from roads is a significant source of inhalable particulate matter.  Two dust particle sizes are recognized: PM10 and PM2.5, relating to particles of aerodynamic diameters of 10 and 2.5 microns, respectively.  The capacity of soils to produce dust particles has been found by Carvacho et al (2004) to be directly related to the clay or silt content of the soil.  Thus, the PM10 or PM2.5 generation capacity of a soil is inversely proportional to its sand content.  Gupsum is also related to dustiness because the soft crystals are relatively easily crushed to silt and clay size particles which can then be picked up by air.

Other major variables in dust generation are moisture content, vehicle size, and the amount of traffic on the road.

The ""Dryness Index"" accounts for the moisture content of the surface.  In a dry, hot environment, the generation of dust is greater than in a cool, moist environment.  Thus dust generation is directly proportional to temperature and inversely proportional to rainfall.

An array of materials is available for overcoming dust limitations (Gebhart et al, 1999).


Property used:  WTD_AVG SAND CONTENT 0-50cm OR ABOVE RESTRICTION, NO O

Restrictive limits:  Restriction limits:
					Limiting		 >= 70 percent sand
					Somewhat limiting	 20-70 percent sand
					Not limiting		 <=20 percent sand
					
					
					
Property used:  WTD_AVG GYPSUM 0-50cm OR ABOVE RESTRICTION

Restrictive limits:  Restriction limits:
					Limiting		 >= 15 percent gypsum
					Somewhat limiting	 2-15 percent gypsum
					Not limiting		 <=2 percent gypsum
					
					
Property used:  DRYNESS INDEX

Restrictive limits:  Restriction limits:
					Limiting		 >= 5  
					Somewhat limiting	 0.3-5  
					Not limiting		 <=0.3
					
					
					The Dryness Index is 100(mean annual air temperature)/(mean annual precipitation)  
					
									


References:

Carvacho, Omar F., Lowell L. Ashbaugh, Michael S. Brown, Robert G. Flocchini (2004) Measurement of PM2.5 Emission Potential from Soil Using the UC Davis Resuspension Test Chamber. Geomorphology 59 (1-4), 75 - 80

Gebhart, D. L., M. L. Denight, and R. H. Grau. 1999. Dust control guidance and technology selection key. AEC Report #SFIM-AEC-EQ-CR-99002. U.S. Army Corps of Engineers."|"Yes"|12/21/2012 16:44:59|"20309"|"39483"|"2799251"
"DHS - Site for Composting Facility - Subsurface"|"limitation"|"Site for Composting Facility - Subsurface

Background

Composting: The Process of Biological Degradation

Biological degradation of organic materials forms the basis for composting.  This biological process depends on the active metabolism of microorganisms in a suitable micro-environment. The six critical factors for the transformation of organic materials into compost are microorganisms, heat, air, water, carbon, and nitrogen.

The microorganisms that carry out biological degradation for composting often are found in the soil or on the surface of leaves.  These microorganisms thrive in a surface or subsurface microclimate with free circulation of air, free flow of water, and a temperature well above freezing. The microorganisms also require carbon as food for energy and growth, as well as nitrogen for protein and rebuilding cells.

Composting facilities are designed to provide these six critical factors in relative proportions so that the process of biological degradation is sustained.  Deficits in any of the critical factors, or imbalances among them, may result in extremely slow composting or a dormant composting system. Mixing of materials also redistributes heat, air, and water and will speed the process of biological degradation. Large facilities may provide mechanical mixing of the compost materials. Smaller facilities may rely on manual turning of the materials or may add some materials that are too large to compost in order to create channels for air flow through the pile. 

Mean Annual Precipitation (MAP) and Mean Annual Air Temperature (MAAT) are measures of the soil micro-climate that affects the rate of composting.  Both MAP and MAAT are available from the soil survey database.  Composting is most rapid in warm, moist areas that generally have MAP between 450 and 1250 mm together with MAAT between 5 and 10 degrees Celsius.  The optimal temperature inside the compost pile is 10 to 15.5 degrees Celsius. In colder areas the rate of composting may be increased by insulating the compost pile on all sides with an extra layer of high carbon materials such as hay or newspaper. To avoid extreme cold or rainforest conditions, the composting may be done inside a protected area or a building.  The optimal moisture for composting is field capacity, or freely drained but moist. Moisture may need to be added to the compost pile especially if the organic materials are dry such as chipped lumber. 

The ratio of carbon to nitrogen in the organic materials is perhaps the hardest part of the process to regulate.  Active compost piles need a carbon to nitrogen ratio of about 30:1 (30 units of carbon to 1 unit of nitrogen). Many common materials such as leaves and lumber are high in carbon and require balanced inputs of materials that are high in nitrogen such as coffee grounds or manures and urines.  Often the materials high in nitrogen are less available or more difficult to transport to the composting site. Materials intended for composting may vary in their carbon to nitrogen ratio due to many factors and testing of materials is recommended before large scale operations begin. A few C:N examples are given in table 1.


Table 1.  Examples of composting materials from a summary of 
Publications (with estimated ratios of carbon to nitrogen)

High Nitrogen Materials
Fish, slaughter, or poultry waste (C:N = 4:1)
Urine - undiluted (8:1)
Manure or sewage sludge  fresh (13:1)
Grass clippings  fresh (15:1)
Coffee grounds (20:1)
Vegetable and fruit waste (25:1)

High Carbon Materials
Leaves	 (60:1)
Straw (85:1)
Wood chips (125:1)
Sawdust (500:1)
Hardwood lumber (500:1)
Newspaper (600:1)


Summary:

Soils can be a non-member, partial member or complete members of the set of soils that are limited for use as a subsurface ""Site for Composting Facility"".  If a soil's property within 200 cm (about 79 inches) of the soil surface has a membership indices greater then zero, then that soil property is limiting.  The interpretive rating assigned is the maximum membership indices for one or more of the soil interpretive properties that comprise the ""Site for Composting Facility - Subsurface"" interpretive rule.  Minor restrictive soil features are identified but not considered as part of the overall rating process.  These restrictive features could be important factors where the major restrictive features are overcome through design application.

Soils are placed into interpretive rating classes per their rating indices.  These are not limited (rating index = 0), somewhat limited (rating index > 0 and < 1.0), or very limited (rating index = 1.0).

Description:

Site for subsurface composting facility is the site location for placement of a subsurface composting facility without the use of a liner or placement on concrete pad. The composting facility is to process raw manure or other raw organic by-products into biologically stable organic material as outlined in the NRCS conservation practice standard ""Composting Facility"" (code 317). 

Scope: National

The bottom elevation of the composting facility shall be above the seasonal high water table and on soils with an acceptable permeability that does not allow materials to contaminate the ground water. Compost facilities should be located outside of floodplains.  However, if site restrictions require location within a floodplain, they shall be protected from inundation or damage from a 25-year flood event, or larger. Locate compost facilities so prevailing winds and landscape elements such as building arrangement, landforms and vegetation minimize odors and protect the visual resource. 

Suitability of a soil for use as a site for composting should be on soils with an acceptable permeability that does not allow materials to contaminate the ground water. On sloping soils, cut perpendicular to the contour to obtain level surface for composting facility. Direct any contaminated runoff from compost facilities to an appropriate storage or treatment facility for further management.

Soil interpretations for locating a site for composting are used as a tool in evaluating soil suitability and identifying soil limitations for the practice.  The rating is for soils in their present condition and does not consider present land use.


Criteria used:

1.  Adsorption:  Soils having a low cec or ecec may not attenuate biohazardous material from the decay process.  It is assumed that the upper 25 cm of the site will be stockpiled for use in revegetating the site.  It is also assumed that alternating layers of soil and biological materials will be placed in the excavation.

Soils having low CEC or ECEC are not able to retain some leachates.  A soil is a full member of the set of soils having low adsorption if the CEC or ECEC to clay ratio is below 0.05, a partial member between 0.05 and 0.15, and a nonmember if the cec or ecec to clay ratio is over 0.150.
	
	Property used: CLAY ACTIVITY IN DEPTH 30-200cm (Modality - low, high, representative value)
	
	Restrictive limits:
		Limiting		Below 0.05 meq/100g
		Somewhat limiting	0.05-0.15 meq/100g
		Not limiting		> 0.15 meq/100g
		
	The fuzzy number is weighted by 0.25, meaning this rule cannot cause the component to be absolutely true that the site is limited for the intended land use.

			
Null clay activity is assigned to the ""Not Rated"" class.

	
2.  Porous bedrock: Limestone bedrock (and other types) may have numerous solution channels that allow contaminants to enter the groundwater quickly and with no renovation.  The porous nature of the bedrock is often reflected by ""karst"" phases of map units.  Deeper soils will tend to lessen the risk of contamination.

		  Evaluation used: BEDROCK IS LIMESTONE

		  
		  Property used: LIMESTONE RESIDUUM TEST, NULL SENDS NO
		  
		  Restrictive Limits:
		    Limiting		If the bedrock is limestone, the site is limited by the bedrock type.
		    Not limiting	If the bedrock is not limestone, the site is not limited by the bedrock type.
		    
		    
		  NOTE!!!  As the property is now written, if bedrock is not populated, a N0 is returned.
		  NOTE!!!  This base rule will be expanded to evaluate more types of bedrock.
		  
		  
		  Evaluation used: Parent Material Origin is Soluble Salt
		  
		  Property used: ""PARENT MATERIAL ORIGIN IS SOLUBLE SALT""  (Modality - and representative value)
	
			Limiting	If the bedrock is soluble salt, the site is limited by the bedrock type.
		    	Not limiting	If the bedrock is not soluble salt, the site is not limited by the bedrock type.
		    	
3.  Depth to thick/thin cemented pan: Depth to thick or thin cemented pan may pose construction limitations or environmental and health risks when potentially hazardous materials are buried in the soil.   Soil feature considered is the top depth of the first restrictive layer more then 46cm thick where restrictive kind is ""fragipan"", ""duripan"", ""petrocalcic"", ""ortstein"", or ""petrogypsic"" and restrictive feature hardness is not noncemented. If pan thickness is < 46cm then the rating is reduced by half.  Depth to restrictive feature must be synchronized with the depth to the restrictive feature horizon shown in the horizon table.

	
	Property used: DEPTH TO CEMENTED PAN THICK (Modality - representative value)
	
	Restrictive limits:
		Limiting		 > 182cm
		Not limiting		=< 182cm
		
	Null depth is assigned to the Not limiting class.
	
	OR

	Property used: DEPTH TO CEMENTED PAN THIN (Modality - representative value)
	
	Restrictive limits:
		Limiting		 > 182cm
		Not limiting		=< 182cm
		
	Null depth is assigned to the Not limiting class.
		
AND NOT
	
	Property used: RESTRICTIVE FEATURE HARDNESS (Modality - representative value)
	
	Restrictive limits:
		Limiting		not = noncemented
		Not limiting		    = noncemented
				
	Null hardness is assigned to the Not limiting class.
	
		  
		  
4.  Instability of excavation walls:  Under certain circumstances, the sides of an excavation may collapse.  This can be hazardous to anyone in the trench or near the edge at the time of failure.  The sloughed material may need to be removed from the trench, increasing the time needed to excavate.  The sides of the trench may need to be made to reflect the angle of repose of the material or be shored.
	
	
		A. Instability of the excavation walls can be caused by the coarseness of the soil material.
		
		Property used: FRAGMENT PERCENT IN DEPTH 30-200CM (Modality - low, high, representative value)
		
		Restrictive limits:
		     Limiting		Above 80 percent by volume
		     Somewhat limiting	60-80 percent by volume
		     Not limiting	Less than 60 percent by volume
		     
		 Property used: SAND PERCENT LESS CLAY IN DEPTH 30-180CM
		 
		 Restrictive limits:
		     Limiting		Above 185
		     Somewhat limiting	170-185
		     Not limiting	Less than 170
		     
		  (The clay content is subtracted from the sand content.  100 is added to the difference to keep the numbers positive.  This number is a sort of effective sand content, adjusting for the adhesiveness of clay.)
		     
		     
		 B.  High shrink-swell can cause instability of excavation walls.
		 
		 Property used: LEP 25-200cm OR ABOVE RESTRICTIVE LAYER WTD_AVE
		 
		 Restrictive limits:
		     Limiting		LEP above 9
		     Somwewhat limiting	LEP 6 to 9
		     Not limiting	LEP less than 6
		     
		     
		  C. Silty material that is not loess can be unstable.
		  
		  Property used: PARENT MATERIAL KIND IS LOESS
		  
		  Restrictive limits:
		     Limiting		High silt and not loess
		     Not limiting	High silt and is loess
		     
		  Property used: SILT PERCENT IN DEPTH 30-200CM
		  
		  Restrictive limits:
		     Somewhat limiting	Greater than 75 percent silt
		     Not limiting	Less than 75 percent silt
		     
		  Silt content is not considered to ever be a severe limitation.
		  
		  
		   D. Gypsiferous soils can be non-cohesive if they are not cemented.  The amount of gypsum is related to the instability hazard, as is the depth to the cememnted layer, if one exists.  This subrule examines the gypsum content and the depth to a cemented layer.  A cemented gypsiferous soil is not considered to be a cave in hazard.

			Property used:  GYPSUM 10-200cm OR ABOVE RESTRICTIVE LAYER WTD_AVE
			Evaluation used:  Gypsum WTD_AVG from 10cm to Restriction

			Restrictive limits:	Not limiting  		<=30 percent
			Limiting		30-60 percent
			Severely limiting 	 >=60 percent
			


			Property used:  DEPTH TO FIRST RESTRICTIVE LAYER BELOW O HORIZON			
			Evaluation used:  Depth to Restrictive Layer 50 to 150cm


			Restrictive limits:	Not limiting  		<=75 cm
			Limiting		75-200 cm
			Severely limiting 	 >=200 cm
		  
		  


5.  Depth to saturated zone: Shallow depth to water table limits the site for use as a composting facility.  Soils that are shallow to water are also difficult to reclaim and revegetate, and contamination from leaching may create health and environmental hazards.  Soil feature considered is the top depth of the first layer where soil moisture layer status is wet or saturated during any month.

	Property used: HIGH WATER TABLE DEPTH MINIMUM (Modality - representative value)
	
	Restrictive limits:
		Limiting		 < 100 cm
		Somewhat limiting	=> 100 to =< 200 cm
		Not limiting		 > 200 cm
		
	Null depth to saturation is assigned to the Not limiting class.	


6.  Flooding:  If the number of months a soil component has frequent or occasional flooding falls within the following parameters then the rule returns a value greater than 0 and flooding is a limiting feature:

Flooding Frequency	Months
------------------	------
Frequent		>0
Occasional		>2
	


7.  Surface rock fragments:  Soils that have large fragments on the surface have reduced trafficability.  The large rock fragments on the surface must be removed.  Rock fragment coverage criteria are as follows.


	Property evaluated: FRAGMENTS >=250MM ON THE SURFACE  (Modality - high, low, and representative value)
	
	Restrictive limits:
		Poorly suited		 > 15 percent
		Somewhat suited 	=> 3 to 15 percent
		Well suited		 < 3 percent
		
	Null surface fragment coverage is assigned to the Well suited class.

		  

8.  Content of organic matter: Soil in Unified class pt, ol, or oh is high in organic materials, has low strength, and is hard to reclaim.  Soil feature considered is the rv or first Unified class of the thickest soil layer above a restrictive layer and between 30 and 200cm.
	
	Property used: UNIFIED THICKEST LAYER 30-200cm (Modality - representative value)
	
	Restrictive limits:
		Limiting	= pt, ol, or oh
		Not limiting	not = pt, ol, or oh
		
	Null Unified classes are assigned to the Not limiting class.

		  
9.  Depth to permafrost: Permafrost (permanently frozen soil layer) restricts or effects excavation, manipulation, transport, stability, and workability of the soil material.  Soil features considered are restrictive feature depth and where kind is permafrost or USDA TEXTURE (IN-LIEU-OF) is ""cpf"" or USDA TEXTURE MODIFIER is ""pf"".
	
	Property used: DEPTH TO PERMAFROST (Modality - representative value)
	
	Restrictive limits:
		Limiting		 < 50cm
		Somewhat limiting 	=> 50 to =< 100cm
		Not limiting		 > 100cm
		
	Null depths are assigned  to the Not limiting class.
OR
		
	Property used: USDA TEXTURE (IN-LIEU-OF) (Modality - representative value)
	
	Restrictive limits:
		Limiting	= ""cpf""
		Not limiting	not = ""cpf""
		
	Null USDA Texture (In-Lieu-Of) are assigned to the Not limiting class.
OR
		
	Property used: USDA TEXTURE MODIFIER (Modality - representative value)
	
	Restrictive limits:
		Limiting	= ""pf""
		Not limiting	not = ""pf""
		
	Null USDA Texture Modifier are assigned to the Not limiting class.
	


10.  Ponding:  If the number of months a soil component has frequent or occasional ponding falls within the following parameters then the rule returns a value greater than 0 and ponding is a limiting feature:

Ponding Frequency	Months
-----------------	------
Frequent		>0
Occasional		>2


11.  Precipitation:  Mean annual precipitation: Localities that have low rainfall are limited for use as composting facilities.  In places that have low rainfall, moisture will need to be added to maintain biological activity in the composting mass.  The site feature considered is mean annual precipitation.

	Property used: PRECIPITATION (Modality - representative value)
	
	Restrictive limits:
		Limiting		 < 400 mm
		Somewhat limiting	=> 400-1200 mm
		Not limiting		 > 1200 mm
		
	Null precipitation is assigned to the ""Not rated"" class.
	
	
	
12.  Large stone impede the workability of the soil and restrict trafficability of heavy machinery and site reclamation. Soil feature considered is the weighted average percentage of rock fragments of size greater than 75mm in the horizons above a restrictive feature or from 0 to 200 cm deep.

            Property used: FRAGMENTS > 75mm Wt. Ave. 0-200cm (Modality - high, low, representative value)

            Restrictive limits:
                    Limiting                	=> 50%
                    Somewhat limiting        	> 25% to < 50%
                    Not limiting            	=< 25%

            Null fragment data are assigned Not rated. 	
	


	
13.  Rock Outcrop:  Areas that have rock outcrop in the vicinity are not likely to have a sufficiently large area of soil for the facility.  Rock outcrops can interfere with renovation of the leachate from the facility.
        
        Property used: PA ROCK OUTCROP 2(Modality - representative value)
        
        Restrictive limits:
		Limiting		The phase ""rock outcrop"" occurs in the map unit name.
		Not limiting		The phase ""rock outcrop"" does not occur in the map unit name.
		
		
Any soil with a portion or full map unit name of Rock Outcrop is returned as a value of 1 and is given the rating of Rock Outcrop and is considered a limitation.

Any soil with a portion of the map unit name listed as ""rocky"" is returned as a value of .3 and is given the rating of ""Slight Rock Outcrop"".

Any soil with a portion of the map unit name listed as ""very rocky"" is returned as a value of .7 and is given the rating of ""Severe Rock Outcrop"".

All map units have a name, no null data should be encountered.


14.  Seepage:  The soil's bottom layer Ksat governs the leaching and seepage potential of the soil.   When this rate is high, transmission of fluids through the soil and underlying materials is unimpeded and leaching and seepage may become environmental, health, and performance concern.  Soil feature considered is the Ksat of the bottom layer or the layer immediately above bedrock.  This condition is not restrictive for soil in Aridic moisture regimes.  
	
	Property used: KSAT BOTTOM HORIZON (Modality - high, low, representative value)
			
	Restriction limits:
		Limiting 	 	 => 14.0 micrometers/sec
		Not limiting		  < 14.0 micrometers/sec
		
	Null Ksat values are assigned to the Not rated class.
	
6/15/04 PRF modified the hedge from ""NULL NOT RATED"" to ""NOT NULL AND"".  The Null values were throwing out a ""Not Rated"" that affected the final rating.


15.  Depth to bedrock: Shallow depth to bedrock limits the soil's adsorptive capacity and the thickness of the biologically active zone through with waste materials can percolate.  Shallow soils may pose environmental and health risks when agricultural and municipal waste materials are applied. These soils may pose construction limitations or environmental and health risks when trench landfills are installed. Soil feature considered is the top depth of the first restrictive layer where restrictive type is ""bedrock (lithic)"" or ""bedrock (paralithic)."" Depth to restrictive feature must be synchronized with the depth to the restrictive feature horizon shown in the horizon table. 

	Property used: DEPTH TO BEDROCK (Modality - representative value)
	
	Restrictive limits:
		Limiting		 < 200cm
		Not limiting		=> 200cm
		
	Null depth is assigned to the Not limiting class.
	
	
	
16.  Slope: Steep slopes impede trafficability of heavy machinery and reclamation of borrow sites.  Soil feature considered is the component slope.
		
	Property used: SLOPE (Modality - low, high, representative value)
		
	Restriction limits:
		Limiting		> 15%
		Somewhat limiting	>= 8 and <= 15%
		Not limiting		< 8%			
		
	Null Slope is assigned Not rated.
	
	
	
	
17.  Mean annual air temperature: Localities that have very low or very high mean annual air temperature are limited for use as composting facilities.  In places that have low mean annual air temperature, the onset of decomposition may be delayed by low biological activity in the composting mass.  The additional expense of covering or insulating the composting mass may be incurred.  In very warm areas, adding extra water and more frequent turning of the mass adds to the cost of composting.  The site feature considered is mean annual air temperature.

	Property used: MEAN ANNUAL AIR TEMPERATURE (Modality - representative value)
	
	Restrictive limits:
		Limiting		 <= 8 and >30 degrees C 
		Somewhat limiting	 8 to <=10 and 22 to <=30 degrees C
		Not limiting		 >10 to <=22 degrees C
		
	Null mean annual air temperature is assigned to the ""Not rated"" class.	
	
	
18.  Water Gathering Surface: Some surfaces are shaped so as to gather water.  This additional water may cause problems for land use.  Soils that are concave up and down their slope and concave across their slope are most strongly water gathering.  Soils that are concave across their slope and linear or convex up and down their slopes are less water collecting.  Soils that are linear across their slopes and concave up and down their slopes are somewhat water collecting.  Soils that are convex up and down their slopes and convex across their slopes are the least water gathering.

Water gathering (concave) surfaces can concentrate water flow and cause accelerated erosion.  Increased costs because of materials and land shaping may be needed to prevent erosion.
		  
		  Property Used: WATER GATHERING SURFACE
		  
		  Restrictive limits:
		    Somewhat Limiting		Concave up-down, concave across surfaces
		    Slightly limiting		Concave across, linear or convex up-down
		    Not limiting		All other surface shapes
		    
		  NOTE!!!  The fuzzy number returned by this rule can not exceed 0.5.
		  
Null slope shape is assigned to the ""Not Rated"" class.

19. Piping: Fine textured soils high in sodium and gypsum content with low cohesion and liquid limits are subject to piping and are limited for use in building embankments, dikes, and levees.   The interpretive model uses the maximum sodium or gypsum rating index and adds the low cohesion index.  This sum is compared to the liquid limit index and the lowest index is applied to the parent rule.

	{Soil feature considered is the maximum percent gypsum found in the soil layers.
	
	Property used: GYPSUM MAXIMUM (Modality - high, low, representative value)
			
	Restriction limits:
		Limiting 	 	=> 25%
		Somewhat Limiting 	 >  5 and < 25%
		Not limiting		=<  5%
				
	Null gypsum values are assigned to the Not limiting class.
 
	OR
	
	Soil feature considered is the horizon with the highest sodium adsorption ratio.
		
	Property used: SODIUM ADSORPTION RATIO MAXIMUM (Modality - low, high, representative value)
		
	Restriction limits:
		Limiting		=> 13 
		Somewhat limiting	 > 4 to < 13
		Not limiting		<= 4 			
		
	Null SAR is assigned to the Not limiting class.}
	
	+
	
	{Soil features considered are weight average plasticity index and weight average percent passing the 200 sieve to a depth of at least 180cm or the first cemented restrictive feature.  

	Property used: PI WEIGHTED AVE. ABOVE RESTRICTIVE LAYER (Modality - high, low, representative value)
	
	Restrictive limits:
		Limiting		=< 10
		Somewhat limiting	 > 10 to < 20
		Not limiting		=> 20
		
	Null plasticity index is assigned to the Not rated class.

AND

	Property used: PASSING #200 SIEVE WEIGHTED AVE. ABOVE RESTRICTIVE LAYER (Modality - high, low, representative value)
	
	Restrictive limits:
		Limiting		 > 50%
		Not limiting		=< 50%
		
	Null 200 sieve is assigned to the Not rated class.}
	
AND	

	Soil feature considered is the thickest layer's liquid limit between a depth of 25 to at least 180cm or the first cemented restrictive feature.  

	Property used: LIQUID LIMIT WEIGHTED AVE. ABOVE RESTRICTIVE LAYER (Modality - high, low, representative value)
	
	Restrictive limits:
		Limiting		 < 50
		Not limiting	=> 50
		
	Null plasticity index is assigned to the Not limited class."|"Yes"|09/06/2013 18:52:24|"20468"|"39483"|"2799252"
"DHS - Site for Composting Facility - Surface"|"limitation"|"Site for Composting Facility - Surface

Background

Composting: The Process of Biological Degradation

Biological degradation of organic materials forms the basis for composting.  This biological process depends on the active metabolism of microorganisms in a suitable micro-environment. The six critical factors for the transformation of organic materials into compost are microorganisms, heat, air, water, carbon, and nitrogen.

The microorganisms that carry out biological degradation for composting often are found in the soil or on the surface of leaves.  These microorganisms thrive in a surface or subsurface microclimate with free circulation of air, free flow of water, and a temperature well above freezing. The microorganisms also require carbon as food for energy and growth, as well as nitrogen for protein and rebuilding cells.

Composting facilities are designed to provide these six critical factors in relative proportions so that the process of biological degradation is sustained.  Deficits in any of the critical factors, or imbalances among them, may result in extremely slow composting or a dormant composting system. Mixing of materials also redistributes heat, air, and water and will speed the process of biological degradation. Large facilities may provide mechanical mixing of the compost materials. Smaller facilities may rely on manual turning of the materials or may add some materials that are too large to compost in order to create channels for air flow through the pile. 

Mean Annual Precipitation (MAP) and Mean Annual Air Temperature (MAAT) are measures of the soil micro-climate that affects the rate of composting.  Both MAP and MAAT are available from the soil survey database.  Composting is most rapid in warm, moist areas that generally have MAP between 450 and 1250 mm together with MAAT between 5 and 10 degrees Celsius.  The optimal temperature inside the compost pile is 10 to 15.5 degrees Celsius. In colder areas the rate of composting may be increased by insulating the compost pile on all sides with an extra layer of high carbon materials such as hay or newspaper. To avoid extreme cold or rainforest conditions, the composting may be done inside a protected area or a building.  The optimal moisture for composting is field capacity, or freely drained but moist. Moisture may need to be added to the compost pile especially if the organic materials are dry such as chipped lumber. 

The ratio of carbon to nitrogen in the organic materials is perhaps the hardest part of the process to regulate.  Active compost piles need a carbon to nitrogen ratio of about 30:1 (30 units of carbon to 1 unit of nitrogen). Many common materials such as leaves and lumber are high in carbon and require balanced inputs of materials that are high in nitrogen such as coffee grounds or manures and urines.  Often the materials high in nitrogen are less available or more difficult to transport to the composting site. Materials intended for composting may vary in their carbon to nitrogen ratio due to many factors and testing of materials is recommended before large scale operations begin. A few C:N examples are given in table 1.


Table 1.  Examples of composting materials from a summary of 
Publications (with estimated ratios of carbon to nitrogen)

High Nitrogen Materials
Fish, slaughter, or poultry waste (C:N = 4:1)
Urine - undiluted (8:1)
Manure or sewage sludge  fresh (13:1)
Grass clippings  fresh (15:1)
Coffee grounds (20:1)
Vegetable and fruit waste (25:1)

High Carbon Materials
Leaves	 (60:1)
Straw (85:1)
Wood chips (125:1)
Sawdust (500:1)
Hardwood lumber (500:1)
Newspaper (600:1)


Summary:

Soils can be a non-member, partial member or complete members of the set of soils that are limited for use as a ""Site for Composting Facility"".  If a soil's property within 150 cm (60 inches) of the soil surface has a membership indices greater then zero, then that soil property is limiting.  The interpretive rating assigned is the maximum membership indices for one or more of the soil interpretive properties that comprise the ""Site for Composting Facility"" interpretive rule.  Minor restrictive soil features are identified but not considered as part of the overall rating process.  These restrictive features could be important factors where the major restrictive features are overcome through design application.

Soils are placed into interpretive rating classes per their rating indices.  These are not limited (rating index = 0), somewhat limited (rating index > 0 and < 1.0), or very limited (rating index = 1.0).

Description:

Site for composting facility is the site location for placement of a composting facility without the use of a liner or placement on concrete pad. The composting facility is to process raw manure or other raw organic by-products into biologically stable organic material as outlined in the NRCS conservation practice standard ""Composting Facility"" (code 317). 

Scope: National

The bottom elevation of the composting facility shall be above the seasonal high water table and on soils with an acceptable permeability that does not allow materials to contaminate the ground water. Compost facilities should be located outside of floodplains.  However, if site restrictions require location within a floodplain, they shall be protected from inundation or damage from a 25-year flood event, or larger. Locate compost facilities so prevailing winds and landscape elements such as building arrangement, landforms and vegetation minimize odors and protect the visual resource. Direct any contaminated runoff from compost facilities to an appropriate storage or treatment facility for further management.

Suitability of a soil for use as a site for composting should be on soils with an acceptable permeability that does not allow materials to contaminate the ground water. Slope affects the ease of accessing and manipulating the compost material.  It also will affect runoff from the site. If slope is limiting, then consult the ""Site for Composting Facility  Subsurface"" interpretation.


Soil interpretations for locating a site for composting are used as a tool in evaluating soil suitability and identifying soil limitations for the practice.  The rating is for soils in their present condition and does not consider present land use.


Criteria used:


1.  Depth to saturated zone: Shallow depth to water table limits the site for use as a composting facility.  Soils that are shallow to water are also difficult to reclaim and revegetate, and contamination from leaching may create health and environmental hazards.  Soil feature considered is the top depth of the first layer where soil moisture layer status is wet or saturated during any month.

	Property used: HIGH WATER TABLE DEPTH MINIMUM (Modality - representative value)
	
	Restrictive limits:
		Limiting		 < 100 cm
		Somewhat limiting	=> 100 to =< 200 cm
		Not limiting		 > 200 cm
		
	Null depth to saturation is assigned to the Not limiting class.
	
	
2.  Flooding:  If the number of months a soil component has frequent or occasional flooding falls within the following parameters then the rule returns a value greater than 0 and flooding is a limiting feature:

Flooding Frequency	Months
------------------	------
Frequent		>0
Occasional		>2


3.  Fragments in soil:  Large stone impede the workability of the soil and restrict trafficability of heavy machinery and site reclamation.  Soil feature considered is percent by weight rock fragments > 10 inches in size in the surface soil layer.


	Property evaluated: WTD_AVG FRAGS > 250mm 0-30cm OR ABOVE RESTRICTION (Modality - high, low, and representative value)
	
	Restrictive limits:
		Poorly suited		 > 15 percent
		Somewhat suited 	=> 5 to 15 percent
		Well suited		 < 5 percent
		
	Null surface fragment coverage is assigned to the ""not rated"" class.	


4.  Surface fragments:  Soils that have large fragments on the surface have reduced trafficability.  The large rock fragments on the surface must be removed.  Rock fragment coverage criteria are as follows.


	Property evaluated: FRAGMENTS >=250MM ON THE SURFACE  (Modality - high, low, and representative value)
	
	Restrictive limits:
		Poorly suited		 > 15 percent
		Somewhat suited 	=> 3 to 15 percent
		Well suited		 < 3 percent
		
	Null surface fragment coverage is assigned to the Well suited class.


5.  Seepage:  The soil horizon with the maximum Ksat governs the leaching and seepage potential of the soil.   When this rate is high, transmission of fluids into and through the soil is unimpeded and leaching and seepage may become an environmental, health, and performance concern.  Soil feature considered is the layer with the maximum Ksat within a depth of 200cm.

            Property used: KSAT HIGHEST MINIMUM, 0-200CM OR FIRST RESTRICTION (Modality - high, low, representative value)

            Restriction limits:
                    Limiting                 	> 42.0 micrometers/sec
                    Somewhat Limiting       	 > 14.1 and <= 42.0 micrometers/sec
                    Not limiting           	 =< 14.1 micrometers/sec

            Null Ksat values are assigned to the ""Not rated"" class.


6.  Depth to permafrost: Permafrost (permanently frozen soil layer) restricts or effects excavation, manipulation, transport, stability, and workability of the soil material.  Soil features considered are restrictive feature depth and where kind is permafrost or USDA TEXTURE (IN-LIEU-OF) is ""cpf"" or USDA TEXTURE MODIFIER is ""pf"".
	
	Property used: DEPTH TO PERMAFROST (Modality - representative value)
	
	Restrictive limits:
		Limiting		 < 50cm
		Somewhat limiting 	=> 50 to =< 100cm
		Not limiting		 > 100cm
		
	Null depths are assigned  to the Not limiting class.
OR
		
	Property used: USDA TEXTURE (IN-LIEU-OF) (Modality - representative value)
	
	Restrictive limits:
		Limiting	= ""cpf""
		Not limiting	not = ""cpf""
		
	Null USDA Texture (In-Lieu-Of) are assigned to the Not limiting class.
OR
		
	Property used: USDA TEXTURE MODIFIER (Modality - representative value)
	
	Restrictive limits:
		Limiting	= ""pf""
		Not limiting	not = ""pf""
		
	Null USDA Texture Modifier are assigned to the Not limiting class.
	
	
	
7.  Ponding:  If the number of months a soil component has frequent or occasional ponding falls within the following parameters then the rule returns a value greater than 0 and ponding is a limiting feature:

Ponding Frequency	Months
-----------------	------
Frequent		>0
Occasional		>2


8.  Mean annual precipitation: Localities that have low rainfall are limited for use as composting facilities.  In places that have low rainfall, moisture will need to be added to maintain biological activity in the composting mass.  The site feature considered is mean annual precipitation.

	Property used: PRECIPITATION (Modality - representative value)
	
	Restrictive limits:
		Limiting		 < 400 mm
		Somewhat limiting	=> 400-1200 mm
		Not limiting		 > 1200 mm
		
	Null precipitation is assigned to the ""Not rated"" class.
	
	
	
9.  Slope:  The slope of the soil surface influences its trafficability for equipment and also can cause erosion hazard if steep.

	Property evaluated: SLOPE (Modality - high, low, and representative value)
	
	Restrictive limits:
		Poorly suited		> 8 percent  
		Somewhat suited 	<= 8 to 3 percent
		Well suited		< 3 percent
		
	Null slopes are assigned to the Not rated class.
	
	
	
10.  Low strength: Soils with high AASHTO Group Index have low strength which affects the soil's traffic-supporting capacity.  This condition is only partially restrictive when clay mineralogy is kaolinitic.  Soil feature considered is the AASHTO Group Index of the
thickest soil layer between 25 and 100cm or above a cemented restrictive layer and taxonomic family mineralogy.

        Property used: AASHTO GROUP INDEX NUMBER THICKEST LAYER IN DEPTH 10-40 in. (Modality - high, low, representative value)

        Restriction limits:
                Limiting                	=> 8
                Somewhat limiting        	> 5 to < 8
                Not limiting           	 	=< 5

        Null AASHTO Group Index values are assigned to the ""Not rated"".
        
        
        
11.  Mean annual air temperature: Localities that have very low or very high mean annual air temperature are limited for use as composting facilities.  In places that have low mean annual air temperature, the onset of decomposition may be delayed by low biological activity in the composting mass.  The additional expense of covering or insulating the composting mass may be incurred.  In very warm areas, adding extra water and more frequent turning of the mass adds to the cost of composting.  The site feature considered is mean annual air temperature.

	Property used: MEAN ANNUAL AIR TEMPERATURE (Modality - representative value)
	
	Restrictive limits:
		Limiting		 <= 8 and >30 degrees C 
		Somewhat limiting	 8 to <=10 and 22 to <=30 degrees C
		Not limiting		 >10 to <=22 degrees C
		
	Null mean annual air temperature is assigned to the ""Not rated"" class.

12.  Piping: Fine textured soils high in sodium and gypsum content with low cohesion and liquid limits are subject to piping and are limited for use in building embankments, dikes, and levees.   The interpretive model uses the maximum sodium or gypsum rating index and adds the low cohesion index.  This sum is compared to the liquid limit index and the lowest index is applied to the parent rule.

	{Soil feature considered is the maximum percent gypsum found in the soil layers.
	
	Property used: GYPSUM MAXIMUM (Modality - high, low, representative value)
			
	Restriction limits:
		Limiting 	 	=> 25%
		Somewhat Limiting 	 >  5 and < 25%
		Not limiting		=<  5%
				
	Null gypsum values are assigned to the Not limiting class.
 
	OR
	
	Soil feature considered is the horizon with the highest sodium adsorption ratio.
		
	Property used: SODIUM ADSORPTION RATIO MAXIMUM (Modality - low, high, representative value)
		
	Restriction limits:
		Limiting		=> 13 
		Somewhat limiting	 > 4 to < 13
		Not limiting		<= 4 			
		
	Null SAR is assigned to the Not limiting class.}
	
	+
	
	{Soil features considered are weight average plasticity index and weight average percent passing the 200 sieve to a depth of at least 180cm or the first cemented restrictive feature.  

	Property used: PI WEIGHTED AVE. ABOVE RESTRICTIVE LAYER (Modality - high, low, representative value)
	
	Restrictive limits:
		Limiting		=< 10
		Somewhat limiting	 > 10 to < 20
		Not limiting		=> 20
		
	Null plasticity index is assigned to the Not rated class.

AND

	Property used: PASSING #200 SIEVE WEIGHTED AVE. ABOVE RESTRICTIVE LAYER (Modality - high, low, representative value)
	
	Restrictive limits:
		Limiting		 > 50%
		Not limiting		=< 50%
		
	Null 200 sieve is assigned to the Not rated class.}
	
AND	

	Soil feature considered is the thickest layer's liquid limit between a depth of 25 to at least 180cm or the first cemented restrictive feature.  

	Property used: LIQUID LIMIT WEIGHTED AVE. ABOVE RESTRICTIVE LAYER (Modality - high, low, representative value)
	
	Restrictive limits:
		Limiting		 < 50
		Not limiting		=> 50
		
	Null plasticity index is assigned to the Not limited class."|"Yes"|09/06/2013 18:52:24|"20461"|"39483"|"2799253"
"DHS - Suitability for Clay Liner Material"|"suitability"|"Clay Liner for Waste Disposal				

Clay Liner for Waste Disposal is a constructed geologic barrier used to confine and isolate solid and liquid waste in disposal sites where protection of soil, ground water, and surface water is important.  The primary objective of the geologic barrier is to control leachate and gas migration.  Flexible membranes and drainage layers may be used with clay liner for waste disposal.  In some situations, bentonite is added to soils low in clay to achieve the desired hydraulic conductivity.

This interpretation rates potential sites for sources of clay liner material.  The primary assumption for clay liner for waste disposal is that the hydraulic conductivity of soils or geologic materials in the foundation of the waste disposal site is too high and leachate and gases from the buried waste can migrate into the soil, ground water, or surface water.  It is assumed that the source clay liner material would be a minimum of 50 cm thick before it would be feasible to excavate.  The material should be free of large rock fragments, roots, or other debris since it would be difficult to screen such clayey material to separate undesirable components.  Once it is excavated, it would be transported to the waste disposal site and it would be placed directly into the trench.  Water would be added if needed for appropriate compaction.  Bentonite would be added to the clay liner material at this time also, if needed. 

Scope: National

The interpretation is applicable to both heavily populated and sparsely populated areas.  While some general observations may be made, onsite evaluation is required before the final site is selected.  Improper site selection, design, or installation may cause contamination of ground water through seepage or migration of gases.  Potential contamination may be reduced or eliminated by installing systems designed to overcome or reduce the effects of the limiting soil property, such as the use of a flexible membrane, drainage layers, or increased thickness of the geologic barrier.  The rating is for soils in their present condition and does not consider present land use.

Ratings are based on properties and qualities to the depth normally observed during soil mapping (approximately 6 feet).  However, because excavations may be as deep as 15 feet or more, geologic investigations are needed to determine the potential for pollution of ground water as well as to determine the design needed.  These investigations include the examination of stratification, rock formations, and geologic conditions that might lead to the conducting of leachates or migration of gases to aquifers, wells, watercourses, and other water sources.  The presence of rough bedrock, bedrock crevices, or highly permeable strata in or immediately underlying the proposed pit bottom is undesirable because of the difficulty in getting an adequate seal at the boundary of the rock and the Clay Liner material that would adequately reduce the potential pollution of underground water.

Soil properties that influence the risk of pollution and the ease of excavation and installation or compaction are major considerations.  Soils that have a water table within the depth of excavation present a potential pollution hazard and are difficult to excavate.  Slope is an important consideration because it affects the work involved in installing the liner.  It may also cause difficulty in constructing trenches for which the trench bottom must be kept level and oriented to follow the contour.

The ease with which the clay liner material is dug and placed is based largely on texture and consistence of the soil.  The texture and consistence of a soil also determine the degree of workability of the soil both when dry and when wet.  Soils that are plastic and sticky when wet are difficult to excavate, grade, or compact.  The Plasticity Index and the mineralogy of the soil help define the consistency of the soil.  

See the Daily Cover for Waste Disposal, Large-scale Event national soil interpretation to determine if suitable soils materials are available for the final cover of the site.  It may be desirable to stockpile the surface soil layer in the Clay Liner borrow area for use in the final blanketing of the fill.

The minimum requirements for the geologic barrier are as follows:

Landfill for hazardous waste - Ksat 10-9 m/sec  thickness  5 m
Landfill for non-hazardous waste - Ksat 10-9 m/sec  thickness  1 m
Landfill for inert waste - Ksat 10-7 m/sec  thickness  1 m
(Resource Conservation and Recovery Act Subtitle B - Ksat 10-7 cm/sec  thickness  2 ft, flexible membrane at least 60 mil (1.5 mm)).
(EPA - 3 ft soil layer) 

Criteria:
1.	Soil shall be free of roots, debris, organic or frozen material.
2.	Soil shall have a maximum clod size of 50 mm (2 in) at the time of compaction.
3.	Soil max. particle size  25 mm
(12.5 mm if flexible membrane is used)*
4.	Soil min. percent passing 4.75 mm sieve  80
5.	Soil min. percent passing 0.075 mm sieve  50
6.	Soil min. liquid limit  35
7.	Soil min. plasticity index  10
8.	Soil max. plasticity index  40

These criteria were determined based on information from the following references:

USDA. Natural Resources Conservation Service. 1997. Agricultural Waste management Field Handbook. Chapter 10. 31 pages. 

US Army Corps of Engineers. August 2004.  Unified Facilities Guide Specifications No. 023377. 17 pages.   http://www.ccb.org/docs/ufgshome/pdf/02377.pdf

Environmental Protection Agency


*In the NASIS database, no size breaks easily equivalent to these sizes are used.  There is no break between 4.76 (number 4 sieve) and 75 mm.  It was thought that basing the rating on the material passing the Number 4 sieve would be too restrictive so the 75 mm size is used to approximate the 25 mm.  As a concession, the amount of >75mm material allowed is kept very low (5 percent).


Criteria Used:


1.  Area reclaim:  Soil reconstruction of areas drastically disturbed, as in obtaining material for a clay liner, is the process of replacing layers of soil material or unconsolidated geologic material, or both, in a vertical sequence of such quality and thickness that a favorable medium for plant growth is provided.

When the soil materials are properly used in reconstruction, a rating of good means that vegetation is relatively easy to establish and maintain, that the surface is stable and resists erosion, and that the reconstructed soil has good potential productivity.  Material rated fair can be vegetated and stabilized by modifying one or more properties.  Topdressing with better material or applications of soil amendments may be necessary for satisfactory performance.  Material rated poor has such severe problems that revegetation and stabilization are very difficult and costly.  Topdressing with better material is necessary to establish and maintain vegetation.

Soil properties influence selection of a site as a potential source of reconstruction material.  The soil interpretation for reconstruction material source is used as a tool in evaluating soil suitability or identifying the soil limitations as a potential source.  The rating is for soils in their present condition and does not consider present land use.

Vegetation is difficult to establish on soils that have high pH.  Many of these soils also have a high sodium adsorption ratio, which indicates potential instability and water transmission problems.  Materials that are extremely acid or have the potential upon oxidation of becoming extremely acid are difficult and expensive to vegetate.  They also contribute to poor water quality, in runoff or in ground water.

The available water capacity also is important in establishing vegetation.  Soils that have a low available water capacity may require irrigation for the establishment of vegetation.

The stability of the soil depends upon its erodibility by water and wind and its strength.  Water erodibility is indicated by the K factor; wind erodibility is rated according to the ""I"" value of the wind erodibility group.  Potential slippage hazard is related to soil texture, and although other factors also contribute, the ratings of soil texture represent one important factor.

The fraction 3-10 inches is a weight percentage of rock fragments in the material used for soil reconstruction.  The amount and size of rock fragments influence the ease of excavation, stockpiling, and respreading and the suitability for the final use of the land.  A certain amount of rock fragments can be tolerated depending upon their size and the intended use of the reclaimed area.  If the size of rock fragments exceeds 10 inches, problems are more severe.


Criteria used for area reclaim:

    Criterion name: AWC 0 to 30cm, 2 to 5cm/cm

    Droughty: Soils with high available water capacity are not as likely to
    be droughty.  This condition encourages vigorous plant growth and the
    establishment of grasses, shrubs, and trees.  Soil feature considered
    is the (available water capacity * the layer thickness) summed through
    the last soil layer or to a cemented restrictive layer.

            Property used: AWC 0-30cm OR ABOVE RESTRICTION (Modality -
    high, low, representative value)

            Restrictive limits:
                    Poorly suited          =< 2.0 cm
                    Somewhat suited         > 2.0 to 5.0 cm
                    Well suited            => 5.0 cm

            Null awc is assigned to the Not rated class.


    Criterion name: CaCO3 WTD_AVG 0-30cm 15 to 40

    Carbonate content: Soils with high calcium carbonate content in the
    thickest layer may limit vegetative growth of some plant species.  Soil
    feature considered is the layer with the maximum calcium carbonate
    equivalent.

            Property used: WTD_AVG CaCO3 0-30cm OR ABOVE RESTRICTION
    (Modality - high, low, representative value)

            Restriction limits:
                    Poorly suited           => 40 %
                    Somewhat suited          > 15 and < 40 %
                    Well suited             =< 15 %

            Null CaCO3 values are assigned to the Not limiting class.


    Criterion name: Clay Content WTD_AVG to 30 cm

    Too clayey: Clayey soils may become sticky when wet and are difficult
    to spread and compact.  Soil feature considered is the maximum percent
    clay to a depth of 100cm or above a cemented restrictive feature.

            Property used: WTD_AVG CLAY CONTENT 0-30cm OR ABOVE RESTRICTION
    (Modality - high, low, and representative value)

            Restriction limits:
                   Poorly suited           >= 40%
                   Somewhat suited         > 30 to < 40%
                   Well suited             <= 30%

            Null clay percentage is assigned to the Not rated class.


    Criterion name: Cobbles, Stones, WTD_AVG 25 to 50% - 0 to 30cm

    Cobble content: Excessive cobbles (rock fragments, 3 to 10 inches in
    size) in the upper 72 inches (180 cm) of the soil can interfere with
    construction equipment.  Soil feature considered is percent weighted
    average by weight coarse fragments 3 to 10 inches in size in the upper
    72 inches of soil or above a restrictive layer.

            Property used: FRAGMENTS >75mm 0 to 30cm OR ABOVE RESTRICT,
    WTD_AVE  (Modality - high, low, and representative value)

            Restrictive limits:
                    Poorly suited           > 50%
                    Somewhat suited         > 25% to <= 50%
                    Well suited            <= 25%

            Null 3 to 10 inch rock fragment data are assigned to the Not
    rated class.


    Criterion name: EC WTD_AVG 0 to 30 cm, 8-16mmhos

    Salinity: Soils with high salinity have reduced available water
    capacity, which restrict plan growth and re-establishing vegetation in
    disturbed area.  Soil feature considered is the highest salinity
    (electrical conductivity) for all layers.

            Property used: WTD_AVG EC 0-30cm OR ABOVE RESTRICTION
    (Modality - low, high, representative value)

            Restriction limits:
                    Poorly suited           > 16 mmhos/cm
                    Somewhat suited         <= 8 to >= 16 mmhos/cm
                    Well suited             < 8 mmhos/cm

            Null EC is assigned to the Not limiting class.


    Criterion name: Erodibility Factor Maximum

    Water erosion: Soils with high K factors have a tendency to erode and
    when used as reclamation materials are subject to water erosion.  Water
    erosion preventative practices are recommended on soils with high K
    factors.  Soil feature considered is the maximum K factor (whole)
    within a depth of 40 inches.

            Property used: SOIL EROSION FACTOR MAXIMUM 1/99 (Modality -
    representative value)

            Restriction limits:
                    Poorly suited          => .70
                    Somewhat suited         > .35 to < .70
                    Well suited            <= .35

            Null K factor whole is assigned to the Not limiting class.


    Criterion name: Gravelly, Fragments 4.7 to 75mm WTD_AVG 0-30cm

    Cobble content: Excessive cobbles (rock fragments, 3 to 10 inches in
    size) in the upper 30cm of the soil can interfere with construction
    equipment.  Soil feature considered is percent weighted average by
    weight coarse fragments 3 to 10 inches in size in the upper 30cm of
    soil or above a restrictive layer.

            Property used: 4 SIEVE (NOT PASSING) 0-30cm OR ABOVE RESTRICT
    LAYER WTD_AVG  (Modality - high, low, and representative value)

            Restrictive limits:
                    Poorly suited            > 50%
                    Somewhat suited          > 25% to <= 50%
                    Well suited             <= 25%

            Null 3 to 10 inch rock fragment data are assigned to the Not
    rated class.


    Criterion name: Organic Matter < 1.5% to a Depth of 30 cm

    Low content of organic matter: Soil low in organic matter has poor
    tilth and inherent fertility.  Organic matter should be add to these
    soil when they are used as reclamation material.  Soil feature
    considered is percent organic matter content of the thickest soil layer
    above a cemented restrictive layer within a depth of 30cm.

            Property used: WTD_AVG OM 0-30cm OR ABOVE RESTRICTION (Modality
    - high, low, representative value)

            Restrictive limits:
                    Poorly suited         <= 0.2%
                    Somewhat suited        > 0.2 to < 1.5%
                    Well suited           => 1.5%

            Null layer organic matter contents are assigned to the Not
    rated class.


    Criterion name: Sand Content WTD_AVG 0 to 30 cm

    Too sandy: Soil with a thick sandy layer that is low in clay is hard to
    re-vegetate when used as topsoil or reclamation material.  They may
    also be subject to wind erosion.  Soil features considered are the
    percent clay and the #4 and 200# sieve sizes of the thickest layer
    within 100cm of the soil surface or above a cemented restrictive
    feature.  Sand percentage is calculated using the difference between
    the #4 and #200 sieve.

            Property used: WTD_AVG SAND CONTENT 0-30cm OR ABOVE RESTRICTION
    (Modality - representative value)

            Restrictive limits:
                    Poorly suited           >= 85
                    Somewhat suited          > 70 and < 85
                    Well suited             <= 70

            Null sand content is assigned to the Not rated class.

    AND

            Property used: WTD_AVG CLAY CONTENT 0-30cm OR ABOVE RESTRICTION
    (Modality - high, low, representative value)

            Restrictive limits:
                    Poorly suited           =< 10
                    Somewhat suited          > 10 and < 15
                    Well suited             => 15

            Null clay percentage is assigned to the Not rated class.


    Criterion name: Sodium Absorption Ratio WTD_AVG, 0-30 cm

    Sodium content: Soils with high sodium adsorption ratio have the
    potential to restrict plan growth and re-establishing vegetation in
    disturbed area. Soil feature considered is the highest sodium
    adsorption ratio for horizons that have any portion in the depth range
    0 to 30 cm.


            Property used: WTD_AVG SAR 0-30cm OR ABOVE RESTRICTION
    (Modality - low, high, representative value)

            Restriction limits:
                    Poorly suited            > 13
                    Somewhat suited          > 4 to =< 13
                    Well suited             <= 4

            Null SAR is assigned to the Not limiting class.


    Criterion name: Soil Blowing

    Wind erosion: Soils in low WEG (Wind Erodibility Group) have a tendency
    to erode and when used as reclamation materials are subject to wind
    erosion.  Wind erosion preventative practices are recommended on soils
    with low WEG.  Soil feature considered is WEG.

            Property used: WIND ERODIBILITY GROUP (Modality -
    representative value)

            Restriction limits:
                    Poorly suited        ""1"" and ""2""
                    Suited                all others

            Null K factor whole is assigned to the Not limiting class.


    Criterion name: pH WTD_AVG 0-30

    Too acid: Soils with low pH restrict plan growth and re-establishing
    vegetation in disturbed area.  Soil feature considered is the minimum
    pH (either measured as 1 to 1 water or .01m CaCl2) of any soil layer.

            Property used: pH WTD _AVG 0-30 CM (Modality - high, low,
    representative value)

            Restriction limits:
                    Poorly Suited            < 4.5 and > 8.5
                    Somewhat Suited         => 4.5 to 6.0 and >7.0 to 8.5
                    Well suited             => 6.0 to 7.0

            Null pH values are assigned to the Not rated class.


2.  Depth to permafrost: Permafrost (permanently frozen soil layer) restricts or effects excavation, manipulation, transport, stability, and workability of the soil material.  Soil features considered is restrictive feature depth where kind is permafrost.
	
	Property used: DEPTH TO PERMAFROST (Modality - representative value)
	
	Restrictive limits:
		Not suited		 < 50cm
		Somewhat suited 	=> 50 to =< 170cm
		Well suited		 > 170cm
		
	Null depths are assigned  to the Well suited class.
	
	
	
3.  Depth to saturation:  Soil that is saturated with water has lower bearing strength and has reduced workability.  Saturation (water table) depth criteria are as follows.

	Property evaluated: DEPTH TO HIGH WATER TABLE MINIMUM  (Modality - representative value)
	
	Restrictive limits:
		Not suited		 < 100cm
		Somewhat suited 	=> 100 to =< 200cm
		Well suited		 > 200cm
		
	Null depth to saturation is assigned  to the Well suited class.
	
	
	
4.  Flooding, or inundation with moving water, can cause damage to facilities and loss of property and life.  Flood waters can transport material away from the site and can deposit unwanted material on the site.  If the number of months a soil component has frequent or occasional flooding falls within the following parameters then the rule returns a value less than 1 and flooding is a limiting feature:

Flooding Frequency	Months
------------------	------
Frequent		>0
Occasional		>2


5.  Surface fragments:  Soil that is has large fragments on the surface have reduced trafficability.  The large rock fragments on the surface must be removed.  Rock fragment coverage criteria are as follows.

	Property evaluated: FRAGMENTS >=250MM ON THE SURFACE  (Modality - high, low, and representative value)
	
	Restrictive limits:
		Poorly suited		 > 15 percent
		Somewhat suited 	=> 2 to 15 percent
		Well suited		 < 2 percent
		
	Null surface fragment coverage is assigned to the Well suited class.
	
	
	
6.  Hard to pack:  The amount of soil material passing the number 200 sieve, the liquid limit, and the plasticity index of soil material relates to its compactability.  Optimally, the material used for a clay liner should be readily compacted to a layer having low water transmission capabilities. 


These three soil characteristics are examined.  The least favorable of the three determines the soil's desirability as material for a clay liner.

	1.  Property evaluated: 200 SIEVE 30-200cm OR ABOVE RESTRICTIVE LAYER WTD_AVE (Modality - high, low, and representative value)
	
	Restrictive limits:
		Poorly suited		< 50 percent
		Somewhat suited 	> 50 to < 80 percent
		Well suited		>= 80 percent
		
	Null Number 200 sieve is assigned to the Not rated class.
	
	

	2.  Property evaluated: PI 30-200cm OR ABOVE RESTRICTIVE LAYER WTD_AVE (Modality - high, low, and representative value)
	
	Restrictive limits:
		Poorly suited		< 10 and over 80 percent
		Somewhat suited 	>= 10 to 40 and 55 to > 80 percent
		Well suited		> 40 to 55 percent
		
	Null plasticity index is assigned to the Not rated class.
	
	
	3.  Property evaluated: LL 30-200cm OR ABOVE RESTRICTIVE LAYER WTD_AVE (Modality - high, low, and representative value)
	
	Restrictive limits:
		Poorly suited		< 35 percent
		Somewhat suited 	> 35 to <= 60 percent
		Well suited		> 60 percent
		
	Null liquid limit is assigned to the Not rated class.
	
	
	
7.  Thin layer:  If the thickness of the soil layer is thin, excavation of the material is not worthwhile.  The upper 30 cm of the material is to be used to reclaim the site.  The depth of soil material available will range from 30 cm to either about 200 cm (the maximum depth easily excavated) or to the top of a cemented soil layer, such as bedrock, caliche, or duripan.

Property evaluated: SOIL DEPTH TO FIRST CEMENTED RESTRICTION BELOW O HORIZON  (Modality - high, low, and representative value)
	
	Restrictive limits:
		Poorly suited		 < 50 cm
		Somewhat suited 	> 50 to 170 cm
		Well suited		 > 170 cm
		
	Null Component Restriction is assigned to the well suited class.
	
	
	
8.  Compactable material:  The amount of soil material passing the number 4 sieve relates to its compactability.  Optimally, the material used for a clay liner should be readily compacted to a layer having low water transmission capabilities.  The weighted average of the material bewtween 30 and 200 cm is examined.  The weighted average is used because it is assumed the material will be subjected to at least a small amount of stirring during processing. 

	Property evaluated: 4 SIEVE 30-200cm OR ABOVE RESTRICTIVE LAYER WTD_AVE (Modality - high, low, and representative value)
	
	Restrictive limits:
		Poorly suited		< 80 percent
		Somewhat suited 	> 80 to < 100 percent
		Well suited		>= 100 percent
		
	Null Number 4 sieve is assigned to the Not rated class.
	
	
	
9.  Ponding:  If the number of months a soil component has frequent or occasional ponding falls within the following parameters then the rule returns a value less than 1 and ponding is a limiting feature:

Ponding Frequency	Months
-----------------	------
Frequent		>0
Occasional		>2


10.  Rock fragments:  The rock fragment content of a soil influences its usefulness as material for a clay liner.  Rock fragments decrease the compactability and provide planes of weakness for water flow.  Also, they may pucture the plastic liner if one is used.  Optimally, the material used for a clay liner should be free of rock fragments greater than 2.5 cm in diameter.  This rule keys on rock fragments in the 3 to 10 inch range.

	Property evaluated: FRAGMENTS >75mm 30-200cm OR ABOVE RESTRICTION, WTD_AVE (Modality - high, low, and representative value)
	
	Restrictive limits:
		Poorly suited		> 5 percent  
		Somewhat suited 	<= 5 to 0 percent
		Well suited		0 percent
		
	Null rock fragments 3 to 10 and rock > 10 are assigned to the Not rated class.
	
	
	
11.  Slope:  The slope of the soil surface influences its trafficability for equipment and also can cause erosion hazard if steep.

	Property evaluated: SLOPE (Modality - high, low, and representative value)
	
	Restrictive limits:
		Poorly suited		> 8 percent  
		Somewhat suited 	<= 8 to 3 percent
		Well suited		< 3 percent
		
	Null slopes are assigned to the Not rated class.

12.  Gypsum content:  Gypsum is soluble.  Dissolution of the clay liner material could allow penetration by noxious materials.

Property used:  GYPSUM WTD_AVE FROM 20CM

Interpretive limits:  	                Well suited  		0 percent gypsum
			Somewhat suited		0 to 5 percent gypsum
			Poorly suited		>5 percent gypsum"|"Yes"|12/21/2012 17:17:39|"20382"|"39483"|"2799254"
"DHS - Suitability for Composting Medium and Final Cover"|"suitability"|"Summary:

Soil survey interpretations for composting medium and final cover materials are made to provide guidance to users in selecting the site of a potential source.  Soils may be selected as potential source materials because they are nearby, are the only source available, or meet some or all of the physical or chemical properties required for the intended application.  In theory, every soil may be used as source materials, but in reality, only a few soils have the profile characteristics that meet the defined criteria and performance requirements when rated for a specific propose.  The use of rating guides can provide the user a means to select potential sites for further evaluation.  Final site evaluation and selection require an onsite inspection to determine the suitability and quality of the materials for the intended purpose.  Implementation of these interpretations helps minimize the need for excessive random exploratory investigation by pinpointing potential sites.

Soils can be a non-member, partial member or complete members of the set of soils that are suited as a source of ""Composting Medium and Final Cover"".  If a soil's property within 200 cm of the soil surface has a membership indices greater then zero, then that soil property contributes to the soil's potential as a source of composting medium or final cover.  The soil property contributing the least is identified as the soil feature making this soil a less than a desirable source of composting medium or final cover.  The overall interpretive rating assigned is the minimum membership indices of the soil interpretive property that comprise the ""DHS - Composting Medium and Final Cover"" interpretive rule.

Soils are placed into suitability rating classes per their rating indices.  These are poor (rating index = 0), fair (rating index > 0 and < 1.0), or good (rating index = 1.0).

Description:


Generally, the upper part of the soil, which is richest in organic matter, is most desirable for use as medium or cover material; however, material excavated from deeper layers is also used.  In this rating, the upper 100cm of soil material is evaluated for use as topsoil.  In the borrow area, the material below 100cm inches is evaluated for its suitability for plant growth after the upper 100cm is removed.

Scope: National

Soil properties that are used to rate the soil as a composting medium and final cover material are those that affect plant growth; the ease of excavation, loading, and spreading; and the reclamation of the borrow area.

The physical and chemical soil properties and qualities that influence plant growth are the presence of toxic substances, soil reaction, and those properties that are inferred from the soil texture, such as the available water capacity and fertility.  The properties that influence the ease of excavation, loading, and spreading are the amount of rock fragments, slope, depth to the water table, soil texture, and thickness of suitable material.  The properties that influence the reclamation of the borrow area are the slope, depth to the water table, amount of rock fragments, depth to rock, and the presence of toxic material.  The presence of even a small percentage of rock fragments in excess of 4.7mm is detrimental to the desirability of the compost material produced.


Criteria used:


1.  Carbonate content: Soils with high calcium carbonate content in the thickest layer may limit vegetative growth of some plant species. Soil feature considered is calcium carbonate equivalent of the thickest horizon that has any portion between depths 0"" to 40"" (0 to 100 cm) or above a restrictive layer.
	
	Property used: WTD_AVG CaCO3 0-100cm OR ABOVE RESTRICTION (Modality - high, low, representative value)
			
	Restriction limits:
		Poorly suited 	 	=> 40 %
		Somewhat suited 	> 15 and < 40 %
		Well suited		=< 15 %
				
	Null CaCO3 values are assigned to the Not limiting class.
	
	
	
2.  Too Clayey: Clayey soils, low in organic matter, may become sticky when wet and have poor tilth.  When used for topsoil, controlling compaction, proper seedbed preparation and establishing new growth is difficult.  Soil features considered are the maximum percent clay and organic matter content to a depth of 100cm or above a cemented restrictive feature.  The model is constructed so that soils with clay content between 30 and 40% and have organic matter are not as restrictive as those with clay content in excess of 40%.
		
	Property used: WTD_AVG CLAY PERCENT 0-100cm OR ABOVE RESTRICTION (Modality - high, low, and representative value)
		
	Restriction limits:
		Poorly suited		 > 30%
		Suited			=< 30%
			
	Null clay percentage is assigned to the Not rated class.
	
OR	
	
	DEPENDENCY INDEX
	
	Property used: WTD_AVG OM 0-100cm OR ABOVE RESTRICTION (Modality - high, low, and representative value)
		
	Restriction limits:
		Somewhat suited	 	< 3% (Index numbers decrease from 1 at 3% organic matter to .5 at 0% organic matter.
					 This index number is multiplied by the clay index to derive a dependency index.)
		Well suited		=> 3%
			
	Null clay percentage is assigned to the Not rated class.
	
	* 
	
	Property used: WTD_AVG CLAY PERCENT 0-100cm OR ABOVE RESTRICTION (Modality - high, low, and representative value)
		
	Restriction limits:
		Poorly suited		>= 40%
		Somewhat suited		 > 30 to < 40%
		Well suited		<= 30%
			
	Null clay percentage is assigned to the Not rated class.
	
	
	
3.  Hard to reclaim:  Shallow depth to layers with high bulk density are diffucult to revegetate and reclaim.  These layers have low available water capacity and percolation rates.  Soil feature considered is the top depth of the first soil layer where high bulk density is greater than suitable for root growth.

	Property used: DEPTH TO ROOT LIMITING BULK DENSITY BELOW AN ORGANIC (Modality - representative value)
	
	Restrictive limits:
		Poorly suited		=< 50cm
		Somewhat suited		 > 50 to < 100cm
		Well suited		=> 100cm
		
	Null depth is assigned to the Well suited class.
	The restrictive feature is difficulty of area reclamation.
	
	
	
	
4.  Rock fragments: Soils that have gravel and rocks in the depth to 100cm are poor sources of composting medium and interfere with grading, seeding, germination, and plant growth.   The following child rules are joined by the AND operator and the one with the lowest index number determine the interpretive result.

Child rules used:

	Percent Passing  #10 Sieve, WTD_AVG to 100cm -- Gravel content: Excessive gravel in the thickest layer of the upper 100cm of the soil can interfere with grading, seeding, germination, and plant growth.  Soil feature considered is percent passing the #10 sieve of the thickest soil layer above cemented restrictive feature.

	Property used: WTD_AVG PASSING NO10 SIEVE 0-100cm OR ABOVE RESTRICTION (Modality - high, low, and representative value)
			
	Restrictive limits:
		Poorly suited		<= 70%
		Somewhat suited		 > 70% to < 90%
		Well suited		>= 90%
		
	Null #10 sieve data are assigned to the Not rated class.
	
AND	
	
	Cobbles, WTD_AVG, 0 to 100cm -- Cobble content: Excessive cobbles (rock fragments, 3 to 10 inches in size) in the thickest layer of the upper 100cm of the soil can interfere with construction equipment and grading.  Soil feature considered is percent by weight coarse fragments 3 to 10 inches in size of the thickest layer in the upper 100cm of soil.

	Property used: FRAGMENTS >75mm 0 to 100cm OR ABOVE RESTRICTION, WTD_AVE (Modality - high, low, and representative value)
			
	Restrictive limits:
		Poorly suited		>= 25%
		Somewhat suited		 > 5% to < 25%
		Well suited		<= 5%
		
	Null 3 to 10 inch rock fragment data are assigned to the Not rated class.
	
	
	
5.  Hard to reclaim: Soils that have gravel and rocks in the thickest layer between 100 and 200cm are poor sources of compost medium soil and interfere with grading, seeding, germination, and plant growth.   The following child rules are joined by the AND operator and the one with the lowest index number determine the interpretive result.

Child rules used:

	Percent Passing  #10 Sieve, WTD_AVG, 100 to 200cm -- Gravel content: Excessive gravel in the thickest layer between 100 and 200cm can interfere with grading, seeding, germination, and plant growth.  Soil feature considered is percent passing the #10 sieve of the thickest soil layer above cemented restrictive feature.

	Property used: WTD_AVG PASSING NO10 SIEVE 100-200cm OR ABOVE RESTRICTION (Modality - high, low, and representative value)
			
	Restrictive limits:
		Poorly suited		<= 50%
		Somewhat suited		 > 50% to < 75%
		Well suited		>= 75%
		
	Null #10 sieve data are assigned to the Not rated class.
	
AND	
	
	Cobbles, WTD_AVG, 100 to 200cm -- Cobble content: Excessive cobbles (rock fragments, 3 to 10 inches in size) in the thickest layer between 100 and 200cm deep can interfere with construction equipment and grading.  Soil feature considered is percent by weight coarse fragments 3 to 10 inches in size of the thickest layer between a depth of 100 and 200cm.

	Property used: FRAGMENTS >75mm 100-200cm OR ABOVE RESTRICTION, WTD_AVE (Modality - high, low, and representative value)
			
	Restrictive limits:
		Poorly suited		>= 25%
		Somewhat suited		 > 5% to < 25%
		Well suited		<= 5%
		
	Null 3 to 10 inch rock fragment data are assigned to the Not rated class.
	
	
6.  Content of organic matter: Soil with high in organic matter, has low strength, and is difficult to reclaim.  Soil feature considered is percent organic matter content of the thickest soil layer above a restrictive layer and between 25 and 100cm.
	
	Property used: WTD_AVG OM 0-100cm OR ABOVE RESTRICTION (Modality - representative value)
	
	Restrictive limits:
		Poorly suited		 > 30%
		Somewhat suited		=> 15% to <= 30%
		Well suited		 < 15%
		
	Null layer organic matter contents are assigned to the Not rated class.
	
	
	
7.  Depth to permafrost: Permafrost (permanently frozen soil layer) restricts or effects excavation, manipulation, transport, stability, and workability of the soil material.  Soil features considered are restrictive feature depth and where kind is permafrost or USDA TEXTURE (IN-LIEU-OF) is ""cpf"" or USDA TEXTURE MODIFIER is ""pf"".
	
	Property used: DEPTH TO PERMAFROST (Modality - representative value)
	
	Restrictive limits:
		Poorly suited		 < 50cm
		Somewhat suited  	=> 50 to =< 100cm
		Well suited		 > 100cm
		
	Null depths are assigned  to the Well suited class.
OR
		
	Property used: USDA TEXTURE (IN-LIEU-OF) (Modality - representative value)
	
	Restrictive limits:
		Poorly suited		= ""cpf""
		Suited 			not = ""cpf""
		
			Null depths are assigned to the Suited class.
OR
		
	Property used: USDA TEXTURE MODIFIER (Modality - representative value)
	
	Restrictive limits:
		Poorly suited		= ""pf""
		Suited			not = ""pf""
		
	Null depths are assigned to the Suited class.
	
	
	
8.  Depth to bedrock: The depth to bedrock limits the volume of material suitable for use as topsoil or for site reclamation.  Soil feature considered is the top depth of the first restrictive layer where restrictive type is ""bedrock (lithic)"" or ""bedrock (paralithic)."" Depth to restrictive feature must be synchronized with the depth to the restrictive feature horizon shown in the horizon table. 

	Property used: DEPTH TO BEDROCK (Modality - representative value)
	
	Restrictive limits:
		Poorly suited		 < 50cm
		Somewhat suited 	=> 50 to =< 100cm
		Well suited		 > 100cm
		
	Null depth is assigned to the Well suited class.
	
	
	
9.  Depth to cemented pan: Depth to cemented pan limits the volume of material suitable for use as topsoil and for recliamation. Soil feature considered is the top depth of the first restrictive layer where restrictive kind is ""fragipan"", ""duripan"", ""petrocalcic"", ""ortstein"", or ""petrogypsic"" and restrictive feature hardness is noncemented. Depth to restrictive feature must be synchronized with the depth to the restrictive feature horizon shown in the horizon table.

	Property used: DEPTH TO CEMENTED PAN (Modality - representative value)
	
	Restrictive limits:
		Poorly suited		 < 50cm
		Somewhat suited 	=> 50 to < 100cm
		Well suited		=> 100cm
		
	Null depth is assigned to the Not limiting class.
		
AND
	
	Property used: RESTRICTIVE FEATURE HARDNESS (Modality - representative value)
	
	Restrictive limits:
		Poorly suited		not = noncemented
		Suited			    = noncemented
				
	Null hardness is assigned to the Suited class.
	
	
	
10.  Slope: Steep slopes impede trafficability of heavy machinery and reclamation of borrow sites.  Soil feature considered is the component slope.
				
	Property used: SLOPE (Modality - low, high, representative value)
		
	Restriction limits:
		Poorly suited		=> 15%
		Somewhat suited 	 > 8 and < 15%
		Well suited		=< 8%			
		
	Null Slope is assigned to the Not rated class.
	
	
	
11.  Sodium content: Soils with high sodium adsorption ratio in the thickest layer have the potential to restrict plant growth and re-establishing vegetation when used as a source of topsoil.  Soil feature considered is the thickest layer's sodium adsorption ratio within a depth of 100cm or above a cemented restrictive feature.
		
	Property used: WTD_AVG SAR 0-100cm OR ABOVE RESTRICTION (Modality - low, high, representative value)
		
	Restriction limits:
		Poorly suited		=> 13 
		Somewhat suited		 > 4 to < 13
		Well suited 		<= 4 			
		
	Null SAR is assigned to the Well suited class.
	
	
	
12.  Salinity: Soils with high salinity in the thickest layer have reduced available water capacity, which restrict plan growth and re-establishing vegetation in disturbed area.  Soil feature considered is the salinity (electrical conductivity) for the thickest horizon within 100cm of the soil surface.
		
	Property used: WTD_AVG EC 0-30cm OR ABOVE RESTRICTION (Modality - low, high, representative value)
	Restriction limits:
		Poorly suited		  > 8 mmhos/cm
		Somewhat suited 	 <= 4 to >= 8 mmhos/cm
		Well suited		  < 4 mmhos/cm			
	
	Null EC is assigned to the ""Well suited"" class.
	
	
	
13.  Too sandy: Soil with a thick sandy layer that is low in clay is hard to re-vegetate when used as topsoil or reclamation material.  They may also be subject to wind erosion.  Soil features considered are the percent clay and the #4 and 200# sieve sizes of the thickest layer within 100cm of the soil surface or above a cemented restrictive feature.  Sand percentage is calculated using the difference between the #4 and #200 sieve.
	
	Property used: WTD_AVG SAND CONTENT 0-100cm OR ABOVE RESTRICTION (Modality - representative value)
	
	Restrictive limits:
		Poorly suited		>= 85
		Somewhat suited  	 > 70 and < 85
		Well suited		<= 70
		
	Null sand content is assigned to the Not rated class.

AND 	
	
	Property used: WTD_AVG CLAY PERCENT 0-100cm OR ABOVE RESTRICTION (Modality - high, low, representative value)
	
	Restrictive limits:
		Poorly suited	 	=< 10
		Somewhat suited  	 > 10 and < 15
		Well suited		=> 15
		
	Null clay percentage is assigned to the Not rated class.
	
	
	
14.  Depth to saturated zone: Soils with shallow depth to a water table have limited volume of material suitable for use as fill materials and maybe difficult to reclaim and revegetated.  These areas are slow to drain and can become waterlogged and boggy during periods of heavy precipitation.  Soil feature considered is the top depth of the first layer where soil moisture layer status is wet or saturated during any month.

	Property used: HIGH WATER TABLE DEPTH MINIMUM (Modality - representative value)
	
	Restrictive limits:
		Poorly suited		=< 30cm
		Somewhat suited		 > 30 to < 90cm
		Well suited		=> 90cm
		
	Null depth is assigned to the Well suited class.
	
	
	
15.  Too acid: Soils with low pH restrict plan growth and re-establishing vegetation in disturbed area.  Soil feature considered is the (pH) of the thickest horizon in the depth range 0 to 100cm or a cemented restictive layer.
	
	Property used: WTD_AVG PH 0-100cm OR ABOVE RESTRICTION (Modality - high, low, representative value)
				
	Restriction limits:
		Poorly suited	 < 3.5
		Suited		=> 3.5
			
	Null pH values are assigned to the Not rated class."|"Yes"|09/27/2012 20:16:32|"20472"|"39483"|"2799255"
"ENG - Construction Materials; Gravel Source"|"suitability"|"Summary:

Soil survey interpretations for construction materials are made to provide guidance to users in selecting the site of a potential source.  Soils may be selected as potential source materials because they are nearby, are the only source available, or meets some or all of the physical or chemical properties required for the intended application.  In theory, every soil may be used as source materials, but in reality, only a few soils have the profile characteristics that meet the defined criteria and performance requirements when rated for a specific propose.  The use of rating guides can provide the user a means to select potential sites for further evaluation.

Suitability ratings and associated restrictive features are for roadfill, topsoil, sand, gravel, and soil reconstruction material.  The ratings do not consider the quality of the source material because quality depends on how the source material is to be used.  Final site evaluation and selection require an onsite inspection to determine the suitability and quality of the materials for the intended purpose.  Implementation of these interpretations helps minimize the need for excessive random exploratory investigation by pinpointing potential sites.

Soils can be a non-member, partial member or complete members of the set of soils that are suited as a "" Gravel Source"".  If a soil's property within 150 cm (60 inches) of the soil surface has a membership indices greater then zero, then that soil property contributes to the soils potential as a source of gravel.  The soil property contributing lest is identified as the soil feature making this soil a less then desirable source of gravel.  The overall interpretive rating assigned is the minimum membership indices of each soil interpretive property that comprise the "" Gravel Source"" interpretive rule.  

Soils are placed into suitability rating classes per their rating indices.  These are poor (rating index = 0), fair (rating index > 0 and < 1.0), or good (rating index = 1.0).

Description:

Gravel as a construction material is defined as particles ranging in size from 4.76 mm (sieve #4) to 76 mm (3 inches) in diameter.  Gravel is used in great quantities in many kinds of construction.  Specifications for each purpose vary widely.  The intent of this rating is to show only the probability of finding material in suitable quantity.  The suitability of the gravel for specific purposes is not evaluated.

Soil properties influence selection of a site as a potential source of gravel.  The soil interpretation for gravel source is used as a tool in evaluating soil suitability or identifying the soil limitations as a potential source.  The rating is for soils in their present condition and does not consider present land use.

Scope: National

The properties used to evaluate the soil as a probable source of gravel are grain size as indicated by the Unified soil classification, the thickness of the gravel layer, and the amount of rock fragments in the soil material.  If the lowest layer of the soil contains gravel, the soil is rated as a probable source regardless of thickness.  The assumption is that the gravel layer below the depth of observation exceeds the minimum thickness.

Criteria:

The interpretive rating is the most suited of the following soil features.

	1.  Bottom layer: If the bottom layer contains significant amounts of material that passes the #4 sieve and not the #200 sieve, and does not contain rocks or coarse fragments, then the bottom layer is a potential source for sand.  The bottom layer takes precedence over the thickest layer.   There is no layer thickness restriction on the bottom layer.  The following child rules are joined by the AND operator and the one with the lowest index number determine the interpretive result.

Child rules used:

	Percent Passing the #4 Sieve (Bottom Layer) -- Gravelly: Soil with a gravelly bottom layer is a source of gravel.  Soil feature considered is percent passing the #4 sieve of the bottom layer or the last layer above bedrock.
	
	Property used: PASSING # 4 SIEVE BOTTOM LAYER (Modality - high, low, representative value)
	
	Restrictive limits:
		Limiting		>= 50
		Somewhat limiting 	 > 10 and < 50
		Not limiting		<= 10
		
	Null sieves are assigned to the Not limiting class.
	
AND	
	
	Coarse Fragments 3 to 10 inch (Bottom Layer) -- Cobble content: Excessive cobbles (rock fragments, 3 to 10 inches in size) in the bottom layer limits the layers potential as a source of commercial gravel by reducing the volume of available gravel.  Soil feature considered is percent by weight coarse fragments 3 to 10 inches in size in the bottom soil layer and above bedrock.

	Property used: FRAGMENTS 75mm to 250mm BOTTOM LAYERS (Modality - high, low, and representative value)
			
	Restrictive limits:
		Limiting		>= 35%
		Somewhat limiting	> 0% to < 35%
		Not limiting		= 0%
		
	Null 3 to 10 inch rock fragment data are assigned to the Limiting class.
		
AND

	Coarse Fragments > 10 inch (Bottom Layer) -- Stone content: Excessive stones (rock fragments > 10 inches in size) in the bottom layer limits the layers potential as a source of commercial gravel by reducing the volume of available gravel.  Soil feature considered is percent by weight rock fragments greater then 10 inches in size in the bottom soil layer and above bedrock.

	Property used: FRAGMENTS > 250mm BOTTOM LAYER (Modality - high, low, and representative value)
			
	Restrictive limits:
		Limiting		>= 35%
		Somewhat limiting	> 0% to < 35%
		Not limiting		= 0%
		
	Null > 10-inch rock fragment data are assigned to the Limiting class.
	
	2.  Thickest layer: If the thickest layer contains significant amounts of material that does not passes the #4 sieve and does not contain rocks or coarse fragments, then the thickest layer is a potential source for gravel.  The bottom layer takes precedence over the thickest layer.  The following child rules are joined by the AND operator and the one with the lowest index number determine the interpretive result.

Child rules used:

	Layer Thickness -- Thin layer: The thickest soil layer is derived from layer depth to evaluate the potential quantity of sand or gravel available as a commercial source.  The thinner the layer the less potential.  Soil feature considered is layer thickness above a cemented restrictive feature.
	
	Property used: THICKEST LAYER IN DEPTH 0-72 in. (Modality - representative value)
	
	Restrictive limits:
		Limiting		<= 30cm
		Somewhat limiting 	 > 30 and < 100cm
		Not limiting		>= 100cm
		
	Null sieves are assigned to the Not limiting class.
	
AND

	Percent Passing the #4 Sieve (Thickest Layer) -- Gravelly: Soil with a thick gravelly layer is a potential source of gravel.  Soil feature considered is percent passing the #4 sieve of the thickest soil layer above cemented restrictive feature.
	
	Property used: PASSING # 4 SIEVE THICKEST LAYER and NOT BOTTOM. (Modality - high, low, representative value)
	
	Restrictive limits:
		Limiting		>= 50
		Somewhat limiting 	 > 10 and < 50
		Not limiting		<= 10
		
	Null sieves are assigned to the Not rated class.
	
AND	
	
	Coarse Fragments 3 to 10 inch (Thickest Layer) -- Cobble content: Excessive cobbles (rock fragments, 3 to 10 inches in size) in the thickest layer limits the layer's potential as a source of commercial gravel by reducing the volume of available gravel.  Soil feature considered is percent by weight coarse fragments 3 to 10 inches in size in the thickest soil layer within depth of 0 to 72"" (0 to 180cm) or to a restrictive layer.

	Property used: FRAGMENTS 75mm to 250mm THICKEST LAYER IN DEPTH 0-72 in. (Modality - high, low, and representative value)
			
	Restrictive limits:
		Limiting		>= 35%
		Somewhat limiting	> 0% to < 35%
		Not limiting		= 0%
		
	Null 3 to 10 inch rock fragment data are assigned to the Not rated class.
		
AND

	Coarse Fragments > 10 inch (Thickest Layer) -- Stone content: Excessive stones (rock fragments, > 10 inch in size) in the thickest layer limits the layer's potential as a source of commercial gravel by reducing the volume of available gravel.  Soil feature considered is percent by weight coarse fragments > 10 inches in size in the thickest soil layer within depth of 0 to 72"" (0 to 180cm) or to a restrictive layer.

	Property used: FRAGMENTS > 250mm THICKEST LAYER IN DEPTH 0-72 in. (Modality - high, low, and representative value)
			
	Restrictive limits:
		Limiting		>= 35%
		Somewhat limiting	> 0% to < 35%
		Not limiting		= 0%
		
	Null > 10 inch rock fragment data are assigned to the Not rated class.
	
AND

	Thin layer: The thickest soil layer is derived from layer depth to evaluate the potential quantity of sand or gravel available as a commercial source.  The thinner the layer the less potential.  Soil feature considered is layer thickness above a cemented restrictive feature.
	
	Property used: THICKEST LAYER IN DEPTH 0-72 in. (Modality - representative value)
	
	Restrictive limits:
		Limiting		<= 30cm
		Somewhat limiting 	 > 30 and < 100cm
		Not limiting		>= 100cm
		
	Null sieves are assigned to the Not limiting class.
	
	3.  Content of organic matter: Soil in Unified class pt is high in organic materials and not a good source of construction materials.  Soil feature considered is the rv or first Unified class of all soil layers.
	
	Property used: NOT UNIFIED (pt, oh, ol) (Modality - representative value)
	
	Restrictive limits:
		Limiting		    = pt
		Not limiting		not = pt
		
	Null Unified classes are assigned to the Not rated class.
	
	4.  Depth to permafrost: Permafrost (permanently frozen soil layer) restricts or effects excavation, manipulation, transport, stability, and workability of the soil material.  Soil features considered are restrictive feature depth and where kind is permafrost or USDA TEXTURE (IN-LIEU-OF) is ""cpf"" or USDA TEXTURE MODIFIER is ""pf"".
	
	Property used: DEPTH TO PERMAFROST (Modality - representative value)
	
	Restrictive limits:
		Limiting		 < 50cm
		Somewhat limiting 	=> 50 to =< 100cm
		Not limiting		 > 100cm
		
	Null depths are assigned  to the Not limiting class.
OR
		
	Property used: USDA TEXTURE (IN-LIEU-OF) (Modality - representative value)
	
	Restrictive limits:
		Limiting	= ""cpf""
		Not limiting	not = ""cpf""
		
			Null depths are assigned to the Not limiting class.
OR
		
	Property used: USDA TEXTURE MODIFIER (Modality - representative value)
	
	Restrictive limits:
		Limiting	= ""pf""
		Not limiting	not = ""pf""
		
	Null depths are assigned to the Not limiting class."|"Yes"|11/27/2012 17:55:38|"10324"|"39483"|"2799256"
"ENG - Construction Materials; Reclamation"|"suitability"|"Summary:

Soil survey interpretations for construction materials are made to provide guidance to users in selecting the site of a potential source.  Soils may be selected as potential source materials because they are nearby, are the only source available, or meets some or all of the physical or chemical properties required for the intended application.  In theory, every soil may be used as source materials, but in reality, only a few soils have the profile characteristics that meet the defined criteria and performance requirements when rated for a specific propose.  The use of rating guides can provide the user a means to select potential sites for further evaluation.

Suitability ratings and associated restrictive features are for roadfill, topsoil, sand, gravel, and soil reconstruction material.  The ratings do not consider the quality of the source material because quality depends on how the source material is to be used.  Final site evaluation and selection require an onsite inspection to determine the suitability and quality of the materials for the intended purpose.  Implementation of these interpretations helps minimize the need for excessive random exploratory investigation by pinpointing potential sites.

Soils can be a non-member, partial member or complete members of the set of soils that are suited as a source of ""Reclamation"" material.  If a soil's property within 150 cm (60 inches) of the soil surface has a membership indices greater then zero, then that soil property contributes to the soils potential as a source of reclamation material.  The soil property contributing lest is identified as the soil feature making this soil a less then a desirable source of reclamation material.  The overall interpretive rating assigned is the minimum membership indices of the soil interpretive property that comprise the "" Reclamation"" interpretive rule.  

Soils are placed into suitability rating classes per their rating indices.  These are poor (rating index = 0), fair (rating index > 0 and < 1.0), or good (rating index = 1.0).

Description:

Soil reconstruction of areas drastically disturbed, as in surface mining, is the process of replacing layers of soil material or unconsolidated geologic material, or both, in a vertical sequence of such quality and thickness that a favorable medium for plant growth is provided.

Most new state strip mine programs emphasize that the land surface be restored to about its natural configuration or better and that the soil be reconstructed to maintain or improve its suitability for the intended use.  Thus, knowledge of the soil and underlying material is needed to plan proper reconstruction operations of mined land.  This guide for soil reconstruction material evaluates the material as a medium for plant growth.  This guide does not cover areas of quarry, pit, dredge, and older surface mine operations that require an offsite source of soil reconstruction material.

When the soil materials are properly used in reconstruction, a rating of good means that vegetation is relatively easy to establish and maintain, that the surface is stable and resists erosion, and that the reconstructed soil has good potential productivity.  Material rated fair can be vegetated and stabilized by modifying one or more properties.  Topdressing with better material or applications of soil amendments may be necessary for satisfactory performance.  Material rated poor has such severe problems that revegetation and stabilization are very difficult and costly.  Topdressing with better material is necessary to establish and maintain vegetation.

Soil properties influence selection of a site as a potential source of reconstruction material.  The soil interpretation for reconstruction material source is used as a tool in evaluating soil suitability or identifying the soil limitations as a potential source.  The rating is for soils in their present condition and does not consider present land use.

Scope: National

Vegetation is difficult to establish on soils that have high pH.  Many of these soils also have a high sodium adsorption ratio, which indicates potential instability and water transmission problems.  Materials that are extremely acid or have the potential upon oxidation of becoming extremely acid are difficult and expensive to vegetate.  They also contribute to poor water quality, in runoff or in ground water.

The available water capacity also is important in establishing vegetation.  Soils that have a low available water capacity may require irrigation for the establishment of vegetation.

The stability of the soil depends upon its erodibility by water and wind and its strength.  Water erodibility is indicated by the K factor; wind erodibility is rated according to the ""I"" value of the wind erodibility group.  Potential slippage hazard is related to soil texture, and although other factors also contribute, the ratings of soil texture represent one important factor.

The fraction 3-10 inches is a weight percentage of rock fragments in the material used for soil reconstruction.  The amount and size of rock fragments influence the ease of excavation, stockpiling, and respreading and the suitability for the final use of the land.  A certain amount of rock fragments can be tolerated depending upon their size and the intended use of the reclaimed area.  If the size of rock fragments exceeds 10 inches, problems are more severe.

Criteria:

The interpretive rating is the most suited of the following soil features.

	1.  Too clayey: Clayey soils may become sticky when wet and are difficult to spread and compact.  Soil feature considered is the maximum percent clay to a depth of 100cm or above a cemented restrictive feature.
		
	Property used: CLAY PERCENT THICKEST LAYER IN DEPTH 0-100CM (Modality - high, low, and representative value)
		
	Restriction limits:
		Limiting		>= 40%
		Somewhat limiting	> 30 to < 40%
		Not limiting		<= 30%
			
	Null clay percentage is assigned to the Not rated class.
	
	2.  Cobble content: Excessive cobbles (rock fragments, 3 to 10 inches in size) in the upper 72 inches (180 cm) of the soil can interfere with construction equipment.  Soil feature considered is percent weighted average by weight coarse fragments 3 to 10 inches in size in the upper 72 inches of soil or above a restrictive layer.

	Property used: FRAGMENTS 75mm-250mm WEIGHTED AVE. IN DEPTH 0-72 in. (Modality - high, low, and representative value)
			
	Restrictive limits:
		Limiting		 > 50%
		Somewhat limiting	 > 25% to <= 50%
		Not limiting		<= 25%
		
	Null 3 to 10 inch rock fragment data are assigned to the Not rated class.
	
	3.  Water erosion: Soils with high K factors have a tendency to erode and when used as reclamation materials are subject to water erosion.  Water erosion preventative practices are recommended on soils with high K factors.  Soil feature considered is the maximum K factor (whole) within a depth of 40 inches. 
		
	Property used: SOIL EROSION FACTOR MAXIMUM 1/99 (Modality - representative value)
		
	Restriction limits:
		Limiting		=> .70 
		Somewhat limiting	 > .35 to < .70
		Not limiting		<= .35 			
		
	Null K factor whole is assigned to the Not limiting class.
	
	4.  Carbonate content: Soils with high calcium carbonate content in the thickest layer may limit vegetative growth of some plant species.  Soil feature considered is the layer with the maximum calcium carbonate equivalent.
	
	Property used: CALCIUM CARBONATE EQUIVALENT MAXIMUM (Modality - high, low, representative value)
			
	Restriction limits:
		Limiting 	 	=> 40 %
		Somewhat Limiting 	> 15 and < 40 %
		Not limiting		=< 15 %
				
	Null CaCO3 values are assigned to the Not limiting class.
	
	5.  Sodium content: Soils with high sodium adsorption ratio have the potential to restrict plan growth and re-establishing vegetation in disturbed area. Soil feature considered is the highest sodium adsorption ratio for horizons that have any portion in the depth range 0 to 20"" (0-50 cm).

		
	Property used: SODIUM ADSORPTION RATIO MAXIMUM IN DEPTH 0-50cm (Modality - low, high, representative value)
		
	Restriction limits:
		Limiting		 > 13 
		Somewhat limiting	 > 4 to =< 13
		Not limiting		<= 4 			
		
	Null SAR is assigned to the Not limiting class.
	
	6.  Droughty: Soils with high available water capacity are not droughty.  This condition encourages vigorous plant growth and the establishment of grasses, shrubs, and trees.  Soil feature considered is the (available water capacity * the layer thickness) summed through the last soil layer or to a cemented restrictive layer.

	Property used: AVAILABLE WATER CAPACITY (Modality - high, low, representative value)
			
	Restrictive limits:
		Limiting		=< 7.5cm
		Somewhat limiting	 > 7.5 to  < 15cm
		Not limiting		=> 15cm
		
	Null AWC is assigned to the Not rated class.
	
	7.  Depth to bedrock: The depth to bedrock limits the volume of material suitable for use as topsoil or for site reclamation.  Soil feature considered is the top depth of the first restrictive layer where restrictive type is ""bedrock (lithic)"" or ""bedrock (paralithic)."" Depth to restrictive feature must be synchronized with the depth to the restrictive feature horizon shown in the horizon table. 

	Property used: DEPTH TO BEDROCK (Modality - representative value)
	
	Restrictive limits:
		Limiting		 < 50cm
		Somewhat limiting	=> 50 to =< 100cm
		Not limiting		 > 100cm
		
	Null depth is assigned to the Not limiting class.
	
	8.  Depth to cemented pan: Depth to cemented pan limits the volume of material suitable for use as topsoil and for recliamation. Soil feature considered is the top depth of the first restrictive layer where restrictive kind is ""fragipan"", ""duripan"", ""petrocalcic"", ""ortstein"", or ""petrogypsic"" and restrictive feature hardness is noncemented. Depth to restrictive feature must be synchronized with the depth to the restrictive feature horizon shown in the horizon table.

	Property used: DEPTH TO CEMENTED PAN (Modality - representative value)
	
	Restrictive limits:
		Limiting		 < 50cm
		Somewhat limiting	=> 50 to < 100cm
		Not limiting		=> 100cm
		
	Null depth is assigned to the Not limiting class.
		
AND
	
	Property used: RESTRICTIVE FEATURE HARDNESS (Modality - representative value)
	
	Restrictive limits:
		Limiting		not = noncemented
		Not limiting		    = noncemented
				
	Null hardness is assigned to the Not limiting class.
	
	9.  Stone content: Excessive stones (rock fragments, > 10 inch in size) in the upper 72 inches (180 cm) of the soil can interfere with construction equipment. Soil feature considered is percent weighted average by weight coarse fragments > 10 inches in size in the upper 72 inches of soil or above a restricive layer.

	Property used: FRAGMENTS > 250mm WEIGHTED AVE. IN DEPTH 0-72 in. (Modality - high, low, and representative value)
			
	Restrictive limits:
		Limiting		 > 15%
		Somewhat limiting	 > 5% to <= 15%
		Not limiting		<= 5%
		
	Null > 10 inch rock fragment data are assigned to the Not rated class.
	
	10. Low content of organic matter: Soil low in organic matter has poor tilth and inherent fertility.  Organic matter should be add to these soil when they are used as reclamation material.  Soil feature considered is percent organic matter content of the thickest soil layer above a cemented restrictive layer within a depth of 180cm.
	
	Property used: ORGANIC MATTER PERCENT  THICKEST LAYER IN DEPTH 0-180CM (Modality - high, low, representative value)
	
	Restrictive limits:
		Limiting		 = 0%
		Somewhat limiting	 > 0 to < 1%
		Not limiting		=> 1%
		
	Null layer organic matter contents are assigned to the Not rated class.
	
	11. Too alkaline: Soils with high pH restrict plan growth and re-establishing vegetation in disturbed area.  Soil feature considered is the maximum pH (either measured as 1 to 1 water or .01m CaCl2) of any soil layer.
	
	Property used: SOIL REACTION 1-1 WATER (Maximum) (Modality - high, low, representative value)
				
	Restriction limits:
		Limiting	 > 8.5
		Not limiting	=< 8.5
			
	Null pH values are assigned to the Not rated class.
	
	12. Too acid: Soils with low pH restrict plan growth and re-establishing vegetation in disturbed area.  Soil feature considered is the minimum pH (either measured as 1 to 1 water or .01m CaCl2) of any soil layer.  Low pH values below 100cm are not as restrictive as those above 100cm
	
	Property used: SOIL REACTION 1-1 WATER IN DEPTH 0-100cm (min) (Modality - high, low, representative value)
				
	Restriction limits:
		Limiting		 < 4.0
		Somewhat limiting	=> 4.0 to < 6.5
		Not limiting		=> 6.5
			
	Null pH values are assigned to the Not rated class.
	
	OR
	
	Property used: SOIL REACTION 1-1 WATER  IN DEPTH 100-150cm (min) (Modality - high, low, representative value)
	Restriction limits:
		Somewhat limiting	 < 4.0
		Not limiting		=> 4.0
		
	13. Salinity: Soils with high salinity have reduced available water capacity, which restrict plan growth and re-establishing vegetation in disturbed area.  Soil feature considered is the highest salinity (electrical conductivity) for all layers.
		
	Property used: SALINITY MAXIMUM (Modality - low, high, representative value)
		
	Restriction limits:
		Limiting		  > 16 mmhos/cm
		Somewhat limiting	 <= 8 to >= 16 mmhos/cm
		Not limiting		  < 8 mmhos/cm			
		
	Null EC is assigned to the Not limiting class.
	
	14. Too sandy: Soil with a thick sandy layer that is low in clay is hard to re-vegetate when used as topsoil or reclamation material.  They may also be subject to wind erosion.  Soil features considered are the percent clay and the #4 and 200# sieve sizes of the thickest layer within 100cm of the soil surface or above a cemented restrictive feature.  Sand percentage is calculated using the difference between the #4 and #200 sieve.
	
	Property used: SAND (#4-#200SIEVE) THICKEST LAYER 0 to 100 CM (Modality - representative value)
	
	Restrictive limits:
		Limiting		>= 85
		Somewhat limiting 	 > 70 and < 85
		Not limiting		<= 70
		
	Null sieves are assigned to the Not rated class.

AND 	
	
	Property used: CLAY PERCENT  THICKEST LAYER IN DEPTH 0-100CM (Modality - high, low, representative value)
	
	Restrictive limits:
		Limiting	 	=< 10cm
		Somewhat limiting 	 > 10 and < 15
		Not limiting		=> 15cm
		
	Null clay percentage in the thickest layer is assigned to the Not rated class.
	
	15. Wind erosion: Soils in low WEG (Wind Erodibility Group) have a tendency to erode and when used as reclamation materials are subject to wind erosion.  Wind erosion preventative practices are recommended on soils with low WEG.  Soil feature considered is WEG. 
		
	Property used: WIND ERODIBILITY GROUP (Modality - representative value)
		
	Restriction limits:
		Limiting		""1"" and ""2""
		Not limiting		all others			
		
	Null K factor whole is assigned to the Not limiting class."|"Yes"|12/21/2012 18:00:22|"10514"|"39483"|"2799257"
"ENG - Construction Materials; Roadfill"|"suitability"|"Summary:

Soil survey interpretations for construction materials are made to provide guidance to users in selecting the site of a potential source.  Soils may be selected as potential source materials because they are nearby, are the only source available, or meets some or all of the physical or chemical properties required for the intended application.  In theory, every soil may be used as source materials, but in reality, only a few soils have the profile characteristics that meet the defined criteria and performance requirements when rated for a specific propose.  The use of rating guides can provide the user a means to select potential sites for further evaluation.

Suitability ratings and associated restrictive features are for roadfill, topsoil, sand, gravel, and soil reconstruction material.  The ratings do not consider the quality of the source material because quality depends on how the source material is to be used.  Final site evaluation and selection require an onsite inspection to determine the suitability and quality of the materials for the intended purpose.  Implementation of these interpretations helps minimize the need for excessive random exploratory investigation by pinpointing potential sites.

Soils can be a non-member, partial member or complete members of the set of soils that are suited as a source of ""Roadfill"".  If a soil's property within 150 cm (60 inches) of the soil surface has a membership indices greater then zero, then that soil property contributes to the soil's potential as a source of roadfill.  The soil property contributing lest is identified as the soil feature making this soil a less then a desirable source of roadfill.  The overall interpretive rating assigned is the minimum membership indices of the soil interpretive property that comprise the ""Roadfill"" interpretive rule.

Soils are placed into suitability rating classes per their rating indices.  These are poor (rating index = 0), fair (rating index > 0 and < 1.0), or good (rating index = 1.0).

Description:

Roadfill consists of soil material that is excavated from its original position and used in road embankments elsewhere.  The evaluations for roadfill are for low embankments that generally are less than 6 feet in height and are less exacting in design than high embankments, such as those along superhighways.  The rating is given for the whole soil, from the surface to a depth of about 5 feet, based on the assumption that soil horizons will be mixed in loading, dumping, and spreading.  In Table 620-7 criteria, limits, and restrictive features for rating soils for local roads and streets are given.  Soils are rated as to the amount of material available for excavation, the ease of excavation, and how well the material performs after it is in place.

Scope: National

Soil properties that affect the amount of material available for excavation are thickness of suitable material above bedrock or other material that is not suitable.  The percent of coarse fragments more than 3 inches in diameter, the depth to a seasonal high water table, and the slope are properties that influence the ease of excavation.  How well the soil performs in place is indicated by the AASHTO classification and group index and by the shrink-swell potential.  A high content of gypsum can cause piping or pitting.  Some damage to the borrow area is expected; but if revegetation and erosion control are likely to be difficult, the soil is rated severe.

Criteria:

The interpretive rating is the most suited of the following soil features.

	1.  Cobble content: Excessive cobbles (rock fragments, 3 to 10 inches in size) in the upper 40 inches (100 cm) of the soil can interfere with construction equipment and grade stabilization.  Soil feature considered is percent weighted average by weight coarse fragments 3 to 10 inches in size in the upper 40 inches of soil.

	Property used: FRAGMENTS 75mm-250mm WEIGHTED AVE. IN DEPTH 0-40 in. (Modality - high, low, and representative value)
			
	Restrictive limits:
		Limiting		 > 35%
		Somewhat limiting	 > 15% to <= 35%
		Not limiting		<= 15%
		
	Null 3 to 10 inch rock fragments are assigned to the Not rated class.
	
	2.  Shrink-swell: Excessive shrink-swell (weighted average) between 25 and 150cm deep can cause roads to shift and paving to crack.  Soil feature considered is weighted average percent linear extensibility between a depth of 10 to 60 inches or above bedrock.

	Property used: SHRINK-SWELL 25-150cm OR ABOVE Restrictive Layer Wt_Ave. (Modality - high, low, and representative value)
			
	Restrictive limits:
		Limiting		=> 9%
		Somewhat limiting	=> 3% to < 9%
		Not limiting		 < 3%
		
	Null linear extensibility is assigned to the Not limiting class.
	
	3.  Slope: Steep slopes impede trafficability of heavy machinery and reclamation of borrow sites.  Soil feature considered is the component slope.
		
	Property used: SLOPE (Modality - low, high, representative value)
		
	Restriction limits:
		Limiting		=> 25%
		Somewhat limiting	 > 15 and < 25%
		Not limiting		=< 15%			
		
	Null Slope is assigned Not rated.
	
	4.  Stone content: Excessive stones (rock fragments, > 10 inch in size) in the upper 40 inches (100 cm) of the soil can interfere with construction equipment and packing. Soil feature considered is percent weighted average by weight coarse fragments > 10 inches in size in the upper 40 inches of soil.

	Property used: FRAGMENTS > 250mm WEIGHTED AVE. IN DEPTH 0-40 in. (Modality - high, low, and representative value)
			
	Restrictive limits:
		Limiting		 > 15%
		Somewhat limiting	 > 5% to <= 15%
		Not limiting		<= 5%
		
	Null > 10 inch rock fragment data are assigned to the Not rated class.
	
	5.  Low strength: Soils with high AASHTO Group Index have low strength which affects the soil's traffic-supporting capacity and reduces the soil's potential as a site for roadfill.  This condition is only partially restrictive when clay mineralogy is kaolinitic.  Soil feature considered is the AASHTO Group Index of the thickest soil layer below 25cm or to a cemented restrictive layer and taxonomic family mineralogy.
		
	Property used: AASHTO GIN THICKEST LAYER IN DEPTH (Modality - high, low, representative value)
		
	Restriction limits:
		Limiting		=> 8
		Somewhat limiting	 > 5 to < 8
		Not limiting		=< 5
			
	Null AASHTO Group Index values are assigned to the Not limiting class.

OR

	Property used: TAXONOMIC MINERALOGY CLASS (Modality - representative value)
		
	Restriction limits:
		If taxonomic family mineralogy is kaolinitic then
		the soil clayey rating is reduced by 90%.
			
	Null taxonomic mineralogy classes are assigned Not Rated.
	
	6.  Depth to permafrost: Permafrost (permanently frozen soil layer) restricts or effects excavation, manipulation, transport, stability, and workability of the soil material.  Soil features considered are restrictive feature depth and where kind is permafrost or USDA TEXTURE (IN-LIEU-OF) is ""cpf"" or USDA TEXTURE MODIFIER is ""pf"".
	
	Property used: DEPTH TO PERMAFROST (Modality - representative value)
	
	Restrictive limits:
		Limiting		 < 50cm
		Somewhat limiting 	=> 50 to =< 100cm
		Not limiting		 > 100cm
		
	Null depths are assigned  to the Not limiting class.
OR
		
	Property used: USDA TEXTURE (IN-LIEU-OF) (Modality - representative value)
	
	Restrictive limits:
		Limiting	= ""cpf""
		Not limiting	not = ""cpf""
		
			Null depths are assigned to the Not limiting class.
OR
		
	Property used: USDA TEXTURE MODIFIER (Modality - representative value)
	
	Restrictive limits:
		Limiting	= ""pf""
		Not limiting	not = ""pf""
		
	Null depths are assigned to the Not limiting class.
	
	7.  Depth to bedrock: The depth to bedrock limits the volume of material suitable for use as roadfill.  Soil feature considered is the top depth of the first restrictive layer where restrictive type is ""bedrock (lithic)"" or ""bedrock (paralithic)."" Depth to restrictive feature must be synchronized with the depth to the restrictive feature horizon shown in the horizon table. 

	Property used: DEPTH TO BEDROCK (Modality - representative value)
	
	Restrictive limits:
		Limiting		 < 100cm
		Somewhat limiting	=> 100 to < 150cm
		Not limiting		=> 150cm
		
	Null depth is assigned to the Not limiting class.
	
	8.  Depth to cemented pan: Depth to cemented pan limits the volume of material suitable for use as roadfill. Soil feature considered is the top depth of the first restrictive layer where restrictive kind is ""fragipan"", ""duripan"", ""petrocalcic"", ""ortstein"", or ""petrogypsic"" and restrictive feature hardness is noncemented. Depth to restrictive feature must be synchronized with the depth to the restrictive feature horizon shown in the horizon table.

	Property used: DEPTH TO CEMENTED PAN (Modality - representative value)
	
	Restrictive limits:
		Limiting		=< 100cm
		Somewhat limiting	> 100 to < 150cm
		Not limiting		=> 150cm
		
	Null depth is assigned to the Not limiting class.
		
AND
	
	Property used: RESTRICTIVE FEATURE HARDNESS (Modality - representative value)
	
	Restrictive limits:
		Limiting		not = noncemented
		Not limiting		    = noncemented
				
	Null hardness is assigned to the Not limiting class.
	
	9.  Depth to saturated zone: Soils with shallow depth to a water table have limited volume of material suitable for use as fill materials and maybe difficult to reclaim and revegetated.  These areas are slow to drain and can become waterlogged and boggy during periods of heavy precipitation.  Soil feature considered is the top depth of the first layer where soil moisture layer status is wet or saturated during any month.

	Property used: HIGH WATER TABLE DEPTH MINIMUM (Modality - representative value)
	
	Restrictive limits:
		Limiting		=< 30cm
		Somewhat limiting	 > 30 to < 90cm
		Not limiting		=> 90cm
		
	Null depth is assigned to the Not limiting class.

10.  Gypsum content -- Roads, pipelines, and structures built on soils containing gypsum are susceptible to damage from differential settling if the gypsum should dissolve to due the addition of water to the soil.  Subsidence is estimated from the gypsum content of the soil.  Other soluble salts may also contribute to the loss of volume of the soil.  

Assumptions:

* Differential subsidence is assumed to always occur, rather than an equidimensional settling.
* Water as irrigation, leakage, septic systems, or whatever is assumed to be applied.  If no water is added to the soil, no dissolution occurs and therfore no subsidence.
* Dissolution kinetics are assumed to be such that the settling is observable in our lifetimes.
* The size of the structure has an influence on the tolerable amount of distortion due to settling.
* The age of the structure influences the amount of damage it will sustain if differential subsidence occurs.
* The particle size of the gypsum will influence the dissolution rate.  A generic rate is assumed here.

11. Dustiness is a concern for human health as well as aesthetic reasons.  Dust generation from roads is a significant source of inhalable particulate matter.  Two dust particle sizes are recognized: PM10 and PM2.5, relating to particles of aerodynamic diameters of 10 and 2.5 microns, respectively.  The capacity of soils to produce dust particles has been found by Carvacho et al (2004) to be directly related to the clay or silt content of the soil.  Thus, the PM10 or PM2.5 generation capacity of a soil is inversely proportional to its sand content.

Other major variables in dust generation are moisture content, vehicle size, and the amount of traffic on the road.

The ""Dryness Index"" accounts for the moisture content of the surface.  In a dry, hot environment, the generation of dust is less than in a cool, moist environment.  Thus dust generation is directly proportional to temperature and inversely proportional to rainfall.

An array of materials is available for overcoming dust limitations (Gebhart et al, 1999).


Property used:  WTD_AVG SAND CONTENT 0-50cm OR ABOVE RESTRICTION, NO O

				 Restriction limits:
					Suited			 >= 70 percent sand
					Somewhat suited	 	20-70 percent sand
					Poorly suited		 <=20 percent sand


Property used:  WTD_AVG GYPSUM 0-50cm OR ABOVE RESTRICTION

			 Restriction limits:
					Poorly suited		 >= 15 percent gypsum
					Somewhat suited		 2-15 percent gypsum
					Well suited		 <=2 percent gypsum


Property used:  DRYNESS INDEX

			 Restriction limits:
					Poorly suited		 >= 5  
					Somewhat suited		 0.3-5  
					Well suited		 <=0.3  
					

					The Dryness Index is 100(mean annual air temperature)/(mean annual precipitation)  
					
					

References:

Carvacho, Omar F., Lowell L. Ashbaugh, Michael S. Brown, Robert G. Flocchini (2004) Measurement of PM2.5 Emission Potential from Soil Using the UC Davis Resuspension Test Chamber. Geomorphology 59 (1-4), 75 - 80

Gebhart, D. L., M. L. Denight, and R. H. Grau. 1999. Dust control guidance and technology selection key. AEC Report #SFIM-AEC-EQ-CR-99002. U.S. Army Corps of Engineers.


12.  Liquefaction -- Some soils can hold so much water that they lose strength under stress and can flow as a liquid.  This condition is indicated by a Unified Classification of OH-T.  This is a proposed classification for some volcanic soils found on the islands in the Pacific, although the condition could exist elsewhere as well.  This should not be confused with seismically-induced liquefaction, although these soils would be affected by a siesmic event.

Property used:  UNIFIED DOMINANT CONDITION IN DEPTH 25-200CM

Restrictive limits:

                                     Not OH-T                  Does not liquefy
                                     OH-T                         Liquefaction"|"Yes"|09/26/2013 18:48:01|"10028"|"39483"|"2799258"
"ENG - Construction Materials; Sand Source"|"suitability"|"Summary:

Soil survey interpretations for construction materials are made to provide guidance to users in selecting the site of a potential source.  Soils may be selected as potential source materials because they are nearby, are the only source available, or meets some or all of the physical or chemical properties required for the intended application.  In theory, every soil may be used as source materials, but in reality, only a few soils have the profile characteristics that meet the defined criteria and performance requirements when rated for a specific propose.  The use of rating guides can provide the user a means to select potential sites for further evaluation.

Suitability ratings and associated restrictive features are for roadfill, topsoil, sand, gravel, and soil reconstruction material.  The ratings do not consider the quality of the source material because quality depends on how the source material is to be used.  Final site evaluation and selection require an onsite inspection to determine the suitability and quality of the materials for the intended purpose.  Implementation of these interpretations helps minimize the need for excessive random exploratory investigation by pinpointing potential sites.

Soils can be a non-member, partial member or complete members of the set of soils that are suited as a ""Sand Source"".  If a soil's property within 150 cm (60 inches) of the soil surface has a membership indices greater then zero, then that soil property contributes to the soils potential as a source of sand.  The soil property contributing lest is identified as the soil feature making this soil a less then desirable source of sand.  The overall interpretive rating assigned is the minimum membership indices of each soil interpretive property that comprise the ""Sand Source "" interpretive rule.  

Soils are placed into suitability rating classes per their rating indices.  These are poor (rating index = 0), fair (rating index > 0 and < 1.0), or good (rating index = 1.0).

Description:

Sand as a construction material is usually defined as particles ranging in size from 0.074 mm (sieve #200) to 4.75 mm (sieve #4) in diameter.  Sand is used in great quantities in many kinds of construction.  Specifications for each purpose vary widely.  The intent of this rating is to show only the probability of finding material in suitable quantity.  The suitability of the sand for specific purposes is not evaluated.

Soil properties influence selection of a site as a potential source of sand.  The soil interpretation for sand source is used as a tool in evaluating soil suitability or identifying the soil limitations as a potential source.  The rating is for soils in their present condition and does not consider present land use.

Scope: National

The properties used to evaluate the soils as a probable source of sand are the grain size as indicated by the Unified soil classification, the thickness of the sand layer, and the amount of rock fragments in the soil material.  They are listed in Table 620-8.  If the lowest layer of the soil contains sand, the soil is rated as a probable source regardless of thickness.  The assumption is that the sand layer below the depth of observation exceeds the minimum thickness.

Criteria:

The interpretive rating is the most suited of the following soil features.

	1.  Content of organic matter: Soil in Unified class pt is high in organic materials and not a good source of construction materials.  Soil feature considered is the rv or first Unified class of all soil layers.
	
	Property used: NOT UNIFIED (pt, oh, ol) (Modality - representative value)
	
	Restrictive limits:
		Limiting		    = pt
		Not limiting		not = pt
		
	Null Unified classes are assigned to the Not rated class.
	
	2.  Depth to permafrost: Permafrost (permanently frozen soil layer) restricts or effects excavation, manipulation, transport, stability, and workability of the soil material.  Soil features considered are restrictive feature depth and where kind is permafrost or USDA TEXTURE (IN-LIEU-OF) is ""cpf"" or USDA TEXTURE MODIFIER is ""pf"".
	
	Property used: DEPTH TO PERMAFROST (Modality - representative value)
	
	Restrictive limits:
		Limiting		 < 50cm
		Somewhat limiting 	=> 50 to =< 100cm
		Not limiting		 > 100cm
		
	Null depths are assigned  to the Not limiting class.
OR
		
	Property used: USDA TEXTURE (IN-LIEU-OF) (Modality - representative value)
	
	Restrictive limits:
		Limiting	= ""cpf""
		Not limiting	not = ""cpf""
		
			Null depths are assigned to the Not limiting class.
OR
		
	Property used: USDA TEXTURE MODIFIER (Modality - representative value)
	
	Restrictive limits:
		Limiting	= ""pf""
		Not limiting	not = ""pf""
		
	Null depths are assigned to the Not limiting class.
	
	3.  Bottom layer: If the bottom layer contains significant amounts of material that passes the #4 sieve and not the #200 sieve, and does not contain rocks or coarse fragments, then the bottom layer is a potential source for sand.  The bottom layer takes precedence over the thickest layer.   There is no layer thickness restriction on the bottom layer.  The following child rules are joined by the AND operator and the one with the lowest index number determine the interpretive result.

Child rules used:

	Percent Passing #4 Sieve - #200 Sieve (Bottom Layer) -- Sandy: Soil with a sandy bottom layer is a source of sand.  Soil feature considered is estimated sand of the bottom layer or the last layer above bedrock using the difference between the #4 and 200# sieve sizes.
	
	Property used: SAND (#4-#200SIEVE) BOTTOM LAYER (Modality - representative value)
	
	Restrictive limits:
		Limiting		<= 50
		Somewhat limiting 	 > 50 and < 95
		Not limiting		>= 95
		
	Null sieves are assigned to the Not limiting class.
	
AND	
	
	Coarse Fragments 3 to 10 inch (Bottom Layer) -- Cobble content: Excessive cobbles (rock fragments, 3 to 10 inches in size) in the bottom layer limits the layers potential as a source of commercial gravel by reducing the volume of available gravel.  Soil feature considered is percent by weight coarse fragments 3 to 10 inches in size in the bottom soil layer and above bedrock.

	Property used: FRAGMENTS 75mm to 250mm BOTTOM LAYERS (Modality - high, low, and representative value)
			
	Restrictive limits:
		Limiting		>= 35%
		Somewhat limiting	> 0% to < 35%
		Not limiting		= 0%
		
	Null 3 to 10 inch rock fragments are assigned to the Limiting class.
		
AND

	Coarse Fragments > 10 inch (Bottom Layer) -- Stone content: Excessive stones (rock fragments > 10 inches in size) in the bottom layer limits the layers potential as a source of commercial gravel by reducing the volume of available gravel.  Soil feature considered is percent by weight rock fragments greater then 10 inches in size in the bottom soil layer and above bedrock.

	Property used: FRAGMENTS > 250mm BOTTOM LAYER (Modality - high, low, and representative value)
			
	Restrictive limits:
		Limiting		>= 35%
		Somewhat limiting	> 0% to < 35%
		Not limiting		= 0%
		
	Null > 10-inch rock fragments are assigned to the Limiting class.
	
	4.  Thickest layer: If the thickest layer contains significant amounts of material that passes the #4 sieve and does not pass the #200 sieve, and does not contain rocks or coarse fragments, then the thickest layer is a potential source for sand.  The bottom layer takes precedence over the thickest layer.  The following child rules are joined by the AND operator and the one with the lowest index number determine the interpretive result.

Child rules used:
	
	Layer Thickness -- Thin layer: The thickest soil layer is derived from layer depth to evaluate the potential quantity of sand or gravel available as a commercial source.  The thinner the layer the less potential.  Soil feature considered is layer thickness above a cemented restrictive feature.
	
	Property used: THICKEST LAYER IN DEPTH 0-72 in. (Modality - representative value)
	
	Restrictive limits:
		Limiting		<= 30cm
		Somewhat limiting 	 > 30 and < 100cm
		Not limiting		>= 100cm
		
	Null thickness is assigned to the Not rated class.
	
	AND

	Percent Passing #4 Sieve - #200 Sieve (Thickest Layer) -- Sandy: Soil with a thick sandy layer is a source of sand.  Soil feature considered is estimated sand of the soil's thickest layer above a cemented layer using the difference between the #4 and 200# sieve sizes.
	
	Property used: SAND (#4-#200SIEVE) THICKEST LAYER (Modality - representative value)
	
	Restrictive limits:
		Limiting		<= 50
		Somewhat limiting 	 > 50 and < 95
		Not limiting		>= 95
		
	Null sieves are assigned to the Not rated class.
	
AND	
	
	Coarse Fragments 3 to 10 inch (Thickest Layer) -- Cobble content: Excessive cobbles (rock fragments, 3 to 10 inches in size) in the thickest layer limits the layer's potential as a source of commercial gravel by reducing the volume of available gravel.  Soil feature considered is percent by weight coarse fragments 3 to 10 inches in size in the thickest soil layer within depth of 0 to 72"" (0 to 180cm) or to a restrictive layer.

	Property used: FRAGMENTS 75mm to 250mm THICKEST LAYER IN DEPTH 0-72 in. (Modality - high, low, and representative value)
			
	Restrictive limits:
		Limiting		>= 35%
		Somewhat limiting	> 0% to < 35%
		Not limiting		= 0%
		
	Null 3 to 10 inch rock fragments are assigned to the Not rated class.
		
AND

	Coarse Fragments > 10 inch (Thickest Layer) -- Stone content: Excessive stones (rock fragments, > 10 inch in size) in the thickest layer limits the layer's potential as a source of commercial gravel by reducing the volume of available gravel.  Soil feature considered is percent by weight coarse fragments > 10 inches in size in the thickest soil layer within depth of 0 to 72"" (0 to 180cm) or to a restrictive layer.

	Property used: FRAGMENTS > 250mm THICKEST LAYER IN DEPTH 0-72 in. (Modality - high, low, and representative value)
			
	Restrictive limits:
		Limiting		>= 35%
		Somewhat limiting	> 0% to < 35%
		Not limiting		= 0%
		
	Null > 10 inch rock fragments are assigned to the Not rated class."|"Yes"|12/21/2012 18:31:04|"10332"|"39483"|"2799259"
"ENG - Construction Materials; Topsoil"|"suitability"|"Summary:

Soil survey interpretations for construction materials are made to provide guidance to users in selecting the site of a potential source.  Soils may be selected as potential source materials because they are nearby, are the only source available, or meets some or all of the physical or chemical properties required for the intended application.  In theory, every soil may be used as source materials, but in reality, only a few soils have the profile characteristics that meet the defined criteria and performance requirements when rated for a specific propose.  The use of rating guides can provide the user a means to select potential sites for further evaluation.

Suitability ratings and associated restrictive features are for roadfill, topsoil, sand, gravel, and soil reconstruction material.  The ratings do not consider the quality of the source material because quality depends on how the source material is to be used.  Final site evaluation and selection require an onsite inspection to determine the suitability and quality of the materials for the intended purpose.  Implementation of these interpretations helps minimize the need for excessive random exploratory investigation by pinpointing potential sites.

Soils can be a non-member, partial member or complete members of the set of soils that are suited as a source of ""Topsoil"".  If a soil's property within 150 cm (60 inches) of the soil surface has a membership indices greater then zero, then that soil property contributes to the soil's potential as a source of topsoil.  The soil property contributing lest is identified as the soil feature making this soil a less then a desirable source of topsoil.  The overall interpretive rating assigned is the minimum membership indices of the soil interpretive property that comprise the ""Topsoil"" interpretive rule.

Soils are placed into suitability rating classes per their rating indices.  These are poor (rating index = 0), fair (rating index > 0 and < 1.0), or good (rating index = 1.0).

Description:

The term ""topsoil"" has several meanings.  As used here, the term describes soil material used to cover an area and improve soil conditions for the establishment and maintenance of adapted vegetation. 

Generally, the upper part of the soil, which is richest in organic matter, is most desirable for use as topsoil; however, material excavated from deeper layers is also used.  In this rating, the upper 40 inches of soil material is evaluated for use as topsoil.  In the borrow area, the material below 40 inches is evaluated for its suitability for plant growth after the upper 40 inches is removed.

Scope: National

Soil properties that are used to rate the soil as topsoil are those that affect plant growth; the ease of excavation, loading, and spreading; and the reclamation of the borrow area.

The physical and chemical soil properties and qualities that influence plant growth are the presence of toxic substances, soil reaction, and those properties that are inferred from the soil texture, such as the available water capacity and fertility.  The properties that influence the ease of excavation, loading, and spreading are the amount of rock fragments, slope, depth to the water table, soil texture, and thickness of suitable material.  The properties that influence the reclamation of the borrow area are the slope, depth to the water table, amount of rock fragments, depth to rock, and the presence of toxic material.

Criteria:

The interpretive rating is the most suited of the following soil features.

	1.  Carbonate content: Soils with high calcium carbonate content in the thickest layer may limit vegetative growth of some plant species. Soil feature considered is calcium carbonate equivalent of the thickest horizon that has any portion between depths 0"" to 40"" (0 to 100 cm) or above a restrictive layer.
	
	Property used: CALCIUM CARBONATE  THICKEST LAYER IN DEPTH 0-100CM (Modality - high, low, representative value)
			
	Restriction limits:
		Limiting 	 	=> 40 %
		Somewhat Limiting 	> 15 and < 40 %
		Not limiting		=< 15 %
				
	Null CaCO3 values are assigned to the Not limiting class.
	
	2.  Too Clayey: Clayey soils, low in organic matter, may become sticky when wet and have poor tilth.  When used for topsoil, controlling compaction, proper seedbed preparation and establishing new growth is difficult.  Soil features considered are the maximum percent clay and organic matter content to a depth of 100cm or above a cemented restrictive feature.  The model is constructed so that soils with clay content between 30 and 40% and have organic matter are not as restrictive as those with clay content in excess of 40%.
		
	Property used: CLAY PERCENT THICKEST LAYER IN DEPTH 0-100CM (Modality - high, low, and representative value)
		
	Restriction limits:
		Limiting		 > 30%
		Not limiting		=< 30%
			
	Null clay percentage is assigned to the Not rated class.
	
OR	
	
	DEPENDENCY INDEX
	
	Property used: ORGANIC MATTER PERCENT  THICKEST LAYER IN DEPTH 0-100CM (Modality - high, low, and representative value)
		
	Restriction limits:
		Somewhat limiting	 < 3% (Index numbers decrease from 1 at 3% organic matter to .5 at 0% organic matter. This index number is multiplied by the clay index to derive a dependency index.)
		Not limiting		=> 3%
			
	Null clay percentage is assigned to the Not rated class.
	
	* 
	
	Property used: CLAY PERCENT THICKEST LAYER IN DEPTH 0-100CM (Modality - high, low, and representative value)
		
	Restriction limits:
		Limiting		>= 40%
		Somewhat limiting	 > 30 to < 40%
		Not limiting		<= 30%
			
	Null clay percentage is assigned to the Not rated class.
	
	3.  Hard to reclaim:  Shallow depth to layers with high bulk density are diffucult to revegetate and reclaim.  These layers have low available water capacity and percolation rates.  Soil feature considered is the top depth of the first soil layer where high bulk density is greater then 1.8.

	Property used: DEPTH TO BULK DENSITY >1.8 G/CC (Modality - representative value)
	
	Restrictive limits:
		Limiting		=< 50cm
		Somewhat limiting	 > 50 to < 100cm
		Not limiting		=> 100cm
		
	Null depth is assigned to the Not limiting class.
	
	4.  Hard to reclaim: Soils that have gravel and rocks in the thickest layer between 40 and 72 inches are poor sources of top soil and interfere with grading, seeding, germination, and plant growth.   The following child rules are joined by the AND operator and the one with the lowest index number determine the interpretive result.

Child rules used:

	Percent Passing  #10 Sieve; Thickest Layer 40 to 72 inches -- Gravel content: Excessive gravel in the thickest layer between 40 and 72 inches can interfere with grading, seeding, germination, and plant growth.  Soil feature considered is percent passing the #10 sieve of the thickest soil layer above cemented restrictive feature.

	Property used: PASSING # 10 SIEVE THICKEST LAYER IN DEPTH 40-72 in. (Modality - high, low, and representative value)
			
	Restrictive limits:
		Limiting		<= 50%
		Somewhat limiting	 > 50% to < 75%
		Not limiting		>= 75%
		
	Null #10 sieve data are assigned to the Not rated class.
	
AND	
	
	Cobbles in the Thickest Layer 40 to 72 inches -- Cobble content: Excessive cobbles (rock fragments, 3 to 10 inches in size) in the thickest layer between 40 and 72 inches deep can interfere with construction equipment and grading.  Soil feature considered is percent by weight coarse fragments 3 to 10 inches in size of the thickest layer between a depth of 40 to 72 inches.

	Property used: FRAGMENTS  75mm to 250mm  THICKEST LAYER IN DEPTH  40-72 in (Modality - high, low, and representative value)
			
	Restrictive limits:
		Limiting		>= 25%
		Somewhat limiting	 > 5% to < 25%
		Not limiting		<= 5%
		
	Null 3 to 10 inch rock fragment data are assigned to the Not limiting class.
	
	5.  Rock fragments: Soils that have gravel and rocks in the thickest layer to a depth of 40 inches are poor sources of top soil and interfere with grading, seeding, germination, and plant growth.   The following child rules are joined by the AND operator and the one with the lowest index number determine the interpretive result.

Child rules used:

	Percent Passing  #10 Sieve in the Thickest Layer to 40 in. -- Gravel content: Excessive gravel in the thickest layer of the upper 40 inches (100 cm) of the soil can interfere with grading, seeding, germination, and plant growth.  Soil feature considered is percent passing the #10 sieve of the thickest soil layer above cemented restrictive feature.

	Property used: PASSING # 10 SIEVE THICKEST LAYER IN DEPTH 0-40 in. (Modality - high, low, and representative value)
			
	Restrictive limits:
		Limiting		<= 70%
		Somewhat limiting	 > 70% to < 90%
		Not limiting		>= 90%
		
	Null #10 sieve data are assigned to the Not rated class.
	
AND	
	
	Cobbles in the Thickest Layer to 40 inches -- Cobble content: Excessive cobbles (rock fragments, 3 to 10 inches in size) in the thickest layer of the upper 40 inches (100 cm) of the soil can interfere with construction equipment and grading.  Soil feature considered is percent by weight coarse fragments 3 to 10 inches in size of the thickest layer in the upper 40 inches of soil.

	Property used: FRAGMENTS  75mm to 250mm  THICKEST LAYER IN DEPTH  0-40 in. (Modality - high, low, and representative value)
			
	Restrictive limits:
		Limiting		>= 25%
		Somewhat limiting	 > 5% to < 25%
		Not limiting		<= 5%
		
	Null 3 to 10 inch rock fragment data are assigned to the Not rated class.
	
	6.  Content of organic matter: Soil with high in organic matter, has low strength, and is difficult to reclaim.  Soil feature considered is percent organic matter content of the thickest soil layer above a restrictive layer and between 25 and 100cm.
	
	Property used: ORGANIC MATTER PERCENT THICKEST LAYER IN DEPTH 0-100CM (Modality - representative value)
	
	Restrictive limits:
		Limiting		 > 30%
		Somewhat limiting	=> 15% to <= 30%
		Not limiting		 < 15%
		
	Null layer organic matter contents are assigned to the Not rated class.
	
	7.  Depth to permafrost: Permafrost (permanently frozen soil layer) restricts or effects excavation, manipulation, transport, stability, and workability of the soil material.  Soil features considered are restrictive feature depth and where kind is permafrost or USDA TEXTURE (IN-LIEU-OF) is ""cpf"" or USDA TEXTURE MODIFIER is ""pf"".
	
	Property used: DEPTH TO PERMAFROST (Modality - representative value)
	
	Restrictive limits:
		Limiting		 < 50cm
		Somewhat limiting 	=> 50 to =< 100cm
		Not limiting		 > 100cm
		
	Null depths are assigned  to the Not limiting class.
OR
		
	Property used: USDA TEXTURE (IN-LIEU-OF) (Modality - representative value)
	
	Restrictive limits:
		Limiting	= ""cpf""
		Not limiting	not = ""cpf""
		
			Null depths are assigned to the Not limiting class.
OR
		
	Property used: USDA TEXTURE MODIFIER (Modality - representative value)
	
	Restrictive limits:
		Limiting	= ""pf""
		Not limiting	not = ""pf""
		
	Null depths are assigned to the Not limiting class.
	
	8.  Depth to bedrock: The depth to bedrock limits the volume of material suitable for use as topsoil or for site reclamation.  Soil feature considered is the top depth of the first restrictive layer where restrictive type is ""bedrock (lithic)"" or ""bedrock (paralithic)."" Depth to restrictive feature must be synchronized with the depth to the restrictive feature horizon shown in the horizon table. 

	Property used: DEPTH TO BEDROCK (Modality - representative value)
	
	Restrictive limits:
		Limiting		 < 50cm
		Somewhat limiting	=> 50 to =< 100cm
		Not limiting		 > 100cm
		
	Null depth is assigned to the Not limiting class.
	
	9.  Depth to cemented pan: Depth to cemented pan limits the volume of material suitable for use as topsoil and for recliamation. Soil feature considered is the top depth of the first restrictive layer where restrictive kind is ""fragipan"", ""duripan"", ""petrocalcic"", ""ortstein"", or ""petrogypsic"" and restrictive feature hardness is noncemented. Depth to restrictive feature must be synchronized with the depth to the restrictive feature horizon shown in the horizon table.

	Property used: DEPTH TO CEMENTED PAN (Modality - representative value)
	
	Restrictive limits:
		Limiting		 < 50cm
		Somewhat limiting	=> 50 to < 100cm
		Not limiting		=> 100cm
		
	Null depth is assigned to the Not limiting class.
		
AND
	
	Property used: RESTRICTIVE FEATURE HARDNESS (Modality - representative value)
	
	Restrictive limits:
		Limiting		not = noncemented
		Not limiting		    = noncemented
				
	Null hardness is assigned to the Not limiting class.
	
	10. Slope: Steep slopes impede trafficability of heavy machinery and reclamation of borrow sites.  Soil feature considered is the component slope.
				
	Property used: SLOPE (Modality - low, high, representative value)
		
	Restriction limits:
		Limiting		=> 15%
		Somewhat limiting	 > 8 and < 15%
		Not limiting		=< 8%			
		
	Null Slope is assigned Not rated.
	
	11. Too acid: Soils with low pH restrict plan growth and re-establishing vegetation in disturbed area.  Soil feature considered is the (pH) of the thickest horizon in the depth range 0 to 100cm or a cemented restictive layer.
	
	Property used: SOIL REACTION 1-1 WATER THICKEST LAYER IN DEPTH 0-100cm (Modality - high, low, representative value)
				
	Restriction limits:
		Limiting	 < 3.5
		Not limiting	=> 3.5
			
	Null pH values are assigned to the Not rated class.
	
	12. Salinity: Soils with high salinity in the thickest layer have reduced available water capacity, which restrict plan growth and re-establishing vegetation in disturbed area.  Soil feature considered is the salinity (electrical conductivity) for the thickest horizon within 100cm of the soil surface.
		
	Property used: SOIL SALINITY THICKEST LAYER IN DEPTH 0-100cm (Modality - low, high, representative value)
	Restriction limits:
		Limiting		  > 8 mmhos/cm
		Somewhat limiting	 <= 4 to >= 8 mmhos/cm
		Not limiting		  < 4 mmhos/cm			
	
	Null EC is assigned to the Not limiting class.
	
	13. Too sandy: Soil with a thick sandy layer that is low in clay is hard to re-vegetate when used as topsoil or reclamation material.  They may also be subject to wind erosion.  Soil features considered are the percent clay and the #4 and 200# sieve sizes of the thickest layer within 100cm of the soil surface or above a cemented restrictive feature.  Sand percentage is calculated using the difference between the #4 and #200 sieve.
	
	Property used: SAND (#4-#200SIEVE) THICKEST LAYER 0 to 100 CM (Modality - representative value)
	
	Restrictive limits:
		Limiting		>= 85
		Somewhat limiting 	 > 70 and < 85
		Not limiting		<= 70
		
	Null sieves are assigned to the Not rated class.

AND 	
	
	Property used: CLAY PERCENT  THICKEST LAYER IN DEPTH 0-100CM (Modality - high, low, representative value)
	
	Restrictive limits:
		Limiting	 	=< 10cm
		Somewhat limiting 	 > 10 and < 15
		Not limiting		=> 15cm
		
	Null clay percentage in the thickest layer is assigned to the Not rated class.
	
	14. Sodium content: Soils with high sodium adsorption ratio in the thickest layer have the potential to restrict plant growth and re-establishing vegetation when used as a source of topsoil.  Soil feature considered is the thickest layer's sodium adsorption ratio within a depth of 100cm or above a cemented restrictive feature.
		
	Property used: SODIUM ADSORPTION RATIO THICKEST LAYER IN DEPTH 0-100cm (Modality - low, high, representative value)
		
	Restriction limits:
		Limiting		=> 13 
		Somewhat limiting	 > 4 to < 13
		Not limiting		<= 4 			
		
	Null SAR is assigned to the Not limiting class.
	
	15. Depth to saturated zone: Soils with shallow depth to a water table have limited volume of material suitable for use as fill materials and maybe difficult to reclaim and revegetated.  These areas are slow to drain and can become waterlogged and boggy during periods of heavy precipitation.  Soil feature considered is the top depth of the first layer where soil moisture layer status is wet or saturated during any month.

	Property used: HIGH WATER TABLE DEPTH MINIMUM (Modality - representative value)
	
	Restrictive limits:
		Limiting		=< 30cm
		Somewhat limiting	 > 30 to < 90cm
		Not limiting		=> 90cm
		
	Null depth is assigned to the Not limiting class.

                        16.  Aluminum saturation -- Some agricultural crops suffer from aluminum toxicity when the Al saturation is only 10%. Aluminum interferes with the photosynthetic cycle by complexing with phosphate, so with high soluble aluminum the plant is starved for phosphate. Al-toxicity also stunts root growth thereby limiting the amount of soil the plant can exploit for nutrients. Stunted roots can also limit water uptake and can cause plants to wilt with only a few days without water. Some plants (e.g. cassava) have high tolerance to high levels of soluble aluminum. High soluble Al and acidity may adversely affect soil health by inhibiting beneficial organisms. When liming soils with high soluble aluminum the rule of thumb is to add 1.5 tons of CaCO3 per acre for every milliequivalents of soluble aluminum. The pH only needs to be raised to about 5.5 to eliminate the harmful effects of high soluble aluminum. (Source: Dr. Robert Gavenda, PhD; PowerPoint presentation on soil degradation)

About one-third of the tropics (1.5 billion hectares) has sufficiently strong soil acidity for soluble aluminum to be toxic to most crop species. This constraint is defined as having more than 60% Al saturation in some part of the top 50 cm of soil. A soil pH value of less than 5.5 usually indicates this problem (Evans and Kamprath, 1970). Aluminum toxicity is most prevalent in the humid tropics and acid savannas. This constraint is found mainly in soils classified as oxisols, ultisols and closely related inceptisols and is correlated with low nutrient capital reserves. Aluminum toxicity is usually the overwhelming constraint in these soils and must be tackled first, either by modern lime application practices, by using Al-tolerant plant species or by breeding for Al-tolerant varieties (Sanchez and Salinas, 1981). It is relevant to note that aluminum toxicity is rare in most smallholder farming areas of subhumid and semiarid Africa, except for parts of Rwanda, Burundi, Northern Zambia, Southern Congo, KwaZulu Natal Province in South Africa and in some sandy soils of Zimbabwe (Sanchez et al., 1997). Two-thirds of the tropics does not have enough aluminum saturation to worry about. Aluminum toxicity can become a positive soil quality attribute when using Al-tolerant plants in P-deficient soils. The low pH facilitates the dissolution of phosphate rocks, letting, in effect, the H+ ions in the soil do what a superphosphate factory doestreating rock phosphates with acids (Sanchez and Salinas, 1981). High aluminum saturation, as defined by this modifier, is also a positive attribute for rubber and tea production (Smith, 1989).  (Source: Fertility capability soil classification: a tool to help assess soil quality in the tropics by Pedro A. Sancheza,, Cheryl A. Palma, and Stanley W. Buol)

Property Used:  ALUMINIUM SATURATION WTD AVE TO 100CM

Suitability limits:  

                < 15 %	       Suited
	15 - 80%        Moderately suited
	>= 80%         Not suited

17.  Exchange capacity -- Some soils lack the ability to retain cations.  Application of liming materials and other fertilizers must be more frequent to maintain the intended vegetation.  Cation exchange capacity (CEC) is the measure of how well a soil can retain cations, such as calcium, magnesium, and potassium.  CEC is measured in milliequivalents (meq) per 100 grams soil.  Here a capacity is used and the measurement is milliequivalents per unit volume soil in the rooting depth or to 100cm.  In soils having pH less than 5.5, effective cation exchange capacity (ECEC) is reported. 

Property used:  MEQ 0-100cm (ECEC FIRST) OR RESTRICTION

Suitability limits:      Well suited                 >20 meq
                               Moderately suited      0-20 meq
                               Unsuited                     0 meq

18.   Liquefaction -- Some soils can hold so much water that they lose strength under stress and can flow as a liquid.  This condition is indicated by a Unified Classification of OH-T.  This is a proposed classification for some volcanic soils found on the islands in the Pacific, although the condition could exist elsewhere as well.  This should not be confused with seismically-induced liquefaction, although these soils would be affected by a siesmic event.

Property used:  UNIFIED DOMINANT CONDITION IN DEPTH 25-100CM

Restrictive limits:

                                    Suited                   Not OH-T, Does not liquefy
                                    Not suited             OH-T,  Liquefaction


19.  Too acid -- In some areas, such as the Pacific Basin, where liming materials are scarce, low pH can render soil material unsuitable for use as topsoil.  If the pH is below 5.5 and the soil is well buffered, the amount of lime needed to raise the pH to levels where plants can grow may be prohibitive.

Subrule used:  pH and Lime Requirement, which reports the highest fuzzy number from these subrules:

       a.  pH in Thickest Layer 0-100cm

                Property used:  WTD_AVG PH 0-100cm OR ABOVE RESTRICTION
               Suitability limits:
                                                Suited                        pH>5.5
                                                Moderately suited     pH 3.5 to 5.5
                                                Not suited                 pH<3.5

                                               OR

       b.  Lime requirement for Andisols/*Andic*
                 Property used:     TAXONOMIC SUBGROUP
                                            Suitability limits:  Sugroup=*Andic* or *vitrandic*
                                                      OR
                Property used:     TAXONOMIC ORDER
                                            Suitability limits: Order = Andisols

                                                       OR
                Property used:   SOIL REACTION 1-1 WATER THICKEST LAYER IN DEPTH 0-100cm
                                           Suitability limits:
                                                                        Suited                           pH>5.5
                                                                        Moderately suited        pH 4.8 to 5.5
                                                                        Not suited                    pH < 4.8
                                               
                                                    OR
               
        c.   Lime requirement for Histosols
               Property used:  TAXONOMIC ORDER
                                                              Suitability limits: Order = Histosols

                                               OR

                       Property used:   SOIL REACTION 1-1 WATER THICKEST LAYER IN DEPTH 0-100cm
                                           Suitability limits:
                                                                        Suited                           pH>4.8
                                                                        Moderately suited        pH 4.0 to 4.8
                                                                        Not suited                    pH <4.0"|"Yes"|09/26/2013 18:48:01|"10345"|"39483"|"2799260"
"ENG - Daily Cover for Landfill"|"limitation"|"Summary:

Soils can be a non-member, partial member or complete members of the set of soils that are limited for use as ""Daily Cover for Landfill"".  If a soil's property within 150 cm (60 inches) of the soil surface has a membership indices greater then zero, then that soil property is limiting.  The interpretive rating assigned is the maximum membership indices for one or more of the soil interpretive properties that comprise the ""Daily Cover for Landfill"" interpretive rule.  Minor restrictive soil features are identified but not considered as part of the overall rating process.  These restrictive features could be important factors where the major restrictive features are overcome through design application.

Soils are placed into interpretive rating classes per their rating indices.  These are not limited (rating index = 0), somewhat limited (rating index > 0 and < 1.0), or very limited (rating index = 1.0).

Description:

Daily cover for landfill is the soil material that is applied daily to compacted solid waste in a sanitary landfill.  The cover material is obtained offsite, transported, and spread on the area.  The required soil characteristics for both daily and final cover materials are similar enough to share one rating.

Scope: National

Soil interpretations for Daily Cover for Landfills are a tool for guiding the user in barrow site selection and has additional application for the reclamation of some quarries, pits, and surface mine operations.  The interpretation is applicable to both heavily populated and sparsely populated areas.  While some general observations may be made, onsite evaluation is required before the final site is selected.  The ratings are for soils in their present condition and do not consider present land use.

Suitability of a soil for use as cover is based on properties that reflect workability and the ease of digging and of moving and spreading the material over the refuse daily during both wet and dry periods.  Soils that are loamy or silty and that are free of stones are better suited than other soils.  Clayey soils may be sticky and difficult to spread, and sandy soils may be subject to soil blowing.  Slope affects the ease of excavation and of moving the cover material.  It also may affect the final configuration of the borrow area and, thus, runoff, erosion, and reclamation.

The soils selected for daily cover for landfill should also be suitable for growing plants.  They should not contain significant amounts of substances that are toxic to plants, such as a high content of sodium, salts, or lime.  They should be thick enough over bedrock, a cemented pan, or the water table so that material can be removed efficiently while leaving a borrow area that can be revegetated.  However, some damage to the borrow area is expected and plant growth may not be optimum.

Criteria:

The interpretive rating is the most limiting of the following restrictive features.

	1.  Too Acid: Soils with low pH restrict plan growth and re-establishing vegetation in disturbed area.  Soil feature considered is the (pH) of the thickest horizon in the depth range 10"" to 72"" (25-180 cm) or restrictive layer.
	
	Property used: SOIL REACTION 1-1 WATER THICKEST LAYER IN DEPTH 25-150cm (Modality - high, low, representative value)
				
	Restriction limits:
		Limiting	 < 3.5
		Not limiting	=> 3.5
			
	Null pH values are assigned to the Not limiting class.
		
	2.  Carbonate content: Soils with high calcium carbonate content in the thickest layer may limit vegetative growth of some plant species. Soil feature considered is calcium carbonate equivalent for the thickest horizon that has any portion in the depths 10"" to > 60"" (25 to 500 cm) or above a restrictive layer.
	
	Property used: CALCIUM CARBONATE THICKEST LAYER IN DEPTH 25, >150CM (Modality - high, low, representative value)
			
	Restriction limits:
		Limiting 	 > 40%
		Not limiting	=< 40%
		
	Null CaCO3 values are assigned to the Not limiting class.
		
	3.  Too clayey: Clayey soils may become sticky when wet and are difficult to spread and compact.  This condition is not restrictive for soil in Aridic moisture regimes and is only partially restrictive when clay mineralogy is kaolinitic.  Soil feature considered is the first or rv USDA texture of the thickest soil layer between 25 and 150cm or above a restrictive layer and taxonomic family mineralogy.
		
	Property used: WTD_AVG CLAY CONTENT 25-150cm OR ABOVE RESTRICTION,  (Modality -high, low, and representative value)
		
	Restriction limits:
		Limiting		>45 percent
		Somewhat limiting	27-45 percent
		Not limiting	<27 percent
			
	Null clay contents are assigned to the Not rated class.

OR

	Property used: TAXONOMIC MINERALOGY CLASS (Modality - representative value)
		
	Restriction limits:
		If taxonomic family mineralogy is kaolinitic then
		the soil clayey rating is reduced by .5.
			
	Null taxonomic mineralogy classes are assigned Not Rated

	4.  Gravel content: Gravel (small stones) may impede the workability of the soil and restrict site reclamation.  This condition is restrictive when the soil contains a high content of gravel and not in the set of soils considered organic as defined by the soil Not in unified class ""pt"".  Soil feature considered is weighted average of rock fragments of size 2mm to <75mm in all horizons above a restrictive layer or within 180cm of the surface.

	Property used: FRAGMENTS 2mm-<75mm WT. AVE. 0-180cm (Modality - representative value)
	
	Restrictive limits:
		Limiting		>= 50%
		Somewhat limiting	> 25% to < 50%
		Not limiting		< 25%
		
	Null sieve and unified classes are assigned to the Limiting class.

And	
	
	Property used: UNIFIED (Modality - representative value)
			
	Restrictive limits: Pt or Null Unified classes are not considered by this rule and if present will give a Not limiting rating for Gravel content.

		
	5.  Content of organic matter: Soil in Unified class pt is high in organic materials, have low strength, and are hard to reclaim.  Soil feature considered is the rv or first Unified class of the thickest soil layer between 25 and 180cm.
	
	Property used: UNIFIED THICKEST LAYER 25-180cm (Modality - representative value)
	
	Restrictive limits:
		Limiting	= ""pt""
		Not limiting	not = ""pt""
		
	Null Unified classes are assigned to the Not limiting class.
		
	6.  Content of large stones: Large stone impede the workability of the soil and restrict trafficability of heavy machinery and site reclamation.  Soil feature considered is the weighted average percentage of rock fragments of size greater than 75mm in the horizons above a restrictive feature or from 0 to 180 cm deep.

	Property used: FRAGMENTS > 75mm Wt. Ave. 0-180cm (Modality - high, low, representative value)
	
	Restrictive limits:
		Limiting		>= 50%
		Somewhat limiting	> 25% to < 50%
		Not limiting		< 25%
				
	Null fragment data are assigned Not rated.
		
	7.  Seepage:  When the thickest soil horizon's Ksat is high then the rate of water movement through these materials is high and seepage and/or leaching is an environmental, health, and performance concern.
	
	Property used: PERMEABILITY THICKEST LAYER IN DEPTH 25-150cm (Modality - high, low, representative value)
			
	Restriction limits:
		Limiting 	 	=> 42 micrometers/sec
		Somewhat Limiting 	> 14 to < 42 micrometers/sec
		Not limiting		=< 14 micrometers/sec
		
	Null Ksat values are assigned to the Not limiting class.
		
	8.  Depth to permafrost: Permafrost (permanently frozen soil layer) restricts or effects excavation, manipulation, transport, stability, and workability of the soil material.  Soil features considered are restrictive feature depth and kind where kind is permafrost or USDA TEXTURE (IN-LIEU-OF) is ""cpf"" or USDA TEXTURE MODIFIER is ""pf"".
	
	Property used: DEPTH TO PERMAFROST (Modality - representative value)
	
	Restrictive limits:
		Limiting		 < 50cm
		Somewhat limiting 	=> 50 to =< 100cm
		Not limiting		 > 100cm
		
	Null depths are assigned to the Not limiting class.

OR
		
	Property used: USDA TEXTURE (IN-LIEU-OF) (Modality - representative value)
	
	Restrictive limits:
		Limiting	= ""cpf""
		Not limiting	not = ""cpf""
		
	Null USDA TEXTURE (IN-LIEU-OF) is assigned to the Not limiting class.
OR
		
	Property used: USDA TEXTURE MODIFIER (Modality - representative value)
	
	Restrictive limits:
		Limiting	= ""pf""
		Not limiting	not = ""pf""
		
	Null  USDA TEXTURE MODIFIER is assigned to the Not limiting class.
		
	9.  Ponding: Ponding is the condition where standing water is on the soil surface for a given period of time.  Soil that pond has restrictions that limit the installation and function of most landuse applications.  Soil features considered are ponding duration and frequency classes for all months.

	Property used: PONDING DURATION (Modality - representative value)
	
	Restrictive limits:
		Limiting		= ""very brief"" or ""brief"" or 
					  ""long"" or ""very long""
		Not limiting		not = ""very brief"" or ""brief"" or 
				  	""long"" or ""very long""
		
	Null duration is assigned to the Not limiting class.
OR
		
	Property used: PONDING FREQUENCY (Modality - representative value)
	
	Restrictive limits:
		Limiting	    = ""none""
		Not limiting	not = ""none""
		
	Null depth is assigned to the Not limiting class.
		
	10. Salinity: Soils with high salinity and not in aridic moisture regimes have reduced available water capacity which restrict plan growth and re-establishing vegetation in disturbed area.  This condition is not restrictive for soil in Aridic moisture regimes.  Soil feature considered is the highest value of salinity (electrical conductivity) for horizons that have any portion in the depth range 10"" to 60"" (25-150 cm).
		
	Property used: SALINITY MAXIMUM IN DEPTH 25-150cm (Modality - low, high, representative value)
		
	Restriction limits:
		Limiting		 > 16 mmnos/cm
		Not limiting		<= 16 mmhos/cm			
		
	Null EC is assigned to the Not limiting class.
		
	11. Depth to bedrock: The depth to bedrock limits the volume of material suitable for use as landfill cover.  Soils that are shallow are also difficult to reclaim and re-vegetated.  Soil feature considered is the top depth of the first restrictive layer where restrictive type is ""bedrock (lithic)"" or ""bedrock (paralithic)."" Depth to restrictive feature must be synchronized with the depth to the restrictive feature horizon shown in the horizon table. 

	Property used: DEPTH TO BEDROCK (Modality - representative value)
	
	Restrictive limits:
		Limiting		 < 100cm
		Somewhat limiting	=> 100 to =< 150cm
		Not limiting		 > 150cm
		
	Null depth is assigned to the Not limiting class.
		
	12. Depth to cemented pan: Depth to cemented pan restricts the construction, installation, and functioning of the installed application.  Soils that are shallow are also difficult to reclaim and re-vegetated.  Soil feature considered is the top depth of the first restrictive layer where restrictive kind is ""fragipan"", ""duripan"", ""petrocalcic"", ""ortstein"", or ""petrogypsic"" and restrictive feature hardness is noncemented. Depth to restrictive feature must be synchronized with the depth to the restrictive feature horizon shown in the horizon table.

	Property used: DEPTH TO CEMENTED PAN (Modality - representative value)
	
	Restrictive limits:
		Limiting		 < 100cm
		Somewhat limiting	=> 100 to =< 150cm
		Not limiting		 > 150cm
		
	Null depth is assigned to the Not limiting class.
		
AND NOT
	
	Property used: RESTRICTIVE FEATURE HARDNESS (Modality - representative value)
	
	Restrictive limits:
		Limiting		not = noncemented
		Not limiting		    = noncemented
				
	Null hardness is assigned to the Not limiting class.
		
	13. Slope: Steep slopes impede trafficability of heavy machinery and reclamation of borrow sites.  Soil feature considered is the component slope.
		
	Property used: SLOPE (Modality - low, high, representative value)
		
	Restriction limits:
		Limiting		> 15%
		Somewhat limiting	>= 8 and <= 15%
		Not limiting		< 8%			
		
	Null Slope is assigned Not rated.
		
	14. Sodium content: Soils with high sodium adsorption ratio have the potential to restrict plan growth and re-establishing vegetation in disturbed area. This condition is not restrictive for soil in Aridic moisture regimes.  Soil feature considered is the highest value of sodium adsorption ratio for horizons that have any portion in the depth range 10"" to 60"" (25-150 cm).

		
	Property used: SODIUM ADSORPTION RATIO MAXIMUM IN DEPTH 25-150cm (Modality - low, high, representative value)
		
	Restriction limits:
		Limiting		 > 13 mmnos/cm
		Not limiting		<= 13 mmhos/cm			
		
	Null SAR is assigned to the Not limiting class.
		
	15. Hard to compact: Soil's are HARD TO PACK if they are in Unified classes mh, ol, oh, or ch.  This condition is only partially restrictive when clay mineralogy is kaolinitic. Soil feature considered is the first or rv Unified class of the thickest soil layer between 25 and 180cm or above a restrictive layer and taxonomic family mineralogy. 


	Property used: UNIFIED THICKEST LAYER 25-180cm (Modality - representative value)
		
	Restriction limits:
		Limiting		= ol, oh, ch, mh
		Somewhat limiting	= ol, oh, ch, mh
					   If kaolinitic
		Not limiting		All others
			
	Null UNIFIED class is assigned to the Not limiting class.

	Property used: TAXONOMIC MINERALOGY CLASS (Modality - representative value)
		
	Restriction limits:
		If taxonomic family mineralogy is kaolinitic then
		the soil clayey rating is reduced by .5.
			
		Null taxonomic mineralogy classes are assigned Not limiting.
		
	16. Too Sandy: Sandy soils may be subject to soil blowing and are droughty, making establishment of vegetative cover difficult.  Soil feature considered is the first or rv USDA texture of the thickest soil layer between 25 and 180cm or above a restrictive layer.
		
	Property used: USDA TEXTURE THICKEST LAYER IN DEPTH 25-180cm (Modality - representative value)
		
	Restriction limits:
		Limiting		= cos, s, fs, sg
		Somewhat limiting	= cos, s, fs, sg
		Not limiting		All others
			
	Null USDA textures are assigned to the Not limiting class.
	
	17.  Depth to saturated zone: Shallow depth to water table limits the volume of material suitable for use as landfill cover.  Soils that are shallow to water are also difficult to reclaim and revegetated and contamination from leaching may create health and environmental hazards.  Soil feature considered is the top depth of the first layer where soil moisture layer status is wet or saturated during any month.

	Property used: HIGH WATER TABLE DEPTH MINIMUM (Modality - representative value)
	
	Restrictive limits:
		Limiting		 < 45cm
		Somewhat limiting	=> 45 to =< 105cm
		Not limiting		 > 105cm
		
	Null depth is assigned to the Not limiting class.

18.  Dustiness is a concern for human health as well as aesthetic reasons.  Dust generation from roads is a significant source of inhalable particulate matter.  Two dust particle sizes are recognized: PM10 and PM2.5, relating to particles of aerodynamic diameters of 10 and 2.5 microns, respectively.  The capacity of soils to produce dust particles has been found by Carvacho et al (2004) to be directly related to the clay or silt content of the soil.  Thus, the PM10 or PM2.5 generation capacity of a soil is inversely proportional to its sand content.  Gypsum is also related to dustiness because the soft crystals are relatively easily crushed to silt and clay size particles which can then be picked up by air.

Other major variables in dust generation are moisture content, vehicle size, time of year, and the amount of working of the soil.

The ""Dryness Index"" accounts for the moisture content of the surface.  In a dry, hot environment, the generation of dust is greater than in a cool, moist environment.  Thus dust generation is directly proportional to temperature and inversely proportional to rainfall.

An array of materials is available for overcoming dust limitations (Gebhart et al, 1999).


Property used:  WTD_AVG SAND CONTENT 0-50cm OR ABOVE RESTRICTION, NO O

Restrictive limits:  Restriction limits:
					Limiting		 >= 70 percent sand
					Somewhat limiting	 20-70 percent sand
					Not limiting		 <=20 percent sand
					
					
					
Property used:  WTD_AVG GYPSUM 0-50cm OR ABOVE RESTRICTION

Restrictive limits:  Restriction limits:
					Limiting		 >= 15 percent gypsum
					Somewhat limiting	 2-15 percent gypsum
					Not limiting		 <=2 percent gypsum
					
					
Property used:  DRYNESS INDEX

Restrictive limits:  Restriction limits:
					Limiting		 >= 5  
					Somewhat limiting	 0.3-5  
					Not limiting		 <=0.3
					
					
					The Dryness Index is 100(mean annual air temperature)/(mean annual precipitation)  
					
									


References:

Carvacho, Omar F., Lowell L. Ashbaugh, Michael S. Brown, Robert G. Flocchini (2004) Measurement of PM2.5 Emission Potential from Soil Using the UC Davis Resuspension Test Chamber. Geomorphology 59 (1-4), 75 - 80

Gebhart, D. L., M. L. Denight, and R. H. Grau. 1999. Dust control guidance and technology selection key. AEC Report #SFIM-AEC-EQ-CR-99002. U.S. Army Corps of Engineers."|"Yes"|09/27/2012 20:16:34|"989"|"39483"|"2799261"
"ENG - Dwellings W/O Basements"|"limitation"|"Summary:

Soils can be a non-member, partial member or complete members of the set of soils that are limited for ""Dwellings W/O Basements"".  If a soil's property within 150 cm (60 inches) of the soil surface has a membership indices greater then zero, then that soil property is limiting and the soil restrictive feature is identified.  The overall interpretive rating assigned is the maximum membership indices of each soil interpretive property that comprise the ""Dwellings W/O Basements"" interpretive rule.  Minor restrictive soil features are identified but not considered as part of the overall rating process.  These restrictive features could be important factors where the major restrictive features are overcome through design application.

Soils are placed into interpretive rating classes per their rating indices.  These are not limited (rating index = 0), somewhat limited (rating index > 0 and < 1.0), or very limited (rating index = 1.0).

Description:

Dwellings without basements are single-family houses of three stories or less without basements.  The foundation is assumed to be spread footings of reinforced concrete built on undisturbed soil at a depth of 2 feet or at the depth of maximum frost penetration, whichever is deeper.

Scope: National

Soil properties influence the development of building and construction sites, including the selection of the site, the design of the structure, construction, performance, and after construction maintenance.  The soil interpretations for dwellings w/o basements are used as a tool in evaluating soil suitability and identifying soil limitations for the practice.  The rating is for soils in their present condition and does not consider present land use.

Ratings are based on soil properties and qualities affecting the capacity of soil to support a load without movement and on those that affect excavation and construction costs.  The properties and qualities affecting load-supporting capacity without movement are the presence of a high water table, flooding, and the shrink-swell behavior and compressibility of the soils.  Compressibility is inferred from the Unified classification.  Properties influencing the ease and amount of excavation are a seasonal high water table, slope, depth to bedrock or to a cemented pan, and the amount and size of rock fragments.

Criteria:

The interpretive rating is the most limiting of the following restrictive features.

	1.  Depth to hard bedrock: Shallow depth to hard bedrock limits site preparation such as shaping and leveling and restricts installation of small buildings and roads or streets. Soil feature considered is the top depth of the first restrictive layer where restrictive type is ""bedrock (lithic)"". Depth to restrictive feature must be synchronized with the depth to the restrictive feature horizon shown in the horizon table.

	Property used: DEPTH TO BEDROCK HARD (Modality - representative value)
		
	Restrictive limits:
		Limiting		 < 50cm
		Somewhat limiting	=> 50 to < 100cm
		Not limiting		=> 100cm
		
	Null depth is assigned to the Not limiting class.
	
	2.  Flooding: Soil that floods limit the installation and function for building site applications.  Soil feature considered is maximum flooding frequency classes over 12 months.

	Property used: FLOODING FREQUENCY (Maximum Duration) (Modality - representative value)
	
	Restrictive limits:
		Limiting		= ""very rare"" or ""rare"" or ""occasional"" or ""frequent"" or ""very frequent""
		Not limiting		= ""none""
		
	Null frequency is assigned to the Not limiting class.
	
	3.  Content of organic matter: Soil in Unified class pt, ol, or oh is high in organic materials, has low strength, and is hard to reclaim.  Soil feature considered is the rv or first Unified class of the thickest soil layer above a restrictive layer and between 25 and 100cm.
	
	Property used: UNIFIED THICKEST LAYER 25-100cm (Modality - representative value)
	
	Restrictive limits:
		Limiting	= pt, ol, or oh
		Not limiting	not = pt, ol, or oh
		
	Null Unified classes are assigned to the Not limiting class.
	
	4.  Content of large stones: Large stone impede the workability of the soil and restrict trafficability of heavy machinery and site reclamation.  Soil feature considered is the weighted average percentage of rock fragments of size greater than 75mm in the horizons above a restrictive feature or from 0 to 100 cm deep.

	Property used: FRAGMENTS > 75MM WEIGHTED AVE. IN DEPTH 0-100CM (Modality - high, low, representative value)
	
	Restrictive limits:
		Limiting		> 50%
		Somewhat limiting	>= 25% to <= 50%
		Not limiting		< 25%
		
	Null fragment data are assigned Not rated.
		
	5.  Depth to permafrost: Permafrost (permanently frozen soil layer) restricts or effects excavation, manipulation, transport, stability, and workability of the soil material.  Soil features considered are restrictive feature depth and where kind is permafrost or USDA TEXTURE (IN-LIEU-OF) is ""cpf"" or USDA TEXTURE MODIFIER is ""pf"".
	
	Property used: DEPTH TO PERMAFROST (Modality - representative value)
	
	Restrictive limits:
		Limiting		 < 50cm
		Somewhat limiting 	=> 50 to =< 100cm
		Not limiting		 > 100cm
		
	Null depths are assigned  to the Not limiting class.
OR
		
	Property used: USDA TEXTURE (IN-LIEU-OF) (Modality - representative value)
	
	Restrictive limits:
		Limiting	= ""cpf""
		Not limiting	not = ""cpf""
		
	Null USDA Texture (In-Lieu-Of) are assigned to the Not limiting class.
OR
		
	Property used: USDA TEXTURE MODIFIER (Modality - representative value)
	
	Restrictive limits:
		Limiting	= ""pf""
		Not limiting	not = ""pf""
		
	Null USDA Texture Modifier are assigned to the Not limiting class.
	
	6.  Ponding: Ponding is the condition where standing water is on the soil surface for a given period of time.  Soil that pond has restrictions that limit the installation and function of most landuse applications.  Soil features considered are ponding duration and frequency classes for all months.

	Property used: PONDING DURATION (Modality - representative value)
	
	Restrictive limits:
		Limiting		= ""very brief"" or ""brief"" or 
				  	  ""long"" or ""very long""
		Not limiting		not = ""very brief"" or ""brief"" or 
				  	      ""long"" or ""very long""
		
	Null duration is assigned to the Not limiting class.
OR
		
	Property used: PONDING FREQUENCY
			(Modality - representative value)
	
	Restrictive limits:
		Limiting	    = ""none""
		Not limiting	not = ""none""
		
	Null depth is assigned to the Not limiting class.
	
	7.  Depth to soft bedrock: Shallow depth to soft bedrock limits site preparation such as shaping and leveling and restricts the installation of  small buildings and roads or streets. Soil feature considered is the top depth of the first restrictive layer where restrictive type is ""bedrock (paralithic)."" Depth to restrictive feature must be synchronized with the depth to the restrictive feature horizon shown in the horizon table.

	Property used: DEPTH TO BEDROCK SOFT (Modality - representative value)
	
	Restrictive limits:
		Limiting		 < 50cm
		Not limiting		=> 50cm
		
	Null depth is assigned to the Not limiting class.
	
	8.  Shrink-swell:  Excessive shrink-swell in the thickest layer between 25 and 100cm deep can cause building foundations to shift, flooring slabs to crack and roadways to buckle.  Soil feature considered is percent linear extensibility of the thickest layer between a depth of 10 to 40 inches or above bedrock.

	Property used: SHRINK-SWELL THICKEST LAYER 25-100cm OR ABOVE ROCK (Modality - high, low, and representative value)
			
	Restrictive limits:
		Limiting		 > 6%
		Somewhat limiting	=> 3% to <= 6%
		Not limiting		 < 3%
		
	Null linear extensibility is assigned to the Not limiting class.
	
	9.  Slope: Steep slopes impede trafficability of heavy machinery and reclamation of borrow sites.  Soil feature considered is the component slope.
		
	Property used: SLOPE (Modality - low, high, representative value)
		
	Restriction limits:
		Limiting		> 15%
		Somewhat limiting	>= 8 and <= 15%
		Not limiting		< 8%			
		
	Null Slope is assigned Not rated.
	
	10. Depth to thick cemented pan: Depth to thick cemented pan limits site preparation such as shaping and leveling and restricts the installation of small buildings and roads or streets.  Soil feature considered is the top depth of the first restrictive layer more then 46cm thick where restrictive kind is ""fragipan"", ""duripan"", ""petrocalcic"", ""ortstein"", or ""petrogypsic"" and restrictive feature hardness is not noncemented. Depth to restrictive feature must be synchronized with the depth to the restrictive feature horizon shown in the horizon table.

	
	Property used: DEPTH TO CEMENTED PAN THICK (Modality - representative value)
	
	Restrictive limits:
		Limiting		=< 50cm
		Somewhat limiting	 > 50 to < 100cm
		Not limiting		=> 100cm
		
	Null depth is assigned to the Not limiting class.
		
AND NOT
	
	Property used: RESTRICTIVE FEATURE HARDNESS (Modality - representative value)
	
	Restrictive limits:
		Limiting		not = noncemented
		Not limiting		    = noncemented
				
	Null hardness is assigned to the Not limiting class.
	
	11. Depth to thin cemented pan: Depth to thin cemented pan limits site preparation such as shaping and leveling and restricts the installation of small buildings and roads or streets.  Soil feature considered is the top depth of the first restrictive layer less then or equal to 46cm thick where restrictive kind is ""fragipan"", ""duripan"", ""petrocalcic"", ""ortstein"", or ""petrogypsic"" and restrictive feature hardness is not noncemented. Depth to restrictive feature must be synchronized with the depth to the restrictive feature horizon shown in the horizon table.

	
	Property used: DEPTH TO CEMENTED PAN THIN (Modality - representative value)
	
	Restrictive limits:
		Limiting		 < 50cm
		Not limiting		=> 50cm
		
	Null depth is assigned to the Not limiting class.
		
AND NOT
	
	Property used: RESTRICTIVE FEATURE HARDNESS (Modality - representative value)
	
	Restrictive limits:
		Limiting		not = noncemented
		Not limiting		    = noncemented
				
	Null hardness is assigned to the Not limiting class.
	
	12. Subsidence: Soils with high subsidence can cause building and road foundations to shift or collapse, flooring slabs to crack and roadways to buckle.  Soil feature considered is total subsidence.
	
	Property used: SUBSIDENCE TOTAL (Modality - high, low, representative value)
				
	Restriction limits:
		Limiting	=> 30cm
		Not limiting	 < 30cm
			
	Null pH values are assigned to the Not limiting class.
	
	13. Depth to saturated zone: Soils with shallow depth to a water table maybe difficult to reclaim and revegetated.  These areas are slow to drain and can become waterlogged and boggy during periods of heavy precipitation.  Soil feature considered is the top depth of the first layer where soil moisture layer status is wet or saturated during any month.

	Property used: HIGH WATER TABLE DEPTH MINIMUM (Modality - representative value)
	
	Restrictive limits:
		Limiting		=< 43cm
		Somewhat limiting	 > 43 to <= 75cm
		Not limiting		 > 75cm
		
	Null depth is assigned to the Not limiting class.
	
	14.  Unstable Fill:  Soils that are reconstructed because of land reclamation practices can cause differential settlement.  These areas of differential settlement are difficult to identify and are typically destructive to engineering infrastructure.  Soil feature considered is the component local phase.
	
	Property used: COMPONENT LOCAL PHASE
	
	Restrictive limits:
		Limiting             = ""unstable fill""
		Not limiting	 not = ""unstable fill""
	
	Null local phase is assigned to the Not limiting class.

15. Roads, pipelines, and structures built on soils containing gypsum are susceptible to damage from differential settling if the soil gypsum should dissolve to due the addition of more water to the soil than can be removed by evapotranspiration.  Subsidence is estimated from the gypsum content of the soil.  Other soluble salts may also contribute to the loss of volume of the soil.  

Assumptions:

* Differential subsidence is assumed to always occur, rather than an equidimensional settling.
* Water as irrigation, leakage, septic systems, or whatever is assumed to be applied.  If no water is added to the soil, no dissolution occurs and therefore no subsidence.
* Dissolution kinetics are assumed to be such that the settling is observable in our lifetimes.
* The size of the structure has an influence on the tolerable amount of distortion due to settling.
* The age of the structure influences the amount of damage it will sustain if differential subsidence occurs.
* The particle size of the gypsum will influence the dissolution rate.  A generic rate is assumed here.

Property used: SUBSIDENCE DUE TO GYPSUM (REV)
	
	Restrictive limits:
		Limiting                     >18 cm
                                Somewhat limiting    >=3 to 18 mc
		Not limiting	 <3 cm 
	
	Null gypsum is assigned to the Not rated class.

					
These impact ratings are from: National Coal Board Classification of Subsidence Damage. 1975. Subsidence Engineers Handbook."|"Yes"|07/11/2013 20:17:22|"340"|"39483"|"2799262"
"ENG - Dwellings With Basements"|"limitation"|"Summary:

Soils can be a non-member, partial member or complete members of the set of soils that are limited for ""Dwellings With Basements"".  If a soil's property within 150 cm (60 inches) of the soil surface has a membership indices greater then zero, then that soil property is limiting and the soil restrictive feature is identified.  The overall interpretive rating assigned is the maximum membership indices of each soil interpretive property that comprise the ""Dwellings With Basements"" interpretive rule.  Minor restrictive soil features are identified but not considered as part of the overall rating process.  These restrictive features could be important factors where the major restrictive features are overcome through design application.

Soils are placed into interpretive rating classes per their rating indices.  These are not limited (rating index = 0), somewhat limited (rating index > 0 and < 1.0), or very limited (rating index = 1.0).

Description:

Dwellings with basements are single-family houses of three stories or less with basements.  The foundation is assumed to be spread footings of reinforced concrete built on undisturbed soil at a depth of about 7 feet.

Scope: National

Soil properties influence the development of building and construction sites, including the selection of the site, the design of the structure, construction, performance, and after construction maintenance.  The soil interpretations for dwellings with basements are used as a tool in evaluating soil suitability and identifying soil limitations for the practice.  The rating is for soils in their present condition and does not consider present land use.

Ratings are based on soil properties and qualities affecting the capacity of soil to support a load without movement and on those that affect excavation and construction costs.  The properties affecting load-supporting capacity without movement are presence of a seasonal high water table, flooding, and the shrink-swell behavior and compressibility of the soils.  Compressibility is inferred from the Unified classification.  Properties influencing the ease and amount of excavation are flooding, a high water table, slope, depth to bedrock or to a cemented pan, and the amount and size of coarse fragments.

Criteria:

The interpretive rating is the most limiting of the following restrictive features.

	1.  Depth to hard bedrock: Shallow depth to hard bedrock limits site preparation and restricts the installation of basements, shallow excavations, and lagoons.  Soil feature considered is the top depth of the first restrictive layer where restrictive type is ""bedrock (lithic)"". Depth to restrictive feature must be synchronized with the depth to the restrictive feature horizon shown in the horizon table.

	Property used: DEPTH TO BEDROCK HARD (Modality - representative value)
		
	Restrictive limits:
		Limiting		 < 100cm
		Somewhat limiting	=> 100 to < 150cm
		Not limiting		=> 150cm
				
	Null depth is assigned to the Not limiting class.
	
	2.  Flooding: Soil that floods limit the installation and function for building site applications.  Soil feature considered is maximum flooding frequency classes over 12 months.

	Property used: FLOODING FREQUENCY (Maximum Duration) (Modality - representative value)
	
	Restrictive limits:
		Limiting		= ""very rare"" or ""rare"" or ""occasional"" or ""frequent"" or ""very frequent""
		Not limiting		= ""none""
		
	Null frequency is assigned to the Not limiting class.
	
	3.  Content of organic matter: Soil in Unified class pt, ol, or oh is high in organic materials, has low strength, and is hard to reclaim. Soil feature considered is the rv or first Unified class of the deepest soil layer or the last layer above bedrock.
	
	Property used: UNIFIED BOTTOM LAYER (Modality - representative value)
	
	Restrictive limits:
		Limiting		= pt, ol, or oh
		Not limiting		not = pt, ol, or oh
		
	Null Unified classes are assigned to the Not limited class.
	
	4.  Content of large stones: Large stone impede the workability of the soil and restrict trafficability of heavy machinery and site reclamation.  Soil feature considered is the weighted average percentage of rock fragments of size greater than 75mm in the horizons above a restrictive feature or from 0 to 100 cm deep.

	Property used: FRAGMENTS > 75MM WEIGHTED AVE. IN DEPTH 0-100CM (Modality - high, low, representative value)
	
	Restrictive limits:
		Limiting		> 50%
		Somewhat limiting	>= 25% to <= 50%
		Not limiting		< 25%
		
	Null FRAGMENTS > 75mm are assigned Not rated.
	
	5.  Depth to permafrost: Permafrost (permanently frozen soil layer) restricts or effects excavation, manipulation, transport, stability, and workability of the soil material.  Soil features considered are restrictive feature depth and where kind is permafrost or USDA TEXTURE (IN-LIEU-OF) is ""cpf"" or USDA TEXTURE MODIFIER is ""pf"".
	
	Property used: DEPTH TO PERMAFROST (Modality - representative value)
	
	Restrictive limits:
		Limiting		 < 50cm
		Somewhat limiting 	=> 50 to =< 100cm
		Not limiting		 > 100cm
		
	Null depths are assigned  to the Not limiting class.
OR
		
	Property used: USDA TEXTURE (IN-LIEU-OF) (Modality - representative value)
	
	Restrictive limits:
		Limiting	= ""cpf""
		Not limiting	not = ""cpf""
		
	Null USDA Texture (In-Lieu-Of) are assigned to the Not limiting class.
OR
		
	Property used: USDA TEXTURE MODIFIER (Modality - representative value)
	
	Restrictive limits:
		Limiting	= ""pf""
		Not limiting	not = ""pf""
		
	Null USDA Texture Modifier are assigned to the Not limiting class.
	
	6.  Ponding: Ponding is the condition where standing water is on the soil surface for a given period of time.  Soil that pond has restrictions that limit the installation and function of most landuse applications.  Soil features considered are ponding duration and frequency classes for all months.

	Property used: PONDING DURATION (Modality - representative value)
	
	Restrictive limits:
		Limiting		= ""very brief"" or ""brief"" or 
				  	  ""long"" or ""very long""
		Not limiting		not = ""very brief"" or ""brief"" or 
				  	      ""long"" or ""very long""
		
	Null duration is assigned to the Not limiting class.
OR
		
	Property used: PONDING FREQUENCY
			(Modality - representative value)
	
	Restrictive limits:
		Limiting	    = ""none""
		Not limiting	not = ""none""
		
	Null depth is assigned to the Not limiting class.
[truncated: 783,479 more chars]
