# Supplementary material for: Hydrologic-Process-Based Soil Texture Classifications for Improved Visualization of Landscape Function
Source: PLoS One. 2015 Jun 29;10(6):e0131299. doi: 10.1371/journal.pone.0131299 (PMC4488316; doi:10.1371/journal.pone.0131299)
Supplement: S1 Data — Spatial, tabular and soil database files for the Oklahoma region that was used for creating the soil maps downloaded from the NRCS Web Soil Survey. (ZIP) [file pone.0131299.s001.zip › wss_aoi_2014-09-16_15-16-25/tabular/distlmd.txt]

"Non-MLRA Soil Survey Area"|"OK113"|"Osage County, Oklahoma"||05/01/1975 00:00:00|"partly certified, all components"|12/26/2013 16:39:28|"The ""15 nxq0-Agra silt loam, 1 to 3 percent slopes"" mapunit was combined with the ""15 2sjq0-Agra silt loam, 1 to 3 percent slopes"" map unit as a result of the "" SDJR - MLRA 80A - Agra silt loam, 1 to 3 percent slopes "" project, in the Soil Data Join Recorrelation Initiative (SDJR). The tabular database was edited and populated according to guidance in National Instruction (NI-305) exhibits A and B. The ""24 nxq9-Harrah fine sandy loam, 3 to 5 percent slopes"" mapunit was combined with the ""24 2s7fy-Harrah fine sandy loam, 3 to 5 percent slopes"" map unit as a result of the "" SDJR - MLRA 84A - Harrah fine sandy loam, 3 to 5 percent slopes "" project, in the Soil Data Join Recorrelation Initiative (SDJR). The tabular database was edited and populated according to guidance in National Instruction (NI-305) exhibits A and B. 
"|"15626"|"39483"|"39385"
