# Supplementary material for: Hydrologic-Process-Based Soil Texture Classifications for Improved Visualization of Landscape Function
Source: PLoS One. 2015 Jun 29;10(6):e0131299. doi: 10.1371/journal.pone.0131299 (PMC4488316; doi:10.1371/journal.pone.0131299)
Supplement: S1 Data — Spatial, tabular and soil database files for the Oklahoma region that was used for creating the soil maps downloaded from the NRCS Web Soil Survey. (ZIP) [file pone.0131299.s001.zip › wss_aoi_2014-09-16_15-16-25/tabular/lareao.txt]

"Climate Factor Area (USLE)"|"20"|"Climate Factor"|1474509|"15626"|"240943"
"County or Parish"|"OK113"|"Osage"|1474509|"15626"|"240944"
"MLRA"|"112"|"Cherokee Prairies"|173790|"15626"|"240945"
"MLRA"|"118B"|"Arkansas Valley and Ridges, Western Part"|485|"15626"|"240946"
"MLRA"|"76"|"Bluestem Hills"|154597|"15626"|"240947"
"MLRA"|"80A"|"Central Rolling Red Prairies"|462595|"15626"|"240948"
"MLRA"|"84A"|"North Cross Timbers"|683041|"15626"|"240949"
"Rainfall Factor Area (USLE)"|"260"|"Rainfall Factor"|1474509|"15626"|"240950"
"State or Territory"|"OK"|"Oklahoma"||"15626"|"240951"
"Thornthwaite PE Zone"|"60"|"PE Index"||"15626"|"240952"
