# Supplementary material for: Hydrologic-Process-Based Soil Texture Classifications for Improved Visualization of Landscape Function
Source: PLoS One. 2015 Jun 29;10(6):e0131299. doi: 10.1371/journal.pone.0131299 (PMC4488316; doi:10.1371/journal.pone.0131299)
Supplement: S1 Data — Spatial, tabular and soil database files for the Oklahoma region that was used for creating the soil maps downloaded from the NRCS Web Soil Survey. (ZIP) [file pone.0131299.s001.zip › wss_aoi_2014-09-16_15-16-25/tabular/mapunit.txt]

"1"|"Apperson silty clay loam, 1 to 3 percent slopes"|"Consociation"||8758|||||||"All areas are prime farmland"|||||||||||"15626"|"623396"
"2"|"Apperson-Doolin complex, 0 to 3 percent slopes"|"Complex"||25737|||||||"All areas are prime farmland"|||||||||||"15626"|"623397"
"3"|"Barnsdall very fine sandy loam, 0 to 1 percent slopes, rarely flooded"|"Consociation"||6474|||||||"All areas are prime farmland"|||||||||||"15626"|"623398"
"4"|"Coyle loam, 1 to 3 percent slopes"|"Consociation"||15786|||||||"All areas are prime farmland"|||||||||||"15626"|"623399"
"6"|"Catoosa-Shidler-Lula complex, 1 to 3 percent slopes"|"Complex"||9157|||||||"Not prime farmland"|||||||||||"15626"|"623401"
"11"|"Bethany silt loam, 3 to 5 percent slopes"|"Consociation"||4421|||||||"All areas are prime farmland"|||||||||||"15626"|"623406"
"13"|"Lucien-Coyle complex, 3 to 8 percent slopes"|"Complex"||75423|||||||"Not prime farmland"|||||||||||"15626"|"623408"
"15"|"Agra silt loam, 1 to 3 percent slopes"|"Consociation"||16540|||||||"All areas are prime farmland"||||"pastureland"|"Order 2"||||||"15626"|"623410"
"16"|"Agra silt loam, 3 to 5 percent slopes"|"Consociation"||3076|||||||"All areas are prime farmland"|||||||||||"15626"|"623411"
"17"|"Agra-Pharoah complex, 1 to 5 percent slopes"|"Complex"||43674|||||||"All areas are prime farmland"|||||||||||"15626"|"623412"
"18"|"Agra-Ashport complex, 0 to 12 percent slopes"|"Complex"||26995|||||||"All areas are prime farmland"|||||||||||"15626"|"623413"
"23"|"Foraker-Shidler complex, 12 to 25 percent slopes"|"Complex"||33387|||||||"Not prime farmland"|||||||||||"15626"|"623418"
"25"|"Grainola-Shidler complex, 12 to 25 percent slopes"|"Complex"||27028|||||||"Not prime farmland"|||||||||||"15626"|"623420"
"30"|"Lula silt loam, 1 to 3 percent slopes"|"Consociation"||5515|||||||"All areas are prime farmland"|||||||||||"15626"|"623425"
"31"|"Braman silt loam, 0 to 1 percent slopes, rarely flooded"|"Consociation"||24886|||||||"All areas are prime farmland"|||||||||||"15626"|"623426"
"32"|"Braman silt loam, 1 to 3 percent slopes, rarely flooded"|"Consociation"||3780|||||||"All areas are prime farmland"|||||||||||"15626"|"623427"
"33"|"Braman-Drummond complex, 0 to 1 percent slopes, rarely flooded"|"Complex"||4615|||||||"Not prime farmland"|||||||||||"15626"|"623428"
"38"|"Norge silt loam, 1 to 3 percent slopes"|"Consociation"||5923|||||||"All areas are prime farmland"|||||||||||"15626"|"623433"
"39"|"Norge silt loam, 3 to 5 percent slopes"|"Consociation"||10611|||||||"All areas are prime farmland"|||||||||||"15626"|"623434"
"42"|"Norge, Agra, and Prue soils, 3 to 8 percent slopes, gullied"|"Undifferentiated group"||1760|||||||"Not prime farmland"|||||||||||"15626"|"623437"
"44"|"Oil waste land-Huska complex, 1 to 8 percent slopes"|"Complex"||1752|||||||"Not prime farmland"|||||||||||"15626"|"623439"
"45"|"Okemah silt loam, 0 to 1 percent slopes"|"Consociation"||2579|||||||"All areas are prime farmland"|||||||||||"15626"|"623440"
"46"|"Osage silty clay, 0 to 1 percent slopes, occasionally flooded"|"Consociation"||7756|||||||"Not prime farmland"|||||||||||"15626"|"623441"
"47"|"Parsons silt loam, 0 to 1 percent slopes"|"Consociation"||3929|||||||"All areas are prime farmland"|||||||||||"15626"|"623442"
"48"|"Parsons silt loam, 1 to 3 percent slopes"|"Consociation"||10709|||||||"All areas are prime farmland"|||||||||||"15626"|"623443"
"49"|"Parsons-Pharoah complex, 0 to 3 percent slopes"|"Complex"||21325|||||||"All areas are prime farmland"|||||||||||"15626"|"623444"
"51"|"Prue loam, 3 to 5 percent slopes"|"Consociation"||11737|||||||"All areas are prime farmland"|||||||||||"15626"|"623446"
"54"|"Shidler silty clay loam, 1 to 5 percent slopes"|"Consociation"||31475|||||||"Not prime farmland"|||||||||||"15626"|"623449"
"55"|"Steedman silt loam, 1 to 3 percent slopes"|"Consociation"||7398|||||||"All areas are prime farmland"|||||||||||"15626"|"623450"
"56"|"Steedman silt loam, 3 to 5 percent slopes"|"Consociation"||3205|||||||"All areas are prime farmland"|||||||||||"15626"|"623451"
"57"|"Steedman-Lucien complex, 3 to 15 percent slopes"|"Complex"||116942|||||||"Not prime farmland"|||||||||||"15626"|"623452"
"58"|"Steedman-Lucien complex, 15 to 25 percent slopes"|"Complex"||31915|||||||"Not prime farmland"|||||||||||"15626"|"623453"
"61"|"Westsum silty clay loam, 3 to 5 percent slopes"|"Consociation"||6053|||||||"All areas are prime farmland"|||||||||||"15626"|"623456"
"62"|"Westsum-Shidler-Apperson complex, 3 to 12 percent slopes"|"Complex"||97503|||||||"Not prime farmland"|||||||||||"15626"|"623457"
"66"|"Verdigris silt loam, 0 to 1 percent slopes, occasionally flooded"|"Consociation"||31212|||||||"All areas are prime farmland"|||||||||||"15626"|"623461"
"67"|"Verdigris silt loam, 0 to 1 percent slopes, frequently flooded"|"Consociation"||58903|||||||"Not prime farmland"|||||||||||"15626"|"623462"
"68"|"Wolco silty clay loam, 1 to 3 percent slopes"|"Consociation"||5581|||||||"All areas are prime farmland"|||||||||||"15626"|"623463"
"69"|"Wolco-Dwight complex, 0 to 3 percent slopes"|"Complex"||22186|||||||"Not prime farmland"|||||||||||"15626"|"623464"
"70"|"Wynona silty clay loam, 0 to 1 percent slopes, occasionally flooded"|"Consociation"||16099|||||||"Not prime farmland"|||||||||||"15626"|"623465"
"W"|"Water"|"Consociation"||40802|||||||"Not prime farmland"|||||||||||"15626"|"623467"
"BBgC"|"Bartlesville-Bigheart complex, 1 to 5 percent slopes, very rocky"|"Complex"||44489|||||||"All areas are prime farmland"|||||||||||"15626"|"1155385"
"NBRG"|"Niotaze-Bigheart-Rock outcrop complex, 25 to 45 percent slopes, rubbly"|"Complex"||9894|||||||"Not prime farmland"|||||||||||"15626"|"1155386"
"NBRF"|"Niotaze-Bigheart-Rock outcrop complex, 15 to 25 percent slopes, extremely stony"|"Complex"||72990|||||||"Not prime farmland"|||||||||||"15626"|"1155387"
"NBRE"|"Niotaze-Bigheart-Rock outcrop complex, 3 to 15 percent slopes, very stony"|"Complex"||150025|||||||"Not prime farmland"|||||||||||"15626"|"1155388"
"BNRD"|"Bigheart-Niotaze-Rock outcrop complex, 1 to 8 percent slopes"|"Complex"||179168|||||||"Not prime farmland"|||||||||||"15626"|"1155389"
