# Supplementary material for: Hydrologic-Process-Based Soil Texture Classifications for Improved Visualization of Landscape Function
Source: PLoS One. 2015 Jun 29;10(6):e0131299. doi: 10.1371/journal.pone.0131299 (PMC4488316; doi:10.1371/journal.pone.0131299)
Supplement: S1 Data — Spatial, tabular and soil database files for the Oklahoma region that was used for creating the soil maps downloaded from the NRCS Web Soil Survey. (ZIP) [file pone.0131299.s001.zip › wss_aoi_2014-09-16_15-16-25/tabular/msdomdet.txt]

"aashto_group_classification"|1|"A-1"|"Granular materials (35% or less passing No. 200 sieve), silty or clayey gravel and sand."|"No"
"aashto_group_classification"|2|"A-1-a"||"No"
"aashto_group_classification"|3|"A-1-b"||"No"
"aashto_group_classification"|4|"A-2"|"Granular materials (35% or less passing No. 200), silty or clayey gravel and sand."|"No"
"aashto_group_classification"|5|"A-2-4"||"No"
"aashto_group_classification"|6|"A-2-5"||"No"
"aashto_group_classification"|7|"A-2-6"||"No"
"aashto_group_classification"|8|"A-2-7"||"No"
"aashto_group_classification"|9|"A-3"|"Granular materials (35% or less passing No. 200), fine sand."|"No"
"aashto_group_classification"|10|"A-4"|"Silt-Clay materials (more than 35% passing NO. 200), silty soils."|"No"
"aashto_group_classification"|11|"A-5"|"Silt-Clay Materials (more than 35% passing No. 200), clayey soils."|"No"
"aashto_group_classification"|12|"A-6"|"Silt-Clay materials (more than 35% passing No. 200) clayey soils."|"No"
"aashto_group_classification"|13|"A-7"|"Silt-Clay materials (more than 35% passing No. 200), clayey soils."|"No"
"aashto_group_classification"|14|"A-7-5"||"No"
"aashto_group_classification"|15|"A-7-6"||"No"
"aashto_group_classification"|16|"A-8"||"No"
"algorithm"|1|"Dominant Condition"|"The aggregation method ""Dominant Condition"" first groups like attribute values for the components in a map unit.  For each group, percent composition is set to the sum of the percent composition of all components participating in that group.  These groups now represent ""conditions"" rather than components.  The attribute value associated with the group with the highest cumulative percent composition is returned.  If more than one group shares the highest cumulative percent composition, the corresponding ""tie-break"" rule determines which value should be returned.  The ""tie-break"" rule indicates whether the lower or higher group value should be returned in the case of a percent composition tie.    The result returned by this aggregation method represents the dominant condition throughout the map unit only when no tie has occurred."|"No"
"algorithm"|2|"Dominant Component"|"The aggregation method ""Dominant Component"" returns the attribute value associated with the component with the highest percent composition in the map unit.  If more than one component shares the highest percent composition, the corresponding ""tie-break"" rule determines which value should be returned.  The ""tie-break"" rule indicates whether the lower or higher attribute value should be returned in the case of a percent composition tie.    The result returned by this aggregation method may or may not represent the dominant condition throughout the map unit."|"No"
"algorithm"|3|"Most Limiting"|"The aggregation method ""Most Limiting"" is suitable only for attributes that correspond to a programmatically generated soil interpretation.  Such an interpretation attempts to determine if a soil is suitable for a particular use.  The results for such an interpretation can be ranked from least limiting (or most suitable) to most limiting (or least suitable).  For this aggregation method, the most limiting result among all components of the map unit is returned.    The result returned by this aggregation method may or may not represent the dominant condition throughout the map unit.  The result may well be based on the limitations of a map unit component of very minor extent.  If one were making a decision based on this result, that decision would be based on the most conservative, or most pessimistic, result."|"No"
"algorithm"|4|"Least Limiting"|"The aggregation method ""Least Limiting"" is suitable only for attributes that correspond to a programmatically generated soil interpretation.  Such an interpretation attempts to determine if a soil is suitable for a particular use.  The results for such an interpretation can be ranked from least limiting (or most suitable) to most limiting (or least suitable).  For this aggregation method, the least limiting result among all components of the map unit is returned.    The result returned by this aggregation method may or may not represent the dominant condition throughout the map unit.  The result may well be based on the limitations of a map unit component of very minor extent.  If one were making a decision based on this result, that decision would be based on the least conservative, or most optimistic, result."|"No"
"algorithm"|5|"Weighted Average"|"The aggregation method ""Weighted Average"" computes a weighted average value for all components in the map unit.  Percent composition is the weighting factor.    The result returned by this aggregation method represents a weighted average value of the corresponding attribute throughout the map unit."|"No"
"algorithm"|6|"Minimum or Maximum"|"The aggregation method ""Minimum or Maximum"" returns either the lowest or highest attribute value among all components of the map unit, depending on the corresponding ""tie-break"" rule.  In this case, the ""tie-break"" rule indicates whether the lowest or highest value among all components should be returned.  For this aggregation method, percent composition ties cannot occur.  The result may correspond to a map unit component of very minor extent.  This aggregation method is appropriate for either numeric attributes or attributes with a ranked or logically ordered domain."|"No"
"algorithm"|7|"Percent Present"|"The aggregation method ""Percent Present"" returns the cumulative percent composition of all components of a map unit for which a certain condition is true.  For example, attribute �Hydric Rating by Map Unit� returns the cumulative percent composition of all components of a map unit where the corresponding hydric rating is �Yes�.  Conditions may be simple or complex.  At runtime, the user may be able to specify all, some or none of the conditions in question."|"No"
"algorithm"|8|"No Aggregation Necessary"|"The majority of soil attributes are associated with a component of a map unit, and such an attribute has to be aggregated to the map unit level before a thematic map can be rendered.  Map units, however, also have their own attributes.  An attribute of a map unit does not have to be aggregated in order to render a corresponding thematic map.  Therefore, the ""aggregation method"" for any attribute of a map unit is referred to as ""No Aggregation Necessary""."|"No"
"attributetype"|1|"Interpretation"||"No"
"attributetype"|2|"Property"||"No"
"capability_class"|1|"1"|"Soils in Class 1 have few limitations that restrict their use."|"No"
"capability_class"|2|"2"|"Soils in Class 2 have some limitations that reduce the choice of plants or require moderate conservation practices"|"No"
"capability_class"|3|"3"|"Soils in Class 3 have severe limitations that reduce the choice of plants or require special conservation practices, or both."|"No"
"capability_class"|4|"4"|"Soils in Class 4 have very severe limitations that restrict the choice of plants, require very careful management, or both"|"No"
"capability_class"|5|"5"|"Soils in Class 5 have little or no erosion hazard, but have other limitations impractical to remove that limit their use."|"No"
"capability_class"|6|"6"|"Soils in Class 6 have very severe limitations that make them generally unsuited to cultivation and limit their use largely to pasture, etc."|"No"
"capability_class"|7|"7"|"Soils in Class 7 have very severe limitations that make them unsuited to cultivation and that restrict their use to grazing, etc."|"No"
"capability_class"|8|"8"|"Soils (and landforms) in Class 8 have limitations that preclude their use for commercial plant production and restrict their use."|"No"
"capability_subclass"|1|"e"|"erosion"|"No"
"capability_subclass"|2|"w"|"excess water"|"No"
"capability_subclass"|3|"s"|"soil limitations within the rooting zone"|"No"
"capability_subclass"|4|"c"|"climate condition"|"No"
"cardinality"|1|"One to One"||"No"
"cardinality"|2|"One to Many"||"No"
"chorizon_text_kind"|1|"Edit notes"|"Text entries that describe what changes were made to the data and why those changes were made."|"No"
"chorizon_text_kind"|2|"Miscellaneous notes"|"Text entries not related to any of the other choices."|"No"
"chorizon_text_kind"|3|"Certification notes"|"Indicates records that contain notes related to certification of data objects.  Typically, data elements certified in the object are listed in the text attached to this record."|"Yes"
"chorizon_text_kind"|4|"Correlation notes"||"Yes"
"chorizon_text_kind"|5|"Nontechnical description"||"Yes"
"chorizon_text_kind"|6|"SOI5 description"||"Yes"
"component_kind"|1|"Family"|"The component is classified and described at the family level of Soil Taxonomy."|"No"
"component_kind"|2|"Miscellaneous area"|"The component is classified and described as a non-soil area."|"No"
"component_kind"|3|"Series"|"The component is classified and described at the soil series level, the lowest level of Soil Taxonomy."|"No"
"component_kind"|4|"Taxadjunct"|"The component is described slightly outside the Soil Taxomonic limits of the name assigned.  However, these differences are not significant enough to affect use and management of the soil."|"No"
"component_kind"|5|"Taxon above family"|"The component is described and classified at some level of Soil Taxonomy above the family level."|"No"
"component_kind"|6|"Variant"|"The component is described as being outside the range of the series for which it is named.  The differences are great enough to  warrant a new series, they do affect the use and management of the soil, but the geographical extent is considered too small to justify creating a new series."|"Yes"
"component_text_kind"|1|"Edit notes"|"Text entries that describe what changes were made to the component object, exclusive of the horizon object, and why those changes were made."|"No"
"component_text_kind"|2|"Correlation notes"|"Text entries that document correlation concerns that affect this component.  For example, notes about the comparison of this component to the official series for which it is named."|"No"
"component_text_kind"|3|"SOI5 description"|"The SOI-5 description converted from SSSD."|"No"
"component_text_kind"|4|"Miscellaneous notes"|"Text entries not related to any of the other choices."|"No"
"component_text_kind"|5|"Nontechnical description"||"Yes"
"component_text_kind"|6|"Certification notes"|"Indicates records that contain notes related to certification of data objects.  Typically, data elements certified in the object are listed in the text attached to this record."|"Yes"
"conservation_tree_shrub_group"|1|"1"||"No"
"conservation_tree_shrub_group"|2|"1a"||"No"
"conservation_tree_shrub_group"|3|"1h"||"No"
"conservation_tree_shrub_group"|4|"1k"||"No"
"conservation_tree_shrub_group"|5|"1kk"||"Yes"
"conservation_tree_shrub_group"|6|"1s"||"No"
"conservation_tree_shrub_group"|7|"1sa"||"No"
"conservation_tree_shrub_group"|8|"1sk"||"No"
"conservation_tree_shrub_group"|9|"1skk"||"Yes"
"conservation_tree_shrub_group"|10|"1ss"||"No"
"conservation_tree_shrub_group"|11|"1ssa"||"No"
"conservation_tree_shrub_group"|12|"2"||"No"
"conservation_tree_shrub_group"|13|"2a"||"No"
"conservation_tree_shrub_group"|14|"2h"||"No"
"conservation_tree_shrub_group"|15|"2k"||"No"
"conservation_tree_shrub_group"|16|"2kk"||"Yes"
"conservation_tree_shrub_group"|17|"3"||"No"
"conservation_tree_shrub_group"|18|"3a"||"No"
"conservation_tree_shrub_group"|19|"4"||"No"
"conservation_tree_shrub_group"|20|"4a"||"No"
"conservation_tree_shrub_group"|21|"4c"||"No"
"conservation_tree_shrub_group"|22|"4ca"||"No"
"conservation_tree_shrub_group"|23|"4cc"||"Yes"
"conservation_tree_shrub_group"|24|"4ck"||"No"
"conservation_tree_shrub_group"|25|"4k"||"No"
"conservation_tree_shrub_group"|26|"4sa"||"No"
"conservation_tree_shrub_group"|27|"5"||"No"
"conservation_tree_shrub_group"|28|"5a"||"No"
"conservation_tree_shrub_group"|29|"5k"||"No"
"conservation_tree_shrub_group"|30|"5kk"||"Yes"
"conservation_tree_shrub_group"|31|"6"||"No"
"conservation_tree_shrub_group"|32|"6a"||"No"
"conservation_tree_shrub_group"|33|"6d"||"No"
"conservation_tree_shrub_group"|34|"6da"||"No"
"conservation_tree_shrub_group"|35|"6dk"||"No"
"conservation_tree_shrub_group"|36|"6g"||"Yes"
"conservation_tree_shrub_group"|37|"6ga"||"Yes"
"conservation_tree_shrub_group"|38|"6gk"||"Yes"
"conservation_tree_shrub_group"|39|"6gkk"||"Yes"
"conservation_tree_shrub_group"|40|"6k"||"No"
"conservation_tree_shrub_group"|41|"6kk"||"Yes"
"conservation_tree_shrub_group"|42|"7"||"No"
"conservation_tree_shrub_group"|43|"7a"||"No"
"conservation_tree_shrub_group"|44|"7k"||"No"
"conservation_tree_shrub_group"|45|"7s"||"No"
"conservation_tree_shrub_group"|46|"7sa"||"No"
"conservation_tree_shrub_group"|47|"7sk"||"No"
"conservation_tree_shrub_group"|48|"8"||"No"
"conservation_tree_shrub_group"|49|"8k"||"Yes"
"conservation_tree_shrub_group"|50|"9"||"No"
"conservation_tree_shrub_group"|51|"9c"||"Yes"
"conservation_tree_shrub_group"|52|"9l"||"Yes"
"conservation_tree_shrub_group"|53|"9n"||"Yes"
"conservation_tree_shrub_group"|54|"9nw"||"Yes"
"conservation_tree_shrub_group"|55|"9w"||"No"
"conservation_tree_shrub_group"|56|"10"||"No"
"conservation_tree_shrub_group"|57|"Not applicable"||"Yes"
"conservation_tree_shrub_group"|58|"Not rated"||"No"
"conservation_tree_shrub_group"|59|"1f"||"No"
"conservation_tree_shrub_group"|60|"1af"||"No"
"conservation_tree_shrub_group"|61|"1hf"||"No"
"conservation_tree_shrub_group"|62|"1kf"||"No"
"conservation_tree_shrub_group"|63|"1sf"||"No"
"conservation_tree_shrub_group"|64|"1saf"||"No"
"conservation_tree_shrub_group"|65|"1skf"||"No"
"conservation_tree_shrub_group"|66|"1ssf"||"No"
"conservation_tree_shrub_group"|67|"1ssaf"||"No"
"conservation_tree_shrub_group"|68|"2f"||"No"
"conservation_tree_shrub_group"|69|"2af"||"No"
"conservation_tree_shrub_group"|70|"2hf"||"No"
"conservation_tree_shrub_group"|71|"2kf"||"No"
"conservation_tree_shrub_group"|72|"3f"||"No"
"conservation_tree_shrub_group"|73|"3af"||"No"
"conservation_tree_shrub_group"|74|"4f"||"No"
"conservation_tree_shrub_group"|75|"4cf"||"No"
"conservation_tree_shrub_group"|76|"4caf"||"No"
"conservation_tree_shrub_group"|77|"4ckf"||"No"
"conservation_tree_shrub_group"|78|"4kf"||"No"
"conservation_tree_shrub_group"|79|"4saf"||"No"
"conservation_tree_shrub_group"|80|"5f"||"No"
"conservation_tree_shrub_group"|81|"5af"||"No"
"conservation_tree_shrub_group"|82|"5kf"||"No"
"conservation_tree_shrub_group"|83|"6f"||"No"
"conservation_tree_shrub_group"|84|"6af"||"No"
"conservation_tree_shrub_group"|85|"6df"||"No"
"conservation_tree_shrub_group"|86|"6daf"||"No"
"conservation_tree_shrub_group"|87|"6dkf"||"No"
"conservation_tree_shrub_group"|88|"6kf"||"No"
"conservation_tree_shrub_group"|89|"7f"||"No"
"conservation_tree_shrub_group"|90|"7af"||"No"
"conservation_tree_shrub_group"|91|"7kf"||"No"
"conservation_tree_shrub_group"|92|"7sf"||"No"
"conservation_tree_shrub_group"|93|"7saf"||"No"
"conservation_tree_shrub_group"|94|"7skf"||"No"
"conservation_tree_shrub_group"|95|"8f"||"No"
"conservation_tree_shrub_group"|96|"9f"||"No"
"conservation_tree_shrub_group"|97|"9wf"||"No"
"conservation_tree_shrub_group"|98|"4af"||"No"
"corrosion_concrete"|1|"Low"||"No"
"corrosion_concrete"|2|"Moderate"||"No"
"corrosion_concrete"|3|"High"||"No"
"corrosion_uncoated_steel"|1|"Low"||"No"
"corrosion_uncoated_steel"|2|"Moderate"||"No"
"corrosion_uncoated_steel"|3|"High"||"No"
"crop_name"|1|"African stargrass"||"No"
"crop_name"|2|"Alfafa"||"No"
"crop_name"|3|"Alfalfa hay"||"No"
"crop_name"|4|"Alfalfa pasture"||"No"
"crop_name"|5|"Alfalfa seed"||"No"
"crop_name"|6|"Almonds"||"No"
"crop_name"|7|"Annual ryegrass"||"No"
"crop_name"|8|"Apples"||"No"
"crop_name"|9|"Apricots"||"No"
"crop_name"|10|"Artichokes"||"No"
"crop_name"|11|"Asparagus"||"No"
"crop_name"|12|"Avocados"||"No"
"crop_name"|13|"Bahiagrass"||"No"
"crop_name"|14|"Bahiagrass hay"||"No"
"crop_name"|15|"Bananas"||"No"
"crop_name"|16|"Barley"||"No"
"crop_name"|17|"Spring barley"||"No"
"crop_name"|18|"Spring barley-fallow"||"No"
"crop_name"|19|"Winter barley"||"No"
"crop_name"|20|"Winter barley-fallow"||"No"
"crop_name"|21|"Barley-fallow"||"No"
"crop_name"|22|"Dry lima beans"||"No"
"crop_name"|23|"Dry pinto beans"||"No"
"crop_name"|24|"Dry beans"||"No"
"crop_name"|25|"Snap beans"||"No"
"crop_name"|26|"Unshelled lima beans"||"No"
"crop_name"|27|"Beets"||"No"
"crop_name"|28|"Bentgrass seed"||"No"
"crop_name"|29|"Bermudagrass-clover hay"||"No"
"crop_name"|30|"Bermudagrass-fescue hay"||"No"
"crop_name"|31|"Big bluestem"||"No"
"crop_name"|32|"Blackberries"||"No"
"crop_name"|33|"Blueberries"||"No"
"crop_name"|34|"Bluegrass"||"No"
"crop_name"|35|"Bluegrass seed"||"No"
"crop_name"|36|"Bluegrass-ladino"||"No"
"crop_name"|37|"Bluegrass-ladino hay"||"No"
"crop_name"|38|"Bluegrass-trefoil"||"No"
"crop_name"|39|"Bluegrass-trefoil hay"||"No"
"crop_name"|40|"Bluegrass-white clover"||"No"
"crop_name"|41|"Bluegrass-white clover hay"||"No"
"crop_name"|42|"Breadfruit"||"No"
"crop_name"|43|"Broccoli"||"No"
"crop_name"|44|"Bromegrass hay"||"No"
"crop_name"|45|"Bromegrass-alfalfa"||"No"
"crop_name"|46|"Bromegrass-alfalfa hay"||"No"
"crop_name"|47|"Bromegrass-alsike"||"No"
"crop_name"|48|"Bromegrass-alsike hay"||"No"
"crop_name"|49|"Bromegrass-ladino"||"No"
"crop_name"|50|"Broomcorn"||"No"
"crop_name"|51|"Brussel sprouts"||"No"
"crop_name"|52|"Buckwheat"||"No"
"crop_name"|53|"Buffel grass"||"No"
"crop_name"|54|"Cabbage"||"No"
"crop_name"|55|"Chinese cabbage"||"No"
"crop_name"|56|"Mustard cabbage"||"No"
"crop_name"|57|"Canarygrass hay"||"No"
"crop_name"|58|"Canarygrass-alsike"||"No"
"crop_name"|59|"Canarygrass-alsike hay"||"No"
"crop_name"|60|"Canarygrass-ladino"||"No"
"crop_name"|61|"Canarygrass-ladino hay"||"No"
"crop_name"|62|"Spring canola"||"No"
"crop_name"|63|"Winter canola"||"No"
"crop_name"|64|"Cantaloupe"||"No"
"crop_name"|65|"Carrots"||"No"
"crop_name"|66|"Cassava"||"No"
"crop_name"|67|"Caucasian bluestem"||"No"
"crop_name"|68|"Caucasian bluestem hay"||"No"
"crop_name"|69|"Cauliflower"||"No"
"crop_name"|70|"Causian bluegrass"||"Yes"
"crop_name"|71|"Celery"||"No"
"crop_name"|72|"Cherries"||"No"
"crop_name"|73|"Clover seed"||"No"
"crop_name"|74|"Coconuts"||"No"
"crop_name"|75|"Coffee"||"No"
"crop_name"|76|"Common bermudagrass"||"No"
"crop_name"|77|"Common bermudagrass hay"||"No"
"crop_name"|78|"Common ryegrass seed"||"No"
"crop_name"|79|"Cool-season grasses"||"No"
"crop_name"|80|"Corn"||"No"
"crop_name"|81|"Corn silage"||"No"
"crop_name"|82|"Sweet corn"||"No"
"crop_name"|83|"Cotton lint"||"No"
"crop_name"|84|"Pima cotton lint"||"No"
"crop_name"|85|"Cowpeas"||"No"
"crop_name"|86|"Cranberries"||"No"
"crop_name"|87|"Crested wheatgrass"||"No"
"crop_name"|88|"Crested wheatgrass-alfalfa hay"||"No"
"crop_name"|89|"Crimson clover"||"No"
"crop_name"|90|"Cucumbers"||"No"
"crop_name"|91|"Fescue"||"No"
"crop_name"|92|"Filberts"||"No"
"crop_name"|93|"Fine fescue seed"||"No"
"crop_name"|94|"Flax"||"No"
"crop_name"|95|"Garlic"||"No"
"crop_name"|96|"Garrisongrass"||"No"
"crop_name"|97|"Grain sorghum"||"No"
"crop_name"|98|"Grapefruit"||"No"
"crop_name"|99|"Table grapes"||"No"
"crop_name"|100|"Wine grapes"||"No"
"crop_name"|101|"Grass hay"||"No"
"crop_name"|102|"Grass silage"||"No"
"crop_name"|103|"Grass seed"||"No"
"crop_name"|104|"Grass-clover"||"No"
"crop_name"|105|"Grass-legume hay"||"No"
"crop_name"|106|"Grass-legume pasture"||"No"
"crop_name"|107|"Green chop"||"No"
"crop_name"|108|"Green needlegrass"||"No"
"crop_name"|109|"Guinea grass"||"No"
"crop_name"|110|"Annual hay crop"||"No"
"crop_name"|111|"Hops"||"No"
"crop_name"|112|"Improved bermudagrass"||"No"
"crop_name"|113|"Improved bermudagrass hay"||"No"
"crop_name"|114|"Indiangrass"||"No"
"crop_name"|115|"Introduced bluestem"||"No"
"crop_name"|116|"Johnsongrass"||"No"
"crop_name"|117|"Kentucky bluegrass"||"No"
"crop_name"|118|"Kincaid red clover"||"No"
"crop_name"|119|"Kleingrass"||"No"
"crop_name"|120|"Kobe lespedeza"||"No"
"crop_name"|121|"Ladino clover"||"No"
"crop_name"|122|"Legume hay"||"No"
"crop_name"|123|"Lemons"||"No"
"crop_name"|124|"Dry lentils"||"No"
"crop_name"|125|"Lettuce"||"No"
"crop_name"|126|"Limes"||"No"
"crop_name"|127|"Loganberries"||"No"
"crop_name"|128|"Macadamia nuts"||"No"
"crop_name"|129|"Mangos"||"No"
"crop_name"|130|"Merkergrass"||"No"
"crop_name"|131|"Millet"||"No"
"crop_name"|132|"Distillate mint"||"No"
"crop_name"|133|"Molassesgrass"||"No"
"crop_name"|134|"Mungbeans"||"No"
"crop_name"|135|"Oats"||"No"
"crop_name"|136|"Hay oats"||"No"
"crop_name"|137|"Olives"||"No"
"crop_name"|138|"Onions"||"No"
"crop_name"|139|"Green onions"||"No"
"crop_name"|140|"Oranges"||"No"
"crop_name"|141|"Orchardgrass"||"No"
"crop_name"|142|"Orchardgrass hay"||"No"
"crop_name"|143|"Orchardgrass seed"||"No"
"crop_name"|144|"Orchardgrass-alfalfa"||"No"
"crop_name"|145|"Orchardgrass-alfalfa hay"||"No"
"crop_name"|146|"Orchardgrass-alsike"||"No"
"crop_name"|147|"Orchardgrass-alsike hay"||"No"
"crop_name"|148|"Orchardgrass-ladino"||"No"
"crop_name"|149|"Orchardgrass-ladino hay"||"No"
"crop_name"|150|"Orchardgrass-lespedeza"||"No"
"crop_name"|151|"Orchardgrass-lespedeza hay"||"No"
"crop_name"|152|"Orchardgrass-red clover"||"No"
"crop_name"|153|"Orchardgrass-red clover hay"||"No"
"crop_name"|154|"Orchardgrass-trefoil"||"No"
"crop_name"|155|"Orchardgrass-trefoil hay"||"No"
"crop_name"|156|"Pangolagrass"||"No"
"crop_name"|157|"Papaya"||"No"
"crop_name"|158|"Paragrass"||"No"
"crop_name"|159|"Pasture"||"No"
"crop_name"|160|"Peaches"||"No"
"crop_name"|161|"Peanuts"||"No"
"crop_name"|162|"Pears"||"No"
"crop_name"|163|"Winter pears"||"No"
"crop_name"|164|"Canning peas"||"No"
"crop_name"|165|"Dry peas"||"No"
"crop_name"|166|"Green peas"||"No"
"crop_name"|167|"Pecans"||"No"
"crop_name"|168|"Black pepper"||"No"
"crop_name"|169|"Peppers"||"No"
"crop_name"|170|"Dry chili peppers"||"No"
"crop_name"|171|"Fresh chili peppers"||"No"
"crop_name"|172|"Green peppers"||"No"
"crop_name"|173|"Perennial ryegrass seed"||"No"
"crop_name"|174|"Improved permanent pasture"||"No"
"crop_name"|175|"Unimproved permanent pasture"||"No"
"crop_name"|176|"Pigeonpeas"||"No"
"crop_name"|177|"Pineapple"||"No"
"crop_name"|178|"Ratoon pineapple"||"No"
"crop_name"|179|"Pistachios"||"No"
"crop_name"|180|"Plantains"||"No"
"crop_name"|181|"Plums"||"No"
"crop_name"|182|"Irish potatoes"||"No"
"crop_name"|183|"Prunes"||"No"
"crop_name"|184|"Dry prunes"||"No"
"crop_name"|185|"Pubescent wheatgrass"||"No"
"crop_name"|186|"Pumpkins"||"No"
"crop_name"|187|"Raisins"||"No"
"crop_name"|188|"Raspberries"||"No"
"crop_name"|189|"Red clover hay"||"No"
"crop_name"|190|"Red clover seed"||"No"
"crop_name"|191|"Reed canarygrass"||"No"
"crop_name"|192|"Rice"||"No"
"crop_name"|193|"Rye"||"No"
"crop_name"|194|"Rye grazeout"||"No"
"crop_name"|195|"Safflower"||"No"
"crop_name"|196|"Small grains grazeout"||"No"
"crop_name"|197|"Small grains hay"||"No"
"crop_name"|198|"Small grains silage"||"No"
"crop_name"|199|"Smooth bromegrass"||"No"
"crop_name"|200|"Sorghum grazed"||"No"
"crop_name"|201|"Sorghum hay"||"No"
"crop_name"|202|"Sorghum silage"||"No"
"crop_name"|203|"Soybeans"||"No"
"crop_name"|204|"Spinach"||"No"
"crop_name"|205|"Summer squash"||"No"
"crop_name"|206|"Winter squash"||"No"
"crop_name"|207|"Strawberries"||"No"
"crop_name"|208|"Strawberry plants"||"No"
"crop_name"|209|"Sugar beets"||"No"
"crop_name"|210|"Sugarcane"||"No"
"crop_name"|211|"18-month sugarcane"||"No"
"crop_name"|212|"Ratoon sugarcane"||"No"
"crop_name"|213|"Spring sugarcane"||"No"
"crop_name"|214|"Sunflowers"||"No"
"crop_name"|215|"Sweet potatoes"||"No"
"crop_name"|216|"Switchgrass"||"No"
"crop_name"|217|"Tall fescue"||"No"
"crop_name"|218|"Tall fescue hay"||"No"
"crop_name"|219|"Tall fescue seed"||"No"
"crop_name"|220|"Tall fescue-alfalfa"||"No"
"crop_name"|221|"Tall fescue-alfalfa hay"||"No"
"crop_name"|222|"Tall fescue-alsike"||"No"
"crop_name"|223|"Tall fescue-alsike hay"||"No"
"crop_name"|224|"Tall fescue-ladino"||"No"
"crop_name"|225|"Tall fescue-ladino hay"||"No"
"crop_name"|226|"Tall fescue-lespedeza"||"No"
"crop_name"|227|"Tall fescue-lespedeza hay"||"No"
"crop_name"|228|"Tall fescue-red clover"||"No"
"crop_name"|229|"Tall fescue-red clover hay"||"No"
"crop_name"|230|"Tall wheatgrass"||"No"
"crop_name"|231|"Tangelos"||"No"
"crop_name"|232|"Tangerines"||"No"
"crop_name"|233|"Taniers"||"No"
"crop_name"|234|"Taro"||"No"
"crop_name"|235|"Timothy hay"||"No"
"crop_name"|236|"Timothy-alfalfa"||"No"
"crop_name"|237|"Timothy-alfalfa hay"||"No"
"crop_name"|238|"Timothy-alsike"||"No"
"crop_name"|239|"Timothy-alsike hay"||"No"
"crop_name"|240|"Timothy-red clover"||"No"
"crop_name"|241|"Timothy-red clover hay"||"No"
"crop_name"|242|"Tobacco"||"No"
"crop_name"|243|"Burley tobacco"||"No"
"crop_name"|244|"Dark air-cured tobacco"||"No"
"crop_name"|245|"Fire-cured tobacco"||"No"
"crop_name"|246|"Flue-cured tobacco"||"No"
"crop_name"|247|"Light air-cured tobacco"||"No"
"crop_name"|248|"Tomatoes"||"No"
"crop_name"|249|"Trefoil hay"||"No"
"crop_name"|250|"Trefoil-grass"||"No"
"crop_name"|251|"Trefoil-grass hay"||"No"
"crop_name"|252|"Walnuts"||"No"
"crop_name"|253|"Warm season grasses"||"No"
"crop_name"|254|"Watermelons"||"No"
"crop_name"|255|"Weeping lovegrass"||"No"
"crop_name"|256|"Wheat"||"No"
"crop_name"|257|"Wheat grazeout"||"No"
"crop_name"|258|"Wheat (October-March)"||"No"
"crop_name"|259|"Spring wheat"||"No"
"crop_name"|260|"Spring wheat-fallow"||"No"
"crop_name"|261|"Winter wheat"||"No"
"crop_name"|262|"Winter wheat-fallow"||"No"
"crop_name"|263|"Yams"||"No"
"crop_yield_units"|1|"Cwt"|"100 pounds/acre"|"No"
"crop_yield_units"|2|"AUM"|"Animal unit months/acre"|"No"
"crop_yield_units"|3|"Boxes"|"Boxes/acre"|"No"
"crop_yield_units"|4|"Bu"|"Bushels/acre"|"No"
"crop_yield_units"|5|"Crates"|"Crates/acre"|"No"
"crop_yield_units"|6|"Lbs"|"Pounds/acre"|"No"
"crop_yield_units"|7|"Sacks"|"Sacks/acre"|"No"
"crop_yield_units"|8|"Thousands"|"Thousands/acre"|"No"
"crop_yield_units"|9|"Tons"|"Tons/acre"|"No"
"depthqualmode"|1|"Surface Layer"||"No"
"depthqualmode"|2|"All Layers"||"No"
"depthqualmode"|3|"Depth Range"||"No"
"depthuom"|1|"Centimeters"||"No"
"depthuom"|2|"Inches"||"No"
"diag_horz_feat_kind"|1|"Abrupt textural change"||"No"
"diag_horz_feat_kind"|2|"Agric horizon"||"No"
"diag_horz_feat_kind"|3|"Albic horizon"||"No"
"diag_horz_feat_kind"|4|"Albic materials"||"No"
"diag_horz_feat_kind"|5|"Andic soil properties"||"No"
"diag_horz_feat_kind"|6|"Anhydrous conditions"||"No"
"diag_horz_feat_kind"|7|"Anthric saturation"||"No"
"diag_horz_feat_kind"|8|"Anthropic epipedon"||"No"
"diag_horz_feat_kind"|9|"Aquic conditions"||"No"
"diag_horz_feat_kind"|10|"Argillic horizon"||"No"
"diag_horz_feat_kind"|11|"Artifacts"||"No"
"diag_horz_feat_kind"|12|"Calcic horizon"||"No"
"diag_horz_feat_kind"|13|"Cambic horizon"||"No"
"diag_horz_feat_kind"|14|"Coprogenous earth"||"No"
"diag_horz_feat_kind"|15|"Cryoturbation"||"No"
"diag_horz_feat_kind"|16|"Densic contact"||"No"
"diag_horz_feat_kind"|17|"Densic materials"||"No"
"diag_horz_feat_kind"|18|"Diatomaceous earth"||"No"
"diag_horz_feat_kind"|19|"Durinodes"||"No"
"diag_horz_feat_kind"|20|"Duripan"||"No"
"diag_horz_feat_kind"|21|"Endosaturation"||"No"
"diag_horz_feat_kind"|22|"Episaturation"||"No"
"diag_horz_feat_kind"|23|"Fibers"||"No"
"diag_horz_feat_kind"|24|"Fibric soil materials"||"No"
"diag_horz_feat_kind"|25|"Folistic epipedon"||"No"
"diag_horz_feat_kind"|26|"Fragic soil properties"||"No"
"diag_horz_feat_kind"|27|"Fragipan"||"No"
"diag_horz_feat_kind"|28|"Free carbonates"||"No"
"diag_horz_feat_kind"|29|"Gelic materials"||"No"
"diag_horz_feat_kind"|30|"Gilgai"||"Yes"
"diag_horz_feat_kind"|31|"Glacic layer"||"No"
"diag_horz_feat_kind"|32|"Glossic horizon"||"No"
"diag_horz_feat_kind"|33|"Gypsic horizon"||"No"
"diag_horz_feat_kind"|34|"Gypsum accumulations"||"No"
"diag_horz_feat_kind"|35|"Hemic soil materials"||"No"
"diag_horz_feat_kind"|36|"Histic epipedon"||"No"
"diag_horz_feat_kind"|37|"Humilluvic material"||"No"
"diag_horz_feat_kind"|38|"Interfingering of albic materials"||"No"
"diag_horz_feat_kind"|39|"Kandic horizon"||"No"
"diag_horz_feat_kind"|40|"Lamellae"||"No"
"diag_horz_feat_kind"|41|"Limnic materials"||"No"
"diag_horz_feat_kind"|42|"Lithic contact"||"No"
"diag_horz_feat_kind"|43|"Lithologic discontinuity"||"No"
"diag_horz_feat_kind"|44|"Marl"||"No"
"diag_horz_feat_kind"|45|"Melanic epipedon"||"No"
"diag_horz_feat_kind"|46|"Mollic epipedon"||"No"
"diag_horz_feat_kind"|47|"Mottles with chroma 2 or less"||"Yes"
"diag_horz_feat_kind"|48|"n value > 0.7"||"No"
"diag_horz_feat_kind"|49|"Natric horizon"||"No"
"diag_horz_feat_kind"|50|"Ochric epipedon"||"No"
"diag_horz_feat_kind"|51|"Ortstein"||"No"
"diag_horz_feat_kind"|52|"Oxic horizon"||"No"
"diag_horz_feat_kind"|53|"Paralithic contact"||"No"
"diag_horz_feat_kind"|54|"Paralithic materials"||"No"
"diag_horz_feat_kind"|55|"Permafrost"||"No"
"diag_horz_feat_kind"|56|"Petrocalcic horizon"||"No"
"diag_horz_feat_kind"|57|"Petroferric contact"||"No"
"diag_horz_feat_kind"|58|"Petrogypsic horizon"||"No"
"diag_horz_feat_kind"|59|"Placic horizon"||"No"
"diag_horz_feat_kind"|60|"Plaggen epipedon"||"No"
"diag_horz_feat_kind"|61|"Plinthite"||"No"
"diag_horz_feat_kind"|62|"Redox concentrations"||"No"
"diag_horz_feat_kind"|63|"Redox depletions with chroma 2 or less"||"No"
"diag_horz_feat_kind"|64|"Reduced matrix"||"No"
"diag_horz_feat_kind"|65|"Resistant minerals"||"No"
"diag_horz_feat_kind"|66|"Salic horizon"||"No"
"diag_horz_feat_kind"|67|"Salt accumulations"||"No"
"diag_horz_feat_kind"|68|"Sapric soil materials"||"No"
"diag_horz_feat_kind"|69|"Secondary carbonates"||"No"
"diag_horz_feat_kind"|70|"Slickensides"||"No"
"diag_horz_feat_kind"|71|"Sombric horizon"||"No"
"diag_horz_feat_kind"|72|"Spodic horizon"||"No"
"diag_horz_feat_kind"|73|"Spodic materials"||"No"
"diag_horz_feat_kind"|74|"Strongly contrasting particle size class"||"No"
"diag_horz_feat_kind"|75|"Sulfidic materials"||"No"
"diag_horz_feat_kind"|76|"Sulfuric horizon"||"No"
"diag_horz_feat_kind"|77|"Umbric epipedon"||"No"
"diag_horz_feat_kind"|78|"Volcanic glass"||"No"
"diag_horz_feat_kind"|79|"Weatherable minerals"||"No"
"distribution_status"|1|"In progress"|"The distribution request has been submitted but the processing of that request is not complete.  The request may be being held for processing at a later time."|"No"
"distribution_status"|2|"Not successful"|"The distribution request failed to run to completion, and no data was exported."|"No"
"distribution_status"|3|"Partially successful"|"The distribution request was processed to completion, but one or more of the legends, map units or components in the original request was not found in the database at the time the request was ultimately processed."|"No"
"distribution_status"|4|"Successful"|"The distribution request was processed to completetion, and all requested legends, map units and components are present in the exported dataset."|"No"
"drainage_class"|1|"Excessively drained"||"No"
"drainage_class"|2|"Somewhat excessively drained"||"No"
"drainage_class"|3|"Well drained"||"No"
"drainage_class"|4|"Moderately well drained"||"No"
"drainage_class"|5|"Somewhat poorly drained"||"No"
"drainage_class"|6|"Poorly drained"||"No"
"drainage_class"|7|"Very poorly drained"||"No"
"drainage_class"|8|"Subaqueous"|"Free water is above the soil surface. The occurrence of internal free water is permanent and there is a positive water potential at the soil surface for more than 21 hours of each day. The soils have a peraquic soil moisture regime."|"No"
"earth_cover_kind_level_one"|1|"Artificial cover"|"Nonvegetative cover either made or modified by human activity and prohibiting or restricting vegetative growth and water penetration."|"No"
"earth_cover_kind_level_one"|2|"Barren land"|"Nonvegetative natural cover often having a limited capacity to support vegetation - including construction sites (<5% vegetated)."|"No"
"earth_cover_kind_level_one"|3|"Crop cover"|"The full cycle, including land preparation and post-harvest residue cover of annual or perennial herbaceous plants that are cultivated or harvested, or both, for the production of food, feed, oil, and fiber other than wood, and excluding hay and pasture."|"No"
"earth_cover_kind_level_one"|4|"Grass/herbaceous cover"|"Non-woody vegetative cover composed of annual or perennial grasses, grass-like plants (sedges/rushes), forbs (including alfalfa and clovers), lichens, mosses, and ferns (>75% grass, grass-like, forb cover)."|"No"
"earth_cover_kind_level_one"|5|"Other"||"Yes"
"earth_cover_kind_level_one"|6|"Shrub cover"|"Vegetative cover composed of multi-stemmed and single-stemmed woody plants that attain a mature height of less than four meters (>50% shrub canopy cover)."|"No"
"earth_cover_kind_level_one"|7|"Tree cover"|"Vegetative cover recognized as woody plants which usually have one perennial stem, a definitely formed crown of foliage, and a mature height of at least four meters (including ornamentals and Christmas trees) (>25% tree canopy cover)."|"No"
"earth_cover_kind_level_one"|8|"Water cover"|"Earth covered by water in a fluid state.  This includes seasonally frozen areas."|"No"
"earth_cover_kind_level_one"|9|"Wetlands"||"Yes"
"earth_cover_kind_level_one"|10|"Wetlands, drained"||"Yes"
"earth_cover_kind_level_two"|1|"Row crop"|"e.g. corn, soybeans, cotton, tomatoes and other truck crops, tulips"|"No"
"earth_cover_kind_level_two"|2|"Close-grown crop"|"Wheat, rice, oats, rye, etc."|"No"
"earth_cover_kind_level_two"|3|"Grassland rangeland"|"(<10% trees, <20% shrubs) - includes rangeland used for hayland - bluestems, mixed midgrasses, shortgrass, etc."|"No"
"earth_cover_kind_level_two"|4|"Savanna rangeland"|"10 to 25% tree cover"|"No"
"earth_cover_kind_level_two"|5|"Shrubby rangeland"|"(20 to 50% shrub cover) - sumac, sagebrush, mesquite"|"No"
"earth_cover_kind_level_two"|6|"Tundra rangeland"||"No"
"earth_cover_kind_level_two"|7|"Tame pastureland"|"Fescues, bromegrass, timothy, lespedeza, etc."|"No"
"earth_cover_kind_level_two"|8|"Hayland"|"Fescues, bromegrass, timothy, alfalfa, etc."|"No"
"earth_cover_kind_level_two"|9|"Marshland"|"grass, grass-like plants"|"No"
"earth_cover_kind_level_two"|10|"Other grass/herbaceous cover"||"No"
"earth_cover_kind_level_two"|11|"Crop trees"|"e.g. apples, pecans, date palms, citrus, ornamental nursery stock, Christmas trees"|"No"
"earth_cover_kind_level_two"|12|"Conifers"|"Spruce, Douglas-fir, pine, etc."|"No"
"earth_cover_kind_level_two"|13|"Hardwoods"|"Oak, hickory, elm, aspen, etc."|"No"
"earth_cover_kind_level_two"|14|"Intermixed conifers and hardwoods"|"e.g. oak-pine mix"|"No"
"earth_cover_kind_level_two"|15|"Tropical"|"Mangrove, royal palm, etc."|"No"
"earth_cover_kind_level_two"|16|"Swamp"|"shrubs and trees"|"No"
"earth_cover_kind_level_two"|17|"Other tree cover"||"No"
"earth_cover_kind_level_two"|18|"Crop shrubs"|"Filbert, blueberry, and ornamentals, etc. as nursery stock"|"No"
"earth_cover_kind_level_two"|19|"Crop vines"|"e.g. grapes, blackberries, raspberries"|"No"
"earth_cover_kind_level_two"|20|"Native shrubs"|"e.g. creosotebush, shrub live oak, sagebrush, mesquite (including rangeland with >50% shrub cover)"|"No"
"earth_cover_kind_level_two"|21|"Other shrub cover"|"e.g. kudzu, cacti, yucca"|"No"
"earth_cover_kind_level_two"|22|"Rock"||"No"
"earth_cover_kind_level_two"|23|"Sand and gravel"||"No"
"earth_cover_kind_level_two"|24|"Culturally induced barren"|"saline seeps, mines, quarries, oil-waste, etc."|"No"
"earth_cover_kind_level_two"|25|"Permanent snow and ice"||"No"
"earth_cover_kind_level_two"|26|"Other barren"|"salt flats, slickspots, mud flats, badlands, etc.; excludes those in culturally induced earth cover"|"No"
"earth_cover_kind_level_two"|27|"Rural transportation"|"Highways, railroads, etc."|"No"
"earth_cover_kind_level_two"|28|"Urban and built-up"|"Cities, towns, farmsteads, industrial sites"|"No"
"erosion_accelerated_kind"|1|"Highly deforming landslip erosion"||"Yes"
"erosion_accelerated_kind"|2|"Slightly deforming landslip erosion"||"Yes"
"erosion_accelerated_kind"|3|"Water erosion"|"Soil removal by running water."|"Yes"
"erosion_accelerated_kind"|4|"Gully erosion"|"Gully erosion is the consequence of water that cuts down into the soil along the line of water concentration and flow.  The resulting channels cannot be obliterated by ordinary tillage operations. (SSM)"|"No"
"erosion_accelerated_kind"|5|"Rill erosion"|"Rill erosion is the removal of soil through the cutting of many small, but conspicuous channels where runoff concentrates.  The channels are shallow enough that they can be obliterated with normal tillage operations. (SSM)"|"No"
"erosion_accelerated_kind"|6|"Sheet erosion"|"The more or less uniform removal of soil from an area without the development of conspicuous water channels. (SSM)"|"No"
"erosion_accelerated_kind"|7|"Tunnel erosion"|"The removal of soil by the formation of subsurface tunnels (often referred to as piping).  Free water enters the soil through macropores such as large desication cracks or rodent burrows. The tunnels tend to enlarge and coelesce."|"No"
"erosion_accelerated_kind"|8|"Wind and water erosion"||"Yes"
"erosion_accelerated_kind"|9|"Wind erosion"|"Deflation by wind."|"No"
"erosion_class"|1|"None - deposition"|"No apparent erosion has occurred.  Deposition of soil sediment removed from other areas may have occurred."|"No"
"erosion_class"|2|"Class 1"|"The soil has lost on the average <25% of the original A and/or E horizons, or of the uppermost 20 cm if the original A and/or E horizons were less than 20 cm thick. (SSM)"|"No"
"erosion_class"|3|"Class 2"|"The soil has lost, on the average, 25 to 75 percent of the original A and/or E horizons, or of the uppermost 20 cm if the original A and/or E horizons were less than 20 cm thick."|"No"
"erosion_class"|4|"Class 3"|"The soil has lost, on the average, more than 75 percent of the original A and/or E horizon, or of the uppermost 20 cm if the original A and/or E horizons were less than 20 cm thick. (SSM)"|"No"
"erosion_class"|5|"Class 4"|"The soil has lost all of the original A and/or E horizons, or the uppermost 20 cm if the original A and/or E horizons were less than 20 cm thick.  Some of the orginal underlying material may have also been removed. (SSM)"|"No"
"excavation_difficulty_class"|1|"Low"|"Excavations can be made with a spade using arm-applied pressure only.  Neither application of impact energy nor application of foot pressure is necessary."|"No"
"excavation_difficulty_class"|2|"Moderate"|"Excavation can be accomplished quite easily by application of impact energy with a spade or by foot applied pressure."|"No"
"excavation_difficulty_class"|3|"High"|"Excavation with a spade can be accomplished with difficulty. Excavation is easily possible with a full length pick, using an over-the-head swing."|"No"
"excavation_difficulty_class"|4|"Very high"|"Excavation with a full length pick using an over-the-head swing is moderately to markedly difficult.  Excavation is possible in a reasonable period of time with a backhoe mounted on a 40 to 60 kW (50-80 hp) tractor."|"No"
"excavation_difficulty_class"|5|"Extremely high"|"Excavation cannot be accomplished in a resonable time period with a  backhoe mounted on a 40 to 60 kW (50-80 hp) tractor."|"No"
"export_certification_status"|1|"status unknown, record inserted during conversion"||"No"
"export_certification_status"|2|"not certified"|"The legend and data mapunits to be included in the export file have been appropriately populated, at least in part, but have not been reviewed or certified.  These are advance data, subject to change.  

This certification applies to the whole export package as a single entity."|"No"
"export_certification_status"|3|"partly certified, all components"|"This certification applies to the whole export package as a single entity.  The legend and data mapunits to be included in the export file have been appropriately populated (both major and minor components) and the data elements have been reviewed. These datasets are typically exports from on-going projects. At least some of the data elements have been certified for use in specific applications. Other data elements in the export have advance data, subject to change. Both major and minor components are intended for interpretation. The components with uncertified data elements may not have valid interpretations."|"No"
"export_certification_status"|4|"partly certified, major components"|"This certification applies to the whole export package as a single entity.  The legend and data mapunits to be included in the export file have been appropriately populated (major components only) and the data elements have been reviewed. Minor components are not intended for interpretation, and are populated with only a limited number of data elements. These datasets are typically exports from on-going projects. At least some of the data elements have been certified for use in specific applications. Other data elements in the export have advance data, subject to change. The major components with uncertified data elements may not have valid interpretations. Minor components are not sufficiently populated to allow valid interpretations."|"No"
"export_certification_status"|5|"certified, all components"|"This certification applies to the whole export package as a single entity.  The legend and data mapunits to be included in the export file have been appropriately populated, reviewed, and certified for general use. Both major and minor components are fully populated. These datasets are typically exports from completed projects. Valid interpretations are available for both major and minor components."|"No"
"export_certification_status"|6|"certified, major components"|"This certification applies to the whole export package as a single entity.  The legend and data mapunits to be included in the export file have been appropriately populated (major components only). Minor components are not intended for interpretation, and are populated with only a limited number of data elements. Data have been reviewed and certified for general use. These datasets are typically exports from completed projects. Valid interpretations are available for major components only."|"No"
"export_certification_status"|7|"certified, minimal data"|"This certification applies to the whole export package as a single entity.  The legend and data mapunits to be included in the export file have been populated (major components only). Minor components are not intended for interpretation, and are populated with only a limited number of data elements. Data have been reviewed and certified for general use. These datasets are typically exports from initial soil surveys that were completed years ago. Data was originally populated under less stringent standards than are in place today, and data have received only a minimum amount of recent updating. The data in the export does not have the level of quality and completeness equivalent to a recently populated dataset, but it is minimally acceptable and certifiable. Valid interpretations are available for all soil map units but for major components only, and some interpretations may be marginally valid."|"No"
"export_certification_status"|8|"partly certified"|"The legend and data mapunits to be included in the export file have been appropriately populated and the data have been reviewed.  At least some of the data elements have been certified for use in specific applications.  Other data elements in the export have advance data, subject to change.

This certification applies to the whole export package as a single entity."|"Yes"
"export_certification_status"|9|"fully certified"|"The legend and data mapunits to be included in the export file have been appropriately populated, reviewed, and certified for general use.

This certification applies to the whole export package as a single entity."|"Yes"
"farmland_classification"|1|"Not prime farmland"|"Not prime farmland."|"No"
"farmland_classification"|2|"All areas are prime farmland"|"All areas are prime farmland."|"No"
"farmland_classification"|3|"Prime farmland if drained"|"Prime farmland if drained."|"No"
"farmland_classification"|4|"Prime farmland if protected from flooding or not frequently flooded during the growing season"|"Prime farmland if protected from flooding, or not frequently flooded during the growing season."|"No"
"farmland_classification"|5|"Prime farmland if irrigated"|"Prime farmland if irrigated."|"No"
"farmland_classification"|6|"Prime farmland if drained and either protected from flooding or not frequently flooded during the growing season"|"Prime farmland if drained and either protected from flooding, or not frequenlty flooded during the growing season."|"No"
"farmland_classification"|7|"Prime farmland if irrigated and drained"|"Prime farmland if irrigated and drained."|"No"
"farmland_classification"|8|"Prime farmland if irrigated and either protected from flooding or not frequently flooded during the growing season"|"Prime farmland if irrigated and either protected from flooding or not frequently flooded during the growing season."|"No"
"farmland_classification"|9|"Prime farmland if subsoiled, completely removing the root inhibiting soil layer"|"Prime farmland if subsoiled, completely removed the root inhibiting soil layer."|"No"
"farmland_classification"|10|"Prime farmland if irrigated and the product of I (soil erodibility) x C (climate factor) does not exceed 60"|"Prime farmland if irrigated and the product of I (soil erodibility) x C (climate factor) does not exceed 60."|"No"
"farmland_classification"|11|"Prime farmland if irrigated and reclaimed of excess salts and sodium"|"Prime farmland if irrigated and reclaimed from excess salts and sodium."|"No"
"farmland_classification"|12|"Farmland of statewide importance"|"Farmland of statewide importance."|"No"
"farmland_classification"|13|"Farmland of statewide importance, if drained"|"Farmland of statewide importance, if drained."|"No"
"farmland_classification"|14|"Farmland of statewide importance, if protected from flooding or not frequently flooded during the growing season"||"No"
"farmland_classification"|15|"Farmland of statewide importance, if irrigated"||"No"
"farmland_classification"|16|"Farmland of statewide importance, if drained and either protected from flooding or not frequently flooded during the growing season"||"No"
"farmland_classification"|17|"Farmland of statewide importance, if irrigated and drained"||"No"
"farmland_classification"|18|"Farmland of statewide importance, if irrigated and either protected from flooding or not frequently flooded during the growing season"||"No"
"farmland_classification"|19|"Farmland of statewide importance, if subsoiled, completely removing the root inhibiting soil layer"||"No"
"farmland_classification"|20|"Farmland of statewide importance, if irrigated and the product of I (soil erodibility) x C (climate factor) does not exceed 60"||"No"
"farmland_classification"|21|"Farmland of statewide importance, if irrigated and reclaimed of excess salts and sodium"||"No"
"farmland_classification"|22|"Farmland of statewide importance, if drained or either protected from flooding or not frequently flooded during the growing season"||"No"
"farmland_classification"|23|"Farmland of statewide importance, if warm enough, and either drained or either protected from flooding or not frequently flooded during the growing season"||"No"
"farmland_classification"|24|"Farmland of statewide importance, if warm enough"||"No"
"farmland_classification"|25|"Farmland of statewide importance, if thawed"||"No"
"farmland_classification"|26|"Farmland of local importance"|"Farmland of local importance."|"No"
"farmland_classification"|27|"Farmland of local importance, if irrigated"||"No"
"farmland_classification"|28|"Farmland of unique importance"|"Farmland of unique importance."|"No"
"fl_soil_leaching_potential"|1|"Low"|"Slowest permeability is 0.6 in/hr or less.  Soils with a muck/peat layer are rated ""low""."|"No"
"fl_soil_leaching_potential"|2|"Medium"|"Slowest permeability is between 0.6 and 6.0 in/hr.  Soils with a mucky layer are rated ""medium"" unless the soil has a slowest permeability of less than 0.6 in/hr.  Then the soil is rated ""low""."|"No"
"fl_soil_leaching_potential"|3|"High"|"Slowest permeability is 6.0 in/hr or more."|"No"
"fl_soil_runoff_potential"|1|"Low"|"Soils with a hydrological group of A, and soils with a hydrological group of B (in their natural, undrained state) that have a permeability of 6.0 in/hr or greater in all of the upper 20 inches of the soil."|"No"
"fl_soil_runoff_potential"|2|"Medium"|"Soils with a hydrological group of C, and soils with a hydrological group of B (in their natural, undrained state) that have a permeability of less than 6.0 in/hr within 20 inches of the soil surface.  Soils that rate low are changed to a rating of medium where the slope is more than 12 percent."|"No"
"fl_soil_runoff_potential"|3|"High"|"Soils with a hydrological group of D in their natural, undrained state.  Soils that are frequently flooded during the growing season are rated high.  Soils that rate medium are changed to a rating of high where the slope is more than 8 percent."|"No"
"flooding_duration_class"|1|"Extremely brief"|"0.1 to 4 hours"|"No"
"flooding_duration_class"|2|"Very brief"|"4 hours to 48 hours"|"No"
"flooding_duration_class"|3|"Brief"|"2 days to 7 days"|"No"
"flooding_duration_class"|4|"Long"|"7 days to 30 days"|"No"
"flooding_duration_class"|5|"Very long"|"More than 30 days"|"No"
"flooding_frequency_class"|1|"None"|"No reasonable possibility of flooding; near 0 percent chance of flooding in any year or less than 1 time in 500 years."|"No"
"flooding_frequency_class"|2|"Very rare"|"Flooding is very unlikely but is possible under unusual weather conditions; less than 1 percent chance in any year (less than 1 time in 100 years, but more than 1 time in 500 years)."|"No"
"flooding_frequency_class"|3|"Rare"|"Flooding is unlikely but possible under unusual weather conditions; 1 to 5 percent chance in any year (1 to 5 times in 100 years)."|"No"
"flooding_frequency_class"|4|"Occasional"|"Flooding is expected infrequently, 5 to 50 percent chance in any year, (5 to 50 times in 100 years)."|"No"
"flooding_frequency_class"|5|"Common"||"Yes"
"flooding_frequency_class"|6|"Frequent"|"Flooding is likely to occur often under usual weather conditions; more than 50 percent chance of flooding in any year or more than 50 times in 100 years, but less than a 50 percent chance of flooding in all months in any year."|"No"
"flooding_frequency_class"|7|"Very frequent"|"Flooding is likey to occur very often under usual weather conditions; more than 50 percent chance in all months of any year."|"No"
"flooding_ponding_month"|1|"January"||"No"
"flooding_ponding_month"|2|"February"||"No"
"flooding_ponding_month"|3|"March"||"No"
"flooding_ponding_month"|4|"April"||"No"
"flooding_ponding_month"|5|"May"||"No"
"flooding_ponding_month"|6|"June"||"No"
"flooding_ponding_month"|7|"July"||"No"
"flooding_ponding_month"|8|"August"||"No"
"flooding_ponding_month"|9|"September"||"No"
"flooding_ponding_month"|10|"October"||"No"
"flooding_ponding_month"|11|"November"||"No"
"flooding_ponding_month"|12|"December"||"No"
"forest_productivity_units"|1|"board feet/acre/year Doyle"||"No"
"forest_productivity_units"|2|"board feet/acre/year International 1/4"||"No"
"forest_productivity_units"|3|"board feet/acre/year International 1/8"||"No"
"forest_productivity_units"|4|"board feet/acre/year Scribner"||"No"
"forest_productivity_units"|5|"board feet/acre/year Scribner Decimal C"||"No"
"forest_productivity_units"|6|"board feet/acre/year Spaulding"||"No"
"forest_productivity_units"|7|"cords/acre/year"||"No"
"forest_productivity_units"|8|"cubic feet/acre"||"No"
"forest_productivity_units"|9|"cubic feet/acre/year"||"No"
"forest_productivity_units"|10|"tons/acre/year"||"No"
"fragment_kind"|1|"Aa lava fragments"|"A type of basaltic lava (material) having a rough, jagged, clinkery surface and a vesicular interior.  Compare - block lava, pahoehoe lava, pillow lava."|"No"
"fragment_kind"|2|"Acidic-ash"||"Yes"
"fragment_kind"|3|"Amphibolite fragments"||"No"
"fragment_kind"|4|"Andesite fragments"||"No"
"fragment_kind"|5|"Andesitic-ash"||"Yes"
"fragment_kind"|6|"Rock anhydrite fragments"|"A sedimentary rock (evaporite) composed chiefly of mineral anhydrite (anhydrous CaSO4); The rock is generally massive, cryptocrystalline, and may exhibit rhythmic sedimentation (rhymites).  Compare - rock gypsum, rock halite.  SW"|"No"
"fragment_kind"|7|"Anorthosite fragments"||"No"
"fragment_kind"|8|"Arenite fragments"||"No"
"fragment_kind"|9|"Argillite fragments"||"No"
"fragment_kind"|10|"Arkose fragments"||"No"
"fragment_kind"|11|"Basalt fragments"||"No"
"fragment_kind"|12|"Basaltic-ash"||"Yes"
"fragment_kind"|13|"Basic-ash"||"Yes"
"fragment_kind"|14|"Bauxite fragments"|"An off-white to dark red brown weathered detritus or rock composed of aluminum oxides (mainly gibbsite with some boehmite and diaspore), iron hydroxides, silica, silt, and especially clay minerals. Bauxite originates in tropical and subtropical environments as highly weathered residue from carbonate or silicate rocks and can occur in concretionary, earthy, pisolitic or oolitic forms.  SW & GG"|"No"
"fragment_kind"|15|"Block lava fragments"|"Lava having a surface of angular blocks; it is similar to `a`a lava but the fragments are larger and more regular in shape, somewhat smoother, and less vesicular.  Compare -  `a`a lava, pahoehoe lava, pillow lava."|"No"
"fragment_kind"|16|"Non-volcanic breccia fragments"||"No"
"fragment_kind"|17|"Acidic Non-volcanic breccia fragments"||"No"
"fragment_kind"|18|"Basic Non-volcanic breccia fragments"||"No"
"fragment_kind"|19|"Calcrete fragments"||"No"
"fragment_kind"|20|"Carbonate concretions"||"No"
"fragment_kind"|21|"Carbonate nodules"||"No"
"fragment_kind"|22|"Carbonate rock fragments"||"No"
"fragment_kind"|23|"Chalk fragments"||"No"
"fragment_kind"|24|"Charcoal fragments"||"No"
"fragment_kind"|25|"Chert fragments"|"A hard, extremely dense or compact, dull to semivitreous, cryptocrystalline sedimentary rock, consisting dominantly of interlocking crystals of quartz less than about 30 mm in diameter; it may contain amorphous silica (opal).  It sometimes contains impurities such as calcite, iron oxide, or the remains of silicious and other organisims.  It has a tough, splintery to conchoidal fracture and may be white or variously colored gray, green, blue, pink, red, yellow, brown, and black.  Chet  occurs principally as nodular or concretionary segregations in limestones and dolomites."|"No"
"fragment_kind"|26|"Cinders"|"Uncemented vitric, vesicular, pyroclastic material, more than 2.0 mm in at least one dimension, with an apparent specific gravity (including vesicles) of more than 1.0 and less than 2.0.  Compare - ash [volcanic], block [volcanic], lapilli, tephra."|"No"
"fragment_kind"|27|"Claystone fragments"||"No"
"fragment_kind"|28|"Coal fragments"||"No"
"fragment_kind"|29|"Calcareous conglomerate fragments"||"No"
"fragment_kind"|30|"Noncalcareous conglomerate fragments"||"Yes"
"fragment_kind"|31|"Conglomerate fragments"|"A coarse-grained, clastic sedimentary rock composed of rounded to subangular rock fragments larger than 2 mm, commonly with a matrix of sand and finer material; cements include silica, calcium carbonate, and iron oxides.  The consolidated equivalent of gravel."|"No"
"fragment_kind"|32|"Dacite fragments"||"No"
"fragment_kind"|33|"Diabase fragments"||"No"
"fragment_kind"|34|"Diatomite fragments"|"A light-colored, soft, siliceous sedimentary rock (generally consolidated) consisting chiefly of opaline diatom frustules deposited in a lacustrine or marine environment.  Diatomite has a number of uses owing to its high surface area, absorptive capacity, and relative chemical stability but the term is generally reserved for deposits of actual or potential commercial value."|"No"
"fragment_kind"|35|"Diorite fragments"||"No"
"fragment_kind"|36|"Dolomite fragments"|"A carbonate sedimentary rock consisting chiefly (more than 50 percent by weight or by areal percentages under the microscope) of the mineral dolomite."|"No"
"fragment_kind"|37|"Durinodes"||"No"
"fragment_kind"|38|"Duripan fragments"||"No"
"fragment_kind"|39|"Ejecta fragments"||"Yes"
"fragment_kind"|40|"Ejecta-ash"||"Yes"
"fragment_kind"|41|"Fanglomerate fragments"||"No"
"fragment_kind"|42|"Gabbro fragments"||"No"
"fragment_kind"|43|"Gibbsite concretions"||"No"
"fragment_kind"|44|"Gibbsite nodules"||"No"
"fragment_kind"|45|"Glauconite fragments"||"Yes"
"fragment_kind"|46|"Gneiss fragments"||"No"
"fragment_kind"|47|"Biotite gneiss fragments"||"No"
"fragment_kind"|48|"Granodioritic gneiss fragments"||"No"
"fragment_kind"|49|"Hornblende gneiss fragments"||"No"
"fragment_kind"|50|"Migmatitic gneiss fragments"||"No"
"fragment_kind"|51|"Muscovite-biotite gneiss fragments"||"No"
"fragment_kind"|52|"Acidic gneiss fragments"||"Yes"
"fragment_kind"|53|"Basic gneiss fragments"||"Yes"
"fragment_kind"|54|"Granite fragments"||"No"
"fragment_kind"|55|"Granitoid fragments"|"a) In the IUGS classification, a preliminary term for (for field use) for a plutonic rock with Q (quartz) between 20 and 40 (%).   b) A general term for all phaneritic igneous rocks (mineral crystals visible unaided and all about the same size) dominated by quartz and feldspars."|"No"
"fragment_kind"|56|"Granodiorite fragments"||"No"
"fragment_kind"|57|"Granofels fragments"||"No"
"fragment_kind"|58|"Granulite fragments"||"No"
"fragment_kind"|59|"Graywacke fragments"||"No"
"fragment_kind"|60|"Greenstone fragments"||"No"
"fragment_kind"|61|"Gypsum crystal fragments"||"No"
"fragment_kind"|62|"Rock gypsum fragments"|"A sedimentary rock (evaporite) composed primarily of mineral gypsum (CaSO4.2H2O). The rock is generally massive, ranges from coarse crystalline to fine granular, may show disturbed bedding due to hydration expansion of parent anhydrite (anhydrous CaSO4), and may exhibit rhythmic sedimentation (rhymites).  Compare  gypsite.   GG"|"No"
"fragment_kind"|63|"Rock halite fragments"|"A sedimentary rock (evaporite) composed primarily of halite (NaCl).  SW"|"No"
"fragment_kind"|64|"Herbaceous material"||"Yes"
"fragment_kind"|65|"Hornfels fragments"||"No"
"fragment_kind"|66|"Acid igneous rock fragments"||"Yes"
"fragment_kind"|67|"Basic igneous rock fragments"||"Yes"
"fragment_kind"|68|"Coarse crystal igneous rock fragments"||"Yes"
"fragment_kind"|69|"Fine crystal igneous rock fragments"||"Yes"
"fragment_kind"|70|"Intermediate igneous rock fragments"||"Yes"
"fragment_kind"|71|"Ultrabasic igneous rock fragments"||"Yes"
"fragment_kind"|72|"Igneous rock fragments"|"Rock formed by solidification from a molten or partially molten state; major varieties include plutonic and volcanic rocks.  Examples: andesite, basalt, granite.  Compare - intrusive, extrusive."|"No"
"fragment_kind"|73|"Ignimbrite fragments"||"No"
"fragment_kind"|74|"Interbedded sedimentary rock fragments"||"Yes"
"fragment_kind"|75|"Iron-manganese concretions"||"No"
"fragment_kind"|76|"Iron-manganese nodules"||"No"
"fragment_kind"|77|"Ironstone nodules"||"No"
"fragment_kind"|78|"Lapilli"|"Non or slightly vesicular pyroclastics, 2.0 to 76 mm in at least one dimension, with an apparent specific gravity of 2.0 or more.  Compare - ash [volcanic], block [volcanic], cinders, tephra."|"No"
"fragment_kind"|79|"Latite fragments"||"No"
"fragment_kind"|80|"Lignite fragments"|"A brownish-black carbon-rich deposit that is a metamorphic intermediate between peat and sub-bituminous coal .  Dry lignite typically contains 60-70 % carbon.  SW & GG"|"No"
"fragment_kind"|81|"Arenaceous limestone fragments"||"No"
"fragment_kind"|82|"Argillaceous limestone fragments"||"No"
"fragment_kind"|83|"Cherty limestone fragments"||"No"
"fragment_kind"|84|"Coral limestone fragments"|"An informal term for massive limestone composed primarily of coral and coral fragments commonly associated with marine islands or coral reefs in tropical or subtropical waters.  Compare - coral island.  SW"|"No"
"fragment_kind"|85|"Phosphatic limestone fragments"||"No"
"fragment_kind"|86|"Limestone fragments"|"A sedimentary rock consisting chiefly (more than 50 percent) of calcium carbonate, primarily in the form of calcite.  Limestones are usually formed by a combination of organic and inorganic processes and include chemical and clastic (soluble and insoluble) constituents; many contain fossils."|"No"
"fragment_kind"|87|"Limestone-sandstone fragments"||"Yes"
"fragment_kind"|88|"Limestone-sandstone-shale fragments"||"Yes"
"fragment_kind"|89|"Limestone-shale fragments"||"Yes"
"fragment_kind"|90|"Limestone-siltstone fragments"||"Yes"
"fragment_kind"|91|"Limonite"|"A general 'field' term for various  brown to yellowish brown, amorphous- to- cryptocrystalline hydrous ferric oxides that are an undetermined mixture of goethite, hematite, and lepidocrocite formed by weathering and iron oxidation from iron-bearing, rocks and minerals. SW & GG"|"No"
"fragment_kind"|92|"Logs and stumps"||"Yes"
"fragment_kind"|93|"Marble fragments"||"No"
"fragment_kind"|94|"Marl fragments"|"An earthy, unconsolidated deposit consisting chiefly of calcium carbonate mixed with clay in approximately equal proportions (35 to 65 percent of each); formed primarily under freshwater lacustrine conditions, but varieties associated with more saline environments also occur."|"Yes"
"fragment_kind"|95|"Metaconglomerate fragments"||"No"
"fragment_kind"|96|"Foliated metamorphic rock fragments"||"No"
"fragment_kind"|97|"Metamorphic rock fragments"|"Rock of any origin altered in mineralogical composition, chemical composition, or structure by heat, pressure, and movement at depth in the earth's crust.  Nearly all such rocks are crystalline.  Examples: schist, gneiss, quartzite, slate, marble."|"No"
"fragment_kind"|98|"Metaquartzite fragments"||"No"
"fragment_kind"|99|"Metasedimentary rock fragments"||"No"
"fragment_kind"|100|"Metasiltstone fragments"||"No"
"fragment_kind"|101|"Metavolcanic rock fragments"||"No"
"fragment_kind"|102|"Mica fragments"|"A group of monoclinic phyllosilicate minerals with perfect basal cleavage that splits into thin elastic laminae and range from colorless to black. Large crystals of mica are referred to as a mica book."|"No"
"fragment_kind"|103|"Migmatite fragments"||"No"
"fragment_kind"|104|"Mixed rock fragments"||"No"
"fragment_kind"|105|"Mixed calcareous rock fragments"||"Yes"
"fragment_kind"|106|"Mixed igneous and metamorphic rock fragments"||"Yes"
"fragment_kind"|107|"Mixed igneous, metamorphic, and sedimentary rock fragments"||"Yes"
"fragment_kind"|108|"Mixed igneous and sedimentary rock fragments"||"Yes"
"fragment_kind"|109|"Mixed metamorphic and sedimentary rock fragments"||"Yes"
"fragment_kind"|110|"Mixed noncalcareous rock fragments"||"Yes"
"fragment_kind"|111|"Monzonite fragments"||"No"
"fragment_kind"|112|"Mossy material"||"Yes"
"fragment_kind"|113|"Mudstone fragments"||"No"
"fragment_kind"|114|"Mylonite fragments"||"No"
"fragment_kind"|115|"Novaculite"|"A dense, extremely finely grained, even-textured, siliceous, sedimentary rock similar to chert.  It is hard, white to grayish-black in color, translucent on thin edges, has a dull to waxy luster, and displays smooth conchoidal fracture when broken.  

Novaculite principally occurs in the Marathon Uplift of Texas and Ouachita Mountains of Arkansas and Oklahoma where it forms erosion resistant ridges. Novaculite appears to form from chert recrystallization with microcrystalline quartz dominant over cryptocrystalline chalcedony.  At the Ouachita Mountains type occurrence, novaculite formed by low-grade, thermal metamorphism of bedded chert.  Novaculite is commercially quarried as a whetstone or oilstone.  Compare - chert. GG & SW"|"No"
"fragment_kind"|116|"Obsidian fragments"||"No"
"fragment_kind"|117|"Organic material"||"Yes"
"fragment_kind"|118|"Orthoquartzite fragments"||"No"
"fragment_kind"|119|"Ortstein fragments"||"No"
"fragment_kind"|120|"Oxide protected rock"||"Yes"
"fragment_kind"|121|"Pahoehoe lava fragments"|"A type of basaltic lava (material) with a characteristically smooth, billowy or rope-like surface and vesicular interior.  Compare -  `a`a lava, block lava, pillow lava."|"No"
"fragment_kind"|122|"Peridotite fragments"||"No"
"fragment_kind"|123|"Petrocalcic fragments"||"No"
"fragment_kind"|124|"Petroferric fragments"||"No"
"fragment_kind"|125|"Petrogypsic fragments"||"No"
"fragment_kind"|126|"Phyllite fragments"||"No"
"fragment_kind"|127|"Pillow lava fragments"|"A general term for lava displaying pillow structure (discontinuous, close-fitting, bun-shaped or ellipsoidal masses, generally < 1 m in diameter); considered to have formed in a subaqueous environment; such lava is usually basaltic or andesitic.  Compare -  `a`a lava, block lava, pahoehoe lava."|"No"
"fragment_kind"|128|"Plinthite nodules"||"No"
"fragment_kind"|129|"Porcellanite fragments"||"No"
"fragment_kind"|130|"Pumice fragments"|"A light-colored, vesicular, glassy rock commonly having the composition of rhyolite.  It commonly has a specific gravity of < 1.0 and is thereby sufficiently buoyant to float on water."|"No"
"fragment_kind"|131|"Pyroclastic rock fragments"||"No"
"fragment_kind"|132|"Pyroclastic fragments"|"Fragmental materials produced by usually explosive, aerial ejection of clastic particles from a volcanic vent.  Such materials may accumulate on land or under water."|"Yes"
"fragment_kind"|133|"Pyroxenite fragments"||"No"
"fragment_kind"|134|"Quartz fragments"||"No"
"fragment_kind"|135|"Quartz-diorite fragments"||"No"
"fragment_kind"|136|"Quartzite fragments"||"No"
"fragment_kind"|137|"Quartz-monzonite fragments"||"No"
"fragment_kind"|138|"Rhyolite fragments"||"No"
"fragment_kind"|139|"Calcareous sandstone fragments"||"No"
"fragment_kind"|140|"Glauconitic sandstone fragments"||"No"
"fragment_kind"|141|"Noncalcareous sandstone fragments"||"Yes"
"fragment_kind"|142|"Sandstone fragments"|"Sedimentary rock containing dominantly sand-size clastic particles."|"No"
"fragment_kind"|143|"Sandstone and shale fragments"||"Yes"
"fragment_kind"|144|"Sandstone and siltstone fragments"||"Yes"
"fragment_kind"|145|"Saprolite"||"Yes"
"fragment_kind"|146|"Acidic schist fragments"||"Yes"
"fragment_kind"|147|"Basic schist fragments"||"Yes"
"fragment_kind"|148|"Biotite schist fragments"|"A strongly foliated crystalline rock formed by dynamic metamorphism that has well-developed parallelism of more than 50 percent of the minerals present, primarily biotite."|"No"
"fragment_kind"|149|"Graphitic schist fragments"||"No"
"fragment_kind"|150|"Mica schist fragments"||"No"
"fragment_kind"|151|"Muscovite schist fragments"|"A strongly foliated crystalline rock formed by dynamic metamorphism that has well-developed parallelism of more than 50 percent of the minerals present, primarily muscovite."|"No"
"fragment_kind"|152|"Sericite schist"|"A strongly foliated crystalline rock formed by dynamic metamorphism that has well-developed parallelism of more than 50 percent of the minerals present, primarily sericite.  A fine-grained muscovite"|"No"
"fragment_kind"|153|"Schist fragments"||"No"
"fragment_kind"|154|"Scoria fragments"|"Vesicular, cindery crust or bomb-sized fragments of such material on the surface of andesitic or basaltic lava, the vesicular nature of which is due to the escape of volcanic gases before solidification; it is usually heavier, darker, and more crystalline than pumice.  Synonym - cinder."|"No"
"fragment_kind"|155|"Sedimentary rock fragments"|"A consolidated deposit of clastic particles, chemical precipitates, and organic remains accumulated at or near the surface of the earth under ""normal"" low temperature and pressure conditions.  Sedimentary rocks include consolidated equivalents of alluvium, colluvium, drift, and eolian, lacustrine, marine deposits; e.g., sandstone, siltstone, mudstone, clay-stone, shale, conglomerate, limestone, dolomite, coal, etc."|"No"
"fragment_kind"|156|"Serpentinite fragments"||"No"
"fragment_kind"|157|"Acid shale fragments"||"No"
"fragment_kind"|158|"Calcareous shale fragments"||"No"
"fragment_kind"|159|"Clayey shale fragments"||"No"
"fragment_kind"|160|"Noncalcareous shale fragments"||"Yes"
"fragment_kind"|161|"Shale fragments"|"Sedimentary rock formed by induration of a clay, silty clay, or silty clay loam deposit and having the tendency to split into thin layers, i.e., fissility."|"No"
"fragment_kind"|162|"Shale-siltstone fragments"||"Yes"
"fragment_kind"|163|"Shell fragments"||"No"
"fragment_kind"|164|"Silica concretions"||"No"
"fragment_kind"|165|"Siltite fragments"|"A compact, weakly metamorphosed rock formed by alteration of siltstone, mudstone, or silty shale. Siltite is more indurated than mudstone or shale and lacks either shale fissility or slate-like cleavage. Siltite differs from argillite in that silt-size grains (0.002 to 0.062 mm) rather than clay-size (<0.002 mm) dominate the matrix.  Siltite differs from siltstone, mudstone, or shale in that it exhibits very low to low grade metamorphic or diagenetic layer silicate and feldspar alteration to sericite, chlorite, and albite (subgreenschist to greenschist metamorphic facies) (Maxwell, 1973; Kidder, 1987)."|"No"
"fragment_kind"|166|"Calcareous siltstone fragments"||"No"
"fragment_kind"|167|"Noncalcareous siltstone fragments"||"Yes"
"fragment_kind"|168|"Siltstone fragments"|"Sedimentary rock containing dominantly silt-size clastic particles."|"No"
"fragment_kind"|169|"Slate fragments"||"No"
"fragment_kind"|170|"Sulfidic slate fragments"||"No"
"fragment_kind"|171|"Soapstone fragments"||"No"
"fragment_kind"|172|"Syenite fragments"||"No"
"fragment_kind"|173|"Syenodiorite fragments"||"No"
"fragment_kind"|174|"Tachylite fragments"||"No"
"fragment_kind"|175|"Tonalite fragments"||"No"
"fragment_kind"|176|"Trachyte fragments"||"No"
"fragment_kind"|177|"Travertine fragments"||"No"
"fragment_kind"|178|"Tripoli fragments"|"A light-colored, porous, friable, siliceous (largely chalcedonic) sedimentary rock, which occurs in powdery or earthy masses that result from the weathering of siliceous limestone.  It has a harsh, rough feel and is used to polish metals and stones."|"No"
"fragment_kind"|179|"Tufa fragments"||"No"
"fragment_kind"|180|"Tuff breccia fragments"||"No"
"fragment_kind"|181|"Acidic tuff fragments"||"No"
"fragment_kind"|182|"Basic tuff fragments"||"No"
"fragment_kind"|183|"Tuff fragments"|"A compacted deposit that is 50 percent or more volcanic ash and dust"|"No"
"fragment_kind"|184|"Welded tuff fragments"||"No"
"fragment_kind"|185|"Ultramafic rock fragments"||"No"
"fragment_kind"|186|"Volcanic bombs"||"No"
"fragment_kind"|187|"Acidic volcanic breccia fragments"||"No"
"fragment_kind"|188|"Basic volcanic breccia fragments"||"No"
"fragment_kind"|189|"Volcanic breccia fragments"||"No"
"fragment_kind"|190|"Volcanic rock fragments"||"No"
"fragment_kind"|191|"Wood fragments"||"No"
"fragment_roundness"|1|"Very angular"|"Strongly developed faces with very sharp, broken edges."|"No"
"fragment_roundness"|2|"Angular"|"Strongly developed faces with sharp edges (SSM)."|"No"
"fragment_roundness"|3|"Subangular"|"Detectable flat faces with slightly-rounded corners."|"No"
"fragment_roundness"|4|"Subrounded"|"Detectable flat faces with well-rounded corners (SSM)."|"No"
"fragment_roundness"|5|"Rounded"|"Flat faces absent or nearly absent with all corners rounded (SSM)."|"No"
"fragment_roundness"|6|"Well rounded"|"Flat faces absent with all corners rounded."|"No"
"fragment_shape"|1|"Flat"||"No"
"fragment_shape"|2|"Nonflat"||"No"
"geomor_pos_flat"|1|"Flat"|"default choice, official choices to be determined later"|"Yes"
"geomor_pos_flat"|2|"Dip"|"A geomorphic component (characteristic piece) of flat plains (e.g., lake plain, low coastal plain, low-relief till plain) consisting of a shallow and typically closed depression that tends to be an area of focused groundwater recharge but not a permanent water body and that lies slightly lower and is wetter than the adjacent talf, and favors the accumulation of fine sediments and organic materials.  SW"|"No"
"geomor_pos_flat"|3|"Rise"|"A geomorphic component of flat plains (e.g., lake plain, low coastal plain, low-gradient till plain) consisting of a slightly elevated but low, broad area with low slope gradients (e.g. 1-3 % slopes); typically a microfeature but can be fairly extensive.  Commonly soils on a rise are better drained than those on the surrounding talf.  Compare - talf.  SW"|"No"
"geomor_pos_flat"|4|"Talf"|"A geomorphic component of flat plains (e.g., lake plain, low coastal plain, low-gradient till plain) consisting of an essentially flat (e.g. 0-1 % slopes) and broad area dominated by closed depressions and a non-integrated or poorly integrated drainage system.  Precipitation tends to pond locally and lateral transport is slow both above and below ground, which favors the accumulation of soil organic matter and a retention of fine earth sediments; better drained soils are commonly adjacent to drainageways.  Compare - rise.  SW"|"No"
"geomor_pos_hill"|1|"Interfluve"|"An elevated area between two drainageways that sheds water to those drainageways."|"No"
"geomor_pos_hill"|2|"Head Slope"|"The concave surface at the head of a drainageway where the flow of water converges downward toward the center and contour lines form concave curves."|"No"
"geomor_pos_hill"|3|"Nose Slope"|"The projecting end of an interfluve, where contour lines connecting the opposing side slopes form convex curves around the projecting end and lines perpendicular to the contours diverge downward.  Overland flow of water is divergent."|"No"
"geomor_pos_hill"|4|"Side Slope"|"The slope bounding a drainageway and lying between the drainageway and the adjacent interfluve.  It is generally linear along the slope width and overland flow is parallel down the slope."|"No"
"geomor_pos_hill"|5|"Base Slope"|"A geomorphic component of hills consisting of the concave to linear slope (perpendicular to the contour) which, regardless of the lateral shape is an area that forms an apron or wedge at the bottom of a hillside dominated by colluvial and slope wash processes and sediments (e.g., colluvium and slope alluvium).  Distal base slope sediments commonly grade to, or interfinger with, alluvial fills, or gradually thin to form pedisediment over residuum.  Compare - head slope, side slope, nose slope, interfluve, free face.  SW"|"No"
"geomor_pos_hill"|6|"Crest"|"A geomorphic component of hills consisting of the convex slopes (perpendicular to the contour) that form the narrow, roughly linear top area of a hill, ridge, or other upland where shoulders have converged to the extent that little or no summit remains; dominated by erosion, slope wash and mass movement processes and sediments (e.g., slope alluvium, creep).  Commonly, soils on crests are more similar to those on side slopes than to soils on adjacent interfluves.  Compare - interfluve, head slope, side slope, nose slope.  SW"|"No"
"geomor_pos_hill"|7|"Free face"|"The part of a hillside or mountainside consisting of an outcrop of bare rock (scarp or cliff) that sheds colluvium to slopes below and commonly stands more steeply than the angle of repose of the colluvial slope (e.g. talus slope) immediately below. SW &  GG"|"No"
"geomor_pos_hill"|8|"Crested hills"||"Yes"
"geomor_pos_mountain"|1|"Mountaintop"||"No"
"geomor_pos_mountain"|2|"Mountainflank"||"No"
"geomor_pos_mountain"|3|"Mountainbase"||"No"
"geomor_pos_mountain"|4|"Upper third of mountainflank"||"No"
"geomor_pos_mountain"|5|"Center third of mountainflank"||"No"
"geomor_pos_mountain"|6|"Lower third of mountainflank"||"No"
"geomor_pos_mountain"|7|"Free face"|"The part of a hillside or mountainside consisting of an outcrop of bare rock (scarp or cliff) that sheds colluvium to slopes below and commonly stands more steeply than the angle of repose of the colluvial slope (e.g. talus slope) immediately below. SW &  GG"|"No"
"geomor_pos_terrace"|1|"Riser"|"The vertical or steeply sloping surface, commonly one of a series, of natural steplike landforms, as those of a glacial stairway or of successive stream terraces."|"No"
"geomor_pos_terrace"|2|"Tread"|"The flat or gently sloping surface of natural step-like landforms, commonly one of a series, such as successive stream terraces."|"No"
"hillslope_profile"|1|"Summit"|"The topographically highest hillslope position of a hillslope profile and exhibiting a nearly level (planar or only slightly convex) surface."|"No"
"hillslope_profile"|2|"Shoulder"|"The hillslope position that forms the uppermost inclined surface near the top of a hillslope.  If present, it comprises the transition zone from backslope to summit.  The surface is dominantly convex in profile and erosional in origin."|"No"
"hillslope_profile"|3|"Backslope"|"The hillslope profile position that forms the steepest and generally linear, middle portion of the slope.  In profile, backslopes are commonly bounded by a convex shoulder above and a concave footslope below.  They may or may not include cliff segments (i.e. free faces).  Backslopes are commonly erosional forms produced by mass movement, colluvial action, and running water."|"No"
"hillslope_profile"|4|"Footslope"|"The hillslope position that forms the inner, gently inclined surface at the base of a hillslope.  In profile, footslopes are commonly concave.  It is a transition zone between upslope sites of erosion and transport (shoulder, backslope) and downslope sites of deposition (toeslope)."|"No"
"hillslope_profile"|5|"Toeslope"|"The hillslope position that forms the gently inclined surface at the base of a hillslope.  Toeslopes in profile are commonly gentle and linear, and are constructional surfaces forming the lower part of a hill-slope continuum that grades to valley or closed-depression floors."|"No"
"horizon_aggregation_method"|1|"Weighted Average"|"The value derived for the corresponding component is the sum of A * B for each horizon or layer where A, the value of the attribute in question, is not null and B is each horizon or layer�s percent of the total depth range that is evaluated.  The total depth range evaluated is based on the depth range specified at runtime but excludes horizons or layers where the attribute value is null, and excludes any part of a horizon or layer outside of the specified depth range."|"No"
"horizon_aggregation_method"|2|"Weighted Sum"|"The value derived for the corresponding component is the sum of A * B for each horizon or layer where A, the value of the attribute in question, is not null and B is the vertical linear extent of each horizon or layer that is evaluated.  The total vertical linear extent evaluated is based on the depth range specified at runtime but excludes horizons or layers where the attribute value is null, and excludes any part of a horizon or layer outside of the specified depth range."|"No"
"horz_desgn_letter_suffix"|1|"a"|"Highly decomposed organic matter. This symbol is used with O to indicate the most highly decomposed organic materials, which have a fiber content of less than 17 percent (by volume) after rubbing."|"No"
"horz_desgn_letter_suffix"|2|"b"|"Buried genetic horizon.  This symbol is used in mineral soils to indicate identifiable buried horizons with major genetic features that were developed before burial. Genetic horizons may or may not have formed in the overlying material, which may be either like or unlike the assumed parent material of the buried soil. This symbol is not used in organic soils, nor is it used to separate an organic layer from a mineral layer."|"No"
"horz_desgn_letter_suffix"|3|"c"|"Concretions or nodules. This symbol indicates a significant accumulation of concretions or nodules. Cementation is required. The cementing agent commonly is iron, aluminum, manganese, or titanium. It cannot be silica, dolomite, calcite, or more soluble salts."|"No"
"horz_desgn_letter_suffix"|4|"ca"|"An accumulation of carbonates."|"Yes"
"horz_desgn_letter_suffix"|5|"co"|"Coprogenous Earth.  This symbol, used only with L, indicates a limnic layer of coprogenous earth (or sedimentary peat)."|"No"
"horz_desgn_letter_suffix"|6|"d"|"Physical root restriction.  This symbol indicates noncemented, root-restricting layers in naturally occurring or human-made sediments or materials. Examples are dense basal till, plowpans, and other mechanically compacted zones."|"No"
"horz_desgn_letter_suffix"|7|"di"|"Diatomaceous earth.  This symbol, used only with L, indicates a limnic layer of diatomaceous earth."|"No"
"horz_desgn_letter_suffix"|8|"e"|"Organic material of intermediate decomposition.  This symbol is used with O to indicate organic materials of intermediate decomposition. The fiber content of these materials is 17 to 40 percent (by volume) after rubbing."|"No"
"horz_desgn_letter_suffix"|9|"f"|"Frozen soil or water.  This symbol indicates that a horizon or layer contains permanent ice. The symbol is not used for seasonally frozen layers or for dry permafrost."|"No"
"horz_desgn_letter_suffix"|10|"ff"|"Dry permafrost.  Used in layers or horizons that are colder than 0 degrees C, but do not contain ice.  It is not used for layers or horizons that have seasonal temperatures below 0 degrees C.  The f suffix is used for layers or horizons that contain permanent ice."|"No"
"horz_desgn_letter_suffix"|11|"g"|"Strong gleying.  This symbol indicates either that iron has been reduced and removed during soil formation or that saturation with stagnant water has preserved it in a reduced state. Most of the affected layers have chroma of 2 or less, and many have redox concentrations. The low chroma can represent either the color of reduced iron or the color of uncoated sand and silt particles from which iron has been removed. The symbol g is not used for materials of low chroma that have no history of wetness, such as some shales or E horizons. If g is used with B, pedogenic change in addition to gleying is implied. If no other pedogenic change besides gleying has taken place, the horizon is designated Cg."|"No"
"horz_desgn_letter_suffix"|12|"h"|"Illuvial accumulation of organic matter.  This symbol is used with B to indicate the accumulation of illuvial, amorphous, dispersible complexes of organic matter and sesquioxides if the sesquioxide component is dominated by aluminum but is present only in very small quantities. The organo-sesquioxide material coats sand and silt particles. In some horizons these coatings have coalesced, filled pores, and cemented the horizon. The symbol h is also used in combination with s as ""Bhs"" if the amount of the sesquioxide component is significant but the color value and chroma, moist, of the horizon are 3 or less."|"No"
"horz_desgn_letter_suffix"|13|"i"|"Slightly decomposed organic material.  This symbol is used with O to indicate the least decomposed of the organic materials. The fiber content of these materials is 40 percent or more (by volume) after rubbing."|"No"
"horz_desgn_letter_suffix"|14|"j"|"Indicates an accumulation of jarosite.  Jarosite is a potassium (ferric) iron hydroxy sulfate mineral (KFe3(SO4)2(OH)6) that is commonly an alteration product of pyrite that has been exposed to an oxidizing environment.  Jarosite has hue of 2.5Y or yellower and normally has chroma of 6 or more, although chroma as low as 3 or 4 have been reported.  It forms in preference to iron (hydr)oxides in active acid sulfate soils at pH of 3.5 or less and can be stable in post-active acid sulfate soils for long periods of time at higher pH."|"No"
"horz_desgn_letter_suffix"|15|"jj"|"Evidence of cyroturbation.  Evidence of cryoturbation includes irregular and broken horizon boundaries, sorted rock fragments, and organic soil materials occurring as bodies and broken layers within and/or between mineral soil layers. The organic bodies and layers are most commonly at the contact between the active layer and the permafrost."|"No"
"horz_desgn_letter_suffix"|16|"k"|"Accumulation of secondary carbonates. This symbol indicates an accumulation of visible pedogenic calcium carbonate (less than 50 percent, by volume). Carbonate accumulations occur as carbonate filaments, coatings, masses, nodules, disseminated carbonate, or other forms."|"No"
"horz_desgn_letter_suffix"|17|"kk"|"Engulfment of horizon by secondary carbonates. This symbol indicates major accumulations of pedogenic calcium carbonate. The suffix kk is used when the soil fabric is plugged with fine grained pedogenic carbonate (50 percent or more, by volume) that occurs as an essentially continuous medium. The suffix corresponds to the stage III plugged horizon or higher of the carbonate morphogenetic stages (Gile et al., 1966)."|"No"
"horz_desgn_letter_suffix"|18|"m"|"Cementation or induration.  This symbol indicates continuous or nearly continuous cementation. It is used only for horizons that are more than 90 percent cemented, although they may be fractured. The cemented layer is physically root-restrictive. The predominant cementing agent (or the two dominant ones) may be indicated by adding defined letter suffixes, singly or in pairs. The horizon suffix kkm (and less commonly km) indicates cementation by carbonates; qm, cementation by silica; sm, cementation by iron; yym, cementation by gypsum; kqm, cementation by carbonates and silica; and zm, cementation by salts more soluble than gypsum."|"No"
"horz_desgn_letter_suffix"|19|"ma"|"Marl.  This symbol, used only with L, indicates a limnic layer of marl."|"No"
"horz_desgn_letter_suffix"|20|"n"|"Accumulation of sodium.  This symbol indicates an accumulation of exchangeable sodium."|"No"
"horz_desgn_letter_suffix"|21|"o"|"This symbol indicates a residual accumulation of sesquioxides."|"No"
"horz_desgn_letter_suffix"|22|"p"|"Tillage or other disturbance.  This symbol indicates a disturbance of the surface layer by mechanical means, pasturing, or similar uses.  A disturbed organic horizon is designated Op.  A disturbed mineral horizon is designated Ap even though it is clearly a former E, B, or C horizon."|"No"
"horz_desgn_letter_suffix"|23|"q"|"Accumulation of silica.  This symbol indicates an accumulation of secondary silica."|"No"
"horz_desgn_letter_suffix"|24|"r"|"Weathered or soft bedrock.  This symbol is used with C to indicate layers of bedrock that are moderately cemented or less cemented. Examples are weathered igneous rock and partly consolidated sandstone, siltstone, or shale. The excavation difficulty is low to high."|"No"
"horz_desgn_letter_suffix"|25|"s"|"Illuvial accumulation of sesquioxides and organic matter.  This symbol is used with B to indicate an accumulation of illuvial, amorphous, dispersible complexes of organic matter and sesquioxides if both the organic matter and sesquioxide components are significant and if either the color value or chroma, moist, of the horizon is 4 or more. The symbol is also used in combination with h as ""Bhs"" if both the organic matter and sesquioxide components are significant and if the color value and chroma, moist, are 3 or less."|"No"
"horz_desgn_letter_suffix"|26|"se"|"This symbol indicates the presence of sulfides in mineral or organic horizons. Horizons with sulfides typically have dark colors (e.g. value  4, chroma  2). These horizons typically form in soils associated with coastal environments that are permanently saturated or submerged (i.e., tidal marshes or estuaries). Soil materials which have sulfidization actively occurring emanate hydrogen sulfide gas which is detectable by its odor (Fanning and Fanning, 1989, or Fanning et al., 2002). Sulfides may also occur in upland environments that have a source of sulfur to form sulfides. Soils in such environments are often of geologic origin and may not produce a hydrogen sulfide odor. Examples include soils formed in parent materials derived from coal deposits such as lignite or soils formed in coastal plain deposits such as glauconite that have not been oxidized because of thick layers of overburden."|"No"
"horz_desgn_letter_suffix"|27|"ss"|"Presence of slickensides.  This symbol indicates the presence of slickensides.  Slickensides result directly from the swelling of clay minerals and shear failure, commonly at angles of 20 to 60 degrees above horizontal.  They are indicators that other vertic characteristics, such as wedge-shaped peds and surface cracks, may be present."|"No"
"horz_desgn_letter_suffix"|28|"t"|"Accumulation of silicate clay.  This symbol indicates an accumulation of silicate clay that has either formed and subsequently been translocated within the horizon or has been moved into the horizon by illuviation, or both.  At least some part of the horizon should show evidence of clay accumulation either as coatings on surfaces of peds or in pores, or as lamellae or as bridges between mineral grains."|"No"
"horz_desgn_letter_suffix"|29|"u"|"Presence of human-manufactured materials (artifacts). This symbol indicates the presence of manufactured artifacts that have been created or modified by humans, usually for a practical purpose in habitation, manufacturing, excavation, or construction activities. Examples of artifacts are processed wood products, liquid petroleum products, coal combustion by-products, asphalt, fibers and fabrics, bricks, cinder blocks, concrete, plastic, glass, rubber, paper, cardboard, iron and steel, altered metals and minerals, sanitary and medical waste, garbage, and landfill waste."|"No"
"horz_desgn_letter_suffix"|30|"v"|"Plinthite.  This symbol indicates the presence of iron-rich, humus-poor, reddish material that is firm or very firm when moist and is less than strongly cemented. It hardens irreversibly when exposed to the atmosphere and to repeated wetting and drying."|"No"
"horz_desgn_letter_suffix"|31|"w"|"Development of color or structure.  This symbol is used only with B to indicate the development of color or structure, or both, with little or no apparent illuvial accumulation of material.  It should not be used to indicate a transitional horizon."|"No"
"horz_desgn_letter_suffix"|32|"x"|"Fragipan character.  This symbol indicates a genetically developed layer that has a combination of firmness, brittleness, and commonly a higher bulk density than adjacent layers.  Some part of the layer is physically root-restrictive."|"No"
"horz_desgn_letter_suffix"|33|"y"|"Accumulation of gypsum.  This symbol indicates a gypsum accumulation.  The suffix y is used when the horizon fabric is dominated by soil particles or minerals other than gypsum. Gypsum is present in amounts that do not significantly obscure or disrupt other features of the horizon."|"No"
"horz_desgn_letter_suffix"|34|"yy"|"Dominance of horizon by gypsum.  This symbol indicates a horizon that is dominated by the presence of gypsum. The gypsum content may be due to an accumulation of secondary gypsum, the transformation of primary gypsum inherited from parent material, or other processes. Suffix yy is used when the horizon fabric has such an abundance of gypsum (generally 50 percent or more, by volume) that pedogenic and/or lithologic features are obscured or disrupted by growth of gypsum crystals. Colors associated with horizons that use suffix yy are typically highly whitened with value of 7 through 9.5 and chroma of 2 or less."|"No"
"horz_desgn_letter_suffix"|35|"z"|"Accumulation of salts more soluble than gypsum.  This symbol indicates an accumulation of salts that are more soluble than gypsum."|"No"
"horz_desgn_master"|1|"O"|"Layers dominated by organic material.  Some are saturated with water for long periods, or were once saturated but are now artificially drained; others have never been saturated."|"No"
"horz_desgn_master"|2|"A"|"Mineral horizons which have formed at the surface or below an O horizon; they exhibit obliteration of all or much of the original rock structure and show one or both of the following: (1) an accumulation of humified organic closely mixed with the mineral fraction and not dominated by properties characteristic of E or B horizons, or (2) properties resulting from cultivation, pasturing, or similar kinds of disturbance."|"No"
"horz_desgn_master"|3|"E"|"Mineral horizons in which the main feature is loss of silicate clay, iron, or aluminum, or some combination of these, leaving a concentration of sand and silt particles.  These horizons exhibit obliteration of all or much of the original rock structure."|"No"
"horz_desgn_master"|4|"B"|"Horizons which have formed below an A, E, or O horizon. They are dominated by the obliteration of all or much of the original rock structure and show one or more of the following:

1. Illuvial concentration of silicate clay, iron, aluminum, humus, carbonates, gypsum, or silica, alone or in combination;
2. Evidence of the removal or addition of carbonates;
3. Residual concentration of oxides;
4. Coatings of sesquioxides that make the horizon conspicuously lower in color value, higher in chroma, or redder in hue, without apparent illuviation of iron; 
5. Alteration that forms silicate clay or liberates oxides, or both, and that forms a granular, blocky, or prismatic structure if volume changes accompany changes in moisture content; 
6. Brittleness; or
7. Strong gleying."|"No"
"horz_desgn_master"|5|"C"|"Horizons or layers, excluding hard bedrock, that are little affected by pedogenic processes and lack the properties of O, A, E, or B horizons.  Most are mineral layers.  The material of C layers may be either like or unlike the material from which the solum has presumably formed.  The C horizon may have been modified, even if there is no evidence of pedogenesis."|"No"
"horz_desgn_master"|6|"R"|"Strongly cemented to indurated bedrock."|"No"
"horz_desgn_master"|7|"AB"|"Horizons dominated by properties of one master horizon but having subordinate properties of another. The first of these symbols indicates that the properties of the horizon so designated dominate the transitional horizon.  An AB horizon, for example, has characteristics of both an overlying A horizon and an underlying B horizon, but it is more like the A than like the B."|"No"
"horz_desgn_master"|8|"AE"|"Horizons dominated by properties of one master horizon but having subordinate properties of another. The first of these symbols indicates that the properties of the horizon so designated dominate the transitional horizon.  An AB horizon, for example, has characteristics of both an overlying A horizon and an underlying B horizon, but it is more like the A than like the B."|"No"
"horz_desgn_master"|9|"AC"|"Horizons dominated by properties of one master horizon but having subordinate properties of another. The first of these symbols indicates that the properties of the horizon so designated dominate the transitional horizon.  An AB horizon, for example, has characteristics of both an overlying A horizon and an underlying B horizon, but it is more like the A than like the B."|"No"
"horz_desgn_master"|10|"EA"|"Horizons dominated by properties of one master horizon but having subordinate properties of another. The first of these symbols indicates that the properties of the horizon so designated dominate the transitional horizon.  An AB horizon, for example, has characteristics of both an overlying A horizon and an underlying B horizon, but it is more like the A than like the B."|"No"
"horz_desgn_master"|11|"EB"|"Horizons dominated by properties of one master horizon but having subordinate properties of another. The first of these symbols indicates that the properties of the horizon so designated dominate the transitional horizon.  An AB horizon, for example, has characteristics of both an overlying A horizon and an underlying B horizon, but it is more like the A than like the B."|"No"
"horz_desgn_master"|12|"BA"|"Horizons dominated by properties of one master horizon but having subordinate properties of another. The first of these symbols indicates that the properties of the horizon so designated dominate the transitional horizon.  An AB horizon, for example, has characteristics of both an overlying A horizon and an underlying B horizon, but it is more like the A than like the B."|"No"
"horz_desgn_master"|13|"BE"|"Horizons dominated by properties of one master horizon but having subordinate properties of another. The first of these symbols indicates that the properties of the horizon so designated dominate the transitional horizon.  An AB horizon, for example, has characteristics of both an overlying A horizon and an underlying B horizon, but it is more like the A than like the B."|"No"
"horz_desgn_master"|14|"BC"|"Horizons dominated by properties of one master horizon but having subordinate properties of another. The first of these symbols indicates that the properties of the horizon so designated dominate the transitional horizon.  An AB horizon, for example, has characteristics of both an overlying A horizon and an underlying B horizon, but it is more like the A than like the B."|"No"
"horz_desgn_master"|15|"CA"|"Horizons dominated by properties of one master horizon but having subordinate properties of another. The first of these symbols indicates that the properties of the horizon so designated dominate the transitional horizon.  An AB horizon, for example, has characteristics of both an overlying A horizon and an underlying B horizon, but it is more like the A than like the B."|"No"
"horz_desgn_master"|16|"CB"|"Horizons dominated by properties of one master horizon but having subordinate properties of another. The first of these symbols indicates that the properties of the horizon so designated dominate the transitional horizon.  An AB horizon, for example, has characteristics of both an overlying A horizon and an underlying B horizon, but it is more like the A than like the B."|"No"
"horz_desgn_master"|17|"A/E"|"Horizons with two distinct parts that have recognizable properties of the two kinds of master horizons indicated by the capital letters. Most of the individual parts of one horizon component are surrounded by the other."|"No"
"horz_desgn_master"|18|"A/B"|"Horizons with two distinct parts that have recognizable properties of the two kinds of master horizons indicated by the capital letters. Most of the individual parts of one horizon component are surrounded by the other."|"No"
"horz_desgn_master"|19|"A/C"|"Horizons with two distinct parts that have recognizable properties of the two kinds of master horizons indicated by the capital letters. Most of the individual parts of one horizon component are surrounded by the other."|"No"
"horz_desgn_master"|20|"E/A"|"Horizons with two distinct parts that have recognizable properties of the two kinds of master horizons indicated by the capital letters. Most of the individual parts of one horizon component are surrounded by the other."|"No"
"horz_desgn_master"|21|"E/B"|"Horizons with two distinct parts that have recognizable properties of the two kinds of master horizons indicated by the capital letters. Most of the individual parts of one horizon component are surrounded by the other."|"No"
"horz_desgn_master"|22|"B/A"|"Horizons with two distinct parts that have recognizable properties of the two kinds of master horizons indicated by the capital letters. Most of the individual parts of one horizon component are surrounded by the other."|"No"
"horz_desgn_master"|23|"B/E"|"Horizons with two distinct parts that have recognizable properties of the two kinds of master horizons indicated by the capital letters. Most of the individual parts of one horizon component are surrounded by the other."|"No"
"horz_desgn_master"|24|"B/C"|"Horizons with two distinct parts that have recognizable properties of the two kinds of master horizons indicated by the capital letters. Most of the individual parts of one horizon component are surrounded by the other."|"No"
"horz_desgn_master"|25|"C/A"|"Horizons with two distinct parts that have recognizable properties of the two kinds of master horizons indicated by the capital letters. Most of the individual parts of one horizon component are surrounded by the other."|"No"
"horz_desgn_master"|26|"C/B"|"Horizons with two distinct parts that have recognizable properties of the two kinds of master horizons indicated by the capital letters. Most of the individual parts of one horizon component are surrounded by the other."|"No"
"horz_desgn_master"|27|"E and B"|"Horizons that are composed of lamellae that are separated from each other by eluvial layers."|"No"
"horz_desgn_master"|28|"O'"||"Yes"
"horz_desgn_master"|29|"A'"||"Yes"
"horz_desgn_master"|30|"E'"||"Yes"
"horz_desgn_master"|31|"B'"||"Yes"
"horz_desgn_master"|32|"C'"||"Yes"
"horz_desgn_master"|33|"O''"||"Yes"
"horz_desgn_master"|34|"A''"||"Yes"
"horz_desgn_master"|35|"E''"||"Yes"
"horz_desgn_master"|36|"B''"||"Yes"
"horz_desgn_master"|37|"C''"||"Yes"
"horz_desgn_master"|38|"H"|"A horizon designation that will only be used for conversion from SSSD layers to NASIS horizons.  This designation should never be used aside for this one purpose."|"Yes"
"horz_desgn_master"|39|"W"|"Water.  This symbol indicates water layers within or beneath the soil. The water layer is designated as Wf if it is permanently frozen and as W if it is not permanently frozen. The W (or Wf) designation is not used for shallow water, ice, or snow above the soil surface."|"No"
"horz_desgn_master"|40|"L"|"Layers dominated by limnic material.  Limnic horizons or layers include both organic and mineral limnic materials that were either (1) deposited in water by precipitation or through the actions of aquatic organisms, such as algae and diatoms, or (2) derived from underwater and floating aquatic plants and subsequently modified by aquatic animals."|"No"
"horz_desgn_master"|41|"EC"||"No"
"horz_desgn_master"|42|"B and E"|"Horizons that are composed of lamellae that are separated from each other by eluvial layers."|"No"
"horz_desgn_master"|43|"M"|"Root-limiting, subsoil layers consisting of nearly continuous, horizontally oriented, human manufactured materials. Examples of materials designated by the letter M include geotextile liners, asphalt, concrete, rubber, and plastic."|"No"
"horz_desgn_master"|44|"^O"|"The ""caret"" symbol (^) is used as a prefix to master horizon designations to indicate mineral or organic layers of human-transported material. This material has been moved horizontally onto a pedon from a source area outside of that pedon by directed human activity, usually with the aid of machinery. All horizons and layers formed in human-transported material are indicated by a ""caret"" prefix (e.g., ^A-^C-Ab-Btb).

The ""O"" indicates layers dominated by organic material.  Some are saturated with water for long periods, or were once saturated but are now artificially drained; others have never been saturated."|"No"
"horz_desgn_master"|45|"^A"|"The ""caret"" symbol (^) is used as a prefix to master horizon designations to indicate mineral or organic layers of human-transported material. This material has been moved horizontally onto a pedon from a source area outside of that pedon by directed human activity, usually with the aid of machinery. All horizons and layers formed in human-transported material are indicated by a ""caret"" prefix (e.g., ^A-^C-Ab-Btb).

The ""A"" is assigned to mineral horizons which have formed at the surface or below an O horizon; they exhibit obliteration of all or much of the original rock structure and show one or both of the following: (1) an accumulation of humified organic closely mixed with the mineral fraction and not dominated by properties characteristic of E or B horizons, or (2) properties resulting from cultivation, pasturing, or similar kinds of disturbance."|"No"
"horz_desgn_master"|46|"^E"|"The ""caret"" symbol (^) is used as a prefix to master horizon designations to indicate mineral or organic layers of human-transported material. This material has been moved horizontally onto a pedon from a source area outside of that pedon by directed human activity, usually with the aid of machinery. All horizons and layers formed in human-transported material are indicated by a ""caret"" prefix (e.g., ^A-^C-Ab-Btb).

The ""E"" is assigned to mineral horizons in which the main feature is loss of silicate clay, iron, or aluminum, or some combination of these, leaving a concentration of sand and silt particles.  These horizons exhibit obliteration of all or much of the original rock structure."|"No"
"horz_desgn_master"|47|"^B"|"The ""caret"" symbol (^) is used as a prefix to master horizon designations to indicate mineral or organic layers of human-transported material. This material has been moved horizontally onto a pedon from a source area outside of that pedon by directed human activity, usually with the aid of machinery. All horizons and layers formed in human-transported material are indicated by a ""caret"" prefix (e.g., ^A-^C-Ab-Btb).

The ""B"" is assiged to horizons which have formed below an A, E, or O horizon. They are dominated by the obliteration of all or much of the original rock structure and show one or more of the following:

1. Illuvial concentration of silicate clay, iron, aluminum, humus, carbonates, gypsum, or silica, alone or in combination;
2. Evidence of the removal or addition of carbonates;
3. Residual concentration of oxides;
4. Coatings of sesquioxides that make the horizon conspicuously lower in color value, higher in chroma, or redder in hue, without apparent illuviation of iron; 
5. Alteration that forms silicate clay or liberates oxides, or both, and that forms a granular, blocky, or prismatic structure if volume changes accompany changes in moisture content; 
6. Brittleness; or
7. Strong gleying."|"No"
"horz_desgn_master"|48|"^C"|"The ""caret"" symbol (^) is used as a prefix to master horizon designations to indicate mineral or organic layers of human-transported material. This material has been moved horizontally onto a pedon from a source area outside of that pedon by directed human activity, usually with the aid of machinery. All horizons and layers formed in human-transported material are indicated by a ""caret"" prefix (e.g., ^A-^C-Ab-Btb).

The ""C"" is assigned to horizons or layers, excluding hard bedrock, that are little affected by pedogenic processes and lack the properties of O, A, E, or B horizons.  Most are mineral layers.  The material of C layers may be either like or unlike the material from which the solum has presumably formed.  The C horizon may have been modified, even if there is no evidence of pedogenesis."|"No"
"horz_desgn_master"|49|"^AB"|"The ""caret"" symbol (^) is used as a prefix to master horizon designations to indicate mineral or organic layers of human-transported material. This material has been moved horizontally onto a pedon from a source area outside of that pedon by directed human activity, usually with the aid of machinery. All horizons and layers formed in human-transported material are indicated by a ""caret"" prefix (e.g., ^A-^C-Ab-Btb)."|"No"
"horz_desgn_master"|50|"^BA"|"The ""caret"" symbol (^) is used as a prefix to master horizon designations to indicate mineral or organic layers of human-transported material. This material has been moved horizontally onto a pedon from a source area outside of that pedon by directed human activity, usually with the aid of machinery. All horizons and layers formed in human-transported material are indicated by a ""caret"" prefix (e.g., ^A-^C-Ab-Btb)."|"No"
"horz_desgn_master"|51|"^AE"|"The ""caret"" symbol (^) is used as a prefix to master horizon designations to indicate mineral or organic layers of human-transported material. This material has been moved horizontally onto a pedon from a source area outside of that pedon by directed human activity, usually with the aid of machinery. All horizons and layers formed in human-transported material are indicated by a ""caret"" prefix (e.g., ^A-^C-Ab-Btb)."|"No"
"horz_desgn_master"|52|"^EA"|"The ""caret"" symbol (^) is used as a prefix to master horizon designations to indicate mineral or organic layers of human-transported material. This material has been moved horizontally onto a pedon from a source area outside of that pedon by directed human activity, usually with the aid of machinery. All horizons and layers formed in human-transported material are indicated by a ""caret"" prefix (e.g., ^A-^C-Ab-Btb)."|"No"
"horz_desgn_master"|53|"^EB"|"The ""caret"" symbol (^) is used as a prefix to master horizon designations to indicate mineral or organic layers of human-transported material. This material has been moved horizontally onto a pedon from a source area outside of that pedon by directed human activity, usually with the aid of machinery. All horizons and layers formed in human-transported material are indicated by a ""caret"" prefix (e.g., ^A-^C-Ab-Btb)."|"No"
"horz_desgn_master"|54|"^BE"|"The ""caret"" symbol (^) is used as a prefix to master horizon designations to indicate mineral or organic layers of human-transported material. This material has been moved horizontally onto a pedon from a source area outside of that pedon by directed human activity, usually with the aid of machinery. All horizons and layers formed in human-transported material are indicated by a ""caret"" prefix (e.g., ^A-^C-Ab-Btb)."|"No"
"horz_desgn_master"|55|"^AC"|"The ""caret"" symbol (^) is used as a prefix to master horizon designations to indicate mineral or organic layers of human-transported material. This material has been moved horizontally onto a pedon from a source area outside of that pedon by directed human activity, usually with the aid of machinery. All horizons and layers formed in human-transported material are indicated by a ""caret"" prefix (e.g., ^A-^C-Ab-Btb)."|"No"
"horz_desgn_master"|56|"^CA"|"The ""caret"" symbol (^) is used as a prefix to master horizon designations to indicate mineral or organic layers of human-transported material. This material has been moved horizontally onto a pedon from a source area outside of that pedon by directed human activity, usually with the aid of machinery. All horizons and layers formed in human-transported material are indicated by a ""caret"" prefix (e.g., ^A-^C-Ab-Btb)."|"No"
"horz_desgn_master"|57|"^BC"|"The ""caret"" symbol (^) is used as a prefix to master horizon designations to indicate mineral or organic layers of human-transported material. This material has been moved horizontally onto a pedon from a source area outside of that pedon by directed human activity, usually with the aid of machinery. All horizons and layers formed in human-transported material are indicated by a ""caret"" prefix (e.g., ^A-^C-Ab-Btb)."|"No"
"horz_desgn_master"|58|"^CB"|"The ""caret"" symbol (^) is used as a prefix to master horizon designations to indicate mineral or organic layers of human-transported material. This material has been moved horizontally onto a pedon from a source area outside of that pedon by directed human activity, usually with the aid of machinery. All horizons and layers formed in human-transported material are indicated by a ""caret"" prefix (e.g., ^A-^C-Ab-Btb)."|"No"
"horz_desgn_master"|59|"^A/B"|"The ""caret"" symbol (^) is used as a prefix to master horizon designations to indicate mineral or organic layers of human-transported material. This material has been moved horizontally onto a pedon from a source area outside of that pedon by directed human activity, usually with the aid of machinery. All horizons and layers formed in human-transported material are indicated by a ""caret"" prefix (e.g., ^A-^C-Ab-Btb)."|"No"
"horz_desgn_master"|60|"^B/A"|"The ""caret"" symbol (^) is used as a prefix to master horizon designations to indicate mineral or organic layers of human-transported material. This material has been moved horizontally onto a pedon from a source area outside of that pedon by directed human activity, usually with the aid of machinery. All horizons and layers formed in human-transported material are indicated by a ""caret"" prefix (e.g., ^A-^C-Ab-Btb)."|"No"
"horz_desgn_master"|61|"^A/E"|"The ""caret"" symbol (^) is used as a prefix to master horizon designations to indicate mineral or organic layers of human-transported material. This material has been moved horizontally onto a pedon from a source area outside of that pedon by directed human activity, usually with the aid of machinery. All horizons and layers formed in human-transported material are indicated by a ""caret"" prefix (e.g., ^A-^C-Ab-Btb)."|"No"
"horz_desgn_master"|62|"^E/A"|"The ""caret"" symbol (^) is used as a prefix to master horizon designations to indicate mineral or organic layers of human-transported material. This material has been moved horizontally onto a pedon from a source area outside of that pedon by directed human activity, usually with the aid of machinery. All horizons and layers formed in human-transported material are indicated by a ""caret"" prefix (e.g., ^A-^C-Ab-Btb)."|"No"
"horz_desgn_master"|63|"^A/C"|"The ""caret"" symbol (^) is used as a prefix to master horizon designations to indicate mineral or organic layers of human-transported material. This material has been moved horizontally onto a pedon from a source area outside of that pedon by directed human activity, usually with the aid of machinery. All horizons and layers formed in human-transported material are indicated by a ""caret"" prefix (e.g., ^A-^C-Ab-Btb)."|"No"
"horz_desgn_master"|64|"^C/A"|"The ""caret"" symbol (^) is used as a prefix to master horizon designations to indicate mineral or organic layers of human-transported material. This material has been moved horizontally onto a pedon from a source area outside of that pedon by directed human activity, usually with the aid of machinery. All horizons and layers formed in human-transported material are indicated by a ""caret"" prefix (e.g., ^A-^C-Ab-Btb)."|"No"
"horz_desgn_master"|65|"^B/C"|"The ""caret"" symbol (^) is used as a prefix to master horizon designations to indicate mineral or organic layers of human-transported material. This material has been moved horizontally onto a pedon from a source area outside of that pedon by directed human activity, usually with the aid of machinery. All horizons and layers formed in human-transported material are indicated by a ""caret"" prefix (e.g., ^A-^C-Ab-Btb)."|"No"
"horz_desgn_master"|66|"^C/B"|"The ""caret"" symbol (^) is used as a prefix to master horizon designations to indicate mineral or organic layers of human-transported material. This material has been moved horizontally onto a pedon from a source area outside of that pedon by directed human activity, usually with the aid of machinery. All horizons and layers formed in human-transported material are indicated by a ""caret"" prefix (e.g., ^A-^C-Ab-Btb)."|"No"
"horz_desgn_master_prime"|1|"'"||"No"
"horz_desgn_master_prime"|2|"''"||"No"
"horz_desgn_master_prime"|3|"'''"||"No"
"horz_desgn_master_prime"|4|"''''"||"No"
"horz_desgn_master_prime"|5|"'''''"||"No"
"hydric_classification_map_legend"|1|"All hydric"|"All components are hydric and no components are unranked."|"No"
"hydric_classification_map_legend"|2|"Not hydric"|"All components are not hydric and no components are unranked."|"No"
"hydric_classification_map_legend"|3|"Partially hydric"|"Some components are hydric and some components are not hydric."|"No"
"hydric_classification_map_legend"|4|"Unknown"|"No components are hydric and some or all components are not ranked."|"No"
"hydric_condition"|1|"Farmable under natural conditions"|"Farmable under natureal conditions."|"No"
"hydric_condition"|2|"Neither wooded nor farmable under natural conditions"|"Neither wooded nor farmable under natural conditions."|"No"
"hydric_condition"|3|"Wooded under natural conditions"|"Wooded under natural conditions."|"No"
"hydric_criteria"|1|"1"|"All Histels except Folistels, and all Histosols except Folists."|"No"
"hydric_criteria"|2|"2"|"Soils in Aquic suborders, great groups, or subgroups, Albolls suborder, Historthels great group, Histoturbels great group, or Andic, Cumulic, Pachic, or Vitrandic subgroups that: (a) Based on the range of characteristics for the soil series, will at least in part meet one or more Field Indicators of Hydric Soils in the United States, or (b) Show evidence that the soil meets the definition of a hydric soil.  (Federal Register Doc. 2012-4733 Filed 2-28-12) 

[Previous choices of 2a, 2b1, 2b2, and 2b3 have been deleted as choices per request of Lenore Vasilas at the behest of the National Technical Committee for Hydric Soils.]"|"No"
"hydric_criteria"|3|"3"|"Soils that are frequently ponded for long duration or very long duration during the growing season."|"No"
"hydric_criteria"|4|"4"|"Soils that are frequently flooded for long duration or very long duration during the growing season."|"No"
"hydric_rating"|1|"Yes"||"No"
"hydric_rating"|2|"No"||"No"
"hydric_rating"|3|"Unranked"||"No"
"hydrologic_group"|1|"A"|"Soils in this group have low runoff potential when thoroughly wet. Water is transmitted freely through the soil."|"No"
"hydrologic_group"|2|"B"|"Soils in this group have moderately low runoff potential when thoroughly wet. Water transmission through the soil is unimpeded."|"No"
"hydrologic_group"|3|"C"|"Soils in this group have moderately high runoff potential when thoroughly wet. Water transmission through the soil is somewhat restricted."|"No"
"hydrologic_group"|4|"D"|"Soils in this group have high runoff potential when thoroughly wet. Water movement through the soil is restricted or very restricted."|"No"
"hydrologic_group"|5|"A/D"|"These soils have low runoff potential when drained and high runoff potential when undrained."|"No"
"hydrologic_group"|6|"B/D"|"These soils have moderately low runoff potential when drained and high runoff potential when undrained."|"No"
"hydrologic_group"|7|"C/D"|"These soils have moderately high runoff potential when drained and high runoff potential when undrained."|"No"
"investigation_intensity"|1|"Order 1"||"No"
"investigation_intensity"|2|"Order 2"||"No"
"investigation_intensity"|3|"Order 3"||"No"
"investigation_intensity"|4|"Order 4"||"No"
"investigation_intensity"|5|"Order 5"||"No"
"legend_certification_status"|1|"not for distribution"|"Data in the legend object, including some mapunits, correlation notes, or area overlaps, have been created but are not fully populated or the data are preliminary and incomplete.  The data are subject to major changes.  A legend with this status should not be interpreted, exported, or used by other applications.

Note that this certification status applies to only the legend object."|"No"
"legend_certification_status"|2|"not certified"|"The data in the legend object, including mapunits, correlation notes, and area overlaps, have been created and have been appropriately populated, but data have not been reviewed or certified.  These are advance data, subject to change.

Note that this certification status applies to only the legend object."|"No"
"legend_certification_status"|3|"partly certified"|"The data in the legend object, including mapunits, correlation notes, and area overlaps, have been appropriately populated and the data have been reviewed.  At least some of the data elements have been certified for use in specific applications.  Other data elements in the object have advance data, subject to change.

Note that this certification status applies to only the legend object."|"No"
"legend_certification_status"|4|"certified"|"The data in the legend object, including mapunits, correlation notes, and area overlaps, have been appropriately populated, reviewed, and certified for general use.

Note, that this certification status applies to only the legend object."|"No"
"legend_suitability_for_use"|1|"not current"|"The legend has been completely replaced by another legend for the survey area.  Typically this legend has an out-of-date operational soil survey status and another survey legend completely covers the geographic area served by this legend."|"No"
"legend_suitability_for_use"|2|"current for part of area"|"The legend is up-to-date for only part of the geographic area it covers.  Another legend is up-to-date for the remaining area.  Typically occurs where an update survey is on-going in a survey area or where a more recent survey covers part of the geographic area."|"No"
"legend_suitability_for_use"|3|"current wherever mapped"|"The legend is up-to-date wherever it has been mapped in the survey area.  If the survey area is completely mapped, the legend applies over the entire geographic area.  If the mapping is on-going, the legend is up-to-date where mapping has been completed."|"No"
"legend_text_kind"|1|"Edit notes"|"Text entries that describe what changes were made to the data and why those changes were made."|"No"
"legend_text_kind"|2|"Memorandum of understanding"|"Text entries that include the text of the original MOU for the survey and any amendments to the MOU."|"No"
"legend_text_kind"|3|"Certification statements"|"Text entries related to certification of this legend.  For example, statements of prior survey and legend-wide join statements."|"No"
"legend_text_kind"|4|"Field reviews"|"Text entries related to initial, progress, and final field reviews.  For example, the general text part of a progress field review that applies to the entire legend."|"No"
"legend_text_kind"|5|"Correlation notes"|"Text entries related to correlation concerns that affect the entire legend."|"No"
"legend_text_kind"|6|"Miscellaneous notes"|"Text entries not relate to any of the other choices."|"No"
"legend_text_kind"|7|"Nontechnical description"||"Yes"
"legend_text_kind"|8|"SOI5 description"||"Yes"
"logical_data_type_ssurgo"|1|"Boolean"|"The value of such an attribute is either true or false (or yes or no, or on or off)."|"No"
"logical_data_type_ssurgo"|2|"Choice"|"The value of such an attribute is restricted to a finite set choices.  Typically the set of choices is a set of unique character strings, although the set may also be a set of unique numbers."|"No"
"logical_data_type_ssurgo"|3|"Date/Time"|"The value of such an attribute is either a date, a time, or a range that encompasses both date and time."|"No"
"logical_data_type_ssurgo"|4|"Float"|"The value of such an attribute is a floating point (real) number."|"No"
"logical_data_type_ssurgo"|5|"Integer"|"The value of such an attribute is an integer (whole) number."|"No"
"logical_data_type_ssurgo"|6|"Money"|"The value of such an attribute is a combination of dollars and cents, where cents are represented as the decimal part of the numeric value."|"No"
"logical_data_type_ssurgo"|7|"String"|"The value of such an attribute is a string of printable characters.  Nonprinting control characters such as ""tab"" and ""paragraph break"" cannot be part of such a string."|"No"
"logical_data_type_ssurgo"|8|"Vtext"|"The value of such an attribute is a string of characters that includes both printable characters and control characters such as ""tab"" and ""paragraph break""."|"No"
"manner_of_failure"|1|"Brittle"|"The speciman retains its size and shape (no deformation) until it rupture abruptly into subunits or fragments. (SSM)"|"No"
"manner_of_failure"|2|"Semideformable"|"Deformation occurs prior to rupture.  Cracks develop and the speciman ruptures before compression to half its original thickness. (SSM)"|"No"
"manner_of_failure"|3|"Deformable"|"The speciman can be compressed to half its original thickness without rupture.  Radial cracks may appear and extend inward less than half the radius normal to compression. (SSM)"|"No"
"manner_of_failure"|4|"Nonfluid"|"None of the speciman flows through the fingers after exerting full compression. (SSM)  The approximate equivalent n-value is less than 0.7. (Pons and Zonneveld, 1965)"|"No"
"manner_of_failure"|5|"Slightly fluid"|"After exerting full compression, some of the speciman flows through the fingers, but most remains in the palm of the hand.  The approximate equivalent n-value is 0.7 to 1. (Pons and Zonneveld, 1965)"|"No"
"manner_of_failure"|6|"Moderately fluid"|"After exerting full compression, most of the speciman flows through the fingers; a small residue remains in the palm of the hand. The approximate equivalent n-value is 1 to 2. (Pons and Zonneveld, 1965)"|"No"
"manner_of_failure"|7|"Strongly fluid"||"Yes"
"manner_of_failure"|8|"Very fluid"|"Under very gentle pressure most of the speciman flows through the fingers like a slightly viscous fluid; very little or no residue remains in the palm of the hand. (SSM)  The approximate equivalent n-value is equal to or greater than 2. (Pons and Zonneveld, 1965)"|"No"
"manner_of_failure"|9|"Nonsmeary"|"At failure, the speciman does not chage suddenly to a fluid, the fingers do not skid, and no smearing occurs. (SSM)"|"No"
"manner_of_failure"|10|"Weakly smeary"|"At failure, the speciman changes suddenly to fluid, the fingers skid, and the soil smears.  Afterward, little or no free water remains on the fingers. (SSM)"|"No"
"manner_of_failure"|11|"Moderately smeary"|"At failure, the speciman changes suddenly to fluid, the fingers skid, and the soil smears.  Afterward, some free water can be seen on the fingers. (SSM)"|"No"
"manner_of_failure"|12|"Strongly smeary"|"At failure, the speciman suddenly changes to fluid, the fingers skid, the soil smears, and is very slippery.  Afterward, free water is easliy seen on the fingers. (SSM)"|"No"
"manner_of_failure"|13|"Smeary"||"Yes"
"mapunit_certification_status"|1|"not for distribution"|"The map unit object has been created, but is not populated or the data are preliminary and incomplete.  The data are subject to major changes.  A map unit with this status should not be interpreted, exported, or used by other applications."|"No"
"mapunit_certification_status"|2|"not certified"|"The data in the map unit object have been created and have been appropriately populated, at least in part, but the data have not been reviewed or certified.  Data in some data elements in these tables may be more complete than in others.  These are advance data, subject to change."|"No"
"mapunit_certification_status"|3|"partly certified"|"The data in the map unit object have been appropriately populated and the data have been reveiwed.  At least some of the data elements have been certified for use in specific applications.  Other data elements in the object have advance data, subject to change."|"No"
"mapunit_certification_status"|4|"certified"|"The data in the map unit object have been appropriately populated, reviewed, and certified for general use."|"No"
"mapunit_hel_class"|1|"Not highly erodible land"||"No"
"mapunit_hel_class"|2|"Potentially highly erodible land"||"No"
"mapunit_hel_class"|3|"Highly erodible land"||"No"
"mapunit_kind"|1|"Association"|"Two or more dissimilar soils that occur in a regularly repeating pattern that could have been separated at the scale of field mapping, but were not separated due to the intended purpose of the survey."|"No"
"mapunit_kind"|2|"Complex"|"Two or more dissimilar soils that occur in a regularly repeating pattern, that cannot be separated at the scale of field mapping."|"No"
"mapunit_kind"|3|"Consociation"|"At least seventy-five percent (75%) of the map unit is within the range of the soil providing the name of the unit, and closely similar soils."|"No"
"mapunit_kind"|4|"Undifferentiated group"|"Two or more similar soils that are not always geographically associated, and are mapped together due to them having the same or very similar use and management concerns."|"No"
"mapunit_status"|1|"Provisional"|"A map unit used by the soil survey office leader, but that has not been officially approved for use."|"No"
"mapunit_status"|2|"Approved"|"A map unit on the current, signed field review report for the respective geographic area."|"No"
"mapunit_status"|3|"Correlated"|"A map unit on the signed final correlation document."|"No"
"mapunit_status"|4|"Additional"|"A map unit that has been used in the past, but that has since been combined with another map unit."|"No"
"mapunit_text_kind"|1|"Edit notes"|"Text entries that describe what changes were made to the data and why those changes were made."|"No"
"mapunit_text_kind"|2|"Correlation notes"|"Text entries about correlation concerns related to this mapunit, not including mapunit name or status changes."|"No"
"mapunit_text_kind"|3|"Map unit description"|"Map unit descriptions typically used in a descriptive legend."|"No"
"mapunit_text_kind"|4|"Nontechnical description"|"Map unit descriptions converted from SSSD and downloaded to FOCS."|"No"
"mapunit_text_kind"|5|"Certification statements"|"Text entries related to certification of mapunits."|"No"
"mapunit_text_kind"|6|"Miscellaneous notes"|"Text entries not related to any of the other choices."|"No"
"mapunit_text_kind"|7|"SOI5 description"||"Yes"
"mi_soil_management_group"|1|"0a"||"No"
"mi_soil_management_group"|2|"0b"||"No"
"mi_soil_management_group"|3|"0c"||"No"
"mi_soil_management_group"|4|"1.5a"||"No"
"mi_soil_management_group"|5|"1.5a-s"||"No"
"mi_soil_management_group"|6|"1.5b"||"No"
"mi_soil_management_group"|7|"1.5b-s"||"No"
"mi_soil_management_group"|8|"1.5c"||"No"
"mi_soil_management_group"|9|"1.5c-c"||"No"
"mi_soil_management_group"|10|"1/5a"||"No"
"mi_soil_management_group"|11|"1/Rbc"||"No"
"mi_soil_management_group"|12|"1a"||"No"
"mi_soil_management_group"|13|"1b"||"No"
"mi_soil_management_group"|14|"1c"||"No"
"mi_soil_management_group"|15|"1c-c"||"No"
"mi_soil_management_group"|16|"2.5a"||"No"
"mi_soil_management_group"|17|"2.5a-a"||"No"
"mi_soil_management_group"|18|"2.5a-af"||"No"
"mi_soil_management_group"|19|"2.5a-cs"||"No"
"mi_soil_management_group"|20|"2.5a-d"||"No"
"mi_soil_management_group"|21|"2.5a-s"||"No"
"mi_soil_management_group"|22|"2.5b"||"No"
"mi_soil_management_group"|23|"2.5b-cd"||"No"
"mi_soil_management_group"|24|"2.5b-cs"||"No"
"mi_soil_management_group"|25|"2.5b-d"||"No"
"mi_soil_management_group"|26|"2.5b-s"||"No"
"mi_soil_management_group"|27|"2.5c"||"No"
"mi_soil_management_group"|28|"2.5c-c"||"No"
"mi_soil_management_group"|29|"2.5c-cs"||"No"
"mi_soil_management_group"|30|"2.5c-s"||"No"
"mi_soil_management_group"|31|"2/3a-f"||"No"
"mi_soil_management_group"|32|"2/Ra"||"No"
"mi_soil_management_group"|33|"2/Rb"||"No"
"mi_soil_management_group"|34|"2/Rbc"||"No"
"mi_soil_management_group"|35|"3/1a"||"No"
"mi_soil_management_group"|36|"3/1b"||"No"
"mi_soil_management_group"|37|"3/1c"||"No"
"mi_soil_management_group"|38|"3/2a"||"No"
"mi_soil_management_group"|39|"3/2a-d"||"No"
"mi_soil_management_group"|40|"3/2a-f"||"No"
"mi_soil_management_group"|41|"3/2b"||"No"
"mi_soil_management_group"|42|"3/2b-d"||"No"
"mi_soil_management_group"|43|"3/2c"||"No"
"mi_soil_management_group"|44|"3/5a"||"No"
"mi_soil_management_group"|45|"3/5a-a"||"No"
"mi_soil_management_group"|46|"3/5b"||"No"
"mi_soil_management_group"|47|"3/5b-c"||"No"
"mi_soil_management_group"|48|"3/5c"||"No"
"mi_soil_management_group"|49|"3/Ra"||"No"
"mi_soil_management_group"|50|"3/Rbc"||"No"
"mi_soil_management_group"|51|"3a"||"No"
"mi_soil_management_group"|52|"3a-a"||"No"
"mi_soil_management_group"|53|"3a-af"||"No"
"mi_soil_management_group"|54|"3a-d"||"No"
"mi_soil_management_group"|55|"3a-f"||"No"
"mi_soil_management_group"|56|"3a-s"||"No"
"mi_soil_management_group"|57|"3b"||"No"
"mi_soil_management_group"|58|"3b-a"||"No"
"mi_soil_management_group"|59|"3b-af"||"No"
"mi_soil_management_group"|60|"3b-s"||"No"
"mi_soil_management_group"|61|"3c"||"No"
"mi_soil_management_group"|62|"3c-s"||"No"
"mi_soil_management_group"|63|"4/1a"||"No"
"mi_soil_management_group"|64|"4/1b"||"No"
"mi_soil_management_group"|65|"4/1c"||"No"
"mi_soil_management_group"|66|"4/2a"||"No"
"mi_soil_management_group"|67|"4/2a-f"||"No"
"mi_soil_management_group"|68|"4/2a-hs"||"No"
"mi_soil_management_group"|69|"4/2b"||"No"
"mi_soil_management_group"|70|"4/2b-s"||"No"
"mi_soil_management_group"|71|"4/2c"||"No"
"mi_soil_management_group"|72|"4/2c-c"||"No"
"mi_soil_management_group"|73|"4/Ra"||"No"
"mi_soil_management_group"|74|"4/Rbc"||"No"
"mi_soil_management_group"|75|"4a"||"No"
"mi_soil_management_group"|76|"4a-a"||"No"
"mi_soil_management_group"|77|"4a-af"||"No"
"mi_soil_management_group"|78|"4a-h"||"No"
"mi_soil_management_group"|79|"4b"||"No"
"mi_soil_management_group"|80|"4c"||"No"
"mi_soil_management_group"|81|"5.3a"||"No"
"mi_soil_management_group"|82|"5.7a"||"No"
"mi_soil_management_group"|83|"5/2a"||"No"
"mi_soil_management_group"|84|"5/2b"||"No"
"mi_soil_management_group"|85|"5/2b-h"||"No"
"mi_soil_management_group"|86|"5/2c"||"No"
"mi_soil_management_group"|87|"5a"||"No"
"mi_soil_management_group"|88|"5a-a"||"No"
"mi_soil_management_group"|89|"5a-h"||"No"
"mi_soil_management_group"|90|"5b"||"No"
"mi_soil_management_group"|91|"5b-h"||"No"
"mi_soil_management_group"|92|"5c"||"No"
"mi_soil_management_group"|93|"5c-a"||"No"
"mi_soil_management_group"|94|"5c-c"||"No"
"mi_soil_management_group"|95|"5c-h"||"No"
"mi_soil_management_group"|96|"G/Ra"||"No"
"mi_soil_management_group"|97|"G/Rbc"||"No"
"mi_soil_management_group"|98|"Ga"||"No"
"mi_soil_management_group"|99|"Ga-d"||"No"
"mi_soil_management_group"|100|"Ga-f"||"No"
"mi_soil_management_group"|101|"Gbc"||"No"
"mi_soil_management_group"|102|"Gbc-af"||"No"
"mi_soil_management_group"|103|"Gc-cd"||"No"
"mi_soil_management_group"|104|"L-2a"||"No"
"mi_soil_management_group"|105|"L-2b"||"No"
"mi_soil_management_group"|106|"L-2c"||"No"
"mi_soil_management_group"|107|"L-2c-c"||"No"
"mi_soil_management_group"|108|"L-4a"||"No"
"mi_soil_management_group"|109|"L-4c"||"No"
"mi_soil_management_group"|110|"L-Mc"||"No"
"mi_soil_management_group"|111|"M/1c"||"No"
"mi_soil_management_group"|112|"M/3c"||"No"
"mi_soil_management_group"|113|"M/3c-a"||"No"
"mi_soil_management_group"|114|"M/4c"||"No"
"mi_soil_management_group"|115|"M/4c-a"||"No"
"mi_soil_management_group"|116|"M/mc"||"No"
"mi_soil_management_group"|117|"M/Ra"||"No"
"mi_soil_management_group"|118|"M/Rc"||"No"
"mi_soil_management_group"|119|"Mc"||"No"
"mi_soil_management_group"|120|"Mc-a"||"No"
"mi_soil_management_group"|121|"Ra"||"No"
"mi_soil_management_group"|122|"Rbc"||"No"
"microrelief_kind"|1|"Microhigh"|"A generic microrelief term applied to slightly elevated areas relative to the adjacent ground surface; differences in relief range from several centimeters to several meters; cross sectional profiles can be simple or complex and generally consist of gently rounded, convex tops with gently sloping sides."|"No"
"microrelief_kind"|2|"Microlow"|"A generic microrelief term applied to slightly lower areas relative to the adjacent ground surface; differences in relief range from several centimeters to several meters; ; cross sectional profiles can be simple or complex and generally consist of subdued, concave, open or closed depressions with gently sloping sides."|"No"
"microrelief_kind"|3|"Microdepression"|"refer to micro-low"|"Yes"
"microrelief_kind"|4|"Microknoll"|"refer to micro-high."|"Yes"
"microrelief_kind"|5|"Microslope"|"A generic Microrelief term applied to areas of nominal surface relief (slightly sloping to level), relative to the adjacent ground surface; differences in overall local relief range from several centimeters to several meters.  Cross-sectional profiles can be simple or complex and generally consist of low and gently rounded, convex tops (microhigh) with gently sloping to level sides (microslope), and depressional low areas (microlow).  Microslopes commonly constitute the majority of the land surface area in gilgai and other settings with microrelief.   SW."|"No"
"microrelief_kind"|6|"Other (specified in notes)"||"Yes"
"mlra_office"|1|"Portland, OR"||"No"
"mlra_office"|2|"Davis, CA"||"No"
"mlra_office"|3|"Raleigh, NC"||"No"
"mlra_office"|4|"Bozeman, MT"||"No"
"mlra_office"|5|"Denver, CO"||"No"
"mlra_office"|6|"Morgantown, WV"||"No"
"mlra_office"|7|"Auburn, AL"||"No"
"mlra_office"|8|"Phoenix, AZ"||"No"
"mlra_office"|9|"Temple, TX"||"No"
"mlra_office"|10|"St. Paul, MN"||"No"
"mlra_office"|11|"Indianapolis, IN"||"No"
"mlra_office"|12|"Amherst, MA"||"No"
"mlra_office"|13|"Morgantown, WV (obsolete)"||"Yes"
"mlra_office"|14|"Raleigh, NC (obsolete)"||"Yes"
"mlra_office"|15|"Auburn, AL (obsolete)"||"Yes"
"mlra_office"|16|"Little Rock, AR (obsolete)"||"Yes"
"mlra_office"|17|"Palmer, AK (obsolete)"||"Yes"
"mlra_office"|18|"Lexington, KY (obsolete)"||"Yes"
"mlra_office"|19|"Reno, NV (obsolete)"||"Yes"
"mlra_office"|20|"Salina, KS (obsolete)"||"Yes"
"mlra_office"|21|"Bismark, ND (obsolete)"||"Yes"
"mou_agency_responsible"|1|"Bureau of Indian Affairs"||"No"
"mou_agency_responsible"|2|"Bureau of Land Management"||"No"
"mou_agency_responsible"|3|"County"||"No"
"mou_agency_responsible"|4|"Divison of Conservation"||"No"
"mou_agency_responsible"|5|"Department of Natural Resources"||"No"
"mou_agency_responsible"|6|"Department of Defense"||"No"
"mou_agency_responsible"|7|"Department of Energy"||"No"
"mou_agency_responsible"|8|"Divison of Conservation Services"||"No"
"mou_agency_responsible"|9|"Indian Nation"||"No"
"mou_agency_responsible"|10|"North Dakota State University"||"No"
"mou_agency_responsible"|11|"National Park Service"||"No"
"mou_agency_responsible"|12|"Natural Resources Conservation Service"||"No"
"mou_agency_responsible"|13|"US Air Force"||"No"
"mou_agency_responsible"|14|"University of Illinois"||"No"
"mou_agency_responsible"|15|"US Forest Service"||"No"
"mou_agency_responsible"|16|"Virginia Polytechnic Institute"||"No"
"nh_important_forest_soil_group"|1|"Group IA"|"Deep, loamy, well drained and moderately well drained soils with few management limitations."|"No"
"nh_important_forest_soil_group"|2|"Group IB"|"Deep, loamy or sandy, well drained or moderately well drained soils with few management limitations."|"No"
"nh_important_forest_soil_group"|3|"Group IC"|"Deep, sandy and gravelly, excessively drained through moderately well drained outwash soils with few management limitations."|"No"
"nh_important_forest_soil_group"|4|"Group IIA"|"Diverse group of soils, generally groups IA and IB soils that have management limitations."|"No"
"nh_important_forest_soil_group"|5|"Group IIB"|"Poorly drained soils."|"No"
"nh_important_forest_soil_group"|6|"NC"|"Generally unproductive soils or miscellaneous areas."|"No"
"observed_soil_moisture_status"|1|"Dry"|">1500 kPa (>15 bar) suction"|"No"
"observed_soil_moisture_status"|2|"Very dry"|"Less than 0.35 of the 15 bar water retention."|"No"
"observed_soil_moisture_status"|3|"Moderately dry"|"0.35 to 0.8 of the 15 bar water retention."|"No"
"observed_soil_moisture_status"|4|"Slightly dry"|"0.8 to 1.0 of the 15 bar water retention."|"No"
"observed_soil_moisture_status"|5|"Moist"|"=<1500 to 0.01 kPa ( =<15 bar to 0.00001 bar) suction."|"No"
"observed_soil_moisture_status"|6|"Slightly moist"|"15 bar suction to MWR (see SSM p 91)."|"No"
"observed_soil_moisture_status"|7|"Moderately moist"|"MWR to UWR water content (see SSM p91)."|"No"
"observed_soil_moisture_status"|8|"Very moist"|"UWR to 0.01 bar suction (see SSM p91)."|"No"
"observed_soil_moisture_status"|9|"Wet"|"<1.0 kPa, or <0.5 for coarse soils, (<0.01 bar or 0.005 for coarse soils) suction."|"No"
"observed_soil_moisture_status"|10|"Wet, non-satiated"|"=>0.01 to 1.0 (0.5 for coarse soils) kPA suction, (=>0.00001 bar to 0.01 bar, 0.005 for coarse soils).  Water films are visible, sand grains and peds glisten, but no free water is present."|"No"
"observed_soil_moisture_status"|11|"Wet, satiated"|"<0.01 kPa (<0.00001 bar)  suction; free water present."|"No"
"observed_soil_moisture_status"|12|"Saturation from capillary fringe"||"Yes"
"observed_soil_moisture_status"|13|"Frozen"||"Yes"
"parent_material_kind"|1|"aa"||"Yes"
"parent_material_kind"|2|"Alluvium"|"Unconsolidated clastic material subaerially deposited by running water, including gravel, sand, silt, clay, and various mixtures of these."|"No"
"parent_material_kind"|3|"arkosic-sandstone"||"Yes"
"parent_material_kind"|4|"Ash flow"|"A highly heated mixture of volcanic gases and ash, traveling down the flank of a volcano or along the surface of the ground; produced by the explosive disintegration of viscous lava in a volcanic crater, or by the explosive emission of gas-charged ash from a fissure or group of fissures.  The solid materials contained in a typical ash flow are generally unsorted and ordinarily include volcanic dust, pumice, scoria, and blocks in addition to ash."|"No"
"parent_material_kind"|5|"Backswamp deposits"||"No"
"parent_material_kind"|6|"Bauxite"|"An off-white to dark red brown weathered detritus or rock composed of aluminum oxides (mainly gibbsite with some boehmite and diaspore), iron hydroxides, silica, silt, and especially clay minerals. Bauxite originates in tropical and subtropical environments as highly weathered residue from carbonate or silicate rocks and can occur in concretionary, earthy, pisolitic or oolitic forms.  SW & GG"|"No"
"parent_material_kind"|7|"Beach sand"|"Well sorted, sand-sized, clastic material transported, sorted and deposited primarily by wave action and deposited in a shore environment.  Compare - eolian sands."|"No"
"parent_material_kind"|8|"Block glide deposits"||"No"
"parent_material_kind"|9|"breccia-acidic"||"Yes"
"parent_material_kind"|10|"breccia-basic"||"Yes"
"parent_material_kind"|11|"chalk"||"Yes"
"parent_material_kind"|12|"charcoal"||"Yes"
"parent_material_kind"|13|"Cinders"|"Uncemented vitric, vesicular, pyroclastic material, more than 2.0 mm in at least one dimension, with an apparent specific gravity (including vesicles) of more than 1.0 and less than 2.0."|"No"
"parent_material_kind"|14|"coal"||"Yes"
"parent_material_kind"|15|"Coastal marl"|"An earthy, unconsolidated deposit of gray to buff-colored mud of low bulk density (dry) composed primarily of very fine, almost pure calcium carbonate formed in subaqueous settings that span freshwater lacustrine conditions (e.g. Florida Everglades) to saline intertidal settings (e.g. Florida Keys) formed by the chemical action of algal mats and organic detritus (periphyton); other marl varieties associated with different  environments (e.g. freshwater marl, glauconitic marl) also occur.  Coastal marl can be quite pure or it can be finely disseminated throughout living root mats (e.g. mangrove roots) and / or organic soil layers.  Compare  marl, freshwater marl."|"No"
"parent_material_kind"|16|"Colluvium"|"Unconsolidated, unsorted earth material being transported or deposited on side slopes and/or at the base of slopes by mass movement (e.g. direct gravitational action) and by local, unconcentrated runoff."|"No"
"parent_material_kind"|17|"Complex landslide deposits"|"A category of mass movement processes, associated sediments (complex landslide deposit) or resultant landforms characterized by a composite of several mass movement processes none of which dominates or leaves a prevailing landform.  Numerous types of complex landslides can be specified by naming the constituent processes evident (e.g. a complex earth spread - earth flow landslide).  Compare - fall, topple, slide, lateral spread, flow, landslide.  SW &  DV"|"No"
"parent_material_kind"|18|"conglomerate"||"Yes"
"parent_material_kind"|19|"conglomerate-calcareous"||"Yes"
"parent_material_kind"|20|"conglomerate-noncalcareous"||"Yes"
"parent_material_kind"|21|"Coprogenic material"||"No"
"parent_material_kind"|22|"Creep deposits"|"Sediment resulting from slow mass movement of earth material down slopes, caused by gravity but facilitated by saturation with water and alternate freezing and thawing."|"No"
"parent_material_kind"|23|"Cryoturbate"||"No"
"parent_material_kind"|24|"Debris avalanche deposits"|"Sediment resulting from the very rapid and usually sudden sliding and flow of incoherent, unsorted mixtures of soil and weathered bedrock."|"No"
"parent_material_kind"|25|"Debris fall deposits"|"The process, associated sediments (debris fall deposit) or resultant landform characterized by a rapid type of fall involving the relatively free, downslope movement or collapse of detached, unconsolidated material which falls freely through the air (lacks an underlying slip face); sediments have substantial proportions of both fine earth and coarse fragments; common along undercut stream banks.  Compare - rock fall, soil fall, landslide.  SW"|"No"
"parent_material_kind"|26|"Debris flow deposits"|"Sediment resulting from a mass movement of rock fragments, soil, mud, more than half of the particles being larger than sand size."|"No"
"parent_material_kind"|27|"Debris slide deposits"||"No"
"parent_material_kind"|28|"Debris spread deposits"|"The process, associated sediments (debris spread deposit) or resultant landforms characterized by a very rapid type of spread dominated by lateral movement in a soil and rock mass resulting from liquefaction or plastic flow of underlying materials that may be extruded out between intact units; sediments have substantial proportions of both fine earth and coarse fragments.  Compare - earth spread, rock spread, landslide.  SW & DV"|"No"
"parent_material_kind"|29|"Debris topple deposits"|"The process, associated sediments (debris topple deposit) or resultant landform characterized by a localized, very rapid type of topple in which large blocks of soil and rock material literally fall over, rotating outward over a low pivot point;  sediments have substantial proportions of both fine earth and coarse fragments.  Portions of the original material may remain intact, although reoriented, within the resulting debris pile.  Compare - earth topple, rock topple, landslide.  SW"|"No"
"parent_material_kind"|30|"Diamicton"|"A nonlithified, nonsorted or poorly sorted sediment that contains a wide range of particle sizes, such as coarse fragments contained within a fine earth matrix (e.g. till, pebbly mudstone) and used when"|"No"
"parent_material_kind"|31|"Diatomaceous earth"|"A layer of soil material (limnic materials) that is composed of diatoms. Diatomaceous earth is identified by several diagnostic criteria such as moist color value which changes on drying as a result of the irreversible shrinkage of organic-matter coats on diatoms and either a moist color value of 8 or more and a chroma of 2 or less from a saturated sodium-pyrophosphate extract on white chromatographic or filter paper, or a cation-exchange capacity of less than 240 cmol (+) per kg organic matter (measured by loss on ignition)."|"No"
"parent_material_kind"|32|"dolomite"||"Yes"
"parent_material_kind"|33|"Dredge spoils"|"Unconsolidated, randomly mixed sediments extracted and deposited during dredging and dumping activities (e.g. adjoining the Intracoastal Waterway).  Dredge spoils lie unconformably upon natural, undisturbed soil or regolith and can form anthropogenic landforms (e.g. dredge spoil bank)."|"No"
"parent_material_kind"|34|"Drift"|"A general term applied to all mineral material (clay, silt, sand, gravel, boulders) transported by a glacier and deposited directly by or from the ice, or by running water emanating from a glacier.  Drift includes unstratified material (till) that forms moraines, and stratified deposits that form outwash plains, eskers, kames, varves, and glaciofluvial sediments.  The term is generally applied to Pleistocene glacial deposits in areas that no longer contain glaciers."|"No"
"parent_material_kind"|35|"Earth spread deposits"|"The process, associated sediments (earth spread deposit) or resultant landforms characterized by a very rapid type of spread dominated by lateral movement in a soil mass resulting from liquefaction or plastic flow of underlying materials that may be extruded out between intact units.  Compare - debris spread, rock spread, landslide.  SW & DV"|"No"
"parent_material_kind"|36|"Earth topple deposits"|"The process, associated sediments (earth topple deposit) or resultant landform characterized by a localized, very rapid type of topple in which large blocks of soil material literally fall over, rotating outward over a low pivot point; sediments < 2 mm predominate.  Portions of the original material may remain intact, although reoriented, within the resulting deposit.  Compare - debris topple, rock topple, landslide.  SW"|"No"
"parent_material_kind"|37|"Earthflow deposits"||"No"
"parent_material_kind"|38|"Eolian deposits"|"Material transported and deposited by the wind.  Includes earth materials such as dune sands, sand sheets, loess deposits, and clay (e.g. parna)."|"No"
"parent_material_kind"|39|"Eolian sands"|"Material transported and deposited by the wind, dominated by particles of sand-size (0.05-2 mm)."|"No"
"parent_material_kind"|40|"Estuarine deposits"||"No"
"parent_material_kind"|41|"Fall deposits"|"(a) A category of mass movement processes, associated sediments (fall deposit), or resultant landforms (e.g., rockfall, debris fall, soil fall) characterized by very rapid movement of a mass of rock or earth that travels mostly through the air by free fall, leaping, bounding, or rolling, with little or no interaction between one moving unit and another.  Compare - topple, slide, lateral spread, flow, complex landslide, landslide.  SW & DV;   (b) The mass of material moved by a fall.  GG"|"No"
"parent_material_kind"|42|"Flow deposits"|"A category of mass movement processes, associated sediments (flow deposit) and landforms characterized by slow to very rapid downslope movement of unconsolidated material which, whether saturated or comparatively dry, behaves much as a viscous fluid as it moves. Types of flows can be specified based on the dominant particle size of sediments (i.e. debris flow (e.g., lahar), earth flow (creep, mudflow), rock fragment flow (e.g., rockfall avalanche), debris avalanche]. Compare - fall, topple, slide, lateral spread, complex landslide, landslide.  SW & DV"|"No"
"parent_material_kind"|43|"Fluviomarine deposits"|"Stratified materials (clay, silt, sand, or gravel) formed by both marine and fluvial processes, resulting from sea level flucuations and stream migration (i.e. materials originally deposited in a nearshore environment and subsequently reworked by fluvial processes as sea level fell, or vice versa as sea level rose)."|"No"
"parent_material_kind"|44|"Freshwater marl"|"A soft, grayish to white, earthy or powdery, usually impure calcium carbonate precipitated on the bottoms of present-day freshwater lakes and ponds largely through the chemical action of algal mats and organic detritus, or forming deposits that underlie marshes, swamps, and bogs that occupy the sites of former (glacial) lakes.  The calcium carbonate may range from 90% to less than 30%.  Freshwater marl is usually gray; it has been used as a fertilizer for acid soils deficient in lime. Syn.: bog lime.  Compare  marl, coastal marl."|"No"
"parent_material_kind"|45|"Glaciofluvial deposits"|"Material moved by glaciers and subsequently sorted and deposited by streams flowing from the melting ice.  The deposits are stratified and may occur in the form of outwash plains, valley trains, deltas, kames, eskers, and kame terraces."|"No"
"parent_material_kind"|46|"Glaciolacustrine deposits"|"Material ranging from fine clay to sand derived from glaciers and deposited in glacial lakes by water originating mainly from the melting of glacial ice.  Many are bedded or laminated with varves or rhythmites."|"No"
"parent_material_kind"|47|"Glaciomarine deposits"|"Glacially eroded, terrestrially derived sediments (clay, silt, sand, and gravel) that accumulated on the ocean floor.  Sediments may be accumulated as an ice-contact deposit, by fluvial transport, ice-rafting, or eolian transport."|"No"
"parent_material_kind"|48|"glauconite"||"Yes"
"parent_material_kind"|49|"gneiss"||"Yes"
"parent_material_kind"|50|"gneiss-acidic"||"Yes"
"parent_material_kind"|51|"gneiss-basic"||"Yes"
"parent_material_kind"|52|"Greensands"|"a) An unconsolidated, near-shore marine sediment containing substantial amounts of dark greenish glauconite pellets, often mingled with clay or sand (quartz may form the dominant constituent); prominent in Cretaceous and Tertiary coastal plain strata of New Jersey, Delaware and Maryland; has been commercially mined for potassium fertilizer.  The term is loosely applied to any glauconitic sediment.  b)  (Not Preferred - use glauconitic sandstone)  A sandstone consisting of greensand that is commonly poorly cemented, and has a greenish color when unweathered but an orange or yellow color when weathered.  Compare - glauconite pellets.  SW"|"No"
"parent_material_kind"|53|"Grus"|"The fragmental products of in situ granular disintegration of granite and granitic rocks, dominated by inter-crystal disintegration."|"No"
"parent_material_kind"|54|"Gypsite"|"An earthy gypsum (CaSO4.2H2O) variety that contains various quantities (i.e. < 50%) of soil material, silicate clay minerals and sometimes other salts (e.g. NaCl); found only in arid or semi-arid regions as secondary precipitation concentrations or efflorescence associated with rock gypsum or gypsum-bearing strata.  Compare rock gypsum, rock anhydrite.  SW & GG"|"No"
"parent_material_kind"|55|"Human-transported material"|"Organic or mineral soil material (or any other material that can function as a soil material) that has been moved horizontally onto a pedon from a source area outside of that pedon by directed human activity, usually with the aid of machinery. There has been little or no subsequent reworking by wind, gravity, water, or ice. Human transported materials are most commonly associated with building sites, mining or dredging operations, land fills, or other similar activities that result in the formation of a constructional anthropogenic landform."|"No"
"parent_material_kind"|56|"igneous"||"Yes"
"parent_material_kind"|57|"igneous-acid (eg., rhyolite)"||"Yes"
"parent_material_kind"|58|"igneous-andesite"||"Yes"
"parent_material_kind"|59|"igneous-basalt"||"Yes"
"parent_material_kind"|60|"igneous-basic (eg., gabbro)"||"Yes"
"parent_material_kind"|61|"igneous-coarse (or intrusive)"||"Yes"
"parent_material_kind"|62|"igneous-fine (or extrusive)"||"Yes"
"parent_material_kind"|63|"igneous-granite"||"Yes"
"parent_material_kind"|64|"igneous-intermediate (eg., diorite)"||"Yes"
"parent_material_kind"|65|"igneous-ultrabasic"||"Yes"
"parent_material_kind"|66|"interbedded sedimentary"||"Yes"
"parent_material_kind"|67|"Lacustrine deposits"|"Clastic sediments and chemical precipitates deposited in lakes."|"No"
"parent_material_kind"|68|"Lagoonal deposits"|"Sand, silt or clay-sized sediments transported and deposited by wind, currents, and storm washover in the relatively low-energy, brackish to saline, shallow waters of a lagoon.  Compare - marine deposit."|"No"
"parent_material_kind"|69|"Lahar deposits"|"Unconsolidated volcaniclastic material emplaced as mudflows on or near the flanks of a volcano."|"No"
"parent_material_kind"|70|"Lapilli"|"Non or slightly vesicular pyroclastics, 2.0 to 76 mm in at least one dimension, with an apparent specific gravity of 2.0 or more."|"No"
"parent_material_kind"|71|"Lateral spread deposits"||"No"
"parent_material_kind"|72|"limestone"||"Yes"
"parent_material_kind"|73|"limestone-arenaceous"||"Yes"
"parent_material_kind"|74|"limestone-argillaceous"||"Yes"
"parent_material_kind"|75|"limestone-cherty"||"Yes"
"parent_material_kind"|76|"limestone-phosphatic"||"Yes"
"parent_material_kind"|77|"limestone-sandstone"||"Yes"
"parent_material_kind"|78|"limestone-sandstone-shale"||"Yes"
"parent_material_kind"|79|"limestone-shale"||"Yes"
"parent_material_kind"|80|"limestone-siltstone"||"Yes"
"parent_material_kind"|81|"Limonite"|"A general 'field' term for various brown to yellowish brown, amorphous- to- cryptocrystalline hydrous ferric oxides that are an undetermined mixture of goethite, hematite, and lepidocrocite formed by weathering and iron oxidation from iron-bearing, rocks and minerals. SW & GG"|"No"
"parent_material_kind"|82|"Loess"|"Material transported and deposited by wind and consisting predominantly of silt size."|"No"
"parent_material_kind"|83|"Calcareous loess"||"No"
"parent_material_kind"|84|"Noncalcareous loess"|"Noncalcareous material transported and deposited by wind and consisting predominantly of silt size (0.002-0.05 mm)."|"No"
"parent_material_kind"|85|"logs and stumps"||"Yes"
"parent_material_kind"|86|"marble"||"Yes"
"parent_material_kind"|87|"Marine deposits"||"No"
"parent_material_kind"|88|"Marl"|"A generic term loosely applied to a variety of materials, most of which occur as an earthy, unconsolidated deposit consisting chiefly of an intimate mixture of clay and calcium carbonate formed commonly by the chemical action of algae mats and organic detritus (periphyton); specifically an earthy substance containing 35-65% clay and 65-35% calcium carbonate mud; formed primarily under freshwater lacustrine conditions, but varieties associated with more saline environments and higher carbonate contents also occur.  Compare  coastal marl, freshwater marl,"|"No"
"parent_material_kind"|89|"Mass movement deposits"|"Sediment resulting from the dislodgement and downslope transport of soil and rock material as a unit under direct gravitational stress.  The process includes slow displacements such as creep and solifluction, and rapid movements such as landslides, rock slides, and falls, earthflows, debris flows, and avalanches.  Agents of fluid transport (water, ice, air) may play an important, if subordinate role in the process."|"No"
"parent_material_kind"|90|"metamorphic"||"Yes"
"parent_material_kind"|91|"Mine spoil or earthy fill"||"No"
"parent_material_kind"|92|"Coal extraction mine spoil"|"Randomly mixed, earthy materials artificially deposited as a result of either surficial or underground coal mining activities."|"No"
"parent_material_kind"|93|"Metal ore extraction mine spoil"|"Randomly mixed, earthy materials artificially deposited as a result of either surficial or underground metal-ore mining activities."|"No"
"parent_material_kind"|94|"mixed"||"Yes"
"parent_material_kind"|95|"mixed-calcareous"||"Yes"
"parent_material_kind"|96|"mixed-igneous & metamorphic"||"Yes"
"parent_material_kind"|97|"mixed-igneous & sedimentary"||"Yes"
"parent_material_kind"|98|"mixed-igneous-metamorphic & sedimentary"||"Yes"
"parent_material_kind"|99|"mixed-metamorphic & sedimentary"||"Yes"
"parent_material_kind"|100|"mixed-noncalcareous"||"Yes"
"parent_material_kind"|101|"Mudflow deposits"||"No"
"parent_material_kind"|102|"Grassy organic material"||"No"
"parent_material_kind"|103|"Herbaceous organic material"||"No"
"parent_material_kind"|104|"Mossy organic material"||"No"
"parent_material_kind"|105|"Organic material"||"No"
"parent_material_kind"|106|"Woody organic material"||"No"
"parent_material_kind"|107|"Outwash"|"(a) Stratified detritus (chiefly sand and gravel) removed or ""washed out"" from a glacier by melt-water streams and deposited in front of or beyond the end moraine or the margin of an active glacier.  The coarser material is deposited nearer to the ice."|"No"
"parent_material_kind"|108|"Overbank deposits"||"No"
"parent_material_kind"|109|"pahoehoe"||"Yes"
"parent_material_kind"|110|"Parna"|"A term used, especially in southeast Australia, for silt and sand-sized aggregates of eolian clay occurring in sheets."|"No"
"parent_material_kind"|111|"Pedisediment"|"A layer of sediment, eroded from the shoulder and back slope of an erosional slope, that lies on and is, or was, being transported across a pediment."|"No"
"parent_material_kind"|112|"Pumice"||"No"
"parent_material_kind"|113|"pyroclastic"||"Yes"
"parent_material_kind"|114|"Pyroclastic flow"|"A fast density current of pyroclastic material, usually very hot, composed of a mixture of gasses and a variety of pyroclastic particles (ash, pumice, scoria, lava fragments, etc.); produced by the explosive disintegration of viscous lava in a volcanic crater or by the explosive emission of gas-charged ash from a fissure and which tends to follow topographic lows (e.g. valleys) as it moves; used in a more general sense than ash flow.  Compare - pyroclastic surge, ash flow, nue ardente, lahar.  SW, SN, GG"|"No"
"parent_material_kind"|115|"Pyroclastic surge"|"A low density, dilute, turbulent pyroclastic flow, usually very hot, composed of a generally unsorted mixture of gases, ash, pumice and dense rock fragments that travels across the ground at high speed and less constrained by topography than a pyroclastic flow; several types of pyroclastic surges can be specified (e.g. base surge, ash-cloud-surge).  Compare - pyroclastic flow.  SW, SN, GG"|"No"
"parent_material_kind"|116|"quartzite"||"Yes"
"parent_material_kind"|117|"Residuum"|"Unconsolidated, weathered, or partly weathered mineral material that accumulates by disintegration of bedrock in place."|"No"
"parent_material_kind"|118|"Rock spread deposits"|"The process, associated sediments (rock spread deposit) or resultant landforms characterized by a very rapid type of spread dominated by lateral movement in a rock mass resulting from liquefaction or plastic flow of underlying materials that may be extruded out between intact units; rock bodies predominate.  Compare - debris spread, earth spread, landslide.  SW & DV"|"No"
"parent_material_kind"|119|"Rock topple deposits"|"The process, associated sediments (rock topple deposit) or resultant landform characterized by a localized, very rapid type of fall in which large blocks of rock material literally fall over, rotating outward over a low pivot point; rock bodies predominate (little fine earth).  Portions of the original material may remain intact, although reoriented, within the resulting deposit.  Compare - earth topple, debris topple, landslide.  SW"|"No"
"parent_material_kind"|120|"Rockfall avalanche deposits"||"No"
"parent_material_kind"|121|"Rockfall deposits"||"No"
"parent_material_kind"|122|"Rotational debris slide deposits"|"The process, associated sediments (rotational debris slide deposit) or resultant landform characterized by an extremely slow to moderately rapid type of slide, composed of comparatively dry and largely unconsolidated earthy material, portions of which remain largely intact and in which movement occurs along a well-defined, concave shear surface and resulting in a backward rotation of the displaced mass; sediments have substantial proportions of both fine earth and coarse fragments.  The landform may be single, successive (repeated up and down slope), or multiple (as the number of slide components increase).  Compare - rotational earth slide, rotational rock slide, translational slide, lateral spread, landslide.  SW & DV"|"No"
"parent_material_kind"|123|"Rotational earth slide deposits"|"The process, associated sediments (rotational earth slide deposit) or resultant landform characterized by an extremely slow to moderately rapid type of slide, composed of comparatively dry and largely unconsolidated earthy material, portions of which remain largely intact and in which movement occurs along a well-defined, concave shear surface and resulting in a backward rotation of the displaced mass; sediments predominantly fine earth (< 2 mm).  The landform may be single, successive (repeated up and down slope), or multiple (as the number of slide components increase).  Compare - rotational debris slide, rotational rock slide, translational slide, lateral spread, landslide.  SW & DV"|"No"
"parent_material_kind"|124|"Rotational rock slide deposits"|"The process, associated sediments (rotational rock slide deposit) or resultant landform characterized by an extremely slow to moderately rapid type of slide, composed of comparatively dry and largely consolidated rock bodies, portions of which remain largely intact but reoriented, and in which movement occurs along a well-defined, concave shear surface and resulting in a backward rotation of the displaced mass.  The landform may be single, successive (repeated up and down slope), or multiple (as the number of slide components increase).  Compare - rotational debris slide, rotational earth slide, translational slide, lateral spread, landslide.  SW & DV"|"No"
"parent_material_kind"|125|"Rotational slide deposits"|"An accumlation of sediment resulting from a mass movement and a process characterized by a slide in which shearing takes place on a well defined, curved shear surface, concave upward, producing a backward rotation in the displaced mass."|"No"
"parent_material_kind"|126|"Sand flow deposits"|"A flow of wet sand, as along banks of noncohesive clean sand that is subject to scour and to repeated fluctuations in pore-water pressure due to rise and fall of the tide.  GG"|"No"
"parent_material_kind"|127|"sandstone"||"Yes"
"parent_material_kind"|128|"sandstone-calcareous"||"Yes"
"parent_material_kind"|129|"sandstone-noncalcareous"||"Yes"
"parent_material_kind"|130|"sandstone-shale"||"Yes"
"parent_material_kind"|131|"sandstone-siltstone"||"Yes"
"parent_material_kind"|132|"Saprolite"|"- (Provisional definition)  Soft, friable, isovolumetrically weathered bedrock that retains the fabric and structure of the parent rock (Colman and Dethier, 1986) exhibiting extensive inter-crystal and intra-crystal weathering.  

In pedology, saprolite was formerly applied to any unconsolidated residual material underlying the soil and grading to hard bedrock below."|"No"
"parent_material_kind"|133|"schist"||"Yes"
"parent_material_kind"|134|"schist-acidic"||"Yes"
"parent_material_kind"|135|"schist-basic"||"Yes"
"parent_material_kind"|136|"Scoria"|"Vesicular, cindery crust or bomb-sized fragments of such material on the surface of andesitic or basaltic lava, the vesicular nature of which is due to the escape of volcanic gases before solidification; it is usually heavier, darker, and more crystalline than pumice.  Synonym - cinder."|"No"
"parent_material_kind"|137|"Scree"|"A collective term for an accumulation of coarse rock debris or a sheet of coarse debris mantling a slope.  Scree is not a synonym of talus, as scree includes loose, coarse fragment material on slopes without cliffs."|"No"
"parent_material_kind"|138|"sedimentary"||"Yes"
"parent_material_kind"|139|"serpentine"||"Yes"
"parent_material_kind"|140|"shale"||"Yes"
"parent_material_kind"|141|"shale-calcareous"||"Yes"
"parent_material_kind"|142|"shale-clay"||"Yes"
"parent_material_kind"|143|"shale-noncalcareous"||"Yes"
"parent_material_kind"|144|"shale-siltstone"||"Yes"
"parent_material_kind"|145|"siltstone"||"Yes"
"parent_material_kind"|146|"siltstone-calcareous"||"Yes"
"parent_material_kind"|147|"siltstone-noncalcareous"||"Yes"
"parent_material_kind"|148|"slate"||"Yes"
"parent_material_kind"|149|"Slide deposits"|"A category of mass movement processes, associated sediments (slide deposit) or resultant landforms (e.g., rotational slide, translational slide, and snowslide) characterized by a failure of earth, snow, or rock under shear stress along one or several surfaces that are either visible or may reasonably be inferred.  The moving mass may or may not be greatly deformed, and movement may be rotational (rotational slide) or planar (translational slide).    A slide can result from lateral erosion, lateral pressure, weight of overlying material, accumulation of moisture, earthquakes, expansion owing to freeze-thaw of water in cracks, regional tilting, undermining, fire, and human agencies.  Compare -fall, topple, lateral spread, flow, complex landslide.  SW & DV  (b) The track of bare rock or furrowed earth left by a slide.  (c) The mass of material moved in or deposited by a slide.  Compare - fall, flow, complex landslide, landslide.  SW & GG"|"No"
"parent_material_kind"|150|"Slope alluvium"|"Sediment gradually transported on mountain or hill slopes primarily by alluvial processes and characterized by particle sorting.  In a profile sequence, sediments may be distinguished by differences in size and/or specific gravity of coarse fragments and may be separated by stone lines.  Sorting of rounded or subrounded pebbles or cobbles and burnished peds distinguish these materials from unsorted colluvial deposits."|"No"
"parent_material_kind"|151|"Slump block"|"TheA mass of material torn away as a coherent unit during a landslide; a largely intact but displaced and commonly reoriented body of rock or soil.  SW & GG"|"No"
"parent_material_kind"|152|"Soil fall deposits"||"No"
"parent_material_kind"|153|"Solid rock"||"Yes"
"parent_material_kind"|154|"Solifluctate"||"Yes"
"parent_material_kind"|155|"Solifluction deposits"|"A deposit of nonsorted, water-saturated, locally derived earthy material that is moving or has moved downslope, en masse, caused by the melting of seasonal frost or permafrost."|"No"
"parent_material_kind"|156|"Supraglacial debris-flow"||"No"
"parent_material_kind"|157|"Talus"|"Rock fragments of any size or shape (usually coarse and angular) derived from and lying at the base of a cliff or very steep rock slope.  The accumulated mass of such loose broken rock formed chiefly by falling, rolling, or sliding."|"No"
"parent_material_kind"|158|"Tephra"|"A collective term for all clastic volcanic materials that are ejected from a vent during an eruption and transported through the air, including ash [volcanic ], blocks [volcanic], cinders, lapilli, scoria, and pumice.  Tephra is a general term which, unlike many volcaniclastic terms, does not denote properties of composition, visicularity, or grain size."|"No"
"parent_material_kind"|159|"Ablation till"|"A general term for loose, relatively permeable material deposited during the downwasting of nearly static glacial ice, either contained within or accumulated on the surface of the glacier."|"No"
"parent_material_kind"|160|"Basal till"|"Unconsolidated material of mixed composition deposited at the base (bottom) of a glacier [ The term emphaizes the e.g. subglacial till.  Types of basal till include lodgment, melt-out, and flow till."|"No"
"parent_material_kind"|161|"Flow till"|"A till, commonly supraglacial, that is modified and transported by plastic mass flow; also spelled flow till.  Compare - ablation till, basal till, lodgment till, mass-movement till, slump-till, supraglacial melt-out till."|"No"
"parent_material_kind"|162|"Lodgment till"|"A basal till commonly characterized by compact, fissile (""platy"")  structure and containing coarse fragments oriented with their long axes generally parallel to the direction of ice movement."|"No"
"parent_material_kind"|163|"Melt-out till"|"Till derived from slow melting of debris-rich stagnant ice buried beneath sufficient overburden to inhibit deformation under gravity, thus preserving structures derived from the parent ice."|"No"
"parent_material_kind"|164|"Slump till"||"Yes"
"parent_material_kind"|165|"Subglacial till"|"Till deposited in or by the bottom parts of a glacier or ice sheet; types include lodgement till, subglacial flow till; synonym (not preferred; obsolete): basal till.  SW & GM"|"No"
"parent_material_kind"|166|"Supraglacial till"||"No"
"parent_material_kind"|167|"Supraglacial meltout till"||"No"
"parent_material_kind"|168|"Till"|"Dominantly unsorted and unstratified drift, generally unconsolidated and deposited directly by a glacier without subsequent reworking by meltwater, and consisting of a heterogeneous mixture of clay, silt, sand, gravel, stones, and boulders; rock fragments of various lithologies are imbedded within a finer matrix that can range from clay to sandy loam.  Compare - ablation till, basal till, flowtill, lodgment till, drift, moraine."|"No"
"parent_material_kind"|169|"Topple deposits"||"No"
"parent_material_kind"|170|"Translational debris slide deposits"|"The process, associated sediments (translational debris slide deposit) or resultant landform characterized by an extremely slow to moderately rapid type of slide, composed of comparatively dry and largely unconsolidated earthy material, portions or blocks of which remain largely intact and in which movement occurs along a well-defined, planar slip face roughly parallel to the ground surface and resulting in lateral displacement but no rotation of the displaced mass; sediments have substantial proportions of both fine earth and coarse fragments.  The landform may be single, successive (repeated up and down slope), or multiple (as the number of slide components increase).  Compare - translational earth slide, translational rock slide, rotational slide lateral spread, landslide.  SW & DV"|"No"
"parent_material_kind"|171|"Translational earth slide deposits"|"The process, associated sediments (translational earth slide deposit) or resultant landform characterized by an extremely slow to moderately rapid type of slide, composed of comparatively dry and largely unconsolidated earthy material, portions or blocks of which remain largely intact and in which movement occurs along a well-defined, planar slip face roughly parallel to the ground surface and resulting in lateral displacement but no rotation of the displaced mass; sediments predominantly fine earth (< 2 mm).  The landform may be single, successive (repeated up and down slope), or multiple (as the number of slide components increase).  Compare translational debris slide, translational rock slide, rotational slide, lateral spread, landslide.  SW & DV"|"No"
"parent_material_kind"|172|"Translational rock slide deposits"|"The process, associated sediments (translational rock slide deposit) or resultant landform characterized by an extremely slow to moderately rapid type of slide, composed of comparatively dry and largely consolidated rock bodies, portions or blocks of which remain largely intact and in which movement occurs along a well-defined, planar slip face roughly parallel to the ground surface and resulting in lateral displacement but no rotation of the displaced mass; sediments predominantly fine earth (< 2 mm).  The landform may be single, successive (repeated up and down slope), or multiple (as the number of slide components increase).  Compare translational debris slide, translational earth slide, rotational slide, lateral spread, landslide.  SW & DV"|"No"
"parent_material_kind"|173|"Translational slide deposits"|"A category of mass movement processes, associated sediments (translational slide deposit) or resultant landforms characterized by the extremely slow to moderately rapid downslope displacement of comparatively dry soil-rock material on a surface (slip face) that is roughly parallel to the general ground surface, in contrast to falls topples, and rotational slides.  The term includes such diverse slide types as translational debris slides, translational earth slide, translational rock slide, block glides, and slab or flake slides. .  Compare - rotational slide, slide, landslide.  SW, DV, GG"|"No"
"parent_material_kind"|174|"tuff"||"Yes"
"parent_material_kind"|175|"tuff-acidic"||"Yes"
"parent_material_kind"|176|"tuff-basic"||"Yes"
"parent_material_kind"|177|"tuff-breccia"||"Yes"
"parent_material_kind"|178|"Unconsolidated sediments"||"Yes"
"parent_material_kind"|179|"Valley side alluvium"||"No"
"parent_material_kind"|180|"Volcanic ash"|"Unconsolidated, pyroclastic material less than 2 mm in all dimensions."|"No"
"parent_material_kind"|181|"Acidic volcanic ash"||"No"
"parent_material_kind"|182|"Andesitic volcanic ash"||"No"
"parent_material_kind"|183|"Basaltic volcanic ash"||"No"
"parent_material_kind"|184|"Basic volcanic ash"||"No"
"parent_material_kind"|185|"Volcanic bombs"||"No"
"parent_material_kind"|186|"Volcanic breccia"||"Yes"
"parent_material_kind"|187|"Wood fragments"||"Yes"
"parent_material_modifier"|1|"Clayey"|"The soil texture class is clay, sandy clay, or silty clay."|"No"
"parent_material_modifier"|2|"Coarse-loamy"|"The material contains less than 18 percent clay and 15 percent or more particles that are 0.1 to 75.0 mm in size.  The soil texture class is loamy very fine sand, very fine sand, or finer."|"No"
"parent_material_modifier"|3|"Coarse-silty"|"The material contains less than 18 percent clay and less than 15 percent particles that are 0.1 to 75.0 mm in size."|"No"
"parent_material_modifier"|4|"Fine-loamy"|"The material contains 18 to 35 percent clay and 15 percent or more particles that are 0.1 to 75.0 mm in size."|"No"
"parent_material_modifier"|5|"Fine-silty"|"The material contains 18 to 35 percent clay and less than 15 percent particles that are 0.1 to 75.0 mm in size."|"No"
"parent_material_modifier"|6|"Gravelly"|"The material contains 15 percent or more rock fragments."|"No"
"parent_material_modifier"|7|"Loamy"|"The soil texture class is sandy loam, sandy clay loam, clay loam, silt, silt loam, or silty clay loam."|"No"
"parent_material_modifier"|8|"Sandy"|"The soil texture class is sand or loamy sand."|"No"
"parent_material_modifier"|9|"Sandy and gravelly"|"The soil texture class contains sand or loamy sand, and the material contains 15 percent or more rock fragments."|"No"
"parent_material_modifier"|10|"Sandy and silty"|"The soil texture class is sand or loamy sand and silt or silt loam."|"No"
"parent_material_modifier"|11|"Silty"|"The soil texture class is silt or silt loam."|"No"
"parent_material_modifier"|12|"Silty and clayey"|"The soil texture class is silt or silt loam and clay, sandy clay, or silty clay."|"No"
"parent_material_origin"|1|"Aa lava"|"A type of lava flow having a rough, jagged, clinkery surface.  Compare - pahoehoe lava.  GG & MA"|"No"
"parent_material_origin"|2|"Acidic-ash"||"Yes"
"parent_material_origin"|3|"Amphibolite"||"No"
"parent_material_origin"|4|"Andesite"||"No"
"parent_material_origin"|5|"Andesitic-ash"||"Yes"
"parent_material_origin"|6|"Rock anhydrite"|"A sedimentary rock (evaporite) composed chiefly of mineral anhydrite (anhydrous CaSO4); The rock is generally massive, cryptocrystalline, and may exhibit rhythmic sedimentation (rhymites).  Compare - rock gypsum, rock halite.  SW"|"No"
"parent_material_origin"|7|"Anorthosite"||"No"
"parent_material_origin"|8|"Arenite"||"No"
"parent_material_origin"|9|"Argillite"||"No"
"parent_material_origin"|10|"Arkose"||"No"
"parent_material_origin"|11|"Basalt"||"No"
"parent_material_origin"|12|"Basaltic-ash"||"Yes"
"parent_material_origin"|13|"Basic-ash"||"Yes"
"parent_material_origin"|14|"Bauxite"|"An off-white to dark red brown weathered detritus or rock composed of aluminum oxides (mainly gibbsite with some boehmite and diaspore), iron hydroxides, silica, silt, and especially clay minerals. Bauxite originates in tropical and subtropical environments as highly weathered residue from carbonate or silicate rocks and can occur in concretionary, earthy, pisolitic or oolitic forms.  SW & GG"|"No"
"parent_material_origin"|15|"Non-volcanic breccia"||"No"
"parent_material_origin"|16|"Acidic Non-volcanic breccia"||"No"
"parent_material_origin"|17|"Basic Non-volcanic breccia"||"No"
"parent_material_origin"|18|"Chalk"||"No"
"parent_material_origin"|19|"Chert"|"A hard, extremely dense or compact, dull to semivitreous, cryptocrystalline sedimentary rock, consisting dominantly of interlocking crystals of quartz less than about 30 mm in diameter; it may contain amorphous silica (opal).  It sometimes contains impurities such as calcite, iron oxide, or the remains of silicious and other organisims.  It has a tough, splintery to conchoidal fracture and may be white or variously colored gray, green, blue, pink, red, yellow, brown, and black.  Chet  occurs principally as nodular or concretionary segregations in limestones and dolomites."|"No"
"parent_material_origin"|20|"Cinders"|"Uncemented vitric, vesicular, pyroclastic material, more than 2.0 mm in at least one dimension, with an apparent specific gravity (including vesicles) of more than 1.0 and less than 2.0.  Compare - ash [volcanic], block [volcanic], lapilli, tephra.  KST"|"Yes"
"parent_material_origin"|21|"Claystone"||"No"
"parent_material_origin"|22|"Coal"||"No"
"parent_material_origin"|23|"Calcareous conglomerate"|"A coarse-grained, clastic sedimentary rock composed of rounded to subangular rock fragments larger than 2 mm, commonly with a matrix of sand and finer material; cements include silica, calcium carbonate, and iron oxides.  The consolidated equivalent of gravel."|"No"
"parent_material_origin"|24|"Noncalcareous conglomerate"|"A coarse-grained, clastic sedimentary rock composed of rounded to subangular rock fragments larger than 2 mm, commonly with a matrix of sand and finer material; cements include silica, calcium carbonate, and iron oxides.  The consolidated equivalent of gravel."|"Yes"
"parent_material_origin"|25|"Conglomerate"||"No"
"parent_material_origin"|26|"Dacite"||"No"
"parent_material_origin"|27|"Diabase"||"No"
"parent_material_origin"|28|"Diatomite"|"A light-colored, soft, siliceous sedimentary rock consisting chiefly of opaline diatom frustules deposited in a lacustrine or marine environment.  Diatomite has a number of uses owing to its high surface area, absorptive capacity, and relative chemical stability but the term is generally reserved for deposits of actual or potential commercial value."|"No"
"parent_material_origin"|29|"Diorite"||"No"
"parent_material_origin"|30|"Dolomite"|"A carbonate sedimentary rock consisting chiefly (more than 50 percent by weight or by areal percentages under the microscope) of the mineral dolomite."|"No"
"parent_material_origin"|31|"Ejecta-ash"|"Unconsolidated, pyroclastic material less than 2 mm in all dimensions.  Commonly called ""volcanic ash"".  Compare - block [volcanic], cinders, lapilli, tephra."|"Yes"
"parent_material_origin"|32|"Fanglomerate"||"No"
"parent_material_origin"|33|"Gabbro"||"No"
"parent_material_origin"|34|"Glauconite"||"Yes"
"parent_material_origin"|35|"Gneiss"||"No"
"parent_material_origin"|36|"Biotite gneiss"||"No"
"parent_material_origin"|37|"Granodioritic gneiss"||"No"
"parent_material_origin"|38|"Hornblende gneiss"||"No"
"parent_material_origin"|39|"Migmatitic gneiss"||"No"
"parent_material_origin"|40|"Muscovite-biotite gneiss"||"No"
"parent_material_origin"|41|"Gneiss-acidic"||"Yes"
"parent_material_origin"|42|"Gneiss-basic"||"Yes"
"parent_material_origin"|43|"Granite"||"No"
"parent_material_origin"|44|"Granite and gneiss"||"No"
"parent_material_origin"|45|"Granitoid"|"a) In the IUGS classification, a preliminary term for (for field use) for a plutonic rock with Q (quartz) between 20 and 40 (%).   b) A general term for all phaneritic igneous rocks (mineral crystals visible unaided and all about the same size) dominated by quartz and feldspars."|"No"
"parent_material_origin"|46|"Granodiorite"||"No"
"parent_material_origin"|47|"Granofels"||"No"
"parent_material_origin"|48|"Granulite"||"No"
"parent_material_origin"|49|"Graywacke"||"No"
"parent_material_origin"|50|"Greenstone"||"No"
"parent_material_origin"|51|"Rock gypsum"|"A sedimentary rock (evaporite) composed primarily of mineral gypsum (CaSO4.2H2O). The rock is generally massive, ranges from coarse crystalline to fine granular, may show disturbed bedding due to hydration expansion of parent anhydrite (anhydrous CaSO4), and may exhibit rhythmic sedimentation (rhymites).  Compare - gypsite.   GG"|"No"
"parent_material_origin"|52|"Rock halite"|"A sedimentary rock (evaporite) composed primarily of halite (NaCl).  SW"|"No"
"parent_material_origin"|53|"Hornfels"||"No"
"parent_material_origin"|54|"Igneous and metamorphic rock"||"No"
"parent_material_origin"|55|"Igneous and sedimentary rock"||"No"
"parent_material_origin"|56|"Acid igneous rock"||"Yes"
"parent_material_origin"|57|"Basic igneous rock"||"Yes"
"parent_material_origin"|58|"Coarse igneous crystal"||"Yes"
"parent_material_origin"|59|"Fine igneous crystal"||"Yes"
"parent_material_origin"|60|"Intermediate igneous rock"||"Yes"
"parent_material_origin"|61|"Igneous, metamorphic and sedimentary rock"||"No"
"parent_material_origin"|62|"Ultrabasic igneous rock"||"Yes"
"parent_material_origin"|63|"Igneous rock"||"No"
"parent_material_origin"|64|"Ignimbrite"||"No"
"parent_material_origin"|65|"Interbedded sedimentary rock"||"No"
"parent_material_origin"|66|"Latite"||"No"
"parent_material_origin"|67|"Limestone and dolomite"||"No"
"parent_material_origin"|68|"Limestone and sandstone"||"No"
"parent_material_origin"|69|"Limestone and shale"||"No"
"parent_material_origin"|70|"Limestone and siltstone"||"No"
"parent_material_origin"|71|"Arenaceous limestone"||"No"
"parent_material_origin"|72|"Argillaceous limestone"||"No"
"parent_material_origin"|73|"Cherty limestone"||"No"
"parent_material_origin"|74|"Coral limestone"|"An informal term for massive limestone composed primarily of coral and coral fragments commonly associated with marine islands or coral reefs in tropical or subtropical waters.  Compare - coral island.  SW"|"No"
"parent_material_origin"|75|"Phosphatic limestone"||"No"
"parent_material_origin"|76|"Limestone, sandstone, and shale"||"No"
"parent_material_origin"|77|"Limestone"|"A sedimentary rock consisting chiefly (more than 50 percent) of calcium carbonate, primarily in the form of calcite.  Limestones are usually formed by a combination of organic and inorganic processes and include chemical and clastic (soluble and insoluble) constituents; many contain fossils."|"No"
"parent_material_origin"|78|"Limonite"|"A general 'field' term for various  brown to yellowish brown, amorphous- to- cryptocrystalline hydrous ferric oxides that are an undetermined mixture of goethite, hematite, and lepidocrocite formed by weathering and iron oxidation from iron-bearing, rocks and minerals. SW & GG"|"No"
"parent_material_origin"|79|"Marble"||"No"
"parent_material_origin"|80|"Marl"|"An earthy, unconsolidated deposit consisting chiefly of calcium carbonate mixed with clay in approximately equal proportions (35 to 65 percent of each); formed primarily under freshwater lacustrine conditions, but varieties associated with more saline environments also occur."|"Yes"
"parent_material_origin"|81|"Metaconglomerate"||"No"
"parent_material_origin"|82|"Metamorphic and sedimentary rock"||"No"
"parent_material_origin"|83|"Acidic metamorphic rock"||"Yes"
"parent_material_origin"|84|"Basic metamorphic rock"||"Yes"
"parent_material_origin"|85|"Metamorphic rock"|"Rock of any origin altered in mineralogical composition, chemical composition, or structure by heat, pressure, and movement at depth in the earth's crust.  Nearly all such rocks are crystalline.  Examples: schist, gneiss, quartzite, slate, marble."|"No"
"parent_material_origin"|86|"Metaquartzite"||"No"
"parent_material_origin"|87|"Metasedimentary rock"||"No"
"parent_material_origin"|88|"Metasiltstone"||"No"
"parent_material_origin"|89|"Metavolcanics"||"No"
"parent_material_origin"|90|"Migmatite"||"No"
"parent_material_origin"|91|"Mixed"||"Yes"
"parent_material_origin"|92|"Mixed-calcareous"||"Yes"
"parent_material_origin"|93|"Mixed-noncalcareous"||"Yes"
"parent_material_origin"|94|"Monzonite"||"No"
"parent_material_origin"|95|"Mudstone"|"a) a blocky or massive, fine-grained sedimentary rock in which the proportions of clay and silt are approximately equal  b) A general term that includes clay, silt, claystone, siltstone, shale, and argillite, and that should be used only when the amounts of clay and silt are not known or cannot be precisely identified."|"No"
"parent_material_origin"|96|"Mylonite"||"No"
"parent_material_origin"|97|"Novaculite"|"A dense, extremely finely grained, even-textured, siliceous, sedimentary rock similar to chert.  It is hard, white to grayish-black in color, translucent on thin edges, has a dull to waxy luster, and displays smooth conchoidal fracture when broken.  

Novaculite principally occurs in the Marathon Uplift of Texas and Ouachita Mountains of Arkansas and Oklahoma where it forms erosion resistant ridges. Novaculite appears to form from chert recrystallization with microcrystalline quartz dominant over cryptocrystalline chalcedony.  At the Ouachita Mountains type occurrence, novaculite formed by low-grade, thermal metamorphism of bedded chert.  Novaculite is commercially quarried as a whetstone or oilstone.  Compare - chert. GG & SW"|"No"
"parent_material_origin"|98|"Obsidian"||"No"
"parent_material_origin"|99|"Orthoquartzite"||"No"
"parent_material_origin"|100|"Pahoehoe lava"|"A type of basaltic lava flow having a smooth, billowy or rope-like surface.  Compare - a'a lava."|"No"
"parent_material_origin"|101|"Peridotite"||"No"
"parent_material_origin"|102|"Phyllite"||"No"
"parent_material_origin"|103|"Porcellanite"|"An indurated or baked clay or shale with a dull, light-colored, cherty appearance, often found in the roof or floor of a burned-out coal seam."|"No"
"parent_material_origin"|104|"Pumice"|"A light-colored, vesicular, glassy rock commonly having the composition of rhyolite.  It commonly has a specific gravity of < 1.0 and is thereby sufficiently buoyant to float on water.  Compare - scoria, tephra."|"No"
"parent_material_origin"|105|"Pyroclastic rock"||"No"
"parent_material_origin"|106|"Pyroxenite"||"No"
"parent_material_origin"|107|"Quartz-diorite"||"No"
"parent_material_origin"|108|"Quartzite"||"No"
"parent_material_origin"|109|"Quartz-monzonite"||"No"
"parent_material_origin"|110|"Rhyolite"||"No"
"parent_material_origin"|111|"Sandstone and shale"||"No"
"parent_material_origin"|112|"Sandstone and siltstone"||"No"
"parent_material_origin"|113|"Calcareous sandstone"||"No"
"parent_material_origin"|114|"Glauconitic sandstone"||"No"
"parent_material_origin"|115|"Noncalcareous sandstone"||"Yes"
"parent_material_origin"|116|"Sandstone"|"Sedimentary rock containing dominantly sand-size clastic particles."|"No"
"parent_material_origin"|117|"Volcanic sandstone"||"No"
"parent_material_origin"|118|"Schist and phyllite"||"Yes"
"parent_material_origin"|119|"Acidic schist"||"Yes"
"parent_material_origin"|120|"Basic schist"||"Yes"
"parent_material_origin"|121|"Biotite schist"|"A strongly foliated crystalline rock formed by dynamic metamorphism that has well-developed parallelism of more than 50 percent of the minerals present, primarily biotite."|"No"
"parent_material_origin"|122|"Graphitic schist"||"No"
"parent_material_origin"|123|"Mica schist"||"No"
"parent_material_origin"|124|"Muscovite schist"|"A strongly foliated crystalline rock formed by dynamic metamorphism that has well-developed parallelism of more than 50 percent of the minerals present, primarily muscovite."|"No"
"parent_material_origin"|125|"Sericite schist"|"A strongly foliated crystalline rock formed by dynamic metamorphism that has well-developed parallelism of more than 50 percent of the minerals present, primarily sericite.  A fine-grained muscovite"|"No"
"parent_material_origin"|126|"Schist"||"No"
"parent_material_origin"|127|"Scoria"|"Vesicular, cindery crust or bomb-sized fragments of such material on the surface of andesitic or basaltic lava, the vesicular nature of which is due to the escape of volcanic gases before solidification; it is usually heavier, darker, and more crystalline than pumice.  Synonym - cinder.  Compare - pumice, tephra."|"No"
"parent_material_origin"|128|"Sedimentary rock"|"A consolidated deposit of clastic particles, chemical precipitates, and organic remains accumulated at or near the surface of the earth under ""normal"" low temperature and pressure conditions.  Sedimentary rocks include consolidated equivalents of alluvium, colluvium, drift, and eolian, lacustrine, marine deposits; e.g., sandstone, siltstone, mudstone, clay-stone, shale, conglomerate, limestone, dolomite, coal, etc.  Compare - sediment."|"No"
"parent_material_origin"|129|"Serpentinite"||"No"
"parent_material_origin"|130|"Shale and siltstone"||"No"
"parent_material_origin"|131|"Acid shale"||"No"
"parent_material_origin"|132|"Calcareous shale"||"No"
"parent_material_origin"|133|"Clayey shale"||"No"
"parent_material_origin"|134|"Noncalcareous shale"||"Yes"
"parent_material_origin"|135|"Shale"|"Sedimentary rock formed by induration of a clay, silty clay, or silty clay loam deposit and having the tendency to split into thin layers, i.e., fissility."|"No"
"parent_material_origin"|136|"Siltite"|"A compact, weakly metamorphosed rock formed by alteration of siltstone, mudstone, or silty shale. Siltite is more indurated than mudstone or shale and lacks either shale fissility or slate-like cleavage. Siltite differs from argillite in that silt-size grains (0.002 to 0.062 mm) rather than clay-size (<0.002 mm) dominate the matrix.  Siltite differs from siltstone, mudstone, or shale in that it exhibits very low to low grade metamorphic or diagenetic layer silicate and feldspar alteration to sericite, chlorite, and albite (subgreenschist to greenschist metamorphic facies) (Maxwell, 1973; Kidder, 1987)."|"No"
"parent_material_origin"|137|"Calcareous siltstone"||"No"
"parent_material_origin"|138|"Noncalcareous siltstone"||"Yes"
"parent_material_origin"|139|"Siltstone"|"Sedimentary rock containing dominantly silt-size clastic particles."|"No"
"parent_material_origin"|140|"Slate"||"No"
"parent_material_origin"|141|"Sulfidic slate"||"No"
"parent_material_origin"|142|"Soapstone"||"No"
"parent_material_origin"|143|"Syenite"||"No"
"parent_material_origin"|144|"Syenodiorite"||"No"
"parent_material_origin"|145|"Tachylite"||"No"
"parent_material_origin"|146|"Tonalite"||"No"
"parent_material_origin"|147|"Trachyte"||"No"
"parent_material_origin"|148|"Travertine"||"No"
"parent_material_origin"|149|"Tufa"||"No"
"parent_material_origin"|150|"Tuff breccia"||"No"
"parent_material_origin"|151|"Acidic tuff"||"No"
"parent_material_origin"|152|"Basic tuff"||"No"
"parent_material_origin"|153|"Tuff"|"A compacted deposit that is 50 percent or more volcanic ash and dust."|"No"
"parent_material_origin"|154|"Welded tuff"||"No"
"parent_material_origin"|155|"Ultramafic rock"||"No"
"parent_material_origin"|156|"Volcanic and metamorphic rock"||"No"
"parent_material_origin"|157|"Volcanic and sedimentary rock"||"No"
"parent_material_origin"|158|"Volcanic bombs"||"Yes"
"parent_material_origin"|159|"Acidic volcanic breccia"||"No"
"parent_material_origin"|160|"Basic volcanic breccia"||"No"
"parent_material_origin"|161|"Volcanic breccia"||"No"
"parent_material_origin"|162|"Volcanic rock"|"A generally fine-grained or glassy igneous rock resulting from volcanic action at or near the Earth's surface, either ejected explosively or extruded as lava.  The term includes near-surface intrusions that form a part of the volcanic structure."|"No"
"plasticity"|1|"Nonplastic"|"A roll of soil 4cm long x 6mm diameter cannot support itself when held on end."|"No"
"plasticity"|2|"Slightly plastic"|"A roll of soil 4cm long x 6mm diameter supports itself when held on end; a 4mm roll does not."|"No"
"plasticity"|3|"Moderately plastic"|"A roll of soil 4cm long x 4mm diameter supports itself when held on end; a 2mm roll does not."|"No"
"plasticity"|4|"Very plastic"|"A roll of soil 4cm long x 2mm diameter supports itself when held on end."|"No"
"ponding_duration_class"|1|"Very brief"|"4 hours to 48 hours"|"No"
"ponding_duration_class"|2|"Brief"|"2 days to 7 days"|"No"
"ponding_duration_class"|3|"Long"|"7 days to 30 days"|"No"
"ponding_duration_class"|4|"Very long"|"More than 30 days"|"No"
"ponding_frequency_class"|1|"None"|"No reasonable possibility of ponding, near 0 percent chance on ponding in any year."|"No"
"ponding_frequency_class"|2|"Rare"|"Ponding unlikely but possible under unusual weather conditions; from nearly 0 to 5 percent chance of ponding in any year, or nearly 0 to 5 times in 100 years."|"No"
"ponding_frequency_class"|3|"Occasional"|"Ponding is expected infrequently under usual weather conditions; 5 to 50 percent chance of ponding in any year, or 5 to 50 times in 100 years."|"No"
"ponding_frequency_class"|4|"Common"||"Yes"
"ponding_frequency_class"|5|"Frequent"|"Ponding is likely to occur under usual weather conditions; more than 50 percent chance in any year, or more than 50 times in 100 years."|"No"
"ponding_frequency_map_legend"|1|"0-14%"||"No"
"ponding_frequency_map_legend"|2|"15-49%"||"No"
"ponding_frequency_map_legend"|3|"50-74%"||"No"
"ponding_frequency_map_legend"|4|"75-100%"||"No"
"pore_continuity_vertical"|1|"Low"|"<1 cm vertical distance"|"No"
"pore_continuity_vertical"|2|"Moderate"|"1 to <10 cm vertical distance."|"No"
"pore_continuity_vertical"|3|"High"|"=>10 cm vertical distance."|"No"
"pore_root_size"|1|"Micro"||"Yes"
"pore_root_size"|2|"Micro and fine"||"Yes"
"pore_root_size"|3|"Micro to medium"||"Yes"
"pore_root_size"|4|"Very fine"|"<1 mm in diameter."|"No"
"pore_root_size"|5|"Very fine and fine"|"<2 mm in diameter"|"Yes"
"pore_root_size"|6|"Very fine to medium"|"<5 mm in diameter"|"Yes"
"pore_root_size"|7|"Very fine to coarse"|"<10 mm in diameter"|"Yes"
"pore_root_size"|8|"Fine"|"1 to <2 mm in diameter."|"No"
"pore_root_size"|9|"Fine and medium"|"1 to <5 mm in diameter"|"Yes"
"pore_root_size"|10|"Fine to coarse"|"1 to <10 mm in diameter"|"Yes"
"pore_root_size"|11|"Medium"|"2 to <5 mm in diameter."|"No"
"pore_root_size"|12|"Medium and coarse"|"2 to <10 mm in diameter"|"Yes"
"pore_root_size"|13|"Coarse"|"5 to <10 mm in diameter."|"No"
"pore_root_size"|14|"Very coarse"|"=>10 mm in diameter."|"No"
"pore_shape"|1|"Constricted tubular"||"Yes"
"pore_shape"|2|"Continuous tubular"||"Yes"
"pore_shape"|3|"Dendritic tubular"|"Cylindrical, elongated, branching voids (e.g. empty root channels)."|"No"
"pore_shape"|4|"Discontinuous tubular"||"Yes"
"pore_shape"|5|"Filled with coarse material"||"Yes"
"pore_shape"|6|"Interstitial"|"Primary packing voids between soil particles (e.g. voids between sand grains and rock fragments)."|"No"
"pore_shape"|7|"Interstitial and tubular"||"Yes"
"pore_shape"|8|"Irregular"|"Non-connected cavities or chambers of various shapes (e.g. vughs)."|"No"
"pore_shape"|9|"Total porosity"||"Yes"
"pore_shape"|10|"Tubular"|"Cylindrical, elongated voids (e.g. worm tunnels)."|"No"
"pore_shape"|11|"Vesicular"|"Ovoid to spherical shaped voids (e.g. solidified gaseous bubbles concentrated just below a crust)."|"No"
"pore_shape"|12|"Vesicular and tubular"||"Yes"
"pore_shape"|13|"Void between rock fragments"||"Yes"
"potential_frost_action"|1|"None"||"No"
"potential_frost_action"|2|"Low"||"No"
"potential_frost_action"|3|"Moderate"||"No"
"potential_frost_action"|4|"High"||"No"
"restriction_kind"|1|"Abrupt textural change"|"This term is NOT the same as the identically named soil characteristic defined in Soil Taxonomy. It is characterized by an increase of 20 percent or more clay content (absolute) within a vertical distance of 7.5 cm or less.  The increase in clay content can occur anywhere in the soil profile.  It is root restrictive."|"No"
"restriction_kind"|2|"Densic bedrock"|"This is composed of non-cemented material that is commonly or locally referred to as ""bedrock"".  It meets the criteria of ""densic materials"" as defined in Soil Taxonomy."|"No"
"restriction_kind"|3|"Lithic bedrock"|"Material underlying a Lithic Contact as defined in Soil Taxonomy.

The material is virtually continuous within the limits of a pedon.  Cracks that can be penetrated by roots are 10 cm or more apart.  When moist, hand digging with a spade is impractical although the material may be chipped or scratched.  Rupture resistance class is at least strongly cemented.  Commonly, the material is indurated."|"No"
"restriction_kind"|4|"Paralithic bedrock"|"Material underlying a Paralithic Contact as defined in Soil Taxonomy.

The material is virtually continuous within the limits of a pedon.  Cracks that can be penetrated by roots are 10 cm or more apart.  Rupture resistance is extremely weakly cemented to moderately cemented.  Commonly, the material is partially weathered bedrock or weakly consolidated bedrock such as sandstone, siltstone or shale."|"No"
"restriction_kind"|5|"Cemented horizon"|"Cemented earthy material that does not meet the criteria for any other specificly defined types.  This material does not slake in water."|"No"
"restriction_kind"|6|"Densic material"|"Material underlying a densic contact as defined in Soil Taxonomy.

The material is virtually continuous within the limits of a pedon.  Cracks that can be penetrated by roots are 10 cm or more apart.  The material is relatively unaltered and has a noncemented rupture resistance class.  Commonly, the material is earthy material such as till, volcanic mudflows, and mechanically compacted materials, but noncemented rocks can be densic materials if they are dense or resistance enough to keep roots from entering, except in cracks."|"No"
"restriction_kind"|7|"Duripan"||"No"
"restriction_kind"|8|"Fragipan"||"No"
"restriction_kind"|9|"Human-manufactured materials"|"Nearly continuous, horizontally oriented human-manufactured materials. Examples include geotextile liners, asphalt, concrete, rubber, and plastic."|"No"
"restriction_kind"|10|"Natric"||"No"
"restriction_kind"|11|"Ortstein"||"No"
"restriction_kind"|12|"Permafrost"||"No"
"restriction_kind"|13|"Petrocalcic"||"No"
"restriction_kind"|14|"Petroferric"||"No"
"restriction_kind"|15|"Petrogypsic"||"No"
"restriction_kind"|16|"Placic"||"No"
"restriction_kind"|17|"Plinthite"||"No"
"restriction_kind"|18|"Salic"||"No"
"restriction_kind"|19|"Strongly contrasting textural stratification"|"1) The same as ""strongly contrasting particle-size classes""  described in the Keys to Soil Taxonomy except that the thickness requirement of 12.5 cm or more for each of the contrasting particle-size classes is waived.  The term is applied to the entire soil profile not just the particle-size control section. In the context of how it is to be used for identifying a kind of restriction, it is root restrictive.  2) Stratified soil textures that differ significantly enough as to restrict the movement of water and air through the soil, or that provide an unfavorable root environment.  It is in all cases root restrictive."|"No"
"restriction_kind"|20|"Sulfuric"||"No"
"restriction_kind"|21|"Undefined"||"Yes"
"rule_design"|1|"class"|"The rule is designed to result in the soil being interpreted as a member of a discrete class.  Reportable features are those with fuzzy values closest to 1.  The fuzzy values of child-rules will be sorted in descending order."|"No"
"rule_design"|2|"limitation"|"The rule is designed in a manner such that the higher the fuzzy value, the more limited the soil is for the stated use. The fuzzy values, of child-rules, closest to 1 represent the most limiting features and will be sorted in descending order."|"No"
"rule_design"|3|"suitability"|"The rule is designed in a manner such that the higher the fuzzy value, the better suited the soil is for the stated use. The fuzzy values, of child-rules, closest to 0 represent the most limiting features and will be sorted in ascending order."|"No"
"runoff"|1|"Ponded"||"Yes"
"runoff"|2|"Negligible"||"No"
"runoff"|3|"Very low"||"No"
"runoff"|4|"Low"||"No"
"runoff"|5|"Medium"||"No"
"runoff"|6|"High"||"No"
"runoff"|7|"Very high"||"No"
"rupture_resist_block_cem"|1|"Noncemented"|"Stress applied ranges from 0 to 8 newtons. (SSM)"|"No"
"rupture_resist_block_cem"|2|"Extremely weakly cemented"|"Stress applied ranges from 8 to 20 newtons. (SSM)"|"No"
"rupture_resist_block_cem"|3|"Very weakly cemented"|"Stress applied ranges from 20 to 40 newtons. (SSM)"|"No"
"rupture_resist_block_cem"|4|"Weakly cemented"|"Stress applied ranges from 40 to 80 newtons. (SSM)"|"No"
"rupture_resist_block_cem"|5|"Weakly cemented*"|"Stress applied ranges from 8 to 80 newtons. (SSM)"|"Yes"
"rupture_resist_block_cem"|6|"Moderately cemented"|"Stress applied ranges from 80 to 160 newtons. (SSM)"|"No"
"rupture_resist_block_cem"|7|"Moderately cemented*"|"Stress applied ranges from 80 to 800 newtons. (SSM)"|"Yes"
"rupture_resist_block_cem"|8|"Strongly cemented"|"Stress applied ranges from 160 to 800 newtons. (SSM)"|"No"
"rupture_resist_block_cem"|9|"Strongly cemented*"|"Stress applied ranges from 800 newtons to 3 joules. (SSM)"|"Yes"
"rupture_resist_block_cem"|10|"Very strongly cemented"|"Stress applied ranges from 800 newtons to 3 joules. (SSM)"|"No"
"rupture_resist_block_cem"|11|"Indurated"|"Stress applied is greater than or equal 3 joules. (SSM)"|"No"
"rupture_resist_block_cem"|12|"Extremely strong"||"Yes"
"rupture_resist_block_cem"|13|"hard"||"Yes"
"rupture_resist_block_cem"|14|"soft"||"Yes"
"rupture_resist_block_dry"|1|"Loose"|"Aggregated or block-type specimen not obtainable."|"No"
"rupture_resist_block_dry"|2|"Soft"|"Stress applied ranges from 0 to 8 newtons. (SSM)"|"No"
"rupture_resist_block_dry"|3|"Slightly hard"|"Stress applied ranges from 8 to 20 newtons. (SSM)"|"No"
"rupture_resist_block_dry"|4|"Somewhat hard"||"Yes"
"rupture_resist_block_dry"|5|"Moderately hard"|"Stress applied ranges from 20 to 40 newtons. (SSM)"|"No"
"rupture_resist_block_dry"|6|"Hard"|"Stress applied ranges from 40 to 80 newtons. (SSM)"|"No"
"rupture_resist_block_dry"|7|"Very hard"|"Stress applied ranges from 80 to 160 newtons. (SSM)"|"No"
"rupture_resist_block_dry"|8|"Extremely hard"|"Stress applied ranges from 160 to 800 newtons. (SSM)"|"No"
"rupture_resist_block_dry"|9|"Rigid"|"Stress applied ranges from 800 newtons to 3 joules. (SSM)"|"No"
"rupture_resist_block_dry"|10|"Very rigid"|"Stress applied is greater than or equal 3 joules. (SSM)"|"No"
"rupture_resist_block_dry"|11|"Hard when dry"|"Stress applied ranges from 20 to 80 newtons. (SSM)"|"Yes"
"rupture_resist_block_moist"|1|"Loose"|"Aggregated or block-type specimen not obtainable."|"No"
"rupture_resist_block_moist"|2|"Very friable"|"Stress applied ranges from 0 to 8 newtons. (SSM)"|"No"
"rupture_resist_block_moist"|3|"Friable"|"Stress applied ranges from 8 to 20 newtons. (SSM)"|"No"
"rupture_resist_block_moist"|4|"Slightly firm"||"Yes"
"rupture_resist_block_moist"|5|"Firm"|"Stress applied ranges from 20 to 40 newtons. (SSM)"|"No"
"rupture_resist_block_moist"|6|"Very firm"|"Stress applied ranges from 40 to 80 newtons. (SSM)"|"No"
"rupture_resist_block_moist"|7|"Extremely firm"|"Stress applied ranges from 80 to 160 newtons. (SSM)"|"No"
"rupture_resist_block_moist"|8|"Extremely firm when moist"|"Stress applied ranges from 80 to 800 newtons. (SSM)"|"Yes"
"rupture_resist_block_moist"|9|"Extremely firm*"||"Yes"
"rupture_resist_block_moist"|10|"Slightly rigid"|"Stress applied ranges from 160 to 800 newtons. (SSM)"|"No"
"rupture_resist_block_moist"|11|"Rigid"|"Stress applied ranges from 800 newtons to 3 joules. (SSM)"|"No"
"rupture_resist_block_moist"|12|"Very rigid"|"Stress applied is greater than or equal 3 joules. (SSM)"|"No"
"rupture_resist_plate"|1|"Extremely weak"||"No"
"rupture_resist_plate"|2|"Very weak"||"No"
"rupture_resist_plate"|3|"Weak"||"No"
"rupture_resist_plate"|4|"Moderate"||"No"
"rupture_resist_plate"|5|"Moderately strong"||"No"
"rupture_resist_plate"|6|"Strong"||"No"
"rupture_resist_plate"|7|"Very strong"||"No"
"rupture_resist_plate"|8|"Extremely strong"||"No"
"sdv_attribute_logical_data_type"|1|"Choice"||"No"
"sdv_attribute_logical_data_type"|2|"Float"||"No"
"sdv_attribute_logical_data_type"|3|"Integer"||"No"
"sdv_attribute_logical_data_type"|4|"String"||"No"
"sdv_attribute_logical_data_type"|5|"Vtext"||"No"
"site_index_curves"|1|"Gevorkiantz 1956a (010)"||"No"
"site_index_curves"|2|"Carmean, Hahn 1981 (011)"||"No"
"site_index_curves"|3|"Lloyd 1970a (020)"||"No"
"site_index_curves"|4|"Schumacher 1926 (030)"||"No"
"site_index_curves"|5|"Cochran 1979a (031)"||"Yes"
"site_index_curves"|6|"Dolph 1987 (032)"||"No"
"site_index_curves"|7|"Cochran 1979a (035)"||"No"
"site_index_curves"|8|"Mathiasen, Olsen, Edminster 2006 (037)"||"No"
"site_index_curves"|9|"Hoyer, Herman 1989 (05)"||"No"
"site_index_curves"|10|"Schumacher 1928 (050)"||"No"
"site_index_curves"|11|"Dolph 1991 (055)"||"No"
"site_index_curves"|12|"Herman, Curtis, DeMars 1978 (060)"||"No"
"site_index_curves"|13|"Lloyd 1971a (070)"||"No"
"site_index_curves"|14|"Carmean 1978 (071)"||"No"
"site_index_curves"|15|"Brendemuehl, McComb, Thomson 1961 (075)"||"No"
"site_index_curves"|16|"Lloyd 1971b (094)"||"No"
"site_index_curves"|17|"Carmean 1978 (095)"||"No"
"site_index_curves"|18|"Worthington, Johnson, Staebler, Lloyd 1960 (100)"||"No"
"site_index_curves"|19|"Harrington, Curtis 1986 (105)"||"No"
"site_index_curves"|20|"Lloyd 1971a (120)"||"No"
"site_index_curves"|21|"Carmean 1978 (121)"||"No"
"site_index_curves"|22|"Cooley 1958, 1962 (130)"||"No"
"site_index_curves"|23|"Carmean 1978 (131)"||"No"
"site_index_curves"|24|"Lloyd 1971a (140)"||"No"
"site_index_curves"|25|"Gregory, Krinard 1965 (141)"||"No"
"site_index_curves"|26|"Boisen, Newlin 1910  (150)"||"No"
"site_index_curves"|27|"Boisen, Newlin 1910  (151)"||"No"
"site_index_curves"|28|"Boisen, Newlin 1910  (153)"||"No"
"site_index_curves"|29|"Boisen, Newlin 1910 (154)"||"No"
"site_index_curves"|30|"Boisen, Newlin 1910  (155)"||"No"
"site_index_curves"|31|"Boisen, Newlin 1910  (156)"||"No"
"site_index_curves"|32|"Boisen, Newlin 1910 (157)"||"No"
"site_index_curves"|33|"Boisen, Newlin 1910 (158)"||"No"
"site_index_curves"|34|"Korstian, Brush 1931 (160)"||"No"
"site_index_curves"|35|"Hampf 1965 (165)"||"No"
"site_index_curves"|36|"Carmean 1978 (166)"||"No"
"site_index_curves"|37|"Lloyd 1971a (170)"||"No"
"site_index_curves"|38|"Carmean 1978 (171)"||"No"
"site_index_curves"|39|"Kellog 1939a (190)"||"No"
"site_index_curves"|40|"Losche, Schlesinger 1975 (191)"||"No"
"site_index_curves"|41|"Losche, Schlesinger 1975 (192)"||"No"
"site_index_curves"|42|"Howell 1940 (200)"||"No"
"site_index_curves"|43|"Chojnacky 1986 (202)"||"No"
"site_index_curves"|44|"Sauerwein 1982 (210)"||"No"
"site_index_curves"|45|"T.V.A. 1948 (220)"||"No"
"site_index_curves"|46|"Stone 1957 (230)"||"No"
"site_index_curves"|47|"Gevorkiantz 1957a (235)"||"No"
"site_index_curves"|48|"Aird, Stone 1955 (240)"||"No"
"site_index_curves"|49|"Cummings 1937 (260)"||"No"
"site_index_curves"|50|"Cochran 1985 (261)"||"No"
"site_index_curves"|51|"Schmidt, Shearer, Roe 1976 (265)"||"No"
"site_index_curves"|52|"Dolph 1983 (300)"||"No"
"site_index_curves"|53|"Broadfoot, Krinard 1959 (330)"||"No"
"site_index_curves"|54|"Carmean 1978 (331)"||"No"
"site_index_curves"|55|"Broadfoot 1969 (332)"||"No"
"site_index_curves"|56|"Trenk 1929 (340)"||"No"
"site_index_curves"|57|"Beck 1962 (350)"||"No"
"site_index_curves"|58|"Schlaegel, Kulow, Baughman 1969 (355)"||"No"
"site_index_curves"|59|"Beck 1962 (360)"||"No"
"site_index_curves"|60|"Applequist 1959 (390)"||"No"
"site_index_curves"|61|"Applequist 1959 (395)"||"No"
"site_index_curves"|62|"Brickell 1966 (410) (obsolete)"||"Yes"
"site_index_curves"|63|"Wilde, Lyer, Tanser, Trautmann, Watterson 1965 (411)"||"No"
"site_index_curves"|64|"Alexander 1967 (412)"||"No"
"site_index_curves"|65|"Lloyd 1970a (420)"||"No"
"site_index_curves"|66|"Gevorkiantz 1957b (421)"||"No"
"site_index_curves"|67|"Carmean, Hahn 1981 (422)"||"No"
"site_index_curves"|68|"Ferber 1971 (430)"||"No"
"site_index_curves"|69|"Farr 1967 (440)"||"No"
"site_index_curves"|70|"Gevorkiantz 1957c (450)"||"No"
"site_index_curves"|71|"Lloyd 1970b (470)"||"No"
"site_index_curves"|72|"Meyer 1961 (490)"||"No"
"site_index_curves"|73|"Farr 1984 (491)"||"No"
"site_index_curves"|74|"Gevorkiantz 1956b (500)"||"No"
"site_index_curves"|75|"Wilde, Lyer, Tanser, Trautmann, Watterston 1965 (501)"||"No"
"site_index_curves"|76|"Wilde, Lyer, Tanser, Trautmann, Watterston 1965 (502)"||"No"
"site_index_curves"|77|"Schumancher, Coile 1960 (510)"||"No"
"site_index_curves"|78|"Alexander 1966 (520)"||"No"
"site_index_curves"|79|"Hegyi, Jelinek, Carpenter 100TA 1979 (525)"||"No"
"site_index_curves"|80|"Coile, Schumacher 1953 (530)"||"No"
"site_index_curves"|81|"Nash 1963 (531)"||"No"
"site_index_curves"|82|"Gilmore, Metcalf 1961 (532)"||"No"
"site_index_curves"|83|"Langdon 1961 (540)"||"No"
"site_index_curves"|84|"Langdon 1959 (541)"||"No"
"site_index_curves"|85|"USDA 1929 (550)"||"No"
"site_index_curves"|86|"Barnes 1955 (555)"||"No"
"site_index_curves"|87|"Haig 1932 (570)"||"No"
"site_index_curves"|88|"Curtis, Diaz, Clendenen 1990 (575)"||"No"
"site_index_curves"|89|"Curtis, Diaz, Clendenen 1990 (576)"||"No"
"site_index_curves"|90|"USDA 1929 (580)"||"No"
"site_index_curves"|91|"Meyer 1961 (600)"||"Yes"
"site_index_curves"|92|"Minor 1964 (601)"||"No"
"site_index_curves"|93|"Dunning 1942 (605)"||"No"
"site_index_curves"|94|"Biging and Wensel 1984 (615)"||"No"
"site_index_curves"|95|"Nelson, Clutter, Chaiken 1961 (620)"||"No"
"site_index_curves"|96|"Kulow, Sowers, Heesch 1966 (621)"||"No"
"site_index_curves"|97|"Gevorkiantz 1957d (630)"||"No"
"site_index_curves"|98|"Wilde 1965 (631)"||"No"
"site_index_curves"|99|"Gilmore 1967 (632)"||"No"
"site_index_curves"|100|"Illick, Aughanbaugh 1930 (635)"||"No"
"site_index_curves"|101|"Schumacher, Coile 1960 (640)"||"No"
"site_index_curves"|102|"Doolittle 1960 (650)"||"No"
"site_index_curves"|103|"Gilmore 1968 (651)"||"No"
"site_index_curves"|104|"Lloyd 1970b (660)"||"No"
"site_index_curves"|105|"Gevorkiantz 1957e (670)"||"No"
"site_index_curves"|106|"Coile, Schumacher 1953 (690)"||"No"
"site_index_curves"|107|"Gilmore, Metcalf 1961 (691)"||"No"
"site_index_curves"|108|"Briscoe, Ferrill 1958 (700)"||"No"
"site_index_curves"|109|"Broadfoot 1960 (710)"||"No"
"site_index_curves"|110|"Neebe, Boyce 1959 (711)"||"No"
"site_index_curves"|111|"Brendemuehl 1965 (712)"||"No"
"site_index_curves"|112|"Gevorkiantz 1956c (720)"||"No"
"site_index_curves"|113|"Carmean 1978 (721)"||"No"
"site_index_curves"|114|"Gregory, Haack 1965 (725)"||"No"
"site_index_curves"|115|"Baker 1925 (730)"||"No"
"site_index_curves"|116|"Edminster, Mowrer, Shepperd 1985 (735)"||"No"
"site_index_curves"|117|"BCFS 1977 (740)"||"No"
"site_index_curves"|118|"Defler 1937 (750)"||"No"
"site_index_curves"|119|"Carmean 1978 (751)"||"No"
"site_index_curves"|120|"Auchmoody, Rexrode 1984 (752)"||"No"
"site_index_curves"|121|"Cochran 1979b (765)"||"No"
"site_index_curves"|122|"Brickell 1968 (770)"||"No"
"site_index_curves"|123|"Monserud 1985 (771)"||"No"
"site_index_curves"|124|"Edminster and Jump 1976 (775)"||"No"
"site_index_curves"|125|"Curtis, Herman, DeMars 1974 (780) (obsolete)"||"Yes"
"site_index_curves"|126|"DeMars, Herman 1987 (781)"||"No"
"site_index_curves"|127|"McArdle, Meyer, Bruce 1961 (790)"||"No"
"site_index_curves"|128|"King 1966 (795)"||"No"
"site_index_curves"|129|"Gevorkiantz 1957f (800)"||"No"
"site_index_curves"|130|"Grane, Bower 1971 (801)"||"No"
"site_index_curves"|131|"McQuilkin 1974, 1978 (802)"||"No"
"site_index_curves"|132|"Graney, Bower 1971 (803)"||"No"
"site_index_curves"|133|"Carmean 1971, 1972 (804)"||"No"
"site_index_curves"|134|"Carmean 1971, 1972 (805)"||"No"
"site_index_curves"|135|"Carmean 1971, 1972 (806)"||"No"
"site_index_curves"|136|"Carmean 1978 (807)"||"No"
"site_index_curves"|137|"Carmean 1971, 1972 (808)"||"No"
"site_index_curves"|138|"Carmean 1978 (809)"||"No"
"site_index_curves"|139|"Olson 1959 (810)"||"No"
"site_index_curves"|140|"DeLasaux, Pillsbury 1987 (811)"||"No"
"site_index_curves"|141|"Sauerwein 1983 (812)"||"No"
"site_index_curves"|142|"Schnur 1937 (820)"||"No"
"site_index_curves"|143|"Broadfoot 1961 (840)"||"No"
"site_index_curves"|144|"Broadfoot 1963 (860)"||"No"
"site_index_curves"|145|"Powers 1972 (880)"||"No"
"site_index_curves"|146|"Kellogg 1939b (900)"||"No"
"site_index_curves"|147|"Lindquist, Palley 1963 (930)"||"No"
"site_index_curves"|148|"Krumland, Wensel 1986 (935)"||"No"
"site_index_curves"|149|"Gevorkiantz 1957g (960)"||"No"
"site_index_curves"|150|"Kurucz 50BH, 1978 (970)"||"No"
"site_index_curves"|151|"Barnes 1962 (990)"||"No"
"site_index_curves"|152|"Frothingham 1915 (991)"||"No"
"site_index_curves"|153|"Wiley 1978 (995)"||"No"
"site_index_curves"|154|"Unknown curve"|"This choice is intended to only be used with older data where the true curve's identity is unknown."|"No"
"slope_shape"|1|"Concave"|"The land surface is shaped such that the slope gradient decreases down the slope, and runoff tends to decelerate as it flows down the slope.  In profile, the surface bows downward in the mid-section."|"No"
"slope_shape"|2|"Convex"|"The land surface is shaped such that the slope gradient increases down the slope, and runoff tends to accelerate as it flows down the slope.  In profile, the surface bows upward in the mid-section."|"No"
"slope_shape"|3|"Linear"|"The land surface is substantially a straight line when seen in profile at right angles to the contours -- planar."|"No"
"slope_shape"|4|"Undulating"||"Yes"
"slope_shape"|5|"Complex"||"Yes"
"soil_erodibility_factor"|1|".02"||"No"
"soil_erodibility_factor"|2|".05"||"No"
"soil_erodibility_factor"|3|".10"||"No"
"soil_erodibility_factor"|4|".15"||"No"
"soil_erodibility_factor"|5|".17"||"No"
"soil_erodibility_factor"|6|".20"||"No"
"soil_erodibility_factor"|7|".24"||"No"
"soil_erodibility_factor"|8|".28"||"No"
"soil_erodibility_factor"|9|".32"||"No"
"soil_erodibility_factor"|10|".37"||"No"
"soil_erodibility_factor"|11|".43"||"No"
"soil_erodibility_factor"|12|".49"||"No"
"soil_erodibility_factor"|13|".55"||"No"
"soil_erodibility_factor"|14|".64"||"No"
"soil_moisture_status"|1|"Dry"|">1500 kPa (>15 bar) suction"|"No"
"soil_moisture_status"|2|"Moist"|"=<1500 to 0.01 kPa ( =<15 bar to 0.00001 bar) suction."|"No"
"soil_moisture_status"|3|"Saturation from capillary fringe"||"Yes"
"soil_moisture_status"|4|"Wet"|"<0.01 kPa  ( <0.00001 bar) suction; free water present (satiated wet)."|"No"
"soil_moisture_status"|5|"Frozen"||"Yes"
"soil_slippage_potential"|1|"Low"|"Low potential of slippage."|"No"
"soil_slippage_potential"|2|"Moderately low"|"Moderately low hazzard of slippage."|"Yes"
"soil_slippage_potential"|3|"Medium"|"Medium potential of slippage."|"No"
"soil_slippage_potential"|4|"Moderately high"|"Moderately high hazard of slippage."|"Yes"
"soil_slippage_potential"|5|"High"|"High potential of slippage."|"No"
"soil_survey_area_status"|1|"Extensive revision"|"Soil Survey area has a published report that requires extensive revision, as defined in NSSH Part 610.06.  The Director, Soil Survey Division, has approved the survey area for updating and republication, and the survey area has a signed memorandum of understanding and staffing to complete the fieldwork in 2 to 4 years."|"No"
"soil_survey_area_status"|2|"Initial"|"Soil survey area has a signed Memorandum of Understanding and assigned staffing to complete the initial mapping and field documentation in 3 to 5 years."|"No"
"soil_survey_area_status"|3|"Nonproject"|"Soil survey area has neither the initial mapping complete nor a signed correlation document."|"No"
"soil_survey_area_status"|4|"Out-of-date"|"Soil survey area has a published report, but it no longer meets user needs; it requires extensive revision, as defined in NSSH Part 610.06."|"No"
"soil_survey_area_status"|5|"Published"|"Soil survey area has been printed, or otherwise reproduced and issued by a Federal or State agency, and meets the current needs of users.  Publication is defined as a traditional hard copy printed report, CD-ROM, web publication, or other media as agreed to by the National Cooperative Soil Survey cooperators in the memorandum of understanding."|"No"
"soil_survey_area_status"|6|"Update"|"Soil survey area has a published report that requires some degree of revision (primarily to soil maps), as defined in NSSH Part 610.06.  A comprehensive evaluation documents deficiencies for the entire survey area, and National Cooperative Soil Survey cooperators have agreed on the evaluation; staffing is assigned and other necessary resources are available to complete all revisions within 2 years or less."|"No"
"soil_survey_area_status"|7|"Update needed"|"Soil survey area has a published report that requires some degree of revision (primarily to soil maps), as defined in NSSH Part 610.06.  A comprehensive evaluation documents deficiencies for the entire survey area, and National Cooperative Soil Survey cooperators have agreed on the evaluation; however available resources do not dictate immediate project activities and a change to Maintenance status."|"No"
"soil_taxonomy_edition"|1|"eleventh edition"||"No"
"soil_taxonomy_edition"|2|"tenth edition"||"No"
"soil_taxonomy_edition"|3|"ninth edition"||"No"
"soil_taxonomy_edition"|4|"eighth edition"||"No"
"soil_taxonomy_edition"|5|"seventh edition"||"No"
"soil_taxonomy_edition"|6|"sixth edition"||"No"
"soil_taxonomy_edition"|7|"fifth edition"||"No"
"soil_taxonomy_edition"|8|"fourth edition"||"No"
"soil_taxonomy_edition"|9|"third edition"||"No"
"soil_taxonomy_edition"|10|"second edition"||"No"
"soil_taxonomy_edition"|11|"first edition"||"No"
"stickiness"|1|"Nonsticky"|"After release of pressure, practically no soil material adheres to the thumb or forefinger. (SSM)"|"No"
"stickiness"|2|"Slightly sticky"|"After release of pressure, soil material adheres perceptible to both digits.  As the digits are separated, the material tends to come off one or the other rather cleanly.  The material does not stretch appreciably on separation of the digits."|"No"
"stickiness"|3|"Moderately sticky"|"After release of pressure, soil material adheres to both digits and tends to stretch slightly rather than pull completely free from either digit."|"No"
"stickiness"|4|"Very sticky"|"After release of pressure, soil material adheres so strongly to both digits that it stretches decidely when the digits are separated.  Soil material remains on both digits."|"No"
"structure_grade"|1|"Weak"|"Individual soil units or aggregates are barely observable in place.  When gently disturbed, the soil material parts into a mixture of whole and broken units and much material that exhibits no planes of weakness. (SSM)"|"No"
"structure_grade"|2|"Moderate"|"Individual soil units or aggregates are well formed and evident in undisturbed soil.  When disturbed, the soil material parts into a mixture of mostly whole units, some broken units, and material not in units. (SSM)"|"No"
"structure_grade"|3|"Strong"|"Individual soil units or aggregates are distinct in undisturbed soil.  When removed, the soil material parts mainly into whole units. (SSM)"|"No"
"structure_grade"|4|"Weak and moderate"||"Yes"
"structure_grade"|5|"Moderate and strong"||"Yes"
"structure_grade"|6|"Structureless"|"No individual soil units or aggregates are observable, either in place or following disturbance. (SSM)"|"No"
"structure_grade"|7|"Very strong"||"Yes"
"structure_size"|1|"Very fine"|"Granular or platy:  <1 mm

Columnar or prismatic:  <10 mm

Angular or subangular blocky: <5 mm"|"No"
"structure_size"|2|"Very fine and fine"||"Yes"
"structure_size"|3|"Fine"|"Granular: 1 to <2 mm

Columnar or prismatic: 10 to <20 mm

Angular or subangular blocky: 5 to <10 mm"|"No"
"structure_size"|4|"Fine and medium"||"Yes"
"structure_size"|5|"Medium"|"Granular or platy: 2 to <5 mm

Columnar or prismatic: 20 to <50 mm

Angular or subangular blocky: 10 to <20 mm"|"No"
"structure_size"|6|"Medium and coarse"||"Yes"
"structure_size"|7|"Coarse"|"Granular: 5 to <10 mm

Columnar or prismatic: 50 to <100mm

Angular or subangular blocky: 20 to <50mm"|"No"
"structure_size"|8|"Coarse and very coarse"||"Yes"
"structure_size"|9|"Very coarse"|"Granular: =>10mm

Columnar or prismatic: 100 to <500mm

Angular or subangular blocky: =>50mm"|"No"
"structure_size"|10|"Very thin"|"<1mm"|"No"
"structure_size"|11|"Thin"|"1 to <2mm"|"No"
"structure_size"|12|"Thick"|"5 to <10mm"|"No"
"structure_size"|13|"Very thick"|"=>10mm"|"No"
"structure_size"|14|"Extremely coarse"|"Granular: n/a

Columnar or prismatic: =>500mm

Angular or subangular blocky: n/a"|"No"
"structure_size"|15|"Extremely fine"||"Yes"
"structure_size"|16|"Fine to coarse"||"Yes"
"structure_type"|1|"Angular blocky"|"Polyhedrals with faces that intersect at sharp angles (planes)."|"No"
"structure_type"|2|"Blocky"||"Yes"
"structure_type"|3|"Cloddy"|"Irregular blocks created by artificial disturbance - i.e. tillage operations or compaction."|"No"
"structure_type"|4|"Columnar"|"Vertically elongated units with rounded tops which commonly are ""bleached""."|"No"
"structure_type"|5|"Crumb"||"Yes"
"structure_type"|6|"Granular"|"Small polyhedrals with curved or very irregular faces."|"No"
"structure_type"|7|"Lenticular"|"Overlapping lenses oriented parallel to the soil surface which are thickest in the middle and thin towards the edges; commonly associated with moist soils, texture classes high in silt or very fine sand (e.g., silt loam), and high potential frost action."|"No"
"structure_type"|8|"Lenticular platy"||"Yes"
"structure_type"|9|"Massive"|"No structural units.  Material is a coherent mass (not necessarily cemented)."|"No"
"structure_type"|10|"Platy"|"Flat or tabular-like units."|"No"
"structure_type"|11|"Prismatic"|"Vertically elongated units with flat tops."|"No"
"structure_type"|12|"Single grain"|"No structural units.  Material is entirely noncoherent."|"No"
"structure_type"|13|"Subangular blocky"|"Polyhedrals with sub-rounded and planar faces, lacking sharp angles."|"No"
"structure_type"|14|"Wedge"|"Elliptical, interlocking lenses that teminate in acute angles, bounded by slickensides; not limited to vertic materials."|"No"
"taxonomic_family_c_e_act_class"|1|"not used"||"No"
"taxonomic_family_c_e_act_class"|2|"subactive"|"The CEC7 to clay ratio is less than 0.24."|"No"
"taxonomic_family_c_e_act_class"|3|"semiactive"|"The CEC7 to clay ratio is 0.24 to 0.40."|"No"
"taxonomic_family_c_e_act_class"|4|"active"|"The CEC7 to clay ratio is 0.40 to 0.60."|"No"
"taxonomic_family_c_e_act_class"|5|"superactive"|"The CEC7 to clay ratio is greater than or equal to 0.60."|"No"
"taxonomic_family_mineralogy"|1|"allitic"||"No"
"taxonomic_family_mineralogy"|2|"amorphic"||"No"
"taxonomic_family_mineralogy"|3|"calcareous"||"Yes"
"taxonomic_family_mineralogy"|4|"carbonatic"||"No"
"taxonomic_family_mineralogy"|5|"chloritic"||"Yes"
"taxonomic_family_mineralogy"|6|"clastic"||"Yes"
"taxonomic_family_mineralogy"|7|"coprogenous"||"No"
"taxonomic_family_mineralogy"|8|"diatomaceous"||"No"
"taxonomic_family_mineralogy"|9|"ferrihumic"||"No"
"taxonomic_family_mineralogy"|10|"ferrihydritic"||"No"
"taxonomic_family_mineralogy"|11|"ferritic"||"No"
"taxonomic_family_mineralogy"|12|"ferruginous"||"No"
"taxonomic_family_mineralogy"|13|"gibbsitic"||"No"
"taxonomic_family_mineralogy"|14|"glassy"||"No"
"taxonomic_family_mineralogy"|15|"glauconitic"||"No"
"taxonomic_family_mineralogy"|16|"gypsic"||"No"
"taxonomic_family_mineralogy"|17|"halloysitic"||"No"
"taxonomic_family_mineralogy"|18|"hypergypsic"||"No"
"taxonomic_family_mineralogy"|19|"illitic"||"No"
"taxonomic_family_mineralogy"|20|"illitic (calcareous)"||"Yes"
"taxonomic_family_mineralogy"|21|"isotic"||"No"
"taxonomic_family_mineralogy"|22|"kaolinitic"||"No"
"taxonomic_family_mineralogy"|23|"magnesic"||"No"
"taxonomic_family_mineralogy"|24|"marly"||"No"
"taxonomic_family_mineralogy"|25|"micaceous"||"No"
"taxonomic_family_mineralogy"|26|"micaceous (calcareous)"||"Yes"
"taxonomic_family_mineralogy"|27|"mixed"||"No"
"taxonomic_family_mineralogy"|28|"mixed (calcareous)"||"Yes"
"taxonomic_family_mineralogy"|29|"montmorillonitic"||"Yes"
"taxonomic_family_mineralogy"|30|"montmorillonitic (calcareous)"||"Yes"
"taxonomic_family_mineralogy"|31|"not used"||"No"
"taxonomic_family_mineralogy"|32|"oxidic"||"Yes"
"taxonomic_family_mineralogy"|33|"paramicaceous"||"Yes"
"taxonomic_family_mineralogy"|34|"parasesquic"||"No"
"taxonomic_family_mineralogy"|35|"sepiolitic"||"Yes"
"taxonomic_family_mineralogy"|36|"serpentinitic"||"Yes"
"taxonomic_family_mineralogy"|37|"sesquic"||"No"
"taxonomic_family_mineralogy"|38|"siliceous"||"No"
"taxonomic_family_mineralogy"|39|"siliceous (calcareous)"||"Yes"
"taxonomic_family_mineralogy"|40|"smectitic"||"No"
"taxonomic_family_mineralogy"|41|"unclassified"||"Yes"
"taxonomic_family_mineralogy"|42|"vermiculitic"||"No"
"taxonomic_family_mineralogy"|43|"vermiculitic (calcareous)"||"Yes"
"taxonomic_family_other"|1|"coated"||"No"
"taxonomic_family_other"|2|"cracked"||"No"
"taxonomic_family_other"|3|"level"||"Yes"
"taxonomic_family_other"|4|"micro"||"No"
"taxonomic_family_other"|5|"not used"||"No"
"taxonomic_family_other"|6|"ortstein"||"No"
"taxonomic_family_other"|7|"ortstein & shallow"||"Yes"
"taxonomic_family_other"|8|"shallow"||"No"
"taxonomic_family_other"|9|"shallow & coated"||"Yes"
"taxonomic_family_other"|10|"shallow & uncoated"||"Yes"
"taxonomic_family_other"|11|"sloping"||"Yes"
"taxonomic_family_other"|12|"unclassified"||"Yes"
"taxonomic_family_other"|13|"uncoated"||"No"
"taxonomic_family_part_size_mod"|1|"aniso"|"This is used only to indicate that more than one pair of contrasting particle size families exist within the control section.  (see Soil Taxonomy)"|"No"
"taxonomic_family_part_size_mod"|2|"not aniso"||"Yes"
"taxonomic_family_part_size_mod"|3|"not used"|"Used to indicate that the soil does not qualify as ""aniso""."|"No"
"taxonomic_family_particle_size"|1|"ashy"||"No"
"taxonomic_family_particle_size"|2|"ashy over clayey"||"No"
"taxonomic_family_particle_size"|3|"ashy over clayey-skeletal"||"No"
"taxonomic_family_particle_size"|4|"ashy over loamy"||"No"
"taxonomic_family_particle_size"|5|"ashy over loamy-skeletal"||"No"
"taxonomic_family_particle_size"|6|"ashy over medial"||"No"
"taxonomic_family_particle_size"|7|"ashy over medial-skeletal"||"No"
"taxonomic_family_particle_size"|8|"ashy over pumiceous or cindery"||"No"
"taxonomic_family_particle_size"|9|"ashy over sandy or sandy-skeletal"||"No"
"taxonomic_family_particle_size"|10|"ashy-pumiceous"||"No"
"taxonomic_family_particle_size"|11|"ashy-skeletal"||"No"
"taxonomic_family_particle_size"|12|"ashy-skeletal over clayey"||"No"
"taxonomic_family_particle_size"|13|"ashy-skeletal over fragmental or cindery"||"No"
"taxonomic_family_particle_size"|14|"ashy-skeletal over loamy-skeletal"||"No"
"taxonomic_family_particle_size"|15|"ashy-skeletal over sandy or sandy-skeletal"||"No"
"taxonomic_family_particle_size"|16|"cindery"||"No"
"taxonomic_family_particle_size"|17|"cindery over loamy"||"No"
"taxonomic_family_particle_size"|18|"cindery over medial"||"No"
"taxonomic_family_particle_size"|19|"cindery over medial-skeletal"||"No"
"taxonomic_family_particle_size"|20|"cindery over sandy or sandy-skeletal"||"Yes"
"taxonomic_family_particle_size"|21|"clayey"||"No"
"taxonomic_family_particle_size"|22|"clayey over coarse-gypseous"||"No"
"taxonomic_family_particle_size"|23|"clayey over fine-gypseous"||"No"
"taxonomic_family_particle_size"|24|"clayey over fine-silty"||"Yes"
"taxonomic_family_particle_size"|25|"clayey over fragmental"||"No"
"taxonomic_family_particle_size"|26|"clayey over gypseous-skeletal"||"No"
"taxonomic_family_particle_size"|27|"clayey over loamy"||"No"
"taxonomic_family_particle_size"|28|"clayey over loamy-skeletal"||"No"
"taxonomic_family_particle_size"|29|"clayey over sandy or sandy-skeletal"||"No"
"taxonomic_family_particle_size"|30|"clayey-skeletal"||"No"
"taxonomic_family_particle_size"|31|"clayey-skeletal over sandy or sandy-skeletal"||"No"
"taxonomic_family_particle_size"|32|"coarse-gypseous"||"No"
"taxonomic_family_particle_size"|33|"coarse-loamy"||"No"
"taxonomic_family_particle_size"|34|"coarse-loamy over clayey"||"No"
"taxonomic_family_particle_size"|35|"coarse-loamy over fragmental"||"No"
"taxonomic_family_particle_size"|36|"coarse-loamy over sandy or sandy-skeletal"||"No"
"taxonomic_family_particle_size"|37|"coarse-silty"||"No"
"taxonomic_family_particle_size"|38|"coarse-silty over clayey"||"No"
"taxonomic_family_particle_size"|39|"coarse-silty over fragmental"||"Yes"
"taxonomic_family_particle_size"|40|"coarse-silty over sandy or sandy-skeletal"||"No"
"taxonomic_family_particle_size"|41|"fine"||"No"
"taxonomic_family_particle_size"|42|"fine-gypseous"||"No"
"taxonomic_family_particle_size"|43|"fine-loamy"||"No"
"taxonomic_family_particle_size"|44|"fine-loamy over clayey"||"No"
"taxonomic_family_particle_size"|45|"fine-loamy over fragmental"||"No"
"taxonomic_family_particle_size"|46|"fine-loamy over sandy or sandy-skeletal"||"No"
"taxonomic_family_particle_size"|47|"fine-silty"||"No"
"taxonomic_family_particle_size"|48|"fine-silty over clayey"||"No"
"taxonomic_family_particle_size"|49|"fine-silty over fragmental"||"No"
"taxonomic_family_particle_size"|50|"fine-silty over sandy or sandy-skeletal"||"No"
"taxonomic_family_particle_size"|51|"fragmental"||"No"
"taxonomic_family_particle_size"|52|"gypseous-skeletal"||"No"
"taxonomic_family_particle_size"|53|"hydrous"||"No"
"taxonomic_family_particle_size"|54|"hydrous over clayey"||"No"
"taxonomic_family_particle_size"|55|"hydrous over clayey-skeletal"||"No"
"taxonomic_family_particle_size"|56|"hydrous over fragmental"||"No"
"taxonomic_family_particle_size"|57|"hydrous over loamy"||"No"
"taxonomic_family_particle_size"|58|"hydrous over loamy-skeletal"||"No"
"taxonomic_family_particle_size"|59|"hydrous over sandy or sandy-skeletal"||"No"
"taxonomic_family_particle_size"|60|"hydrous-pumiceous"||"No"
"taxonomic_family_particle_size"|61|"hydrous-skeletal"||"No"
"taxonomic_family_particle_size"|62|"loamy"||"No"
"taxonomic_family_particle_size"|63|"loamy over ashy or ashy-pumiceous"||"No"
"taxonomic_family_particle_size"|64|"loamy over coarse-gypseous"||"No"
"taxonomic_family_particle_size"|65|"loamy over fine-gypseous"||"No"
"taxonomic_family_particle_size"|66|"loamy over pumiceous or cindery"||"No"
"taxonomic_family_particle_size"|67|"loamy over sandy or sandy-skeletal"||"No"
"taxonomic_family_particle_size"|68|"loamy-skeletal"||"No"
"taxonomic_family_particle_size"|69|"loamy-skeletal or clayey-skeletal"||"Yes"
"taxonomic_family_particle_size"|70|"loamy-skeletal over cindery"||"No"
"taxonomic_family_particle_size"|71|"loamy-skeletal over clayey"||"No"
"taxonomic_family_particle_size"|72|"loamy-skeletal over fragmental"||"No"
"taxonomic_family_particle_size"|73|"loamy-skeletal over gypseous-skeletal"||"No"
"taxonomic_family_particle_size"|74|"loamy-skeletal over sandy or sandy-skeletal"||"No"
"taxonomic_family_particle_size"|75|"medial"||"No"
"taxonomic_family_particle_size"|76|"medial over ashy"||"No"
"taxonomic_family_particle_size"|77|"medial over ashy-pumiceous or ashy-skeletal"||"No"
"taxonomic_family_particle_size"|78|"medial over clayey"||"No"
"taxonomic_family_particle_size"|79|"medial over clayey-skeletal"||"No"
"taxonomic_family_particle_size"|80|"medial over fragmental"||"No"
"taxonomic_family_particle_size"|81|"medial over hydrous"||"No"
"taxonomic_family_particle_size"|82|"medial over loamy"||"No"
"taxonomic_family_particle_size"|83|"medial over loamy-skeletal"||"No"
"taxonomic_family_particle_size"|84|"medial over pumiceous or cindery"||"No"
"taxonomic_family_particle_size"|85|"medial over sandy or sandy-skeletal"||"No"
"taxonomic_family_particle_size"|86|"medial over thixotropic"||"Yes"
"taxonomic_family_particle_size"|87|"medial-pumiceous"||"No"
"taxonomic_family_particle_size"|88|"medial-skeletal"||"No"
"taxonomic_family_particle_size"|89|"medial-skeletal over fragmental or cindery"||"No"
"taxonomic_family_particle_size"|90|"medial-skeletal over loamy-skeletal"||"No"
"taxonomic_family_particle_size"|91|"medial-skeletal over sandy or sandy-skeletal"||"No"
"taxonomic_family_particle_size"|92|"not used"||"No"
"taxonomic_family_particle_size"|93|"pumiceous"||"No"
"taxonomic_family_particle_size"|94|"pumiceous or ashy-pumiceous over loamy"||"No"
"taxonomic_family_particle_size"|95|"pumiceous or ashy-pumiceous over loamy-skeletal"||"No"
"taxonomic_family_particle_size"|96|"pumiceous or ashy-pumiceous over medial"||"No"
"taxonomic_family_particle_size"|97|"pumiceous or ashy-pumiceous over medial-skeletal"||"No"
"taxonomic_family_particle_size"|98|"pumiceous or ashy-pumiceous over sandy or sandy-skeletal"||"No"
"taxonomic_family_particle_size"|99|"sandy"||"No"
"taxonomic_family_particle_size"|100|"sandy or sandy-skeletal"||"No"
"taxonomic_family_particle_size"|101|"sandy over clayey"||"No"
"taxonomic_family_particle_size"|102|"sandy over loamy"||"No"
"taxonomic_family_particle_size"|103|"sandy-skeletal"||"No"
"taxonomic_family_particle_size"|104|"sandy-skeletal over clayey"||"Yes"
"taxonomic_family_particle_size"|105|"sandy-skeletal over loamy"||"No"
"taxonomic_family_particle_size"|106|"thixotropic"||"Yes"
"taxonomic_family_particle_size"|107|"thixotropic over fragmental"||"Yes"
"taxonomic_family_particle_size"|108|"thixotropic over loamy"||"Yes"
"taxonomic_family_particle_size"|109|"thixotropic over loamy-skeletal"||"Yes"
"taxonomic_family_particle_size"|110|"thixotropic over sandy or sandy-skeletal"||"Yes"
"taxonomic_family_particle_size"|111|"thixotropic-skeletal"||"Yes"
"taxonomic_family_particle_size"|112|"unclassified"||"Yes"
"taxonomic_family_particle_size"|113|"very-fine"||"No"
"taxonomic_family_reaction"|1|"acid"||"No"
"taxonomic_family_reaction"|2|"allic"||"No"
"taxonomic_family_reaction"|3|"calcareous"||"No"
"taxonomic_family_reaction"|4|"dysic"||"No"
"taxonomic_family_reaction"|5|"euic"||"No"
"taxonomic_family_reaction"|6|"nonacid"||"No"
"taxonomic_family_reaction"|7|"noncalcareous"||"Yes"
"taxonomic_family_reaction"|8|"not used"||"No"
"taxonomic_family_reaction"|9|"unclassified"||"Yes"
"taxonomic_family_temp_class"|1|"frigid"||"No"
"taxonomic_family_temp_class"|2|"hypergelic"||"No"
"taxonomic_family_temp_class"|3|"hyperthermic"||"No"
"taxonomic_family_temp_class"|4|"isofrigid"||"No"
"taxonomic_family_temp_class"|5|"isohyperthermic"||"No"
"taxonomic_family_temp_class"|6|"isomesic"||"No"
"taxonomic_family_temp_class"|7|"isothermic"||"No"
"taxonomic_family_temp_class"|8|"mesic"||"No"
"taxonomic_family_temp_class"|9|"not used"||"No"
"taxonomic_family_temp_class"|10|"pergelic"||"No"
"taxonomic_family_temp_class"|11|"subgelic"||"No"
"taxonomic_family_temp_class"|12|"thermic"||"No"
"taxonomic_family_temp_class"|13|"unclassified"||"Yes"
"taxonomic_great_group"|1|"Acraquox"||"No"
"taxonomic_great_group"|2|"Acrohumox"||"Yes"
"taxonomic_great_group"|3|"Acroperox"||"No"
"taxonomic_great_group"|4|"Acrorthox"||"Yes"
"taxonomic_great_group"|5|"Acrotorrox"||"No"
"taxonomic_great_group"|6|"Acrudox"||"No"
"taxonomic_great_group"|7|"Acrustox"||"No"
"taxonomic_great_group"|8|"Agrudalfs"||"Yes"
"taxonomic_great_group"|9|"Alaquods"||"No"
"taxonomic_great_group"|10|"Albaqualfs"||"No"
"taxonomic_great_group"|11|"Albaquults"||"No"
"taxonomic_great_group"|12|"Alorthods"||"No"
"taxonomic_great_group"|13|"Andaquepts"||"Yes"
"taxonomic_great_group"|14|"Anhyorthels"||"No"
"taxonomic_great_group"|15|"Anhyturbels"||"No"
"taxonomic_great_group"|16|"Anthracambids"||"No"
"taxonomic_great_group"|17|"Aquicambids"||"No"
"taxonomic_great_group"|18|"Aquisalids"||"No"
"taxonomic_great_group"|19|"Aquiturbels"||"No"
"taxonomic_great_group"|20|"Aquorthels"||"No"
"taxonomic_great_group"|21|"Arents"||"Yes"
"taxonomic_great_group"|22|"Argialbolls"||"No"
"taxonomic_great_group"|23|"Argiaquolls"||"No"
"taxonomic_great_group"|24|"Argiborolls"||"Yes"
"taxonomic_great_group"|25|"Argicryids"||"No"
"taxonomic_great_group"|26|"Argicryolls"||"No"
"taxonomic_great_group"|27|"Argidurids"||"No"
"taxonomic_great_group"|28|"Argigypsids"||"No"
"taxonomic_great_group"|29|"Argiorthels"||"No"
"taxonomic_great_group"|30|"Argiudolls"||"No"
"taxonomic_great_group"|31|"Argiustolls"||"No"
"taxonomic_great_group"|32|"Argixerolls"||"No"
"taxonomic_great_group"|33|"Borofibrists"||"Yes"
"taxonomic_great_group"|34|"Borofolists"||"Yes"
"taxonomic_great_group"|35|"Borohemists"||"Yes"
"taxonomic_great_group"|36|"Borosaprists"||"Yes"
"taxonomic_great_group"|37|"Calciaquerts"||"No"
"taxonomic_great_group"|38|"Calciaquolls"||"No"
"taxonomic_great_group"|39|"Calciargids"||"No"
"taxonomic_great_group"|40|"Calciborolls"||"Yes"
"taxonomic_great_group"|41|"Calcicryepts"||"No"
"taxonomic_great_group"|42|"Calcicryids"||"No"
"taxonomic_great_group"|43|"Calcicryolls"||"No"
"taxonomic_great_group"|44|"Calcigypsids"||"No"
"taxonomic_great_group"|45|"Calciorthids"||"Yes"
"taxonomic_great_group"|46|"Calcitorrerts"||"No"
"taxonomic_great_group"|47|"Calciudolls"||"No"
"taxonomic_great_group"|48|"Calciustepts"||"No"
"taxonomic_great_group"|49|"Calciusterts"||"No"
"taxonomic_great_group"|50|"Calciustolls"||"No"
"taxonomic_great_group"|51|"Calcixerepts"||"No"
"taxonomic_great_group"|52|"Calcixererts"||"No"
"taxonomic_great_group"|53|"Calcixerolls"||"No"
"taxonomic_great_group"|54|"Camborthids"||"Yes"
"taxonomic_great_group"|55|"Chromoxererts"||"Yes"
"taxonomic_great_group"|56|"Chromuderts"||"Yes"
"taxonomic_great_group"|57|"Chromusterts"||"Yes"
"taxonomic_great_group"|58|"Cryandepts"||"Yes"
"taxonomic_great_group"|59|"Cryaqualfs"||"No"
"taxonomic_great_group"|60|"Cryaquands"||"No"
"taxonomic_great_group"|61|"Cryaquents"||"No"
"taxonomic_great_group"|62|"Cryaquepts"||"No"
"taxonomic_great_group"|63|"Cryaquods"||"No"
"taxonomic_great_group"|64|"Cryaquolls"||"No"
"taxonomic_great_group"|65|"Cryoboralfs"||"Yes"
"taxonomic_great_group"|66|"Cryoborolls"||"Yes"
"taxonomic_great_group"|67|"Cryochrepts"||"Yes"
"taxonomic_great_group"|68|"Cryofibrists"||"No"
"taxonomic_great_group"|69|"Cryofluvents"||"No"
"taxonomic_great_group"|70|"Cryofolists"||"No"
"taxonomic_great_group"|71|"Cryohemists"||"No"
"taxonomic_great_group"|72|"Cryohumods"||"Yes"
"taxonomic_great_group"|73|"Cryopsamments"||"No"
"taxonomic_great_group"|74|"Cryorthents"||"No"
"taxonomic_great_group"|75|"Cryorthods"||"Yes"
"taxonomic_great_group"|76|"Cryosaprists"||"No"
"taxonomic_great_group"|77|"Cryrendolls"||"No"
"taxonomic_great_group"|78|"Cryumbrepts"||"Yes"
"taxonomic_great_group"|79|"Durandepts"||"Yes"
"taxonomic_great_group"|80|"Duraqualfs"||"No"
"taxonomic_great_group"|81|"Duraquands"||"No"
"taxonomic_great_group"|82|"Duraquerts"||"No"
"taxonomic_great_group"|83|"Duraquods"||"No"
"taxonomic_great_group"|84|"Duraquolls"||"No"
"taxonomic_great_group"|85|"Durargids"||"Yes"
"taxonomic_great_group"|86|"Duricryands"||"No"
"taxonomic_great_group"|87|"Duricryods"||"No"
"taxonomic_great_group"|88|"Duricryolls"||"No"
"taxonomic_great_group"|89|"Durihumods"||"No"
"taxonomic_great_group"|90|"Duritorrands"||"No"
"taxonomic_great_group"|91|"Durixeralfs"||"No"
"taxonomic_great_group"|92|"Durixerepts"||"No"
"taxonomic_great_group"|93|"Durixererts"||"No"
"taxonomic_great_group"|94|"Durixerolls"||"No"
"taxonomic_great_group"|95|"Durochrepts"||"Yes"
"taxonomic_great_group"|96|"Durorthids"||"Yes"
"taxonomic_great_group"|97|"Durorthods"||"No"
"taxonomic_great_group"|98|"Durudands"||"No"
"taxonomic_great_group"|99|"Durudepts"||"No"
"taxonomic_great_group"|100|"Durustalfs"||"No"
"taxonomic_great_group"|101|"Durustands"||"No"
"taxonomic_great_group"|102|"Durustepts"||"No"
"taxonomic_great_group"|103|"Durustolls"||"No"
"taxonomic_great_group"|104|"Dystrandepts"||"Yes"
"taxonomic_great_group"|105|"Dystraquerts"||"No"
"taxonomic_great_group"|106|"Dystrochrepts"||"Yes"
"taxonomic_great_group"|107|"Dystrocryepts"||"No"
"taxonomic_great_group"|108|"Dystrogelepts"||"No"
"taxonomic_great_group"|109|"Dystropepts"||"Yes"
"taxonomic_great_group"|110|"Dystroxerepts"||"No"
"taxonomic_great_group"|111|"Dystrudepts"||"No"
"taxonomic_great_group"|112|"Dystruderts"||"No"
"taxonomic_great_group"|113|"Dystrustepts"||"No"
"taxonomic_great_group"|114|"Dystrusterts"||"No"
"taxonomic_great_group"|115|"Endoaqualfs"||"No"
"taxonomic_great_group"|116|"Endoaquands"||"No"
"taxonomic_great_group"|117|"Endoaquents"||"No"
"taxonomic_great_group"|118|"Endoaquepts"||"No"
"taxonomic_great_group"|119|"Endoaquerts"||"No"
"taxonomic_great_group"|120|"Endoaquods"||"No"
"taxonomic_great_group"|121|"Endoaquolls"||"No"
"taxonomic_great_group"|122|"Endoaquults"||"No"
"taxonomic_great_group"|123|"Epiaqualfs"||"No"
"taxonomic_great_group"|124|"Epiaquands"||"No"
"taxonomic_great_group"|125|"Epiaquents"||"No"
"taxonomic_great_group"|126|"Epiaquepts"||"No"
"taxonomic_great_group"|127|"Epiaquerts"||"No"
"taxonomic_great_group"|128|"Epiaquods"||"No"
"taxonomic_great_group"|129|"Epiaquolls"||"No"
"taxonomic_great_group"|130|"Epiaquults"||"No"
"taxonomic_great_group"|131|"Eutrandepts"||"Yes"
"taxonomic_great_group"|132|"Eutraquox"||"No"
"taxonomic_great_group"|133|"Eutroboralfs"||"Yes"
"taxonomic_great_group"|134|"Eutrochrepts"||"Yes"
"taxonomic_great_group"|135|"Eutrocryepts"||"Yes"
"taxonomic_great_group"|136|"Eutrogelepts"||"Yes"
"taxonomic_great_group"|137|"Eutropepts"||"Yes"
"taxonomic_great_group"|138|"Eutroperox"||"No"
"taxonomic_great_group"|139|"Eutrorthox"||"Yes"
"taxonomic_great_group"|140|"Eutrotorrox"||"No"
"taxonomic_great_group"|141|"Eutrudepts"||"No"
"taxonomic_great_group"|142|"Eutrudox"||"No"
"taxonomic_great_group"|143|"Eutrustox"||"No"
"taxonomic_great_group"|144|"Ferrods"||"Yes"
"taxonomic_great_group"|145|"Ferrudalfs"||"No"
"taxonomic_great_group"|146|"Fibristels"||"No"
"taxonomic_great_group"|147|"Fluvaquents"||"No"
"taxonomic_great_group"|148|"Fluviwassents"||"No"
"taxonomic_great_group"|149|"Folistels"||"No"
"taxonomic_great_group"|150|"Fragiaqualfs"||"No"
"taxonomic_great_group"|151|"Fragiaquepts"||"No"
"taxonomic_great_group"|152|"Fragiaquods"||"No"
"taxonomic_great_group"|153|"Fragiaquults"||"No"
"taxonomic_great_group"|154|"Fragiboralfs"||"Yes"
"taxonomic_great_group"|155|"Fragihumods"||"No"
"taxonomic_great_group"|156|"Fragiochrepts"||"Yes"
"taxonomic_great_group"|157|"Fragiorthods"||"No"
"taxonomic_great_group"|158|"Fragiudalfs"||"No"
"taxonomic_great_group"|159|"Fragiudepts"||"No"
"taxonomic_great_group"|160|"Fragiudults"||"No"
"taxonomic_great_group"|161|"Fragiumbrepts"||"Yes"
"taxonomic_great_group"|162|"Fragixeralfs"||"No"
"taxonomic_great_group"|163|"Fragixerepts"||"No"
"taxonomic_great_group"|164|"Fraglossudalfs"||"No"
"taxonomic_great_group"|165|"Frasiwassents"||"No"
"taxonomic_great_group"|166|"Frasiwassists"||"No"
"taxonomic_great_group"|167|"Fulvicryands"||"No"
"taxonomic_great_group"|168|"Fulvudands"||"No"
"taxonomic_great_group"|169|"Gelaquands"||"No"
"taxonomic_great_group"|170|"Gelaquents"||"No"
"taxonomic_great_group"|171|"Gelaquepts"||"No"
"taxonomic_great_group"|172|"Gelicryands"||"Yes"
"taxonomic_great_group"|173|"Gelifluvents"||"No"
"taxonomic_great_group"|174|"Gelorthents"||"No"
"taxonomic_great_group"|175|"Gibbsiaquox"||"Yes"
"taxonomic_great_group"|176|"Gibbsihumox"||"Yes"
"taxonomic_great_group"|177|"Gibbsiorthox"||"Yes"
"taxonomic_great_group"|178|"Glacistels"||"No"
"taxonomic_great_group"|179|"Glossaqualfs"||"No"
"taxonomic_great_group"|180|"Glossoboralfs"||"Yes"
"taxonomic_great_group"|181|"Glossocryalfs"||"No"
"taxonomic_great_group"|182|"Glossudalfs"||"No"
"taxonomic_great_group"|183|"Gypsiargids"||"No"
"taxonomic_great_group"|184|"Gypsicryids"||"No"
"taxonomic_great_group"|185|"Gypsiorthids"||"Yes"
"taxonomic_great_group"|186|"Gypsitorrerts"||"No"
"taxonomic_great_group"|187|"Gypsiusterts"||"No"
"taxonomic_great_group"|188|"Halaquepts"||"No"
"taxonomic_great_group"|189|"Haplanthrepts"||"No"
"taxonomic_great_group"|190|"Haplaquands"||"Yes"
"taxonomic_great_group"|191|"Haplaquents"||"Yes"
"taxonomic_great_group"|192|"Haplaquepts"||"Yes"
"taxonomic_great_group"|193|"Haplaquods"||"Yes"
"taxonomic_great_group"|194|"Haplaquolls"||"Yes"
"taxonomic_great_group"|195|"Haplaquox"||"No"
"taxonomic_great_group"|196|"Haplargids"||"No"
"taxonomic_great_group"|197|"Haploborolls"||"Yes"
"taxonomic_great_group"|198|"Haplocalcids"||"No"
"taxonomic_great_group"|199|"Haplocambids"||"No"
"taxonomic_great_group"|200|"Haplocryalfs"||"No"
"taxonomic_great_group"|201|"Haplocryands"||"No"
"taxonomic_great_group"|202|"Haplocryepts"||"No"
"taxonomic_great_group"|203|"Haplocryerts"||"No"
"taxonomic_great_group"|204|"Haplocryids"||"No"
"taxonomic_great_group"|205|"Haplocryods"||"No"
"taxonomic_great_group"|206|"Haplocryolls"||"No"
"taxonomic_great_group"|207|"Haplodurids"||"No"
"taxonomic_great_group"|208|"Haplofibrists"||"No"
"taxonomic_great_group"|209|"Haplogelepts"||"No"
"taxonomic_great_group"|210|"Haplogelods"||"No"
"taxonomic_great_group"|211|"Haplogelolls"||"No"
"taxonomic_great_group"|212|"Haplogypsids"||"No"
"taxonomic_great_group"|213|"Haplohemists"||"No"
"taxonomic_great_group"|214|"Haplohumods"||"No"
"taxonomic_great_group"|215|"Haplohumox"||"Yes"
"taxonomic_great_group"|216|"Haplohumults"||"No"
"taxonomic_great_group"|217|"Haploperox"||"No"
"taxonomic_great_group"|218|"Haplorthels"||"No"
"taxonomic_great_group"|219|"Haplorthods"||"No"
"taxonomic_great_group"|220|"Haplorthox"||"Yes"
"taxonomic_great_group"|221|"Haplosalids"||"No"
"taxonomic_great_group"|222|"Haplosaprists"||"No"
"taxonomic_great_group"|223|"Haplotorrands"||"No"
"taxonomic_great_group"|224|"Haplotorrerts"||"No"
"taxonomic_great_group"|225|"Haplotorrox"||"No"
"taxonomic_great_group"|226|"Haploturbels"||"No"
"taxonomic_great_group"|227|"Haplowassents"||"No"
"taxonomic_great_group"|228|"Haplowassists"||"No"
"taxonomic_great_group"|229|"Haploxeralfs"||"No"
"taxonomic_great_group"|230|"Haploxerands"||"No"
"taxonomic_great_group"|231|"Haploxerepts"||"No"
"taxonomic_great_group"|232|"Haploxererts"||"No"
"taxonomic_great_group"|233|"Haploxerolls"||"No"
"taxonomic_great_group"|234|"Haploxerults"||"No"
"taxonomic_great_group"|235|"Hapludalfs"||"No"
"taxonomic_great_group"|236|"Hapludands"||"No"
"taxonomic_great_group"|237|"Hapludepts"||"Yes"
"taxonomic_great_group"|238|"Hapluderts"||"No"
"taxonomic_great_group"|239|"Hapludolls"||"No"
"taxonomic_great_group"|240|"Hapludox"||"No"
"taxonomic_great_group"|241|"Hapludults"||"No"
"taxonomic_great_group"|242|"Haplumbrepts"||"Yes"
"taxonomic_great_group"|243|"Haplustalfs"||"No"
"taxonomic_great_group"|244|"Haplustands"||"No"
"taxonomic_great_group"|245|"Haplustepts"||"No"
"taxonomic_great_group"|246|"Haplusterts"||"No"
"taxonomic_great_group"|247|"Haplustolls"||"No"
"taxonomic_great_group"|248|"Haplustox"||"No"
"taxonomic_great_group"|249|"Haplustults"||"No"
"taxonomic_great_group"|250|"Haprendolls"||"No"
"taxonomic_great_group"|251|"Hemistels"||"No"
"taxonomic_great_group"|252|"Historthels"||"No"
"taxonomic_great_group"|253|"Histoturbels"||"No"
"taxonomic_great_group"|254|"Humaquepts"||"No"
"taxonomic_great_group"|255|"Humicryepts"||"No"
"taxonomic_great_group"|256|"Humicryerts"||"No"
"taxonomic_great_group"|257|"Humicryods"||"No"
"taxonomic_great_group"|258|"Humigelepts"||"No"
"taxonomic_great_group"|259|"Humigelods"||"No"
"taxonomic_great_group"|260|"Humitropepts"||"Yes"
"taxonomic_great_group"|261|"Humixerepts"||"No"
"taxonomic_great_group"|262|"Humudepts"||"No"
"taxonomic_great_group"|263|"Humustepts"||"No"
"taxonomic_great_group"|264|"Hydrandepts"||"Yes"
"taxonomic_great_group"|265|"Hydraquents"||"No"
"taxonomic_great_group"|266|"Hydrocryands"||"No"
"taxonomic_great_group"|267|"Hydrowassents"||"No"
"taxonomic_great_group"|268|"Hydrudands"||"No"
"taxonomic_great_group"|269|"Kandiaqualfs"||"No"
"taxonomic_great_group"|270|"Kandiaquults"||"No"
"taxonomic_great_group"|271|"Kandihumults"||"No"
"taxonomic_great_group"|272|"Kandiperox"||"No"
"taxonomic_great_group"|273|"Kandiudalfs"||"No"
"taxonomic_great_group"|274|"Kandiudox"||"No"
"taxonomic_great_group"|275|"Kandiudults"||"No"
"taxonomic_great_group"|276|"Kandiustalfs"||"No"
"taxonomic_great_group"|277|"Kandiustox"||"No"
"taxonomic_great_group"|278|"Kandiustults"||"No"
"taxonomic_great_group"|279|"Kanhaplaquults"||"No"
"taxonomic_great_group"|280|"Kanhaplohumults"||"No"
"taxonomic_great_group"|281|"Kanhapludalfs"||"No"
"taxonomic_great_group"|282|"Kanhapludults"||"No"
"taxonomic_great_group"|283|"Kanhaplustalfs"||"No"
"taxonomic_great_group"|284|"Kanhaplustults"||"No"
"taxonomic_great_group"|285|"Luvifibrists"||"Yes"
"taxonomic_great_group"|286|"Luvihemists"||"No"
"taxonomic_great_group"|287|"Medifibrists"||"Yes"
"taxonomic_great_group"|288|"Medifolists"||"Yes"
"taxonomic_great_group"|289|"Medihemists"||"Yes"
"taxonomic_great_group"|290|"Medisaprists"||"Yes"
"taxonomic_great_group"|291|"Melanaquands"||"No"
"taxonomic_great_group"|292|"Melanocryands"||"No"
"taxonomic_great_group"|293|"Melanoxerands"||"No"
"taxonomic_great_group"|294|"Melanudands"||"No"
"taxonomic_great_group"|295|"Molliturbels"||"No"
"taxonomic_great_group"|296|"Mollorthels"||"No"
"taxonomic_great_group"|297|"Nadurargids"||"Yes"
"taxonomic_great_group"|298|"Natralbolls"||"No"
"taxonomic_great_group"|299|"Natraqualfs"||"No"
"taxonomic_great_group"|300|"Natraquerts"||"No"
"taxonomic_great_group"|301|"Natraquolls"||"No"
"taxonomic_great_group"|302|"Natrargids"||"No"
"taxonomic_great_group"|303|"Natriboralfs"||"Yes"
"taxonomic_great_group"|304|"Natriborolls"||"Yes"
"taxonomic_great_group"|305|"Natricryolls"||"No"
"taxonomic_great_group"|306|"Natridurids"||"No"
"taxonomic_great_group"|307|"Natrigypsids"||"No"
"taxonomic_great_group"|308|"Natrixeralfs"||"No"
"taxonomic_great_group"|309|"Natrixerolls"||"No"
"taxonomic_great_group"|310|"Natrudalfs"||"No"
"taxonomic_great_group"|311|"Natrudolls"||"No"
"taxonomic_great_group"|312|"Natrustalfs"||"No"
"taxonomic_great_group"|313|"Natrustolls"||"No"
"taxonomic_great_group"|314|"Ochraqualfs"||"Yes"
"taxonomic_great_group"|315|"Ochraquox"||"Yes"
"taxonomic_great_group"|316|"Ochraquults"||"Yes"
"taxonomic_great_group"|317|"Paleaquults"||"No"
"taxonomic_great_group"|318|"Paleargids"||"No"
"taxonomic_great_group"|319|"Paleboralfs"||"Yes"
"taxonomic_great_group"|320|"Paleborolls"||"Yes"
"taxonomic_great_group"|321|"Palecryalfs"||"No"
"taxonomic_great_group"|322|"Palecryolls"||"No"
"taxonomic_great_group"|323|"Palehumults"||"No"
"taxonomic_great_group"|324|"Paleorthids"||"Yes"
"taxonomic_great_group"|325|"Paleudalfs"||"No"
"taxonomic_great_group"|326|"Paleudolls"||"No"
"taxonomic_great_group"|327|"Paleudults"||"No"
"taxonomic_great_group"|328|"Paleustalfs"||"No"
"taxonomic_great_group"|329|"Paleustolls"||"No"
"taxonomic_great_group"|330|"Paleustults"||"No"
"taxonomic_great_group"|331|"Palexeralfs"||"No"
"taxonomic_great_group"|332|"Palexerolls"||"No"
"taxonomic_great_group"|333|"Palexerults"||"No"
"taxonomic_great_group"|334|"Pelloxererts"||"Yes"
"taxonomic_great_group"|335|"Pelluderts"||"Yes"
"taxonomic_great_group"|336|"Pellusterts"||"Yes"
"taxonomic_great_group"|337|"Petraquepts"||"No"
"taxonomic_great_group"|338|"Petroargids"||"No"
"taxonomic_great_group"|339|"Petrocalcids"||"No"
"taxonomic_great_group"|340|"Petrocambids"||"No"
"taxonomic_great_group"|341|"Petrocryids"||"No"
"taxonomic_great_group"|342|"Petrogypsids"||"No"
"taxonomic_great_group"|343|"Placandepts"||"Yes"
"taxonomic_great_group"|344|"Placaquands"||"No"
"taxonomic_great_group"|345|"Placaquepts"||"Yes"
"taxonomic_great_group"|346|"Placaquods"||"No"
"taxonomic_great_group"|347|"Placocryods"||"No"
"taxonomic_great_group"|348|"Placohumods"||"No"
"taxonomic_great_group"|349|"Placorthods"||"No"
"taxonomic_great_group"|350|"Placudands"||"No"
"taxonomic_great_group"|351|"Plagganthrepts"||"No"
"taxonomic_great_group"|352|"Plaggepts"||"Yes"
"taxonomic_great_group"|353|"Plinthaqualfs"||"No"
"taxonomic_great_group"|354|"Plinthaquepts"||"Yes"
"taxonomic_great_group"|355|"Plinthaquox"||"No"
"taxonomic_great_group"|356|"Plinthaquults"||"No"
"taxonomic_great_group"|357|"Plinthohumults"||"No"
"taxonomic_great_group"|358|"Plinthoxeralfs"||"No"
"taxonomic_great_group"|359|"Plinthudults"||"No"
"taxonomic_great_group"|360|"Plinthustalfs"||"No"
"taxonomic_great_group"|361|"Plinthustults"||"No"
"taxonomic_great_group"|362|"Psammaquents"||"No"
"taxonomic_great_group"|363|"Psammorthels"||"No"
"taxonomic_great_group"|364|"Psammoturbels"||"No"
"taxonomic_great_group"|365|"Psammowassents"||"No"
"taxonomic_great_group"|366|"Quartzipsamments"||"No"
"taxonomic_great_group"|367|"Rendolls"||"Yes"
"taxonomic_great_group"|368|"Rhodoxeralfs"||"No"
"taxonomic_great_group"|369|"Rhodudalfs"||"No"
"taxonomic_great_group"|370|"Rhodudults"||"No"
"taxonomic_great_group"|371|"Rhodustalfs"||"No"
"taxonomic_great_group"|372|"Rhodustults"||"No"
"taxonomic_great_group"|373|"Salaquerts"||"No"
"taxonomic_great_group"|374|"Salicryids"||"No"
"taxonomic_great_group"|375|"Salitorrerts"||"No"
"taxonomic_great_group"|376|"Salorthids"||"Yes"
"taxonomic_great_group"|377|"Salusterts"||"No"
"taxonomic_great_group"|378|"Sapristels"||"No"
"taxonomic_great_group"|379|"Sideraquods"||"Yes"
"taxonomic_great_group"|380|"Sombrihumox"||"Yes"
"taxonomic_great_group"|381|"Sombrihumults"||"No"
"taxonomic_great_group"|382|"Sombriorthox"||"Yes"
"taxonomic_great_group"|383|"Sombriperox"||"No"
"taxonomic_great_group"|384|"Sombritropepts"||"Yes"
"taxonomic_great_group"|385|"Sombriudox"||"No"
"taxonomic_great_group"|386|"Sombriustox"||"No"
"taxonomic_great_group"|387|"Sphagnofibrists"||"No"
"taxonomic_great_group"|388|"Sulfaquents"||"No"
"taxonomic_great_group"|389|"Sulfaquepts"||"No"
"taxonomic_great_group"|390|"Sulfaquerts"||"No"
"taxonomic_great_group"|391|"Sulfihemists"||"No"
"taxonomic_great_group"|392|"Sulfisaprists"||"No"
"taxonomic_great_group"|393|"Sulfiwassents"||"No"
"taxonomic_great_group"|394|"Sulfiwassists"||"No"
"taxonomic_great_group"|395|"Sulfochrepts"||"Yes"
"taxonomic_great_group"|396|"Sulfohemists"||"No"
"taxonomic_great_group"|397|"Sulfosaprists"||"No"
"taxonomic_great_group"|398|"Sulfudepts"||"No"
"taxonomic_great_group"|399|"Torrerts"||"Yes"
"taxonomic_great_group"|400|"Torriarents"||"No"
"taxonomic_great_group"|401|"Torrifluvents"||"No"
"taxonomic_great_group"|402|"Torrifolists"||"No"
"taxonomic_great_group"|403|"Torriorthents"||"No"
"taxonomic_great_group"|404|"Torripsamments"||"No"
"taxonomic_great_group"|405|"Torrox"||"Yes"
"taxonomic_great_group"|406|"Tropaqualfs"||"Yes"
"taxonomic_great_group"|407|"Tropaquents"||"Yes"
"taxonomic_great_group"|408|"Tropaquepts"||"Yes"
"taxonomic_great_group"|409|"Tropaquods"||"Yes"
"taxonomic_great_group"|410|"Tropaquults"||"Yes"
"taxonomic_great_group"|411|"Tropofibrists"||"Yes"
"taxonomic_great_group"|412|"Tropofluvents"||"Yes"
"taxonomic_great_group"|413|"Tropofolists"||"Yes"
"taxonomic_great_group"|414|"Tropohemists"||"Yes"
"taxonomic_great_group"|415|"Tropohumods"||"Yes"
"taxonomic_great_group"|416|"Tropohumults"||"Yes"
"taxonomic_great_group"|417|"Tropopsamments"||"Yes"
"taxonomic_great_group"|418|"Troporthents"||"Yes"
"taxonomic_great_group"|419|"Troporthods"||"Yes"
"taxonomic_great_group"|420|"Troposaprists"||"Yes"
"taxonomic_great_group"|421|"Tropudalfs"||"Yes"
"taxonomic_great_group"|422|"Tropudults"||"Yes"
"taxonomic_great_group"|423|"Udarents"||"No"
"taxonomic_great_group"|424|"Udifluvents"||"No"
"taxonomic_great_group"|425|"Udifolists"||"No"
"taxonomic_great_group"|426|"Udipsamments"||"No"
"taxonomic_great_group"|427|"Udivitrands"||"No"
"taxonomic_great_group"|428|"Udorthents"||"No"
"taxonomic_great_group"|429|"Umbraqualfs"||"Yes"
"taxonomic_great_group"|430|"Umbraquox"||"Yes"
"taxonomic_great_group"|431|"Umbraquults"||"No"
"taxonomic_great_group"|432|"Umbriorthox"||"Yes"
"taxonomic_great_group"|433|"Umbriturbels"||"No"
"taxonomic_great_group"|434|"Umbrorthels"||"No"
"taxonomic_great_group"|435|"Ustarents"||"No"
"taxonomic_great_group"|436|"Ustifluvents"||"No"
"taxonomic_great_group"|437|"Ustifolists"||"No"
"taxonomic_great_group"|438|"Ustipsamments"||"No"
"taxonomic_great_group"|439|"Ustivitrands"||"No"
"taxonomic_great_group"|440|"Ustochrepts"||"Yes"
"taxonomic_great_group"|441|"Ustorthents"||"No"
"taxonomic_great_group"|442|"Ustropepts"||"Yes"
"taxonomic_great_group"|443|"Vermaqualfs"||"No"
"taxonomic_great_group"|444|"Vermaquepts"||"No"
"taxonomic_great_group"|445|"Vermiborolls"||"Yes"
"taxonomic_great_group"|446|"Vermudolls"||"No"
"taxonomic_great_group"|447|"Vermustolls"||"No"
"taxonomic_great_group"|448|"Vitrandepts"||"Yes"
"taxonomic_great_group"|449|"Vitraquands"||"No"
"taxonomic_great_group"|450|"Vitricryands"||"No"
"taxonomic_great_group"|451|"Vitrigelands"||"No"
"taxonomic_great_group"|452|"Vitritorrands"||"No"
"taxonomic_great_group"|453|"Vitrixerands"||"No"
"taxonomic_great_group"|454|"Xerarents"||"No"
"taxonomic_great_group"|455|"Xerochrepts"||"Yes"
"taxonomic_great_group"|456|"Xerofluvents"||"No"
"taxonomic_great_group"|457|"Xeropsamments"||"No"
"taxonomic_great_group"|458|"Xerorthents"||"No"
"taxonomic_great_group"|459|"Xerumbrepts"||"Yes"
"taxonomic_moisture_class"|1|"Aquic"||"No"
"taxonomic_moisture_class"|2|"Aridic (torric)"||"No"
"taxonomic_moisture_class"|3|"Peraquic"||"No"
"taxonomic_moisture_class"|4|"Perudic"||"No"
"taxonomic_moisture_class"|5|"Udic"||"No"
"taxonomic_moisture_class"|6|"Ustic"||"No"
"taxonomic_moisture_class"|7|"Xeric"||"No"
"taxonomic_moisture_subclass"|1|"Aeric"||"No"
"taxonomic_moisture_subclass"|2|"Anthraquic"||"No"
"taxonomic_moisture_subclass"|3|"Aquic"||"No"
"taxonomic_moisture_subclass"|4|"Aridic (torric)"||"No"
"taxonomic_moisture_subclass"|5|"Oxyaquic"||"No"
"taxonomic_moisture_subclass"|6|"Typic"||"No"
"taxonomic_moisture_subclass"|7|"Udic"||"No"
"taxonomic_moisture_subclass"|8|"Ustic"||"No"
"taxonomic_moisture_subclass"|9|"Xeric"||"No"
"taxonomic_order"|1|"Alfisols"||"No"
"taxonomic_order"|2|"Andisols"||"No"
"taxonomic_order"|3|"Aridisols"||"No"
"taxonomic_order"|4|"Entisols"||"No"
"taxonomic_order"|5|"Gelisols"||"No"
"taxonomic_order"|6|"Histosols"||"No"
"taxonomic_order"|7|"Inceptisols"||"No"
"taxonomic_order"|8|"Mollisols"||"No"
"taxonomic_order"|9|"Oxisols"||"No"
"taxonomic_order"|10|"Spodosols"||"No"
"taxonomic_order"|11|"Ultisols"||"No"
"taxonomic_order"|12|"Vertisols"||"No"
"taxonomic_subgroup"|1|"Abruptic Argiaquolls"||"No"
"taxonomic_subgroup"|2|"Abruptic Argiborolls"||"Yes"
"taxonomic_subgroup"|3|"Abruptic Argicryolls"||"No"
"taxonomic_subgroup"|4|"Abruptic Argiduridic Durixerolls"||"No"
"taxonomic_subgroup"|5|"Abruptic Argidurids"||"No"
"taxonomic_subgroup"|6|"Abruptic Argiudolls"||"No"
"taxonomic_subgroup"|7|"Abruptic Aridic Argiborolls"||"Yes"
"taxonomic_subgroup"|8|"Abruptic Aridic Argixerolls"||"Yes"
"taxonomic_subgroup"|9|"Abruptic Aridic Durixerolls"||"Yes"
"taxonomic_subgroup"|10|"Abruptic Cryic Paleborolls"||"Yes"
"taxonomic_subgroup"|11|"Abruptic Cryoborolls"||"Yes"
"taxonomic_subgroup"|12|"Abruptic Durargids"||"Yes"
"taxonomic_subgroup"|13|"Abruptic Durixeralfs"||"No"
"taxonomic_subgroup"|14|"Abruptic Durixerolls"||"Yes"
"taxonomic_subgroup"|15|"Abruptic Haplic Durixeralfs"||"No"
"taxonomic_subgroup"|16|"Abruptic Paleboralfs"||"Yes"
"taxonomic_subgroup"|17|"Abruptic Paleborolls"||"Yes"
"taxonomic_subgroup"|18|"Abruptic Palecryolls"||"No"
"taxonomic_subgroup"|19|"Abruptic Udic Argiborolls"||"Yes"
"taxonomic_subgroup"|20|"Abruptic Xeric Argidurids"||"No"
"taxonomic_subgroup"|21|"Abruptic Xerollic Durargids"||"Yes"
"taxonomic_subgroup"|22|"Acraquoxic Duraquands"||"No"
"taxonomic_subgroup"|23|"Acraquoxic Kandiaquults"||"No"
"taxonomic_subgroup"|24|"Acraquoxic Melanaquands"||"No"
"taxonomic_subgroup"|25|"Acric Kandiaquults"||"Yes"
"taxonomic_subgroup"|26|"Acric Plinthic"||"Yes"
"taxonomic_subgroup"|27|"Acrudoxic Durudands"||"No"
"taxonomic_subgroup"|28|"Acrudoxic Fulvudands"||"No"
"taxonomic_subgroup"|29|"Acrudoxic Haplocryands"||"No"
"taxonomic_subgroup"|30|"Acrudoxic Hapludands"||"No"
"taxonomic_subgroup"|31|"Acrudoxic Hydric Fulvudands"||"Yes"
"taxonomic_subgroup"|32|"Acrudoxic Hydric Hapludands"||"No"
"taxonomic_subgroup"|33|"Acrudoxic Hydric Melanudands"||"No"
"taxonomic_subgroup"|34|"Acrudoxic Hydric Placudands"||"Yes"
"taxonomic_subgroup"|35|"Acrudoxic Hydrudands"||"No"
"taxonomic_subgroup"|36|"Acrudoxic Kandiudults"||"No"
"taxonomic_subgroup"|37|"Acrudoxic Kanhapludults"||"No"
"taxonomic_subgroup"|38|"Acrudoxic Melanudands"||"No"
"taxonomic_subgroup"|39|"Acrudoxic Placudands"||"No"
"taxonomic_subgroup"|40|"Acrudoxic Plinthic Kandiudults"||"No"
"taxonomic_subgroup"|41|"Acrudoxic Thaptic Hapludands"||"No"
"taxonomic_subgroup"|42|"Acrudoxic Thaptic Hydrudands"||"No"
"taxonomic_subgroup"|43|"Acrudoxic Ultic Fulvudands"||"Yes"
"taxonomic_subgroup"|44|"Acrudoxic Ultic Hapludands"||"No"
"taxonomic_subgroup"|45|"Acrudoxic Vitric Melanudands"||"No"
"taxonomic_subgroup"|46|"Acrustoxic Kandiustults"||"No"
"taxonomic_subgroup"|47|"Acrustoxic Kanhaplustults"||"No"
"taxonomic_subgroup"|48|"Aeric Acraquox"||"No"
"taxonomic_subgroup"|49|"Aeric Alaquods"||"No"
"taxonomic_subgroup"|50|"Aeric Albaqualfs"||"No"
"taxonomic_subgroup"|51|"Aeric Albaquults"||"No"
"taxonomic_subgroup"|52|"Aeric Andaquepts"||"Yes"
"taxonomic_subgroup"|53|"Aeric Arenic"||"Yes"
"taxonomic_subgroup"|54|"Aeric Calciaquerts"||"No"
"taxonomic_subgroup"|55|"Aeric Calciaquolls"||"No"
"taxonomic_subgroup"|56|"Aeric Chromic Vertic Epiaqualfs"||"No"
"taxonomic_subgroup"|57|"Aeric Cryaquepts"||"No"
"taxonomic_subgroup"|58|"Aeric Cryaquods"||"Yes"
"taxonomic_subgroup"|59|"Aeric Duraquerts"||"No"
"taxonomic_subgroup"|60|"Aeric Dystraquerts"||"No"
"taxonomic_subgroup"|61|"Aeric Endoaqualfs"||"No"
"taxonomic_subgroup"|62|"Aeric Endoaquents"||"No"
"taxonomic_subgroup"|63|"Aeric Endoaquepts"||"No"
"taxonomic_subgroup"|64|"Aeric Endoaquerts"||"No"
"taxonomic_subgroup"|65|"Aeric Endoaquults"||"No"
"taxonomic_subgroup"|66|"Aeric Epiaqualfs"||"No"
"taxonomic_subgroup"|67|"Aeric Epiaquents"||"No"
"taxonomic_subgroup"|68|"Aeric Epiaquepts"||"No"
"taxonomic_subgroup"|69|"Aeric Epiaquerts"||"No"
"taxonomic_subgroup"|70|"Aeric Epiaquults"||"No"
"taxonomic_subgroup"|71|"Aeric Eutraquox"||"No"
"taxonomic_subgroup"|72|"Aeric Fluvaquents"||"No"
"taxonomic_subgroup"|73|"Aeric Fluviwassents"||"No"
"taxonomic_subgroup"|74|"Aeric Fragiaqualfs"||"No"
"taxonomic_subgroup"|75|"Aeric Fragiaquepts"||"No"
"taxonomic_subgroup"|76|"Aeric Fragiaquults"||"No"
"taxonomic_subgroup"|77|"Aeric Fragic Endoaqualfs"||"No"
"taxonomic_subgroup"|78|"Aeric Fragic Epiaqualfs"||"No"
"taxonomic_subgroup"|79|"Aeric Fragic Epiaquults"||"No"
"taxonomic_subgroup"|80|"Aeric Fragic Glossaqualfs"||"No"
"taxonomic_subgroup"|81|"Aeric Frasiwassents"||"No"
"taxonomic_subgroup"|82|"Aeric Glossaqualfs"||"No"
"taxonomic_subgroup"|83|"Aeric Grossarenic"||"Yes"
"taxonomic_subgroup"|84|"Aeric Halaquepts"||"No"
"taxonomic_subgroup"|85|"Aeric Haplaquents"||"Yes"
"taxonomic_subgroup"|86|"Aeric Haplaquepts"||"Yes"
"taxonomic_subgroup"|87|"Aeric Haplaquods"||"Yes"
"taxonomic_subgroup"|88|"Aeric Haplaquox"||"No"
"taxonomic_subgroup"|89|"Aeric Haplowassents"||"No"
"taxonomic_subgroup"|90|"Aeric Humaquepts"||"No"
"taxonomic_subgroup"|91|"Aeric Humic Cryaquepts"||"No"
"taxonomic_subgroup"|92|"Aeric Kandiaqualfs"||"No"
"taxonomic_subgroup"|93|"Aeric Kandiaquults"||"No"
"taxonomic_subgroup"|94|"Aeric Kanhaplaquults"||"No"
"taxonomic_subgroup"|95|"Aeric Mollic"||"Yes"
"taxonomic_subgroup"|96|"Aeric Ochraqualfs"||"Yes"
"taxonomic_subgroup"|97|"Aeric Ochraquults"||"Yes"
"taxonomic_subgroup"|98|"Aeric Paleaquults"||"No"
"taxonomic_subgroup"|99|"Aeric Plinthaquox"||"No"
"taxonomic_subgroup"|100|"Aeric Plinthic Fragiaquults"||"Yes"
"taxonomic_subgroup"|101|"Aeric Psammowassents"||"No"
"taxonomic_subgroup"|102|"Aeric Sulfiwassents"||"No"
"taxonomic_subgroup"|103|"Aeric Tropaqualfs"||"Yes"
"taxonomic_subgroup"|104|"Aeric Tropaquepts"||"Yes"
"taxonomic_subgroup"|105|"Aeric Tropaquods"||"Yes"
"taxonomic_subgroup"|106|"Aeric Tropic Fluvaquents"||"Yes"
"taxonomic_subgroup"|107|"Aeric Umbric Endoaqualfs"||"No"
"taxonomic_subgroup"|108|"Aeric Umbric Epiaqualfs"||"No"
"taxonomic_subgroup"|109|"Aeric Umbric Kandiaqualfs"||"No"
"taxonomic_subgroup"|110|"Aeric Umbric Kanhaplaquults"||"No"
"taxonomic_subgroup"|111|"Aeric Umbric Ochraqualfs"||"Yes"
"taxonomic_subgroup"|112|"Aeric Vertic Albaqualfs"||"No"
"taxonomic_subgroup"|113|"Aeric Vertic Epiaqualfs"||"No"
"taxonomic_subgroup"|114|"Aeric Xeric"||"Yes"
"taxonomic_subgroup"|115|"Albaquic Fragiudalfs"||"Yes"
"taxonomic_subgroup"|116|"Albaquic Hapludalfs"||"No"
"taxonomic_subgroup"|117|"Albaquic Paleudalfs"||"No"
"taxonomic_subgroup"|118|"Albaquultic Hapludalfs"||"No"
"taxonomic_subgroup"|119|"Albic Argiborolls"||"Yes"
"taxonomic_subgroup"|120|"Albic Argiudolls"||"Yes"
"taxonomic_subgroup"|121|"Albic Argixerolls"||"Yes"
"taxonomic_subgroup"|122|"Albic Cryoborolls"||"Yes"
"taxonomic_subgroup"|123|"Albic Glossic Natraqualfs"||"No"
"taxonomic_subgroup"|124|"Albic Natraqualfs"||"No"
"taxonomic_subgroup"|125|"Albollic Argiborolls"||"Yes"
"taxonomic_subgroup"|126|"Alfic Alaquods"||"No"
"taxonomic_subgroup"|127|"Alfic Alorthods"||"No"
"taxonomic_subgroup"|128|"Alfic Andeptic"||"Yes"
"taxonomic_subgroup"|129|"Alfic Andeptic Cryorthents"||"Yes"
"taxonomic_subgroup"|130|"Alfic Arenic Alaquods"||"No"
"taxonomic_subgroup"|131|"Alfic Arenic Haplaquods"||"Yes"
"taxonomic_subgroup"|132|"Alfic Argicryolls"||"No"
"taxonomic_subgroup"|133|"Alfic Argiudolls"||"No"
"taxonomic_subgroup"|134|"Alfic Argiustolls"||"No"
"taxonomic_subgroup"|135|"Alfic Argixerolls"||"No"
"taxonomic_subgroup"|136|"Alfic Cryochrepts"||"Yes"
"taxonomic_subgroup"|137|"Alfic Cryopsamments"||"Yes"
"taxonomic_subgroup"|138|"Alfic Cryorthents"||"Yes"
"taxonomic_subgroup"|139|"Alfic Epiaquods"||"No"
"taxonomic_subgroup"|140|"Alfic Fragiorthods"||"No"
"taxonomic_subgroup"|141|"Alfic Haplaquods"||"Yes"
"taxonomic_subgroup"|142|"Alfic Haplorthods"||"No"
"taxonomic_subgroup"|143|"Alfic Haploxerands"||"No"
"taxonomic_subgroup"|144|"Alfic Hapludands"||"No"
"taxonomic_subgroup"|145|"Alfic Haplustands"||"No"
"taxonomic_subgroup"|146|"Alfic Humic Haploxerands"||"No"
"taxonomic_subgroup"|147|"Alfic Humic Vitrixerands"||"No"
"taxonomic_subgroup"|148|"Alfic Lithic Argiustolls"||"No"
"taxonomic_subgroup"|149|"Alfic Oxyaquic Fragiorthods"||"No"
"taxonomic_subgroup"|150|"Alfic Oxyaquic Haplorthods"||"No"
"taxonomic_subgroup"|151|"Alfic Sideraquods"||"Yes"
"taxonomic_subgroup"|152|"Alfic Udarents"||"No"
"taxonomic_subgroup"|153|"Alfic Udipsamments"||"Yes"
"taxonomic_subgroup"|154|"Alfic Udivitrands"||"No"
"taxonomic_subgroup"|155|"Alfic Ustipsamments"||"Yes"
"taxonomic_subgroup"|156|"Alfic Vertic Argiudolls"||"No"
"taxonomic_subgroup"|157|"Alfic Vitricryands"||"No"
"taxonomic_subgroup"|158|"Alfic Vitrixerands"||"No"
"taxonomic_subgroup"|159|"Alfic Xerarents"||"No"
"taxonomic_subgroup"|160|"Alfic Xeropsamments"||"Yes"
"taxonomic_subgroup"|161|"Alic Aquic Melanudands"||"Yes"
"taxonomic_subgroup"|162|"Alic Dystraquerts"||"Yes"
"taxonomic_subgroup"|163|"Alic Dystruderts"||"Yes"
"taxonomic_subgroup"|164|"Alic Endoaquands"||"No"
"taxonomic_subgroup"|165|"Alic Epiaquands"||"No"
"taxonomic_subgroup"|166|"Alic Fulvudands"||"Yes"
"taxonomic_subgroup"|167|"Alic Haplaquands"||"Yes"
"taxonomic_subgroup"|168|"Alic Haplocryands"||"No"
"taxonomic_subgroup"|169|"Alic Hapludands"||"No"
"taxonomic_subgroup"|170|"Alic Melanocryands"||"Yes"
"taxonomic_subgroup"|171|"Alic Melanudands"||"Yes"
"taxonomic_subgroup"|172|"Alic Pachic Melanudands"||"Yes"
"taxonomic_subgroup"|173|"Alic Thaptic Melanudands"||"Yes"
"taxonomic_subgroup"|174|"Andaqueptic"||"Yes"
"taxonomic_subgroup"|175|"Andaqueptic Cryaquents"||"Yes"
"taxonomic_subgroup"|176|"Andaqueptic Fluvaquents"||"Yes"
"taxonomic_subgroup"|177|"Andaqueptic Haplaquolls"||"Yes"
"taxonomic_subgroup"|178|"Andaqueptic Ochraqualfs"||"Yes"
"taxonomic_subgroup"|179|"Andaquic"||"Yes"
"taxonomic_subgroup"|180|"Andeptic"||"Yes"
"taxonomic_subgroup"|181|"Andeptic Cryoboralfs"||"Yes"
"taxonomic_subgroup"|182|"Andeptic Cryoborolls"||"Yes"
"taxonomic_subgroup"|183|"Andeptic Cryofluvents"||"Yes"
"taxonomic_subgroup"|184|"Andeptic Cryorthents"||"Yes"
"taxonomic_subgroup"|185|"Andeptic Glossoboric"||"Yes"
"taxonomic_subgroup"|186|"Andeptic Haplohumults"||"Yes"
"taxonomic_subgroup"|187|"Andeptic Palehumults"||"Yes"
"taxonomic_subgroup"|188|"Andeptic Udorthents"||"Yes"
"taxonomic_subgroup"|189|"Andic Aquorthels"||"No"
"taxonomic_subgroup"|190|"Andic Argiborolls"||"Yes"
"taxonomic_subgroup"|191|"Andic Argicryolls"||"No"
"taxonomic_subgroup"|192|"Andic Argiudolls"||"No"
"taxonomic_subgroup"|193|"Andic Argiustolls"||"No"
"taxonomic_subgroup"|194|"Andic Argixerolls"||"No"
"taxonomic_subgroup"|195|"Andic Cryaquepts"||"Yes"
"taxonomic_subgroup"|196|"Andic Cryaquods"||"No"
"taxonomic_subgroup"|197|"Andic Cryoboralfs"||"Yes"
"taxonomic_subgroup"|198|"Andic Cryoborolls"||"Yes"
"taxonomic_subgroup"|199|"Andic Cryochrepts"||"Yes"
"taxonomic_subgroup"|200|"Andic Cryofluvents"||"No"
"taxonomic_subgroup"|201|"Andic Cryorthods"||"Yes"
"taxonomic_subgroup"|202|"Andic Cryumbrepts"||"Yes"
"taxonomic_subgroup"|203|"Andic Duraquods"||"No"
"taxonomic_subgroup"|204|"Andic Duricryods"||"No"
"taxonomic_subgroup"|205|"Andic Durihumods"||"No"
"taxonomic_subgroup"|206|"Andic Durixerepts"||"No"
"taxonomic_subgroup"|207|"Andic Durochrepts"||"Yes"
"taxonomic_subgroup"|208|"Andic Durorthods"||"No"
"taxonomic_subgroup"|209|"Andic Durudepts"||"No"
"taxonomic_subgroup"|210|"Andic Dystric"||"Yes"
"taxonomic_subgroup"|211|"Andic Dystric Eutrochrepts"||"Yes"
"taxonomic_subgroup"|212|"Andic Dystrochrepts"||"Yes"
"taxonomic_subgroup"|213|"Andic Dystrocryepts"||"No"
"taxonomic_subgroup"|214|"Andic Dystrogelepts"||"No"
"taxonomic_subgroup"|215|"Andic Dystropepts"||"Yes"
"taxonomic_subgroup"|216|"Andic Dystroxerepts"||"No"
"taxonomic_subgroup"|217|"Andic Dystrudepts"||"No"
"taxonomic_subgroup"|218|"Andic Dystrustepts"||"No"
"taxonomic_subgroup"|219|"Andic Endoaquods"||"No"
"taxonomic_subgroup"|220|"Andic Epiaquic"||"Yes"
"taxonomic_subgroup"|221|"Andic Epiaquods"||"No"
"taxonomic_subgroup"|222|"Andic Eutroboralfs"||"Yes"
"taxonomic_subgroup"|223|"Andic Eutrochrepts"||"Yes"
"taxonomic_subgroup"|224|"Andic Eutrocryepts"||"Yes"
"taxonomic_subgroup"|225|"Andic Eutrogelepts"||"Yes"
"taxonomic_subgroup"|226|"Andic Eutropepts"||"Yes"
"taxonomic_subgroup"|227|"Andic Eutrudepts"||"No"
"taxonomic_subgroup"|228|"Andic Fragiboralfs"||"Yes"
"taxonomic_subgroup"|229|"Andic Fragiochrepts"||"Yes"
"taxonomic_subgroup"|230|"Andic Fragiudalfs"||"No"
"taxonomic_subgroup"|231|"Andic Fragiudepts"||"No"
"taxonomic_subgroup"|232|"Andic Fragiumbrepts"||"Yes"
"taxonomic_subgroup"|233|"Andic Fragixeralfs"||"No"
"taxonomic_subgroup"|234|"Andic Fragixerepts"||"No"
"taxonomic_subgroup"|235|"Andic Fraglossudalfs"||"No"
"taxonomic_subgroup"|236|"Andic Glossoboralfs"||"Yes"
"taxonomic_subgroup"|237|"Andic Glossocryalfs"||"No"
"taxonomic_subgroup"|238|"Andic Glossudalfs"||"No"
"taxonomic_subgroup"|239|"Andic Haploborolls"||"Yes"
"taxonomic_subgroup"|240|"Andic Haplocryalfs"||"No"
"taxonomic_subgroup"|241|"Andic Haplocryepts"||"No"
"taxonomic_subgroup"|242|"Andic Haplocryods"||"No"
"taxonomic_subgroup"|243|"Andic Haplocryolls"||"No"
"taxonomic_subgroup"|244|"Andic Haplogelepts"||"No"
"taxonomic_subgroup"|245|"Andic Haplogelods"||"No"
"taxonomic_subgroup"|246|"Andic Haplogelolls"||"No"
"taxonomic_subgroup"|247|"Andic Haplohumods"||"No"
"taxonomic_subgroup"|248|"Andic Haplohumults"||"No"
"taxonomic_subgroup"|249|"Andic Haploperox"||"No"
"taxonomic_subgroup"|250|"Andic Haplorthods"||"No"
"taxonomic_subgroup"|251|"Andic Haploxeralfs"||"No"
"taxonomic_subgroup"|252|"Andic Haploxerepts"||"No"
"taxonomic_subgroup"|253|"Andic Haploxerolls"||"No"
"taxonomic_subgroup"|254|"Andic Haploxerults"||"No"
"taxonomic_subgroup"|255|"Andic Hapludalfs"||"No"
"taxonomic_subgroup"|256|"Andic Hapludolls"||"No"
"taxonomic_subgroup"|257|"Andic Hapludox"||"No"
"taxonomic_subgroup"|258|"Andic Haplumbrepts"||"Yes"
"taxonomic_subgroup"|259|"Andic Haplustepts"||"No"
"taxonomic_subgroup"|260|"Andic Haplustolls"||"No"
"taxonomic_subgroup"|261|"Andic Humicryepts"||"No"
"taxonomic_subgroup"|262|"Andic Humicryods"||"No"
"taxonomic_subgroup"|263|"Andic Humigelepts"||"No"
"taxonomic_subgroup"|264|"Andic Humigelods"||"No"
"taxonomic_subgroup"|265|"Andic Humitropepts"||"Yes"
"taxonomic_subgroup"|266|"Andic Humixerepts"||"No"
"taxonomic_subgroup"|267|"Andic Humudepts"||"No"
"taxonomic_subgroup"|268|"Andic Humustepts"||"No"
"taxonomic_subgroup"|269|"Andic Kandihumults"||"No"
"taxonomic_subgroup"|270|"Andic Kandiperox"||"No"
"taxonomic_subgroup"|271|"Andic Kandiudox"||"No"
"taxonomic_subgroup"|272|"Andic Kandiudults"||"No"
"taxonomic_subgroup"|273|"Andic Kandiustults"||"No"
"taxonomic_subgroup"|274|"Andic Kanhaplohumults"||"No"
"taxonomic_subgroup"|275|"Andic Kanhapludults"||"No"
"taxonomic_subgroup"|276|"Andic Kanhaplustults"||"No"
"taxonomic_subgroup"|277|"Andic Molliturbels"||"No"
"taxonomic_subgroup"|278|"Andic Mollorthels"||"No"
"taxonomic_subgroup"|279|"Andic Ombroaquic Kandihumults"||"No"
"taxonomic_subgroup"|280|"Andic Oxyaquic Dystrudepts"||"No"
"taxonomic_subgroup"|281|"Andic Oxyaquic Haploxerepts"||"No"
"taxonomic_subgroup"|282|"Andic Oxyaquic Humudepts"||"No"
"taxonomic_subgroup"|283|"Andic Paleboralfs"||"Yes"
"taxonomic_subgroup"|284|"Andic Palecryalfs"||"No"
"taxonomic_subgroup"|285|"Andic Palehumults"||"No"
"taxonomic_subgroup"|286|"Andic Paleudalfs"||"No"
"taxonomic_subgroup"|287|"Andic Paleustolls"||"No"
"taxonomic_subgroup"|288|"Andic Palexeralfs"||"No"
"taxonomic_subgroup"|289|"Andic Palexerults"||"No"
"taxonomic_subgroup"|290|"Andic Placaquods"||"No"
"taxonomic_subgroup"|291|"Andic Placocryods"||"No"
"taxonomic_subgroup"|292|"Andic Placohumods"||"No"
"taxonomic_subgroup"|293|"Andic Troporthents"||"Yes"
"taxonomic_subgroup"|294|"Andic Udic"||"Yes"
"taxonomic_subgroup"|295|"Andic Udifluvents"||"No"
"taxonomic_subgroup"|296|"Andic Udorthents"||"Yes"
"taxonomic_subgroup"|297|"Andic Umbriturbels"||"No"
"taxonomic_subgroup"|298|"Andic Umbrorthels"||"No"
"taxonomic_subgroup"|299|"Andic Ustic"||"Yes"
"taxonomic_subgroup"|300|"Andic Ustic Humitropepts"||"Yes"
"taxonomic_subgroup"|301|"Andic Ustochrepts"||"Yes"
"taxonomic_subgroup"|302|"Andic Xerochrepts"||"Yes"
"taxonomic_subgroup"|303|"Andic Xerofluvents"||"No"
"taxonomic_subgroup"|304|"Andic Xerorthents"||"Yes"
"taxonomic_subgroup"|305|"Andic Xerumbrepts"||"Yes"
"taxonomic_subgroup"|306|"Anionic Acroperox"||"No"
"taxonomic_subgroup"|307|"Anionic Acrudox"||"No"
"taxonomic_subgroup"|308|"Anionic Acrustox"||"No"
"taxonomic_subgroup"|309|"Anionic Aquic Acrudox"||"No"
"taxonomic_subgroup"|310|"Anionic Aquic Acrustox"||"No"
"taxonomic_subgroup"|311|"Anthraquic Eutrochrepts"||"Yes"
"taxonomic_subgroup"|312|"Anthraquic Eutrudepts"||"No"
"taxonomic_subgroup"|313|"Anthraquic Hapludalfs"||"No"
"taxonomic_subgroup"|314|"Anthraquic Hapludands"||"No"
"taxonomic_subgroup"|315|"Anthraquic Haplustepts"||"No"
"taxonomic_subgroup"|316|"Anthraquic Haplustolls"||"No"
"taxonomic_subgroup"|317|"Anthraquic Melanudands"||"No"
"taxonomic_subgroup"|318|"Anthraquic Paleudalfs"||"No"
"taxonomic_subgroup"|319|"Anthraquic Paleudults"||"No"
"taxonomic_subgroup"|320|"Anthraquic Ustifluvents"||"No"
"taxonomic_subgroup"|321|"Anthraquic Ustochrepts"||"Yes"
"taxonomic_subgroup"|322|"Anthraquic Ustorthents"||"No"
"taxonomic_subgroup"|323|"Anthropic Camborthids"||"Yes"
"taxonomic_subgroup"|324|"Anthropic Kandihumults"||"No"
"taxonomic_subgroup"|325|"Anthropic Kanhaplohumults"||"No"
"taxonomic_subgroup"|326|"Anthropic Paleudalfs"||"Yes"
"taxonomic_subgroup"|327|"Anthropic Torrifluvents"||"No"
"taxonomic_subgroup"|328|"Aqualfic Argixerolls"||"Yes"
"taxonomic_subgroup"|329|"Aqualfic Haplorthods"||"No"
"taxonomic_subgroup"|330|"Aquandic Albaqualfs"||"No"
"taxonomic_subgroup"|331|"Aquandic Argialbolls"||"No"
"taxonomic_subgroup"|332|"Aquandic Cryaquents"||"No"
"taxonomic_subgroup"|333|"Aquandic Cryaquepts"||"No"
"taxonomic_subgroup"|334|"Aquandic Cryaquolls"||"No"
"taxonomic_subgroup"|335|"Aquandic Duricryods"||"No"
"taxonomic_subgroup"|336|"Aquandic Durixerepts"||"No"
"taxonomic_subgroup"|337|"Aquandic Durochrepts"||"Yes"
"taxonomic_subgroup"|338|"Aquandic Durudepts"||"No"
"taxonomic_subgroup"|339|"Aquandic Dystrochrepts"||"Yes"
"taxonomic_subgroup"|340|"Aquandic Dystrocryepts"||"No"
"taxonomic_subgroup"|341|"Aquandic Dystroxerepts"||"No"
"taxonomic_subgroup"|342|"Aquandic Dystrudepts"||"No"
"taxonomic_subgroup"|343|"Aquandic Endoaqualfs"||"No"
"taxonomic_subgroup"|344|"Aquandic Endoaquepts"||"No"
"taxonomic_subgroup"|345|"Aquandic Endoaquolls"||"No"
"taxonomic_subgroup"|346|"Aquandic Epiaqualfs"||"No"
"taxonomic_subgroup"|347|"Aquandic Epiaquepts"||"No"
"taxonomic_subgroup"|348|"Aquandic Epiaquolls"||"No"
"taxonomic_subgroup"|349|"Aquandic Fluvaquents"||"No"
"taxonomic_subgroup"|350|"Aquandic Gelaquepts"||"No"
"taxonomic_subgroup"|351|"Aquandic Glossudalfs"||"No"
"taxonomic_subgroup"|352|"Aquandic Halaquepts"||"No"
"taxonomic_subgroup"|353|"Aquandic Haplaquolls"||"Yes"
"taxonomic_subgroup"|354|"Aquandic Haplocryepts"||"No"
"taxonomic_subgroup"|355|"Aquandic Haplocryods"||"No"
"taxonomic_subgroup"|356|"Aquandic Haplohumults"||"No"
"taxonomic_subgroup"|357|"Aquandic Haploxeralfs"||"No"
"taxonomic_subgroup"|358|"Aquandic Haploxerepts"||"No"
"taxonomic_subgroup"|359|"Aquandic Hapludults"||"Yes"
"taxonomic_subgroup"|360|"Aquandic Haplumbrepts"||"Yes"
"taxonomic_subgroup"|361|"Aquandic Humaquepts"||"No"
"taxonomic_subgroup"|362|"Aquandic Humicryepts"||"No"
"taxonomic_subgroup"|363|"Aquandic Humicryods"||"No"
"taxonomic_subgroup"|364|"Aquandic Humixerepts"||"No"
"taxonomic_subgroup"|365|"Aquandic Humudepts"||"No"
"taxonomic_subgroup"|366|"Aquandic Kandiudults"||"No"
"taxonomic_subgroup"|367|"Aquandic Kanhaplaquults"||"No"
"taxonomic_subgroup"|368|"Aquandic Palehumults"||"No"
"taxonomic_subgroup"|369|"Aquandic Palexeralfs"||"No"
"taxonomic_subgroup"|370|"Aquandic Palexerults"||"No"
"taxonomic_subgroup"|371|"Aquandic Placaquepts"||"Yes"
"taxonomic_subgroup"|372|"Aquandic Tropaquepts"||"Yes"
"taxonomic_subgroup"|373|"Aquandic Umbraqualfs"||"Yes"
"taxonomic_subgroup"|374|"Aquandic Xerochrepts"||"Yes"
"taxonomic_subgroup"|375|"Aquandic Xerofluvents"||"No"
"taxonomic_subgroup"|376|"Aquandic Xerorthents"||"Yes"
"taxonomic_subgroup"|377|"Aquentic Chromuderts"||"Yes"
"taxonomic_subgroup"|378|"Aquentic Durorthids"||"Yes"
"taxonomic_subgroup"|379|"Aquentic Fragiorthods"||"Yes"
"taxonomic_subgroup"|380|"Aquentic Haplorthods"||"No"
"taxonomic_subgroup"|381|"Aqueptic Fragiudalfs"||"Yes"
"taxonomic_subgroup"|382|"Aqueptic Haplustox"||"No"
"taxonomic_subgroup"|383|"Aquertic Argiborolls"||"Yes"
"taxonomic_subgroup"|384|"Aquertic Argiudolls"||"No"
"taxonomic_subgroup"|385|"Aquertic Argiustolls"||"No"
"taxonomic_subgroup"|386|"Aquertic Chromic Hapludalfs"||"No"
"taxonomic_subgroup"|387|"Aquertic Eutroboralfs"||"Yes"
"taxonomic_subgroup"|388|"Aquertic Eutropepts"||"Yes"
"taxonomic_subgroup"|389|"Aquertic Eutrudepts"||"No"
"taxonomic_subgroup"|390|"Aquertic Glossudalfs"||"No"
"taxonomic_subgroup"|391|"Aquertic Haploborolls"||"Yes"
"taxonomic_subgroup"|392|"Aquertic Hapludalfs"||"No"
"taxonomic_subgroup"|393|"Aquertic Hapludolls"||"No"
"taxonomic_subgroup"|394|"Aquertic Haplustalfs"||"No"
"taxonomic_subgroup"|395|"Aquertic Haplustolls"||"No"
"taxonomic_subgroup"|396|"Aquertic Humitropepts"||"Yes"
"taxonomic_subgroup"|397|"Aquertic Natrustalfs"||"No"
"taxonomic_subgroup"|398|"Aquertic Paleustalfs"||"No"
"taxonomic_subgroup"|399|"Aquertic Udifluvents"||"No"
"taxonomic_subgroup"|400|"Aquertic Ustifluvents"||"No"
"taxonomic_subgroup"|401|"Aquic Acroperox"||"No"
"taxonomic_subgroup"|402|"Aquic Acrudox"||"No"
"taxonomic_subgroup"|403|"Aquic Acrustox"||"No"
"taxonomic_subgroup"|404|"Aquic Anionic"||"Yes"
"taxonomic_subgroup"|405|"Aquic Arenic Eutroboralfs"||"Yes"
"taxonomic_subgroup"|406|"Aquic Arenic Glossudalfs"||"No"
"taxonomic_subgroup"|407|"Aquic Arenic Hapludalfs"||"No"
"taxonomic_subgroup"|408|"Aquic Arenic Hapludults"||"No"
"taxonomic_subgroup"|409|"Aquic Arenic Haplustalfs"||"No"
"taxonomic_subgroup"|410|"Aquic Arenic Kandiudults"||"No"
"taxonomic_subgroup"|411|"Aquic Arenic Kandiustalfs"||"No"
"taxonomic_subgroup"|412|"Aquic Arenic Natrustalfs"||"No"
"taxonomic_subgroup"|413|"Aquic Arenic Paleudults"||"No"
"taxonomic_subgroup"|414|"Aquic Arenic Paleustalfs"||"No"
"taxonomic_subgroup"|415|"Aquic Argiborolls"||"Yes"
"taxonomic_subgroup"|416|"Aquic Argicryolls"||"No"
"taxonomic_subgroup"|417|"Aquic Argidurids"||"No"
"taxonomic_subgroup"|418|"Aquic Argiudolls"||"No"
"taxonomic_subgroup"|419|"Aquic Argiustolls"||"No"
"taxonomic_subgroup"|420|"Aquic Argixerolls"||"No"
"taxonomic_subgroup"|421|"Aquic Calciargids"||"No"
"taxonomic_subgroup"|422|"Aquic Calciborolls"||"Yes"
"taxonomic_subgroup"|423|"Aquic Calciorthids"||"Yes"
"taxonomic_subgroup"|424|"Aquic Calciudolls"||"No"
"taxonomic_subgroup"|425|"Aquic Calciustepts"||"No"
"taxonomic_subgroup"|426|"Aquic Calciustolls"||"No"
"taxonomic_subgroup"|427|"Aquic Calcixerepts"||"No"
"taxonomic_subgroup"|428|"Aquic Calcixerolls"||"No"
"taxonomic_subgroup"|429|"Aquic Camborthids"||"Yes"
"taxonomic_subgroup"|430|"Aquic Chromoxererts"||"Yes"
"taxonomic_subgroup"|431|"Aquic Chromuderts"||"Yes"
"taxonomic_subgroup"|432|"Aquic Cryoboralfs"||"Yes"
"taxonomic_subgroup"|433|"Aquic Cryoborolls"||"Yes"
"taxonomic_subgroup"|434|"Aquic Cryochrepts"||"Yes"
"taxonomic_subgroup"|435|"Aquic Cryofluvents"||"No"
"taxonomic_subgroup"|436|"Aquic Cryopsamments"||"No"
"taxonomic_subgroup"|437|"Aquic Cryorthents"||"No"
"taxonomic_subgroup"|438|"Aquic Cryumbrepts"||"Yes"
"taxonomic_subgroup"|439|"Aquic Cumulic Cryoborolls"||"Yes"
"taxonomic_subgroup"|440|"Aquic Cumulic Haploborolls"||"Yes"
"taxonomic_subgroup"|441|"Aquic Cumulic Haplocryolls"||"No"
"taxonomic_subgroup"|442|"Aquic Cumulic Haploxerolls"||"No"
"taxonomic_subgroup"|443|"Aquic Cumulic Hapludolls"||"No"
"taxonomic_subgroup"|444|"Aquic Cumulic Haplustolls"||"No"
"taxonomic_subgroup"|445|"Aquic Durargids"||"Yes"
"taxonomic_subgroup"|446|"Aquic Duric Calciorthids"||"Yes"
"taxonomic_subgroup"|447|"Aquic Duric Camborthids"||"Yes"
"taxonomic_subgroup"|448|"Aquic Duric Haploxerolls"||"No"
"taxonomic_subgroup"|449|"Aquic Duric Hapludands"||"No"
"taxonomic_subgroup"|450|"Aquic Duric Natrixerolls"||"No"
"taxonomic_subgroup"|451|"Aquic Duric Torriorthents"||"Yes"
"taxonomic_subgroup"|452|"Aquic Duricryands"||"No"
"taxonomic_subgroup"|453|"Aquic Duricryods"||"No"
"taxonomic_subgroup"|454|"Aquic Durinodic Haplocalcids"||"No"
"taxonomic_subgroup"|455|"Aquic Durinodic Xeropsamments"||"No"
"taxonomic_subgroup"|456|"Aquic Durinodic Xerorthents"||"Yes"
"taxonomic_subgroup"|457|"Aquic Durixeralfs"||"No"
"taxonomic_subgroup"|458|"Aquic Durixerepts"||"No"
"taxonomic_subgroup"|459|"Aquic Durixererts"||"No"
"taxonomic_subgroup"|460|"Aquic Durixerolls"||"No"
"taxonomic_subgroup"|461|"Aquic Durochrepts"||"Yes"
"taxonomic_subgroup"|462|"Aquic Durorthidic Torriorthents"||"Yes"
"taxonomic_subgroup"|463|"Aquic Durorthidic Xeropsamments"||"Yes"
"taxonomic_subgroup"|464|"Aquic Durorthidic Xerorthents"||"Yes"
"taxonomic_subgroup"|465|"Aquic Durorthids"||"Yes"
"taxonomic_subgroup"|466|"Aquic Durudands"||"No"
"taxonomic_subgroup"|467|"Aquic Durudepts"||"No"
"taxonomic_subgroup"|468|"Aquic Durustands"||"No"
"taxonomic_subgroup"|469|"Aquic Dystrandepts"||"Yes"
"taxonomic_subgroup"|470|"Aquic Dystric Eutrochrepts"||"Yes"
"taxonomic_subgroup"|471|"Aquic Dystric Eutrudepts"||"No"
"taxonomic_subgroup"|472|"Aquic Dystric Xerochrepts"||"Yes"
"taxonomic_subgroup"|473|"Aquic Dystrochrepts"||"Yes"
"taxonomic_subgroup"|474|"Aquic Dystrocryepts"||"No"
"taxonomic_subgroup"|475|"Aquic Dystrogelepts"||"No"
"taxonomic_subgroup"|476|"Aquic Dystropepts"||"Yes"
"taxonomic_subgroup"|477|"Aquic Dystroxerepts"||"No"
"taxonomic_subgroup"|478|"Aquic Dystrudepts"||"No"
"taxonomic_subgroup"|479|"Aquic Dystruderts"||"No"
"taxonomic_subgroup"|480|"Aquic Dystrustepts"||"No"
"taxonomic_subgroup"|481|"Aquic Dystrusterts"||"No"
"taxonomic_subgroup"|482|"Aquic Eutroboralfs"||"Yes"
"taxonomic_subgroup"|483|"Aquic Eutrochrepts"||"Yes"
"taxonomic_subgroup"|484|"Aquic Eutrocryepts"||"Yes"
"taxonomic_subgroup"|485|"Aquic Eutrogelepts"||"Yes"
"taxonomic_subgroup"|486|"Aquic Eutropepts"||"Yes"
"taxonomic_subgroup"|487|"Aquic Eutroperox"||"No"
"taxonomic_subgroup"|488|"Aquic Eutrudepts"||"No"
"taxonomic_subgroup"|489|"Aquic Eutrudox"||"No"
"taxonomic_subgroup"|490|"Aquic Eutrustox"||"No"
"taxonomic_subgroup"|491|"Aquic Ferrudalfs"||"No"
"taxonomic_subgroup"|492|"Aquic Fragiboralfs"||"Yes"
"taxonomic_subgroup"|493|"Aquic Fragiochrepts"||"Yes"
"taxonomic_subgroup"|494|"Aquic Fragiorthods"||"No"
"taxonomic_subgroup"|495|"Aquic Fragiudalfs"||"No"
"taxonomic_subgroup"|496|"Aquic Fragiudepts"||"No"
"taxonomic_subgroup"|497|"Aquic Fragiudults"||"No"
"taxonomic_subgroup"|498|"Aquic Fragiumbrepts"||"Yes"
"taxonomic_subgroup"|499|"Aquic Fragixeralfs"||"No"
"taxonomic_subgroup"|500|"Aquic Fragixerepts"||"No"
"taxonomic_subgroup"|501|"Aquic Fraglossudalfs"||"No"
"taxonomic_subgroup"|502|"Aquic Fulvudands"||"No"
"taxonomic_subgroup"|503|"Aquic Gelifluvents"||"No"
"taxonomic_subgroup"|504|"Aquic Gelorthents"||"No"
"taxonomic_subgroup"|505|"Aquic Glossoboralfs"||"Yes"
"taxonomic_subgroup"|506|"Aquic Glossocryalfs"||"No"
"taxonomic_subgroup"|507|"Aquic Glossudalfs"||"No"
"taxonomic_subgroup"|508|"Aquic Gypsiargids"||"No"
"taxonomic_subgroup"|509|"Aquic Haplargids"||"No"
"taxonomic_subgroup"|510|"Aquic Haplic Nadurargids"||"Yes"
"taxonomic_subgroup"|511|"Aquic Haploborolls"||"Yes"
"taxonomic_subgroup"|512|"Aquic Haplocalcids"||"No"
"taxonomic_subgroup"|513|"Aquic Haplocryalfs"||"No"
"taxonomic_subgroup"|514|"Aquic Haplocryands"||"No"
"taxonomic_subgroup"|515|"Aquic Haplocryepts"||"No"
"taxonomic_subgroup"|516|"Aquic Haplocryods"||"No"
"taxonomic_subgroup"|517|"Aquic Haplocryolls"||"No"
"taxonomic_subgroup"|518|"Aquic Haploduridic Torriorthents"||"Yes"
"taxonomic_subgroup"|519|"Aquic Haplodurids"||"No"
"taxonomic_subgroup"|520|"Aquic Haplogelepts"||"No"
"taxonomic_subgroup"|521|"Aquic Haplogelods"||"No"
"taxonomic_subgroup"|522|"Aquic Haplogelolls"||"No"
"taxonomic_subgroup"|523|"Aquic Haplohumults"||"No"
"taxonomic_subgroup"|524|"Aquic Haploperox"||"No"
"taxonomic_subgroup"|525|"Aquic Haplorthels"||"No"
"taxonomic_subgroup"|526|"Aquic Haplorthods"||"No"
"taxonomic_subgroup"|527|"Aquic Haploturbels"||"No"
"taxonomic_subgroup"|528|"Aquic Haploxeralfs"||"No"
"taxonomic_subgroup"|529|"Aquic Haploxerands"||"No"
"taxonomic_subgroup"|530|"Aquic Haploxerepts"||"No"
"taxonomic_subgroup"|531|"Aquic Haploxererts"||"No"
"taxonomic_subgroup"|532|"Aquic Haploxerolls"||"No"
"taxonomic_subgroup"|533|"Aquic Haploxerults"||"No"
"taxonomic_subgroup"|534|"Aquic Hapludalfs"||"No"
"taxonomic_subgroup"|535|"Aquic Hapludands"||"No"
"taxonomic_subgroup"|536|"Aquic Hapluderts"||"No"
"taxonomic_subgroup"|537|"Aquic Hapludolls"||"No"
"taxonomic_subgroup"|538|"Aquic Hapludox"||"No"
"taxonomic_subgroup"|539|"Aquic Hapludults"||"No"
"taxonomic_subgroup"|540|"Aquic Haplumbrepts"||"Yes"
"taxonomic_subgroup"|541|"Aquic Haplustalfs"||"No"
"taxonomic_subgroup"|542|"Aquic Haplustands"||"No"
"taxonomic_subgroup"|543|"Aquic Haplustepts"||"No"
"taxonomic_subgroup"|544|"Aquic Haplustolls"||"No"
"taxonomic_subgroup"|545|"Aquic Haplustox"||"No"
"taxonomic_subgroup"|546|"Aquic Haplustults"||"No"
"taxonomic_subgroup"|547|"Aquic Humic Dystrudepts"||"No"
"taxonomic_subgroup"|548|"Aquic Humicryepts"||"No"
"taxonomic_subgroup"|549|"Aquic Humicryods"||"No"
"taxonomic_subgroup"|550|"Aquic Humigelepts"||"No"
"taxonomic_subgroup"|551|"Aquic Humigelods"||"No"
"taxonomic_subgroup"|552|"Aquic Humitropepts"||"Yes"
"taxonomic_subgroup"|553|"Aquic Humixerepts"||"No"
"taxonomic_subgroup"|554|"Aquic Humudepts"||"No"
"taxonomic_subgroup"|555|"Aquic Hydrocryands"||"No"
"taxonomic_subgroup"|556|"Aquic Hydrudands"||"No"
"taxonomic_subgroup"|557|"Aquic Kandihumults"||"No"
"taxonomic_subgroup"|558|"Aquic Kandiperox"||"No"
"taxonomic_subgroup"|559|"Aquic Kandiudalfs"||"No"
"taxonomic_subgroup"|560|"Aquic Kandiudox"||"No"
"taxonomic_subgroup"|561|"Aquic Kandiudults"||"No"
"taxonomic_subgroup"|562|"Aquic Kandiustalfs"||"No"
"taxonomic_subgroup"|563|"Aquic Kandiustox"||"No"
"taxonomic_subgroup"|564|"Aquic Kandiustults"||"No"
"taxonomic_subgroup"|565|"Aquic Kanhaplohumults"||"No"
"taxonomic_subgroup"|566|"Aquic Kanhapludalfs"||"No"
"taxonomic_subgroup"|567|"Aquic Kanhapludults"||"No"
"taxonomic_subgroup"|568|"Aquic Kanhaplustalfs"||"No"
"taxonomic_subgroup"|569|"Aquic Kanhaplustults"||"No"
"taxonomic_subgroup"|570|"Aquic Lithic Acroperox"||"No"
"taxonomic_subgroup"|571|"Aquic Lithic Acrudox"||"No"
"taxonomic_subgroup"|572|"Aquic Lithic Acrustox"||"No"
"taxonomic_subgroup"|573|"Aquic Lithic Eutroperox"||"No"
"taxonomic_subgroup"|574|"Aquic Lithic Eutrudox"||"No"
"taxonomic_subgroup"|575|"Aquic Lithic Eutrustox"||"No"
"taxonomic_subgroup"|576|"Aquic Lithic Haploperox"||"No"
"taxonomic_subgroup"|577|"Aquic Lithic Hapludalfs"||"Yes"
"taxonomic_subgroup"|578|"Aquic Lithic Hapludox"||"No"
"taxonomic_subgroup"|579|"Aquic Lithic Haplustox"||"No"
"taxonomic_subgroup"|580|"Aquic Lithic Kandiperox"||"No"
"taxonomic_subgroup"|581|"Aquic Lithic Kandiudox"||"No"
"taxonomic_subgroup"|582|"Aquic Lithic Kandiustox"||"No"
"taxonomic_subgroup"|583|"Aquic Melanudands"||"No"
"taxonomic_subgroup"|584|"Aquic Molliturbels"||"No"
"taxonomic_subgroup"|585|"Aquic Mollorthels"||"No"
"taxonomic_subgroup"|586|"Aquic Nadurargids"||"Yes"
"taxonomic_subgroup"|587|"Aquic Natrargidic Natridurids"||"No"
"taxonomic_subgroup"|588|"Aquic Natrargids"||"No"
"taxonomic_subgroup"|589|"Aquic Natridurids"||"No"
"taxonomic_subgroup"|590|"Aquic Natrixeralfs"||"No"
"taxonomic_subgroup"|591|"Aquic Natrixerolls"||"No"
"taxonomic_subgroup"|592|"Aquic Natrudalfs"||"No"
"taxonomic_subgroup"|593|"Aquic Natrustalfs"||"No"
"taxonomic_subgroup"|594|"Aquic Natrustolls"||"No"
"taxonomic_subgroup"|595|"Aquic Pachic Argiudolls"||"No"
"taxonomic_subgroup"|596|"Aquic Pachic Hapludolls"||"No"
"taxonomic_subgroup"|597|"Aquic Pachic Paleudolls"||"No"
"taxonomic_subgroup"|598|"Aquic Paleargids"||"No"
"taxonomic_subgroup"|599|"Aquic Paleboralfs"||"Yes"
"taxonomic_subgroup"|600|"Aquic Paleborolls"||"Yes"
"taxonomic_subgroup"|601|"Aquic Palecryalfs"||"No"
"taxonomic_subgroup"|602|"Aquic Palecryolls"||"No"
"taxonomic_subgroup"|603|"Aquic Palehumults"||"No"
"taxonomic_subgroup"|604|"Aquic Paleorthids"||"Yes"
"taxonomic_subgroup"|605|"Aquic Paleudalfs"||"No"
"taxonomic_subgroup"|606|"Aquic Paleudolls"||"No"
"taxonomic_subgroup"|607|"Aquic Paleudults"||"No"
"taxonomic_subgroup"|608|"Aquic Paleustalfs"||"No"
"taxonomic_subgroup"|609|"Aquic Paleustolls"||"No"
"taxonomic_subgroup"|610|"Aquic Palexeralfs"||"No"
"taxonomic_subgroup"|611|"Aquic Palexerolls"||"No"
"taxonomic_subgroup"|612|"Aquic Palexerults"||"No"
"taxonomic_subgroup"|613|"Aquic Petrocalcids"||"No"
"taxonomic_subgroup"|614|"Aquic Petroferric Acroperox"||"No"
"taxonomic_subgroup"|615|"Aquic Petroferric Acrudox"||"No"
"taxonomic_subgroup"|616|"Aquic Petroferric Acrustox"||"No"
"taxonomic_subgroup"|617|"Aquic Petroferric Eutroperox"||"No"
"taxonomic_subgroup"|618|"Aquic Petroferric Eutrudox"||"No"
"taxonomic_subgroup"|619|"Aquic Petroferric Eutrustox"||"No"
"taxonomic_subgroup"|620|"Aquic Petroferric Haploperox"||"No"
"taxonomic_subgroup"|621|"Aquic Petroferric Hapludox"||"No"
"taxonomic_subgroup"|622|"Aquic Petroferric Haplustox"||"No"
"taxonomic_subgroup"|623|"Aquic Petroferric Kandiperox"||"No"
"taxonomic_subgroup"|624|"Aquic Petroferric Kandiudox"||"No"
"taxonomic_subgroup"|625|"Aquic Petroferric Kandiustox"||"No"
"taxonomic_subgroup"|626|"Aquic Placudands"||"No"
"taxonomic_subgroup"|627|"Aquic Psammentic"||"Yes"
"taxonomic_subgroup"|628|"Aquic Quartzipsamments"||"No"
"taxonomic_subgroup"|629|"Aquic Salicryids"||"No"
"taxonomic_subgroup"|630|"Aquic Salitorrerts"||"No"
"taxonomic_subgroup"|631|"Aquic Salusterts"||"No"
"taxonomic_subgroup"|632|"Aquic Torrifluvents"||"No"
"taxonomic_subgroup"|633|"Aquic Torriorthents"||"No"
"taxonomic_subgroup"|634|"Aquic Tropopsamments"||"Yes"
"taxonomic_subgroup"|635|"Aquic Tropudalfs"||"Yes"
"taxonomic_subgroup"|636|"Aquic Tropudults"||"Yes"
"taxonomic_subgroup"|637|"Aquic Udifluvents"||"No"
"taxonomic_subgroup"|638|"Aquic Udipsamments"||"No"
"taxonomic_subgroup"|639|"Aquic Udivitrands"||"No"
"taxonomic_subgroup"|640|"Aquic Udorthents"||"No"
"taxonomic_subgroup"|641|"Aquic Umbriturbels"||"No"
"taxonomic_subgroup"|642|"Aquic Umbrorthels"||"No"
"taxonomic_subgroup"|643|"Aquic Ustifluvents"||"No"
"taxonomic_subgroup"|644|"Aquic Ustipsamments"||"No"
"taxonomic_subgroup"|645|"Aquic Ustivitrands"||"No"
"taxonomic_subgroup"|646|"Aquic Ustochrepts"||"Yes"
"taxonomic_subgroup"|647|"Aquic Ustorthents"||"No"
"taxonomic_subgroup"|648|"Aquic Ustropepts"||"Yes"
"taxonomic_subgroup"|649|"Aquic Vermustolls"||"No"
"taxonomic_subgroup"|650|"Aquic Vitrandepts"||"Yes"
"taxonomic_subgroup"|651|"Aquic Vitricryands"||"No"
"taxonomic_subgroup"|652|"Aquic Vitritorrands"||"No"
"taxonomic_subgroup"|653|"Aquic Vitrixerands"||"No"
"taxonomic_subgroup"|654|"Aquic Xerochrepts"||"Yes"
"taxonomic_subgroup"|655|"Aquic Xerofluvents"||"No"
"taxonomic_subgroup"|656|"Aquic Xeropsamments"||"No"
"taxonomic_subgroup"|657|"Aquic Xerorthents"||"No"
"taxonomic_subgroup"|658|"Aquic Xerumbrepts"||"Yes"
"taxonomic_subgroup"|659|"Aquicambidic Haplodurids"||"No"
"taxonomic_subgroup"|660|"Aquodic Quartzipsamments"||"No"
"taxonomic_subgroup"|661|"Aquollic Hapludalfs"||"No"
"taxonomic_subgroup"|662|"Aquollic Salorthids"||"Yes"
"taxonomic_subgroup"|663|"Aquultic Argixerolls"||"No"
"taxonomic_subgroup"|664|"Aquultic Haploxeralfs"||"No"
"taxonomic_subgroup"|665|"Aquultic Haploxerolls"||"No"
"taxonomic_subgroup"|666|"Aquultic Hapludalfs"||"No"
"taxonomic_subgroup"|667|"Aquultic Haplustalfs"||"No"
"taxonomic_subgroup"|668|"Arenic Alaquods"||"No"
"taxonomic_subgroup"|669|"Arenic Albaqualfs"||"No"
"taxonomic_subgroup"|670|"Arenic Alorthods"||"No"
"taxonomic_subgroup"|671|"Arenic Argiaquolls"||"No"
"taxonomic_subgroup"|672|"Arenic Argiborolls"||"Yes"
"taxonomic_subgroup"|673|"Arenic Argiudolls"||"No"
"taxonomic_subgroup"|674|"Arenic Aridic Haplustalfs"||"No"
"taxonomic_subgroup"|675|"Arenic Aridic Kandiustalfs"||"No"
"taxonomic_subgroup"|676|"Arenic Aridic Paleustalfs"||"No"
"taxonomic_subgroup"|677|"Arenic Aridic Paleustolls"||"Yes"
"taxonomic_subgroup"|678|"Arenic Calciargids"||"No"
"taxonomic_subgroup"|679|"Arenic Endoaqualfs"||"No"
"taxonomic_subgroup"|680|"Arenic Endoaquults"||"No"
"taxonomic_subgroup"|681|"Arenic Epiaqualfs"||"No"
"taxonomic_subgroup"|682|"Arenic Epiaquults"||"No"
"taxonomic_subgroup"|683|"Arenic Eutroboralfs"||"Yes"
"taxonomic_subgroup"|684|"Arenic Eutrochrepts"||"Yes"
"taxonomic_subgroup"|685|"Arenic Eutrudepts"||"No"
"taxonomic_subgroup"|686|"Arenic Fragiudults"||"No"
"taxonomic_subgroup"|687|"Arenic Glossaqualfs"||"No"
"taxonomic_subgroup"|688|"Arenic Glossudalfs"||"No"
"taxonomic_subgroup"|689|"Arenic Haplaquods"||"Yes"
"taxonomic_subgroup"|690|"Arenic Haplargids"||"No"
"taxonomic_subgroup"|691|"Arenic Haplohumods"||"Yes"
"taxonomic_subgroup"|692|"Arenic Haploxerults"||"No"
"taxonomic_subgroup"|693|"Arenic Hapludalfs"||"No"
"taxonomic_subgroup"|694|"Arenic Hapludults"||"No"
"taxonomic_subgroup"|695|"Arenic Haplustalfs"||"No"
"taxonomic_subgroup"|696|"Arenic Haplustults"||"No"
"taxonomic_subgroup"|697|"Arenic Kandiaqualfs"||"No"
"taxonomic_subgroup"|698|"Arenic Kandiaquults"||"No"
"taxonomic_subgroup"|699|"Arenic Kandiudalfs"||"No"
"taxonomic_subgroup"|700|"Arenic Kandiudults"||"No"
"taxonomic_subgroup"|701|"Arenic Kandiustalfs"||"No"
"taxonomic_subgroup"|702|"Arenic Kandiustults"||"No"
"taxonomic_subgroup"|703|"Arenic Kanhapludults"||"No"
"taxonomic_subgroup"|704|"Arenic Kanhaplustults"||"No"
"taxonomic_subgroup"|705|"Arenic Natrustalfs"||"No"
"taxonomic_subgroup"|706|"Arenic Ochraqualfs"||"Yes"
"taxonomic_subgroup"|707|"Arenic Ochraquults"||"Yes"
"taxonomic_subgroup"|708|"Arenic Orthoxic"||"Yes"
"taxonomic_subgroup"|709|"Arenic Oxyaquic Eutroboralfs"||"Yes"
"taxonomic_subgroup"|710|"Arenic Oxyaquic Glossudalfs"||"No"
"taxonomic_subgroup"|711|"Arenic Oxyaquic Hapludalfs"||"No"
"taxonomic_subgroup"|712|"Arenic Paleaquults"||"No"
"taxonomic_subgroup"|713|"Arenic Paleargids"||"No"
"taxonomic_subgroup"|714|"Arenic Paleudalfs"||"No"
"taxonomic_subgroup"|715|"Arenic Paleudults"||"No"
"taxonomic_subgroup"|716|"Arenic Paleustalfs"||"No"
"taxonomic_subgroup"|717|"Arenic Palexeralfs"||"No"
"taxonomic_subgroup"|718|"Arenic Plinthaquic Kandiudults"||"No"
"taxonomic_subgroup"|719|"Arenic Plinthaquic Paleudults"||"No"
"taxonomic_subgroup"|720|"Arenic Plinthic Kandiaquults"||"No"
"taxonomic_subgroup"|721|"Arenic Plinthic Kandiudalfs"||"No"
"taxonomic_subgroup"|722|"Arenic Plinthic Kandiudults"||"No"
"taxonomic_subgroup"|723|"Arenic Plinthic Kandiustults"||"No"
"taxonomic_subgroup"|724|"Arenic Plinthic Kanhapludults"||"No"
"taxonomic_subgroup"|725|"Arenic Plinthic Paleaquults"||"No"
"taxonomic_subgroup"|726|"Arenic Plinthic Paleudalfs"||"No"
"taxonomic_subgroup"|727|"Arenic Plinthic Paleudults"||"No"
"taxonomic_subgroup"|728|"Arenic Rhodic Kandiudults"||"No"
"taxonomic_subgroup"|729|"Arenic Rhodic Paleudults"||"No"
"taxonomic_subgroup"|730|"Arenic Ultic Alaquods"||"No"
"taxonomic_subgroup"|731|"Arenic Ultic Alorthods"||"No"
"taxonomic_subgroup"|732|"Arenic Ultic Haplaquods"||"Yes"
"taxonomic_subgroup"|733|"Arenic Ultic Haplohumods"||"Yes"
"taxonomic_subgroup"|734|"Arenic Umbraqualfs"||"Yes"
"taxonomic_subgroup"|735|"Arenic Umbric Alaquods"||"No"
"taxonomic_subgroup"|736|"Arenic Umbric Haplaquods"||"Yes"
"taxonomic_subgroup"|737|"Arenic Umbric Kandiaquults"||"No"
"taxonomic_subgroup"|738|"Arenic Umbric Paleaquults"||"No"
"taxonomic_subgroup"|739|"Arenic Ustalfic Haplargids"||"Yes"
"taxonomic_subgroup"|740|"Arenic Ustic Calciargids"||"No"
"taxonomic_subgroup"|741|"Arenic Ustic Haplargids"||"No"
"taxonomic_subgroup"|742|"Arenic Ustic Paleargids"||"No"
"taxonomic_subgroup"|743|"Arenic Ustollic Haplargids"||"Yes"
"taxonomic_subgroup"|744|"Argiaquic Argialbolls"||"No"
"taxonomic_subgroup"|745|"Argiaquic Cryoborolls"||"Yes"
"taxonomic_subgroup"|746|"Argiaquic Xeric Argialbolls"||"No"
"taxonomic_subgroup"|747|"Argic Calciorthids"||"Yes"
"taxonomic_subgroup"|748|"Argic Cryaquolls"||"No"
"taxonomic_subgroup"|749|"Argic Cryoborolls"||"Yes"
"taxonomic_subgroup"|750|"Argic Cryopsamments"||"Yes"
"taxonomic_subgroup"|751|"Argic Duraquolls"||"No"
"taxonomic_subgroup"|752|"Argic Duricryolls"||"No"
"taxonomic_subgroup"|753|"Argic Durixerolls"||"Yes"
"taxonomic_subgroup"|754|"Argic Endoaquods"||"No"
"taxonomic_subgroup"|755|"Argic Fragiaquods"||"No"
"taxonomic_subgroup"|756|"Argic Lithic Cryoborolls"||"Yes"
"taxonomic_subgroup"|757|"Argic Pachic Cryoborolls"||"Yes"
"taxonomic_subgroup"|758|"Argic Petrocalcids"||"No"
"taxonomic_subgroup"|759|"Argic Quartzipsamments"||"Yes"
"taxonomic_subgroup"|760|"Argic Udipsamments"||"Yes"
"taxonomic_subgroup"|761|"Argic Ustic Quartzipsamments"||"Yes"
"taxonomic_subgroup"|762|"Argic Ustipsamments"||"Yes"
"taxonomic_subgroup"|763|"Argic Vertic Cryoborolls"||"Yes"
"taxonomic_subgroup"|764|"Argic Xeropsamments"||"Yes"
"taxonomic_subgroup"|765|"Argidic"||"Yes"
"taxonomic_subgroup"|766|"Argidic Argidurids"||"No"
"taxonomic_subgroup"|767|"Argidic Durixerolls"||"No"
"taxonomic_subgroup"|768|"Argiduridic Argixerolls"||"No"
"taxonomic_subgroup"|769|"Argiduridic Durixerolls"||"No"
"taxonomic_subgroup"|770|"Argiduridic Durustolls"||"No"
"taxonomic_subgroup"|771|"Argixerollic"||"Yes"
"taxonomic_subgroup"|772|"Aridic Argiborolls"||"Yes"
"taxonomic_subgroup"|773|"Aridic Argiustolls"||"No"
"taxonomic_subgroup"|774|"Aridic Argixerolls"||"No"
"taxonomic_subgroup"|775|"Aridic Calciborolls"||"Yes"
"taxonomic_subgroup"|776|"Aridic Calcic Argixerolls"||"Yes"
"taxonomic_subgroup"|777|"Aridic Calciustepts"||"No"
"taxonomic_subgroup"|778|"Aridic Calciusterts"||"No"
"taxonomic_subgroup"|779|"Aridic Calciustolls"||"No"
"taxonomic_subgroup"|780|"Aridic Calcixererts"||"No"
"taxonomic_subgroup"|781|"Aridic Calcixerolls"||"No"
"taxonomic_subgroup"|782|"Aridic Duraquerts"||"No"
"taxonomic_subgroup"|783|"Aridic Duric Haploxerolls"||"Yes"
"taxonomic_subgroup"|784|"Aridic Duric Haplustolls"||"Yes"
"taxonomic_subgroup"|785|"Aridic Durixererts"||"No"
"taxonomic_subgroup"|786|"Aridic Durixerolls"||"Yes"
"taxonomic_subgroup"|787|"Aridic Durochrepts"||"Yes"
"taxonomic_subgroup"|788|"Aridic Durustolls"||"Yes"
"taxonomic_subgroup"|789|"Aridic Dystraquerts"||"No"
"taxonomic_subgroup"|790|"Aridic Dystrustepts"||"No"
"taxonomic_subgroup"|791|"Aridic Dystrusterts"||"No"
"taxonomic_subgroup"|792|"Aridic Endoaquerts"||"No"
"taxonomic_subgroup"|793|"Aridic Epiaquerts"||"No"
"taxonomic_subgroup"|794|"Aridic Eutroboralfs"||"Yes"
"taxonomic_subgroup"|795|"Aridic Glossic Natrustalfs"||"No"
"taxonomic_subgroup"|796|"Aridic Gypsiusterts"||"No"
"taxonomic_subgroup"|797|"Aridic Haploborolls"||"Yes"
"taxonomic_subgroup"|798|"Aridic Haploxererts"||"No"
"taxonomic_subgroup"|799|"Aridic Haploxerolls"||"No"
"taxonomic_subgroup"|800|"Aridic Haplustalfs"||"No"
"taxonomic_subgroup"|801|"Aridic Haplustepts"||"No"
"taxonomic_subgroup"|802|"Aridic Haplusterts"||"No"
"taxonomic_subgroup"|803|"Aridic Haplustolls"||"No"
"taxonomic_subgroup"|804|"Aridic Humustepts"||"No"
"taxonomic_subgroup"|805|"Aridic Kandiustalfs"||"No"
"taxonomic_subgroup"|806|"Aridic Kandiustults"||"No"
"taxonomic_subgroup"|807|"Aridic Kanhaplustalfs"||"No"
"taxonomic_subgroup"|808|"Aridic Kanhaplustults"||"No"
"taxonomic_subgroup"|809|"Aridic Leptic Haplusterts"||"No"
"taxonomic_subgroup"|810|"Aridic Leptic Natrustalfs"||"No"
"taxonomic_subgroup"|811|"Aridic Leptic Natrustolls"||"No"
"taxonomic_subgroup"|812|"Aridic Lithic Argiustolls"||"No"
"taxonomic_subgroup"|813|"Aridic Lithic Argixerolls"||"No"
"taxonomic_subgroup"|814|"Aridic Lithic Calcixerolls"||"No"
"taxonomic_subgroup"|815|"Aridic Lithic Haploxerolls"||"No"
"taxonomic_subgroup"|816|"Aridic Lithic Haplustepts"||"No"
"taxonomic_subgroup"|817|"Aridic Lithic Haplustolls"||"No"
"taxonomic_subgroup"|818|"Aridic Lithic Ustochrepts"||"Yes"
"taxonomic_subgroup"|819|"Aridic Lithic Ustorthents"||"No"
"taxonomic_subgroup"|820|"Aridic Natrargids"||"Yes"
"taxonomic_subgroup"|821|"Aridic Natriborolls"||"Yes"
"taxonomic_subgroup"|822|"Aridic Natrixerolls"||"No"
"taxonomic_subgroup"|823|"Aridic Natrustalfs"||"No"
"taxonomic_subgroup"|824|"Aridic Natrustolls"||"No"
"taxonomic_subgroup"|825|"Aridic Pachic"||"Yes"
"taxonomic_subgroup"|826|"Aridic Paleustalfs"||"No"
"taxonomic_subgroup"|827|"Aridic Paleustolls"||"No"
"taxonomic_subgroup"|828|"Aridic Palexerolls"||"No"
"taxonomic_subgroup"|829|"Aridic Petrocalcic Palexerolls"||"Yes"
"taxonomic_subgroup"|830|"Aridic Salaquerts"||"No"
"taxonomic_subgroup"|831|"Aridic Salusterts"||"No"
"taxonomic_subgroup"|832|"Aridic Torriorthents"||"Yes"
"taxonomic_subgroup"|833|"Aridic Ustifluvents"||"No"
"taxonomic_subgroup"|834|"Aridic Ustipsamments"||"No"
"taxonomic_subgroup"|835|"Aridic Ustochrepts"||"Yes"
"taxonomic_subgroup"|836|"Aridic Ustorthents"||"No"
"taxonomic_subgroup"|837|"Aridic Ustropepts"||"Yes"
"taxonomic_subgroup"|838|"Aridic Vermiborolls"||"Yes"
"taxonomic_subgroup"|839|"Boralfic Argiborolls"||"Yes"
"taxonomic_subgroup"|840|"Boralfic Argiustolls"||"Yes"
"taxonomic_subgroup"|841|"Boralfic Argixerolls"||"Yes"
"taxonomic_subgroup"|842|"Boralfic Cryoborolls"||"Yes"
"taxonomic_subgroup"|843|"Boralfic Cryorthods"||"Yes"
"taxonomic_subgroup"|844|"Boralfic Lithic Cryoborolls"||"Yes"
"taxonomic_subgroup"|845|"Boralfic Udertic Argiborolls"||"Yes"
"taxonomic_subgroup"|846|"Boralfic Udic Argiborolls"||"Yes"
"taxonomic_subgroup"|847|"Borollic Calciorthids"||"Yes"
"taxonomic_subgroup"|848|"Borollic Camborthids"||"Yes"
"taxonomic_subgroup"|849|"Borollic Glossic Natrargids"||"Yes"
"taxonomic_subgroup"|850|"Borollic Haplargids"||"Yes"
"taxonomic_subgroup"|851|"Borollic Lithic Calciorthids"||"Yes"
"taxonomic_subgroup"|852|"Borollic Lithic Camborthids"||"Yes"
"taxonomic_subgroup"|853|"Borollic Lithic Haplargids"||"Yes"
"taxonomic_subgroup"|854|"Borollic Natrargids"||"Yes"
"taxonomic_subgroup"|855|"Borollic Paleargids"||"Yes"
"taxonomic_subgroup"|856|"Borollic Paleorthids"||"Yes"
"taxonomic_subgroup"|857|"Borollic Torriorthents"||"Yes"
"taxonomic_subgroup"|858|"Borollic Vertic Camborthids"||"Yes"
"taxonomic_subgroup"|859|"Borollic Vertic Haplargids"||"Yes"
"taxonomic_subgroup"|860|"Borollic Vertic Paleargids"||"Yes"
"taxonomic_subgroup"|861|"Calciargidic Argixerolls"||"No"
"taxonomic_subgroup"|862|"Calciargidic Paleustolls"||"Yes"
"taxonomic_subgroup"|863|"Calcic Anhyorthels"||"No"
"taxonomic_subgroup"|864|"Calcic Anhyturbels"||"No"
"taxonomic_subgroup"|865|"Calcic Aquisalids"||"No"
"taxonomic_subgroup"|866|"Calcic Argicryolls"||"No"
"taxonomic_subgroup"|867|"Calcic Argigypsids"||"No"
"taxonomic_subgroup"|868|"Calcic Argiudolls"||"No"
"taxonomic_subgroup"|869|"Calcic Argixerolls"||"No"
"taxonomic_subgroup"|870|"Calcic Cryaquolls"||"No"
"taxonomic_subgroup"|871|"Calcic Cryoborolls"||"Yes"
"taxonomic_subgroup"|872|"Calcic Duricryolls"||"No"
"taxonomic_subgroup"|873|"Calcic Gypsicryids"||"No"
"taxonomic_subgroup"|874|"Calcic Gypsiorthids"||"Yes"
"taxonomic_subgroup"|875|"Calcic Haplocryepts"||"No"
"taxonomic_subgroup"|876|"Calcic Haplocryolls"||"No"
"taxonomic_subgroup"|877|"Calcic Haplosalids"||"No"
"taxonomic_subgroup"|878|"Calcic Haplotorrands"||"No"
"taxonomic_subgroup"|879|"Calcic Haploxeralfs"||"No"
"taxonomic_subgroup"|880|"Calcic Haploxerands"||"No"
"taxonomic_subgroup"|881|"Calcic Haploxerepts"||"No"
"taxonomic_subgroup"|882|"Calcic Haploxerolls"||"No"
"taxonomic_subgroup"|883|"Calcic Hapludolls"||"No"
"taxonomic_subgroup"|884|"Calcic Haplustalfs"||"No"
"taxonomic_subgroup"|885|"Calcic Haplustands"||"No"
"taxonomic_subgroup"|886|"Calcic Haplustepts"||"No"
"taxonomic_subgroup"|887|"Calcic Haplusterts"||"No"
"taxonomic_subgroup"|888|"Calcic Lithic Petrocalcids"||"No"
"taxonomic_subgroup"|889|"Calcic Natrudolls"||"No"
"taxonomic_subgroup"|890|"Calcic Pachic Argicryolls"||"No"
"taxonomic_subgroup"|891|"Calcic Pachic Argixerolls"||"No"
"taxonomic_subgroup"|892|"Calcic Pachic Cryoborolls"||"Yes"
"taxonomic_subgroup"|893|"Calcic Pachic Haplocryolls"||"No"
"taxonomic_subgroup"|894|"Calcic Pachic Haploxerolls"||"No"
"taxonomic_subgroup"|895|"Calcic Paleargids"||"No"
"taxonomic_subgroup"|896|"Calcic Paleudolls"||"No"
"taxonomic_subgroup"|897|"Calcic Paleustolls"||"No"
"taxonomic_subgroup"|898|"Calcic Palexeralfs"||"No"
"taxonomic_subgroup"|899|"Calcic Petrocalcids"||"No"
"taxonomic_subgroup"|900|"Calcic Petrogypsids"||"No"
"taxonomic_subgroup"|901|"Calcic Rhodoxeralfs"||"No"
"taxonomic_subgroup"|902|"Calcic Udic Haplustalfs"||"No"
"taxonomic_subgroup"|903|"Calcic Udic Haplustepts"||"No"
"taxonomic_subgroup"|904|"Calcic Udic Ustochrepts"||"Yes"
"taxonomic_subgroup"|905|"Calcic Ustivitrands"||"No"
"taxonomic_subgroup"|906|"Calcic Ustochrepts"||"Yes"
"taxonomic_subgroup"|907|"Calcic Vitritorrands"||"No"
"taxonomic_subgroup"|908|"Calcidic Argiustolls"||"No"
"taxonomic_subgroup"|909|"Calcidic Haploxerolls"||"No"
"taxonomic_subgroup"|910|"Calcidic Haplustalfs"||"No"
"taxonomic_subgroup"|911|"Calcidic Paleustalfs"||"No"
"taxonomic_subgroup"|912|"Calcidic Paleustolls"||"No"
"taxonomic_subgroup"|913|"Calciorthidic Haploxerolls"||"Yes"
"taxonomic_subgroup"|914|"Calciorthidic Paleustalfs"||"Yes"
"taxonomic_subgroup"|915|"Calciorthidic Paleustolls"||"Yes"
"taxonomic_subgroup"|916|"Calciorthidic Ustochrepts"||"Yes"
"taxonomic_subgroup"|917|"Calcixerollic Xerochrepts"||"Yes"
"taxonomic_subgroup"|918|"Cambic Gypsiorthids"||"Yes"
"taxonomic_subgroup"|919|"Cambidic Durixerolls"||"No"
"taxonomic_subgroup"|920|"Cambidic Haplodurids"||"No"
"taxonomic_subgroup"|921|"Chromic Calcitorrerts"||"No"
"taxonomic_subgroup"|922|"Chromic Calciusterts"||"No"
"taxonomic_subgroup"|923|"Chromic Calcixererts"||"No"
"taxonomic_subgroup"|924|"Chromic Duraquerts"||"No"
"taxonomic_subgroup"|925|"Chromic Durixererts"||"No"
"taxonomic_subgroup"|926|"Chromic Dystraquerts"||"No"
"taxonomic_subgroup"|927|"Chromic Dystruderts"||"No"
"taxonomic_subgroup"|928|"Chromic Dystrusterts"||"No"
"taxonomic_subgroup"|929|"Chromic Endoaquerts"||"No"
"taxonomic_subgroup"|930|"Chromic Epiaquerts"||"No"
"taxonomic_subgroup"|931|"Chromic Gypsitorrerts"||"No"
"taxonomic_subgroup"|932|"Chromic Gypsiusterts"||"No"
"taxonomic_subgroup"|933|"Chromic Haplocryerts"||"No"
"taxonomic_subgroup"|934|"Chromic Haplotorrerts"||"No"
"taxonomic_subgroup"|935|"Chromic Haploxererts"||"No"
"taxonomic_subgroup"|936|"Chromic Hapluderts"||"No"
"taxonomic_subgroup"|937|"Chromic Haplusterts"||"No"
"taxonomic_subgroup"|938|"Chromic Pelloxererts"||"Yes"
"taxonomic_subgroup"|939|"Chromic Salaquerts"||"No"
"taxonomic_subgroup"|940|"Chromic Salitorrerts"||"No"
"taxonomic_subgroup"|941|"Chromic Salusterts"||"No"
"taxonomic_subgroup"|942|"Chromic Udic Haplusterts"||"No"
"taxonomic_subgroup"|943|"Chromic Vertic Albaqualfs"||"No"
"taxonomic_subgroup"|944|"Chromic Vertic Endoaqualfs"||"No"
"taxonomic_subgroup"|945|"Chromic Vertic Epiaqualfs"||"No"
"taxonomic_subgroup"|946|"Chromic Vertic Hapludalfs"||"No"
"taxonomic_subgroup"|947|"Chromudic"||"Yes"
"taxonomic_subgroup"|948|"Cryic Fragiorthods"||"Yes"
"taxonomic_subgroup"|949|"Cryic Lithic Rendolls"||"Yes"
"taxonomic_subgroup"|950|"Cryic Pachic Paleborolls"||"Yes"
"taxonomic_subgroup"|951|"Cryic Paleborolls"||"Yes"
"taxonomic_subgroup"|952|"Cryic Placohumods"||"Yes"
"taxonomic_subgroup"|953|"Cryic Rendolls"||"Yes"
"taxonomic_subgroup"|954|"Cryic Sphagnofibrists"||"Yes"
"taxonomic_subgroup"|955|"Cumulic Cryaquolls"||"No"
"taxonomic_subgroup"|956|"Cumulic Cryoborolls"||"Yes"
"taxonomic_subgroup"|957|"Cumulic Endoaquolls"||"No"
"taxonomic_subgroup"|958|"Cumulic Epiaquolls"||"No"
"taxonomic_subgroup"|959|"Cumulic Haplaquolls"||"Yes"
"taxonomic_subgroup"|960|"Cumulic Haploborolls"||"Yes"
"taxonomic_subgroup"|961|"Cumulic Haplocryolls"||"No"
"taxonomic_subgroup"|962|"Cumulic Haplogelolls"||"No"
"taxonomic_subgroup"|963|"Cumulic Haploxerolls"||"No"
"taxonomic_subgroup"|964|"Cumulic Hapludolls"||"No"
"taxonomic_subgroup"|965|"Cumulic Haplumbrepts"||"Yes"
"taxonomic_subgroup"|966|"Cumulic Haplustolls"||"No"
"taxonomic_subgroup"|967|"Cumulic Humaquepts"||"No"
"taxonomic_subgroup"|968|"Cumulic Humixerepts"||"No"
"taxonomic_subgroup"|969|"Cumulic Humudepts"||"No"
"taxonomic_subgroup"|970|"Cumulic Molliturbels"||"No"
"taxonomic_subgroup"|971|"Cumulic Mollorthels"||"No"
"taxonomic_subgroup"|972|"Cumulic Udertic Haploborolls"||"Yes"
"taxonomic_subgroup"|973|"Cumulic Udic Haploborolls"||"Yes"
"taxonomic_subgroup"|974|"Cumulic Ultic Haploxerolls"||"No"
"taxonomic_subgroup"|975|"Cumulic Umbriturbels"||"No"
"taxonomic_subgroup"|976|"Cumulic Umbrorthels"||"No"
"taxonomic_subgroup"|977|"Cumulic Vertic Endoaquolls"||"No"
"taxonomic_subgroup"|978|"Cumulic Vertic Epiaquolls"||"No"
"taxonomic_subgroup"|979|"Cumulic Vertic Haploborolls"||"Yes"
"taxonomic_subgroup"|980|"Durargidic Argixerolls"||"Yes"
"taxonomic_subgroup"|981|"Duric Alaquods"||"No"
"taxonomic_subgroup"|982|"Duric Argiustolls"||"No"
"taxonomic_subgroup"|983|"Duric Argixerolls"||"No"
"taxonomic_subgroup"|984|"Duric Calciorthids"||"Yes"
"taxonomic_subgroup"|985|"Duric Camborthids"||"Yes"
"taxonomic_subgroup"|986|"Duric Cryaquods"||"No"
"taxonomic_subgroup"|987|"Duric Cryoborolls"||"Yes"
"taxonomic_subgroup"|988|"Duric Endoaquands"||"No"
"taxonomic_subgroup"|989|"Duric Endoaquolls"||"No"
"taxonomic_subgroup"|990|"Duric Epiaquands"||"No"
"taxonomic_subgroup"|991|"Duric Epiaquolls"||"No"
"taxonomic_subgroup"|992|"Duric Halaquepts"||"No"
"taxonomic_subgroup"|993|"Duric Haplaquolls"||"Yes"
"taxonomic_subgroup"|994|"Duric Haplargids"||"Yes"
"taxonomic_subgroup"|995|"Duric Haplocalcids"||"No"
"taxonomic_subgroup"|996|"Duric Haplorthods"||"Yes"
"taxonomic_subgroup"|997|"Duric Haplosalids"||"No"
"taxonomic_subgroup"|998|"Duric Haplotorrands"||"No"
"taxonomic_subgroup"|999|"Duric Haploxerolls"||"No"
"taxonomic_subgroup"|1000|"Duric Hapludands"||"No"
"taxonomic_subgroup"|1001|"Duric Haplustolls"||"No"
"taxonomic_subgroup"|1002|"Duric Histic Placaquands"||"No"
"taxonomic_subgroup"|1003|"Duric Natrargids"||"Yes"
"taxonomic_subgroup"|1004|"Duric Natrixerolls"||"No"
"taxonomic_subgroup"|1005|"Duric Natrustolls"||"No"
"taxonomic_subgroup"|1006|"Duric Paleargids"||"Yes"
"taxonomic_subgroup"|1007|"Duric Palexerolls"||"No"
"taxonomic_subgroup"|1008|"Duric Petroargids"||"No"
"taxonomic_subgroup"|1009|"Duric Petrocryids"||"No"
"taxonomic_subgroup"|1010|"Duric Placaquands"||"No"
"taxonomic_subgroup"|1011|"Duric Torriarents"||"No"
"taxonomic_subgroup"|1012|"Duric Torrifluvents"||"No"
"taxonomic_subgroup"|1013|"Duric Torriorthents"||"No"
"taxonomic_subgroup"|1014|"Duric Torripsamments"||"Yes"
"taxonomic_subgroup"|1015|"Duric Vitraquands"||"No"
"taxonomic_subgroup"|1016|"Duric Vitritorrands"||"No"
"taxonomic_subgroup"|1017|"Duric Xerarents"||"No"
"taxonomic_subgroup"|1018|"Duric Xeric Haplocalcids"||"No"
"taxonomic_subgroup"|1019|"Duric Xeric Petroargids"||"No"
"taxonomic_subgroup"|1020|"Duric Xeric Petrocryids"||"No"
"taxonomic_subgroup"|1021|"Duric Xeric Torrifluvents"||"No"
"taxonomic_subgroup"|1022|"Duric Xeric Torriorthents"||"Yes"
"taxonomic_subgroup"|1023|"Duric Xeric Torripsamments"||"Yes"
"taxonomic_subgroup"|1024|"Duridic Haploxerolls"||"No"
"taxonomic_subgroup"|1025|"Duridic Torrifluvents"||"Yes"
"taxonomic_subgroup"|1026|"Duridic Xeric Torrifluvents"||"Yes"
"taxonomic_subgroup"|1027|"Durinodic Albaqualfs"||"Yes"
"taxonomic_subgroup"|1028|"Durinodic Aquicambids"||"No"
"taxonomic_subgroup"|1029|"Durinodic Calciargids"||"No"
"taxonomic_subgroup"|1030|"Durinodic Gypsiargids"||"No"
"taxonomic_subgroup"|1031|"Durinodic Haplargids"||"No"
"taxonomic_subgroup"|1032|"Durinodic Haplocalcids"||"No"
"taxonomic_subgroup"|1033|"Durinodic Haplocambids"||"No"
"taxonomic_subgroup"|1034|"Durinodic Natrargids"||"No"
"taxonomic_subgroup"|1035|"Durinodic Paleargids"||"No"
"taxonomic_subgroup"|1036|"Durinodic Ustorthents"||"No"
"taxonomic_subgroup"|1037|"Durinodic Xeric Aquicambids"||"No"
"taxonomic_subgroup"|1038|"Durinodic Xeric Calciargids"||"No"
"taxonomic_subgroup"|1039|"Durinodic Xeric Haplargids"||"No"
"taxonomic_subgroup"|1040|"Durinodic Xeric Haplocalcids"||"No"
"taxonomic_subgroup"|1041|"Durinodic Xeric Haplocambids"||"No"
"taxonomic_subgroup"|1042|"Durinodic Xeric Natrargids"||"No"
"taxonomic_subgroup"|1043|"Durinodic Xeric Paleargids"||"No"
"taxonomic_subgroup"|1044|"Durinodic Xerofluvents"||"No"
"taxonomic_subgroup"|1045|"Durinodic Xeropsamments"||"No"
"taxonomic_subgroup"|1046|"Durinodic Xerorthents"||"No"
"taxonomic_subgroup"|1047|"Durixerollic Calciorthids"||"Yes"
"taxonomic_subgroup"|1048|"Durixerollic Camborthids"||"Yes"
"taxonomic_subgroup"|1049|"Durixerollic Haplargids"||"Yes"
"taxonomic_subgroup"|1050|"Durixerollic Lithic Camborthids"||"Yes"
"taxonomic_subgroup"|1051|"Durixerollic Natrargids"||"Yes"
"taxonomic_subgroup"|1052|"Durochreptic"||"Yes"
"taxonomic_subgroup"|1053|"Durorthidic Albaqualfs"||"Yes"
"taxonomic_subgroup"|1054|"Durorthidic Torrifluvents"||"Yes"
"taxonomic_subgroup"|1055|"Durorthidic Torriorthents"||"Yes"
"taxonomic_subgroup"|1056|"Durorthidic Torripsamments"||"Yes"
"taxonomic_subgroup"|1057|"Durorthidic Ustorthents"||"Yes"
"taxonomic_subgroup"|1058|"Durorthidic Xeric Torrifluvents"||"Yes"
"taxonomic_subgroup"|1059|"Durorthidic Xeric Torriorthents"||"Yes"
"taxonomic_subgroup"|1060|"Durorthidic Xeric Torripsamments"||"Yes"
"taxonomic_subgroup"|1061|"Durorthidic Xerofluvents"||"Yes"
"taxonomic_subgroup"|1062|"Durorthidic Xeropsamments"||"Yes"
"taxonomic_subgroup"|1063|"Durorthidic Xerorthents"||"Yes"
"taxonomic_subgroup"|1064|"Dystric Cryandepts"||"Yes"
"taxonomic_subgroup"|1065|"Dystric Cryochrepts"||"Yes"
"taxonomic_subgroup"|1066|"Dystric Cryumbrepts"||"Yes"
"taxonomic_subgroup"|1067|"Dystric Durochrepts"||"Yes"
"taxonomic_subgroup"|1068|"Dystric Entic Durochrepts"||"Yes"
"taxonomic_subgroup"|1069|"Dystric Eutrochrepts"||"Yes"
"taxonomic_subgroup"|1070|"Dystric Eutrudepts"||"No"
"taxonomic_subgroup"|1071|"Dystric Fluventic Eutrochrepts"||"Yes"
"taxonomic_subgroup"|1072|"Dystric Fluventic Eutrudepts"||"No"
"taxonomic_subgroup"|1073|"Dystric Fluventic Xerochrepts"||"Yes"
"taxonomic_subgroup"|1074|"Dystric Haplustands"||"No"
"taxonomic_subgroup"|1075|"Dystric Haplustepts"||"No"
"taxonomic_subgroup"|1076|"Dystric Lithic Cryandepts"||"Yes"
"taxonomic_subgroup"|1077|"Dystric Lithic Xerochrepts"||"Yes"
"taxonomic_subgroup"|1078|"Dystric Ustochrepts"||"Yes"
"taxonomic_subgroup"|1079|"Dystric Vitric Haplustands"||"No"
"taxonomic_subgroup"|1080|"Dystric Xerochrepts"||"Yes"
"taxonomic_subgroup"|1081|"Dystric Xeropsamments"||"No"
"taxonomic_subgroup"|1082|"Dystric Xerorthents"||"No"
"taxonomic_subgroup"|1083|"Dystropeptic"||"Yes"
"taxonomic_subgroup"|1084|"Entic Alorthods"||"No"
"taxonomic_subgroup"|1085|"Entic Calcitorrerts"||"No"
"taxonomic_subgroup"|1086|"Entic Calciusterts"||"No"
"taxonomic_subgroup"|1087|"Entic Calcixererts"||"No"
"taxonomic_subgroup"|1088|"Entic Chromoxererts"||"Yes"
"taxonomic_subgroup"|1089|"Entic Chromuderts"||"Yes"
"taxonomic_subgroup"|1090|"Entic Chromusterts"||"Yes"
"taxonomic_subgroup"|1091|"Entic Cryandepts"||"Yes"
"taxonomic_subgroup"|1092|"Entic Cryaquods"||"No"
"taxonomic_subgroup"|1093|"Entic Cryorthods"||"Yes"
"taxonomic_subgroup"|1094|"Entic Cryumbrepts"||"Yes"
"taxonomic_subgroup"|1095|"Entic Durixerepts"||"No"
"taxonomic_subgroup"|1096|"Entic Durixerolls"||"Yes"
"taxonomic_subgroup"|1097|"Entic Durochrepts"||"Yes"
"taxonomic_subgroup"|1098|"Entic Durorthids"||"Yes"
"taxonomic_subgroup"|1099|"Entic Durustolls"||"No"
"taxonomic_subgroup"|1100|"Entic Dystrandepts"||"Yes"
"taxonomic_subgroup"|1101|"Entic Dystraquerts"||"No"
"taxonomic_subgroup"|1102|"Entic Dystruderts"||"No"
"taxonomic_subgroup"|1103|"Entic Dystrusterts"||"No"
"taxonomic_subgroup"|1104|"Entic Endoaquerts"||"No"
"taxonomic_subgroup"|1105|"Entic Epiaquerts"||"No"
"taxonomic_subgroup"|1106|"Entic Eutrandepts"||"Yes"
"taxonomic_subgroup"|1107|"Entic Fragiorthods"||"No"
"taxonomic_subgroup"|1108|"Entic Grossarenic Alorthods"||"No"
"taxonomic_subgroup"|1109|"Entic Gypsiusterts"||"No"
"taxonomic_subgroup"|1110|"Entic Haplaquepts"||"Yes"
"taxonomic_subgroup"|1111|"Entic Haplaquods"||"Yes"
"taxonomic_subgroup"|1112|"Entic Haploborolls"||"Yes"
"taxonomic_subgroup"|1113|"Entic Haplocryods"||"No"
"taxonomic_subgroup"|1114|"Entic Haplohumods"||"Yes"
"taxonomic_subgroup"|1115|"Entic Haplorthods"||"No"
"taxonomic_subgroup"|1116|"Entic Haplotorrerts"||"No"
"taxonomic_subgroup"|1117|"Entic Haploxererts"||"No"
"taxonomic_subgroup"|1118|"Entic Haploxerolls"||"No"
"taxonomic_subgroup"|1119|"Entic Hapluderts"||"No"
"taxonomic_subgroup"|1120|"Entic Hapludolls"||"No"
"taxonomic_subgroup"|1121|"Entic Haplumbrepts"||"Yes"
"taxonomic_subgroup"|1122|"Entic Haplusterts"||"No"
"taxonomic_subgroup"|1123|"Entic Haplustolls"||"No"
"taxonomic_subgroup"|1124|"Entic Haprendolls"||"No"
"taxonomic_subgroup"|1125|"Entic Humixerepts"||"No"
"taxonomic_subgroup"|1126|"Entic Humudepts"||"No"
"taxonomic_subgroup"|1127|"Entic Lithic Haplorthods"||"No"
"taxonomic_subgroup"|1128|"Entic Paleustolls"||"No"
"taxonomic_subgroup"|1129|"Entic Pelloxererts"||"Yes"
"taxonomic_subgroup"|1130|"Entic Pelluderts"||"Yes"
"taxonomic_subgroup"|1131|"Entic Pellusterts"||"Yes"
"taxonomic_subgroup"|1132|"Entic Rendolls"||"Yes"
"taxonomic_subgroup"|1133|"Entic Salaquerts"||"No"
"taxonomic_subgroup"|1134|"Entic Salitorrerts"||"No"
"taxonomic_subgroup"|1135|"Entic Salusterts"||"No"
"taxonomic_subgroup"|1136|"Entic Sideraquods"||"Yes"
"taxonomic_subgroup"|1137|"Entic Udic Haplusterts"||"No"
"taxonomic_subgroup"|1138|"Entic Ultic Haploxerolls"||"No"
"taxonomic_subgroup"|1139|"Entic Vermudolls"||"Yes"
"taxonomic_subgroup"|1140|"Entic Vermustolls"||"No"
"taxonomic_subgroup"|1141|"Entic Xerumbrepts"||"Yes"
"taxonomic_subgroup"|1142|"Epiaquic"||"Yes"
"taxonomic_subgroup"|1143|"Epiaquic Haplustults"||"Yes"
"taxonomic_subgroup"|1144|"Epiaquic Orthoxic"||"Yes"
"taxonomic_subgroup"|1145|"Eutric Acrudox"||"No"
"taxonomic_subgroup"|1146|"Eutric Acrustox"||"No"
"taxonomic_subgroup"|1147|"Eutric Duricryands"||"No"
"taxonomic_subgroup"|1148|"Eutric Durudands"||"No"
"taxonomic_subgroup"|1149|"Eutric Dystrocryepts"||"No"
"taxonomic_subgroup"|1150|"Eutric Fulvicryands"||"No"
"taxonomic_subgroup"|1151|"Eutric Fulvudands"||"No"
"taxonomic_subgroup"|1152|"Eutric Glossoboralfs"||"Yes"
"taxonomic_subgroup"|1153|"Eutric Glossocryalfs"||"No"
"taxonomic_subgroup"|1154|"Eutric Haplocryalfs"||"No"
"taxonomic_subgroup"|1155|"Eutric Hapludands"||"No"
"taxonomic_subgroup"|1156|"Eutric Humicryepts"||"No"
"taxonomic_subgroup"|1157|"Eutric Humigelepts"||"No"
"taxonomic_subgroup"|1158|"Eutric Humudepts"||"No"
"taxonomic_subgroup"|1159|"Eutric Hydric Melanudands"||"Yes"
"taxonomic_subgroup"|1160|"Eutric Hydrudands"||"No"
"taxonomic_subgroup"|1161|"Eutric Lithic Fulvudands"||"No"
"taxonomic_subgroup"|1162|"Eutric Melanudands"||"No"
"taxonomic_subgroup"|1163|"Eutric Oxyaquic Duricryands"||"No"
"taxonomic_subgroup"|1164|"Eutric Pachic Fulvicryands"||"No"
"taxonomic_subgroup"|1165|"Eutric Pachic Fulvudands"||"No"
"taxonomic_subgroup"|1166|"Eutric Placudands"||"Yes"
"taxonomic_subgroup"|1167|"Eutric Thaptic Hapludands"||"No"
"taxonomic_subgroup"|1168|"Eutric Vitric Melanudands"||"Yes"
"taxonomic_subgroup"|1169|"Eutric Vitric Placudands"||"Yes"
"taxonomic_subgroup"|1170|"Eutrochreptic Rendolls"||"Yes"
"taxonomic_subgroup"|1171|"Eutropeptic Rendolls"||"Yes"
"taxonomic_subgroup"|1172|"Ferrudalfic Umbraqualfs"||"Yes"
"taxonomic_subgroup"|1173|"Fibric Borohemists"||"Yes"
"taxonomic_subgroup"|1174|"Fibric Borosaprists"||"Yes"
"taxonomic_subgroup"|1175|"Fibric Frasiwassists"||"No"
"taxonomic_subgroup"|1176|"Fibric Haplohemists"||"No"
"taxonomic_subgroup"|1177|"Fibric Haplowassists"||"No"
"taxonomic_subgroup"|1178|"Fibric Medihemists"||"Yes"
"taxonomic_subgroup"|1179|"Fibric Medisaprists"||"Yes"
"taxonomic_subgroup"|1180|"Fibric Sulfiwassists"||"No"
"taxonomic_subgroup"|1181|"Fibric Terric Borohemists"||"Yes"
"taxonomic_subgroup"|1182|"Fibric Terric Borosaprists"||"Yes"
"taxonomic_subgroup"|1183|"Fibric Terric Medihemists"||"Yes"
"taxonomic_subgroup"|1184|"Fibric Terric Medisaprists"||"Yes"
"taxonomic_subgroup"|1185|"Fibric Terric Tropohemists"||"Yes"
"taxonomic_subgroup"|1186|"Fibric Terric Troposaprists"||"Yes"
"taxonomic_subgroup"|1187|"Fibric Tropohemists"||"Yes"
"taxonomic_subgroup"|1188|"Fibric Troposaprists"||"Yes"
"taxonomic_subgroup"|1189|"Fluvaquentic Aquorthels"||"No"
"taxonomic_subgroup"|1190|"Fluvaquentic Borofibrists"||"Yes"
"taxonomic_subgroup"|1191|"Fluvaquentic Borohemists"||"Yes"
"taxonomic_subgroup"|1192|"Fluvaquentic Borosaprists"||"Yes"
"taxonomic_subgroup"|1193|"Fluvaquentic Cryaquepts"||"No"
"taxonomic_subgroup"|1194|"Fluvaquentic Cryoborolls"||"Yes"
"taxonomic_subgroup"|1195|"Fluvaquentic Cryofibrists"||"No"
"taxonomic_subgroup"|1196|"Fluvaquentic Cryohemists"||"No"
"taxonomic_subgroup"|1197|"Fluvaquentic Cryosaprists"||"No"
"taxonomic_subgroup"|1198|"Fluvaquentic Dystrochrepts"||"Yes"
"taxonomic_subgroup"|1199|"Fluvaquentic Dystrocryepts"||"No"
"taxonomic_subgroup"|1200|"Fluvaquentic Dystroxerepts"||"No"
"taxonomic_subgroup"|1201|"Fluvaquentic Dystrudepts"||"No"
"taxonomic_subgroup"|1202|"Fluvaquentic Endoaquepts"||"No"
"taxonomic_subgroup"|1203|"Fluvaquentic Endoaquolls"||"No"
"taxonomic_subgroup"|1204|"Fluvaquentic Epiaquepts"||"No"
"taxonomic_subgroup"|1205|"Fluvaquentic Epiaquolls"||"No"
"taxonomic_subgroup"|1206|"Fluvaquentic Eutrochrepts"||"Yes"
"taxonomic_subgroup"|1207|"Fluvaquentic Eutropepts"||"Yes"
"taxonomic_subgroup"|1208|"Fluvaquentic Eutrudepts"||"No"
"taxonomic_subgroup"|1209|"Fluvaquentic Fibristels"||"No"
"taxonomic_subgroup"|1210|"Fluvaquentic Gelaquepts"||"No"
"taxonomic_subgroup"|1211|"Fluvaquentic Haplaquepts"||"Yes"
"taxonomic_subgroup"|1212|"Fluvaquentic Haplaquolls"||"Yes"
"taxonomic_subgroup"|1213|"Fluvaquentic Haploborolls"||"Yes"
"taxonomic_subgroup"|1214|"Fluvaquentic Haplocryepts"||"No"
"taxonomic_subgroup"|1215|"Fluvaquentic Haplocryolls"||"No"
"taxonomic_subgroup"|1216|"Fluvaquentic Haplofibrists"||"No"
"taxonomic_subgroup"|1217|"Fluvaquentic Haplohemists"||"No"
"taxonomic_subgroup"|1218|"Fluvaquentic Haplorthels"||"No"
"taxonomic_subgroup"|1219|"Fluvaquentic Haplosaprists"||"No"
"taxonomic_subgroup"|1220|"Fluvaquentic Haploxerolls"||"No"
"taxonomic_subgroup"|1221|"Fluvaquentic Hapludolls"||"No"
"taxonomic_subgroup"|1222|"Fluvaquentic Haplustolls"||"No"
"taxonomic_subgroup"|1223|"Fluvaquentic Hemistels"||"No"
"taxonomic_subgroup"|1224|"Fluvaquentic Historthels"||"No"
"taxonomic_subgroup"|1225|"Fluvaquentic Humaquepts"||"No"
"taxonomic_subgroup"|1226|"Fluvaquentic Humicryepts"||"No"
"taxonomic_subgroup"|1227|"Fluvaquentic Humudepts"||"No"
"taxonomic_subgroup"|1228|"Fluvaquentic Medifibrists"||"Yes"
"taxonomic_subgroup"|1229|"Fluvaquentic Medihemists"||"Yes"
"taxonomic_subgroup"|1230|"Fluvaquentic Medisaprists"||"Yes"
"taxonomic_subgroup"|1231|"Fluvaquentic Sapristels"||"No"
"taxonomic_subgroup"|1232|"Fluvaquentic Sphagnofibrists"||"No"
"taxonomic_subgroup"|1233|"Fluvaquentic Tropofibrists"||"Yes"
"taxonomic_subgroup"|1234|"Fluvaquentic Tropohemists"||"Yes"
"taxonomic_subgroup"|1235|"Fluvaquentic Troposaprists"||"Yes"
"taxonomic_subgroup"|1236|"Fluvaquentic Vertic Endoaquolls"||"No"
"taxonomic_subgroup"|1237|"Fluvaquentic Vertic Epiaquolls"||"No"
"taxonomic_subgroup"|1238|"Fluvaquentic Xerochrepts"||"Yes"
"taxonomic_subgroup"|1239|"Fluventic Aquicambids"||"No"
"taxonomic_subgroup"|1240|"Fluventic Calciudolls"||"No"
"taxonomic_subgroup"|1241|"Fluventic Camborthids"||"Yes"
"taxonomic_subgroup"|1242|"Fluventic Cryoborolls"||"Yes"
"taxonomic_subgroup"|1243|"Fluventic Dystrochrepts"||"Yes"
"taxonomic_subgroup"|1244|"Fluventic Dystrocryepts"||"No"
"taxonomic_subgroup"|1245|"Fluventic Dystrogelepts"||"No"
"taxonomic_subgroup"|1246|"Fluventic Dystropepts"||"Yes"
"taxonomic_subgroup"|1247|"Fluventic Dystroxerepts"||"No"
"taxonomic_subgroup"|1248|"Fluventic Dystrudepts"||"No"
"taxonomic_subgroup"|1249|"Fluventic Dystrustepts"||"No"
"taxonomic_subgroup"|1250|"Fluventic Endoaquepts"||"No"
"taxonomic_subgroup"|1251|"Fluventic Eutrochrepts"||"Yes"
"taxonomic_subgroup"|1252|"Fluventic Eutropepts"||"Yes"
"taxonomic_subgroup"|1253|"Fluventic Eutrudepts"||"No"
"taxonomic_subgroup"|1254|"Fluventic Frasiwassents"||"No"
"taxonomic_subgroup"|1255|"Fluventic Haplaquolls"||"Yes"
"taxonomic_subgroup"|1256|"Fluventic Haploborolls"||"Yes"
"taxonomic_subgroup"|1257|"Fluventic Haplocambids"||"No"
"taxonomic_subgroup"|1258|"Fluventic Haplocryepts"||"No"
"taxonomic_subgroup"|1259|"Fluventic Haplocryolls"||"No"
"taxonomic_subgroup"|1260|"Fluventic Haplogelepts"||"No"
"taxonomic_subgroup"|1261|"Fluventic Haplorthels"||"No"
"taxonomic_subgroup"|1262|"Fluventic Haploxerepts"||"No"
"taxonomic_subgroup"|1263|"Fluventic Haploxerolls"||"No"
"taxonomic_subgroup"|1264|"Fluventic Hapludolls"||"No"
"taxonomic_subgroup"|1265|"Fluventic Haplumbrepts"||"Yes"
"taxonomic_subgroup"|1266|"Fluventic Haplustepts"||"No"
"taxonomic_subgroup"|1267|"Fluventic Haplustolls"||"No"
"taxonomic_subgroup"|1268|"Fluventic Historthels"||"No"
"taxonomic_subgroup"|1269|"Fluventic Humic Dystroxerepts"||"No"
"taxonomic_subgroup"|1270|"Fluventic Humic Dystrudepts"||"No"
"taxonomic_subgroup"|1271|"Fluventic Humicryepts"||"No"
"taxonomic_subgroup"|1272|"Fluventic Humigelepts"||"No"
"taxonomic_subgroup"|1273|"Fluventic Humitropepts"||"Yes"
"taxonomic_subgroup"|1274|"Fluventic Humixerepts"||"No"
"taxonomic_subgroup"|1275|"Fluventic Humudepts"||"No"
"taxonomic_subgroup"|1276|"Fluventic Medihemists"||"Yes"
"taxonomic_subgroup"|1277|"Fluventic Psammowassents"||"No"
"taxonomic_subgroup"|1278|"Fluventic Sulfiwassents"||"No"
"taxonomic_subgroup"|1279|"Fluventic Umbric Dystrochrepts"||"Yes"
"taxonomic_subgroup"|1280|"Fluventic Ustochrepts"||"Yes"
"taxonomic_subgroup"|1281|"Fluventic Ustropepts"||"Yes"
"taxonomic_subgroup"|1282|"Fluventic Xerochrepts"||"Yes"
"taxonomic_subgroup"|1283|"Fluventic Xerumbrepts"||"Yes"
"taxonomic_subgroup"|1284|"Folistic Dystrocryepts"||"No"
"taxonomic_subgroup"|1285|"Folistic Fulvicryands"||"No"
"taxonomic_subgroup"|1286|"Folistic Haplocryands"||"No"
"taxonomic_subgroup"|1287|"Folistic Haplocryods"||"No"
"taxonomic_subgroup"|1288|"Folistic Haplorthels"||"No"
"taxonomic_subgroup"|1289|"Folistic Haploturbels"||"No"
"taxonomic_subgroup"|1290|"Folistic Humicryods"||"No"
"taxonomic_subgroup"|1291|"Folistic Molliturbels"||"No"
"taxonomic_subgroup"|1292|"Folistic Mollorthels"||"No"
"taxonomic_subgroup"|1293|"Folistic Umbriturbels"||"No"
"taxonomic_subgroup"|1294|"Folistic Umbrorthels"||"No"
"taxonomic_subgroup"|1295|"Folistic Vitricryands"||"No"
"taxonomic_subgroup"|1296|"Fragiaquic Dystrochrepts"||"Yes"
"taxonomic_subgroup"|1297|"Fragiaquic Dystroxerepts"||"No"
"taxonomic_subgroup"|1298|"Fragiaquic Dystrudepts"||"No"
"taxonomic_subgroup"|1299|"Fragiaquic Eutroboralfs"||"Yes"
"taxonomic_subgroup"|1300|"Fragiaquic Eutrochrepts"||"Yes"
"taxonomic_subgroup"|1301|"Fragiaquic Eutrudepts"||"No"
"taxonomic_subgroup"|1302|"Fragiaquic Glossoboralfs"||"Yes"
"taxonomic_subgroup"|1303|"Fragiaquic Glossudalfs"||"No"
"taxonomic_subgroup"|1304|"Fragiaquic Haplorthods"||"No"
"taxonomic_subgroup"|1305|"Fragiaquic Haploxeralfs"||"No"
"taxonomic_subgroup"|1306|"Fragiaquic Hapludalfs"||"No"
"taxonomic_subgroup"|1307|"Fragiaquic Hapludults"||"No"
"taxonomic_subgroup"|1308|"Fragiaquic Kanhapludults"||"No"
"taxonomic_subgroup"|1309|"Fragiaquic Paleudalfs"||"No"
"taxonomic_subgroup"|1310|"Fragiaquic Paleudults"||"No"
"taxonomic_subgroup"|1311|"Fragiaquic Palexeralfs"||"No"
"taxonomic_subgroup"|1312|"Fragiaquic Xerochrepts"||"Yes"
"taxonomic_subgroup"|1313|"Fragic Dystrochrepts"||"Yes"
"taxonomic_subgroup"|1314|"Fragic Dystroxerepts"||"No"
"taxonomic_subgroup"|1315|"Fragic Dystrudepts"||"No"
"taxonomic_subgroup"|1316|"Fragic Endoaqualfs"||"No"
"taxonomic_subgroup"|1317|"Fragic Endoaquepts"||"No"
"taxonomic_subgroup"|1318|"Fragic Epiaqualfs"||"No"
"taxonomic_subgroup"|1319|"Fragic Epiaquepts"||"No"
"taxonomic_subgroup"|1320|"Fragic Epiaquults"||"No"
"taxonomic_subgroup"|1321|"Fragic Eutroboralfs"||"Yes"
"taxonomic_subgroup"|1322|"Fragic Eutrochrepts"||"Yes"
"taxonomic_subgroup"|1323|"Fragic Eutrudepts"||"No"
"taxonomic_subgroup"|1324|"Fragic Glossaqualfs"||"No"
"taxonomic_subgroup"|1325|"Fragic Glossoboralfs"||"Yes"
"taxonomic_subgroup"|1326|"Fragic Glossocryalfs"||"No"
"taxonomic_subgroup"|1327|"Fragic Glossudalfs"||"No"
"taxonomic_subgroup"|1328|"Fragic Haplorthods"||"No"
"taxonomic_subgroup"|1329|"Fragic Haploxeralfs"||"No"
"taxonomic_subgroup"|1330|"Fragic Haploxerepts"||"No"
"taxonomic_subgroup"|1331|"Fragic Hapludalfs"||"No"
"taxonomic_subgroup"|1332|"Fragic Hapludults"||"No"
"taxonomic_subgroup"|1333|"Fragic Kanhapludults"||"No"
"taxonomic_subgroup"|1334|"Fragic Oxyaquic Hapludalfs"||"No"
"taxonomic_subgroup"|1335|"Fragic Paleudalfs"||"No"
"taxonomic_subgroup"|1336|"Fragic Paleudults"||"No"
"taxonomic_subgroup"|1337|"Fragic Palexeralfs"||"No"
"taxonomic_subgroup"|1338|"Fragic Xerochrepts"||"Yes"
"taxonomic_subgroup"|1339|"Glacic Anhyorthels"||"No"
"taxonomic_subgroup"|1340|"Glacic Anhyturbels"||"No"
"taxonomic_subgroup"|1341|"Glacic Aquiturbels"||"No"
"taxonomic_subgroup"|1342|"Glacic Aquorthels"||"No"
"taxonomic_subgroup"|1343|"Glacic Argiorthels"||"No"
"taxonomic_subgroup"|1344|"Glacic Folistels"||"No"
"taxonomic_subgroup"|1345|"Glacic Haplorthels"||"No"
"taxonomic_subgroup"|1346|"Glacic Haploturbels"||"No"
"taxonomic_subgroup"|1347|"Glacic Historthels"||"No"
"taxonomic_subgroup"|1348|"Glacic Histoturbels"||"No"
"taxonomic_subgroup"|1349|"Glacic Molliturbels"||"No"
"taxonomic_subgroup"|1350|"Glacic Mollorthels"||"No"
"taxonomic_subgroup"|1351|"Glacic Psammorthels"||"No"
"taxonomic_subgroup"|1352|"Glacic Psammoturbels"||"No"
"taxonomic_subgroup"|1353|"Glacic Umbriturbels"||"No"
"taxonomic_subgroup"|1354|"Glacic Umbrorthels"||"No"
"taxonomic_subgroup"|1355|"Glossaquic Eutroboralfs"||"Yes"
"taxonomic_subgroup"|1356|"Glossaquic Fragiudalfs"||"Yes"
"taxonomic_subgroup"|1357|"Glossaquic Fragiudults"||"No"
"taxonomic_subgroup"|1358|"Glossaquic Hapludalfs"||"No"
"taxonomic_subgroup"|1359|"Glossaquic Natrudalfs"||"No"
"taxonomic_subgroup"|1360|"Glossaquic Paleudalfs"||"No"
"taxonomic_subgroup"|1361|"Glossic Cryoboralfs"||"Yes"
"taxonomic_subgroup"|1362|"Glossic Eutroboralfs"||"Yes"
"taxonomic_subgroup"|1363|"Glossic Fragiudalfs"||"Yes"
"taxonomic_subgroup"|1364|"Glossic Fragiudults"||"No"
"taxonomic_subgroup"|1365|"Glossic Hapludalfs"||"No"
"taxonomic_subgroup"|1366|"Glossic Natraqualfs"||"No"
"taxonomic_subgroup"|1367|"Glossic Natraquolls"||"No"
"taxonomic_subgroup"|1368|"Glossic Natrargids"||"No"
"taxonomic_subgroup"|1369|"Glossic Natriborolls"||"Yes"
"taxonomic_subgroup"|1370|"Glossic Natrudalfs"||"Yes"
"taxonomic_subgroup"|1371|"Glossic Natrudolls"||"No"
"taxonomic_subgroup"|1372|"Glossic Natrustolls"||"No"
"taxonomic_subgroup"|1373|"Glossic Oxyaquic Eutroboralfs"||"Yes"
"taxonomic_subgroup"|1374|"Glossic Paleudalfs"||"No"
"taxonomic_subgroup"|1375|"Glossic Udic Natriborolls"||"Yes"
"taxonomic_subgroup"|1376|"Glossic Ustic Natrargids"||"No"
"taxonomic_subgroup"|1377|"Glossic Ustollic Natrargids"||"Yes"
"taxonomic_subgroup"|1378|"Glossic Vertic Natrudolls"||"No"
"taxonomic_subgroup"|1379|"Glossic Vertic Natrustolls"||"No"
"taxonomic_subgroup"|1380|"Glossoboralfic"||"Yes"
"taxonomic_subgroup"|1381|"Glossoboric Hapludalfs"||"Yes"
"taxonomic_subgroup"|1382|"Grossarenic Alaquods"||"No"
"taxonomic_subgroup"|1383|"Grossarenic Alorthods"||"No"
"taxonomic_subgroup"|1384|"Grossarenic Argiaquolls"||"No"
"taxonomic_subgroup"|1385|"Grossarenic Endoaqualfs"||"No"
"taxonomic_subgroup"|1386|"Grossarenic Endoaquults"||"No"
"taxonomic_subgroup"|1387|"Grossarenic Entic Alorthods"||"Yes"
"taxonomic_subgroup"|1388|"Grossarenic Entic Haplohumods"||"Yes"
"taxonomic_subgroup"|1389|"Grossarenic Epiaqualfs"||"No"
"taxonomic_subgroup"|1390|"Grossarenic Epiaquults"||"No"
"taxonomic_subgroup"|1391|"Grossarenic Glossaqualfs"||"Yes"
"taxonomic_subgroup"|1392|"Grossarenic Haplaquods"||"Yes"
"taxonomic_subgroup"|1393|"Grossarenic Haplohumods"||"Yes"
"taxonomic_subgroup"|1394|"Grossarenic Haploxerults"||"No"
"taxonomic_subgroup"|1395|"Grossarenic Hapludults"||"No"
"taxonomic_subgroup"|1396|"Grossarenic Kandiaqualfs"||"No"
"taxonomic_subgroup"|1397|"Grossarenic Kandiaquults"||"No"
"taxonomic_subgroup"|1398|"Grossarenic Kandiudalfs"||"No"
"taxonomic_subgroup"|1399|"Grossarenic Kandiudults"||"No"
"taxonomic_subgroup"|1400|"Grossarenic Kandiustalfs"||"No"
"taxonomic_subgroup"|1401|"Grossarenic Natrustalfs"||"Yes"
"taxonomic_subgroup"|1402|"Grossarenic Ochraqualfs"||"Yes"
"taxonomic_subgroup"|1403|"Grossarenic Paleaquults"||"No"
"taxonomic_subgroup"|1404|"Grossarenic Paleudalfs"||"No"
"taxonomic_subgroup"|1405|"Grossarenic Paleudults"||"No"
"taxonomic_subgroup"|1406|"Grossarenic Paleustalfs"||"No"
"taxonomic_subgroup"|1407|"Grossarenic Plinthic Kandiudalfs"||"No"
"taxonomic_subgroup"|1408|"Grossarenic Plinthic Kandiudults"||"No"
"taxonomic_subgroup"|1409|"Grossarenic Plinthic Paleudalfs"||"No"
"taxonomic_subgroup"|1410|"Grossarenic Plinthic Paleudults"||"No"
"taxonomic_subgroup"|1411|"Grossarenic Umbraqualfs"||"Yes"
"taxonomic_subgroup"|1412|"Grossic Hydrowassents"||"No"
"taxonomic_subgroup"|1413|"Gypsic Anhyorthels"||"No"
"taxonomic_subgroup"|1414|"Gypsic Anhyturbels"||"No"
"taxonomic_subgroup"|1415|"Gypsic Aquisalids"||"No"
"taxonomic_subgroup"|1416|"Gypsic Calciustepts"||"No"
"taxonomic_subgroup"|1417|"Gypsic Calciustolls"||"No"
"taxonomic_subgroup"|1418|"Gypsic Haplosalids"||"No"
"taxonomic_subgroup"|1419|"Gypsic Haploxerepts"||"No"
"taxonomic_subgroup"|1420|"Gypsic Haplustepts"||"No"
"taxonomic_subgroup"|1421|"Gypsic Haplusterts"||"No"
"taxonomic_subgroup"|1422|"Gypsic Ustochrepts"||"Yes"
"taxonomic_subgroup"|1423|"Gypsic Xerochrepts"||"Yes"
"taxonomic_subgroup"|1424|"Halic Calciusterts"||"No"
"taxonomic_subgroup"|1425|"Halic Durixererts"||"No"
"taxonomic_subgroup"|1426|"Halic Endoaquerts"||"No"
"taxonomic_subgroup"|1427|"Halic Epiaquerts"||"No"
"taxonomic_subgroup"|1428|"Halic Gypsiusterts"||"No"
"taxonomic_subgroup"|1429|"Halic Haplosaprists"||"No"
"taxonomic_subgroup"|1430|"Halic Haplotorrerts"||"No"
"taxonomic_subgroup"|1431|"Halic Haploxererts"||"No"
"taxonomic_subgroup"|1432|"Halic Haplusterts"||"No"
"taxonomic_subgroup"|1433|"Halic Terric Haplosaprists"||"No"
"taxonomic_subgroup"|1434|"Haplaquic"||"Yes"
"taxonomic_subgroup"|1435|"Haplaquodic"||"Yes"
"taxonomic_subgroup"|1436|"Haplaquodic Humaquepts"||"Yes"
"taxonomic_subgroup"|1437|"Haplaquodic Quartzipsamments"||"Yes"
"taxonomic_subgroup"|1438|"Haplargidic Natrustalfs"||"No"
"taxonomic_subgroup"|1439|"Haplic Acrorthox"||"Yes"
"taxonomic_subgroup"|1440|"Haplic Andaquepts"||"Yes"
"taxonomic_subgroup"|1441|"Haplic Cryohumods"||"Yes"
"taxonomic_subgroup"|1442|"Haplic Durargids"||"Yes"
"taxonomic_subgroup"|1443|"Haplic Durixeralfs"||"No"
"taxonomic_subgroup"|1444|"Haplic Durixererts"||"No"
"taxonomic_subgroup"|1445|"Haplic Durixerolls"||"No"
"taxonomic_subgroup"|1446|"Haplic Durustolls"||"No"
"taxonomic_subgroup"|1447|"Haplic Glossudalfs"||"No"
"taxonomic_subgroup"|1448|"Haplic Haploxerollic Durixerolls"||"No"
"taxonomic_subgroup"|1449|"Haplic Nadurargids"||"Yes"
"taxonomic_subgroup"|1450|"Haplic Natrargids"||"No"
"taxonomic_subgroup"|1451|"Haplic Palexeralfs"||"No"
"taxonomic_subgroup"|1452|"Haplic Palexerollic Durixerolls"||"No"
"taxonomic_subgroup"|1453|"Haplic Palexerolls"||"No"
"taxonomic_subgroup"|1454|"Haplic Placaquepts"||"Yes"
"taxonomic_subgroup"|1455|"Haplic Plinthustults"||"No"
"taxonomic_subgroup"|1456|"Haplic Sulfaquents"||"No"
"taxonomic_subgroup"|1457|"Haplic Sulfiwassents"||"No"
"taxonomic_subgroup"|1458|"Haplic Torriarents"||"No"
"taxonomic_subgroup"|1459|"Haplic Udarents"||"No"
"taxonomic_subgroup"|1460|"Haplic Ustarents"||"No"
"taxonomic_subgroup"|1461|"Haplic Ustic Natrargids"||"No"
"taxonomic_subgroup"|1462|"Haplic Vermiborolls"||"Yes"
"taxonomic_subgroup"|1463|"Haplic Vermudolls"||"No"
"taxonomic_subgroup"|1464|"Haplic Vermustolls"||"Yes"
"taxonomic_subgroup"|1465|"Haplic Xerarents"||"No"
"taxonomic_subgroup"|1466|"Haplocalcidic Haplustepts"||"No"
"taxonomic_subgroup"|1467|"Haplocalcidic Ustochrepts"||"Yes"
"taxonomic_subgroup"|1468|"Haploduridic Durixerolls"||"No"
"taxonomic_subgroup"|1469|"Haploduridic Durustolls"||"No"
"taxonomic_subgroup"|1470|"Haploduridic Torriorthents"||"Yes"
"taxonomic_subgroup"|1471|"Haploduridic Torripsamments"||"No"
"taxonomic_subgroup"|1472|"Haploduridic Xeric Torriorthents"||"Yes"
"taxonomic_subgroup"|1473|"Haploduridic Xeric Torripsamments"||"Yes"
"taxonomic_subgroup"|1474|"Haploxeralfic Argidurids"||"No"
"taxonomic_subgroup"|1475|"Haploxeralfic Natrargids"||"No"
"taxonomic_subgroup"|1476|"Haploxerandic Dystrocryepts"||"No"
"taxonomic_subgroup"|1477|"Haploxerandic Haplocryepts"||"No"
"taxonomic_subgroup"|1478|"Haploxerandic Humicryepts"||"No"
"taxonomic_subgroup"|1479|"Haploxerollic Durargids"||"Yes"
"taxonomic_subgroup"|1480|"Haploxerollic Durixerolls"||"No"
"taxonomic_subgroup"|1481|"Haploxerollic Durorthids"||"Yes"
"taxonomic_subgroup"|1482|"Haploxerollic Nadurargids"||"Yes"
"taxonomic_subgroup"|1483|"Haploxerollic Natrargids"||"Yes"
"taxonomic_subgroup"|1484|"Hapludic Vermiborolls"||"Yes"
"taxonomic_subgroup"|1485|"Hapludollic"||"Yes"
"taxonomic_subgroup"|1486|"Hapludollic Arents"||"Yes"
"taxonomic_subgroup"|1487|"Haplustandic Haplocryepts"||"No"
"taxonomic_subgroup"|1488|"Haplustollic Durorthids"||"Yes"
"taxonomic_subgroup"|1489|"Haplustollic Natrargids"||"Yes"
"taxonomic_subgroup"|1490|"Hemic Borofibrists"||"Yes"
"taxonomic_subgroup"|1491|"Hemic Borosaprists"||"Yes"
"taxonomic_subgroup"|1492|"Hemic Glacistels"||"No"
"taxonomic_subgroup"|1493|"Hemic Haplofibrists"||"No"
"taxonomic_subgroup"|1494|"Hemic Haplosaprists"||"No"
"taxonomic_subgroup"|1495|"Hemic Medifibrists"||"Yes"
"taxonomic_subgroup"|1496|"Hemic Medisaprists"||"Yes"
"taxonomic_subgroup"|1497|"Hemic Sphagnofibrists"||"No"
"taxonomic_subgroup"|1498|"Hemic Terric Borofibrists"||"Yes"
"taxonomic_subgroup"|1499|"Hemic Terric Borosaprists"||"Yes"
"taxonomic_subgroup"|1500|"Hemic Terric Medifibrists"||"Yes"
"taxonomic_subgroup"|1501|"Hemic Terric Medisaprists"||"Yes"
"taxonomic_subgroup"|1502|"Hemic Terric Tropofibrists"||"Yes"
"taxonomic_subgroup"|1503|"Hemic Terric Troposaprists"||"Yes"
"taxonomic_subgroup"|1504|"Hemic Tropofibrists"||"Yes"
"taxonomic_subgroup"|1505|"Hemic Troposaprists"||"Yes"
"taxonomic_subgroup"|1506|"Histic Alaquods"||"No"
"taxonomic_subgroup"|1507|"Histic Andaquepts"||"Yes"
"taxonomic_subgroup"|1508|"Histic Cryaquands"||"No"
"taxonomic_subgroup"|1509|"Histic Cryaquepts"||"No"
"taxonomic_subgroup"|1510|"Histic Cryaquolls"||"No"
"taxonomic_subgroup"|1511|"Histic Duraquands"||"No"
"taxonomic_subgroup"|1512|"Histic Duraquods"||"No"
"taxonomic_subgroup"|1513|"Histic Endoaquands"||"No"
"taxonomic_subgroup"|1514|"Histic Endoaquods"||"No"
"taxonomic_subgroup"|1515|"Histic Endoaquolls"||"No"
"taxonomic_subgroup"|1516|"Histic Epiaquands"||"No"
"taxonomic_subgroup"|1517|"Histic Epiaquods"||"No"
"taxonomic_subgroup"|1518|"Histic Epiaquolls"||"No"
"taxonomic_subgroup"|1519|"Histic Eutraquox"||"No"
"taxonomic_subgroup"|1520|"Histic Fluvaquents"||"Yes"
"taxonomic_subgroup"|1521|"Histic Fragiaquods"||"No"
"taxonomic_subgroup"|1522|"Histic Gelaquands"||"No"
"taxonomic_subgroup"|1523|"Histic Gelaquepts"||"No"
"taxonomic_subgroup"|1524|"Histic Glossaqualfs"||"No"
"taxonomic_subgroup"|1525|"Histic Haplaquods"||"Yes"
"taxonomic_subgroup"|1526|"Histic Haplaquolls"||"Yes"
"taxonomic_subgroup"|1527|"Histic Haplaquox"||"No"
"taxonomic_subgroup"|1528|"Histic Humaquepts"||"No"
"taxonomic_subgroup"|1529|"Histic Lithic Cryaquepts"||"No"
"taxonomic_subgroup"|1530|"Histic Pergelic Cryaquepts"||"Yes"
"taxonomic_subgroup"|1531|"Histic Placaquands"||"No"
"taxonomic_subgroup"|1532|"Histic Placaquepts"||"Yes"
"taxonomic_subgroup"|1533|"Histic Placic Petraquepts"||"No"
"taxonomic_subgroup"|1534|"Histic Sulfaquents"||"No"
"taxonomic_subgroup"|1535|"Histic Tropaquepts"||"Yes"
"taxonomic_subgroup"|1536|"Histic Tropaquods"||"Yes"
"taxonomic_subgroup"|1537|"Histic Vitraquands"||"No"
"taxonomic_subgroup"|1538|"Humaqueptic Endoaquents"||"No"
"taxonomic_subgroup"|1539|"Humaqueptic Epiaquents"||"No"
"taxonomic_subgroup"|1540|"Humaqueptic Fluvaquents"||"No"
"taxonomic_subgroup"|1541|"Humaqueptic Psammaquents"||"No"
"taxonomic_subgroup"|1542|"Humic Acroperox"||"No"
"taxonomic_subgroup"|1543|"Humic Acrudox"||"No"
"taxonomic_subgroup"|1544|"Humic Acrustox"||"No"
"taxonomic_subgroup"|1545|"Humic Cryaquepts"||"No"
"taxonomic_subgroup"|1546|"Humic Cryorthods"||"Yes"
"taxonomic_subgroup"|1547|"Humic Duricryods"||"No"
"taxonomic_subgroup"|1548|"Humic Durustands"||"No"
"taxonomic_subgroup"|1549|"Humic Dystrocryepts"||"Yes"
"taxonomic_subgroup"|1550|"Humic Dystrogelepts"||"Yes"
"taxonomic_subgroup"|1551|"Humic Dystroxerepts"||"No"
"taxonomic_subgroup"|1552|"Humic Dystrudepts"||"No"
"taxonomic_subgroup"|1553|"Humic Dystrustepts"||"No"
"taxonomic_subgroup"|1554|"Humic Endoaquepts"||"No"
"taxonomic_subgroup"|1555|"Humic Epiaquepts"||"No"
"taxonomic_subgroup"|1556|"Humic Eutraquox"||"No"
"taxonomic_subgroup"|1557|"Humic Eutrocryepts"||"Yes"
"taxonomic_subgroup"|1558|"Humic Eutrogelepts"||"Yes"
"taxonomic_subgroup"|1559|"Humic Eutroperox"||"No"
"taxonomic_subgroup"|1560|"Humic Eutrudepts"||"No"
"taxonomic_subgroup"|1561|"Humic Eutrudox"||"No"
"taxonomic_subgroup"|1562|"Humic Eutrustox"||"No"
"taxonomic_subgroup"|1563|"Humic Fragiaqualfs"||"No"
"taxonomic_subgroup"|1564|"Humic Fragiaquepts"||"No"
"taxonomic_subgroup"|1565|"Humic Fragiorthods"||"Yes"
"taxonomic_subgroup"|1566|"Humic Fragiudepts"||"No"
"taxonomic_subgroup"|1567|"Humic Fragiudults"||"No"
"taxonomic_subgroup"|1568|"Humic Fragixerepts"||"No"
"taxonomic_subgroup"|1569|"Humic Gelaquepts"||"No"
"taxonomic_subgroup"|1570|"Humic Haplaquepts"||"Yes"
"taxonomic_subgroup"|1571|"Humic Haplaquox"||"No"
"taxonomic_subgroup"|1572|"Humic Haploperox"||"No"
"taxonomic_subgroup"|1573|"Humic Haplorthods"||"Yes"
"taxonomic_subgroup"|1574|"Humic Haploxerands"||"No"
"taxonomic_subgroup"|1575|"Humic Haploxerepts"||"No"
"taxonomic_subgroup"|1576|"Humic Hapludox"||"No"
"taxonomic_subgroup"|1577|"Humic Hapludults"||"No"
"taxonomic_subgroup"|1578|"Humic Haplustands"||"No"
"taxonomic_subgroup"|1579|"Humic Haplustox"||"No"
"taxonomic_subgroup"|1580|"Humic Inceptic Eutroperox"||"No"
"taxonomic_subgroup"|1581|"Humic Inceptic Eutrudox"||"No"
"taxonomic_subgroup"|1582|"Humic Inceptic Eutrustox"||"No"
"taxonomic_subgroup"|1583|"Humic Kandiperox"||"No"
"taxonomic_subgroup"|1584|"Humic Kandiudox"||"No"
"taxonomic_subgroup"|1585|"Humic Kandiustox"||"No"
"taxonomic_subgroup"|1586|"Humic Lithic"||"Yes"
"taxonomic_subgroup"|1587|"Humic Lithic Cryorthods"||"Yes"
"taxonomic_subgroup"|1588|"Humic Lithic Dystrocryepts"||"Yes"
"taxonomic_subgroup"|1589|"Humic Lithic Dystroxerepts"||"No"
"taxonomic_subgroup"|1590|"Humic Lithic Dystrudepts"||"No"
"taxonomic_subgroup"|1591|"Humic Lithic Eutrocryepts"||"Yes"
"taxonomic_subgroup"|1592|"Humic Lithic Eutrudepts"||"No"
"taxonomic_subgroup"|1593|"Humic Lithic Haploxerepts"||"No"
"taxonomic_subgroup"|1594|"Humic Pachic Dystrudepts"||"Yes"
"taxonomic_subgroup"|1595|"Humic Pergelic Cryaquepts"||"Yes"
"taxonomic_subgroup"|1596|"Humic Placocryods"||"No"
"taxonomic_subgroup"|1597|"Humic Psammentic Dystrudepts"||"No"
"taxonomic_subgroup"|1598|"Humic Rhodic"||"Yes"
"taxonomic_subgroup"|1599|"Humic Rhodic Acroperox"||"No"
"taxonomic_subgroup"|1600|"Humic Rhodic Acrudox"||"No"
"taxonomic_subgroup"|1601|"Humic Rhodic Acrustox"||"No"
"taxonomic_subgroup"|1602|"Humic Rhodic Eutroperox"||"No"
"taxonomic_subgroup"|1603|"Humic Rhodic Eutrudox"||"No"
"taxonomic_subgroup"|1604|"Humic Rhodic Eutrustox"||"No"
"taxonomic_subgroup"|1605|"Humic Rhodic Haploperox"||"No"
"taxonomic_subgroup"|1606|"Humic Rhodic Hapludox"||"No"
"taxonomic_subgroup"|1607|"Humic Rhodic Haplustox"||"No"
"taxonomic_subgroup"|1608|"Humic Rhodic Kandiperox"||"No"
"taxonomic_subgroup"|1609|"Humic Rhodic Kandiudox"||"No"
"taxonomic_subgroup"|1610|"Humic Rhodic Kandiustox"||"No"
"taxonomic_subgroup"|1611|"Humic Sombriperox"||"No"
"taxonomic_subgroup"|1612|"Humic Sombriudox"||"No"
"taxonomic_subgroup"|1613|"Humic Sombriustox"||"No"
"taxonomic_subgroup"|1614|"Humic Udivitrands"||"No"
"taxonomic_subgroup"|1615|"Humic Ustivitrands"||"No"
"taxonomic_subgroup"|1616|"Humic Vitricryands"||"No"
"taxonomic_subgroup"|1617|"Humic Vitrigelands"||"No"
"taxonomic_subgroup"|1618|"Humic Vitrixerands"||"No"
"taxonomic_subgroup"|1619|"Humic Xanthic Acroperox"||"No"
"taxonomic_subgroup"|1620|"Humic Xanthic Acrudox"||"No"
"taxonomic_subgroup"|1621|"Humic Xanthic Acrustox"||"No"
"taxonomic_subgroup"|1622|"Humic Xanthic Eutroperox"||"No"
"taxonomic_subgroup"|1623|"Humic Xanthic Eutrudox"||"No"
"taxonomic_subgroup"|1624|"Humic Xanthic Eutrustox"||"No"
"taxonomic_subgroup"|1625|"Humic Xanthic Haploperox"||"No"
"taxonomic_subgroup"|1626|"Humic Xanthic Hapludox"||"No"
"taxonomic_subgroup"|1627|"Humic Xanthic Haplustox"||"No"
"taxonomic_subgroup"|1628|"Humic Xanthic Kandiperox"||"No"
"taxonomic_subgroup"|1629|"Humic Xanthic Kandiudox"||"No"
"taxonomic_subgroup"|1630|"Humic Xanthic Kandiustox"||"No"
"taxonomic_subgroup"|1631|"Humic Xeric Vitricryands"||"No"
"taxonomic_subgroup"|1632|"Humoxic"||"Yes"
"taxonomic_subgroup"|1633|"Humoxic Tropohumults"||"Yes"
"taxonomic_subgroup"|1634|"Hydraquentic Humaquepts"||"No"
"taxonomic_subgroup"|1635|"Hydraquentic Sulfaquepts"||"No"
"taxonomic_subgroup"|1636|"Hydric Borofibrists"||"Yes"
"taxonomic_subgroup"|1637|"Hydric Borohemists"||"Yes"
"taxonomic_subgroup"|1638|"Hydric Cryofibrists"||"No"
"taxonomic_subgroup"|1639|"Hydric Cryohemists"||"No"
"taxonomic_subgroup"|1640|"Hydric Durudands"||"No"
"taxonomic_subgroup"|1641|"Hydric Dystrandepts"||"Yes"
"taxonomic_subgroup"|1642|"Hydric Endoaquands"||"No"
"taxonomic_subgroup"|1643|"Hydric Epiaquands"||"No"
"taxonomic_subgroup"|1644|"Hydric Frasiwassents"||"No"
"taxonomic_subgroup"|1645|"Hydric Fulvudands"||"No"
"taxonomic_subgroup"|1646|"Hydric Haplofibrists"||"No"
"taxonomic_subgroup"|1647|"Hydric Haplohemists"||"No"
"taxonomic_subgroup"|1648|"Hydric Hapludands"||"No"
"taxonomic_subgroup"|1649|"Hydric Lithic Dystrandepts"||"Yes"
"taxonomic_subgroup"|1650|"Hydric Lithic Fulvudands"||"Yes"
"taxonomic_subgroup"|1651|"Hydric Medifibrists"||"Yes"
"taxonomic_subgroup"|1652|"Hydric Medihemists"||"Yes"
"taxonomic_subgroup"|1653|"Hydric Melanaquands"||"No"
"taxonomic_subgroup"|1654|"Hydric Melanudands"||"No"
"taxonomic_subgroup"|1655|"Hydric Pachic Durudands"||"Yes"
"taxonomic_subgroup"|1656|"Hydric Pachic Fulvudands"||"Yes"
"taxonomic_subgroup"|1657|"Hydric Pachic Melanaquands"||"No"
"taxonomic_subgroup"|1658|"Hydric Pachic Melanudands"||"No"
"taxonomic_subgroup"|1659|"Hydric Pachic Placudands"||"No"
"taxonomic_subgroup"|1660|"Hydric Placudands"||"No"
"taxonomic_subgroup"|1661|"Hydric Sphagnofibrists"||"No"
"taxonomic_subgroup"|1662|"Hydric Thaptic Fulvudands"||"Yes"
"taxonomic_subgroup"|1663|"Hydric Thaptic Hapludands"||"No"
"taxonomic_subgroup"|1664|"Hydric Tropofibrists"||"Yes"
"taxonomic_subgroup"|1665|"Hydric Tropohemists"||"Yes"
"taxonomic_subgroup"|1666|"Inceptic Eutroperox"||"No"
"taxonomic_subgroup"|1667|"Inceptic Eutrudox"||"No"
"taxonomic_subgroup"|1668|"Inceptic Eutrustox"||"No"
"taxonomic_subgroup"|1669|"Inceptic Fragixeralfs"||"No"
"taxonomic_subgroup"|1670|"Inceptic Haplocryalfs"||"No"
"taxonomic_subgroup"|1671|"Inceptic Haploxeralfs"||"No"
"taxonomic_subgroup"|1672|"Inceptic Hapludalfs"||"No"
"taxonomic_subgroup"|1673|"Inceptic Hapludox"||"No"
"taxonomic_subgroup"|1674|"Inceptic Hapludults"||"No"
"taxonomic_subgroup"|1675|"Inceptic Haplustalfs"||"No"
"taxonomic_subgroup"|1676|"Inceptic Haplustox"||"No"
"taxonomic_subgroup"|1677|"Inceptic Haprendolls"||"No"
"taxonomic_subgroup"|1678|"Inceptic Rhodoxeralfs"||"No"
"taxonomic_subgroup"|1679|"Kandic Albaquults"||"No"
"taxonomic_subgroup"|1680|"Kandic Paleustalfs"||"No"
"taxonomic_subgroup"|1681|"Kandic Plinthaquults"||"No"
"taxonomic_subgroup"|1682|"Kandic Plinthustalfs"||"Yes"
"taxonomic_subgroup"|1683|"Kandiudalfic Eutroperox"||"No"
"taxonomic_subgroup"|1684|"Kandiudalfic Eutrudox"||"No"
"taxonomic_subgroup"|1685|"Kandiustalfic Eutrustox"||"No"
"taxonomic_subgroup"|1686|"Kanhaplic Haplustalfs"||"No"
"taxonomic_subgroup"|1687|"Kanhaplic Haplustults"||"No"
"taxonomic_subgroup"|1688|"Kanhaplic Rhodustalfs"||"No"
"taxonomic_subgroup"|1689|"Lamellic Argiudolls"||"No"
"taxonomic_subgroup"|1690|"Lamellic Cryoboralfs"||"Yes"
"taxonomic_subgroup"|1691|"Lamellic Cryochrepts"||"Yes"
"taxonomic_subgroup"|1692|"Lamellic Cryopsamments"||"No"
"taxonomic_subgroup"|1693|"Lamellic Cryorthents"||"No"
"taxonomic_subgroup"|1694|"Lamellic Dystrochrepts"||"Yes"
"taxonomic_subgroup"|1695|"Lamellic Dystrocryepts"||"No"
"taxonomic_subgroup"|1696|"Lamellic Dystrudepts"||"No"
"taxonomic_subgroup"|1697|"Lamellic Eutroboralfs"||"Yes"
"taxonomic_subgroup"|1698|"Lamellic Eutrochrepts"||"Yes"
"taxonomic_subgroup"|1699|"Lamellic Eutrocryepts"||"Yes"
"taxonomic_subgroup"|1700|"Lamellic Eutrudepts"||"No"
"taxonomic_subgroup"|1701|"Lamellic Glossoboralfs"||"Yes"
"taxonomic_subgroup"|1702|"Lamellic Haplocryalfs"||"No"
"taxonomic_subgroup"|1703|"Lamellic Haplocryepts"||"No"
"taxonomic_subgroup"|1704|"Lamellic Haplorthods"||"No"
"taxonomic_subgroup"|1705|"Lamellic Haploxeralfs"||"No"
"taxonomic_subgroup"|1706|"Lamellic Haploxerepts"||"No"
"taxonomic_subgroup"|1707|"Lamellic Haploxerults"||"No"
"taxonomic_subgroup"|1708|"Lamellic Hapludalfs"||"No"
"taxonomic_subgroup"|1709|"Lamellic Hapludults"||"No"
"taxonomic_subgroup"|1710|"Lamellic Haplustalfs"||"No"
"taxonomic_subgroup"|1711|"Lamellic Haplustepts"||"No"
"taxonomic_subgroup"|1712|"Lamellic Humicryepts"||"No"
"taxonomic_subgroup"|1713|"Lamellic Oxyaquic Eutroboralfs"||"Yes"
"taxonomic_subgroup"|1714|"Lamellic Oxyaquic Haplorthods"||"No"
"taxonomic_subgroup"|1715|"Lamellic Paleudalfs"||"No"
"taxonomic_subgroup"|1716|"Lamellic Paleudults"||"No"
"taxonomic_subgroup"|1717|"Lamellic Paleustalfs"||"No"
"taxonomic_subgroup"|1718|"Lamellic Palexeralfs"||"No"
"taxonomic_subgroup"|1719|"Lamellic Quartzipsamments"||"No"
"taxonomic_subgroup"|1720|"Lamellic Udipsamments"||"No"
"taxonomic_subgroup"|1721|"Lamellic Ustic Quartzipsamments"||"No"
"taxonomic_subgroup"|1722|"Lamellic Ustipsamments"||"No"
"taxonomic_subgroup"|1723|"Lamellic Ustochrepts"||"Yes"
"taxonomic_subgroup"|1724|"Lamellic Xerochrepts"||"Yes"
"taxonomic_subgroup"|1725|"Lamellic Xeropsamments"||"No"
"taxonomic_subgroup"|1726|"Leptic Calcitorrerts"||"No"
"taxonomic_subgroup"|1727|"Leptic Calciusterts"||"No"
"taxonomic_subgroup"|1728|"Leptic Calcixererts"||"No"
"taxonomic_subgroup"|1729|"Leptic Dystraquerts"||"No"
"taxonomic_subgroup"|1730|"Leptic Dystruderts"||"No"
"taxonomic_subgroup"|1731|"Leptic Dystrusterts"||"No"
"taxonomic_subgroup"|1732|"Leptic Endoaquerts"||"No"
"taxonomic_subgroup"|1733|"Leptic Epiaquerts"||"No"
"taxonomic_subgroup"|1734|"Leptic Gypsiusterts"||"No"
"taxonomic_subgroup"|1735|"Leptic Haplogypsids"||"No"
"taxonomic_subgroup"|1736|"Leptic Haplotorrerts"||"No"
"taxonomic_subgroup"|1737|"Leptic Haploxererts"||"No"
"taxonomic_subgroup"|1738|"Leptic Hapluderts"||"No"
"taxonomic_subgroup"|1739|"Leptic Haplusterts"||"No"
"taxonomic_subgroup"|1740|"Leptic Natralbolls"||"No"
"taxonomic_subgroup"|1741|"Leptic Natriborolls"||"Yes"
"taxonomic_subgroup"|1742|"Leptic Natrudolls"||"No"
"taxonomic_subgroup"|1743|"Leptic Natrustalfs"||"No"
"taxonomic_subgroup"|1744|"Leptic Natrustolls"||"No"
"taxonomic_subgroup"|1745|"Leptic Salaquerts"||"No"
"taxonomic_subgroup"|1746|"Leptic Salitorrerts"||"No"
"taxonomic_subgroup"|1747|"Leptic Salusterts"||"No"
"taxonomic_subgroup"|1748|"Leptic Torrertic Natrustalfs"||"No"
"taxonomic_subgroup"|1749|"Leptic Torrertic Natrustolls"||"No"
"taxonomic_subgroup"|1750|"Leptic Udic Haplusterts"||"No"
"taxonomic_subgroup"|1751|"Leptic Vertic Natriborolls"||"Yes"
"taxonomic_subgroup"|1752|"Leptic Vertic Natrudolls"||"No"
"taxonomic_subgroup"|1753|"Leptic Vertic Natrustolls"||"No"
"taxonomic_subgroup"|1754|"Limnic Borofibrists"||"Yes"
"taxonomic_subgroup"|1755|"Limnic Borohemists"||"Yes"
"taxonomic_subgroup"|1756|"Limnic Borosaprists"||"Yes"
"taxonomic_subgroup"|1757|"Limnic Cryosaprists"||"No"
"taxonomic_subgroup"|1758|"Limnic Haplofibrists"||"No"
"taxonomic_subgroup"|1759|"Limnic Haplohemists"||"No"
"taxonomic_subgroup"|1760|"Limnic Haplosaprists"||"No"
"taxonomic_subgroup"|1761|"Limnic Medifibrists"||"Yes"
"taxonomic_subgroup"|1762|"Limnic Medihemists"||"Yes"
"taxonomic_subgroup"|1763|"Limnic Medisaprists"||"Yes"
"taxonomic_subgroup"|1764|"Limnic Sphagnofibrists"||"No"
"taxonomic_subgroup"|1765|"Limnic Tropofibrists"||"Yes"
"taxonomic_subgroup"|1766|"Limnic Tropohemists"||"Yes"
"taxonomic_subgroup"|1767|"Limnic Troposaprists"||"Yes"
"taxonomic_subgroup"|1768|"Lithic Acroperox"||"No"
"taxonomic_subgroup"|1769|"Lithic Acrotorrox"||"No"
"taxonomic_subgroup"|1770|"Lithic Acrudox"||"No"
"taxonomic_subgroup"|1771|"Lithic Acrustox"||"No"
"taxonomic_subgroup"|1772|"Lithic Alaquods"||"No"
"taxonomic_subgroup"|1773|"Lithic Anhyorthels"||"No"
"taxonomic_subgroup"|1774|"Lithic Anhyturbels"||"No"
"taxonomic_subgroup"|1775|"Lithic Aquiturbels"||"No"
"taxonomic_subgroup"|1776|"Lithic Aquorthels"||"No"
"taxonomic_subgroup"|1777|"Lithic Argiborolls"||"Yes"
"taxonomic_subgroup"|1778|"Lithic Argicryids"||"No"
"taxonomic_subgroup"|1779|"Lithic Argicryolls"||"No"
"taxonomic_subgroup"|1780|"Lithic Argigypsids"||"No"
"taxonomic_subgroup"|1781|"Lithic Argiorthels"||"No"
"taxonomic_subgroup"|1782|"Lithic Argiudolls"||"No"
"taxonomic_subgroup"|1783|"Lithic Argiustolls"||"No"
"taxonomic_subgroup"|1784|"Lithic Argixerolls"||"No"
"taxonomic_subgroup"|1785|"Lithic Borofibrists"||"Yes"
"taxonomic_subgroup"|1786|"Lithic Borofolists"||"Yes"
"taxonomic_subgroup"|1787|"Lithic Borohemists"||"Yes"
"taxonomic_subgroup"|1788|"Lithic Borosaprists"||"Yes"
"taxonomic_subgroup"|1789|"Lithic Calciargids"||"No"
"taxonomic_subgroup"|1790|"Lithic Calciborolls"||"Yes"
"taxonomic_subgroup"|1791|"Lithic Calcicryepts"||"No"
"taxonomic_subgroup"|1792|"Lithic Calcicryids"||"No"
"taxonomic_subgroup"|1793|"Lithic Calcicryolls"||"No"
"taxonomic_subgroup"|1794|"Lithic Calcigypsids"||"No"
"taxonomic_subgroup"|1795|"Lithic Calciorthids"||"Yes"
"taxonomic_subgroup"|1796|"Lithic Calciudolls"||"No"
"taxonomic_subgroup"|1797|"Lithic Calciustepts"||"No"
"taxonomic_subgroup"|1798|"Lithic Calciusterts"||"No"
"taxonomic_subgroup"|1799|"Lithic Calciustolls"||"No"
"taxonomic_subgroup"|1800|"Lithic Calcixerepts"||"No"
"taxonomic_subgroup"|1801|"Lithic Calcixererts"||"No"
"taxonomic_subgroup"|1802|"Lithic Calcixerolls"||"No"
"taxonomic_subgroup"|1803|"Lithic Camborthids"||"Yes"
"taxonomic_subgroup"|1804|"Lithic Cryandepts"||"Yes"
"taxonomic_subgroup"|1805|"Lithic Cryaquands"||"No"
"taxonomic_subgroup"|1806|"Lithic Cryaquepts"||"No"
"taxonomic_subgroup"|1807|"Lithic Cryaquods"||"No"
"taxonomic_subgroup"|1808|"Lithic Cryoboralfs"||"Yes"
"taxonomic_subgroup"|1809|"Lithic Cryoborolls"||"Yes"
"taxonomic_subgroup"|1810|"Lithic Cryochrepts"||"Yes"
"taxonomic_subgroup"|1811|"Lithic Cryofibrists"||"No"
"taxonomic_subgroup"|1812|"Lithic Cryofolists"||"No"
"taxonomic_subgroup"|1813|"Lithic Cryohemists"||"No"
"taxonomic_subgroup"|1814|"Lithic Cryohumods"||"Yes"
"taxonomic_subgroup"|1815|"Lithic Cryopsamments"||"No"
"taxonomic_subgroup"|1816|"Lithic Cryorthents"||"No"
"taxonomic_subgroup"|1817|"Lithic Cryorthods"||"Yes"
"taxonomic_subgroup"|1818|"Lithic Cryosaprists"||"No"
"taxonomic_subgroup"|1819|"Lithic Cryrendolls"||"No"
"taxonomic_subgroup"|1820|"Lithic Cryumbrepts"||"Yes"
"taxonomic_subgroup"|1821|"Lithic Dystrandepts"||"Yes"
"taxonomic_subgroup"|1822|"Lithic Dystrochrepts"||"Yes"
"taxonomic_subgroup"|1823|"Lithic Dystrocryepts"||"No"
"taxonomic_subgroup"|1824|"Lithic Dystrogelepts"||"No"
"taxonomic_subgroup"|1825|"Lithic Dystropepts"||"Yes"
"taxonomic_subgroup"|1826|"Lithic Dystroxerepts"||"No"
"taxonomic_subgroup"|1827|"Lithic Dystrudepts"||"No"
"taxonomic_subgroup"|1828|"Lithic Dystrustepts"||"No"
"taxonomic_subgroup"|1829|"Lithic Dystrusterts"||"No"
"taxonomic_subgroup"|1830|"Lithic Endoaquands"||"No"
"taxonomic_subgroup"|1831|"Lithic Endoaquents"||"No"
"taxonomic_subgroup"|1832|"Lithic Endoaquepts"||"No"
"taxonomic_subgroup"|1833|"Lithic Endoaquods"||"No"
"taxonomic_subgroup"|1834|"Lithic Endoaquolls"||"No"
"taxonomic_subgroup"|1835|"Lithic Epiaquods"||"No"
"taxonomic_subgroup"|1836|"Lithic Eutrandepts"||"Yes"
"taxonomic_subgroup"|1837|"Lithic Eutroboralfs"||"Yes"
"taxonomic_subgroup"|1838|"Lithic Eutrochrepts"||"Yes"
"taxonomic_subgroup"|1839|"Lithic Eutrocryepts"||"Yes"
"taxonomic_subgroup"|1840|"Lithic Eutrogelepts"||"Yes"
"taxonomic_subgroup"|1841|"Lithic Eutropepts"||"Yes"
"taxonomic_subgroup"|1842|"Lithic Eutroperox"||"No"
"taxonomic_subgroup"|1843|"Lithic Eutrotorrox"||"No"
"taxonomic_subgroup"|1844|"Lithic Eutrudepts"||"No"
"taxonomic_subgroup"|1845|"Lithic Eutrudox"||"No"
"taxonomic_subgroup"|1846|"Lithic Eutrustox"||"No"
"taxonomic_subgroup"|1847|"Lithic Fibristels"||"No"
"taxonomic_subgroup"|1848|"Lithic Fluviwassents"||"No"
"taxonomic_subgroup"|1849|"Lithic Folistels"||"No"
"taxonomic_subgroup"|1850|"Lithic Frasiwassents"||"No"
"taxonomic_subgroup"|1851|"Lithic Fulvicryands"||"No"
"taxonomic_subgroup"|1852|"Lithic Fulvudands"||"No"
"taxonomic_subgroup"|1853|"Lithic Gelaquepts"||"No"
"taxonomic_subgroup"|1854|"Lithic Glossoboralfs"||"Yes"
"taxonomic_subgroup"|1855|"Lithic Glossocryalfs"||"No"
"taxonomic_subgroup"|1856|"Lithic Gypsiusterts"||"No"
"taxonomic_subgroup"|1857|"Lithic Haplaquepts"||"Yes"
"taxonomic_subgroup"|1858|"Lithic Haplaquolls"||"Yes"
"taxonomic_subgroup"|1859|"Lithic Haplargids"||"No"
"taxonomic_subgroup"|1860|"Lithic Haploborolls"||"Yes"
"taxonomic_subgroup"|1861|"Lithic Haplocalcids"||"No"
"taxonomic_subgroup"|1862|"Lithic Haplocambids"||"No"
"taxonomic_subgroup"|1863|"Lithic Haplocryalfs"||"No"
"taxonomic_subgroup"|1864|"Lithic Haplocryands"||"No"
"taxonomic_subgroup"|1865|"Lithic Haplocryepts"||"No"
"taxonomic_subgroup"|1866|"Lithic Haplocryids"||"No"
"taxonomic_subgroup"|1867|"Lithic Haplocryods"||"No"
"taxonomic_subgroup"|1868|"Lithic Haplocryolls"||"No"
"taxonomic_subgroup"|1869|"Lithic Haplofibrists"||"No"
"taxonomic_subgroup"|1870|"Lithic Haplogelepts"||"No"
"taxonomic_subgroup"|1871|"Lithic Haplogelods"||"No"
"taxonomic_subgroup"|1872|"Lithic Haplogelolls"||"No"
"taxonomic_subgroup"|1873|"Lithic Haplogypsids"||"No"
"taxonomic_subgroup"|1874|"Lithic Haplohemists"||"No"
"taxonomic_subgroup"|1875|"Lithic Haplohumods"||"No"
"taxonomic_subgroup"|1876|"Lithic Haplohumults"||"No"
"taxonomic_subgroup"|1877|"Lithic Haploperox"||"No"
"taxonomic_subgroup"|1878|"Lithic Haplorthels"||"No"
"taxonomic_subgroup"|1879|"Lithic Haplorthods"||"No"
"taxonomic_subgroup"|1880|"Lithic Haplosaprists"||"No"
"taxonomic_subgroup"|1881|"Lithic Haplotorrands"||"No"
"taxonomic_subgroup"|1882|"Lithic Haplotorrox"||"No"
"taxonomic_subgroup"|1883|"Lithic Haploturbels"||"No"
"taxonomic_subgroup"|1884|"Lithic Haplowassents"||"No"
"taxonomic_subgroup"|1885|"Lithic Haploxeralfs"||"No"
"taxonomic_subgroup"|1886|"Lithic Haploxerands"||"No"
"taxonomic_subgroup"|1887|"Lithic Haploxerepts"||"No"
"taxonomic_subgroup"|1888|"Lithic Haploxererts"||"No"
"taxonomic_subgroup"|1889|"Lithic Haploxerolls"||"No"
"taxonomic_subgroup"|1890|"Lithic Haploxerults"||"No"
"taxonomic_subgroup"|1891|"Lithic Hapludalfs"||"No"
"taxonomic_subgroup"|1892|"Lithic Hapludands"||"No"
"taxonomic_subgroup"|1893|"Lithic Hapluderts"||"No"
"taxonomic_subgroup"|1894|"Lithic Hapludolls"||"No"
"taxonomic_subgroup"|1895|"Lithic Hapludox"||"No"
"taxonomic_subgroup"|1896|"Lithic Hapludults"||"No"
"taxonomic_subgroup"|1897|"Lithic Haplumbrepts"||"Yes"
"taxonomic_subgroup"|1898|"Lithic Haplustalfs"||"No"
"taxonomic_subgroup"|1899|"Lithic Haplustands"||"No"
"taxonomic_subgroup"|1900|"Lithic Haplustepts"||"No"
"taxonomic_subgroup"|1901|"Lithic Haplusterts"||"No"
"taxonomic_subgroup"|1902|"Lithic Haplustolls"||"No"
"taxonomic_subgroup"|1903|"Lithic Haplustox"||"No"
"taxonomic_subgroup"|1904|"Lithic Haplustults"||"No"
"taxonomic_subgroup"|1905|"Lithic Haprendolls"||"No"
"taxonomic_subgroup"|1906|"Lithic Hemistels"||"No"
"taxonomic_subgroup"|1907|"Lithic Historthels"||"No"
"taxonomic_subgroup"|1908|"Lithic Histoturbels"||"No"
"taxonomic_subgroup"|1909|"Lithic Humicryepts"||"No"
"taxonomic_subgroup"|1910|"Lithic Humicryods"||"No"
"taxonomic_subgroup"|1911|"Lithic Humigelepts"||"No"
"taxonomic_subgroup"|1912|"Lithic Humigelods"||"No"
"taxonomic_subgroup"|1913|"Lithic Humitropepts"||"Yes"
"taxonomic_subgroup"|1914|"Lithic Humixerepts"||"No"
"taxonomic_subgroup"|1915|"Lithic Humudepts"||"No"
"taxonomic_subgroup"|1916|"Lithic Humustepts"||"No"
"taxonomic_subgroup"|1917|"Lithic Hydrandepts"||"Yes"
"taxonomic_subgroup"|1918|"Lithic Hydrocryands"||"No"
"taxonomic_subgroup"|1919|"Lithic Hydrowassents"||"No"
"taxonomic_subgroup"|1920|"Lithic Hydrudands"||"No"
"taxonomic_subgroup"|1921|"Lithic Kandiperox"||"No"
"taxonomic_subgroup"|1922|"Lithic Kandiudox"||"No"
"taxonomic_subgroup"|1923|"Lithic Kandiustox"||"No"
"taxonomic_subgroup"|1924|"Lithic Kanhaplohumults"||"No"
"taxonomic_subgroup"|1925|"Lithic Kanhapludalfs"||"No"
"taxonomic_subgroup"|1926|"Lithic Kanhapludults"||"No"
"taxonomic_subgroup"|1927|"Lithic Kanhaplustalfs"||"No"
"taxonomic_subgroup"|1928|"Lithic Kanhaplustults"||"No"
"taxonomic_subgroup"|1929|"Lithic Medifibrists"||"Yes"
"taxonomic_subgroup"|1930|"Lithic Medifolists"||"Yes"
"taxonomic_subgroup"|1931|"Lithic Medihemists"||"Yes"
"taxonomic_subgroup"|1932|"Lithic Medisaprists"||"Yes"
"taxonomic_subgroup"|1933|"Lithic Melanaquands"||"No"
"taxonomic_subgroup"|1934|"Lithic Melanocryands"||"No"
"taxonomic_subgroup"|1935|"Lithic Melanudands"||"No"
"taxonomic_subgroup"|1936|"Lithic Mollic Cryoboralfs"||"Yes"
"taxonomic_subgroup"|1937|"Lithic Mollic Haploxeralfs"||"No"
"taxonomic_subgroup"|1938|"Lithic Mollic Vitrandepts"||"Yes"
"taxonomic_subgroup"|1939|"Lithic Molliturbels"||"No"
"taxonomic_subgroup"|1940|"Lithic Mollorthels"||"No"
"taxonomic_subgroup"|1941|"Lithic Natrargids"||"No"
"taxonomic_subgroup"|1942|"Lithic Natrigypsids"||"No"
"taxonomic_subgroup"|1943|"Lithic Petrocalcic Calciustepts"||"No"
"taxonomic_subgroup"|1944|"Lithic Petrocalcic Calciustolls"||"No"
"taxonomic_subgroup"|1945|"Lithic Placaquands"||"No"
"taxonomic_subgroup"|1946|"Lithic Placudands"||"No"
"taxonomic_subgroup"|1947|"Lithic Psammaquents"||"No"
"taxonomic_subgroup"|1948|"Lithic Psammorthels"||"No"
"taxonomic_subgroup"|1949|"Lithic Psammoturbels"||"No"
"taxonomic_subgroup"|1950|"Lithic Psammowassents"||"No"
"taxonomic_subgroup"|1951|"Lithic Quartzipsamments"||"No"
"taxonomic_subgroup"|1952|"Lithic Rendolls"||"Yes"
"taxonomic_subgroup"|1953|"Lithic Rhodoxeralfs"||"No"
"taxonomic_subgroup"|1954|"Lithic Rhodudults"||"No"
"taxonomic_subgroup"|1955|"Lithic Rhodustalfs"||"No"
"taxonomic_subgroup"|1956|"Lithic Rhodustults"||"No"
"taxonomic_subgroup"|1957|"Lithic Ruptic-Alfic Dystrochrepts"||"Yes"
"taxonomic_subgroup"|1958|"Lithic Ruptic-Alfic Eutrochrepts"||"Yes"
"taxonomic_subgroup"|1959|"Lithic Ruptic-Argic Cryoborolls"||"Yes"
"taxonomic_subgroup"|1960|"Lithic Ruptic-Entic"||"Yes"
"taxonomic_subgroup"|1961|"Lithic Ruptic-Entic Cryoborolls"||"Yes"
"taxonomic_subgroup"|1962|"Lithic Ruptic-Entic Cryumbrepts"||"Yes"
"taxonomic_subgroup"|1963|"Lithic Ruptic-Entic Haplargids"||"No"
"taxonomic_subgroup"|1964|"Lithic Ruptic-Entic Hapludults"||"Yes"
"taxonomic_subgroup"|1965|"Lithic Ruptic-Entic Haplustolls"||"Yes"
"taxonomic_subgroup"|1966|"Lithic Ruptic-Entic Xerollic Haplargids"||"Yes"
"taxonomic_subgroup"|1967|"Lithic Ruptic-Inceptic Haploxeralfs"||"No"
"taxonomic_subgroup"|1968|"Lithic Ruptic-Inceptic Haploxerults"||"No"
"taxonomic_subgroup"|1969|"Lithic Ruptic-Ultic Dystrochrepts"||"Yes"
"taxonomic_subgroup"|1970|"Lithic Ruptic-Xerochreptic Haploxeralfs"||"Yes"
"taxonomic_subgroup"|1971|"Lithic Ruptic-Xerochreptic Haploxerults"||"Yes"
"taxonomic_subgroup"|1972|"Lithic Ruptic-Xerorthentic Xerochrepts"||"Yes"
"taxonomic_subgroup"|1973|"Lithic Salusterts"||"No"
"taxonomic_subgroup"|1974|"Lithic Sapristels"||"No"
"taxonomic_subgroup"|1975|"Lithic Sombriperox"||"No"
"taxonomic_subgroup"|1976|"Lithic Sombriudox"||"No"
"taxonomic_subgroup"|1977|"Lithic Sombriustox"||"No"
"taxonomic_subgroup"|1978|"Lithic Sphagnofibrists"||"No"
"taxonomic_subgroup"|1979|"Lithic Sulfiwassents"||"No"
"taxonomic_subgroup"|1980|"Lithic Torrifolists"||"No"
"taxonomic_subgroup"|1981|"Lithic Torriorthents"||"No"
"taxonomic_subgroup"|1982|"Lithic Torripsamments"||"No"
"taxonomic_subgroup"|1983|"Lithic Tropaquepts"||"Yes"
"taxonomic_subgroup"|1984|"Lithic Tropofibrists"||"Yes"
"taxonomic_subgroup"|1985|"Lithic Tropofolists"||"Yes"
"taxonomic_subgroup"|1986|"Lithic Tropohemists"||"Yes"
"taxonomic_subgroup"|1987|"Lithic Tropopsamments"||"Yes"
"taxonomic_subgroup"|1988|"Lithic Troporthents"||"Yes"
"taxonomic_subgroup"|1989|"Lithic Troposaprists"||"Yes"
"taxonomic_subgroup"|1990|"Lithic Tropudalfs"||"Yes"
"taxonomic_subgroup"|1991|"Lithic Udic"||"Yes"
"taxonomic_subgroup"|1992|"Lithic Udifolists"||"No"
"taxonomic_subgroup"|1993|"Lithic Udipsamments"||"No"
"taxonomic_subgroup"|1994|"Lithic Udivitrands"||"No"
"taxonomic_subgroup"|1995|"Lithic Udorthents"||"No"
"taxonomic_subgroup"|1996|"Lithic Ultic Argixerolls"||"No"
"taxonomic_subgroup"|1997|"Lithic Ultic Haploxerolls"||"No"
"taxonomic_subgroup"|1998|"Lithic Umbric"||"Yes"
"taxonomic_subgroup"|1999|"Lithic Umbric Vitrandepts"||"Yes"
"taxonomic_subgroup"|2000|"Lithic Umbriturbels"||"No"
"taxonomic_subgroup"|2001|"Lithic Umbrorthels"||"No"
"taxonomic_subgroup"|2002|"Lithic Ustic Calciorthids"||"Yes"
"taxonomic_subgroup"|2003|"Lithic Ustic Haplargids"||"No"
"taxonomic_subgroup"|2004|"Lithic Ustic Haplocalcids"||"No"
"taxonomic_subgroup"|2005|"Lithic Ustic Haplocambids"||"No"
"taxonomic_subgroup"|2006|"Lithic Ustic Natrargids"||"No"
"taxonomic_subgroup"|2007|"Lithic Ustic Torriorthents"||"No"
"taxonomic_subgroup"|2008|"Lithic Ustifolists"||"No"
"taxonomic_subgroup"|2009|"Lithic Ustipsamments"||"No"
"taxonomic_subgroup"|2010|"Lithic Ustivitrands"||"No"
"taxonomic_subgroup"|2011|"Lithic Ustochrepts"||"Yes"
"taxonomic_subgroup"|2012|"Lithic Ustollic Calciorthids"||"Yes"
"taxonomic_subgroup"|2013|"Lithic Ustollic Haplargids"||"Yes"
"taxonomic_subgroup"|2014|"Lithic Ustorthents"||"No"
"taxonomic_subgroup"|2015|"Lithic Ustropepts"||"Yes"
"taxonomic_subgroup"|2016|"Lithic Vermiborolls"||"Yes"
"taxonomic_subgroup"|2017|"Lithic Vermudolls"||"No"
"taxonomic_subgroup"|2018|"Lithic Vermustolls"||"No"
"taxonomic_subgroup"|2019|"Lithic Vertic"||"Yes"
"taxonomic_subgroup"|2020|"Lithic Vertic Argiustolls"||"Yes"
"taxonomic_subgroup"|2021|"Lithic Vertic Ustropepts"||"Yes"
"taxonomic_subgroup"|2022|"Lithic Vitrandepts"||"Yes"
"taxonomic_subgroup"|2023|"Lithic Vitraquands"||"No"
"taxonomic_subgroup"|2024|"Lithic Vitricryands"||"No"
"taxonomic_subgroup"|2025|"Lithic Vitritorrands"||"No"
"taxonomic_subgroup"|2026|"Lithic Vitrixerands"||"No"
"taxonomic_subgroup"|2027|"Lithic Xeric Haplargids"||"No"
"taxonomic_subgroup"|2028|"Lithic Xeric Haplocalcids"||"No"
"taxonomic_subgroup"|2029|"Lithic Xeric Haplocambids"||"No"
"taxonomic_subgroup"|2030|"Lithic Xeric Natrargids"||"No"
"taxonomic_subgroup"|2031|"Lithic Xeric Torriorthents"||"No"
"taxonomic_subgroup"|2032|"Lithic Xerochrepts"||"Yes"
"taxonomic_subgroup"|2033|"Lithic Xerollic Calciorthids"||"Yes"
"taxonomic_subgroup"|2034|"Lithic Xerollic Camborthids"||"Yes"
"taxonomic_subgroup"|2035|"Lithic Xerollic Haplargids"||"Yes"
"taxonomic_subgroup"|2036|"Lithic Xerollic Natrargids"||"Yes"
"taxonomic_subgroup"|2037|"Lithic Xeropsamments"||"No"
"taxonomic_subgroup"|2038|"Lithic Xerorthents"||"No"
"taxonomic_subgroup"|2039|"Lithic Xerumbrepts"||"Yes"
"taxonomic_subgroup"|2040|"Lithic-Ruptic-Entic Hapludults"||"No"
"taxonomic_subgroup"|2041|"Mollic Albaqualfs"||"No"
"taxonomic_subgroup"|2042|"Mollic Andaquepts"||"Yes"
"taxonomic_subgroup"|2043|"Mollic Cryoboralfs"||"Yes"
"taxonomic_subgroup"|2044|"Mollic Cryofluvents"||"No"
"taxonomic_subgroup"|2045|"Mollic Endoaqualfs"||"No"
"taxonomic_subgroup"|2046|"Mollic Endoaquents"||"No"
"taxonomic_subgroup"|2047|"Mollic Endoaquepts"||"No"
"taxonomic_subgroup"|2048|"Mollic Epiaqualfs"||"No"
"taxonomic_subgroup"|2049|"Mollic Epiaquents"||"No"
"taxonomic_subgroup"|2050|"Mollic Epiaquepts"||"No"
"taxonomic_subgroup"|2051|"Mollic Eutroboralfs"||"Yes"
"taxonomic_subgroup"|2052|"Mollic Fluvaquents"||"No"
"taxonomic_subgroup"|2053|"Mollic Fragiudalfs"||"Yes"
"taxonomic_subgroup"|2054|"Mollic Fragixeralfs"||"No"
"taxonomic_subgroup"|2055|"Mollic Glossaqualfs"||"No"
"taxonomic_subgroup"|2056|"Mollic Glossocryalfs"||"No"
"taxonomic_subgroup"|2057|"Mollic Halaquepts"||"Yes"
"taxonomic_subgroup"|2058|"Mollic Haplaquents"||"Yes"
"taxonomic_subgroup"|2059|"Mollic Haplaquepts"||"Yes"
"taxonomic_subgroup"|2060|"Mollic Haplocryalfs"||"No"
"taxonomic_subgroup"|2061|"Mollic Haploxeralfs"||"No"
"taxonomic_subgroup"|2062|"Mollic Hapludalfs"||"No"
"taxonomic_subgroup"|2063|"Mollic Kandiudalfs"||"No"
"taxonomic_subgroup"|2064|"Mollic Natraqualfs"||"No"
"taxonomic_subgroup"|2065|"Mollic Natrudalfs"||"Yes"
"taxonomic_subgroup"|2066|"Mollic Natrustalfs"||"No"
"taxonomic_subgroup"|2067|"Mollic Ochraqualfs"||"Yes"
"taxonomic_subgroup"|2068|"Mollic Oxyaquic Hapludalfs"||"No"
"taxonomic_subgroup"|2069|"Mollic Paleboralfs"||"Yes"
"taxonomic_subgroup"|2070|"Mollic Palecryalfs"||"No"
"taxonomic_subgroup"|2071|"Mollic Paleudalfs"||"No"
"taxonomic_subgroup"|2072|"Mollic Palexeralfs"||"No"
"taxonomic_subgroup"|2073|"Mollic Psammaquents"||"No"
"taxonomic_subgroup"|2074|"Mollic Torrerts"||"Yes"
"taxonomic_subgroup"|2075|"Mollic Udarents"||"No"
"taxonomic_subgroup"|2076|"Mollic Udifluvents"||"No"
"taxonomic_subgroup"|2077|"Mollic Ustifluvents"||"No"
"taxonomic_subgroup"|2078|"Mollic Vitrandepts"||"Yes"
"taxonomic_subgroup"|2079|"Mollic Vitrixerands"||"Yes"
"taxonomic_subgroup"|2080|"Mollic Xerofluvents"||"No"
"taxonomic_subgroup"|2081|"Natrargidic Natridurids"||"No"
"taxonomic_subgroup"|2082|"Natric Argicryids"||"No"
"taxonomic_subgroup"|2083|"Natric Argiorthels"||"No"
"taxonomic_subgroup"|2084|"Natric Camborthids"||"Yes"
"taxonomic_subgroup"|2085|"Natric Cryoborolls"||"Yes"
"taxonomic_subgroup"|2086|"Natric Duraquolls"||"No"
"taxonomic_subgroup"|2087|"Natric Durixeralfs"||"No"
"taxonomic_subgroup"|2088|"Natric Durustolls"||"No"
"taxonomic_subgroup"|2089|"Natric Haploxeralfs"||"No"
"taxonomic_subgroup"|2090|"Natric Palexeralfs"||"No"
"taxonomic_subgroup"|2091|"Natric Palexerolls"||"Yes"
"taxonomic_subgroup"|2092|"Natric Petroargids"||"No"
"taxonomic_subgroup"|2093|"Natric Petrocalcids"||"No"
"taxonomic_subgroup"|2094|"Natric Vermaqualfs"||"No"
"taxonomic_subgroup"|2095|"Natrixeralfic Natridurids"||"No"
"taxonomic_subgroup"|2096|"Nitric Anhyorthels"||"No"
"taxonomic_subgroup"|2097|"Nitric Anhyturbels"||"No"
"taxonomic_subgroup"|2098|"Ochreptic Cryoboralfs"||"Yes"
"taxonomic_subgroup"|2099|"Ochreptic Eutroboralfs"||"Yes"
"taxonomic_subgroup"|2100|"Ochreptic Fragiudalfs"||"Yes"
"taxonomic_subgroup"|2101|"Ochreptic Fragixeralfs"||"Yes"
"taxonomic_subgroup"|2102|"Ochreptic Glossoboralfs"||"Yes"
"taxonomic_subgroup"|2103|"Ochreptic Haploxeralfs"||"Yes"
"taxonomic_subgroup"|2104|"Ochreptic Hapludalfs"||"Yes"
"taxonomic_subgroup"|2105|"Ochreptic Hapludults"||"Yes"
"taxonomic_subgroup"|2106|"Ochreptic Haplustalfs"||"Yes"
"taxonomic_subgroup"|2107|"Ochreptic Rhodoxeralfs"||"Yes"
"taxonomic_subgroup"|2108|"Ombroaquic Haplustults"||"No"
"taxonomic_subgroup"|2109|"Ombroaquic Kandihumults"||"No"
"taxonomic_subgroup"|2110|"Ombroaquic Kandiudults"||"No"
"taxonomic_subgroup"|2111|"Ombroaquic Kanhaplohumults"||"No"
"taxonomic_subgroup"|2112|"Ombroaquic Kanhapludults"||"No"
"taxonomic_subgroup"|2113|"Ombroaquic Kanhaplustults"||"No"
"taxonomic_subgroup"|2114|"Orthic"||"Yes"
"taxonomic_subgroup"|2115|"Orthidic Durixerolls"||"Yes"
"taxonomic_subgroup"|2116|"Orthidic Durustolls"||"Yes"
"taxonomic_subgroup"|2117|"Orthoxic"||"Yes"
"taxonomic_subgroup"|2118|"Orthoxic Palehumults"||"Yes"
"taxonomic_subgroup"|2119|"Orthoxic Tropohumults"||"Yes"
"taxonomic_subgroup"|2120|"Oxic Argiudolls"||"No"
"taxonomic_subgroup"|2121|"Oxic Dystrandepts"||"Yes"
"taxonomic_subgroup"|2122|"Oxic Dystropepts"||"Yes"
"taxonomic_subgroup"|2123|"Oxic Dystrudepts"||"No"
"taxonomic_subgroup"|2124|"Oxic Dystrustepts"||"No"
"taxonomic_subgroup"|2125|"Oxic Hapludands"||"No"
"taxonomic_subgroup"|2126|"Oxic Haplustalfs"||"Yes"
"taxonomic_subgroup"|2127|"Oxic Haplustands"||"No"
"taxonomic_subgroup"|2128|"Oxic Haplustepts"||"No"
"taxonomic_subgroup"|2129|"Oxic Haplustolls"||"No"
"taxonomic_subgroup"|2130|"Oxic Haplustults"||"Yes"
"taxonomic_subgroup"|2131|"Oxic Humitropepts"||"Yes"
"taxonomic_subgroup"|2132|"Oxic Humudepts"||"No"
"taxonomic_subgroup"|2133|"Oxic Humustepts"||"No"
"taxonomic_subgroup"|2134|"Oxic Paleustalfs"||"Yes"
"taxonomic_subgroup"|2135|"Oxic Plinthaquults"||"Yes"
"taxonomic_subgroup"|2136|"Oxic Rhodustalfs"||"Yes"
"taxonomic_subgroup"|2137|"Oxic Tropudalfs"||"Yes"
"taxonomic_subgroup"|2138|"Oxic Ustropepts"||"Yes"
"taxonomic_subgroup"|2139|"Oxyaquic Alorthods"||"No"
"taxonomic_subgroup"|2140|"Oxyaquic Argiborolls"||"Yes"
"taxonomic_subgroup"|2141|"Oxyaquic Argicryolls"||"No"
"taxonomic_subgroup"|2142|"Oxyaquic Argiudolls"||"No"
"taxonomic_subgroup"|2143|"Oxyaquic Argiustolls"||"No"
"taxonomic_subgroup"|2144|"Oxyaquic Argixerolls"||"No"
"taxonomic_subgroup"|2145|"Oxyaquic Calciborolls"||"Yes"
"taxonomic_subgroup"|2146|"Oxyaquic Calcicryepts"||"No"
"taxonomic_subgroup"|2147|"Oxyaquic Calciustolls"||"No"
"taxonomic_subgroup"|2148|"Oxyaquic Calcixerolls"||"No"
"taxonomic_subgroup"|2149|"Oxyaquic Cryoboralfs"||"Yes"
"taxonomic_subgroup"|2150|"Oxyaquic Cryoborolls"||"Yes"
"taxonomic_subgroup"|2151|"Oxyaquic Cryochrepts"||"Yes"
"taxonomic_subgroup"|2152|"Oxyaquic Cryofluvents"||"No"
"taxonomic_subgroup"|2153|"Oxyaquic Cryopsamments"||"No"
"taxonomic_subgroup"|2154|"Oxyaquic Cryorthents"||"No"
"taxonomic_subgroup"|2155|"Oxyaquic Cryumbrepts"||"Yes"
"taxonomic_subgroup"|2156|"Oxyaquic Duricryands"||"No"
"taxonomic_subgroup"|2157|"Oxyaquic Duricryods"||"No"
"taxonomic_subgroup"|2158|"Oxyaquic Dystrochrepts"||"Yes"
"taxonomic_subgroup"|2159|"Oxyaquic Dystrocryepts"||"No"
"taxonomic_subgroup"|2160|"Oxyaquic Dystropepts"||"Yes"
"taxonomic_subgroup"|2161|"Oxyaquic Dystroxerepts"||"No"
"taxonomic_subgroup"|2162|"Oxyaquic Dystrudepts"||"No"
"taxonomic_subgroup"|2163|"Oxyaquic Dystruderts"||"No"
"taxonomic_subgroup"|2164|"Oxyaquic Eutroboralfs"||"Yes"
"taxonomic_subgroup"|2165|"Oxyaquic Eutrochrepts"||"Yes"
"taxonomic_subgroup"|2166|"Oxyaquic Eutrocryepts"||"Yes"
"taxonomic_subgroup"|2167|"Oxyaquic Eutropepts"||"Yes"
"taxonomic_subgroup"|2168|"Oxyaquic Eutrudepts"||"No"
"taxonomic_subgroup"|2169|"Oxyaquic Fragiboralfs"||"Yes"
"taxonomic_subgroup"|2170|"Oxyaquic Fragiorthods"||"No"
"taxonomic_subgroup"|2171|"Oxyaquic Fragiudalfs"||"No"
"taxonomic_subgroup"|2172|"Oxyaquic Fraglossudalfs"||"No"
"taxonomic_subgroup"|2173|"Oxyaquic Fulvudands"||"No"
"taxonomic_subgroup"|2174|"Oxyaquic Gelorthents"||"No"
"taxonomic_subgroup"|2175|"Oxyaquic Glossoboralfs"||"Yes"
"taxonomic_subgroup"|2176|"Oxyaquic Glossocryalfs"||"No"
"taxonomic_subgroup"|2177|"Oxyaquic Glossudalfs"||"No"
"taxonomic_subgroup"|2178|"Oxyaquic Haploborolls"||"Yes"
"taxonomic_subgroup"|2179|"Oxyaquic Haplocryalfs"||"No"
"taxonomic_subgroup"|2180|"Oxyaquic Haplocryands"||"No"
"taxonomic_subgroup"|2181|"Oxyaquic Haplocryepts"||"No"
"taxonomic_subgroup"|2182|"Oxyaquic Haplocryods"||"No"
"taxonomic_subgroup"|2183|"Oxyaquic Haplocryolls"||"No"
"taxonomic_subgroup"|2184|"Oxyaquic Haplogelolls"||"No"
"taxonomic_subgroup"|2185|"Oxyaquic Haplohumults"||"No"
"taxonomic_subgroup"|2186|"Oxyaquic Haplorthods"||"No"
"taxonomic_subgroup"|2187|"Oxyaquic Haploxerepts"||"No"
"taxonomic_subgroup"|2188|"Oxyaquic Haploxerolls"||"No"
"taxonomic_subgroup"|2189|"Oxyaquic Hapludalfs"||"No"
"taxonomic_subgroup"|2190|"Oxyaquic Hapludands"||"No"
"taxonomic_subgroup"|2191|"Oxyaquic Hapluderts"||"No"
"taxonomic_subgroup"|2192|"Oxyaquic Hapludolls"||"No"
"taxonomic_subgroup"|2193|"Oxyaquic Hapludults"||"No"
"taxonomic_subgroup"|2194|"Oxyaquic Haplumbrepts"||"Yes"
"taxonomic_subgroup"|2195|"Oxyaquic Haplustalfs"||"No"
"taxonomic_subgroup"|2196|"Oxyaquic Haplustepts"||"No"
"taxonomic_subgroup"|2197|"Oxyaquic Haplustolls"||"No"
"taxonomic_subgroup"|2198|"Oxyaquic Haplustox"||"No"
"taxonomic_subgroup"|2199|"Oxyaquic Humicryepts"||"No"
"taxonomic_subgroup"|2200|"Oxyaquic Humicryods"||"No"
"taxonomic_subgroup"|2201|"Oxyaquic Humigelepts"||"No"
"taxonomic_subgroup"|2202|"Oxyaquic Humitropepts"||"Yes"
"taxonomic_subgroup"|2203|"Oxyaquic Humixerepts"||"No"
"taxonomic_subgroup"|2204|"Oxyaquic Humudepts"||"No"
"taxonomic_subgroup"|2205|"Oxyaquic Humustepts"||"No"
"taxonomic_subgroup"|2206|"Oxyaquic Kandiudalfs"||"No"
"taxonomic_subgroup"|2207|"Oxyaquic Kandiudults"||"No"
"taxonomic_subgroup"|2208|"Oxyaquic Kanhapludalfs"||"No"
"taxonomic_subgroup"|2209|"Oxyaquic Kanhapludults"||"No"
"taxonomic_subgroup"|2210|"Oxyaquic Paleboralfs"||"Yes"
"taxonomic_subgroup"|2211|"Oxyaquic Paleborolls"||"Yes"
"taxonomic_subgroup"|2212|"Oxyaquic Palecryalfs"||"No"
"taxonomic_subgroup"|2213|"Oxyaquic Palecryolls"||"No"
"taxonomic_subgroup"|2214|"Oxyaquic Palehumults"||"No"
"taxonomic_subgroup"|2215|"Oxyaquic Paleudalfs"||"No"
"taxonomic_subgroup"|2216|"Oxyaquic Paleudolls"||"No"
"taxonomic_subgroup"|2217|"Oxyaquic Paleudults"||"No"
"taxonomic_subgroup"|2218|"Oxyaquic Paleustalfs"||"No"
"taxonomic_subgroup"|2219|"Oxyaquic Psammentic Eutroboralfs"||"Yes"
"taxonomic_subgroup"|2220|"Oxyaquic Quartzipsamments"||"No"
"taxonomic_subgroup"|2221|"Oxyaquic Torrifluvents"||"No"
"taxonomic_subgroup"|2222|"Oxyaquic Torriorthents"||"No"
"taxonomic_subgroup"|2223|"Oxyaquic Torripsamments"||"No"
"taxonomic_subgroup"|2224|"Oxyaquic Tropopsamments"||"Yes"
"taxonomic_subgroup"|2225|"Oxyaquic Udifluvents"||"No"
"taxonomic_subgroup"|2226|"Oxyaquic Udipsamments"||"No"
"taxonomic_subgroup"|2227|"Oxyaquic Udivitrands"||"No"
"taxonomic_subgroup"|2228|"Oxyaquic Udorthents"||"No"
"taxonomic_subgroup"|2229|"Oxyaquic Ultic Haplorthods"||"No"
"taxonomic_subgroup"|2230|"Oxyaquic Ustifluvents"||"No"
"taxonomic_subgroup"|2231|"Oxyaquic Ustipsamments"||"No"
"taxonomic_subgroup"|2232|"Oxyaquic Ustorthents"||"No"
"taxonomic_subgroup"|2233|"Oxyaquic Ustropepts"||"Yes"
"taxonomic_subgroup"|2234|"Oxyaquic Vertic Argiudolls"||"No"
"taxonomic_subgroup"|2235|"Oxyaquic Vertic Glossudalfs"||"No"
"taxonomic_subgroup"|2236|"Oxyaquic Vertic Hapludalfs"||"No"
"taxonomic_subgroup"|2237|"Oxyaquic Vertic Haplustalfs"||"No"
"taxonomic_subgroup"|2238|"Oxyaquic Vertic Paleustalfs"||"No"
"taxonomic_subgroup"|2239|"Oxyaquic Vitrandic Haploxerepts"||"No"
"taxonomic_subgroup"|2240|"Oxyaquic Vitricryands"||"No"
"taxonomic_subgroup"|2241|"Oxyaquic Xerofluvents"||"No"
"taxonomic_subgroup"|2242|"Oxyaquic Xeropsamments"||"No"
"taxonomic_subgroup"|2243|"Oxyaquic Xerorthents"||"No"
"taxonomic_subgroup"|2244|"Pachic Argiborolls"||"Yes"
"taxonomic_subgroup"|2245|"Pachic Argicryolls"||"No"
"taxonomic_subgroup"|2246|"Pachic Argiudolls"||"No"
"taxonomic_subgroup"|2247|"Pachic Argiustolls"||"No"
"taxonomic_subgroup"|2248|"Pachic Argixerolls"||"No"
"taxonomic_subgroup"|2249|"Pachic Calcicryolls"||"No"
"taxonomic_subgroup"|2250|"Pachic Calciustolls"||"No"
"taxonomic_subgroup"|2251|"Pachic Calcixerolls"||"No"
"taxonomic_subgroup"|2252|"Pachic Cryoborolls"||"Yes"
"taxonomic_subgroup"|2253|"Pachic Durudands"||"No"
"taxonomic_subgroup"|2254|"Pachic Fulvicryands"||"No"
"taxonomic_subgroup"|2255|"Pachic Fulvudands"||"No"
"taxonomic_subgroup"|2256|"Pachic Haploborolls"||"Yes"
"taxonomic_subgroup"|2257|"Pachic Haplocryolls"||"No"
"taxonomic_subgroup"|2258|"Pachic Haploxerolls"||"No"
"taxonomic_subgroup"|2259|"Pachic Hapludolls"||"No"
"taxonomic_subgroup"|2260|"Pachic Haplumbrepts"||"Yes"
"taxonomic_subgroup"|2261|"Pachic Haplustands"||"No"
"taxonomic_subgroup"|2262|"Pachic Haplustolls"||"No"
"taxonomic_subgroup"|2263|"Pachic Humixerepts"||"No"
"taxonomic_subgroup"|2264|"Pachic Humudepts"||"No"
"taxonomic_subgroup"|2265|"Pachic Melanaquands"||"No"
"taxonomic_subgroup"|2266|"Pachic Melanoxerands"||"No"
"taxonomic_subgroup"|2267|"Pachic Melanudands"||"No"
"taxonomic_subgroup"|2268|"Pachic Paleborolls"||"Yes"
"taxonomic_subgroup"|2269|"Pachic Palecryolls"||"No"
"taxonomic_subgroup"|2270|"Pachic Paleudolls"||"No"
"taxonomic_subgroup"|2271|"Pachic Paleustolls"||"No"
"taxonomic_subgroup"|2272|"Pachic Palexerolls"||"No"
"taxonomic_subgroup"|2273|"Pachic Placudands"||"Yes"
"taxonomic_subgroup"|2274|"Pachic Udertic Argiborolls"||"Yes"
"taxonomic_subgroup"|2275|"Pachic Udertic Argiustolls"||"No"
"taxonomic_subgroup"|2276|"Pachic Udertic Haploborolls"||"Yes"
"taxonomic_subgroup"|2277|"Pachic Udertic Haplustolls"||"No"
"taxonomic_subgroup"|2278|"Pachic Udic Argiborolls"||"Yes"
"taxonomic_subgroup"|2279|"Pachic Udic Haploborolls"||"Yes"
"taxonomic_subgroup"|2280|"Pachic Ultic Argixerolls"||"No"
"taxonomic_subgroup"|2281|"Pachic Ultic Haploxerolls"||"No"
"taxonomic_subgroup"|2282|"Pachic Vermustolls"||"No"
"taxonomic_subgroup"|2283|"Pachic Vertic Argiborolls"||"Yes"
"taxonomic_subgroup"|2284|"Pachic Vertic Argiudolls"||"No"
"taxonomic_subgroup"|2285|"Pachic Vertic Argiustolls"||"No"
"taxonomic_subgroup"|2286|"Pachic Vertic Haploborolls"||"Yes"
"taxonomic_subgroup"|2287|"Pachic Vertic Hapludolls"||"No"
"taxonomic_subgroup"|2288|"Pachic Vertic Haplustolls"||"No"
"taxonomic_subgroup"|2289|"Pachic Vitric Melanudands"||"No"
"taxonomic_subgroup"|2290|"Pachic Xerumbrepts"||"Yes"
"taxonomic_subgroup"|2291|"Paleargidic Argiborolls"||"Yes"
"taxonomic_subgroup"|2292|"Paleargidic Durixerolls"||"No"
"taxonomic_subgroup"|2293|"Paleustollic"||"Yes"
"taxonomic_subgroup"|2294|"Paleustollic Chromusterts"||"Yes"
"taxonomic_subgroup"|2295|"Palexerollic"||"Yes"
"taxonomic_subgroup"|2296|"Palexerollic Chromoxererts"||"Yes"
"taxonomic_subgroup"|2297|"Palexerollic Durixerolls"||"No"
"taxonomic_subgroup"|2298|"Paralithic Vertic"||"Yes"
"taxonomic_subgroup"|2299|"Paralithic Vertic Haplustolls"||"Yes"
"taxonomic_subgroup"|2300|"Pergelic Cryaquands"||"Yes"
"taxonomic_subgroup"|2301|"Pergelic Cryaquepts"||"Yes"
"taxonomic_subgroup"|2302|"Pergelic Cryaquods"||"Yes"
"taxonomic_subgroup"|2303|"Pergelic Cryaquolls"||"Yes"
"taxonomic_subgroup"|2304|"Pergelic Cryoborolls"||"Yes"
"taxonomic_subgroup"|2305|"Pergelic Cryochrepts"||"Yes"
"taxonomic_subgroup"|2306|"Pergelic Cryofibrists"||"Yes"
"taxonomic_subgroup"|2307|"Pergelic Cryohemists"||"Yes"
"taxonomic_subgroup"|2308|"Pergelic Cryopsamments"||"Yes"
"taxonomic_subgroup"|2309|"Pergelic Cryorthents"||"Yes"
"taxonomic_subgroup"|2310|"Pergelic Cryorthods"||"Yes"
"taxonomic_subgroup"|2311|"Pergelic Cryosaprists"||"Yes"
"taxonomic_subgroup"|2312|"Pergelic Cryumbrepts"||"Yes"
"taxonomic_subgroup"|2313|"Pergelic Haplocryods"||"Yes"
"taxonomic_subgroup"|2314|"Pergelic Humicryods"||"Yes"
"taxonomic_subgroup"|2315|"Pergelic Ruptic-Histic Cryaquepts"||"Yes"
"taxonomic_subgroup"|2316|"Pergelic Sideric"||"Yes"
"taxonomic_subgroup"|2317|"Pergelic Sphagnofibrists"||"Yes"
"taxonomic_subgroup"|2318|"Petrocalcic Calciaquolls"||"No"
"taxonomic_subgroup"|2319|"Petrocalcic Calciborolls"||"Yes"
"taxonomic_subgroup"|2320|"Petrocalcic Calcicryolls"||"No"
"taxonomic_subgroup"|2321|"Petrocalcic Calcitorrerts"||"No"
"taxonomic_subgroup"|2322|"Petrocalcic Calciustepts"||"No"
"taxonomic_subgroup"|2323|"Petrocalcic Calciusterts"||"No"
"taxonomic_subgroup"|2324|"Petrocalcic Calciustolls"||"No"
"taxonomic_subgroup"|2325|"Petrocalcic Calcixerepts"||"No"
"taxonomic_subgroup"|2326|"Petrocalcic Calcixererts"||"No"
"taxonomic_subgroup"|2327|"Petrocalcic Duritorrands"||"No"
"taxonomic_subgroup"|2328|"Petrocalcic Haplusterts"||"No"
"taxonomic_subgroup"|2329|"Petrocalcic Natrudolls"||"No"
"taxonomic_subgroup"|2330|"Petrocalcic Natrustalfs"||"No"
"taxonomic_subgroup"|2331|"Petrocalcic Paleargids"||"Yes"
"taxonomic_subgroup"|2332|"Petrocalcic Paleudolls"||"No"
"taxonomic_subgroup"|2333|"Petrocalcic Paleustalfs"||"No"
"taxonomic_subgroup"|2334|"Petrocalcic Paleustolls"||"No"
"taxonomic_subgroup"|2335|"Petrocalcic Palexeralfs"||"No"
"taxonomic_subgroup"|2336|"Petrocalcic Palexerolls"||"No"
"taxonomic_subgroup"|2337|"Petrocalcic Petrogypsids"||"No"
"taxonomic_subgroup"|2338|"Petrocalcic Rhodoxeralfs"||"No"
"taxonomic_subgroup"|2339|"Petrocalcic Ustalfic Paleargids"||"Yes"
"taxonomic_subgroup"|2340|"Petrocalcic Ustollic Paleargids"||"Yes"
"taxonomic_subgroup"|2341|"Petrocalcic Ustollic Paleustolls"||"Yes"
"taxonomic_subgroup"|2342|"Petrocalcic Vitritorrands"||"Yes"
"taxonomic_subgroup"|2343|"Petrocalcic Xerochrepts"||"Yes"
"taxonomic_subgroup"|2344|"Petrocalcic Xerollic Paleargids"||"Yes"
"taxonomic_subgroup"|2345|"Petrocalcidic Palexerolls"||"No"
"taxonomic_subgroup"|2346|"Petroferric Acroperox"||"No"
"taxonomic_subgroup"|2347|"Petroferric Acrotorrox"||"No"
"taxonomic_subgroup"|2348|"Petroferric Acrudox"||"No"
"taxonomic_subgroup"|2349|"Petroferric Acrustox"||"No"
"taxonomic_subgroup"|2350|"Petroferric Dystropepts"||"Yes"
"taxonomic_subgroup"|2351|"Petroferric Endoaquands"||"Yes"
"taxonomic_subgroup"|2352|"Petroferric Epiaquands"||"Yes"
"taxonomic_subgroup"|2353|"Petroferric Eutroperox"||"No"
"taxonomic_subgroup"|2354|"Petroferric Eutrotorrox"||"No"
"taxonomic_subgroup"|2355|"Petroferric Eutrudox"||"No"
"taxonomic_subgroup"|2356|"Petroferric Eutrustox"||"No"
"taxonomic_subgroup"|2357|"Petroferric Haploperox"||"No"
"taxonomic_subgroup"|2358|"Petroferric Haplotorrox"||"No"
"taxonomic_subgroup"|2359|"Petroferric Hapludands"||"Yes"
"taxonomic_subgroup"|2360|"Petroferric Hapludox"||"No"
"taxonomic_subgroup"|2361|"Petroferric Haplustox"||"No"
"taxonomic_subgroup"|2362|"Petroferric Haplustults"||"No"
"taxonomic_subgroup"|2363|"Petroferric Kandiperox"||"No"
"taxonomic_subgroup"|2364|"Petroferric Kandiudox"||"No"
"taxonomic_subgroup"|2365|"Petroferric Kandiustox"||"No"
"taxonomic_subgroup"|2366|"Petroferric Sombriperox"||"No"
"taxonomic_subgroup"|2367|"Petroferric Sombriudox"||"No"
"taxonomic_subgroup"|2368|"Petroferric Sombriustox"||"No"
"taxonomic_subgroup"|2369|"Petrogypsic Anhyorthels"||"No"
"taxonomic_subgroup"|2370|"Petrogypsic Anhyturbels"||"No"
"taxonomic_subgroup"|2371|"Petrogypsic Gypsiorthids"||"Yes"
"taxonomic_subgroup"|2372|"Petrogypsic Haplosalids"||"No"
"taxonomic_subgroup"|2373|"Petrogypsic Petroargids"||"No"
"taxonomic_subgroup"|2374|"Petrogypsic Petrocryids"||"No"
"taxonomic_subgroup"|2375|"Petrogypsic Ustic Petroargids"||"No"
"taxonomic_subgroup"|2376|"Petronodic Aquicambids"||"No"
"taxonomic_subgroup"|2377|"Petronodic Argigypsids"||"No"
"taxonomic_subgroup"|2378|"Petronodic Calciargids"||"No"
"taxonomic_subgroup"|2379|"Petronodic Calcigypsids"||"No"
"taxonomic_subgroup"|2380|"Petronodic Haplargids"||"No"
"taxonomic_subgroup"|2381|"Petronodic Haplocalcids"||"No"
"taxonomic_subgroup"|2382|"Petronodic Haplocambids"||"No"
"taxonomic_subgroup"|2383|"Petronodic Haplogypsids"||"No"
"taxonomic_subgroup"|2384|"Petronodic Natrargids"||"No"
"taxonomic_subgroup"|2385|"Petronodic Natrigypsids"||"No"
"taxonomic_subgroup"|2386|"Petronodic Paleargids"||"No"
"taxonomic_subgroup"|2387|"Petronodic Ustic Calciargids"||"No"
"taxonomic_subgroup"|2388|"Petronodic Ustic Haplargids"||"No"
"taxonomic_subgroup"|2389|"Petronodic Ustic Haplocalcids"||"No"
"taxonomic_subgroup"|2390|"Petronodic Ustic Haplocambids"||"No"
"taxonomic_subgroup"|2391|"Petronodic Ustic Paleargids"||"No"
"taxonomic_subgroup"|2392|"Petronodic Xeric Calciargids"||"No"
"taxonomic_subgroup"|2393|"Petronodic Xeric Haplocalcids"||"No"
"taxonomic_subgroup"|2394|"Petronodic Xeric Haplocambids"||"No"
"taxonomic_subgroup"|2395|"Placic Cryaquods"||"No"
"taxonomic_subgroup"|2396|"Placic Haplaquods"||"Yes"
"taxonomic_subgroup"|2397|"Placic Hydrocryands"||"No"
"taxonomic_subgroup"|2398|"Placic Petraquepts"||"No"
"taxonomic_subgroup"|2399|"Plagganthreptic Alorthods"||"No"
"taxonomic_subgroup"|2400|"Plagganthreptic Fragiaquods"||"No"
"taxonomic_subgroup"|2401|"Plagganthreptic Fragiorthods"||"No"
"taxonomic_subgroup"|2402|"Plagganthreptic Haplohumods"||"No"
"taxonomic_subgroup"|2403|"Plagganthreptic Udipsamments"||"No"
"taxonomic_subgroup"|2404|"Plaggeptic Alorthods"||"Yes"
"taxonomic_subgroup"|2405|"Plaggeptic Fragiaquods"||"Yes"
"taxonomic_subgroup"|2406|"Plaggeptic Fragiorthods"||"Yes"
"taxonomic_subgroup"|2407|"Plaggeptic Haplohumods"||"Yes"
"taxonomic_subgroup"|2408|"Plaggeptic Udipsamments"||"Yes"
"taxonomic_subgroup"|2409|"Plaggic"||"Yes"
"taxonomic_subgroup"|2410|"Plinthaquic Eutroperox"||"No"
"taxonomic_subgroup"|2411|"Plinthaquic Eutrudox"||"No"
"taxonomic_subgroup"|2412|"Plinthaquic Eutrustox"||"No"
"taxonomic_subgroup"|2413|"Plinthaquic Fragiudults"||"No"
"taxonomic_subgroup"|2414|"Plinthaquic Haploperox"||"No"
"taxonomic_subgroup"|2415|"Plinthaquic Hapludox"||"No"
"taxonomic_subgroup"|2416|"Plinthaquic Haplustox"||"No"
"taxonomic_subgroup"|2417|"Plinthaquic Kandiperox"||"No"
"taxonomic_subgroup"|2418|"Plinthaquic Kandiudalfs"||"No"
"taxonomic_subgroup"|2419|"Plinthaquic Kandiudox"||"No"
"taxonomic_subgroup"|2420|"Plinthaquic Kandiudults"||"No"
"taxonomic_subgroup"|2421|"Plinthaquic Kandiustox"||"No"
"taxonomic_subgroup"|2422|"Plinthaquic Kanhapludults"||"No"
"taxonomic_subgroup"|2423|"Plinthaquic Paleudalfs"||"No"
"taxonomic_subgroup"|2424|"Plinthaquic Paleudults"||"No"
"taxonomic_subgroup"|2425|"Plinthic Acraquox"||"No"
"taxonomic_subgroup"|2426|"Plinthic Acroperox"||"No"
"taxonomic_subgroup"|2427|"Plinthic Acrorthox"||"Yes"
"taxonomic_subgroup"|2428|"Plinthic Acrudox"||"No"
"taxonomic_subgroup"|2429|"Plinthic Acrustox"||"No"
"taxonomic_subgroup"|2430|"Plinthic Eutraquox"||"No"
"taxonomic_subgroup"|2431|"Plinthic Eutroperox"||"No"
"taxonomic_subgroup"|2432|"Plinthic Eutrudox"||"No"
"taxonomic_subgroup"|2433|"Plinthic Eutrustox"||"No"
"taxonomic_subgroup"|2434|"Plinthic Fragiaqualfs"||"No"
"taxonomic_subgroup"|2435|"Plinthic Fragiaquults"||"No"
"taxonomic_subgroup"|2436|"Plinthic Fragiudults"||"No"
"taxonomic_subgroup"|2437|"Plinthic Haplaquox"||"No"
"taxonomic_subgroup"|2438|"Plinthic Haplohumults"||"No"
"taxonomic_subgroup"|2439|"Plinthic Haploperox"||"No"
"taxonomic_subgroup"|2440|"Plinthic Haplorthox"||"Yes"
"taxonomic_subgroup"|2441|"Plinthic Haploxeralfs"||"No"
"taxonomic_subgroup"|2442|"Plinthic Hapludox"||"No"
"taxonomic_subgroup"|2443|"Plinthic Haplustox"||"No"
"taxonomic_subgroup"|2444|"Plinthic Haplustults"||"No"
"taxonomic_subgroup"|2445|"Plinthic Kandiaqualfs"||"No"
"taxonomic_subgroup"|2446|"Plinthic Kandiaquults"||"No"
"taxonomic_subgroup"|2447|"Plinthic Kandihumults"||"No"
"taxonomic_subgroup"|2448|"Plinthic Kandiperox"||"No"
"taxonomic_subgroup"|2449|"Plinthic Kandiudalfs"||"No"
"taxonomic_subgroup"|2450|"Plinthic Kandiudox"||"No"
"taxonomic_subgroup"|2451|"Plinthic Kandiudults"||"No"
"taxonomic_subgroup"|2452|"Plinthic Kandiustalfs"||"No"
"taxonomic_subgroup"|2453|"Plinthic Kandiustox"||"No"
"taxonomic_subgroup"|2454|"Plinthic Kandiustults"||"No"
"taxonomic_subgroup"|2455|"Plinthic Kanhaplaquults"||"No"
"taxonomic_subgroup"|2456|"Plinthic Kanhapludults"||"No"
"taxonomic_subgroup"|2457|"Plinthic Kanhaplustults"||"No"
"taxonomic_subgroup"|2458|"Plinthic Paleaquults"||"No"
"taxonomic_subgroup"|2459|"Plinthic Palehumults"||"No"
"taxonomic_subgroup"|2460|"Plinthic Paleudalfs"||"No"
"taxonomic_subgroup"|2461|"Plinthic Paleudults"||"No"
"taxonomic_subgroup"|2462|"Plinthic Paleustalfs"||"No"
"taxonomic_subgroup"|2463|"Plinthic Palexeralfs"||"No"
"taxonomic_subgroup"|2464|"Plinthic Petraquepts"||"No"
"taxonomic_subgroup"|2465|"Plinthic Quartzipsamments"||"No"
"taxonomic_subgroup"|2466|"Plinthic Tropaquepts"||"Yes"
"taxonomic_subgroup"|2467|"Plinthic Umbraquults"||"No"
"taxonomic_subgroup"|2468|"Plinthudic Fragiaquults"||"Yes"
"taxonomic_subgroup"|2469|"Psammaquentic Hapludalfs"||"Yes"
"taxonomic_subgroup"|2470|"Psammaquentic Paleudults"||"Yes"
"taxonomic_subgroup"|2471|"Psammentic Aquiturbels"||"No"
"taxonomic_subgroup"|2472|"Psammentic Aquorthels"||"No"
"taxonomic_subgroup"|2473|"Psammentic Argiudolls"||"No"
"taxonomic_subgroup"|2474|"Psammentic Cryoboralfs"||"Yes"
"taxonomic_subgroup"|2475|"Psammentic Eutroboralfs"||"Yes"
"taxonomic_subgroup"|2476|"Psammentic Frasiwassents"||"No"
"taxonomic_subgroup"|2477|"Psammentic Glossoboralfs"||"Yes"
"taxonomic_subgroup"|2478|"Psammentic Haplocryalfs"||"No"
"taxonomic_subgroup"|2479|"Psammentic Haploxeralfs"||"No"
"taxonomic_subgroup"|2480|"Psammentic Haploxerolls"||"No"
"taxonomic_subgroup"|2481|"Psammentic Haploxerults"||"No"
"taxonomic_subgroup"|2482|"Psammentic Hapludalfs"||"No"
"taxonomic_subgroup"|2483|"Psammentic Hapludults"||"No"
"taxonomic_subgroup"|2484|"Psammentic Haplumbrepts"||"Yes"
"taxonomic_subgroup"|2485|"Psammentic Haplustalfs"||"No"
"taxonomic_subgroup"|2486|"Psammentic Humudepts"||"No"
"taxonomic_subgroup"|2487|"Psammentic Paleudalfs"||"No"
"taxonomic_subgroup"|2488|"Psammentic Paleudults"||"No"
"taxonomic_subgroup"|2489|"Psammentic Paleustalfs"||"No"
"taxonomic_subgroup"|2490|"Psammentic Palexeralfs"||"No"
"taxonomic_subgroup"|2491|"Psammentic Rhodudults"||"No"
"taxonomic_subgroup"|2492|"Psammentic Rhodustults"||"No"
"taxonomic_subgroup"|2493|"Quartzipsammentic Haplumbrepts"||"Yes"
"taxonomic_subgroup"|2494|"Rendollic Eutrochrepts"||"Yes"
"taxonomic_subgroup"|2495|"Rendollic Eutrudepts"||"No"
"taxonomic_subgroup"|2496|"Rhodic Acroperox"||"No"
"taxonomic_subgroup"|2497|"Rhodic Acrudox"||"No"
"taxonomic_subgroup"|2498|"Rhodic Acrustox"||"No"
"taxonomic_subgroup"|2499|"Rhodic Eutroperox"||"No"
"taxonomic_subgroup"|2500|"Rhodic Eutrudox"||"No"
"taxonomic_subgroup"|2501|"Rhodic Eutrustox"||"No"
"taxonomic_subgroup"|2502|"Rhodic Haploperox"||"No"
"taxonomic_subgroup"|2503|"Rhodic Hapludox"||"No"
"taxonomic_subgroup"|2504|"Rhodic Haplustox"||"No"
"taxonomic_subgroup"|2505|"Rhodic Kandiperox"||"No"
"taxonomic_subgroup"|2506|"Rhodic Kandiudalfs"||"No"
"taxonomic_subgroup"|2507|"Rhodic Kandiudox"||"No"
"taxonomic_subgroup"|2508|"Rhodic Kandiudults"||"No"
"taxonomic_subgroup"|2509|"Rhodic Kandiustalfs"||"No"
"taxonomic_subgroup"|2510|"Rhodic Kandiustox"||"No"
"taxonomic_subgroup"|2511|"Rhodic Kandiustults"||"No"
"taxonomic_subgroup"|2512|"Rhodic Kanhapludalfs"||"No"
"taxonomic_subgroup"|2513|"Rhodic Kanhapludults"||"No"
"taxonomic_subgroup"|2514|"Rhodic Kanhaplustalfs"||"No"
"taxonomic_subgroup"|2515|"Rhodic Kanhaplustults"||"No"
"taxonomic_subgroup"|2516|"Rhodic Paleudalfs"||"No"
"taxonomic_subgroup"|2517|"Rhodic Paleudults"||"No"
"taxonomic_subgroup"|2518|"Rhodic Paleustalfs"||"No"
"taxonomic_subgroup"|2519|"Rhodic Torripsamments"||"No"
"taxonomic_subgroup"|2520|"Rhodic Ustipsamments"||"No"
"taxonomic_subgroup"|2521|"Ruptic Historthels"||"No"
"taxonomic_subgroup"|2522|"Ruptic Histoturbels"||"No"
"taxonomic_subgroup"|2523|"Ruptic-Alfic Dystrochrepts"||"Yes"
"taxonomic_subgroup"|2524|"Ruptic-Alfic Dystrudepts"||"No"
"taxonomic_subgroup"|2525|"Ruptic-Alfic Eutrochrepts"||"Yes"
"taxonomic_subgroup"|2526|"Ruptic-Alfic Eutrudepts"||"No"
"taxonomic_subgroup"|2527|"Ruptic-Alfic Lithic"||"Yes"
"taxonomic_subgroup"|2528|"Ruptic-Entic Lithic"||"Yes"
"taxonomic_subgroup"|2529|"Ruptic-Histic Aquiturbels"||"No"
"taxonomic_subgroup"|2530|"Ruptic-Histic Aquorthels"||"No"
[truncated: 116,433 more chars]
