# Supplementary material for: Hydrologic-Process-Based Soil Texture Classifications for Improved Visualization of Landscape Function
Source: PLoS One. 2015 Jun 29;10(6):e0131299. doi: 10.1371/journal.pone.0131299 (PMC4488316; doi:10.1371/journal.pone.0131299)
Supplement: S1 Data — Spatial, tabular and soil database files for the Oklahoma region that was used for creating the soil maps downloaded from the NRCS Web Soil Survey. (ZIP) [file pone.0131299.s001.zip › wss_aoi_2014-09-16_15-16-25/tabular/msidxdet.txt]

"chaashto"|"DI_chaashto_73"|1|"chkey"
"chaashto"|"PK_chaashto"|1|"chaashtokey"
"chconsistence"|"DI_chconsistence_6989"|1|"chkey"
"chconsistence"|"PK_chconsistence"|1|"chconsistkey"
"chdesgnsuffix"|"DI_chdesgnsuffix_78"|1|"chkey"
"chdesgnsuffix"|"PK_chdesgnsuffix"|1|"chdesgnsfxkey"
"chfrags"|"DI_chfrags_87"|1|"chkey"
"chfrags"|"PK_chfrags"|1|"chfragskey"
"chorizon"|"DI_chorizon_19"|1|"cokey"
"chorizon"|"PK_chorizon"|1|"chkey"
"chpores"|"DI_chpores_85"|1|"chkey"
"chpores"|"PK_chpores"|1|"chporeskey"
"chstruct"|"DI_chstruct_6991"|1|"chstructgrpkey"
"chstruct"|"PK_chstruct"|1|"chstructkey"
"chstructgrp"|"DI_chstructgrp_6994"|1|"chkey"
"chstructgrp"|"PK_chstructgrp"|1|"chstructgrpkey"
"chtext"|"DI_chtext_152"|1|"chkey"
"chtext"|"PK_chtext"|1|"chtextkey"
"chtexture"|"DI_chtexture_91"|1|"chtgkey"
"chtexture"|"PK_chtexture"|1|"chtkey"
"chtexturegrp"|"DI_chtexturegrp_92"|1|"chkey"
"chtexturegrp"|"PK_chtexturegrp"|1|"chtgkey"
"chtexturemod"|"DI_chtexturemod_94"|1|"chtkey"
"chtexturemod"|"PK_chtexturemod"|1|"chtexmodkey"
"chunified"|"DI_chunified_95"|1|"chkey"
"chunified"|"PK_chunified"|1|"chunifiedkey"
"cocanopycover"|"DI_cocanopycover_44"|1|"cokey"
"cocanopycover"|"PK_cocanopycover"|1|"cocanopycovkey"
"cocropyld"|"DI_cocropyld_36"|1|"cokey"
"cocropyld"|"PK_cocropyld"|1|"cocropyldkey"
"codiagfeatures"|"DI_codiagfeatures_37"|1|"cokey"
"codiagfeatures"|"PK_codiagfeatures"|1|"codiagfeatkey"
"coecoclass"|"DI_coecoclass_7582"|1|"cokey"
"coecoclass"|"PK_coecoclass"|1|"coecoclasskey"
"coeplants"|"DI_coeplants_40"|1|"cokey"
"coeplants"|"PK_coeplants"|1|"coeplantskey"
"coerosionacc"|"DI_coerosionacc_2006"|1|"cokey"
"coerosionacc"|"PK_coerosionacc"|1|"coeroacckey"
"coforprod"|"DI_coforprod_2289"|1|"cokey"
"coforprod"|"PK_coforprod"|1|"cofprodkey"
"coforprodo"|"DI_coforprodo_2297"|1|"cofprodkey"
"coforprodo"|"PK_coforprodo"|1|"cofprodokey"
"cogeomordesc"|"DI_cogeomordesc_2004"|1|"cokey"
"cogeomordesc"|"PK_cogeomordesc"|1|"cogeomdkey"
"cohydriccriteria"|"DI_cohydriccriteria_7662"|1|"cokey"
"cohydriccriteria"|"PK_cohydriccriteria"|1|"cohydcritkey"
"cointerp"|"DI_cointerp_3627"|1|"cokey"
"cointerp"|"DI_cointerp_7729"|1|"mrulename"
"cointerp"|"DI_cointerp_7730"|1|"ruledepth"
"cointerp"|"PK_cointerp"|1|"cointerpkey"
"comonth"|"DI_comonth_371"|1|"cokey"
"comonth"|"PK_comonth"|1|"comonthkey"
"component"|"DI_component_17"|1|"mukey"
"component"|"PK_component"|1|"cokey"
"copm"|"DI_copm_2008"|1|"copmgrpkey"
"copm"|"PK_copm"|1|"copmkey"
"copmgrp"|"DI_copmgrp_2010"|1|"cokey"
"copmgrp"|"PK_copmgrp"|1|"copmgrpkey"
"copwindbreak"|"DI_copwindbreak_60"|1|"cokey"
"copwindbreak"|"PK_copwindbreak"|1|"copwindbreakkey"
"corestrictions"|"DI_corestrictions_62"|1|"cokey"
"corestrictions"|"PK_corestrictions"|1|"corestrictkey"
"cosoilmoist"|"DI_cosoilmoist_64"|1|"comonthkey"
"cosoilmoist"|"PK_cosoilmoist"|1|"cosoilmoistkey"
"cosoiltemp"|"DI_cosoiltemp_66"|1|"comonthkey"
"cosoiltemp"|"PK_cosoiltemp"|1|"cosoiltempkey"
"cosurffrags"|"DI_cosurffrags_67"|1|"cokey"
"cosurffrags"|"PK_cosurffrags"|1|"cosurffragskey"
"cosurfmorphgc"|"DI_cosurfmorphgc_2569"|1|"cogeomdkey"
"cosurfmorphgc"|"PK_cosurfmorphgc"|1|"cosurfmorgckey"
"cosurfmorphhpp"|"DI_cosurfmorphhpp_2573"|1|"cogeomdkey"
"cosurfmorphhpp"|"PK_cosurfmorphhpp"|1|"cosurfmorhppkey"
"cosurfmorphmr"|"DI_cosurfmorphmr_2574"|1|"cogeomdkey"
"cosurfmorphmr"|"PK_cosurfmorphmr"|1|"cosurfmormrkey"
"cosurfmorphss"|"DI_cosurfmorphss_2576"|1|"cogeomdkey"
"cosurfmorphss"|"PK_cosurfmorphss"|1|"cosurfmorsskey"
"cotaxfmmin"|"DI_cotaxfmmin_2012"|1|"cokey"
"cotaxfmmin"|"PK_cotaxfmmin"|1|"cotaxfmminkey"
"cotaxmoistcl"|"DI_cotaxmoistcl_171"|1|"cokey"
"cotaxmoistcl"|"PK_cotaxmoistcl"|1|"cotaxmckey"
"cotext"|"DI_cotext_151"|1|"cokey"
"cotext"|"PK_cotext"|1|"cotextkey"
"cotreestomng"|"DI_cotreestomng_61"|1|"cokey"
"cotreestomng"|"PK_cotreestomng"|1|"cotreestomngkey"
"cotxfmother"|"DI_cotxfmother_70"|1|"cokey"
"cotxfmother"|"PK_cotxfmother"|1|"cotaxfokey"
"distinterpmd"|"DI_distinterpmd_5475"|1|"distmdkey"
"distinterpmd"|"PK_distinterpmd"|1|"distinterpmdkey"
"distlegendmd"|"DI_distlegendmd_5479"|1|"distmdkey"
"distlegendmd"|"PK_distlegendmd"|1|"distlegendmdkey"
"distmd"|"PK_distmd"|1|"distmdkey"
"featdesc"|"PK_featdesc"|1|"featkey"
"featdesc"|"UC_featdesc_12250"|1|"areasymbol"
"featdesc"|"UC_featdesc_12250"|2|"featsym"
"laoverlap"|"DI_laoverlap_232"|1|"lkey"
"laoverlap"|"PK_laoverlap"|1|"lareaovkey"
"legend"|"PK_legend"|1|"lkey"
"legendtext"|"DI_legendtext_239"|1|"lkey"
"legendtext"|"PK_legendtext"|1|"legtextkey"
"mapunit"|"DI_mapunit_10"|1|"lkey"
"mapunit"|"PK_mapunit"|1|"mukey"
"mdstatdomdet"|"DI_mdstatdomdet_7684"|1|"domainname"
"mdstatdomdet"|"PK_mdstatdomdet"|1|"domainname"
"mdstatdomdet"|"PK_mdstatdomdet"|2|"choicesequence"
"mdstatdomdet"|"UC_mdstatdomdet_4565"|1|"domainname"
"mdstatdomdet"|"UC_mdstatdomdet_4565"|2|"choice"
"mdstatdommas"|"PK_mdstatdommas"|1|"domainname"
"mdstatidxdet"|"DI_mdstatidxdet_4555"|1|"tabphyname"
"mdstatidxdet"|"DI_mdstatidxdet_4555"|2|"idxphyname"
"mdstatidxdet"|"PK_mdstatidxdet"|1|"tabphyname"
"mdstatidxdet"|"PK_mdstatidxdet"|2|"idxphyname"
"mdstatidxdet"|"PK_mdstatidxdet"|3|"idxcolsequence"
"mdstatidxdet"|"UC_mdstatidxdet_4548"|1|"tabphyname"
"mdstatidxdet"|"UC_mdstatidxdet_4548"|2|"idxphyname"
"mdstatidxdet"|"UC_mdstatidxdet_4548"|3|"colphyname"
"mdstatidxmas"|"DI_mdstatidxmas_7686"|1|"tabphyname"
"mdstatidxmas"|"PK_mdstatidxmas"|1|"tabphyname"
"mdstatidxmas"|"PK_mdstatidxmas"|2|"idxphyname"
"mdstatrshipdet"|"DI_mdstatrshipdet_7688"|1|"ltabphyname"
"mdstatrshipdet"|"DI_mdstatrshipdet_7688"|2|"rtabphyname"
"mdstatrshipdet"|"DI_mdstatrshipdet_7688"|3|"relationshipname"
"mdstatrshipdet"|"PK_mdstatrshipdet"|1|"ltabphyname"
"mdstatrshipdet"|"PK_mdstatrshipdet"|2|"rtabphyname"
"mdstatrshipdet"|"PK_mdstatrshipdet"|3|"relationshipname"
"mdstatrshipdet"|"PK_mdstatrshipdet"|4|"ltabcolphyname"
"mdstatrshipdet"|"PK_mdstatrshipdet"|5|"rtabcolphyname"
"mdstatrshipmas"|"DI_mdstatrshipmas_4566"|1|"ltabphyname"
"mdstatrshipmas"|"DI_mdstatrshipmas_4567"|1|"rtabphyname"
"mdstatrshipmas"|"PK_mdstatrshipmas"|1|"ltabphyname"
"mdstatrshipmas"|"PK_mdstatrshipmas"|2|"rtabphyname"
"mdstatrshipmas"|"PK_mdstatrshipmas"|3|"relationshipname"
"mdstattabcols"|"DI_mdstattabcols_4559"|1|"tabphyname"
"mdstattabcols"|"DI_mdstattabcols_7685"|1|"domainname"
"mdstattabcols"|"PK_mdstattabcols"|1|"tabphyname"
"mdstattabcols"|"PK_mdstattabcols"|2|"colsequence"
"mdstattabcols"|"UC_mdstattabcols_4547"|1|"tabphyname"
"mdstattabcols"|"UC_mdstattabcols_4547"|2|"colphyname"
"mdstattabcols"|"UC_mdstattabcols_4563"|1|"tabphyname"
"mdstattabcols"|"UC_mdstattabcols_4563"|2|"collogname"
"mdstattabcols"|"UC_mdstattabcols_7665"|1|"tabphyname"
"mdstattabcols"|"UC_mdstattabcols_7665"|2|"collabel"
"mdstattabs"|"PK_mdstattabs"|1|"tabphyname"
"mdstattabs"|"UC_mdstattabs_4560"|1|"tablabel"
"mdstattabs"|"UC_mdstattabs_7594"|1|"iefilename"
"mdstattabs"|"UC_mdstattabs_7664"|1|"tablogname"
"month"|"PK_month"|1|"monthname"
"month"|"UC_month_12296"|1|"monthseq"
"muaggatt"|"PK_muaggatt"|1|"mukey"
"muaoverlap"|"DI_muaoverlap_158"|1|"lareaovkey"
"muaoverlap"|"DI_muaoverlap_29"|1|"mukey"
"muaoverlap"|"PK_muaoverlap"|1|"muareaovkey"
"mucropyld"|"DI_mucropyld_7580"|1|"mukey"
"mucropyld"|"PK_mucropyld"|1|"mucrpyldkey"
"mutext"|"DI_mutext_149"|1|"mukey"
"mutext"|"PK_mutext"|1|"mutextkey"
"sacatalog"|"PK_sacatalog"|1|"sacatalogkey"
"sacatalog"|"UC_sacatalog_12252"|1|"areasymbol"
"sainterp"|"DI_sainterp_12255"|1|"sacatalogkey"
"sainterp"|"PK_sainterp"|1|"sainterpkey"
"sainterp"|"UC_sainterp_12254"|1|"areasymbol"
"sainterp"|"UC_sainterp_12254"|2|"interpname"
"sdvalgorithm"|"PK_sdvalgorithm"|1|"algorithmname"
"sdvalgorithm"|"UC_sdvalgorithm_12263"|1|"algorithmsequence"
"sdvalgorithm"|"UC_sdvalgorithm_13204"|1|"algorithminitials"
"sdvattribute"|"PK_sdvattribute"|1|"attributekey"
"sdvattribute"|"UC_sdvattribute_12301"|1|"attributename"
"sdvattribute"|"UC_sdvattribute_12302"|1|"resultcolumnname"
"sdvfolder"|"PK_sdvfolder"|1|"folderkey"
"sdvfolderattribute"|"DI_sdvfolderattribute_12581"|1|"folderkey"
"sdvfolderattribute"|"DI_sdvfolderattribute_12582"|1|"attributekey"
"sdvfolderattribute"|"PK_sdvfolderattribute"|1|"folderkey"
"sdvfolderattribute"|"PK_sdvfolderattribute"|2|"attributekey"
