# Supplementary material for: Hydrologic-Process-Based Soil Texture Classifications for Improved Visualization of Landscape Function
Source: PLoS One. 2015 Jun 29;10(6):e0131299. doi: 10.1371/journal.pone.0131299 (PMC4488316; doi:10.1371/journal.pone.0131299)
Supplement: S1 Data — Spatial, tabular and soil database files for the Oklahoma region that was used for creating the soil maps downloaded from the NRCS Web Soil Survey. (ZIP) [file pone.0131299.s001.zip › wss_aoi_2014-09-16_15-16-25/tabular/msidxmas.txt]

"chaashto"|"DI_chaashto_73"|"No"
"chaashto"|"PK_chaashto"|"Yes"
"chconsistence"|"DI_chconsistence_6989"|"No"
"chconsistence"|"PK_chconsistence"|"Yes"
"chdesgnsuffix"|"DI_chdesgnsuffix_78"|"No"
"chdesgnsuffix"|"PK_chdesgnsuffix"|"Yes"
"chfrags"|"DI_chfrags_87"|"No"
"chfrags"|"PK_chfrags"|"Yes"
"chorizon"|"DI_chorizon_19"|"No"
"chorizon"|"PK_chorizon"|"Yes"
"chpores"|"DI_chpores_85"|"No"
"chpores"|"PK_chpores"|"Yes"
"chstruct"|"DI_chstruct_6991"|"No"
"chstruct"|"PK_chstruct"|"Yes"
"chstructgrp"|"DI_chstructgrp_6994"|"No"
"chstructgrp"|"PK_chstructgrp"|"Yes"
"chtext"|"DI_chtext_152"|"No"
"chtext"|"PK_chtext"|"Yes"
"chtexture"|"DI_chtexture_91"|"No"
"chtexture"|"PK_chtexture"|"Yes"
"chtexturegrp"|"DI_chtexturegrp_92"|"No"
"chtexturegrp"|"PK_chtexturegrp"|"Yes"
"chtexturemod"|"DI_chtexturemod_94"|"No"
"chtexturemod"|"PK_chtexturemod"|"Yes"
"chunified"|"DI_chunified_95"|"No"
"chunified"|"PK_chunified"|"Yes"
"cocanopycover"|"DI_cocanopycover_44"|"No"
"cocanopycover"|"PK_cocanopycover"|"Yes"
"cocropyld"|"DI_cocropyld_36"|"No"
"cocropyld"|"PK_cocropyld"|"Yes"
"codiagfeatures"|"DI_codiagfeatures_37"|"No"
"codiagfeatures"|"PK_codiagfeatures"|"Yes"
"coecoclass"|"DI_coecoclass_7582"|"No"
"coecoclass"|"PK_coecoclass"|"Yes"
"coeplants"|"DI_coeplants_40"|"No"
"coeplants"|"PK_coeplants"|"Yes"
"coerosionacc"|"DI_coerosionacc_2006"|"No"
"coerosionacc"|"PK_coerosionacc"|"Yes"
"coforprod"|"DI_coforprod_2289"|"No"
"coforprod"|"PK_coforprod"|"Yes"
"coforprodo"|"DI_coforprodo_2297"|"No"
"coforprodo"|"PK_coforprodo"|"Yes"
"cogeomordesc"|"DI_cogeomordesc_2004"|"No"
"cogeomordesc"|"PK_cogeomordesc"|"Yes"
"cohydriccriteria"|"DI_cohydriccriteria_7662"|"No"
"cohydriccriteria"|"PK_cohydriccriteria"|"Yes"
"cointerp"|"DI_cointerp_3627"|"No"
"cointerp"|"DI_cointerp_7729"|"No"
"cointerp"|"DI_cointerp_7730"|"No"
"cointerp"|"PK_cointerp"|"Yes"
"comonth"|"DI_comonth_371"|"No"
"comonth"|"PK_comonth"|"Yes"
"component"|"DI_component_17"|"No"
"component"|"PK_component"|"Yes"
"copm"|"DI_copm_2008"|"No"
"copm"|"PK_copm"|"Yes"
"copmgrp"|"DI_copmgrp_2010"|"No"
"copmgrp"|"PK_copmgrp"|"Yes"
"copwindbreak"|"DI_copwindbreak_60"|"No"
"copwindbreak"|"PK_copwindbreak"|"Yes"
"corestrictions"|"DI_corestrictions_62"|"No"
"corestrictions"|"PK_corestrictions"|"Yes"
"cosoilmoist"|"DI_cosoilmoist_64"|"No"
"cosoilmoist"|"PK_cosoilmoist"|"Yes"
"cosoiltemp"|"DI_cosoiltemp_66"|"No"
"cosoiltemp"|"PK_cosoiltemp"|"Yes"
"cosurffrags"|"DI_cosurffrags_67"|"No"
"cosurffrags"|"PK_cosurffrags"|"Yes"
"cosurfmorphgc"|"DI_cosurfmorphgc_2569"|"No"
"cosurfmorphgc"|"PK_cosurfmorphgc"|"Yes"
"cosurfmorphhpp"|"DI_cosurfmorphhpp_2573"|"No"
"cosurfmorphhpp"|"PK_cosurfmorphhpp"|"Yes"
"cosurfmorphmr"|"DI_cosurfmorphmr_2574"|"No"
"cosurfmorphmr"|"PK_cosurfmorphmr"|"Yes"
"cosurfmorphss"|"DI_cosurfmorphss_2576"|"No"
"cosurfmorphss"|"PK_cosurfmorphss"|"Yes"
"cotaxfmmin"|"DI_cotaxfmmin_2012"|"No"
"cotaxfmmin"|"PK_cotaxfmmin"|"Yes"
"cotaxmoistcl"|"DI_cotaxmoistcl_171"|"No"
"cotaxmoistcl"|"PK_cotaxmoistcl"|"Yes"
"cotext"|"DI_cotext_151"|"No"
"cotext"|"PK_cotext"|"Yes"
"cotreestomng"|"DI_cotreestomng_61"|"No"
"cotreestomng"|"PK_cotreestomng"|"Yes"
"cotxfmother"|"DI_cotxfmother_70"|"No"
"cotxfmother"|"PK_cotxfmother"|"Yes"
"distinterpmd"|"DI_distinterpmd_5475"|"No"
"distinterpmd"|"PK_distinterpmd"|"Yes"
"distlegendmd"|"DI_distlegendmd_5479"|"No"
"distlegendmd"|"PK_distlegendmd"|"Yes"
"distmd"|"PK_distmd"|"Yes"
"featdesc"|"PK_featdesc"|"Yes"
"featdesc"|"UC_featdesc_12250"|"Yes"
"laoverlap"|"DI_laoverlap_232"|"No"
"laoverlap"|"PK_laoverlap"|"Yes"
"legend"|"PK_legend"|"Yes"
"legendtext"|"DI_legendtext_239"|"No"
"legendtext"|"PK_legendtext"|"Yes"
"mapunit"|"DI_mapunit_10"|"No"
"mapunit"|"PK_mapunit"|"Yes"
"mdstatdomdet"|"DI_mdstatdomdet_7684"|"No"
"mdstatdomdet"|"PK_mdstatdomdet"|"Yes"
"mdstatdomdet"|"UC_mdstatdomdet_4565"|"Yes"
"mdstatdommas"|"PK_mdstatdommas"|"Yes"
"mdstatidxdet"|"DI_mdstatidxdet_4555"|"No"
"mdstatidxdet"|"PK_mdstatidxdet"|"Yes"
"mdstatidxdet"|"UC_mdstatidxdet_4548"|"Yes"
"mdstatidxmas"|"DI_mdstatidxmas_7686"|"No"
"mdstatidxmas"|"PK_mdstatidxmas"|"Yes"
"mdstatrshipdet"|"DI_mdstatrshipdet_7688"|"No"
"mdstatrshipdet"|"PK_mdstatrshipdet"|"Yes"
"mdstatrshipmas"|"DI_mdstatrshipmas_4566"|"No"
"mdstatrshipmas"|"DI_mdstatrshipmas_4567"|"No"
"mdstatrshipmas"|"PK_mdstatrshipmas"|"Yes"
"mdstattabcols"|"DI_mdstattabcols_4559"|"No"
"mdstattabcols"|"DI_mdstattabcols_7685"|"No"
"mdstattabcols"|"PK_mdstattabcols"|"Yes"
"mdstattabcols"|"UC_mdstattabcols_4547"|"Yes"
"mdstattabcols"|"UC_mdstattabcols_4563"|"Yes"
"mdstattabcols"|"UC_mdstattabcols_7665"|"Yes"
"mdstattabs"|"PK_mdstattabs"|"Yes"
"mdstattabs"|"UC_mdstattabs_4560"|"Yes"
"mdstattabs"|"UC_mdstattabs_7594"|"Yes"
"mdstattabs"|"UC_mdstattabs_7664"|"Yes"
"month"|"PK_month"|"Yes"
"month"|"UC_month_12296"|"Yes"
"muaggatt"|"PK_muaggatt"|"Yes"
"muaoverlap"|"DI_muaoverlap_158"|"No"
"muaoverlap"|"DI_muaoverlap_29"|"No"
"muaoverlap"|"PK_muaoverlap"|"Yes"
"mucropyld"|"DI_mucropyld_7580"|"No"
"mucropyld"|"PK_mucropyld"|"Yes"
"mutext"|"DI_mutext_149"|"No"
"mutext"|"PK_mutext"|"Yes"
"sacatalog"|"PK_sacatalog"|"Yes"
"sacatalog"|"UC_sacatalog_12252"|"Yes"
"sainterp"|"DI_sainterp_12255"|"No"
"sainterp"|"PK_sainterp"|"Yes"
"sainterp"|"UC_sainterp_12254"|"Yes"
"sdvalgorithm"|"PK_sdvalgorithm"|"Yes"
"sdvalgorithm"|"UC_sdvalgorithm_12263"|"Yes"
"sdvalgorithm"|"UC_sdvalgorithm_13204"|"Yes"
"sdvattribute"|"PK_sdvattribute"|"Yes"
"sdvattribute"|"UC_sdvattribute_12301"|"Yes"
"sdvattribute"|"UC_sdvattribute_12302"|"Yes"
"sdvfolder"|"PK_sdvfolder"|"Yes"
"sdvfolderattribute"|"DI_sdvfolderattribute_12581"|"No"
"sdvfolderattribute"|"DI_sdvfolderattribute_12582"|"No"
"sdvfolderattribute"|"PK_sdvfolderattribute"|"Yes"
