# Supplementary material for: Hydrologic-Process-Based Soil Texture Classifications for Improved Visualization of Landscape Function
Source: PLoS One. 2015 Jun 29;10(6):e0131299. doi: 10.1371/journal.pone.0131299 (PMC4488316; doi:10.1371/journal.pone.0131299)
Supplement: S1 Data — Spatial, tabular and soil database files for the Oklahoma region that was used for creating the soil maps downloaded from the NRCS Web Soil Survey. (ZIP) [file pone.0131299.s001.zip › wss_aoi_2014-09-16_15-16-25/tabular/msrsdet.txt]

"chorizon"|"chaashto"|"default"|"chkey"|"chkey"
"chorizon"|"chconsistence"|"default"|"chkey"|"chkey"
"chorizon"|"chdesgnsuffix"|"default"|"chkey"|"chkey"
"chorizon"|"chfrags"|"default"|"chkey"|"chkey"
"chorizon"|"chpores"|"default"|"chkey"|"chkey"
"chorizon"|"chstructgrp"|"default"|"chkey"|"chkey"
"chorizon"|"chtext"|"default"|"chkey"|"chkey"
"chorizon"|"chtexturegrp"|"default"|"chkey"|"chkey"
"chorizon"|"chunified"|"default"|"chkey"|"chkey"
"chstructgrp"|"chstruct"|"default"|"chstructgrpkey"|"chstructgrpkey"
"chtexture"|"chtexturemod"|"default"|"chtkey"|"chtkey"
"chtexturegrp"|"chtexture"|"default"|"chtgkey"|"chtgkey"
"coforprod"|"coforprodo"|"default"|"cofprodkey"|"cofprodkey"
"cogeomordesc"|"cosurfmorphgc"|"default"|"cogeomdkey"|"cogeomdkey"
"cogeomordesc"|"cosurfmorphhpp"|"default"|"cogeomdkey"|"cogeomdkey"
"cogeomordesc"|"cosurfmorphmr"|"default"|"cogeomdkey"|"cogeomdkey"
"cogeomordesc"|"cosurfmorphss"|"default"|"cogeomdkey"|"cogeomdkey"
"comonth"|"cosoilmoist"|"default"|"comonthkey"|"comonthkey"
"comonth"|"cosoiltemp"|"default"|"comonthkey"|"comonthkey"
"component"|"chorizon"|"default"|"cokey"|"cokey"
"component"|"cocanopycover"|"default"|"cokey"|"cokey"
"component"|"cocropyld"|"default"|"cokey"|"cokey"
"component"|"codiagfeatures"|"default"|"cokey"|"cokey"
"component"|"coecoclass"|"default"|"cokey"|"cokey"
"component"|"coeplants"|"default"|"cokey"|"cokey"
"component"|"coerosionacc"|"default"|"cokey"|"cokey"
"component"|"coforprod"|"default"|"cokey"|"cokey"
"component"|"cogeomordesc"|"default"|"cokey"|"cokey"
"component"|"cohydriccriteria"|"default"|"cokey"|"cokey"
"component"|"cointerp"|"default"|"cokey"|"cokey"
"component"|"comonth"|"default"|"cokey"|"cokey"
"component"|"copmgrp"|"default"|"cokey"|"cokey"
"component"|"copwindbreak"|"default"|"cokey"|"cokey"
"component"|"corestrictions"|"default"|"cokey"|"cokey"
"component"|"cosurffrags"|"default"|"cokey"|"cokey"
"component"|"cotaxfmmin"|"default"|"cokey"|"cokey"
"component"|"cotaxmoistcl"|"default"|"cokey"|"cokey"
"component"|"cotext"|"default"|"cokey"|"cokey"
"component"|"cotreestomng"|"default"|"cokey"|"cokey"
"component"|"cotxfmother"|"default"|"cokey"|"cokey"
"copmgrp"|"copm"|"default"|"copmgrpkey"|"copmgrpkey"
"distmd"|"distinterpmd"|"default"|"distmdkey"|"distmdkey"
"distmd"|"distlegendmd"|"default"|"distmdkey"|"distmdkey"
"laoverlap"|"muaoverlap"|"default"|"lareaovkey"|"lareaovkey"
"legend"|"laoverlap"|"default"|"lkey"|"lkey"
"legend"|"legendtext"|"default"|"lkey"|"lkey"
"legend"|"mapunit"|"default"|"lkey"|"lkey"
"mapunit"|"component"|"default"|"mukey"|"mukey"
"mapunit"|"muaggatt"|"default"|"mukey"|"mukey"
"mapunit"|"muaoverlap"|"default"|"mukey"|"mukey"
"mapunit"|"mucropyld"|"default"|"mukey"|"mukey"
"mapunit"|"mutext"|"default"|"mukey"|"mukey"
"mdstatdommas"|"mdstatdomdet"|"default"|"domainname"|"domainname"
"mdstatdommas"|"mdstattabcols"|"default"|"domainname"|"domainname"
"mdstatidxmas"|"mdstatidxdet"|"default"|"idxphyname"|"idxphyname"
"mdstatidxmas"|"mdstatidxdet"|"default"|"tabphyname"|"tabphyname"
"mdstatrshipmas"|"mdstatrshipdet"|"default"|"ltabphyname"|"ltabphyname"
"mdstatrshipmas"|"mdstatrshipdet"|"default"|"relationshipname"|"relationshipname"
"mdstatrshipmas"|"mdstatrshipdet"|"default"|"rtabphyname"|"rtabphyname"
"mdstattabs"|"mdstatidxmas"|"default"|"tabphyname"|"tabphyname"
"mdstattabs"|"mdstatrshipmas"|"left_table"|"tabphyname"|"ltabphyname"
"mdstattabs"|"mdstatrshipmas"|"right_table"|"tabphyname"|"rtabphyname"
"mdstattabs"|"mdstattabcols"|"default"|"tabphyname"|"tabphyname"
"sacatalog"|"sainterp"|"default"|"sacatalogkey"|"sacatalogkey"
"sdvattribute"|"sdvfolderattribute"|"default"|"attributekey"|"attributekey"
"sdvfolder"|"sdvfolderattribute"|"default"|"folderkey"|"folderkey"
