# Supplementary material for: Hydrologic-Process-Based Soil Texture Classifications for Improved Visualization of Landscape Function
Source: PLoS One. 2015 Jun 29;10(6):e0131299. doi: 10.1371/journal.pone.0131299 (PMC4488316; doi:10.1371/journal.pone.0131299)
Supplement: S1 Data — Spatial, tabular and soil database files for the Oklahoma region that was used for creating the soil maps downloaded from the NRCS Web Soil Survey. (ZIP) [file pone.0131299.s001.zip › wss_aoi_2014-09-16_15-16-25/tabular/msrsmas.txt]

"chorizon"|"chaashto"|"default"|"One to Many"|"Yes"
"chorizon"|"chconsistence"|"default"|"One to Many"|"Yes"
"chorizon"|"chdesgnsuffix"|"default"|"One to Many"|"Yes"
"chorizon"|"chfrags"|"default"|"One to Many"|"Yes"
"chorizon"|"chpores"|"default"|"One to Many"|"Yes"
"chorizon"|"chstructgrp"|"default"|"One to Many"|"Yes"
"chorizon"|"chtext"|"default"|"One to Many"|"Yes"
"chorizon"|"chtexturegrp"|"default"|"One to Many"|"Yes"
"chorizon"|"chunified"|"default"|"One to Many"|"Yes"
"chstructgrp"|"chstruct"|"default"|"One to Many"|"Yes"
"chtexture"|"chtexturemod"|"default"|"One to Many"|"Yes"
"chtexturegrp"|"chtexture"|"default"|"One to Many"|"Yes"
"coforprod"|"coforprodo"|"default"|"One to Many"|"Yes"
"cogeomordesc"|"cosurfmorphgc"|"default"|"One to Many"|"Yes"
"cogeomordesc"|"cosurfmorphhpp"|"default"|"One to Many"|"Yes"
"cogeomordesc"|"cosurfmorphmr"|"default"|"One to Many"|"Yes"
"cogeomordesc"|"cosurfmorphss"|"default"|"One to Many"|"Yes"
"comonth"|"cosoilmoist"|"default"|"One to Many"|"Yes"
"comonth"|"cosoiltemp"|"default"|"One to Many"|"Yes"
"component"|"chorizon"|"default"|"One to Many"|"Yes"
"component"|"cocanopycover"|"default"|"One to Many"|"Yes"
"component"|"cocropyld"|"default"|"One to Many"|"Yes"
"component"|"codiagfeatures"|"default"|"One to Many"|"Yes"
"component"|"coecoclass"|"default"|"One to Many"|"Yes"
"component"|"coeplants"|"default"|"One to Many"|"Yes"
"component"|"coerosionacc"|"default"|"One to Many"|"Yes"
"component"|"coforprod"|"default"|"One to Many"|"Yes"
"component"|"cogeomordesc"|"default"|"One to Many"|"Yes"
"component"|"cohydriccriteria"|"default"|"One to Many"|"Yes"
"component"|"cointerp"|"default"|"One to Many"|"Yes"
"component"|"comonth"|"default"|"One to Many"|"Yes"
"component"|"copmgrp"|"default"|"One to Many"|"Yes"
"component"|"copwindbreak"|"default"|"One to Many"|"Yes"
"component"|"corestrictions"|"default"|"One to Many"|"Yes"
"component"|"cosurffrags"|"default"|"One to Many"|"Yes"
"component"|"cotaxfmmin"|"default"|"One to Many"|"Yes"
"component"|"cotaxmoistcl"|"default"|"One to Many"|"Yes"
"component"|"cotext"|"default"|"One to Many"|"Yes"
"component"|"cotreestomng"|"default"|"One to Many"|"Yes"
"component"|"cotxfmother"|"default"|"One to Many"|"Yes"
"copmgrp"|"copm"|"default"|"One to Many"|"Yes"
"distmd"|"distinterpmd"|"default"|"One to Many"|"Yes"
"distmd"|"distlegendmd"|"default"|"One to Many"|"Yes"
"laoverlap"|"muaoverlap"|"default"|"One to Many"|"Yes"
"legend"|"laoverlap"|"default"|"One to Many"|"Yes"
"legend"|"legendtext"|"default"|"One to Many"|"Yes"
"legend"|"mapunit"|"default"|"One to Many"|"Yes"
"mapunit"|"component"|"default"|"One to Many"|"Yes"
"mapunit"|"muaggatt"|"default"|"One to One"|"Yes"
"mapunit"|"muaoverlap"|"default"|"One to Many"|"Yes"
"mapunit"|"mucropyld"|"default"|"One to Many"|"Yes"
"mapunit"|"mutext"|"default"|"One to Many"|"Yes"
"mdstatdommas"|"mdstatdomdet"|"default"|"One to Many"|"Yes"
"mdstatdommas"|"mdstattabcols"|"default"|"One to Many"|"No"
"mdstatidxmas"|"mdstatidxdet"|"default"|"One to Many"|"Yes"
"mdstatrshipmas"|"mdstatrshipdet"|"default"|"One to Many"|"Yes"
"mdstattabs"|"mdstatidxmas"|"default"|"One to Many"|"Yes"
"mdstattabs"|"mdstatrshipmas"|"left_table"|"One to Many"|"Yes"
"mdstattabs"|"mdstatrshipmas"|"right_table"|"One to Many"|"Yes"
"mdstattabs"|"mdstattabcols"|"default"|"One to Many"|"Yes"
"sacatalog"|"sainterp"|"default"|"One to Many"|"Yes"
"sdvattribute"|"sdvfolderattribute"|"default"|"One to Many"|"Yes"
"sdvfolder"|"sdvfolderattribute"|"default"|"One to Many"|"Yes"
