# Supplementary material for: Hydrologic-Process-Based Soil Texture Classifications for Improved Visualization of Landscape Function
Source: PLoS One. 2015 Jun 29;10(6):e0131299. doi: 10.1371/journal.pone.0131299 (PMC4488316; doi:10.1371/journal.pone.0131299)
Supplement: S1 Data — Spatial, tabular and soil database files for the Oklahoma region that was used for creating the soil maps downloaded from the NRCS Web Soil Survey. (ZIP) [file pone.0131299.s001.zip › wss_aoi_2014-09-16_15-16-25/tabular/muaggatt.txt]

"1"|"Apperson silty clay loam, 1 to 3 percent slopes"||2|2|127|54||"None"|"None"|"0"|4.68|9.15|17.3|22.86|"Somewhat poorly drained"|"Somewhat poorly drained"|"C"||100|"2"|98|"Very limited"|"Very limited"|"Very limited"|"Very limited"|"Very limited"|"Very limited"|"Very limited"|"Somewhat limited"|"Somewhat limited"|"Very limited"|"Poor"|"Poor"|"Somewhat limited"|0.209|"Slight"|"0"|1|"623396"
"2"|"Apperson-Doolin complex, 0 to 3 percent slopes"||2|2|117|54||"None"|"None"|"0"|3.99|7.4|13.85|16.65|"Somewhat poorly drained"|"Somewhat poorly drained"|"C"||100|"3"|50|"Very limited"|"Very limited"|"Very limited"|"Very limited"|"Very limited"|"Very limited"|"Very limited"|"Somewhat limited"|"Somewhat limited"|"Very limited"|"Poor"|"Poor"|"Somewhat limited"|0.24|"Slight"|"0"|1|"623397"
"3"|"Barnsdall very fine sandy loam, 0 to 1 percent slopes, rarely flooded"||0.5|0.5||||"Rare"|"Rare"|"0"|4.4|8.93|17.98|26.93|"Well drained"|"Moderately well drained"|"B"||100|"1"|100|"Very limited"|"Very limited"|"Very limited"|"Very limited"|"Somewhat limited"|"Somewhat limited"|"Very limited"|"Somewhat limited"|"Somewhat limited"|"Very limited"|"Poor"|"Poor"|"Somewhat limited"|0.194|"Slight"|"0"|0.062|"623398"
"4"|"Coyle loam, 1 to 3 percent slopes"||2|2|91|||"None"|"None"|"0"|4.43|8.33|13.98|14.81|"Well drained"|"Well drained"|"B"||100|"3"|75|"Not limited"|"Somewhat limited"|"Not limited"|"Very limited"|"Very limited"|"Very limited"|"Very limited"|"Very limited"|"Very limited"|"Not limited"|"Poor"|"Fair"|"Somewhat limited"|0.162|"Slight"|"0"|0.24|"623399"
"6"|"Catoosa-Shidler-Lula complex, 1 to 3 percent slopes"||2|2|20|||"None"|"None"|"0"|4.5|7.27|10.54|10.97|"Well drained"|"Well drained"|"B"||100|"3"|48|"Somewhat limited"|"Very limited"|"Not rated"|"Very limited"|"Very limited"|"Not rated"|"Very limited"|"Very limited"|"Very limited"|"Very limited"|"Poor"|"Not rated"|"Somewhat limited"|0.205|"Slight"|"0"|0.637|"623401"
"11"|"Bethany silt loam, 3 to 5 percent slopes"||4|4||||"None"|"None"|"0"|4.95|9.66|18.28|26.45|"Well drained"|"Well drained"|"C"||100|"3"|98|"Somewhat limited"|"Somewhat limited"|"Somewhat limited"|"Very limited"|"Very limited"|"Very limited"|"Very limited"|"Somewhat limited"|"Somewhat limited"|"Very limited"|"Poor"|"Poor"|"Somewhat limited"|0.311|"Moderate"|"0"|0.941|"623406"
"13"|"Lucien-Coyle complex, 3 to 8 percent slopes"||6|5.9|41|||"None"|"None"|"0"|4.25|7.39|9|9.88|"Well drained"|"Well drained"|"C"||100|"4"|95|"Somewhat limited"|"Very limited"|"Not rated"|"Very limited"|"Very limited"|"Not rated"|"Very limited"|"Very limited"|"Very limited"|"Somewhat limited"|"Poor"|"Not rated"|"Somewhat limited"|0.227|"Moderate"|"0"|0.879|"623408"
"15"|"Agra silt loam, 1 to 3 percent slopes"||2|2||107|107|"None"|"None"|"0"|4.87|9.27|16.4|23.51|"Moderately well drained"|"Moderately well drained"|"C"||94|"2"|85|"Very limited"|"Somewhat limited"|"Not limited"|"Very limited"|"Very limited"|"Very limited"|"Very limited"|"Somewhat limited"|"Somewhat limited"|"Very limited"|"Poor"|"Poor"|"Somewhat limited"|0.278|"Slight"|"0"|0.97|"623410"
"16"|"Agra silt loam, 3 to 5 percent slopes"||4|4||107|107|"None"|"None"|"0"|4.84|9.42|16.76|23.1|"Moderately well drained"|"Moderately well drained"|"D"||100|"3"|100|"Very limited"|"Very limited"|"Somewhat limited"|"Very limited"|"Very limited"|"Very limited"|"Very limited"|"Somewhat limited"|"Somewhat limited"|"Very limited"|"Poor"|"Poor"|"Somewhat limited"|0.307|"Moderate"|"0"|0.916|"623411"
"17"|"Agra-Pharoah complex, 1 to 5 percent slopes"||3|2.8||31|31|"None"|"None"|"0"|4.93|9.48|17.56|24.81|"Moderately well drained"|"Somewhat poorly drained"|"D"||100|"3"|65|"Very limited"|"Very limited"|"Somewhat limited"|"Very limited"|"Very limited"|"Very limited"|"Very limited"|"Somewhat limited"|"Somewhat limited"|"Very limited"|"Poor"|"Poor"|"Somewhat limited"|0.5|"Moderate"|"0"|0.916|"623412"
"18"|"Agra-Ashport complex, 0 to 12 percent slopes"||3|2.4||107|107|"None"|"Frequent"|"0"|4.92|9.49|17.77|25.27|"Moderately well drained"|"Moderately well drained"|"D"||100|"3"|70|"Very limited"|"Very limited"|"Somewhat limited"|"Very limited"|"Very limited"|"Very limited"|"Very limited"|"Somewhat limited"|"Somewhat limited"|"Very limited"|"Poor"|"Poor"|"Somewhat limited"|0.346|"Moderate"|"0"|0.958|"623413"
"23"|"Foraker-Shidler complex, 12 to 25 percent slopes"||19|18.4|20|31|31|"None"|"None"|"0"|3.74|5.86|9.47|9.61|"Moderately well drained"|"Moderately well drained"|"D"||100|"7"|90|"Very limited"|"Very limited"|"Not rated"|"Very limited"|"Very limited"|"Not rated"|"Very limited"|"Very limited"|"Very limited"|"Very limited"|"Poor"|"Not rated"|"Somewhat limited"|0.679|"Severe"|"0"|1|"623418"
"25"|"Grainola-Shidler complex, 12 to 25 percent slopes"||19|18.3|20|||"None"|"None"|"0"|4.12|6.57|10.78|10.92|"Well drained"|"Well drained"|"D"||100|"7"|90|"Very limited"|"Very limited"|"Not rated"|"Very limited"|"Very limited"|"Not rated"|"Very limited"|"Very limited"|"Very limited"|"Very limited"|"Poor"|"Not rated"|"Very limited"|0.742|"Severe"|"0"|1|"623420"
"30"|"Lula silt loam, 1 to 3 percent slopes"||2|2|124|||"None"|"None"|"0"|4.97|9.53|18.07|22.11|"Well drained"|"Well drained"|"B"||100|"2"|90|"Somewhat limited"|"Somewhat limited"|"Somewhat limited"|"Very limited"|"Somewhat limited"|"Somewhat limited"|"Very limited"|"Somewhat limited"|"Somewhat limited"|"Very limited"|"Poor"|"Poor"|"Somewhat limited"|0.186|"Slight"|"0"|0.173|"623425"
"31"|"Braman silt loam, 0 to 1 percent slopes, rarely flooded"||0.5|0.5||15|15|"Rare"|"Rare"|"0"|4.75|9.5|19|28.5|"Well drained"|"Poorly drained"|"B"||100|"1"|80|"Very limited"|"Very limited"|"Very limited"|"Very limited"|"Somewhat limited"|"Somewhat limited"|"Very limited"|"Somewhat limited"|"Somewhat limited"|"Very limited"|"Poor"|"Poor"|"Somewhat limited"|0.43|"Slight"|"20"|0.2|"623426"
"32"|"Braman silt loam, 1 to 3 percent slopes, rarely flooded"||2|2||||"Rare"|"Rare"|"0"|5|10|20|30|"Well drained"|"Well drained"|"B"||100|"2"|100|"Very limited"|"Very limited"|"Very limited"|"Very limited"|"Somewhat limited"|"Somewhat limited"|"Somewhat limited"|"Somewhat limited"|"Somewhat limited"|"Very limited"|"Poor"|"Poor"|"Somewhat limited"|0.287|"Slight"|"0"|0|"623427"
"33"|"Braman-Drummond complex, 0 to 1 percent slopes, rarely flooded"||0.5|0.5||||"Rare"|"Rare"|"0"|4.33|8.57|17.04|25.49|"Well drained"|"Somewhat poorly drained"|"B"||100|"1"|50|"Very limited"|"Very limited"|"Very limited"|"Very limited"|"Very limited"|"Somewhat limited"|"Very limited"|"Somewhat limited"|"Somewhat limited"|"Very limited"|"Poor"|"Poor"|"Somewhat limited"|0.369|"Slight"|"10"|0.5|"623428"
"38"|"Norge silt loam, 1 to 3 percent slopes"||2|2||||"None"|"None"|"0"|5|9.85|19.18|28.45|"Well drained"|"Well drained"|"B"||100|"2"|100|"Somewhat limited"|"Somewhat limited"|"Not limited"|"Very limited"|"Very limited"|"Somewhat limited"|"Very limited"|"Somewhat limited"|"Somewhat limited"|"Very limited"|"Poor"|"Poor"|"Somewhat limited"|0.294|"Slight"|"0"|0.438|"623433"
"39"|"Norge silt loam, 3 to 5 percent slopes"||4|4||||"None"|"None"|"0"|4.89|9.65|19.05|28.44|"Well drained"|"Well drained"|"B"||100|"3"|100|"Somewhat limited"|"Somewhat limited"|"Not limited"|"Somewhat limited"|"Very limited"|"Somewhat limited"|"Very limited"|"Somewhat limited"|"Somewhat limited"|"Very limited"|"Poor"|"Fair"|"Somewhat limited"|0.284|"Moderate"|"0"|0.329|"623434"
"42"|"Norge, Agra, and Prue soils, 3 to 8 percent slopes, gullied"||6|5.4|183|107|107|"None"|"None"|"0"|4.85|9.58|18.25|27.09|"Well drained"|"Somewhat poorly drained"|"B"||100|"6"|90|"Somewhat limited"|"Somewhat limited"|"Not rated"|"Very limited"|"Very limited"|"Not rated"|"Very limited"|"Somewhat limited"|"Somewhat limited"|"Very limited"|"Poor"|"Not rated"|"Somewhat limited"|0.266|"Moderate"|"0"|0.594|"623437"
"44"|"Oil waste land-Huska complex, 1 to 8 percent slopes"||5|4.4|127|||"None"|"None"|"0"|3.61|5.61|9.61|11.77||"Moderately well drained"|"D"||100|"8"|80|"Not rated"|"Not rated"|"Not rated"|"Very limited"|"Not rated"|"Not rated"|"Very limited"|"Not rated"|"Not rated"|"Not rated"|"Not rated"|"Not rated"|"Not rated"|0.289|"Not rated"|"0"|1|"623439"
"45"|"Okemah silt loam, 0 to 1 percent slopes"||0.5|0.5||53||"None"|"None"|"0"|5|9.94|18.53|27.02|"Somewhat poorly drained"|"Somewhat poorly drained"|"C"||100|"1"|88|"Somewhat limited"|"Very limited"|"Very limited"|"Very limited"|"Very limited"|"Very limited"|"Very limited"|"Somewhat limited"|"Somewhat limited"|"Very limited"|"Poor"|"Poor"|"Somewhat limited"|0.25|"Slight"|"0"|1|"623440"
"46"|"Osage silty clay, 0 to 1 percent slopes, occasionally flooded"||0.5|0.5||||"Occasional"|"Occasional"|"0"|3.85|7.69|15.37|23.01|"Poorly drained"|"Poorly drained"|"D"||100|"5"|90|"Very limited"|"Very limited"|"Very limited"|"Very limited"|"Very limited"|"Very limited"|"Very limited"|"Very limited"|"Very limited"|"Very limited"|"Poor"|"Poor"|"Very limited"|0.917|"Slight"|"100"|1|"623441"
"47"|"Parsons silt loam, 0 to 1 percent slopes"||0.5|0.6||31||"None"|"None"|"0"|4.99|9.46|17.99|26.46|"Somewhat poorly drained"|"Somewhat poorly drained"|"D"||100|"2"|85|"Very limited"|"Very limited"|"Very limited"|"Very limited"|"Very limited"|"Very limited"|"Very limited"|"Very limited"|"Very limited"|"Very limited"|"Poor"|"Poor"|"Somewhat limited"|0.914|"Slight"|"0"|1|"623442"
"48"|"Parsons silt loam, 1 to 3 percent slopes"||2|2||31||"None"|"None"|"0"|4.99|9.46|18|26.47|"Somewhat poorly drained"|"Somewhat poorly drained"|"D"||100|"3"|80|"Very limited"|"Very limited"|"Very limited"|"Very limited"|"Very limited"|"Very limited"|"Very limited"|"Very limited"|"Very limited"|"Very limited"|"Poor"|"Poor"|"Somewhat limited"|0.907|"Slight"|"0"|1|"623443"
"49"|"Parsons-Pharoah complex, 0 to 3 percent slopes"||2|2||31|31|"None"|"None"|"0"|4.92|9.46|18.17|26.48|"Somewhat poorly drained"|"Somewhat poorly drained"|"D"||100|"3"|50|"Very limited"|"Very limited"|"Very limited"|"Very limited"|"Very limited"|"Very limited"|"Very limited"|"Very limited"|"Very limited"|"Very limited"|"Poor"|"Poor"|"Somewhat limited"|0.914|"Slight"|"0"|1|"623444"
"51"|"Prue loam, 3 to 5 percent slopes"||4|4|183|||"None"|"None"|"0"|4.47|8.69|16.65|24.46|"Somewhat poorly drained"|"Somewhat poorly drained"|"B"||100|"3"|97|"Not limited"|"Somewhat limited"|"Somewhat limited"|"Very limited"|"Very limited"|"Very limited"|"Very limited"|"Somewhat limited"|"Somewhat limited"|"Not limited"|"Poor"|"Fair"|"Somewhat limited"|0.198|"Moderate"|"0"|0.474|"623446"
"54"|"Shidler silty clay loam, 1 to 5 percent slopes"||3|3|18|||"None"|"None"|"0"|3.03|3.96|5.35|5.78|"Well drained"|"Well drained"|"D"||100|"7"|75|"Very limited"|"Very limited"|"Not rated"|"Very limited"|"Very limited"|"Not rated"|"Very limited"|"Very limited"|"Very limited"|"Very limited"|"Poor"|"Not rated"|"Somewhat limited"|0.237|"Slight"|"0"|0.842|"623449"
"55"|"Steedman silt loam, 1 to 3 percent slopes"||2|2|81|46||"None"|"None"|"0"|4.07|7.58|12.23|12.66|"Moderately well drained"|"Moderately well drained"|"D"||100|"3"|95|"Somewhat limited"|"Very limited"|"Very limited"|"Very limited"|"Very limited"|"Very limited"|"Very limited"|"Very limited"|"Very limited"|"Very limited"|"Poor"|"Poor"|"Somewhat limited"|0.469|"Slight"|"0"|1|"623450"
"56"|"Steedman silt loam, 3 to 5 percent slopes"||4|4|76|31|31|"None"|"None"|"0"|3.82|7.3|11.88|11.88|"Moderately well drained"|"Moderately well drained"|"D"||100|"3"|95|"Very limited"|"Very limited"|"Not rated"|"Very limited"|"Very limited"|"Not rated"|"Very limited"|"Very limited"|"Very limited"|"Very limited"|"Poor"|"Not rated"|"Somewhat limited"|0.515|"Moderate"|"0"|1|"623451"
"57"|"Steedman-Lucien complex, 3 to 15 percent slopes"||9|9.2|30|46||"None"|"None"|"0"|3.12|5.93|8.17|8.17|"Moderately well drained"|"Moderately well drained"|"D"||100|"6"|95|"Very limited"|"Very limited"|"Not rated"|"Very limited"|"Very limited"|"Not rated"|"Very limited"|"Very limited"|"Very limited"|"Very limited"|"Poor"|"Not rated"|"Somewhat limited"|0.412|"Moderate"|"0"|1|"623452"
"58"|"Steedman-Lucien complex, 15 to 25 percent slopes"||20|19.2|28|46||"None"|"None"|"0"|3.28|6.06|10.13|10.13|"Moderately well drained"|"Moderately well drained"|"D"||100|"7"|85|"Very limited"|"Very limited"|"Not rated"|"Very limited"|"Very limited"|"Not rated"|"Very limited"|"Very limited"|"Very limited"|"Very limited"|"Poor"|"Not rated"|"Somewhat limited"|0.505|"Severe"|"0"|0.978|"623453"
"61"|"Westsum silty clay loam, 3 to 5 percent slopes"||4|4||||"None"|"None"|"0"|4.77|9.14|16.62|22.93|"Well drained"|"Well drained"|"D"||100|"3"|97|"Very limited"|"Very limited"|"Very limited"|"Very limited"|"Very limited"|"Very limited"|"Very limited"|"Somewhat limited"|"Somewhat limited"|"Very limited"|"Poor"|"Poor"|"Somewhat limited"|0.392|"Moderate"|"0"|1|"623456"
"62"|"Westsum-Shidler-Apperson complex, 3 to 12 percent slopes"||4|5.8|20|54||"None"|"None"|"0"|4.03|7.08|12.4|16.34|"Well drained"|"Somewhat poorly drained"|"D"||100|"3"|60|"Very limited"|"Very limited"|"Not rated"|"Very limited"|"Very limited"|"Not rated"|"Very limited"|"Somewhat limited"|"Somewhat limited"|"Very limited"|"Poor"|"Not rated"|"Somewhat limited"|0.348|"Moderate"|"0"|1|"623457"
"66"|"Verdigris silt loam, 0 to 1 percent slopes, occasionally flooded"||0.5|0.5||||"Occasional"|"Occasional"|"0"|4.9|9.85|19.73|29.55|"Well drained"|"Well drained"|"B"||100|"2"|95|"Very limited"|"Very limited"|"Very limited"|"Very limited"|"Very limited"|"Very limited"|"Very limited"|"Very limited"|"Very limited"|"Very limited"|"Poor"|"Fair"|"Somewhat limited"|0.147|"Slight"|"5"|0.62|"623461"
"67"|"Verdigris silt loam, 0 to 1 percent slopes, frequently flooded"||0.5|0.6||||"Frequent"|"Frequent"|"0"|4.69|9.48|19.02|28.43|"Well drained"|"Well drained"|"B"||100|"5"|85|"Very limited"|"Very limited"|"Very limited"|"Very limited"|"Very limited"|"Somewhat limited"|"Very limited"|"Very limited"|"Very limited"|"Very limited"|"Poor"|"Fair"|"Somewhat limited"|0.368|"Slight"|"5"|0.921|"623462"
"68"|"Wolco silty clay loam, 1 to 3 percent slopes"||2|2|140|69|69|"None"|"None"|"0"|4.92|9.71|18.51|25.02|"Moderately well drained"|"Moderately well drained"|"C"||100|"2"|95|"Very limited"|"Very limited"|"Somewhat limited"|"Very limited"|"Very limited"|"Somewhat limited"|"Very limited"|"Somewhat limited"|"Somewhat limited"|"Very limited"|"Poor"|"Poor"|"Somewhat limited"|0.211|"Slight"|"0"|0.903|"623463"
"69"|"Wolco-Dwight complex, 0 to 3 percent slopes"||2|2|137|69|69|"None"|"None"|"0"|4.75|8.82|16.67|23.25|"Moderately well drained"|"Moderately well drained"|"C"||100|"2"|60|"Very limited"|"Very limited"|"Somewhat limited"|"Very limited"|"Very limited"|"Somewhat limited"|"Very limited"|"Somewhat limited"|"Somewhat limited"|"Very limited"|"Poor"|"Poor"|"Somewhat limited"|0.212|"Slight"|"0"|0.952|"623464"
"70"|"Wynona silty clay loam, 0 to 1 percent slopes, occasionally flooded"||0.5|0.5||||"Occasional"|"Occasional"|"0"|4.77|9.69|19.51|28.81|"Somewhat poorly drained"|"Somewhat poorly drained"|"C"||100|"4"|85|"Very limited"|"Very limited"|"Very limited"|"Very limited"|"Very limited"|"Very limited"|"Very limited"|"Very limited"|"Very limited"|"Very limited"|"Poor"|"Poor"|"Somewhat limited"|0.207|"Slight"|"90"|0.951|"623465"
"W"|"Water"|||||||||"0"|||||||||100|"8"|100|"Not rated"|"Not rated"|"Not rated"|"Not rated"|"Not rated"|"Not rated"|"Not rated"|"Not rated"|"Not rated"|"Not rated"|"Not rated"|"Not rated"|"Not rated"||"Not rated"|"0"||"623467"
"BBgC"|"Bartlesville-Bigheart complex, 1 to 5 percent slopes, very rocky"||3.1|3.2|38|71|71|"None"|"None"|"0"|3.31|6.41|10.56|10.74|"Moderately well drained"|"Moderately well drained"|"B"||100|"3"|57|"Somewhat limited"|"Very limited"|"Not rated"|"Very limited"|"Very limited"|"Not rated"|"Very limited"|"Very limited"|"Very limited"|"Somewhat limited"|"Fair"|"Not rated"|"Somewhat limited"|0.055|"Moderate"|"0"|0.911|"1155385"
"NBRG"|"Niotaze-Bigheart-Rock outcrop complex, 25 to 45 percent slopes, rubbly"||35|26.4|0|46|46|"None"|"None"|"0"|2.63|5.13|7.5|7.5|"Somewhat poorly drained"|"Somewhat poorly drained"|"C"||100|"7"|55|"Very limited"|"Very limited"|"Not rated"|"Very limited"|"Very limited"|"Not rated"|"Very limited"|"Very limited"|"Very limited"|"Very limited"|"Poor"|"Not rated"|"Very limited"|1|"Severe"|"0"|1|"1155386"
"NBRF"|"Niotaze-Bigheart-Rock outcrop complex, 15 to 25 percent slopes, extremely stony"||20|14.1|0|46|46|"None"|"None"|"0"|2.71|5.22|7.77|7.77|"Somewhat poorly drained"|"Somewhat poorly drained"|"C"||100|"7"|41|"Very limited"|"Very limited"|"Not rated"|"Very limited"|"Very limited"|"Not rated"|"Very limited"|"Very limited"|"Very limited"|"Very limited"|"Poor"|"Not rated"|"Very limited"|1|"Severe"|"0"|1|"1155387"
"NBRE"|"Niotaze-Bigheart-Rock outcrop complex, 3 to 15 percent slopes, very stony"||7|6|0|46|46|"None"|"None"|"0"|2.75|4.95|7.03|7.03|"Somewhat poorly drained"|"Somewhat poorly drained"|"C"||100|"6"|40|"Very limited"|"Very limited"|"Not rated"|"Very limited"|"Very limited"|"Not rated"|"Very limited"|"Very limited"|"Very limited"|"Very limited"|"Fair"|"Not rated"|"Very limited"|1|"Moderate"|"0"|1|"1155388"
"BNRD"|"Bigheart-Niotaze-Rock outcrop complex, 1 to 8 percent slopes"||5.1|3.9|0|46|46|"None"|"None"|"0"|2.92|5.41|7.92|7.92|"Well drained"|"Somewhat poorly drained"|"C"||100|"4"|59|"Very limited"|"Very limited"|"Not rated"|"Very limited"|"Very limited"|"Not rated"|"Very limited"|"Very limited"|"Very limited"|"Very limited"|"Fair"|"Not rated"|"Somewhat limited"|0.124|"Moderate"|"0"|0.971|"1155389"
