# Supplementary material for: Hydrologic-Process-Based Soil Texture Classifications for Improved Visualization of Landscape Function
Source: PLoS One. 2015 Jun 29;10(6):e0131299. doi: 10.1371/journal.pone.0131299 (PMC4488316; doi:10.1371/journal.pone.0131299)
Supplement: S1 Data — Spatial, tabular and soil database files for the Oklahoma region that was used for creating the soil maps downloaded from the NRCS Web Soil Survey. (ZIP) [file pone.0131299.s001.zip › wss_aoi_2014-09-16_15-16-25/tabular/muareao.txt]

44489|"240943"|"1155385"|"13500327"
44489|"240944"|"1155385"|"13500408"
44489|"240949"|"1155385"|"13500478"
44489|"240950"|"1155385"|"13500570"
9894|"240943"|"1155386"|"13500254"
9894|"240944"|"1155386"|"13500335"
9894|"240949"|"1155386"|"13500474"
9894|"240950"|"1155386"|"13500497"
72990|"240943"|"1155387"|"13500255"
72892|"240944"|"1155387"|"13500336"
72892|"240949"|"1155387"|"13500475"
72990|"240950"|"1155387"|"13500498"
148888|"240943"|"1155388"|"13500256"
150123|"240944"|"1155388"|"13500337"
150123|"240949"|"1155388"|"13500476"
148888|"240950"|"1155388"|"13500499"
179168|"240943"|"1155389"|"13500326"
179168|"240944"|"1155389"|"13500407"
179168|"240949"|"1155389"|"13500477"
179168|"240950"|"1155389"|"13500569"
40802|"240950"|"623467"|"13500571"
40802|"240948"|"623467"|"13500442"
40802|"240944"|"623467"|"13500409"
40802|"240943"|"623467"|"13500328"
16099|"240950"|"623465"|"13500564"
16099|"240945"|"623465"|"13500413"
16099|"240944"|"623465"|"13500402"
16099|"240943"|"623465"|"13500321"
22186|"240950"|"623464"|"13500565"
22186|"240947"|"623464"|"13500432"
22186|"240944"|"623464"|"13500403"
22186|"240943"|"623464"|"13500322"
5581|"240950"|"623463"|"13500566"
5581|"240947"|"623463"|"13500433"
5581|"240944"|"623463"|"13500404"
5581|"240943"|"623463"|"13500323"
58903|"240950"|"623462"|"13500567"
58903|"240945"|"623462"|"13500414"
58903|"240944"|"623462"|"13500405"
58903|"240943"|"623462"|"13500324"
31212|"240950"|"623461"|"13500568"
31212|"240945"|"623461"|"13500415"
31212|"240944"|"623461"|"13500406"
31212|"240943"|"623461"|"13500325"
97503|"240950"|"623457"|"13500559"
97503|"240948"|"623457"|"13500467"
97503|"240944"|"623457"|"13500397"
97503|"240943"|"623457"|"13500316"
6053|"240950"|"623456"|"13500560"
6053|"240948"|"623456"|"13500468"
6053|"240944"|"623456"|"13500398"
6053|"240943"|"623456"|"13500317"
31915|"240950"|"623453"|"13500562"
31915|"240949"|"623453"|"13500488"
31915|"240944"|"623453"|"13500400"
31915|"240943"|"623453"|"13500319"
116942|"240950"|"623452"|"13500551"
116942|"240949"|"623452"|"13500489"
116942|"240944"|"623452"|"13500389"
116942|"240943"|"623452"|"13500308"
3205|"240950"|"623451"|"13500552"
3205|"240949"|"623451"|"13500490"
3205|"240944"|"623451"|"13500390"
3205|"240943"|"623451"|"13500309"
7398|"240950"|"623450"|"13500553"
7398|"240949"|"623450"|"13500491"
7398|"240944"|"623450"|"13500391"
7398|"240943"|"623450"|"13500310"
31475|"240950"|"623449"|"13500554"
31474|"240947"|"623449"|"13500434"
31475|"240944"|"623449"|"13500392"
31475|"240943"|"623449"|"13500311"
11737|"240950"|"623446"|"13500545"
11737|"240949"|"623446"|"13500492"
11737|"240944"|"623446"|"13500383"
11737|"240943"|"623446"|"13500302"
21325|"240950"|"623444"|"13500547"
21325|"240945"|"623444"|"13500417"
21325|"240944"|"623444"|"13500385"
21325|"240943"|"623444"|"13500304"
10709|"240950"|"623443"|"13500548"
10709|"240945"|"623443"|"13500418"
10709|"240944"|"623443"|"13500386"
10709|"240943"|"623443"|"13500305"
3929|"240950"|"623442"|"13500549"
3929|"240945"|"623442"|"13500422"
3929|"240944"|"623442"|"13500387"
3929|"240943"|"623442"|"13500306"
7756|"240950"|"623441"|"13500550"
7756|"240945"|"623441"|"13500423"
7756|"240944"|"623441"|"13500388"
7756|"240943"|"623441"|"13500307"
2579|"240950"|"623440"|"13500539"
2579|"240945"|"623440"|"13500424"
2579|"240944"|"623440"|"13500377"
2579|"240943"|"623440"|"13500296"
1752|"240950"|"623439"|"13500540"
1752|"240948"|"623439"|"13500471"
1752|"240944"|"623439"|"13500378"
1752|"240943"|"623439"|"13500297"
1760|"240950"|"623437"|"13500542"
1760|"240948"|"623437"|"13500461"
1760|"240944"|"623437"|"13500380"
1760|"240943"|"623437"|"13500299"
10611|"240950"|"623434"|"13500533"
10611|"240948"|"623434"|"13500464"
10611|"240944"|"623434"|"13500371"
10611|"240943"|"623434"|"13500290"
5923|"240950"|"623433"|"13500534"
5923|"240948"|"623433"|"13500465"
5923|"240944"|"623433"|"13500372"
5923|"240943"|"623433"|"13500291"
4615|"240950"|"623428"|"13500536"
4615|"240948"|"623428"|"13500455"
4615|"240944"|"623428"|"13500374"
4615|"240943"|"623428"|"13500293"
3780|"240950"|"623427"|"13500537"
3780|"240948"|"623427"|"13500456"
3780|"240944"|"623427"|"13500375"
3780|"240943"|"623427"|"13500294"
24886|"240950"|"623426"|"13500538"
24886|"240948"|"623426"|"13500457"
24886|"240944"|"623426"|"13500376"
24886|"240943"|"623426"|"13500295"
5515|"240950"|"623425"|"13500527"
5515|"240945"|"623425"|"13500425"
5515|"240944"|"623425"|"13500365"
5515|"240943"|"623425"|"13500284"
27028|"240950"|"623420"|"13500532"
27028|"240947"|"623420"|"13500435"
27028|"240944"|"623420"|"13500370"
27028|"240943"|"623420"|"13500289"
33387|"240950"|"623418"|"13500521"
33387|"240947"|"623418"|"13500436"
33387|"240944"|"623418"|"13500359"
33387|"240943"|"623418"|"13500278"
26995|"240950"|"623413"|"13500526"
26995|"240948"|"623413"|"13500460"
26995|"240944"|"623413"|"13500364"
26995|"240943"|"623413"|"13500283"
43674|"240950"|"623412"|"13500515"
43674|"240948"|"623412"|"13500449"
43674|"240944"|"623412"|"13500353"
43674|"240943"|"623412"|"13500272"
3076|"240950"|"623411"|"13500516"
3076|"240948"|"623411"|"13500450"
3076|"240944"|"623411"|"13500354"
3076|"240943"|"623411"|"13500273"
16540|"240950"|"623410"|"13500494"
16540|"240948"|"623410"|"13500440"
16540|"240944"|"623410"|"13500332"
16540|"240943"|"623410"|"13500251"
75423|"240950"|"623408"|"13500517"
75423|"240948"|"623408"|"13500451"
75423|"240944"|"623408"|"13500355"
75423|"240943"|"623408"|"13500274"
4421|"240950"|"623406"|"13500519"
4421|"240948"|"623406"|"13500453"
4421|"240944"|"623406"|"13500357"
4421|"240943"|"623406"|"13500276"
9157|"240950"|"623401"|"13500512"
9157|"240945"|"623401"|"13500427"
9157|"240944"|"623401"|"13500350"
9157|"240943"|"623401"|"13500269"
15786|"240950"|"623399"|"13500514"
15786|"240948"|"623399"|"13500448"
15786|"240944"|"623399"|"13500352"
15786|"240943"|"623399"|"13500271"
6474|"240950"|"623398"|"13500503"
6474|"240949"|"623398"|"13500480"
6474|"240944"|"623398"|"13500341"
6474|"240943"|"623398"|"13500260"
25737|"240950"|"623397"|"13500504"
25737|"240947"|"623397"|"13500437"
25737|"240944"|"623397"|"13500342"
25737|"240943"|"623397"|"13500261"
8758|"240950"|"623396"|"13500505"
8758|"240947"|"623396"|"13500438"
8758|"240944"|"623396"|"13500343"
8758|"240943"|"623396"|"13500262"
