# Supplementary material for: Hydrologic-Process-Based Soil Texture Classifications for Improved Visualization of Landscape Function
Source: PLoS One. 2015 Jun 29;10(6):e0131299. doi: 10.1371/journal.pone.0131299 (PMC4488316; doi:10.1371/journal.pone.0131299)
Supplement: S1 Data — Spatial, tabular and soil database files for the Oklahoma region that was used for creating the soil maps downloaded from the NRCS Web Soil Survey. (ZIP) [file pone.0131299.s001.zip › wss_aoi_2014-09-16_15-16-25/tabular/mutext.txt]

04/02/2013 00:00:00|"Correlation notes"|"SDJR"||"This DMU was created by a SDJR project to unify the data across the MLRA 80A.

This county soil survey mapunits were used in Kay, Noble, Logan, Payne and Pawnee counties in Oklahoma.  These units are geographically concentrated in this five county area of MLRA 80A on parent material of sandstone and silty shale. 

113015 = nxq0 Agra silt loam, 1 to 3 percent slopes in Osage County, OK
119012 = dx3g Agra silt loam, 1 to 3 percent slopes in Payne County, OK
119012 = 1jrww Agra silt loam, 1 to 3 percent slopes in Pawnee County, OK

	They were harmonized into MLRA 80A mapunit labeled: Agra silt loam, 1 to 3 percent slopes, and the data map units were combined into the SDJR data map unit labeled: Agra silt loam, 1 to 3 percent slopes, MLRA 80A.
"|"623410"|"414623"
01/15/2004 00:00:00|"Correlation notes"|||"Six percent of this mapunit is an un-named stony colluvium component, that occurs in irregular bands below the rock outcrops, this makes it unmappable.  This component did not occur regularly enough to classify, and the six percent was divided into the rest of the components."|"1155386"|"414628"
01/15/2004 00:00:00|"Correlation notes"|||"Three percent of this mapunit is an un-named stony colluvium component, that occurs in irregular bands below the rock outcrops, this makes it unmappable.  This component did not occur regularly enough to classify, and the three percent was divided into the rest of the components."|"1155387"|"414627"
01/15/2004 00:00:00|"Correlation notes"|||"Four percent of this mapunit is an un-named stony colluvium component, that occurs in irregular bands below the rock outcrops, this makes it unmappable.  This component did not occur regularly enough to classify, and the four percent, was divided into the rest of the components."|"1155388"|"414626"
