# Supplementary material for: Hydrologic-Process-Based Soil Texture Classifications for Improved Visualization of Landscape Function
Source: PLoS One. 2015 Jun 29;10(6):e0131299. doi: 10.1371/journal.pone.0131299 (PMC4488316; doi:10.1371/journal.pone.0131299)
Supplement: S1 Data — Spatial, tabular and soil database files for the Oklahoma region that was used for creating the soil maps downloaded from the NRCS Web Soil Survey. (ZIP) [file pone.0131299.s001.zip › wss_aoi_2014-09-16_15-16-25/tabular/sainterp.txt]

"OK113"|"ENG - Unpaved Local Roads and Streets"|"limitation"|"Summary:

Soils can be a non-member, partial member or complete members of the set of soils that are limited for ""Unpaved Local Roads and Streets"".  If a soil's property within 150 cm (60 inches) of the soil surface has a membership indices greater then zero, then that soil property is limiting and the soil restrictive feature is identified.  The overall interpretive rating assigned is the maximum membership indices of each soil interpretive property that comprise the ""Unpaved Local Roads and Streets"" interpretive rule.  Minor restrictive soil features are identified but not considered as part of the overall rating process.  These restrictive features could be important factors where the major restrictive features are overcome through design application.

Soils are placed into interpretive rating classes per their rating indices.  These are not limited (rating index = 0), somewhat limited (rating index > 0 and < 1.0), or very limited (rating index = 1.0).

Description:

Unpaved local roads and streets are those roads and streets that carry traffic year round but have a graded surface of local soil material or aggregate. 

Scope: National

The roads and streets consist of
(1) the underlying local soil material, either cut or fill, which is called ""the sub-grade"";
(2) the surface, which may be the same as the subgrade or may have aggrate such as crushed limestone added.

They are graded to shed water, and conventional drainage measures are provided.  These roads and streets are built mainly from the soil at hand.

Soil interpretations for local roads and streets are used as a tool in evaluating soil suitability and identifying soil limitations for the practice.  The rating is for soils in their present condition and does not consider present land use.

Scope: National

Soil properties and qualities that affect local roads and streets are those that influence the ease of excavation and grading and the traffic-supporting capacity.  The properties and qualities that affect the ease of excavation and grading are hardness of bedrock or a cemented pan, depth to bedrock or a cemented pan, depth to a water table, flooding, the amount of large stones, and slope.  The properties that affect traffic-supporting capacity are soil strength as inferred from the AASHTO group index and the Unified classification, subsidence, shrink-swell behavior, potential frost action, and depth to the seasonal high water table.  The dust generating tendacy of the soil is also considered.

Criteria:

The interpretive rating is the most limiting of the following restrictive features.

	1.  Depth to hard bedrock: Shallow depth to hard bedrock limits site preparation such as shaping and leveling and restricts installation of small buildings and roads or streets. Soil feature considered is the top depth of the first restrictive layer where restrictive type is ""bedrock (lithic)"". Depth to restrictive feature must be synchronized with the depth to the restrictive feature horizon shown in the horizon table.

	Property used: DEPTH TO BEDROCK HARD (Modality - representative value)
		
	Restrictive limits:
		Limiting		 < 50cm
		Somewhat limiting	=> 50 to < 100cm
		Not limiting		=> 100cm
		
	Null depth is assigned to the Not limiting class.
	
	2.  Flooding: Flooding has the potential to transport agricultural waste off site and pollute surface waters.  Flooding also limits building, recreational, and sanitary facility use and management of these soils.  Soil feature considered is maximum flooding frequency classes over 12 months.

	Property used: FLOODING FREQUENCY (Maximum Duration) (Modality - representative value)
	
	Restrictive limits:
		Limiting		= ""occasional"" or ""very frequent"" or ""frequent""
		Somewhat limiting	= ""very rare"" or ""rare""
		Not limiting		= ""none""
		
	Null frequency is assigned to the Not limiting class.
	
	3.  Content of large stones: Large stone impede the workability of the soil and restrict trafficability of heavy machinery and site reclamation.  Soil feature considered is the weighted average percentage of rock fragments of size greater than 75mm in the horizons above a restrictive feature or from 0 to 100 cm deep.

	Property used: FRAGMENTS > 75MM WEIGHTED AVE. IN DEPTH 0-100CM (Modality - high, low, representative value)
	
	Restrictive limits:
		Limiting		> 50%
		Somewhat limiting	>= 25% to <= 50%
		Not limiting		< 25%
		
	Null fragment data are assigned Not rated.
	
	4.  Depth to permafrost: Permafrost (permanently frozen soil layer) restricts or effects excavation, manipulation, transport, stability, and workability of the soil material.  Soil features considered are restrictive feature depth and where kind is permafrost or USDA TEXTURE (IN-LIEU-OF) is ""cpf"" or USDA TEXTURE MODIFIER is ""pf"".
	
	Property used: DEPTH TO PERMAFROST (Modality - representative value)
	
	Restrictive limits:
		Limiting		 < 50cm
		Somewhat limiting 	=> 50 to =< 100cm
		Not limiting		 > 100cm
		
	Null depths are assigned  to the Not limiting class.
OR
		
	Property used: USDA TEXTURE (IN-LIEU-OF) (Modality - representative value)
	
	Restrictive limits:
		Limiting	= ""cpf""
		Not limiting	not = ""cpf""
		
	Null USDA Texture (In-Lieu-Of) are assigned to the Not limiting class.
OR
		
	Property used: USDA TEXTURE MODIFIER (Modality - representative value)
	
	Restrictive limits:
		Limiting	= ""pf""
		Not limiting	not = ""pf""
		
	Null USDA Texture Modifier are assigned to the Not limiting class.
	
	5.  Ponding: Ponding is the condition where standing water is on the soil surface for a given period of time.  Soil that pond has restrictions that limit the installation and function of most landuse applications.  Soil features considered are ponding duration and frequency classes for all months.

	Property used: PONDING DURATION (Modality - representative value)
	
	Restrictive limits:
		Limiting		= ""very brief"" or ""brief"" or 
				  	  ""long"" or ""very long""
		Not limiting		not = ""very brief"" or ""brief"" or 
				  	      ""long"" or ""very long""
		
	Null duration is assigned to the Not limiting class.
OR
		
	Property used: PONDING FREQUENCY
			(Modality - representative value)
	
	Restrictive limits:
		Limiting	    = ""none""
		Not limiting	not = ""none""
		
	Null depth is assigned to the Not limiting class.
	
	6.  Frost action: Frost heaving can cause roadbeds to shift and paving to crack.  Soil feature considered is frost action.
	
	Property used: POTENTIAL FROST ACTION (Modality - representative value)
			
	Restriction limits:
		Limiting 	 	= ""high""  
		Somewhat Limiting 	= ""moderate""
		Not limiting		all others
		
	Null frost action values are assigned to the Not limiting class.
	
	7.  Depth to soft bedrock: Shallow depth to soft bedrock limits site preparation such as shaping and leveling and restricts the installation of  small buildings and roads or streets. Soil feature considered is the top depth of the first restrictive layer where restrictive type is ""bedrock (paralithic)."" Depth to restrictive feature must be synchronized with the depth to the restrictive feature horizon shown in the horizon table.

	Property used: DEPTH TO BEDROCK SOFT (Modality - representative value)
	
	Restrictive limits:
		Limiting		 < 50cm
		Not limiting		=> 50cm
		
	Null depth is assigned to the Not limiting class.
	
	8.  Shrink-swell:  Excessive shrink-swell in the thickest layer between 25 and 100cm deep can cause building foundations to shift, flooring slabs to crack and roadways to buckle.  Soil feature considered is percent linear extensibility of the thickest layer between a depth of 10 to 40 inches or above bedrock.

	Property used: SHRINK-SWELL THICKEST LAYER 25-100cm OR ABOVE ROCK (Modality - high, low, and representative value)
			
	Restrictive limits:
		Limiting		 > 6%
		Somewhat limiting	=> 3% to <= 6%
		Not limiting		 < 3%
		
	Null linear extensibility is assigned to the Not limiting class.
	
	9.  Slope: Steep slopes impede trafficability of heavy machinery and reclamation of borrow sites.  Soil feature considered is the component slope.
		
	Property used: SLOPE (Modality - low, high, representative value)
		
	Restriction limits:
		Limiting		> 15%
		Somewhat limiting	>= 8 and <= 15%
		Not limiting		< 8%			
		
	Null Slope is assigned Not rated.
	
	10. Low strength: Soils with high AASHTO Group Index have low strength which affects the soil's traffic-supporting capacity.  This condition is only partially restrictive when clay mineralogy is kaolinitic.  Soil feature considered is the AASHTO Group Index of the thickest soil layer between 25 and 100cm or above a cemented restrictive layer and taxonomic family mineralogy.
		
	Property used: AASHTO GROUP INDEX NUMBER THICKEST LAYER IN DEPTH 10-40 in. (Modality - high, low, representative value)
		
	Restriction limits:
		Limiting		=> 8
		Somewhat limiting	 > 5 to < 8
		Not limiting		=< 5
			
	Null AASHTO Group Index values are assigned to the Not limiting class.

OR

	Property used: TAXONOMIC MINERALOGY CLASS (Modality - representative value)
		
	Restriction limits:
		If taxonomic family mineralogy is kaolinitic then
		the soil clayey rating is reduced by 90%.
			
	Null taxonomic mineralogy classes are assigned Not Rated.
	
	11. Depth to thick cemented pan: Depth to thick cemented pan limits site preparation such as shaping and leveling and restricts the installation of small buildings and roads or streets.  Soil feature considered is the top depth of the first restrictive layer more then 46cm thick where restrictive kind is ""fragipan"", ""duripan"", ""petrocalcic"", ""ortstein"", or ""petrogypsic"" and restrictive feature hardness is not noncemented. Depth to restrictive feature must be synchronized with the depth to the restrictive feature horizon shown in the horizon table.

	
	Property used: DEPTH TO CEMENTED PAN THICK (Modality - representative value)
	
	Restrictive limits:
		Limiting		=< 50cm
		Somewhat limiting	 > 50 to < 100cm
		Not limiting		=> 100cm
		
	Null depth is assigned to the Not limiting class.
		
AND NOT
	
	Property used: RESTRICTIVE FEATURE HARDNESS (Modality - representative value)
	
	Restrictive limits:
		Limiting		not = noncemented
		Not limiting		    = noncemented
				
	Null hardness is assigned to the Not limiting class.
	
	12. Depth to thin cemented pan: Depth to thin cemented pan limits site preparation such as shaping and leveling and restricts the installation of small buildings and roads or streets.  Soil feature considered is the top depth of the first restrictive layer less then or equal to 46cm thick where restrictive kind is ""fragipan"", ""duripan"", ""petrocalcic"", ""ortstein"", or ""petrogypsic"" and restrictive feature hardness is not noncemented. Depth to restrictive feature must be synchronized with the depth to the restrictive feature horizon shown in the horizon table.

	
	Property used: DEPTH TO CEMENTED PAN THIN (Modality - representative value)
	
	Restrictive limits:
		Limiting		 < 50cm
		Not limiting		=> 50cm
		
	Null depth is assigned to the Not limiting class.
		
AND NOT
	
	Property used: RESTRICTIVE FEATURE HARDNESS (Modality - representative value)
	
	Restrictive limits:
		Limiting		not = noncemented
		Not limiting		    = noncemented
				
	Null hardness is assigned to the Not limiting class.
	
	13. Subsidence: Soils with high subsidence can cause building and road foundations to shift or collapse, flooring slabs to crack and roadways to buckle.  Soil feature considered is total subsidence.
	
	Property used: SUBSIDENCE TOTAL (Modality - high, low, representative value)
				
	Restriction limits:
		Limiting	=> 30cm
		Not limiting	 < 30cm
			
	Null pH values are assigned to the Not limiting class.
	
	14. Depth to saturated zone: Soils with shallow depth to a water table may become waterlogged and boggy during periods of heavy precipitation and are slow to drain.  Soil feature considered is the top depth of the first layer where soil moisture layer status is wet or saturated during any month.

	Property used: HIGH WATER TABLE DEPTH MINIMUM (Modality - representative value)
	
	Restrictive limits:
		Limiting		=< 30cm
		Somewhat limiting	 > 30 to < 75cm
		Not limiting		=> 75cm
		
	Null depth is assigned to the Not limiting class.
		
	15.  Unstable fill:  Soils that are reconstructed because of land reclamation practices can cause differential settlement.  These areas of differential settlement are difficult to identify and are typically destructive to engineering infrastructure.  Soil feature considered is the component local phase.
	
	Property used: COMPONENT LOCAL PHASE
	
	Restrictive limits:
		Limiting             = ""unstable fill""
		Not limiting	 not = ""unstable fill""
	
	Null local phase is assigned to the Not limiting class.
	
	16. Subsidence due to gypsum: Soils that contain large amounts of gypsum are susceptible to collapse due to gypsum dissolution and transport under a modified hydrologic regime.
	
	Property used: SUBSIDENCE DUE TO GYPSUM
	
	Restrictive Limits:
		Limiting		>30cm
		Somewhat Limiting	10cm to 30cm
		Not Limiting		<10cm
		
	Null values are assigned to the Null Not Rated class.
	
	17. Dustiness is a concern for human health as well as aesthetic reasons.  Dust generation from roads is a significant source of inhalable particulate matter.  Two dust particle sizes are recognized: PM10 and PM2.5, relating to particles of aerodynamic diameters of 10 and 2.5 microns, respectively.  The capacity of soils to produce dust particles has been found by Carvacho et al (2004) to be directly related to the clay or silt content of the soil.  Thus, the PM10 or PM2.5 generation capacity of a soil is inversely proportional to its sand content.  Gupsum is also related to dustiness because the soft crystals are relatively easily crushed to silt and clay size particles which can then be picked up by air.

Other major variables in dust generation are moisture content, vehicle size, and the amount of traffic on the road.

The ""Dryness Index"" accounts for the moisture content of the surface.  In a dry, hot environment, the generation of dust is greater than in a cool, moist environment.  Thus dust generation is directly proportional to temperature and inversely proportional to rainfall.

An array of materials is available for overcoming dust limitations (Gebhart et al, 1999).


Property used:  WTD_AVG SAND CONTENT 0-50cm OR ABOVE RESTRICTION, NO O

Restrictive limits:  Restriction limits:
					Limiting		 >= 70 percent sand
					Somewhat limiting	 20-70 percent sand
					Not limiting		 <=20 percent sand
					
					
					
Property used:  WTD_AVG GYPSUM 0-50cm OR ABOVE RESTRICTION

Restrictive limits:  Restriction limits:
					Limiting		 >= 15 percent gypsum
					Somewhat limiting	 2-15 percent gypsum
					Not limiting		 <=2 percent gypsum
					
					
Property used:  DRYNESS INDEX

Restrictive limits:  Restriction limits:
					Limiting		 >= 5  
					Somewhat limiting	 0.3-5  
					Not limiting		 <=0.3
					
					
					The Dryness Index is 100(mean annual air temperature)/(mean annual precipitation)  
					
									


References:

Carvacho, Omar F., Lowell L. Ashbaugh, Michael S. Brown, Robert G. Flocchini (2004) Measurement of PM2.5 Emission Potential from Soil Using the UC Davis Resuspension Test Chamber. Geomorphology 59 (1-4), 75 - 80

Gebhart, D. L., M. L. Denight, and R. H. Grau. 1999. Dust control guidance and technology selection key. AEC Report #SFIM-AEC-EQ-CR-99002. U.S. Army Corps of Engineers."|01/07/2013 20:03:15|12/26/2013 16:39:28|5|"15626"|"2799994"
"OK113"|"FOR - Construction Limitations for Haul Roads/Log Landings"|"limitation"|"FOR - CONSTRUCTION LIMITATIONS FOR HAUL ROADS/LOG LANDINGS
----------------------------------------------------------
 
Refer to section 537 of the National Forestry Manual for specific soil rating criteria.

Description:

Ratings reflect limitations for constructing haul roads and log landings.

Ratings assess:

* Earth moving activities to meet standards and specifications for haul roads and log landings.

* Excavating, removal and shaping of native soil materials to develop haul roads and log landings for forest harvesting and other management activities.  

* Cuts and fills less than 10 feet in depth.

* The use of bladed crawler tractors, excavators, graders and other primary construction equipment.

* Year-round water tables, year-round ponding and permafrost.

* Frequency and duration of flooding.

Ratings assume:

* Construction activities occur during customary periods of such work for the local area.  

* Roads are up to one mile in length with up to a 20-foot running surface.

Ratings do no assess:

* Snow-covered soils.

Rating Classes (Crisp):

* Slight - Little or no limitations to construction activities.

* Moderate - One or more limitations that cause some difficulty.

* Severe - One or more limitations that make road or log landing construction very difficult or more costly.

Dustiness is a concern for human health as well as aesthetic reasons.  Dust generation from roads is a significant source of inhalable particulate matter.  Two dust particle sizes are recognized: PM10 and PM2.5, relating to particles of aerodynamic diameters of 10 and 2.5 microns, respectively.  The capacity of soils to produce dust particles has been found by Carvacho et al (2004) to be directly related to the clay or silt content of the soil.  Thus, the PM10 or PM2.5 generation capacity of a soil is inversely proportional to its sand content.  Gypsum is also related to dustiness because the soft crystals are relatively easily crushed to silt and clay size particles which can then be picked up by air.

Other major variables in dust generation are moisture content, vehicle size, and the amount of traffic on the road.

The ""Dryness Index"" accounts for the moisture content of the surface.  In a dry, hot environment, the generation of dust is greater than in a cool, moist environment.  Thus dust generation is directly proportional to temperature and inversely proportional to rainfall.

An array of materials is available for overcoming dust limitations (Gebhart et al, 1999).


Property used:  WTD_AVG SAND CONTENT 0-50cm OR ABOVE RESTRICTION, NO O

Restrictive limits:  Restriction limits:
					Limiting		 >= 70 percent sand
					Somewhat limiting	 20-70 percent sand
					Not limiting		 <=20 percent sand
					
					
					
Property used:  WTD_AVG GYPSUM 0-50cm OR ABOVE RESTRICTION

Restrictive limits:  Restriction limits:
					Limiting		 >= 15 percent gypsum
					Somewhat limiting	 2-15 percent gypsum
					Not limiting		 <=2 percent gypsum
					
					
Property used:  DRYNESS INDEX

Restrictive limits:  Restriction limits:
					Limiting		 >= 5  
					Somewhat limiting	 0.3-5  
					Not limiting		 <=0.3
					
					
					The Dryness Index is 100(mean annual air temperature)/(mean annual precipitation)  
					
									


References:

Carvacho, Omar F., Lowell L. Ashbaugh, Michael S. Brown, Robert G. Flocchini (2004) Measurement of PM2.5 Emission Potential from Soil Using the UC Davis Resuspension Test Chamber. Geomorphology 59 (1-4), 75 - 80

Gebhart, D. L., M. L. Denight, and R. H. Grau. 1999. Dust control guidance and technology selection key. AEC Report #SFIM-AEC-EQ-CR-99002. U.S. Army Corps of Engineers."|01/08/2013 19:42:10|12/26/2013 16:39:28|5|"15626"|"2799995"
"OK113"|"FOR - Hand Planting Suitability"|"limitation"|"FOR - HAND PLANTING SUITABILITY
-------------------------------

Refer to section 537 of the National Forestry Manual for specific soil rating criteria.

Description:

* Ratings indicate the expected difficulty of hand planting.

Ratings assess:

* Activities that include the proper placement of the root systems of tree and shrub seedlings to a depth of up to 12.

* The use of bareroot stock, tublings, containerized stock and cuttings.

* The use of spades, dibbles, planting bars or other similar planting tools.

* Year-round water tables and year-round ponding.

Ratings assume:

* Necessary site preparation is completed before hand planting.

* Planting activities occur during customary periods of such work for the local area.

Ratings do not assess:

* Non-soil obstacles, e.g., slash.

* Human-held powered equipment such as power augers.

* Human-caused compacted layers from harvesting or other site activities (only natural restrictive layers are considered).

* Frozen or snow-covered soils.

Rating Classes (Crisp):

* Well Suited - Little or no restrictions to hand planting; planting rates are not affected.

* Moderately Suited - One or more restrictions that impede planting and reduce planting rates.

* Poorly suited - One or more restrictions that severely impede planting and reduce planting.

* Unsuited - Site factors and features prevent the proper planting of seedlings."|01/08/2013 20:53:33|12/26/2013 16:39:28|5|"15626"|"2799996"
"OK113"|"FOR - Harvest Equipment Operability"|"limitation"|"FOR - HARVEST EQUIPMENT OPERABILITY
-----------------------------------

Refer to section 537 of the National Forestry Manual for specific soil rating criteria.

Description:

The suitability for operating harvesting equipment.

Ratings assess:

* The off-road transport or harvest of logs and/or wood products by ground-based wheeled or tracked equipment.

* The use of standard rubber-tire skidders and bulldozers used for ground-based harvesting and transport.

* Activities that disturb from 35 to 75 percent of the surface area with rutting, puddling or displacement up to a depth of 18.
 
* Year-round water tables and year-round ponding.

Ratings assume:

* Activities occur during customary periods of such work for the local area.  

Ratings do not assess:

* Non-soil obstacles, e.g., slash.

* Frozen or snow-covered soils.

Rating Classes (Crisp):

* Well Suited- Little or no restrictions to equipment operability.

* Moderately Suited - One or more restrictions reduce the effective and safe use of equipment.

* Poorly suited - One or more restrictions make the use of equipment impractical or unsafe."|01/08/2013 20:53:33|12/26/2013 16:39:28|5|"15626"|"2799997"
"OK113"|"FOR - Log Landing Suitability"|"limitation"|"FOR - LOG LANDING SUITABILITY
----------------------------- 
 
Refer to section 537 of the National Forestry Manual for specific soil rating criteria.

Description:

The suitability of the soil at the forest site to serve as a log landing.

Ratings assess:

* Efficient and effective use of equipment for the temporary storage and handling of logs.

* The use of grappel hooks, skidders, trucks, loaders, cable yarders and other similar equipment.

* Activities that disturb 100 percent of the soil surface area with rutting, puddling or displacement up to a depth of 18.

* The landscape in its natural setting.

* Frequency and duration of flooding, ponding and depth and duration of water table.

Ratings assume:

* Vegetation and debris is cleared from an area sufficient in size for the  road or landing before use begins.  

Ratings do no assess:

* Non-soil obstacles, e.g., slash.

* Frozen or snow-covered soil.

Rating Classes (Crisp):

* Suited - Little or no restrictions to road or log landing suitability.

* Moderately Suited - One or more restrictions reduce site suitability.

* Poorly suited - One or more restrictions generally make the use of the site for a landing very difficult or unsafe."|01/08/2013 20:53:33|12/26/2013 16:39:28|5|"15626"|"2799998"
"OK113"|"FOR - Mechanical Planting Suitability"|"limitation"|"FOR - MECHCANICAL PLANTING SUITABILITY
--------------------------------------

Refer to section 537 of the National Forestry Manual for specific soil rating criteria.

Description:

* The difficulty of planting trees or shrubs using a mechanical planter.

Ratings assess:

* Activities that include the proper placement of the root systems of tree and shrub seedlings to a depth of up to 12.

* The use of bareroot stock, tublings, containerized stock and cuttings.

* Year-round water tables and year-round ponding.

* The use of mechanical planters that create narrow furrows or trenches to a depth of 12 and are operated on the contour or cross-slope.

* The use of mechanical planters on a 3-point hitch with coulter, shank or trench shoe and packing wheel pulled by sufficiently powered equipment.

Ratings assume:

* Planting activities occur during customary periods of such work for the local area.

* Necessary site preparation is completed before mechanical planting.

Ratings do not assess:

* Non-soil obstacles, e.g., slash.

* Human-caused compacted layers from harvesting or other site activities (only natural restrictive layers are considered).
 
* Frozen or snow-covered soils.

Rating Classes (Crisp):

* Well Suited - Little or no restrictions to mechanical planting; planting rates are not affected.

* Moderately Suited - One or more restrictions that impede planting and reduce planting rates.

* Poorly Suited - One or more restrictions that severely impede planting and reduce planting rates.

* Unsuited - Site factors and features prevent mechanical planting of seedlings."|01/08/2013 20:53:33|12/26/2013 16:39:28|5|"15626"|"2799999"
"OK113"|"FOR - Mechanical Site Preparation (Deep)"|"limitation"|"FOR - MECHANICAL SITE PREPARATION (DEEP)
----------------------------------------

Refer to section 537 of the National Forestry Manual for specific soil rating criteria.

Description:

* Ratings indicate the suitability of using deep soil tillage equipment.

Ratings assess:

* Activities that include subsoiling, ripping and other subsurface soil disturbance across the slope.

* Activities that treat up to 50 to 75 percent of the site to 36 in depth to break up restrictive or compacted layers and increase infiltration for plant growth.

* Features and characteristics from the surface to 36 in depth.
The use of rippers, subsoilers and other implements pulled by bulldozers (D8 or equivalent) that till at a depth greater than 12.

* Year-round water tables and year-round ponding.

Ratings assume:

* Activities occur during customary periods of such work for the local area.

Ratings do not assess:

* Non-soil obstacles, e.g., slash.

* Human-caused compacted layers from harvesting or other site activities (only natural restrictive layers are considered).

* Frozen or snow-covered soils.

Rating Classes (Crisp):

* Suited - Little or no restrictions to deep mechanical site preparation.

* Poorly Suited - One or more restrictions reduce the effective and safe use of equipment.

* Unsuited - One or more restrictions generally prevent a sufficient level of deep mechanical site preparation."|01/08/2013 19:42:10|12/26/2013 16:39:28|5|"15626"|"2800000"
"OK113"|"FOR - Mechanical Site Preparation (Surface)"|"limitation"|"FOR - MECHANICAL SITE PREPARATION (SURFACE) 
-------------------------------------------

Refer to section 537 of the National Forestry Manual for specific soil rating criteria.

Description:

Ratings indicate the suitability of using surface-altering soil tillage equipment.

Ratings Assess:

* Activities that include modifying the soil surface to prepare the site for planting or seeding.

* Activities that treat up to 50 to 75 percent of the site to 12 in depth. Features and characteristics from the surface to 12 in depth. The use of brush rakes, chisels, disks and other similar types of implements pulled by bulldozers or tractors (D6/D7, 150 h.p. tractor or equivalent).

* Year-round water tables and year-round ponding.

Ratings Assume:

* Activities for such work occur during customary periods for the local area.

Ratings do not assess:

* Non-soil obstacles, e.g., slash.

* Human-caused compacted layers from harvesting or other site activities (only natural restrictive layers are considered).

* Frozen or snow-covered soils.

Ratings:

* Suited - Little or no restrictions to surface mechanical site preparation.

* Poorly Suited - One or more restrictions reduce the effective and safe use of equipment.

* Unsuited - One or more restrictions generally prevent the effective and safe use of equipment."|01/08/2013 20:53:33|12/26/2013 16:39:28|5|"15626"|"2800001"
"OK113"|"FOR - Potential Erosion Hazard (Off-Road/Off-Trail)"|"limitation"|"FOR - POTENTIAL EROSION HAZARD (OFF-ROAD/OFF-TRAIL)
---------------------------------------------------

Refer to section 537 of the National Forestry Manual for specific soil rating criteria.

Description:

Ratings indicate the hazard or risk of soil loss from off-road and off-trail areas after disturbance activities that expose the soil surface.

Ratings assess:

* Sheet and rill erosion from exposed soil surfaces caused by various silvicultural practices, grazing, mining, fire, firebreaks, etc.

* Activities that disturb the site resulting in 50 to 75 percent bare ground in the affected area
 
* The use of any equipment type or size and uncontrolled grazing by livestock.

Ratings assume:

* 50 to 75% exposed, roughened mineral surface layer

Ratings do not assess:

* Clean tillage and other similar activities that disturb up to nearly 100 percent of the area and change the character of the soil
 
* Histosols.
 
* Individual precipitation or storm events.
 
* The impact of gully erosion.
 
* Sediment production/delivery ratio or streambank or streambed erosion for water courses on the site.  
 
* Ground disturbing activities on the amount of surface or subsurface water runoff.

Rating Classes (Crisp):

* None - There is no erosion hazard associated with this activity.

* Slight - Erosion is unlikely under ordinary climatic conditions.

* Moderate - Some erosion is likely; control measures may be needed.

* Severe - Erosion is very likely; control measures for vegetation re-establishment on bare areas and structural measures are advised.

* Very Severe - Significant erosion is expected; loss of soil productivity and off-site damages are likely; control measures are costly and generally impractical."|01/08/2013 19:42:10|12/26/2013 16:39:28|5|"15626"|"2800002"
"OK113"|"FOR - Potential Erosion Hazard (Road/Trail)"|"limitation"|"FOR - POTENTIAL EROSION HAZARD (ROAD/TRAIL)
-------------------------------------------

Refer to section 537 of the National Forestry Manual for specific soil rating criteria.

Description:

The hazard or risk of soil loss from unsurfaced roads/trails.  Refer to the National Forestry Manual for soil rating criteria.

Ratings assess:

* The force that natural precipitation events have to dislodge and move soil materials on roads/trails and firebreaks.
 
* Activities on roads and trails that result in bare ground, compaction, and reshaping of the soil surface.

* Use by trucks, skidders, off-road vehicles and other similar equipment.

* The impact on compacted, bare road/trail surface using the representative value for slope gradient of the soil component

Ratings assume:

* Roads and trails are generally linear, continuous, and narrow ranging up to 25 feet in width.

Ratings do not assess:

* Frozen or snow-covered soil.

Rating Classes (Crisp):

* No Erosion Hazard - There is no erosion hazard associated with this activity.

* Slight - Little or no erosion is likely.

* Moderate - Some erosion is likely; occasional maintenance may be needed; simple erosion control measures needed.

* Severe - Significant erosion can be expected; roads require frequent maintenance; costly erosion control measures are needed"|01/08/2013 19:42:10|12/26/2013 16:39:28|5|"15626"|"2800003"
"OK113"|"FOR - Potential Fire Damage Hazard"|"limitation"|"FOR - POTENTIAL FIRE DAMAGE HAZARD
-------------------------------

Refer to section 537 of the National Forestry Manual for specific soil rating criteria.

Description:

The potential hazard of damage to soil nutrient, physical, and biotic characteristics from fire. 

Ratings assess:

* The impact of fires (prescribed or wildfire) of moderate fireline intensity (116-520 btu's/sec/ft) that provide the necessary heat to remove the duff layer and consume soil organic matter in the surface layer. 

Ratings assume:

* Soils with a shallow surface layer lack the capacity to safely absorb the effects of fire.
 
* Steep slopes are more likely to erode if the protective duff layer is removed.

* Soil texture and rock fragment content relate to soil erodibility, vegetative recovery rate, and vegetative productivity.
 
* Medium textured soils, with their greater inherent water holding capacity, aaare more likely to be cooler and provide higher productivty potential
 
*Soils with large volumes of rock fragments transmit heat to a greater depth in a shorter period of time.
 
* Soils with less than 2 percent organic matter are more resistant to sheet and rill erosion and have greater water holding capacity.
 
Ratings do not assess:

* The time of year in which the fire occurs (winter versus summer).
 
* Fuel moisture content or volume.
 
* Whether conditions
 
Rating Classes (Crisp):

*None - No impact to the soil characteristis are expected. 

* Low - Little negative impact to the soil characteristics are expected.

* Moderate - Negative impacts to the soil characteristic may occur.

* High - Negative impact to the soil characteristics are expected."|01/10/2013 15:19:15|12/26/2013 16:39:28|5|"15626"|"2800004"
"OK113"|"FOR - Potential Seedling Mortality"|"limitation"|"FOR - POTENTIAL SEEDLING MORTALITY
---------------------------------------- 
 
Refer to section 537 of the National Forestry Manual for specific soil rating criteria.

Description:

The likelihood of death of naturally or artificially propagated tree seedlings, as influenced by soil characteristic, physiographic features and climatic conditions.

Ratings assess:

* The impact of soil, physiographic, and climatic conditions on the survivability of newly established tree seedlings

Ratings assume:

* Site preparation is adequate for the establishment of tree seedlings.

* Artificially propagated tree seedlings are of adequate size and     quality, are adapted to the site, are planted during a time           sufficient to assure initial root growth with respect to moisture and temperature, and proper planting techniques are employed.

* Near normal monthly and yearly climatic conditions.

Ratings do no assess:

* Effects of overstory tree canopy greater than 15 feet in height.

* Effects of adjacent competing plants less than 15 feet in height.

* Effects of seedling pests (rodent, herbivore, insect, etc.).
 
Rating Classes (Crisp):

Low - Seedlings are expected to develop normally and become established.

Moderate - Root development is sufficiently retarded to cause death of some seedlings (up to 1 in 3) and establishment of surviving seedlings is delayed.

High - Seedlings are not expected to survive (at least 2 in 3 die) without special treatment or management."|01/08/2013 19:42:10|12/26/2013 16:39:28|5|"15626"|"2800005"
"OK113"|"FOR - Road Suitability (Natural Surface)"|"limitation"|"FOR - ROAD SUITABILITY (NATURAL SURFACE)
---------------------------------------- 
 
Refer to section 537 of the National Forestry Manual for specific soil rating criteria.

Description:

Suitability for using the natural surface of the soil component for roads by trucks for the transport of logs and other wood products from the site.

Ratings assess:

* The efficient and safe transport of forest products from the site.

* The landscape in its natural setting.
 
* Frequency and duration of flooding, ponding and depth and duration of water table.

* The use of trucks (1/2-ton to log-transport capability).

* Activities that disturb 100 percent of the soil surface area with rutting, puddling or displacement up to a depth of 18.

Ratings assume:

* Vegetation and debris is cleared from an area sufficient in width for the road before use begins.  

* Using the natural setting of the soil without cut and fill construction.  

* Slopes are less than 20 percent gradient. 

* Use occurs during customary periods of such activity for the local area.

* Roads are generally less than 1 mile in length with up to a 20-foot wide running surface.

Ratings do no assess:

* Non-soil obstacles, e.g., slash.

* Frozen or snow-covered soils.

Rating Classes (Crisp):

* Suited - Little or no restrictions to natural road suitability.

* Moderately Suited - One or more restrictions reduce site suitability.

* Poorly Suited - One or more restrictions generally make the use of the site for a natural road very difficult or unsafe."|01/08/2013 20:53:33|12/26/2013 16:39:28|5|"15626"|"2800006"
"OK113"|"FOR - Soil Rutting Hazard"|"limitation"|"FOR - SOIL RUTTING HAZARD
-------------------------

Refer to section 537 of the National Forestry Manual for specific soil rating criteria.

Description:

Ratings indicate the hazard or risk of ruts in the uppermost soil surface layers by operation of forest equipment.  Soil displacement and puddling (soil deformation and compaction) may occur simultaneously with rutting.

Ratings assess:

* The operation of equipment on forest sites (3-10 passes) when the soil moisture is near field capacity.

* The use of standard rubber-tired vehicles (non-flotation tires).
 
* Year-long water tables < 12.
* Soil displacement and puddling which may affect aesthetics, groundwater hydrology, and productivity of the site.

Ratings assume:

* Rutting depths usually range from 2 to 24 and depends, in part, on the weight of equipment (including carried or pulled loads) and shape and size of wheels.

* Lack of organic/vegetation surface cover.

* Conditions occurs on soil with slopes and other characteristics that allow use of ground-based equipment.

Ratings do not assess:

* Impacts of rutting on sloping sites that may channel surface water and affect hydrology.

* Frozen soil within 24 of the surface.

Rating Classes (Crisp):

* Slight - Little or no rutting.

* Moderate - Ruts are likely.

* Severe- Ruts readily."|01/08/2013 19:42:10|12/26/2013 16:39:28|5|"15626"|"2800007"
"OK113"|"GRL - Fencing, Post Depth =<24 inches"|"limitation"|"FENCING:
        1. Fencing is the construction and maintenance of barriers for the management of animals and people.  Fences are constructed using metal or wooden posts.  This rule was developed for conditions where the posts are set to a depth of 2 feet or less into the soil with strands of wire suspended between the posts.
 
        2. The guide, as shown in the Table below, is used to rate the ease of setting posts, maintaining the wire tension, and estimating the replacement and maintenance cost.  Excavations for wooden posts are made by power auger or hand dug, metal posts are driven into the soil.
 
        3. Bedrock, cemented pan, and large and small stones influence the excavation of post holes and the driving of posts.  Flooding and depth to a seasonal high water table may restrict the season of construction.  Flooding also affects maintenance and replacement cost.  High water tables raise the maintenance cost and require deeper post settings.  High shrink-swell soils require deep post settings or rock jacks to maintain vertical post alignment.  Setting posts in permanently frozen soil may cause lose of the insulation qualities of the soil and result in thermokarst topography.  Post alignment and maintaining the desired wire tension are often difficult on sandy soils due to their low strength.  Soil blowing causes maintenance problems.  Frost action results in frost-heaving of the posts.  Steep slopes affect the use power augers and the delivery of supplies.  During the wet seasons surface creep on steep slopes increases maintenance.  Soil reaction and salinity affect the type of post selected and maintenance costs.
 
         
 
Table of Criteria for Fencing:

                            		 LIMITS

RATING CRITERIA 		WELL            		POORLY  	RESTRICTIVE
	OR PROPERTY     	SUITED   	SUITED 		SUITED          FEATURE
 
1.      USDA TEXTURE     	---     	---    		ICE     	PERMAFROST 

1a.     TEXTURE (WEIGHT  	---     	---    		SC, SIC, C      TOO CLAYEY
        AVE. 0-24"")
 
1b.     TEXTURE (WEIGHT AV.      ---    	SC, SIC, C       ---    	TOO CLAYEY
        0-24"", KAOLINITIC
        MINERALOGY AND
        OXIC SUBGROUPS,
        AND OXISOLS AND
        UDIC MOISTURE
        REGIME)
 
1c.     TEXTURE (WEIGHT  	---    LS, LCOS, VFS,  COS, S, 			TOO SANDY
        AV. 0-24"")              	LFS, LVFS       FS
 
2.      FLOODING        	NONE, RARE      OCCAS   	FREQ    	FLOODING
 
3.      DEPTH TO BEDROCK         ---     	---    		<24""     	DEPTH TO ROCK
        (HARD OR SOFT, IN)
 
4.      DEPTH TO CEMENTED        ---     	---    		<24""     	CEMENTED PAN
        PAN (IN)
 

5.      WEIGHT PERCENT  	<25     	25-50   	>50     	TOO GRAVELLY
        2 mm-<3"" (0-24"")
 
5a.     WEIGHT PERCENT  	<25     	25-50   	>50     	TOO COBBLY
        3-10"" (0-24"")	
  
5b.     WEIGHT PERCENT  	<5      	5-15    	>15     	TOO STONY
        >10"" (0-24"")
 
6.      SHRINK-SWELL     	---     	---   		 >6      	SHRINK-SWELL
        THICKEST LAYER
        0-24"", LE (PCT)


7.      PONDING  		---     	---      	+     		PONDING
 
8.      DEPTH TO HIGH   	>2.0     	---    		<2.0    	WETNESS
        WATER TABLE (FT)
 
9.      SLOPE (PCT)     	<8      	8-15    	>15     	SLOPE
 
10.     POTENTIAL FROST
        ACTION   		---    		HIGH    	---    		FROST ACTION
 
11.     SALINITY (MMHOS/CM)      ---    	>8       	---    		EXCESS SALT
 
12.     SOIL REACTION (pH)       ---    	<3.5     	---    		TOO ACID"|09/27/2012 20:16:27|12/26/2013 16:39:28|5|"15626"|"2800008"
"OK113"|"GRL - Fencing, Post Depth =<36 inches"|"limitation"|"FENCING:
        1. Fencing is the construction and maintenance of barriers for the management of animals and people.  Fences are constructed using metal or wooden posts.  This rule was developed for conditions where the posts are set to a depth of 3 feet or less into the soil with strands of wire suspended between the posts.
 
        2. The guide, as shown in the Table below, is used to rate the ease of setting posts, maintaining the wire tension, and estimating the replacement and maintenance cost.  Excavations for wooden posts are made by power auger or hand dug, metal posts are driven into the soil.
 
        3. Bedrock, cemented pan, and large and small stones influence the excavation of post holes and the driving of posts.  Flooding and depth to a seasonal high water table may restrict the season of construction.  Flooding also affects maintenance and replacement cost.  High water tables raise the maintenance cost and require deeper post settings.  High shrink-swell soils require deep post settings or rock jacks to maintain vertical post alignment.  Setting posts in permanently frozen soil may cause lose of the insulation qualities of the soil and result in thermokarst topography.  Post alignment and maintaining the desired wire tension are often difficult on sandy soils due to their low strength.  Soil blowing causes maintenance problems.  Frost action results in frost-heaving of the posts.  Steep slopes affect the use power augers and the delivery of supplies.  During the wet seasons surface creep on steep slopes increases maintenance.  Soil reaction and salinity affect the type of post selected and maintenance costs.
  
 
Table of Criteria for Fencing:

                            		 LIMITS

RATING CRITERIA 		WELL            	POORLY  	RESTRICTIVE
	OR PROPERTY     	SUITED   SUITED 	SUITED          FEATURE
 
1.      USDA TEXTURE     	---     ---    		ICE     	PERMAFROST 

1a.     TEXTURE (WEIGHT  	---     ---    		SC, SIC, C      TOO CLAYEY
        AVE. 0-36"")
 
1b.     TEXTURE (WEIGHT AV.      ---    SC, SIC, C       ---    	TOO CLAYEY
        0-36"", KAOLINITIC
        MINERALOGY AND
        OXIC SUBGROUPS,
        AND OXISOLS AND
        UDIC MOISTURE
        REGIME)
 
1c.     TEXTURE (WEIGHT  	---    LS, LCOS, VFS,  COS, S, 		TOO SANDY
        AV. 0-36"")              	LFS, LVFS       FS
 
2.      FLOODING        	NONE, RARE      OCCAS   FREQ    	FLOODING
 
3.      DEPTH TO BEDROCK         ---     ---    	<36     	DEPTH TO ROCK
        (HARD OR SOFT, IN)
 
4.      DEPTH TO CEMENTED        ---     ---    	<36     	CEMENTED PAN
        PAN (IN)
 

5.      WEIGHT PERCENT  	<25     25-50   	>50     	TOO GRAVELLY
        2 mm-<3"" (0-36"")
 
5a.     WEIGHT PERCENT  	<25     25-50   	>50     	TOO COBBLY
        3-10"" (0-36"")
  
5b.     WEIGHT PERCENT  	<5      5-15    	>15     	TOO STONY
        >10"" (0-36"")
 
6.      SHRINK-SWELL     	---     ---   		 >6      	SHRINK-SWELL
        THICKEST LAYER
        0-36"", LE (PCT)


7.      PONDING  		---     ---      	+     		PONDING
 
8.      DEPTH TO HIGH   	>2.0     ---    	<2.0    	WETNESS
        WATER TABLE (FT)
 
9.      SLOPE (PCT)     	<8      8-15    	>15     	SLOPE
 
10.     POTENTIAL FROST
        ACTION   		---    HIGH    		 ---    	FROST ACTION
 
11.     SALINITY (MMHOS/CM)      ---    >8       	---    		EXCESS SALT
 
12.     SOIL REACTION (pH)       ---    <3.5     	---    		TOO ACID"|09/27/2012 20:16:27|12/26/2013 16:39:28|5|"15626"|"2800009"
"OK113"|"Ground Penetrating Radar Penetration"|"limitation"|"Introduction

Ground-penetrating radar (GPR) is widely used by a diverse group of service providers that include agronomist, archaeologists, criminologists, engineers, environmental specialists, foresters, geologists, geophysicists, hydrologists, land use managers, and soil scientists. In recent years, GPR has gained recognition in the search for terrorism and military hazards. A common concern of GPR service providers is whether or not GPR will be able to achieve the desired depth of penetration in the soils of a project area. In many soils, high rates of signal attenuation severely restrict penetration depths and limit the suitability of GPR for a large number of applications. In saline and sodic soils, where penetration depths are often less than 10 inches (Daniels, 2004), GPR is unsuited to most applications. In wet clays, where penetration depths are typically less than 40 inches (Doolittle et al., 2002), GPR has very low potentials for most applications. However, GPR is highly suited to most applications in dry sands and gravels, where penetration depths can exceed 160 feet with low frequency antennas (Smith and Jol, 1995). 

Most GPR service providers have limited knowledge of soils and are unable to foretell attenuation rates, penetration depths, and the general suitability of the soils within project areas to GPR. Knowledge of the probable penetration depth and the relative suitability of soils would help service providers assess the appropriateness of using GPR and the likelihood of achieving acceptable results. Soil attribute data contained in the State Soil Geographic (STATSGO) and the Soil Survey Geographic (SSURGO) data bases have been used to develop thematic maps showing, at different scales and levels of resolution, the relative suitability of soils for many GPR applications. Both STATSGO and SSURGO data bases consist of digital map data, attribute data, and Federal Geographic Data Committee compliant metadata. These data bases are linked to soil interpretation records, which contain data on the physical and chemical properties of approximately 21,000 different soils (USDA-Natural Resources Conservation Service, 1994). 


Factors Influencing the Penetration Depth of GPR

The penetration depth of GPR is determined by antenna frequency and the electrical conductivity of the earthen materials being profiled (Daniels, 2004). Soils having high electrical conductivity rapidly attenuate radar energy, restrict penetration depths, and severely limit the effectiveness of GPR. The electrical conductivity of soils increases with increases in water, clay and soluble salt contents. 

Electrical conductivity is directly related to the amount, distribution, chemical composition, and phase (liquid, solid, or gas) of the soil water (McNeill, 1980). At a given frequency, the attenuation of electromagnetic energy increases with increasing moisture contents (Daniels, 2004). The lack of adequate data on soil moisture and the high spatial and temporal variations in the degree of soil wetness within most soil map units precluded the use of moisture content in the preparation of GPR soil suitability maps. As a consequence, properties selected to prepare these maps principally reflect variations in the clay and soluble salt contents of soils. These properties include clay content and mineralogy, electrical conductivity, sodium absorption ratio, and calcium carbonate and calcium sulfate contents. 

Clays have greater surface areas and can hold more water than the silt and sand fractions at moderate and higher water tensions. Because of their high adsorptive capacity for water and exchangeable cations, clays produce high attenuation losses (Daniels, 2004). As a consequence, the penetration depth of GPR is inversely related to clay content. While soils with more than 35 percent clay are restrictive, soils with less than 10 percent clay are generally favorable to deep penetration with GPR. 

Soils contain various proportions of different clay minerals (e.g., members of kaolin, mica, chlorite, vermiculite, smectite groups). The size, surface area, cation-exchange capacity (CEC), and water holding capacity of clay minerals vary greatly. Variations in electrical conductivity are attributed to differences in the CEC associated with different clay minerals (Saarenketo, 1998). Electrical conductivity increases with increasing CEC (Saarenketo, 1998). Soils with clay fractions dominated by high cation exchange capacity clays (e.g., smectitic and vermiculitic soil mineralogy classes) are more attenuating to GPR than soils with an equivalent percentage of low cation exchange capacity clays (e.g., kaolinitic, gibbsitic, and halloysitic soil mineralogy classes). Soils classified as kaolinitic, gibbsitic, and halloysitic characteristically have low cation-exchange capacity and low base saturation. As a general rule, for soils with comparable clay and moisture contents, greater depths of penetration can be achieved in highly weathered soils of tropical and subtropical regions that have kandic or oxic horizons than in soils of temperate regions that have argillic horizons. Compared with argillic horizons, kandic and oxic horizons have greater concentrations of low activity clays (Soil Survey Staff, 1999).

Electrical conductivity is directly related to the concentration of dissolved salts in the soil solution, as well as the type of exchangeable cations and the degree of dissociation of the salts on soil particles (Soil Survey Staff, 1993). The concentration of salts in the soil solution is dependent upon the degree of water-filled porosity, the soil texture, and the minerals found in soils. In semi-arid and arid regions, soluble salts and exchangeable sodium accumulate in the upper part of some soil profiles. These salts produce high attenuation losses that restrict penetration depths (Doolittle and Collins, 1995). Because of their high electrical conductivity, saline (saturated extract electrical conductivity  4 mmhos cm -1) and sodic (sodium absorption ratio  13) soils are considered unsuited to GPR. 

Calcareous and gypsiferous soils are characterized by layers with secondary accumulations of calcium carbonate and calcium sulfate, respectively. These soils mainly occur in base-rich, alkaline environments in semi-arid and arid regions. High concentrations of calcium carbonate and/or calcium sulfate imply less intense leaching, prevalence of other soluble salts, greater quantities of inherited minerals from parent rock, and accumulations of specific mineral products of weathering (Jackson, 1959). Grant and Schultz (1994) observed a reduction in the depth of GPR signal penetration in soils that have high concentrations of calcium carbonate. 

GPR Soil Indices

Soil properties selected to prepare GPR soil suitability maps are summarized in Table 1. Attribute index values (AIV) were assigned to each of the selected soil properties based on field experiences. Lower AIVs are associated with lower rates of signal attenuation, greater penetration depths, and soil properties that are characteristically more suited to GPR. For clay content, AIVs range from 1 to 5. Mineral soils with clay contents less than 10 percent in all horizons within a depth of 3.3 feet have a very high potential for most GPR applications and are assigned an AIV of 1. Mineral soils with clay contents greater than 60 percent in one or more horizons within a depth of 3.3 feet have a very low potential for most GPR applications and are assigned an index value of 5. A mineralogy override is used for highly weathered soils that are dominated by low activity clay minerals. Based on taxonomic criteria, a textural adjustment is applied to all soils that have kandic or oxic horizons and more than 10 percent clay. Fabric adjustments and separate indices are used for organic soils. Organic soils with more acidic reactions (dysic; AIV of 1) are typically more nutrient deficient and less limiting to GPR than organic soils with more neutral or alkaline soil reactions (euic; AIV of 2). Distinctions are also made for organic soils with mineral layers that are more than 12 inches thick and occur within depths of 4.1 feet (terric taxonomic subgroup). Because of their unsuitability to GPR, saline and sodic soils are assigned an AIV of 6. Based principally on taxonomic criteria, mineral soils with less than 60 percent clay that are characterized by high gypsum and/or calcium carbonate contents are assigned an added AIV of 1. Very fine textured soils (>60 percent clay) have very low potential for GPR and were not assigned this additional AIV.

For each component of a soil map unit, the most limiting condition (highest AIV) for each of the selected properties (clay content, electrical conductivity or SAR, and calcium carbonate or calcium sulfate content) at the soil horizon level is selected. These index values are summed to a depth of 3.3 feet for mineral soils and 4.1 feet for organic soils. The summation of the most limiting conditions represents the component index value (CIV). A CIV is computed for each soil in the map unit. Table 2 shows the relative composition (percentage) of different soil components and their CIVs for a hypothetical soil map unit.

A relative suitability index (SI) is computed for each map unit by summing the percentages of soils with the same CIV. Table 3 shows the results of summing the soil component percentages by the CIVs shown in Table 2. The dominant CIV is 4 for the map unit shown in Table 3. Soils with this index value make up 38 percent of the map unit. However, this map unit is also composed of soils that have more limiting (21%) and more favorable (41%) CIVs. The SI for a map unit represents the most dominant attribute properties, but does not identify or weighs the proportion of other soils that have different CIVs and occur within the map unit.

The final product is a lookup table consisting of the map unit identifiers and dominant GPR suitability indices (SI) shown in Table 4. The dominant SI for the soil components is joined to the map unit identifiers and displayed in graduated colors on digital maps. 

Relative Suitability of Soils for GPR

Soil attribute index values and relative soil suitability indices are based on observed responses from antennas with center frequencies between 100 and 200 MHz. For mineral soils, the inferred SI is based on unsaturated conditions and the absence of contrasting materials within depths of 3.3 feet. Penetration depths and the relative suitability of mineral soils will be less under saturated conditions. Contrasting physical and chemical properties will also affect attenuation rates and penetration depths.

Areas dominated by mineral soil materials with less than 10 percent clay or very deep organic soils with pH values < 4.5 in all layers have very high potential (SI of 1) for GPR applications. Areas with very high potential afford the greatest possibility for deep, high resolution profiling with GPR. However, depending on the ionic concentration of the soil solution and the amounts and types of clay minerals in the soil matrix, signal attenuation and penetration depths will vary. With a 200 MHz antenna, in soils with very high potential for GPR, the effective penetration depth has averaged about 16.5 feet. However, because of variations in textural layering, mineralogy, soil water content, and the ionic concentration of the soil water, the depth of penetration can range from 3.3 to greater than 50 feet. 

Areas dominated by mineral soils with 18 to 35 percent clay or with 35 to 60 percent clay that are mostly low-activity clay minerals have moderate potential (SI of 3) for GPR. Low activity clays are principally associated with older, more intensely weathered soils that form in materials weathered from highly permeable granitic parent rock on the Piedmont and Coastal Plains of southeastern United States. In soils with moderate potential for GPR, the effective penetration depth with a 200 MHz antenna has averaged about 7 feet with a range of about 1.6 to 16 feet. Though penetration depths are restricted, soil polygons with moderate potential are suited to many GPR applications. 

Mineral soils with 35 to 60 percent clay, or calcareous and/or gypsiferous soils with 18 to 35 percent clay have low potential (SI of 4) for GPR. Areas with low potential are very depth restrictive to GPR. In soils with low potential for GPR, the depth of penetration with a 200 MHz antenna has averaged about 1.6 feet with a range of about 0.8 to 6.5 feet. 

Areas that are unsuited (SI >5) to GPR consist of saline and sodic soils. These soil map units are principally restricted to arid and semiarid regions and coastal areas of the United States.


References

Daniels, D. J. 2004. Ground Penetrating Radar, 2nd Edition. The Institute of Electrical Engineers, London, United Kingdom. 

Doolittle, J. A. and M. E. Collins. 1995. Use of soil information to determine application of ground-penetrating radar. Journal of Applied Geophysics, 33:101-108.

Doolittle, J. A., F. E. Minzenmayer, S. W. Waltman, and E. C. Benham. 2002. Ground penetrating radar soil suitability map of the conterminous United States. 7-12 pp. In: Koppenjan, S. K., and L. Hua (Eds). Ninth International Conference on Ground Penetrating Radar. Proceedings of SPIE Volume 4158. 30 April to 2 May 2002. Santa Barbara, CA.

Grant, J. A. and P. H. Schultz. 1994. Erosion of ejecta at Meteor Crater: Constraints from ground penetrating radar. 789-803 pp. In: Proceedings Fifth International Conference on Ground-Penetrating Radar. Waterloo Centre for Groundwater Research and the Canadian Geotechnical Society. June 1214, 1994, Kitchner, Ontario, Canada. 

Jackson, M. L. 1959. Frequency distribution of clay minerals in major great soil groups as related to the factors of soil formation. Clays and Clay Minerals 6: 133-143.

McNeill, J. D. 1980. Electrical conductivity of soils and rock. Technical Note TN-5. Geonics Limited, Mississauga, Ontario.

Saarenketo, T. 1998. Electrical properties of water in clay and silty soils. Journal of Applied Geophysics 40: 73-88.

Smith, D. G. and H. M. Jol. 1995. Ground-penetrating radar: antenna frequencies and maximum probable depths of penetration in Quaternary sediments. Journal of Applied Geophysics 33: 93-1.

Soil Survey Staff. 1993. Soil Survey Manual. US Department of Agriculture - Soil Conservation Service, Handbook No. 18, US Government Printing Office. Washington, DC.

Soil Survey Staff. 1999. Soil Taxonomy, A Basic System of Soil Classification for Making and Interpreting Soil Surveys 2nd Edition. US Department of Agriculture - Natural Resources Conservation Service, Agriculture Handbook No. 436, US Government Printing Office, Washington, DC.

USDA - Natural Resources Conservation Service. 1994. State Soil Geographic (STATSGO) Database - Data Use Information. Misc. Publication No. 1492. National Soil Survey Center, Lincoln, NE.

USDA - Natural Resources Conservation Service. 1995. Soil Survey Geographic (SSURGO) Database - Data Use Information. Misc. Publication No. 1527. National Soil Survey Center, Lincoln, NE.

Contact the Author
Jim Doolittle
E-mail:  jim.doolittle@lin.usda.gov

 
Table 1. Soil properties and attribute index values (AIV) used to calculate soil component index values.
CIV = (A + B + C).
A. Clay
A1.1. Mineral Soils
Clay content Attribute Index Value 
 10 1 
> 10 and  18 2 
> 18 and  35 3 
> 35 and  60 4 
> 60 5 

A1.2. Mineralogy override for low activity clays
Taxonomic Order Attribute Index Value 
All Oxisols and those Ultisols that belong
to Kandic subgroups or great groups % clay index (A1.1) - 1 

A2. Fabric override for Organic Soils
Soil reaction group and Taxonomic Subgroup Attribute Index Value 
Dysic and not Terric subgroup 1 
Euic and not Terric subgroup 2 
Terric subgroup % clay index + 1 

B. Electrical Conductivity (mmho/cm) and Sodium Absorption Ratio
Salinity and Sodicity Attribute Index Value 
EC  4 or SAR  13 6 

C. Calcium Carbonate and Calcium Sulfate
Determined from Taxonomic Classification Attribute Index Value 
Calcic or Gypsic great group or subgroup 1 
Calcareous reaction class 1 
Rendolls suborder 1 
Histosols order and Marly mineralogy
Calcic, Gypsic, Calcareous, Illitic (calcareous),
Montmorillonitic (calcareous), or
Mixed (calcareous) mineralogy 1 
(Determined from representative
Calcium carbonate percent) > 10 1"|06/22/2011 15:44:42|12/26/2013 16:39:28|5|"15626"|"2800010"
"OK113"|"MIL - Bivouac Areas (DOD)"|"limitation"|"MIL - Bivouac Areas

Summary: Military interpretations provide a tool for managing the impact of military training and support activities on soil and soil landscape.  Soils vary in their capacity to support these activities and the ratings reflect limitations that individual soils may have.  Restrictive soil features guide the user in predicting how the soil will respond to management.  The ratings are for the soils in their natural condition and do not consider present land use, existing vegetation, or water sources. Site evaluation and planning, however, should consider these items.

The degree of limitation is express as a numeric index between 0 (non-limiting condition) and 1.0 (limiting condition).  If a soil's property within 150 cm (60 inches) of the soil surface has a degree of limitation greater then zero, then that soil property is limiting and the soil restrictive feature is identified.  The overall interpretive rating assigned is the maximum degree of limitation of each soil interpretive property that comprises the interpretive rule.  Lesser restrictive soil features are those that have a degree of limitation less than the maximum and are identified to provide the user with additional information about the soil's capability to support the interpretation.  These lesser restrictive features could be important factors where the major restrictive features are overcome through practice design and application modifications.

Soils are placed into interpretive rating classes per their degree of limitation.  These are not limited (degree of limitation = 0), somewhat limited (degree of limitation > 0 and < 1.0), or very limited (degree of limitation = 1.0).  

Scope:  Bivouac areas are tracts of land used intensively as sites for field operation centers for military activity.  Bivouac areas require such site preparation as shaping and leveling in the areas used for tents and parking areas, stabilizing roads and intensively used areas, and installing sanitary facilities and utility lines.  Bivouac areas are also subject to heavy foot traffic and some vehicular traffic.

The MIL - Bivouac Areas interpretation provides information about the soil limitations for use as a bivouac and identifies those soil properties that influence the ease of developing bivouac areas and the performance of the area after development.  Soil properties that influence trafficability and promote the growth of vegetation after heavy use are also important.  For tent or remote camp sites, the limitations would be less restrictive.

Description:  Slope, stoniness, and depth to bedrock or a cemented pan are the main concerns in developing bivouac areas.  For good trafficability, the surface of bivouac area should absorb rainfall readily, remain firm under heavy foot traffic, and not be dusty when dry.  Soil properties that influence trafficability are texture of the surface layer, wetness, permeability, and large stones.  The limitations of slow permeability and clayey surface texture are not as severe in dry regions of the country; however, silty soils may be more of a problem because they are dusty.  Soil properties that influence the growth of plants are depth to bedrock or a cemented pan, permeability, and presence of toxic materials.  Soils that are subject to flooding are particularly hazardous for bivouac areas because of the danger to life and property.

CRITERIA: The interpretive rating is the most limiting of the following restrictive features.

	1.  Too clayey: Clayey surface layers are slippery and sticky when wet, are slow to dry, and, when dry, are usually hard.  Timing and techniques that are used in preparing a seedbed and in planting the seeds, mechanical use, and large animal hoof impact are affected.  Hard surfaces affect seedling emergence and survival.  These factors should be considered in selecting alternatives for use and management.

	Property used: ""CLAY PERCENT SURFACE LAYER (TX)"" (Modality - high, low, representative value)
		
	Restriction limits:
		Limiting		>= 40%
		Somewhat limiting	> 27 to < 40%
		Not limiting	<= 27%
			
	Null clay percentage is assigned to the Not limiting class.

	2.  Cobble content: Excessive cobbles (rock fragments, 3 to 10 inches in size) in the surface layer may impede road and trail construction and maintenance.  Soil feature considered is percent by weight coarse fragments 3 to 10 inches in size in the surface soil layer.

	Property used: ""FRAGMENTS 75mm to 250mm SURFACE LAYER (TX)"" (Modality - high, low, and representative value)
			
	Restrictive limits:
		Limiting		=> 75%
		Somewhat limiting	 > 25% to < 75%
		Not limiting		=< 25%
		
	Null 3 to 10 inch rock fragment data are assigned to the Not limiting class.

	3.  Depth to bedrock: Shallow depth to bedrock limits the soil's water holding capacity and the thickness of the root zone.  Soil feature considered is the top depth of the first restrictive layer where restrictive type is ""bedrock*"".  Depth to restrictive feature must be synchronized with the depth to the restrictive feature horizon shown in the horizon table. 

	Property used: ""DEPTH TO BEDROCK (TX)"" (Modality - representative value)
	
	Restrictive limits:
		Limiting		 < 50cm
		Not limiting		=> 50cm
		
	Null depth is assigned to the Not limiting class.

	4.  Wetness:  A seasonal high water table results in poorly drained soils that are wet, have low trafficability, and maybe boggy.

	Property used: ""DEPTH TO HIGH WATER TABLE MINIMUM (TX)"" (Modality - representative value)
	
	Restrictive limits:
		Limiting		=< 45cm
		Somewhat limiting	 > 45 to < 75cm
		Not limiting	=> 75cm
		
	Null depth is assigned to the Not limiting class.

	5.  Sodium content: High concentrations of exchangeable sodium cause poor soil conditions that restrict trafficability and the growth of most plants.
		
	Property used: ""SODIUM ADSORPTION RATIO MAXIMUM IN DEPTH 0-50cm (TX)"" (Modality - low, high, representative value)
		
	Restriction limits:
		Limiting		=> 13 
		Not limiting	 < 13			
		
	Null SAR is assigned to the Not limiting class.

	6.  Flooding: Flooding from stream overflow, runoff, or high tides adversely affects the use and management of these areas.  Flooding delays use of the area until the floodwater has receded and the soils have dried sufficiently to allow renewed activity.

	Property used: ""FLOODING FREQUENCY CLASS, Greatest (TX)"" (Modality - representative value)
	
	Restrictive limits:
		Limiting		= ""occasional"", ""very frequent"" or ""frequent""
		Somewhat limiting	= ""very rare"" or ""rare""
		Not limiting		= ""none""
		
	Null frequency is assigned to the Not limiting class.

	7.  Too Gravelly: High gravel content in the soil surface may impede road and trail construction and maintenance.

	Property used: ""COARSE FRAGMENTS 2 to 75MM IN SURFACE LAYER (TX)"" (Modality - high, low, and representative value)
			
	Restrictive limits:
		Limiting		 => 50%
		Somewhat limiting	  > 25% to < 50%
		Not limiting		 =< 25%
		
	Null passing #10 sieve is assigned to the Not lilmiting class.

	8.  Percs slowly: The slow movement of water through the soil can cause periodic wet soil conditions and increased runoff potential.
		
	Property used: ""KSAT MINIMUM, 0-100CM OR FIRST RESTRICTION (TX)"" (Modality - low, high, representative value)
		
	Restriction limits:
		Very limited	=< 0.42 micrometers/second
		Limited		 > 0.42 and < 4.2 micrometers/second
		Not limiting	=> 4.2 micrometers/second	
		
	Null Ksat is assigned to the not limiting class.

	9.  Ponding: Ponding restricts trafficability and access to these areas and affects revegetation and plant growth during periods of wetness.  Soil feature considered is ponding duration. 
	
	Property used: ""PONDING DURATION (TX)"" (Modality - representative value)
	
	Restrictive limits:
		Limiting	 = ""very brief"" or ""brief"" or ""long"" or ""very long""
		Not limiting	 = ""none""
		
	Null ponding duration is assigned to the Not limiting class.

	10. Excess salt: Soils with high electrical conductivity in the surface layer may suppress plant growth and will require a high degree of management. Soil feature considered is the electrical conductivity of the surface layer.
		
	Property used: ""SALINITY SURFACE LAYER (TX)"" (Modality - low, high, representative value)
		
	Restriction limits:
		Limiting		=> 8 
		Somewhat limiting	=> 4 to < 8
		Not limiting		 < 4			
		
	Null EC is assigned to the Not limiting class.

	11. Slope: Steep slopes impede the operation of installation equipment and may require special system design and construction to overcome the slope limitations.   Soil feature considered is the component slope.
		
	Property used: ""SLOPE (TX)"" (Modality - low, high, representative value)
		
	Restriction limits:
		Limiting		=> 15%
		Somewhat limiting	 > 8 and < 15%
		Not limiting		=< 8%			
		
	Null Slope is assigned Not rated.

	12. Content of large stones: Content of large stones: Excessive stones (rock fragments, > 10 inch in diameter in soil surface layer are may impede mechanized equipment operations.  Soil feature considered is percent by weight rock fragments > 10 inches in size in the surface soil layer.

	Property used: ""FRAGMENTS > 250mm SURFACE LAYER (TX)"" (Modality - high, low, and representative value)
			
	Restrictive limits:
		Limiting		 => 3%
		Somewhat limiting	  > 0.1% to < 3%
		Not limiting		 =< 0.1%
		
	Null > 10 inch rock fragment data are assigned to the Not limiting class.

	13. Too acid: Soils that are too acid restrict plant growth and site reclamation.  Acid soils generally contain sulfuric acid, have low base saturation, and have the potential for aluminum and/or manganese toxicity.  The addition of soil amendments and/or the selection of species that are tolerant to acid conditions are management considerations.
	
	Property used: ""SOIL REACTION 1-1 WATER SURFACE LAYER (TX)"" (Modality - high, low, representative value)
				
	Restriction limits:
		Limiting		=< 4.0
		Somewhat limiting	 > 4.0 to < 6.0
		Not limiting		=> 6.0
		
	Null pH values are assigned to the Not limiting class.

	14. Sandy or loamy surface: Sandy surface layers are soft and loose, highly permeable, and generally low in fertility.  Planting techniques, seedling emergence, and survival are adversely affected.  Soil feature considered is the rv or first USDA Texture class of the surface layer.
	
	Property used: ""USDA TEXTURE SURFACE LAYER (TX)"" (Modality - representative value)
	
	Restrictive limits:
		Limiting		""COS"", ""S"", ""FS"", and ""VFS""
		Somewhat Limiting	""LFS"", ""LVFS"", ""LCOS"", AND ""LS""
		Not limiting		all other USDA Textures
		
	Null USDA Texture is assigned to the Not rated class."|01/10/2013 22:59:31|12/26/2013 16:39:28|5|"15626"|"2800011"
"OK113"|"MIL - Excavations Crew-Served Weapon Fighting Position (DOD)"|"limitation"|"MIL - Excavations for Crew-Served Weapon Fighting Positions

Summary: Military interpretations provide a tool for managing the impact of military train and support activities on soil and soil landscape.  Soils vary in their capacity to support these activities and the ratings reflect limitations that individual soils may have.  Restricting soil features guide the user in predicting how the soil will respond to management.  The rating are for the soils in their natural condition and do not consider present land use, existing vegetation, or water sources. Site evaluation and planning, however, should consider these items.

The degree of limitation is express as a numeric index between 0 (non-limiting condition) and 1.0 (limiting condition).  If a soil's property within 150 cm (60 inches) of the soil surface has a degree of limitation greater then zero, then that soil property is limiting and the soil restrictive feature is identified.  The overall interpretive rating assigned is the maximum degree of limitation of each soil interpretive property that comprises the interpretive rule.  Lesser restrictive soil features are those that have a degree of limitation less then the maximum and are identified to provide the user with additional information about the soil's capability to support the interpretation.  These lesser restrictive features could be important factors where the major restrictive features are overcome through practice design and application modifications.

Soils are placed into interpretive rating classes per their degree of limitation.  These are not limited (degree of limitation = 0), somewhat limited (degree of limitation > 0 and < 1.0), or very limited (degree of limitation = 1.0).  

Scope:  The soil interpretations for Excavations for Crew-Served Weapon Fighting Positions are designed to be used as a tool in evaluating soil suitability and identifying soil limitations for sites to be used and excavated weapon emplacements.  As part of the interpretation process, the rating applies to each soil in its present condition and does not consider present land use.  The limitation rating provided is based on the influence of existing soil properties for that use.
 
The soil feature(s) is identified for its affects on excavation, site preparation, and ease of maintenance.  These soil feature(s) also determines the performance to be expected after weapons have been placed and the kind and degree of future maintenance required to maintain the site and weapon readiness.  Minor soil features are not identified or considered as part of the initial rating process but could be important factors where the major soil feature restrictions are overcome through design application.  Use of the soil interpretation rating guides in the planning and evaluation process allows the user to identify and recommend site selection and to plan alternative measures that minimize impacts on the soil resource.

Description:  Excavations for Crew-Served Weapon Fighting Positions are trenches or holes dug in the soil to a maximum depth of 5 or 6 feet.  They are used for troop and weapon protection and support bases.  The excavations are most commonly made by trenching machines or backhoes.

Soil properties and qualities, limits, and restrictive features used in rating are based on the soil properties that influence ease of digging, resistance to sloughing, and weapon readiness.  Depth to bedrock or cemented pan, hardness of bedrock or a cemented pan, and the amount of large stones influence the ease of digging, filling, and compacting.  Depth to the seasonal high water table and flooding may restrict the period when excavations can be made and can affect weapon readiness.  Slope influences the ease of using machinery.  Soil texture and depth to water table influence the resistance to sloughing.

CRITERIA: The interpretive rating is the most limiting of the following restrictive features.

	1.  Too clayey: Clayey soils may become sticky when wet and are difficult to compact.  Soil feature considered is the maximum percent clay between 0 and 120cm.
		
	Property used: ""CLAY PERCENT IN DEPTH 0-120CM (TX)"" (Modality - high, low, and representative value)
		
	Restriction limits:
		Limiting		>= 80%
		Somewhat limiting	 > 35 to < 80%
		Not limiting		<= 35%
			
	Null clay percentage is assigned to the Not limiting class.

	2.  Cutbanks cave: If soil texture is silt or texture group is sandy or texture modifier is sandy or gravelly or soil order is Vertisols than cutbanks have a high potential to cave in.  This tendency is true for all soils but to a lesser degree and the interpretive model is designed to give a rating no less then .1 ""Somewhat limiting"".  Extreme care and caution should be used around cutbanks to protect from cave in injury or death.  Soil feature considered is the rv or first USDA Texture modifier and class of each layer and taxonomic order.
	
	Property used: USDA TEXTURE GROUP IN DEPTH 50-180cm (TX)"" (Modality - representative value)
	
	Restrictive limits:
		Limiting 		matches ""*S *"" or matches ""*S"" or matches ""GR*"" or matches ""* GR""
		Somewhat limiting	all other USDA textures
		
	Null USDA Texture modifier is assigned to the Not limiting class.
	
OR

	Property used: WTTP-TAXONOMIC ORDER (Modality - representative value)
	
	Restrictive limits:
		Limiting	 = ""vertisols""
		Not limiting	not = ""vertisols""
		
	Null Taxonomic Order is assigned to the Not rated class.

	3.  Depth to cemented pan: Shallow depth to cemented pan limits the soil's water holding capacity and the thickness of the root zone.  Depth to restrictive feature must be synchronized with the depth to the restrictive feature horizon shown in the horizon table. 

	Property used: ""DEPTH TO FIRST RESTRICTIVE FEATURE (TX)"" (Modality - representative value)
	
	Restrictive limits:
		Limiting		 = 0cm
		Somewhat limiting	 > 0 and < 120cm
		Not limiting		=> 120cm
		
	Null depth is assigned to the Not limiting class.
AND
	Property used: ""WTTP-KIND OF FIRST RESTRICTION"" (Modality - representative value)
	
	Restrictive limits:
		Limiting	     = ""fragipan"" or ""duripan"" or ""petrocalcic"" or ""ortstein"" or ""petrogypsic"" 
	     	Not limiting	 not = ""fragipan"" or ""duripan"" or ""petrocalcic"" or ""ortstein"" or ""petrogypsic"" 
		
	Null restrictive feature kind is assigned to the Not limiting class.
AND

	Property used: ""FIRST RESTRICTIVE FEATURE HARDNESS (TX)"" (Modality - representative value)
	
	Restrictive limits:
		Limiting		not = ""Noncemented""
	     	Not limiting		    = ""Noncemented""
		
	Null hardness is assigned to the limiting class.

	4.  Dense layer: The presence of a dense layer limits site preparation such as shaping and leveling, and restricts installation of underground practice components. 

	Property used: ""DEPTH TO BULK DENSITY >1.8 G/CC (TX)"" (Modality - representative value)
	
	Restrictive limits:
		Somewhat limiting	 < 120cm
		Not limiting		=> 120cm
		
	Null depth is assigned to the Not limited class.

	5.  Depth to hard bedrock: Shallow depth to hard bedrock limits site preparation such as shaping and leveling, and restricts installation of underground practice components. Soil feature considered is the top depth of the first restrictive layer where restrictive type is ""bedrock (lithic)"". Depth to restrictive feature must be synchronized with the depth to the restrictive feature horizon shown in the horizon table.

	Property used: ""DEPTH TO BEDROCK (TX)"" (Modality - representative value)
		
	Restrictive limits:
		Limiting		=< 75cm
		Somewhat limiting	 > 75cm and < 120cm
		Not limiting		=> 120cm
		
	Null depth is assigned to the Not limiting class.
	
AND
	Property used: ""KIND OF BEDROCK RESTRICTION (TX)"" (Modality - representative value)
	
	Restrictive limits:
		Limiting	     = ""bedrock (lithic)""
	     	Not limiting	not  = ""bedrock (lithic)"" 
		
	Null restrictive feature kind is assigned to the Not limiting class.

	6.  Depth to soft bedrock: Shallow depth to soft bedrock limits site preparation such as shaping and leveling, and restricts installation of underground practice components. Soil feature considered is the top depth of the first restrictive layer where restrictive type is ""bedrock (paralithic)"" or ""bedrock (densic)"". Depth to restrictive feature must be synchronized with the depth to the restrictive feature horizon shown in the horizon table.

	Property used: ""DEPTH TO BEDROCK (TX)"" (Modality - representative value)
		
	Restrictive limits:
		Somewhat limiting	 < 120cm
		Not limiting		=> 120cm
		
	Null depth is assigned to the Not limiting class.
	
AND
	Property used: ""KIND OF BEDROCK RESTRICTION (TX)"" (Modality - representative value)
	
	Restrictive limits:
		Limiting	     = ""bedrock (paralithic)"" or ""bedrock (densic)""
	     	Not limiting	not  = ""bedrock (paralithic)"" or ""bedrock (densic)""
		
	Null restrictive feature kind is assigned to the Not limiting class.

	7.  Depth to saturated zone: Soils with shallow depth to a water table are slow to drain and can become waterlogged and boggy during periods of heavy precipitation.  Soil feature considered is the top depth of the first layer where soil moisture layer status is wet or saturated during any month.

	Property used: ""DEPTH TO HIGH WATER TABLE MINIMUM (TX)"" (Modality - representative value)
	
	Restrictive limits:
		Limiting		 = 0cm
		Somewhat limiting	 > 0 to < 120cm
		Not limiting		=> 120cm
		
	Null depth is assigned to the Not limiting class.

	8.  Flooding: The frequency, timing, and duration of flooding can influence seedbed preparation, seedling emergence, and stand survival.  Planting species that are tolerant to wet soil conditions minimizes the impact of this limitation.

	Property used: ""FLOODING FREQUENCY CLASS, Greatest (TX)"" (Modality - representative value)
	
	Restrictive limits:
		Somewhat limiting	= ""occasional"", ""very frequent"" or ""frequent""
		Not limiting		= ""none"" or ""very rare"" or ""rare""
		
	Null frequency is assigned to the Not limiting class.

	9.  Content of large stones: Large stone impede the workability of the soil and restrict trafficability of heavy machinery and site reclamation.  Soil feature considered is the weighted average percentage of rock fragments of size greater than 75mm in  horizons above a restrictive feature or from 0 to 120cm deep.

	Property used: ""FRAGMENTS > 75MM WEIGHTED AVE. IN DEPTH 0-120CM (TX)"" (Modality - high, low, representative value)
	
	Restrictive limits:
		Limiting		=> 50%
		Somewhat limiting	 > 15% and < 50%
		Not limiting		=< 15%
		
	Null fragment data are assigned Not rated.

	10.  Content of organic matter: Soil in Unified class pt, ol, or oh is high in organic materials, has low strength, and is hard to reclaim.  Soil feature considered is the rv or first Unified class of the soil layers between 50 and 150cm.
	
	Property used: ""UNIFIED IN DEPTH 50-150cm (TX)"" (Modality - representative value)
	
	Restrictive limits:
		Limiting	= pt, ol, or oh
		Not limiting	not = pt, ol, or oh
		
	Null Unified classes are assigned to the Not limiting class.

	11.  Ponding: Ponding restricts trafficability and access to these areas and affects revegetation and plant growth during periods of wetness.  Soil feature considered is ponding duration. 
	
	Property used: ""PONDING DURATION (TX)"" (Modality - representative value)
	
	Restrictive limits:
		Limiting	 = ""very brief"" or ""brief"" or ""long"" or ""very long""
		Not limiting	 = ""none""
		
	Null ponding duration is assigned to the Not limiting class.

	12.  Slope: Steep slopes impede the operation of installation equipment and may require special system design and construction to overcome the slope limitations.   Soil feature considered is the component slope.
		
	Property used: ""SLOPE (TX)"" (Modality - low, high, representative value)
		
	Restriction limits:
		Limiting		=> 15%
		Somewhat limiting	 > 8 and < 15%
		Not limiting		=< 8%			
		
	Null Slope is assigned Not rated."|01/11/2013 20:33:29|12/26/2013 16:39:28|5|"15626"|"2800012"
"OK113"|"MIL - Excavations for Individual Fighting Position (DOD)"|"limitation"|"MIL - Excavations for Individual Fighting Positions

Summary: Military interpretations provide a tool for managing the impact of military train and support activities on soil and soil landscape.  Soils vary in their capacity to support these activities and the ratings reflect limitations that individual soils may have.  Restricting soil features guide the user in predicting how the soil will respond to management.  The rating are for the soils in their natural condition and do not consider present land use, existing vegetation, or water sources. Site evaluation and planning, however, should consider these items.

The degree of limitation is express as a numeric index between 0 (non-limiting condition) and 1.0 (limiting condition).  If a soil's property within 60 cm (24 inches) of the soil surface has a degree of limitation greater then zero, then that soil property is limiting and the soil restrictive feature is identified.  The overall interpretive rating assigned is the maximum degree of limitation of each soil interpretive property that comprises the interpretive rule.  Lesser restrictive soil features are those that have a degree of limitation less then the maximum and are identified to provide the user with additional information about the soil's capability to support the interpretation.  These lesser restrictive features could be important factors where the major restrictive features are overcome through practice design and application modifications.

Soils are placed into interpretive rating classes per their degree of limitation.  These are not limited (degree of limitation = 0), somewhat limited (degree of limitation > 0 and < 1.0), or very limited (degree of limitation = 1.0).  

Scope:  The soil interpretations for Excavations for Individual Fighting Positions are designed to be used as a tool in evaluating soil suitability and identifying soil limitations for sites to be used and excavated for individual fighting emplacements.  As part of the interpretation process, the rating applies to each soil in its natural condition and does not consider present land use.  The limitation rating provided is based on the influence of existing soil properties for that use.
 
The soil feature(s) is identified for its affects on excavation, site preparation, and ease of maintenance.  These soil feature(s) also determines the performance to be expected after fighting positions have been placed and the kind and degree of future maintenance required to maintain the site and position readiness.  Minor soil features are not identified or considered as part of the initial rating process but could be important factors where the major soil feature restrictions are overcome through design application.  Use of the soil interpretation rating guides in the planning and evaluation process allows the user to identify and recommend site selection and to plan alternative measures that minimize impacts on the soil resource.

Description:  Excavations for Individual Fighting Positions are trenches or holes dug in the soil to a maximum depth of 2 or 3 feet.  They are used for troop.  The excavations are most commonly made by trenching tools and shovels.

Soil properties and qualities, limits, and restrictive features used in rating are based on the soil properties that influence ease of digging, resistance to sloughing, and position readiness.  Depth to bedrock or cemented pan, hardness of bedrock or a cemented pan, and the amount of large stones influence the ease of digging, filling, and compacting.  Depth to the seasonal high water table and flooding may restrict the period when excavations can be made and can affect position readiness.

CRITERIA: The interpretive rating is the most limiting of the following restrictive features.

	1.  Too clayey: Clayey soils may become sticky when wet and are difficult to compact.  Soil feature considered is the maximum percent clay between 0 and 60cm.
		
	Property used: ""CLAY PERCENT IN DEPTH 0-60CM (TX)"" (Modality - high, low, and representative value)
		
	Restriction limits:
		Limiting		>= 80%
		Somewhat limiting	 > 35 to < 80%
		Not limiting		<= 35%
			
	Null clay percentage is assigned to the Not limiting class.

	2.  Depth to cemented pan: Shallow depth to cemented pan limits site preparation such as shaping and leveling, and restricts installation of underground practice components.  Depth to restrictive feature must be synchronized with the depth to the restrictive feature horizon shown in the horizon table. 

	Property used: ""DEPTH TO FIRST RESTRICTIVE FEATURE (TX)"" (Modality - representative value)
	
	Restrictive limits:
		Limiting		 = 0cm
		Somewhat limiting	 > 0 and < 50cm
		Not limiting		>= 50cm
		
	Null depth is assigned to the Not limiting class.
AND
	Property used: ""WTTP-KIND OF FIRST RESTRICTION"" (Modality - representative value)
	
	Restrictive limits:
		Limiting	     = ""fragipan"" or ""duripan"" or ""petrocalcic"" or ""ortstein"" or ""petrogypsic"" 
	     	Not limiting	 not = ""fragipan"" or ""duripan"" or ""petrocalcic"" or ""ortstein"" or ""petrogypsic"" 
		
	Null restrictive feature kind is assigned to the Not limiting class.
AND

	Property used: ""FIRST RESTRICTIVE FEATURE HARDNESS (TX)"" (Modality - representative value)
	
	Restrictive limits:
		Limiting		not = ""Noncemented""
	     	Not limiting		    = ""Noncemented""
		
	Null hardness is assigned to the limiting class.

	3.  Dense layer: The presence of a dense layer limits site preparation such as shaping and leveling, and restricts installation of underground practice components.

	Property used: ""DEPTH TO BULK DENSITY >1.8 G/CC (TX)"" (Modality - representative value)
	
	Restrictive limits:
		Somewhat limiting	 < 50cm
		Not limiting		=> 50cm
		
	Null depth is assigned to the Not limited class.

	4.  Depth to hard bedrock: Shallow depth to hard bedrock limits site preparation such as shaping and leveling and restricts installation of underground practice components. Soil feature considered is the top depth of the first restrictive layer where restrictive type is ""bedrock (lithic)"".  Depth to restrictive feature must be synchronized with the depth to the restrictive feature horizon shown in the horizon table.

	Property used: ""DEPTH TO BEDROCK (TX)"" (Modality - representative value)
		
	Restrictive limits:
		Limiting		=< 25cm
		Somewhat limiting	 > 25 and < 50cm
		Not limiting		=> 50cm
				
	Null depth is assigned to the Not limiting class.
	
AND
	Property used: ""KIND OF BEDROCK RESTRICTION (TX)"" (Modality - representative value)
	
	Restrictive limits:
		Limiting	     = ""bedrock (lithic)""
	     	Not limiting	not  = ""bedrock (lithic)"" 
		
	Null restrictive feature kind is assigned to the Not limiting class.

	5.  Depth to soft bedrock: Shallow depth to soft bedrock limits site preparation such as shaping and leveling, and restricts installation of underground practice components. Soil feature considered is the top depth of the first restrictive layer where restrictive type is ""bedrock (paralithic)"" or ""bedrock (densic)"". Depth to restrictive feature must be synchronized with the depth to the restrictive feature horizon shown in the horizon table.

	Property used: ""DEPTH TO BEDROCK (TX)"" (Modality - representative value)
		
	Restrictive limits:
		Somewhat limiting	 < 50cm
		Not limiting		=> 50cm
		
	Null depth is assigned to the Not limiting class.
	
AND
	Property used: ""KIND OF BEDROCK RESTRICTION (TX)"" (Modality - representative value)
	
	Restrictive limits:
		Limiting	     = ""bedrock (paralithic)"" or ""bedrock (densic)""
	     	Not limiting	not  = ""bedrock (paralithic)"" or ""bedrock (densic)""
		
	Null restrictive feature kind is assigned to the Not limiting class.

	6.  Depth to saturated zone: Soils with shallow depth to a water table are slow to drain and can become waterlogged and boggy during periods of heavy precipitation.  Soil feature considered is the top depth of the first layer where soil moisture layer status is wet or saturated during any month.

	Property used: ""DEPTH TO HIGH WATER TABLE MINIMUM (TX)"" (Modality - representative value)
	
	Restrictive limits:
		Limiting		 = 0cm
		Somewhat limiting	 > 0 to < 50cm
		Not limiting		=> 50cm
		
	Null depth is assigned to the Not limiting class.

	7.  Flooding: The frequency, timing, and duration of flooding can influence seedbed preparation, seedling emergence, and stand survival.  Planting species that are tolerant to wet soil conditions minimizes the impact of this limitation.

	Property used: ""FLOODING FREQUENCY CLASS, Greatest (TX)"" (Modality - representative value)
	
	Restrictive limits:
		Somewhat limiting	= ""occasional"", ""very frequent"" or ""frequent""
		Not limiting		= ""none"" or ""very rare"" or ""rare""
		
	Null frequency is assigned to the Not limiting class.

	8.  Content of large stones: Large stone impede the workability of the soil and site reclamation.  Soil feature considered is the weighted average percentage of rock fragments of size greater than 75mm in the horizons above a restrictive feature or from 0 to 50 cm deep.

	Property used: ""FRAGMENTS > 75MM WEIGHTED AVE. IN DEPTH 0-50CM (TX)"" (Modality - high, low, representative value)
	
	Restrictive limits:
		Limiting		=> 65%
		Somewhat limiting	 > 20% and < 65%
		Not limiting		=< 20%
		
	Null fragment data are assigned Not rated.

	9.  Ponding: Ponding restricts trafficability and access to these areas and affects revegetation and plant growth during periods of wetness.  Soil feature considered is ponding duration. 
	
	Property used: ""PONDING DURATION (TX)"" (Modality - representative value)
	
	Restrictive limits:
		Limiting	 = ""very brief"" or ""brief"" or ""long"" or ""very long""
		Not limiting	 = ""none""
		
	Null ponding duration is assigned to the Not limiting class."|01/11/2013 22:10:07|12/26/2013 16:39:28|5|"15626"|"2800013"
"OK113"|"MIL - Excavations for Vehicle Fighting Position (DOD)"|"limitation"|"Rule: MIL - Excavations for Vehicle Fighting Positions

Summary: Military interpretations provide a tool for managing the impact of military train and support activities on soil and soil landscape.  Soils vary in their capacity to support these activities and the ratings reflect limitations that individual soils may have.  Restricting soil features guide the user in predicting how the soil will respond to management.  The rating are for the soils in their natural condition and do not consider present land use, existing vegetation, or water sources.  Site evaluation and planning, however, should consider these items.

The degree of limitation is express as a numeric index between 0 (non- limiting condition) and 1.0 (limiting condition).  If a soil's property within 180 cm (72 inches) of the soil surface has a degree of limitation greater then zero, then that soil property is limiting and the soil restrictive feature is identified.  The overall interpretive rating assigned is the maximum degree of limitation of each soil interpretive property that comprises the interpretive rule.  Lesser restrictive soil features are those that have a degree of limitation less then the maximum and are identified providing the user with additional information about the soil's capability to support the interpretation.  These lesser restrictive features could be important factors where the major restrictive features are overcome through practice design and application modifications.

Soils are placed into interpretive rating classes per their degree of limitation.  These are not limited (degree of limitation = 0), somewhat limited (degree of limitation > 0 and < 1.0), or very limited (degree of limitation = 1.0).

Scope:  The soil interpretations for Excavations for Vehicle Fighting Positions are designed to be used as a tool in evaluating soil suitability and identifying soil limitations for sites to be used and excavated large vehicle and weapons emplacements.  As part of the interpretation process, the rating applies to each soil in its present condition and does not consider present land use.  The limitation rating provided is based on the influence of existing soil properties for that use.

The soil feature(s) is identified for its affects on excavation, site preparation, and ease of maintenance.  These soil feature(s) also determines the performance to be expected after weapons and vehicles have been placed and the kind and degree of future maintenance required to maintain the site and weapon readiness.  Minor soil features are not identified or considered as part of the initial rating process but could be important factors where the major soil feature restrictions are overcome through design application.  Use of the soil interpretation rating guides in the planning and evaluation process allows the user to identify and recommend site selection and to plan alternative measures that minimize impacts on the soil resource.

Description:  Excavations for Vehicle Fighting Positions are trenches or holes dug in the soil to a maximum depth of 5 or 6 feet.  They are used for troop, vehicle, and weapon protection and support bases.  The excavations are most commonly made by trenching machines or backhoes.

Soil properties and qualities, limits, and restrictive features used in rating are based on the soil properties that influence ease of digging, resistance to sloughing, and weapon readiness.  Depth to bedrock or cemented pan, hardness of bedrock or a cemented pan, and the amount of large stones influence the ease of digging, filling, and compacting.  Depth to the seasonal high water table and flooding may restrict the period when excavations can be made and can affect weapon readiness.  Slope influences the ease of using machinery.  Soil texture and depth to water table influence the resistance to sloughing.

CRITERIA: The interpretive rating is the most limiting of the following restrictive features.

1.  Criterion name: Clayey 35 To 80%

    Too clayey: Clayey soils may become sticky when wet and are difficult
    to compact.  Soil feature considered is the layer with the maximum
    percent clay.

            Property used: ""CLAY PERCENT Maximum"" (Modality - high,
            low, and representative value)

            Restriction limits:
                    Limiting                >= 80%
                    Somewhat limiting        > 35 to < 80%
                    Not limiting            <= 35%

            Null clay percentage is assigned to the Not limiting class.

        Evaluation applied: Clay (35 to 80% Maximum)

        This evaluation checks the soil's clay content within a
        depth of and indexes the degree to which clay content is
        limiting.  Where the soil property ""CLAY PERCENT Maximum
        (TX)"" is:

                 => 80% the soil is limited and the degree of
        limitation index is expressed as the number 1.0.
                  > 35 and < 80% the soil is somewhat limited and
        the degree of limitation index is expressed as a number
        between 0 and 1.0.
                 =< 35% the soil is not limited and the degree of
        limitation index is expressed as the number 0.

            Data required: CLAY PERCENT Maximum

            Data used: claytotal from component horizon table.
                    Consideration:
                    1.  Clay percent

            Logic: Finds the maximum clay percent for any
            horizon.

            Returns values for low, high, and rv: normally each
            has a single value.

2.  Criterion name: Cutbank Caving Implicit

    Cutbanks cave: If soil texture is silt or texture group is sandy or
    texture modifier is sandy or gravelly or soil order is Vertisols than
    cutbanks have a high potential to cave in.  This tendency is true for
    all soils but to a lesser degree and the interpretive model is designed
    to give a rating no less then .1 ""Somewhat limiting"".  Extreme care and
    caution should be used around cutbanks to protect from cave in injury
    or death.  Soil feature considered is the rv or first USDA Texture
    modifier and class of each layer and taxonomic order.

            Property used: USDA TEXTURE GROUP IN DEPTH 50-180cm""
            (Modality - representative value)

            Restrictive limits:
               Limiting         matches ""*S *"" or matches ""*S"" or matches ""GR*""
                                or matches ""* GR""
               Somewhat limiting       all other USDA textures

            Null USDA Texture modifier is assigned to the Not limiting class.

    OR

           Property used: TAXONOMIC ORDER (Modality - representative value)

            Restrictive limits:
                    Limiting         = ""vertisols""
                    Not limiting    not = ""vertisols""

            Null Taxonomic Order is assigned to the Not rated class.

        Evaluation applied: Taxonomic Order - Vertisol

        This evaluation checks soil's taxonomic order and indexes
        the degree to which order is limiting.  Where the soil
        property ""TAXONOMIC ORDER"" matches:

                ""vertisols"" the soil is limited and the degree of
        limitation is expressed as the number 1.0.
                else the soil is not limited and the degree of
        limitation is expressed as the number 0.

            Data required: TAXONOMIC ORDER

            Data used: taxorder from component table.
                    Consideration:
                    1.  Taxonomic order.

            Logic:  Finds the taxonomic order for the component
            and returns the name as the rv.

        Evaluation applied: USDA Texture Class & Modifiers - Sand
        and Sandy Gravel

        This evaluation checks the USDA texture group of the soil
        horizon between 50 and 180cm and indexes the degree to
        which the texture group is limiting.  Where the soil
        property ""USDA TEXTURE GROUP IN DEPTH 50-180cm"" matches:

                ""*S *"", ""*S"", ""GR*"", or ""* GR"" the soil is
        limited and the degree of limitation index is expressed
        as the number 1.0.
                else the soil is not limited and the degree of
        limitation index is expressed as the number 0.

            Data required: USDA TEXTURE GROUP IN DEPTH 50-180cm
            
            Data used: texture_modifier_and_class from component
            horizon texture group table.
                    Consideration:
                    1.  Texture group.
                    2.  RV or First texture group
                    3.  In depth 50 to 180cm
                    4.  RV or first texture matches ""*S *"",
            ""*S"", ""GR*"", or ""* GR*""

            Logic:  Finds the USDA texture group and class codes
            for all horizons that have any portion in the depth
            range 20"" to 72"" (50-180 cm).

            Returns the group and class codes in rv: may have
            multiple values.

        Evaluation applied: USDA Texture Class & Modifiers - Sand
        and Sandy Gravel

        This evaluation checks the USDA texture group of the soil
        horizon between 50 and 180cm and indexes the degree to
        which the texture group is limiting.  Where the soil
        property ""USDA TEXTURE GROUP IN DEPTH 50-180cm""
        matches:

                ""*S *"", ""*S"", ""GR*"", or ""* GR"" the soil is
        limited and the degree of limitation index is expressed
        as the number 1.0.
                else the soil is not limited and the degree of
        limitation index is expressed as the number 0.

            Data required: USDA TEXTURE GROUP IN DEPTH 50-180cm
          
            Data used: texture_modifier_and_class from component
            horizon texture group table.
                    Consideration:
                    1.  Texture group.
                    2.  RV or First texture group
                    3.  In depth 50 to 180cm
                    4.  RV or first texture matches ""*S *"",
            ""*S"", ""GR*"", or ""* GR*""

            Logic:  Finds the USDA texture group and class codes
            for all horizons that have any portion in the depth
            range 20"" to 72"" (50-180 cm).

            Returns the group and class codes in rv: may have
            multiple values.

3.  Criterion name: Depth to Cemented Pan 0 to 180cm

    Depth to cemented pan: Shallow depth to cemented pan limits site
    preparation such as shaping and leveling, and restricts installation of
    underground practice components.  Depth to restrictive feature must be
    synchronized with the depth to the restrictive feature horizon shown in
    the horizon table.

            Property used: ""DEPTH TO FIRST RESTRICTIVE FEATURE""
            (Modality - representative value)

            Restrictive limits:
                    Limiting                 = 0cm
                    Somewhat limiting        > 0 and < 180cm
                    Not limiting            => 180cm

            Null depth is assigned to the Not limiting class.
    AND
            Property used: ""KIND OF FIRST RESTRICTION"" (Modality -
    representative value)

            Restrictive limits:
                    Limiting             = ""fragipan"" or ""duripan"" or
    ""petrocalcic"" or ""ortstein"" or ""petrogypsic""
                    Not limiting     not = ""fragipan"" or ""duripan"" or
    ""petrocalcic"" or ""ortstein"" or ""petrogypsic""

            Null restrictive feature kind is assigned to the Not limiting class.
    AND

            Property used: ""FIRST RESTRICTIVE FEATURE HARDNESS""
    (Modality - representative value)

            Restrictive limits:
                    Limiting                not = ""Noncemented""
                    Not limiting                = ""Noncemented""

            Null hardness is assigned to the limiting class.

        Evaluation applied: Depth to First Restrictive Feature 0
        to 180cm

        This evaluation checks the depth of the first restrictive
        feature and indexes the degree to which restrictive
        feature depth is limiting.  Where the soil property
        ""DEPTH TO FIRST RESTRICTIVE FEATURE"" is:
                  = 0cm the soil is limited and the degree of
        limitation index is expressed as the number 1.0.
                  > 0cm and < 180cm the soil is somewhat limited
        and the degree of limitation index is expressed as a
        number between 0 and 1.0.
                  => 180cm the soil is not limited and the degree
        of limitation index is expressed as the number 0.

            Data required: DEPTH TO FIRST RESTRICTIVE FEATURE

            Data used:  resdept from the component restrictions table.
                    Considerations:
                    1.  Depth to the top of the first restrictive layer

            Logic:  Finds the top depth of the first restrictive
            feature.

        Evaluation applied: First Restrictive Feature Hardness =
        Noncemented

        This evaluation checks the hardness of any cemented pan
        and indexes the degree to which cemented pan hardness is
        limiting.  Where the soil property ""RESTRICTIVE FEATURE
        HARDNESS (TX)"" is:
                 not = ""Noncemented"" the soil is limited and the
        degree of limitation index is expressed as the number 1.0.
                     = ""Noncemented"" the soil is not limited and
        the degree of limitation index is expressed as the number 0.

            Data required: FIRST RESTRICTIVE FEATURE HARDNESS
            (TX)

            Data used:  reshard from the component restrictions
            table.
                    Considerations:
                    1.  Restrictive feature hardness

            Logic:  Finds the restrictive feature hardness.

            Returns values for rv.

        Evaluation applied: Restrictive Feature; Cemented Pan
        (TX)

        This evaluation checks restrictive feature kind of
        bedrock and indexes the degree to which the type of
        bedrock is limiting.  Where the soil property ""KIND OF
        RESTRICTION (TX)"" is:

                     = ""fragipan"" or ""duripan"" or ""petrocalcic""
        or ""ortstein"" or ""petrogypsic"" the soil is limited and
        the degree of limitation index is expressed as the number
        1.0.
                 Not = ""fragipan"" or ""duripan"" or ""petrocalcic""
        or ""ortstein"" or ""petrogypsic"" the soil is not limited
        and the degree of limitation index is expressed as the
        number 0.

            Data required: KIND OF FIRST RESTRICTION (TX)

            Data used:  reskind from the component restrictions
            table.
                    Considerations:
                    1.  Restrictive feature type

            Logic:  Finds the soil's first restrictive feature
            kind.

            Returns the restrictive feature kind as rv, having a
            single value.

4.  Criterion name: Depth to Dense Layer; BD > 1.8 Within 180cm (TX)

    Dense layer: The presence of a dense layer limits site preparation such
    as shaping and leveling, and restricts installation of underground
    practice components.

            Property used: ""DEPTH TO BULK DENSITY >1.8 G/CC (TX)"" (Modality
            - representative value)

            Restrictive limits:
                    Somewhat limiting        < 180cm
                    Not limiting            => 180cm

            Null depth is assigned to the Not limited class.

        Evaluation applied: Depth to High Bulk Density > 1.8; 0
        to 180cm (TX)

        The evaluation checks for the presence of a dense layer
        and if present indexes the depth.  This index expresses
        the degree to which ""DENSE LAYER"" is a limiting feature.
        Where the soil property ""DEPTH TO BULK DENSITY >1.8 G/CC
        (TX)"" is:

                 = 0cm the soil is limited and the degree of
        limitation index is expressed as the number 1.0.
                  > 0cm and < 180cm the soil is somewhat limited
        and the degree of limitation index is expressed as a
        number between 0 and 1.0.
                 => 180cm the soil is not limited and the degree
        of limitation index is expressed as the number 0.

            Data required: DEPTH TO BULK DENSITY >1.8 G/CC (TX)

            Data used:  hzdept and dbthirdbar_h from the
            component table.
                    Considerations:
                    1.  Horizon depth to the first layer with
            bulk density high > 1.8

            Logic:  Finds the depth to the top of the first
            horizon having a high bulk density greater than 1.8
            g/cc.

            Returns values for low, high, and rv: each has a
            single value.

5.  Criterion name: Depth to Hard Bedrock 120 to 180cm (TX)
    Depth to hard bedrock: Shallow depth to hard bedrock limits site
    preparation such as shaping and leveling, and restricts installation of
    underground practice components. Soil feature considered is the top
    depth of the first restrictive layer where restrictive type is ""bedrock
    (lithic)"". Depth to restrictive feature must be synchronized with the
    depth to the restrictive feature horizon shown in the horizon table.

            Property used: ""DEPTH TO BEDROCK (TX)"" (Modality -
            representative value)

            Restrictive limits:
                    Limiting                =< 120cm
                    Somewhat limiting        > 120cm and < 180cm
                    Not limiting            => 180cm

            Null depth is assigned to the Not limiting class.

    AND
            Property used: ""KIND OF BEDROCK RESTRICTION (TX)"" (Modality -
            representative value)

            Restrictive limits:
                    Limiting             = ""bedrock (lithic)""
                    Not limiting    not  = ""bedrock (lithic)""

            Null restrictive feature kind is assigned to the Not limiting
            class.

        Evaluation applied: Depth to Bedrock 120 to 180cm (TX)

        The evaluation checks for the presence of ""bedrock*"" and
        if present indexes the depth.  This index expresses the
        degree to which ""DEPTH TO BEDROCK"" is a limiting feature.
        Where the soil property ""DEPTH TO BEDROCK (TX)"" is:

                 =< 120cm the soil is limited and the degree of
        limitation index is expressed as the number 1.0.
                 > 120cm and < 180cm the soil is somewhat limited
        and the degree of limitation index is expressed as a
        number between 0 and 1.0.
                 => 180cm the soil is not limited and the degree
        of limitation index is expressed as the number 0.

            Data required: DEPTH TO BEDROCK (TX)

            Data used: resdept and reskind from component
            restriction table.
                    Consideration:
                    1.  reskind imatches ""bedrock*"" and if true
                    2.  resdepth

            Logic:  Reports the top depth of the first
            restrictive layer where kind equal bedrock.  Depth
            to restrictive feature must be synchronized with the
            depth to the restrictive feature horizon shown in
            the horizon table.

        Evaluation applied: Restrictive Feature; Hard Bedrock
        (TX)

        This evaluation checks restrictive feature kind of
        bedrock and indexes the degree to which the type of
        bedrock is limiting.  Where the soil property ""KIND OF
        BEDROCK RESTRICTION (TX)"" is:

                     = ""bedrock (lithic)"" the soil is limited and
        the degree of limitation index is expressed as the number
        1.0.
                 Not = ""bedrock (lithic)"" the soil is not limited
        and the degree of limitation index is expressed as the
        number 0.

            Data required: KIND OF BEDROCK RESTRICTION (TX)

            Data used: reskind from component restriction table.
                    Consideration:
                    1.  reskind imatches ""bedrock*""

            Logic:  Reports the first restrictive layer kind.

6.  Criterion name: Depth to Soft Bedrock 50 to 180cm (TX)

    Depth to soft bedrock: Shallow depth to soft bedrock limits site
    preparation such as shaping and leveling, and restricts installation of
    underground practice components. Soil feature considered is the top
    depth of the first restrictive layer where restrictive type is ""bedrock
    (paralithic)"" or ""bedrock (densic)"". Depth to restrictive feature must
    be synchronized with the depth to the restrictive feature horizon shown
    in the horizon table.

            Property used: ""DEPTH TO BEDROCK (TX)"" (Modality -
            representative value)

            Restrictive limits:
                    Somewhat limiting        < 180cm
                    Not limiting            => 180cm

            Null depth is assigned to the Not limiting class.

    AND
            Property used: ""KIND OF BEDROCK RESTRICTION (TX)"" (Modality -
            representative value)

            Restrictive limits:
               Limiting       = ""bedrock (paralithic)"" or ""bedrock (densic)""
               Not limiting   not = ""bedrock (paralithic)"" or ""bedrock (densic)""

            Null restrictive feature kind is assigned to the Not limiting class.

        Evaluation applied: Depth to Bedrock 50 to 180cm (TX)

        The evaluation checks for the presence of ""bedrock*"" and
        if present indexes the depth.  This index expresses the
        degree to which ""DEPTH TO BEDROCK"" is a limiting feature.
        Where the soil property ""DEPTH TO BEDROCK (TX)"" is:

                 =< 50cm the soil is limited and the degree of
        limitation index is expressed as the number 1.0.
                 > 50cm and < 180cm the soil is somewhat limited
        and the degree of limitation index is expressed as a
        number between 0 and 1.0.
                 => 180cm the soil is not limited and the degree
        of limitation index is expressed as the number 0.

            Data required: DEPTH TO BEDROCK (TX)

            Data used: resdept and reskind from component
            restriction table.
                    Consideration:
                    1.  reskind imatches ""bedrock*"" and if true
                    2.  resdepth

            Logic:  Reports the top depth of the first
            restrictive layer where kind equal bedrock.  Depth
            to restrictive feature must be synchronized with the
            depth to the restrictive feature horizon shown in
            the horizon table.

        Evaluation applied: Restrictive Feature; Soft Bedrock
        (TX)

        This evaluation checks restrictive feature kind of
        bedrock and indexes the degree to which the type of
        bedrock is limiting.  Where the soil property ""KIND OF
        BEDROCK RESTRICTION (TX)"" is:

                     = ""bedrock (paralithic)"", ""bedrock (densic)""
        the soil is limited and the degree of limitation index is
        expressed as the number 1.0.
                 Not = ""bedrock (paralithic)"", ""bedrock (densic)""
        the soil is not limited and the degree of limitation
        index is expressed as the number 0.

            Data required: KIND OF BEDROCK RESTRICTION (TX)

            Data used: reskind from component restriction table.
                    Consideration:
                    1.  reskind imatches ""bedrock*""

            Logic:  Reports the first restrictive layer kind.

7.  Criterion name: Depth to Water Table 0 to 180cm (TX)

    Depth to saturated zone: Soils with shallow depth to a water table are
    slow to drain and can become waterlogged and boggy during periods of
    heavy precipitation.  Soil feature considered is the top depth of the
    first layer where soil moisture layer status is wet or saturated during
    any month.

            Property used: ""DEPTH TO HIGH WATER TABLE MINIMUM (TX)""
            (Modality - representative value)

            Restrictive limits:
                    Limiting                 = 0cm
                    Somewhat limiting        > 0 to < 180cm
                    Not limiting            => 180cm

            Null depth is assigned to the Not limiting class.

        Evaluation applied: Depth to Water Table 0 to 180cm (TX)

        The evaluation checks for the presence of a wet or
        saturated layer and if present indexes the depth.  This
        index expresses the degree to which ""WETNESS"" is a
        limiting feature.  Where the soil property ""DEPTH TO HIGH
        WATER TABLE MINIMUM (TX)"" is:
                  = 0cm the soil is limited and the degree of
        limitation index is expressed as the number 1.0.
                  > 0cm and < 180cm the soil is somewhat limited
        and the degree of limitation index is expressed as a
        number between 0 and 1.0.
                  => 180cm the soil is not limited and the degree
        of limitation index is expressed as the number 0.

            Data required: DEPTH TO HIGH WATER TABLE MINIMUM
            (TX)

            Data used: comonth.month, soimoiststat, and
            soimoistdept from component month and component soil
            moisture table.
                    Consideration:
                    1.  soimoiststat = ""wet"" or ""saturation""
                    2.  resdepth

            Finds the shallowest depth to soil moisture status
            ""wet"" or ""saturation"".

8.  Criterion name: Flooding Occasional or Frequent (TX)

    Flooding: The frequency, timing, and duration of flooding can influence
    seedbed preparation, seedling emergence, and stand survival.  Planting
    species that are tolerant to wet soil conditions minimizes the impact
    of this limitation.

            Property used: ""FLOODING FREQUENCY CLASS, Greatest (TX)""
            (Modality - representative value)

            Restrictive limits:
               Somewhat limiting   = ""occasional"", ""very frequent"" or ""frequent""
               Not limiting        = ""none"" or ""very rare"" or ""rare""

            Null frequency is assigned to the Not limiting class.

        Evaluation applied: Flooding ""FREQUENT"" or Greater (TX)

        This evaluation checks soil's flooding frequency and
        indexes the degree to which flooding is limiting.  Where
        the soil property ""FLOODING FREQUENCY CLASS (TX)"" is:

                 = ""frequent"" or ""very frequent"" the soil is
        limited and the degree of limitation is expressed as the
        number 1.0.
             not = ""frequent"" or ""very frequent"" the soil is not
        limited and the degree of limitation is expressed as the
        number 0.

            Data required: FLOODING FREQUENCY CLASS, Greatest
            (TX)

            Data used: flodfreqcl from the component month
            (comonth) table.
                    Consideration:
                    1.  Flood Frequency class

            Logic:  Finds the longest flooding frequency classes
            for all months.

            Returns each distinct frequency class in rv:
            multiple values are possible.

        Evaluation applied: Flooding ""OCCASIONAL"" (TX)

        This evaluation checks soil's flooding frequency and
        indexes the degree to which flooding is limiting.  Where
        the soil property ""FLOODING FREQUENCY CLASS (TX)"" is:

                 = ""occasional"" the soil is limited and the
        degree of limitation is expressed as the number 1.0.
                 not = ""occasional"" the soil is not limited and
        the degree of limitation is expressed as the number 0.

            Data required: FLOODING FREQUENCY CLASS, Greatest
            (TX)
            Data used: flodfreqcl from the component month
            (comonth) table.
                    Consideration:
                    1.  Flood Frequency class

            Logic:  Finds the longest flooding frequency classes
            for all months.

            Returns each distinct frequency class in rv:
            multiple values are possible.

9.  Criterion name: Fragments >75mm, 15 to 50% by Wght. Av. 0-72"" (TX)

    Content of large stones: Large stone impede the workability of the soil
    and restricts position installation and site reclamation.  Soil feature
    considered is the weighted average percentage of rock fragments of size
    greater than 75mm in the horizons above a restrictive feature or from 0
    to 180 cm deep.

            Property used: ""FRAGMENTS > 75MM WEIGHTED AVE. IN DEPTH 0-180cm
            (TX)"" (Modality - high, low, representative value)

            Restrictive limits:
                    Limiting                => 50%
                    Somewhat limiting        > 15% and  < 50%
                    Not limiting            =< 15%

            Null fragment data are assigned Not rated.

        Evaluation applied: Fragments >75mm, 15 to 50%, Wght. Av.
        0-180cm (0-72"") (TX)

        The weighted average of the component horizon
        rock_frag_3_to_10_in and rock_frag_greater_than_10_in to
        a depth of 180cm (72"") indexes the degree to which LARGE
        STONES are limiting.  Where the soil property ""FRAGMENTS
        > 75MM WEIGHTED AVE. IN DEPTH 0-180cm (TX)"" is:
                 => 50 the soil is limited and the degree of
        limitation is expressed as the number 1.0.
                 > 15 and < 50 the soil is somewhat limited and
        the degree of limitation is expressed as a number between
        0 and 1.0.
                 =< 15 the soil is not limited and the degree of
        limitation is expressed as the number 0.

            Data required: FRAGMENTS > 75MM WEIGHTED AVE. IN
            DEPTH 0-180cm (TX)

            Data used: frag3to10 and fraggt10_r from component
            horizon table.
                    Consideration:
                    1.  LAYER THICKNESS IN RANGE; ABOVE A
            RESTRICTIVE LAYER
                    2.  THICKEST LAYER
                    3.  frag3to10 and fraggt10_r

            Logic: Finds the average percentage of rock
            fragments of size greater than 3"" in the horizons
            from 0"" to 72"" (0 to 180 cm) deep or first
            restrictive layer.  Uses the rock percents from the
            Horizon table.  To compute a weighted average, the
            sum of rock 3-10"" and rock > 10"" for each horizon is
            multiplied by the horizon thickness, then averaged
            over all horizons to 72"".

            Returns values for low, high, and rv: each has a
            single value.

10.  Criterion name: Humus Between 50 to 150cm (TX)

     Content of organic matter: Soil in Unified class pt, ol, or oh is high
    in organic materials, has low strength, and is hard to reclaim.  Soil
    feature considered is the rv or first Unified class of the soil layers
    between 50 and 150cm.

            Property used: ""UNIFIED IN DEPTH 50-150cm (TX)"" (Modality -
            representative value)

            Restrictive limits:
                    Limiting        = pt, ol, or oh
                    Not limiting    not = pt, ol, or oh

            Null Unified classes are assigned to the Not limiting class.

        Evaluation applied: Unified; (Organic 50 to 150cm (20-
        60"")) (TX)

        This evaluation checks the Unified class of the soil
        between a depth of 50 to 150cm and indexes the degree to
        which unified class is limiting.  Where the soil property
        ""UNIFIED IN DEPTH 50-150cm (TX)"" is:

                     = ""OL"", ""OH"", or ""PT"" the soil is limited
        and the degree of limitation index is expressed as the
        number 1.0.
                 not = ""OL"", ""OH"", or ""PT"" the soil is not
        limited and the degree of limitation index is expressed
        as the number 0.

            Data required: UNIFIED IN SURFACE THICKER THEN 25CM
            (TX)

            Data used: unifiedcl, hzdept_r, hzdepb_r, and
            rvindicator from component, chorizon, and chunified
            tables.
                    Considerations:
                    1.  Horizon depth;
                    2.  Unified class
                    3.  unified class rv flag set.

            Logic:  Finds the Unified class of the surface soil
            thicker then 25cm, where the unified rv is set to
            yes else the first unified class listed is selected.
            The representative or first unified class for each
            horizon is returned as the rv value.

11.  Criterion name: Ponding Duration All (TX)

    Ponding: Ponding restricts trafficability and access to these areas and
    affects revegetation and plant growth during periods of wetness.  Soil
    feature considered is ponding duration.

            Property used: ""PONDING DURATION (TX)"" (Modality -
            representative value)

            Restrictive limits:
               Limiting     = ""very brief"" or ""brief"" or ""long"" or ""very long""
               Not limiting = ""none""

            Null ponding duration is assigned to the Not limiting class.

        Evaluation applied: Ponding Duration (All) (TX)

        This evaluation checks for the duration of Ponding.
        Where the soil property ""PONDING DURATION (TX)"" is:
                 = ""VERY BRIEF"", ""BRIEF"", ""LONG"" or ""VERY LONG""
        the soil is limited and the degree of limitation index is
        expressed as the number 1.0.
                 = null the soil is not limited and the degree of
        limitation index is expressed as the number 0.

            Data required: PONDING DURATION (TX)

            Data used: ponddurcl from component month table.
                    Considerations:
                    1.  Ponding duration.

            Logic:  Finds the  ponding duration classes for all
            months.

            Returns values for low, high, and rv: each has a
            single value.

12.  Criterion name: Slopes 8 to 15% (TX)

    Slope: Steep slopes impede the operation of installation equipment and
    may require special system design and construction to overcome the
    slope limitations.   Soil feature considered is the component slope.

            Property used: ""SLOPE (TX)"" (Modality - low, high,
            representative value)

            Restriction limits:
                    Limiting                => 15%
                    Somewhat limiting        > 8 and < 15%
                    Not limiting            =< 8%

            Null Slope is assigned Not rated.

        Evaluation applied: Slope 8 to 15% (TX)

        This evaluation checks slope and indexes the degree to
        which slope is limiting.  Where the soil property ""SLOPE
        (TX)"" is:
                 => 15 the soil is limited and the degree of
        limitation index is expressed as the number 1.0.
                 > 8 and < 15 the soil is somewhat limited and
        the degree of limitation index is expressed as a number
        between 0 and 1.0.
                 =< 8 the soil is not limited and the degree of
        limitation index is expressed as the number 0.

            Data required: SLOPE (TX)

            Data used: slope from the component table.
                    Consideration:
                    1.  slope percent

            Logic:  Finds the low, high, and rv values for
            component slope."|01/14/2013 21:08:55|12/26/2013 16:39:28|5|"15626"|"2800014"
"OK113"|"MIL - Helicopter Landing Zones (DOD)"|"limitation"|"MIL - Helicopter Landing Zones

Summary: Military interpretations provide a tool for managing the impact of military training and support activities on soil and the soil landscape.  Soils vary in their capacity to support these activities and the ratings reflect limitations that individual soils may have.  Restrictive soil features guide the user in predicting how the soil will respond to management.  The rating are for the soils in their natural condition and do not consider present land use, existing vegetation, or water sources.  Site evaluation and planning, however, should consider these items.

The degree of limitation is express as a numeric index between 0 (non-limiting condition) and 1.0 (limiting condition).  If a soil's surface property has a degree of limitation greater then zero, then that soil property is limiting and the soil restrictive feature is identified.  The overall interpretive rating assigned is the maximum degree of limitation of each soil interpretive property that comprises the interpretive rule.  Lesser restrictive soil features are those that have a degree of limitation less then the maximum and are identified to provide the user with additional information about the soil's capability to support the interpretation.  These lesser restrictive features could be important factors where the major restrictive features are overcome through practice design and application modifications.

Soils are placed into interpretive rating classes per their degree of limitation.  These are not limited (degree of limitation = 0), somewhat limited (degree of limitation > 0 and < 1.0), or very limited (degree of limitation = 1.0).  

Scope:  The soil interpretations for Helicopter Landing Zones are designed to be used as a tool in evaluating soil suitability and identifying soil limitations for sites to be used as landing zones.  As part of the interpretation process, the rating applies to each soil in its present condition and does not consider present land use.  The limitation rating provided is based on the influence of existing soil properties for that use.

The soil feature(s) is identified for its affects on site preparation and ease of maintenance.  These soil feature(s) also determines the performance to be expected after landing zones have been constructed and the kind and degree of future maintenance required to maintain the site readiness.  Minor soil features are not identified or considered as part of the initial rating process but could be important factors where the major soil feature restrictions are overcome through design application.  Use of the soil interpretation rating guides in the planning and evaluation process allows the user to identify and recommend site selection and to plan alternative measures that minimize impacts on the soil resource.

Description:  Helicopter Landing Zones are areas that are developed to land helicopters and transport troops and supplies.  Soil properties and qualities, limits, and restrictive features used in rating are based on the soil properties that influence construction, maintenance, and readiness of helicopter landing zones.  Dusty surface layer, slope, or the amount of large stones influence the development and functionality of an area for landing helicopters.  Flooding or ponding may restrict the period when the landing zone can be used. 

CRITERIA: The interpretive rating is the most limiting of the following restrictive features.

	1.  Flooding: Flooding limits construction and maintenance of fencing.  Soil feature considered is maximum flooding frequency classes over 12 months.

	Property used: ""FLOODING FREQUENCY CLASS, Greatest"" (Modality - representative value)
	
	Restrictive limits:
		Limiting		= ""very frequent""
		Somewhat limiting	= ""frequent"", ""occasional"", ""rare"" or ""very rare""
		Not limiting	= ""none""
		
	Null frequency is assigned to the Not limiting class.

	2.  Ponding: Ponding restricts trafficability and access to these areas and affects revegetation and plant growth during periods of wetness.  Soil feature considered is ponding duration. 
	
	Property used: ""PONDING DURATION"" (Modality - representative value)
	
	Restrictive limits:
		Somewhat limiting = ""very brief"" or ""brief"" or ""long"" or ""very long""
		Not limiting	  = ""none""
		
	Null ponding duration is assigned to the Not limiting class.

	3.  Dusty: Soils with silty surface layer are dusty when dry.  Soil feature considered is the rv or first USDA Texture class of the surface layer.
	
	Property used: ""USDA TEXTURE SURFACE LAYER"" (Modality - representative value)
	
	Restrictive limits:
		Somewhat limiting 	""SIL"", ""SI"", ""VFSL"", or ""L""
		Not limiting	all other USDA Textures
		
	Null USDA Texture and Taxonomic class are assigned to the Not limiting class.

	4.  Slope: Slopes impede the operation of helicopters due to the risk of the tail rotor striking the ground, the aircraft sliding downslope, and other safety concerns.  Soil feature considered is the component slope.

	Property used: ""SLOPE"" (Modality - low, high, representative value)
		
	Restriction limits:
		Limiting		=> 8%
		Somewhat limiting	 > 3 and < 8%
		Not limiting	=< 3%			
		
	Null Slope is assigned Not rated.

	5.  Content of large stones: Content of large stones: Excessive stones (rock fragments, > 10 inch in diameter in soil surface layer are may impede mechanized equipment operations.  Soil feature considered is percent by weight rock fragments > 10 inches in size in the surface soil layer.

	Property used: ""FRAGMENTS > 250mm SURFACE LAYER"" (Modality - high, low, and representative value)
			
	Restrictive limits:
		Limiting		 => 3%
		Somewhat limiting	  > 0.1% to < 3%
		Not limiting	 =< 0.1%
		
	Null > 10 inch rock fragment data are assigned to the Not rated class."|01/16/2013 17:33:04|12/26/2013 16:39:28|5|"15626"|"2800015"
"OK113"|"MIL - Trafficability Veh. Type 1 1-pass wet season (DOD)"|"suitability"|"MIL - Trafficability Veh. Type 1 1-pass wet season

Summary:  Military category type 1 vehicles are lightweight vehicles with low contact pressure (less than 2.0 pounds per square inch).  Soils trafficability during the wet season is the capacity of soils to support vehicles in category type 1.  Trafficability estimates can be made from terrain data such as topography and soil data and weather conditions.  The Military Trafficability interpretations are base on procedures and criteria contained Army Field Manual - 5-430-00-1; Chapter Seven and are conservative estimates for use in operations planning.  Commanders and engineers must be cautious as the interpreted results can vary greatly.

The trafficability of fine-grained soils (silts and clays) and sands that contain enough fine-grained material to behave like fine-grained soils when wet is more difficult to assess than trafficability in coarse-grained soils (clean sands).  Relationships that describe the soil-vehicle interactions are based on soil strength, slipperiness, stickiness, large surface stones, and slope are the basis for soil trafficability interpretations.

Rating classes ""Excellent,"" ""Good"", ""Fair"", or ""Poor"" indicate the extent to which the soils are suitable for military vehicle traffic and considers soil features that affect trafficability.  An ""Excellent"" rating indicates that the soil has characteristics that do not limit trafficability and have very low maintenance.  A ""Good"" rating indicates that the soil may have characteristics that limit trafficability but are favorable for use.  Good operational performance and low maintenance can be expected.  The limitations can be overcome or minimized by special planning, design, or management.  A ""Fair"" rating indicates that the soil has characteristics that limit trafficability and are moderately favorable for use.  The limitations can be overcome or minimized by special planning, design, or management.  Fair performance, moderate maintenance, and soil degradation can be expected.  A ""Poor"" rating indicates that the soil has characteristics that severely limit trafficability and one or more features that are unfavorable for use.  Generally, the limitations cannot be overcome without major soil reclamation, special design, or special management.  Poor performance, high maintenance, and soil degradation can be expected.

Scope:  The information presented in this interpretation is limited to problems associated with soils. It does not include problems associated with natural or man-made obstacles (such as forests or ditches) nor information on vehicle characteristics (such as the maximum tilt or side angle at which a vehicle can climb without power stall or overturning).  These interpretations are developed for temperate and tropical climates and for soils that have been subjected to freeze-thaw cycles, if they are not frozen at the time of traffic.

Trafficability performances were estimated for one vehicle pass.  Today most relations are used for one pass and the combined effects on vehicle performance of terrain features such as soil, vegetation, and slope can only accurately be determined using the computerized Army mobility prediction system contained in the NATO Reference Mobility Model (NRMM).  The engineering relationships that produce vehicle speed predictions or GO/NO GO performance based on measured terrain and vehicle characteristics are contained in the NRMM.

Description:  Slope, stoniness, depth to bedrock or a cemented pan, flooding, ponding, and unified class are the main soil properties used in determining vehicular trafficability.  For good trafficability, the surface of the soil should absorb rainfall readily, remain firm under repeated traffic, and not be dusty when dry.  Soil properties that influence soil strength, slickness, and stickiness are unified class and their relationship to soil moisture conditions and surface ponding, flooding, and stoniness.

CRITERIA: The interpretive rating is the most limiting of the following restrictive features.

1.	Slipperiness:  Slipperiness is the condition where the soil has a potential to become slick when used for vehicular traffic.  During the wet season this condition is  common and persistent.

When high topography is defined as:
	1.	""HIGH WATER TABLE DEPTH MINIMUM"" > 120cm
	2.	Not ""PONDING DURATION"" = ""long"" or ""very long""
	3.	Not a. ""FLOODING FREQUENCY"" = ""frequent"" AND
		    b. ""FLOODING DRURATION = ""long"" or ""very long""
THEN the following slipperiness rating index is assigned according to the soils Unified Classification of the thickest layer within a depth of 0 to 23cm.  Slipperiness increase as the index decreases.
	1.00	gw, gp, sw, sp, sp-sm, gm, gp-gm, gw-gm, sm, sw-sm
	0.85	all others

OR When low topography and high moisture is defined as:
	1.	""HIGH WATER TABLE DEPTH MINIMUM"" =< 50cm
	2.	""PONDING DURATION"" = ""long"" or ""very long""
	3.	a. ""FLOODING FREQUENCY"" = ""frequent"" AND
		b. ""FLOODING DRURATION = ""long"" or ""very long""
THEN the following slipperiness rating index is assigned according to the soils Unified Classification of the thickest layer within a depth of 0 to 23cm.  Slipperiness increase as the index decreases.
	1.00	gw, gp, sw, sp
	0.85	sp-sm, gm, gp-gm, gw-gm, sm, sw-sm, pt
	0.65	sc-sm, ol
	0.45	all others

OR When low topography is defined as:
	1.	""HIGH WATER TABLE DEPTH MINIMUM"" > 50cm and <= 120cm
	2.	a. ""FLOODING FREQUENCY"" = ""frequent"" AND
		b. ""FLOODING DURATION = ""long"" or ""very long""
THEN the following slipperiness rating index is assigned according to the soils Unified Classification of the thickest layer within a depth of 0 to 23cm.  Slipperiness increase as the index decreases.
	1.00	gw, gp, sw, sp, sp-sm
	0.85	gm, gp-gm, gw-gm, sm, sw-sm
	0.65	gc, gc-gm, gp-gc, gw-gc, sc, sp-sc, sw-sc, ml, cl, cl-ml, ol, oh, pt
	0.45	all others

2.	Slope: Steep slopes impede the operation mechanized equipment and may require special system design and construction to overcome the slope limitations.   Soil feature considered is the component slope.
		
	Property used: ""SLOPE (TX)"" (Modality - low, high, representative value)
		
	Restriction limits:
		Not suited		=> 100%
		Somewhat suited		 > 0 and < 100%
		Suited			 = 0%			
		
	Null Slope is assigned Not rated.

3.	Soil Strength:  Soil Strength is the ability of the soil to support vehicular traffic.  During the dry season this condition is least stable were the soil is ponded, flooded, or has a high water table.
 
When high topography is defined as:
	1.	""HIGH WATER TABLE DEPTH MINIMUM"" > 120cm
	2.	Not ""PONDING DURATION"" = ""long"" or ""very long""
	3.	Not a. ""FLOODING FREQUENCY"" = ""frequent"" AND
		    b. ""FLOODING DRURATION = ""long"" or ""very long""
THEN the following strength rating index is assigned according to the soils Unified Classification of the thickest layer in depth of 0 to 23cm.  Strength increase as the index increases.
	0.99	gw, gp, sw, sp, sp-sm, gm, gp-gm, gw-gm, sm, gc, gc-gm, gp-gc, gw-gc, sc, sp-sc, sw-sc, sc-sm, ch, mh, ml, cl, cl-ml 

OR When low topography and high moisture is defined as:
	1.	""HIGH WATER TABLE DEPTH MINIMUM"" =< 50cm
	2.	""PONDING DURATION"" = ""long"" or ""very long""
	3.	a. ""FLOODING FREQUENCY"" = ""frequent"" AND
		b. ""FLOODING DRURATION = ""long"" or ""very long""
THEN the following strength rating index is assigned according to the soils Unified Classification of the thickest layer in depth of 0 to 23cm.  Strength increase as the index increases.
	0.99	gw, gp, sw, sp
	0.98	gc, gc-gm, gp-gc, gw-gc, sc, sp-sc, sw-sc, sc-sm, ch, cl 
	0.97	gm, gp-gm, gw-gm, sp-sm, mh, ml, cl-ml, ol
	0.96	sm, sw-sm, oh
	0.94	all others

OR When low topography is defined as:
	1.	""HIGH WATER TABLE DEPTH MINIMUM"" > 50cm and <= 120cm
	2.	a. ""FLOODING FREQUENCY"" = ""frequent"" AND
		b. ""FLOODING DURATION = ""long"" or ""very long""
THEN the following strength rating index is assigned according to the soils Unified Classification of the thickest layer in depth of 0 to 23cm.  Strength increase as the index increases.
	0.99	gw, gp, sw, sp, sp-sm, gc, gc-gm, gp-gc, gw-gc, sc, sp-sc, sw-sc, sc-sm, ch, mh  
	0.98	gm, gp-gm, gw-gm, sm, sw-sm, ml, cl, cl-ml, ol
	0.97	all others

4.	Stickiness:  Stickiness is the condition where the soil has a potential to become sticky when used for vehicular traffic.  During the wet season this condition is common and more persistent were the soil is ponded, flooded, or has a high water table.

When high topography is defined as:
	1.	""HIGH WATER TABLE DEPTH MINIMUM"" > 120cm
	2.	Not ""PONDING DURATION"" = ""long"" or ""very long""
	3.	Not a. ""FLOODING FREQUENCY"" = ""frequent"" AND
		    b. ""FLOODING DRURATION = ""long"" or ""very long""
THEN the following stickiness rating index is assigned according to the soils Unified Classification of the thickest layer within a depth of 0 to 23cm.  Stickiness increase as the index decreases.
	1.00	gw, gp, sw, sp, sp-sm, gm, gp-gm, gw-gm, sm, sw-sm, sc-sm, ml, cl-ml
	0.85	gc, gc-gm, gp-gc, gw-gc, sc, sp-sc, sw-sc, mh, cl
	0.65	all others

OR When low topography and high moisture is defined as:
	1.	""HIGH WATER TABLE DEPTH MINIMUM"" =< 50cm
	2.	""PONDING DURATION"" = ""long"" or ""very long""
	3.	a. ""FLOODING FREQUENCY"" = ""frequent"" AND
		b. ""FLOODING DRURATION = ""long"" or ""very long""
THEN the following stickiness rating index is assigned according to the soils Unified Classification of the thickest layer within a depth of 0 to 23cm.  Stickiness increase as the index decreases.
	1.00	gw, gp, sw, sp, sp-sm
	0.85	gm, gp-gm, gw-gm, sc-sm, sm, sw-sm, ml, cl-ml, ol, oh, pt
	0.65	gc, gc-gm, gp-gc, gw-gc, sc, sp-sc, sw-sc, cl
	0.45	all others

OR When low topography is defined as:
	1.	""HIGH WATER TABLE DEPTH MINIMUM"" > 50cm and <= 120cm
	2.	a. ""FLOODING FREQUENCY"" = ""frequent"" AND
		b. ""FLOODING DURATION = ""long"" or ""very long""
THEN the following stickiness rating index is assigned according to the soils Unified Classification of the thickest layer within a depth of 0 to 23cm.  Stickiness increase as the index decreases.
	1.00	gw, gp, sw, sp, sp-sm, gm, gp-gm, gw-gm, sm, sw-sm, sp-sm, sc-sm
	0.85	ml, cl-ml, ol, oh, pt
	0.65	gc, gc-gm, gp-gc, gw-gc, sc, sp-sc, sw-sc, mh, cl
	0.45	all others

5.	Content of large stones: Excessive stones (rock fragments, > 10 inch in diameter) on the soil surface layer may impede mechanized equipment operations.  Soil feature considered is percent rock fragments > 10 inches in size on the surface soil layer.

	Property used: ""FRAGMENTS >=250MM ON THE SURFACE (TX)"" (Modality - high, low, and representative value)
			
	Restrictive limits:
		Not Suited		=> 50%
		Somewhat Suited		 > 0 to < 50%
		Suited			 = 0%
		
	Null > 10 inch rock fragment data are assigned to the Not limiting class."|01/16/2013 22:54:28|12/26/2013 16:39:28|5|"15626"|"2800016"
"OK113"|"MIL - Trafficability Veh. Type 1 50-passes wet season (DOD)"|"suitability"|"MIL - Trafficability Veh. Type 1 50-pass wet season

Summary:  Military category type 1 vehicles are lightweight vehicles with low contact pressure (less than 2.0 pounds per square inch).  Soils trafficability during the wet season is the capacity of soils to support vehicles in category type 1.  Trafficability estimates can be made from terrain data such as topography and soil data and weather conditions.  The Military Trafficability interpretations are base on procedures and criteria contained Army Field Manual - 5-430-00-1; Chapter Seven and are conservative estimates for use in operations planning.  Commanders and engineers must be cautious as the interpreted results can vary greatly.

The trafficability of fine-grained soils (silts and clays) and sands that contain enough fine-grained material to behave like fine-grained soils when wet is more difficult to assess than trafficability in coarse-grained soils (clean sands).  Relationships that describe the soil-vehicle interactions are based on soil strength, slipperiness, stickiness, large surface stones, and slope are the basis for soil trafficability interpretations.

Rating classes ""Excellent,"" ""Good"", ""Fair"", or ""Poor"" indicate the extent to which the soils are suitable for military vehicle traffic and considers soil features that affect trafficability.  An ""Excellent"" rating indicates that the soil has characteristics that do not limit trafficability and have very low maintenance.  A ""Good"" rating indicates that the soil may have characteristics that limit trafficability but are favorable for use.  Good operational performance and low maintenance can be expected.  The limitations can be overcome or minimized by special planning, design, or management.  A ""Fair"" rating indicates that the soil has characteristics that limit trafficability and are moderately favorable for use.  The limitations can be overcome or minimized by special planning, design, or management.  Fair performance, moderate maintenance, and soil degradation can be expected.  A ""Poor"" rating indicates that the soil has characteristics that severely limit trafficability and one or more features that are unfavorable for use.  Generally, the limitations cannot be overcome without major soil reclamation, special design, or special management.  Poor performance, high maintenance, and soil degradation can be expected.

Scope:  The information presented in this interpretation is limited to problems associated with soils. It does not include problems associated with natural or man-made obstacles (such as forests or ditches) nor information on vehicle characteristics (such as the maximum tilt or side angle at which a vehicle can climb without power stall or overturning).  These interpretations are developed for temperate and tropical climates and for soils that have been subjected to freeze-thaw cycles, if they are not frozen at the time of traffic.

Trafficability performances were estimated for a maximum of 50 vehicle passes in the same ruts.  Today most relations are used for one pass and the combined effects on vehicle performance of terrain features such as soil, vegetation, and slope can only accurately be determined using the computerized Army mobility prediction system contained in the NATO Reference Mobility Model (NRMM).  The engineering relationships that produce vehicle speed predictions or GO/NO GO performance based on measured terrain and vehicle characteristics are contained in the NRMM.

Description:  Slope, stoniness, depth to bedrock or a cemented pan, flooding, ponding, and unified class are the main soil properties used in determining vehicular trafficability.  For good trafficability, the surface of the soil should absorb rainfall readily, remain firm under repeated traffic, and not be dusty when dry.  Soil properties that influence soil strength, slickness, and stickiness are unified class and their relationship to soil moisture conditions and surface ponding, flooding, and stoniness.

CRITERIA: The interpretive rating is the most limiting of the following restrictive features.

1.	Slipperiness:  Slipperiness is the condition where the soil has a potential to become slick when used for vehicular traffic.  During the wet season this condition is  common and persistent.

When high topography is defined as:
	1.	""HIGH WATER TABLE DEPTH MINIMUM"" > 120cm
	2.	Not ""PONDING DURATION"" = ""long"" or ""very long""
	3.	Not a. ""FLOODING FREQUENCY"" = ""frequent"" AND
		    b. ""FLOODING DRURATION = ""long"" or ""very long""
THEN the following slipperiness rating index is assigned according to the soils Unified Classification of the thickest layer within a depth of 0 to 23cm.  Slipperiness increase as the index decreases.
	1.00	gw, gp, sw, sp, sp-sm, gm, gp-gm, gw-gm, sm, sw-sm
	0.85	all others

OR When low topography and high moisture is defined as:
	1.	""HIGH WATER TABLE DEPTH MINIMUM"" =< 50cm
	2.	""PONDING DURATION"" = ""long"" or ""very long""
	3.	a. ""FLOODING FREQUENCY"" = ""frequent"" AND
		b. ""FLOODING DRURATION = ""long"" or ""very long""
THEN the following slipperiness rating index is assigned according to the soils Unified Classification of the thickest layer within a depth of 0 to 23cm.  Slipperiness increase as the index decreases.
	1.00	gw, gp, sw, sp
	0.85	sp-sm, gm, gp-gm, gw-gm, sm, sw-sm, pt
	0.65	sc-sm, ol
	0.45	all others

OR When low topography is defined as:
	1.	""HIGH WATER TABLE DEPTH MINIMUM"" > 50cm and <= 120cm
	2.	a. ""FLOODING FREQUENCY"" = ""frequent"" AND
		b. ""FLOODING DURATION = ""long"" or ""very long""
THEN the following slipperiness rating index is assigned according to the soils Unified Classification of the thickest layer within a depth of 0 to 23cm.  Slipperiness increase as the index decreases.
	1.00	gw, gp, sw, sp, sp-sm
	0.85	gm, gp-gm, gw-gm, sm, sw-sm
	0.65	gc, gc-gm, gp-gc, gw-gc, sc, sp-sc, sw-sc, ml, cl, cl-ml, ol, oh, pt
	0.45	all others

2.	Slope: Steep slopes impede the operation mechanized equipment and may require special system design and construction to overcome the slope limitations.   Soil feature considered is the component slope.
		
	Property used: ""SLOPE (TX)"" (Modality - low, high, representative value)
		
	Restriction limits:
		Not suited		=> 100%
		Somewhat suited		 > 0 and < 100%
		Suited			 = 0%			
		
	Null Slope is assigned Not rated.

3.	Soil Strength:  Soil Strength is the ability of the soil to support vehicular traffic.  During the dry season this condition is least stable were the soil is ponded, flooded, or has a high water table. 

When high topography is defined as:
	1.	""HIGH WATER TABLE DEPTH MINIMUM"" > 120cm
	2.	Not ""PONDING DURATION"" = ""long"" or ""very long""
	3.	Not a. ""FLOODING FREQUENCY"" = ""frequent"" AND
		    b. ""FLOODING DRURATION = ""long"" or ""very long""
THEN the following strength rating index is assigned according to the soils Unified Classification of the thickest layer in depth of 0 to 23cm.  Strength increase as the index increases.
	0.98	gw, gp, sw, sp, sp-sm, ch
	0.97	gm, gp-gm, gw-gm, sm, sw-sm, gc, gc-gm, gp-gc, gw-gc
	0.96	sc, sp-sc, sw-sc, sc-sm, mh, cl
	0.95	ml
	0.94	all others 

OR When low topography and high moisture is defined as:
	1.	""HIGH WATER TABLE DEPTH MINIMUM"" =< 50cm
	2.	""PONDING DURATION"" = ""long"" or ""very long""
	3.	a. ""FLOODING FREQUENCY"" = ""frequent"" AND
		b. ""FLOODING DRURATION = ""long"" or ""very long""
THEN the following strength rating index is assigned according to the soils Unified Classification of the thickest layer in depth of 0 to 23cm.  Strength increase as the index increases.
	0.98	gw, gp, sw, sp
	0.93	gc, gc-gm, gp-gc, gw-gc, ch
	0.92	sc, sp-sc, sw-sc
	0.91	sc-sm
	0.90	cl	
	0.86	mh
	0.84	sp-sm
	0.82	gm, gp-gm, gw-gm, ml
	0.81	cl-ml
	0.80	sm, sw-sm
	0.73	ol
	0.69	oh
	0.65	all others

OR When low topography is defined as:
	1.	""HIGH WATER TABLE DEPTH MINIMUM"" > 50cm and <= 120cm
	2.	a. ""FLOODING FREQUENCY"" = ""frequent"" AND
		b. ""FLOODING DURATION = ""long"" or ""very long""
THEN the following strength rating index is assigned according to the soils Unified Classification of the thickest layer in depth of 0 to 23cm.  Strength increase as the index increases.
	0.98	gw, gp, sw, sp, sp-sm
	0.96	gc, gc-gm, gp-gc, gw-gc, sc, sp-sc, sw-sc, ch
	0.95	sc-sm
	0.94	mh
	0.93	gm, gp-gm, gw-gm
	0.92	ol
	0.91	cl-ml
	0.90	sm, sw-sm, ml, cl, oh
	0.82	all others

4.	Stickiness:  Stickiness is the condition where the soil has a potential to become sticky when used for vehicular traffic.  During the wet season this condition is common and more persistent were the soil is ponded, flooded, or has a high water table.

When high topography is defined as:
	1.	""HIGH WATER TABLE DEPTH MINIMUM"" > 120cm
	2.	Not ""PONDING DURATION"" = ""long"" or ""very long""
	3.	Not a. ""FLOODING FREQUENCY"" = ""frequent"" AND
		    b. ""FLOODING DRURATION = ""long"" or ""very long""
THEN the following stickiness rating index is assigned according to the soils Unified Classification of the thickest layer within a depth of 0 to 23cm.  Stickiness increase as the index decreases.
	1.00	gw, gp, sw, sp, sp-sm, gm, gp-gm, gw-gm, sm, sw-sm, sc-sm, ml, cl-ml
	0.85	gc, gc-gm, gp-gc, gw-gc, sc, sp-sc, sw-sc, mh, cl
	0.65	all others

OR When low topography and high moisture is defined as:
	1.	""HIGH WATER TABLE DEPTH MINIMUM"" =< 50cm
	2.	""PONDING DURATION"" = ""long"" or ""very long""
	3.	a. ""FLOODING FREQUENCY"" = ""frequent"" AND
		b. ""FLOODING DRURATION = ""long"" or ""very long""
THEN the following stickiness rating index is assigned according to the soils Unified Classification of the thickest layer within a depth of 0 to 23cm.  Stickiness increase as the index decreases.
	1.00	gw, gp, sw, sp, sp-sm
	0.85	gm, gp-gm, gw-gm, sc-sm, sm, sw-sm, ml, cl-ml, ol, oh, pt
	0.65	gc, gc-gm, gp-gc, gw-gc, sc, sp-sc, sw-sc, cl
	0.45	all others

OR When low topography is defined as:
	1.	""HIGH WATER TABLE DEPTH MINIMUM"" > 50cm and <= 120cm
	2.	a. ""FLOODING FREQUENCY"" = ""frequent"" AND
		b. ""FLOODING DURATION = ""long"" or ""very long""
THEN the following stickiness rating index is assigned according to the soils Unified Classification of the thickest layer within a depth of 0 to 23cm.  Stickiness increase as the index decreases.
	1.00	gw, gp, sw, sp, sp-sm, gm, gp-gm, gw-gm, sm, sw-sm, sp-sm, sc-sm
	0.85	ml, cl-ml, ol, oh, pt
	0.65	gc, gc-gm, gp-gc, gw-gc, sc, sp-sc, sw-sc, mh, cl
	0.45	all others

5.	Content of large stones: Excessive stones (rock fragments, > 10 inch in diameter) on the soil surface layer may impede mechanized equipment operations.  Soil feature considered is percent rock fragments > 10 inches in size on the surface soil layer.

	Property used: ""FRAGMENTS >=250MM ON THE SURFACE (TX)"" (Modality - high, low, and representative value)
			
	Restrictive limits:
		Not Suited		=> 50%
		Somewhat Suited		 > 0 to < 50%
		Suited			 = 0%
		
	Null > 10 inch rock fragment data are assigned to the Not limiting class."|01/16/2013 22:54:28|12/26/2013 16:39:28|5|"15626"|"2800017"
"OK113"|"MIL - Trafficability Veh. Type 1 dry season (DOD)"|"suitability"|"MIL - Trafficability Veh. Type 1 dry season

Summary:  Military category type 1 vehicles are lightweight vehicles with low contact pressure (less than 2.0 pounds per square inch).  Soils trafficability during the dry season is the capacity of soils to support vehicles in category type 1.  Trafficability estimates can be made from terrain data such as topography and soil data and weather conditions.  The Military Trafficability interpretations are base on procedures and criteria contained Army Field Manual - 5-430-00-1; Chapter Seven and are conservative estimates for use in operations planning.  Commanders and engineers must be cautious as the interpreted results can vary greatly.

The trafficability of fine-grained soils (silts and clays) and sands that contain enough fine-grained material to behave like fine-grained soils is more difficult to assess than trafficability in coarse-grained soils (clean sands).  Relationships that describe the soil-vehicle interactions are based on soil strength, slipperiness, stickiness, large surface stones, and slope are the basis for soil trafficability interpretations.

Rating classes ""Excellent,"" ""Good"", ""Fair"", or ""Poor"" indicate the extent to which the soils are suitable for military vehicle traffic and considers soil features that affect trafficability.  An ""Excellent"" rating indicates that the soil has characteristics that do not limit trafficability and have very low maintenance.  A ""Good"" rating indicates that the soil may have characteristics that limit trafficability but are favorable for use.  Good operational performance and low maintenance can be expected.  The limitations can be overcome or minimized by special planning, design, or management.  A ""Fair"" rating indicates that the soil has characteristics that limit trafficability and are moderately favorable for use.  The limitations can be overcome or minimized by special planning, design, or management.  Fair performance, moderate maintenance, and soil degradation can be expected.  A ""Poor"" rating indicates that the soil has characteristics that severely limit trafficability and one or more features that are unfavorable for use.  Generally, the limitations cannot be overcome without major soil reclamation, special design, or special management.  Poor performance, high maintenance, and soil degradation can be expected.

Scope:  The information presented in this interpretation is limited to problems associated with soils. It does not include problems associated with natural or man-made obstacles (such as forests or ditches) nor information on vehicle characteristics (such as the maximum tilt or side angle at which a vehicle can climb without power stall or overturning).  These interpretations are developed for temperate and tropical climates and for soils that have been subjected to freeze-thaw cycles, if they are not frozen at the time of traffic.

Trafficability performances were estimated for a minimum number of vehicle passes (1) or a maximum of 50 vehicles in the same ruts.  Today most relations are used for one pass and the combined effects on vehicle performance of terrain features such as soil, vegetation, and slope can only accurately be determined using the computerized Army mobility prediction system contained in the NATO Reference Mobility Model (NRMM).  The engineering relationships, which produce vehicle speed predictions or GO/NO GO performance based on measured terrain and vehicle characteristics are contained in the NRMM.

Description:  Slope, stoniness, depth to bedrock or a cemented pan, flooding, ponding, and unified class are the main soil properties used in determining vehicular trafficability.  For good trafficability, the surface of the soil should absorb rainfall readily, remain firm under repeated traffic and not be dusty when dry.  Soil properties that influence soil strength, slickness, and stickiness are unified class and their relationship to soil moisture conditions and surface ponding, flooding, and stoniness.

CRITERIA: The interpretive rating is the most limiting of the following restrictive features.

1.	Slipperiness:  Slipperiness is the condition where the soil has a potential to become slick when used for vehicular traffic.  During the dry season this condition is most common and persistent were the soil is ponded, flooded, or has a high water table.  If these conditions are not present soil may become slippery after precipitation events but the condition is not persistent.

When low topography and high moisture is defined as:
	1.	""HIGH WATER TABLE DEPTH MINIMUM"" =< 50cm
	2.	""PONDING DURATION"" = ""long"" or ""very long""
	3.	a. ""FLOODING FREQUENCY"" = ""frequent"" AND
		b. ""FLOODING DRURATION = ""long"" or ""very long""
THEN the following slipperiness rating index is assigned according to the soils Unified Classification of the thickest layer within a depth of 0 to 23cm.  The exeption is the sandy Unified Class of the thickest layer which is within a depth of 15 to 30cm.  Slipperiness increase as the index decreases.
	1.00	gw,gp,sw,sp
	0.85	sp-sm, gm, gp-gm, gw-gm, sm, sw-sm
	0.65	sc-sm, ol
	0.45	all others

2.	Slope: Steep slopes impede the operation mechanized equipment and may require special system design and construction to overcome the slope limitations.   Soil feature considered is the component slope.
		
	Property used: ""SLOPE (TX)"" (Modality - low, high, representative value)
		
	Restriction limits:
		Not suited		=> 100%
		Somewhat suited		 > 0 and < 100%
		Suited			 = 0%			
		
	Null Slope is assigned Not rated.

3.	Soil Strength:  Soil Strength is the ability of the soil to support vehicular traffic.  During the dry season this condition is least stable were the soil is ponded, flooded, or has a high water table. 

When high topography is defined as:
	1.	""HIGH WATER TABLE DEPTH MINIMUM"" > 120cm
	2.	Not ""PONDING DURATION"" = ""long"" or ""very long""
	3.	Not a. ""FLOODING FREQUENCY"" = ""frequent"" AND
		    b. ""FLOODING DRURATION = ""long"" or ""very long""
THEN the following strength rating index is assigned according to the soils Unified Classification of the thickest layer.  Strength increase as the index increases.
	1.0	not = sp, 0 to 23cm
	0.98	sp, 0 to 15cm
	
OR When low topography and high moisture is defined as:
	1.	""HIGH WATER TABLE DEPTH MINIMUM"" =< 50cm
	2.	""PONDING DURATION"" = ""long"" or ""very long""
	3.	a. ""FLOODING FREQUENCY"" = ""frequent"" AND
		b. ""FLOODING DRURATION = ""long"" or ""very long""
THEN the following strength rating index is assigned according to the soils Unified Classification of the thickest layer within a depth of 0 to 23cm or in the case of sp 0 to 15cm.  Strength increase as the index increases.
	0.99	gw, gp, sw
	0.98	ch, gc, gc-gm, gp-gc, gw-gc, sc, sp (0 to 15cm), sp-sc, sw-sc, sc-sm, cl
	0.97	mh, sp-sm, gm, gp-gm, gw-gm, ml, cl-ml, ol
	0.96	sm, sw-sm, oh
	0.94	all others

OR When low topography is defined as:
	1.	""HIGH WATER TABLE DEPTH MINIMUM"" > 50cm and <= 120cm
	2.	a. ""FLOODING FREQUENCY"" = ""frequent"" AND
		b. ""FLOODING DURATION = ""long"" or ""very long""
THEN the following strength rating index is assigned according to the soils Unified Classification of the thickest layer.  Strength increase as the index increases.
	1.0	not = sp, 0 to 23cm
	0.98	sp, 0 to 15cm

4.	Stickiness:  Stickiness is the condition where the soil has a potential to become sticky when used for vehicular traffic.  During the wet season this condition is common and more persistent were the soil is ponded, flooded, or has a high water table.

When high topography is defined as:
	1.	""HIGH WATER TABLE DEPTH MINIMUM"" > 120cm
	2.	Not ""PONDING DURATION"" = ""long"" or ""very long""
	3.	Not a. ""FLOODING FREQUENCY"" = ""frequent"" AND
		    b. ""FLOODING DRURATION = ""long"" or ""very long""
THEN the following stickiness rating index is assigned according to the soils Unified Classification of the thickest layer within a depth of 0 to 23cm.  Stickiness increase as the index decreases.
	1.00	gw, gp, sw, sp, sp-sm, gm, gp-gm, gw-gm, sm, sw-sm, sc-sm, ml, cl-ml
	0.85	gc, gc-gm, gp-gc, gw-gc, sc, sp-sc, sw-sc, mh, cl
	0.65	all others

OR When low topography and high moisture is defined as:
	1.	""HIGH WATER TABLE DEPTH MINIMUM"" =< 50cm
	2.	""PONDING DURATION"" = ""long"" or ""very long""
	3.	a. ""FLOODING FREQUENCY"" = ""frequent"" AND
		b. ""FLOODING DRURATION = ""long"" or ""very long""
THEN the following stickiness rating index is assigned according to the soils Unified Classification of the thickest layer within a depth of 0 to 23cm.  Stickiness increase as the index decreases.
	1.00	gw, gp, sw, sp, sp-sm
	0.85	gm, gp-gm, gw-gm, sc-sm, sm, sw-sm, ml, cl-ml, ol, oh, pt
	0.65	gc, gc-gm, gp-gc, gw-gc, sc, sp-sc, sw-sc, cl
	0.45	all others

OR When low topography is defined as:
	1.	""HIGH WATER TABLE DEPTH MINIMUM"" > 50cm and <= 120cm
	2.	a. ""FLOODING FREQUENCY"" = ""frequent"" AND
		b. ""FLOODING DURATION = ""long"" or ""very long""
THEN the following stickiness rating index is assigned according to the soils Unified Classification of the thickest layer within a depth of 0 to 23cm.  Stickiness increase as the index decreases.
	1.00	gw, gp, sw, sp, sp-sm, gm, gp-gm, gw-gm, sm, sw-sm, sp-sm, sc-sm
	0.85	ml, cl-ml, ol, oh, pt
	0.65	gc, gc-gm, gp-gc, gw-gc, sc, sp-sc, sw-sc, mh, cl
	0.45	all others

5.	Content of large stones: Excessive stones (rock fragments, > 10 inch in diameter) on the soil surface layer may impede mechanized equipment operations.  Soil feature considered is percent rock fragments > 10 inches in size on the surface soil layer.

	Property used: ""FRAGMENTS >=250MM ON THE SURFACE (TX)"" (Modality - high, low, and representative value)
			
	Restrictive limits:
		Not Suited		=> 50%
		Somewhat Suited		 > 0 to < 50%
		Suited			 = 0%
		
	Null > 10 inch rock fragment data are assigned to the Not limiting class."|01/17/2013 18:41:10|12/26/2013 16:39:28|5|"15626"|"2800018"
"OK113"|"MIL - Trafficability Veh. Type 2 1-pass wet season (DOD)"|"suitability"|"MIL - Trafficability Veh. Type 2 1-pass wet season

Summary:  Military category type-2 vehicles are engineer and high speed tractors with comparatively wide tracks and low contact pressures.  Soils trafficability during the wet season is the capacity of soils to support vehicles in category type 2.  Trafficability estimates can be made from terrain data such as topography and soil data and weather conditions.  The Military Trafficability interpretations are base on procedures and criteria contained Army Field Manual - 5-430-00-1; Chapter Seven and are conservative estimates for use in operations planning.  Commanders and engineers must be cautious as the interpreted results can vary greatly.

The trafficability of fine-grained soils (silts and clays) and sands that contain enough fine-grained material to behave like fine-grained soils when wet is more difficult to assess than trafficability in coarse-grained soils (clean sands).  Relationships that describe the soil-vehicle interactions are based on soil strength, slipperiness, stickiness, large surface stones, and slope are the basis for soil trafficability interpretations.

Rating classes ""Excellent,"" ""Good"", ""Fair"", or ""Poor"" indicate the extent to which the soils are suitable for military vehicle traffic and considers soil features that affect trafficability.  An ""Excellent"" rating indicates that the soil has characteristics that do not limit trafficability and have very low maintenance.  A ""Good"" rating indicates that the soil may have characteristics that limit trafficability but are favorable for use.  Good operational performance and low maintenance can be expected.  The limitations can be overcome or minimized by special planning, design, or management.  A ""Fair"" rating indicates that the soil has characteristics that limit trafficability and are moderately favorable for use.  The limitations can be overcome or minimized by special planning, design, or management.  Fair performance, moderate maintenance, and soil degradation can be expected.  A ""Poor"" rating indicates that the soil has characteristics that severely limit trafficability and one or more features that are unfavorable for use.  Generally, the limitations cannot be overcome without major soil reclamation, special design, or special management.  Poor performance, high maintenance, and soil degradation can be expected.

Scope:  The information presented in this interpretation is limited to problems associated with soils. It does not include problems associated with natural or man-made obstacles (such as forests or ditches) nor information on vehicle characteristics (such as the maximum tilt or side angle at which a vehicle can climb without power stall or overturning).  These interpretations are developed for temperate and tropical climates and for soils that have been subjected to freeze-thaw cycles, if they are not frozen at the time of traffic.

Trafficability performances were estimated for one vehicle pass.  Today most relations are used for one pass and the combined effects on vehicle performance of terrain features such as soil, vegetation, and slope can only accurately be determined using the computerized Army mobility prediction system contained in the NATO Reference Mobility Model (NRMM).  The engineering relationships that produce vehicle speed predictions or GO/NO GO performance based on measured terrain and vehicle characteristics are contained in the NRMM.

Description:  Slope, stoniness, depth to bedrock or a cemented pan, flooding, ponding, and unified class are the main soil properties used in determining vehicular trafficability.  For good trafficability, the surface of the soil should absorb rainfall readily, remain firm under repeated traffic, and not be dusty when dry.  Soil properties that influence soil strength, slickness, and stickiness are unified class and their relationship to soil moisture conditions and surface ponding, flooding, and stoniness.

CRITERIA: The interpretive rating is the most limiting of the following restrictive features.

1.	Slipperiness:  Slipperiness is the condition where the soil has a potential to become slick when used for vehicular traffic.  During the wet season this condition is  common and persistent.

When high topography is defined as:
	1.	""HIGH WATER TABLE DEPTH MINIMUM"" > 120cm
	2.	Not ""PONDING DURATION"" = ""long"" or ""very long""
	3.	Not a. ""FLOODING FREQUENCY"" = ""frequent"" AND
		    b. ""FLOODING DRURATION = ""long"" or ""very long""
THEN the following slipperiness rating index is assigned according to the soils Unified Classification of the thickest layer within a depth of 0 to 23cm.  Slipperiness increase as the index decreases.
	1.00	gw, gp, sw, sp, sp-sm, gm, gp-gm, gw-gm, sm, sw-sm
	0.85	all others

OR When low topography and high moisture is defined as:
	1.	""HIGH WATER TABLE DEPTH MINIMUM"" =< 50cm
	2.	""PONDING DURATION"" = ""long"" or ""very long""
	3.	a. ""FLOODING FREQUENCY"" = ""frequent"" AND
		b. ""FLOODING DRURATION = ""long"" or ""very long""
THEN the following slipperiness rating index is assigned according to the soils Unified Classification of the thickest layer within a depth of 0 to 23cm.  Slipperiness increase as the index decreases.
	1.00	gw, gp, sw, sp
	0.85	sp-sm, gm, gp-gm, gw-gm, sm, sw-sm, pt
	0.65	sc-sm, ol
	0.45	all others

OR When low topography is defined as:
	1.	""HIGH WATER TABLE DEPTH MINIMUM"" > 50cm and <= 120cm
	2.	a. ""FLOODING FREQUENCY"" = ""frequent"" AND
		b. ""FLOODING DURATION = ""long"" or ""very long""
THEN the following slipperiness rating index is assigned according to the soils Unified Classification of the thickest layer within a depth of 0 to 23cm.  Slipperiness increase as the index decreases.
	1.00	gw, gp, sw, sp, sp-sm
	0.85	gm, gp-gm, gw-gm, sm, sw-sm
	0.65	gc, gc-gm, gp-gc, gw-gc, sc, sp-sc, sw-sc, ml, cl, cl-ml, ol, oh, pt
	0.45	all others

2.	Slope: Steep slopes impede the operation mechanized equipment and may require special system design and construction to overcome the slope limitations.   Soil feature considered is the component slope.
		
	Property used: ""SLOPE (TX)"" (Modality - low, high, representative value)
		
	Restriction limits:
		Not suited		=> 100%
		Somewhat suited		 > 0 and < 100%
		Suited			 = 0%			
		
	Null Slope is assigned Not rated.

3.	Soil Strength:  Soil Strength is the ability of the soil to support vehicular traffic.  During the dry season this condition is least stable were the soil is ponded, flooded, or has a high water table. 

When high topography is defined as:
	1.	""HIGH WATER TABLE DEPTH MINIMUM"" > 120cm
	2.	Not ""PONDING DURATION"" = ""long"" or ""very long""
	3.	Not a. ""FLOODING FREQUENCY"" = ""frequent"" AND
		    b. ""FLOODING DRURATION = ""long"" or ""very long""
THEN the following strength rating index is assigned according to the soils Unified Classification of the thickest layer in depth of 0 to 23cm.  Strength increase as the index increases.
	0.99	gw, gp, sw, sp, sp-sm, gm, gp-gm, gw-gm, sm, sw-sm, gc, gc-gm, gp-gc, gw-gc, ch
	0.97	sc, sp-sc, sw-sc, sc-sm, , mh, ml, cl
	0.96	all others 

OR When low topography and high moisture is defined as:
	1.	""HIGH WATER TABLE DEPTH MINIMUM"" =< 50cm
	2.	""PONDING DURATION"" = ""long"" or ""very long""
	3.	a. ""FLOODING FREQUENCY"" = ""frequent"" AND
		b. ""FLOODING DRURATION = ""long"" or ""very long""
THEN the following strength rating index is assigned according to the soils Unified Classification of the thickest layer in depth of 0 to 23cm.  Strength increase as the index increases.
	0.98	gw, gp, sw, sp
	0.96	ch
	0.95	gc, gc-gm, gp-gc, gw-gc, sc, sp-sc, sw-sc
	0.94	sc-sm, cl
	0.91	sp-sm
	0.88	gm, gp-gm, gw-gm, mh
	0.87	cl-ml
	0.86	ml, ol, sm, sw-sm
	0.82	oh
	0.73	all others

OR When low topography is defined as:
	1.	""HIGH WATER TABLE DEPTH MINIMUM"" > 50cm and <= 120cm
	2.	a. ""FLOODING FREQUENCY"" = ""frequent"" AND
		b. ""FLOODING DURATION = ""long"" or ""very long""
THEN the following strength rating index is assigned according to the soils Unified Classification of the thickest layer in depth of 0 to 23cm.  Strength increase as the index increases.
	0.98	gw, gp, sw, sp
	0.97	gc, gc-gm, gp-gc, gw-gc, sc, sp-sc, sw-sc, sc-sm, ch 
	0.96	gm, gp-gm, gw-gm, mh
	0.95	ol
	0.94	sm, sw-sm, ml, cl, cl-ml, oh
	0.90	all others

4.	Stickiness:  Stickiness is the condition where the soil has a potential to become sticky when used for vehicular traffic.  During the wet season this condition is common and more persistent were the soil is ponded, flooded, or has a high water table.

When high topography is defined as:
	1.	""HIGH WATER TABLE DEPTH MINIMUM"" > 120cm
	2.	Not ""PONDING DURATION"" = ""long"" or ""very long""
	3.	Not a. ""FLOODING FREQUENCY"" = ""frequent"" AND
		    b. ""FLOODING DRURATION = ""long"" or ""very long""
THEN the following stickiness rating index is assigned according to the soils Unified Classification of the thickest layer within a depth of 0 to 23cm.  Stickiness increase as the index decreases.
	1.00	gw, gp, sw, sp, sp-sm, gm, gp-gm, gw-gm, sm, sw-sm, sc-sm, ml, cl-ml
	0.85	gc, gc-gm, gp-gc, gw-gc, sc, sp-sc, sw-sc, mh, cl
	0.65	all others

OR When low topography and high moisture is defined as:
	1.	""HIGH WATER TABLE DEPTH MINIMUM"" =< 50cm
	2.	""PONDING DURATION"" = ""long"" or ""very long""
	3.	a. ""FLOODING FREQUENCY"" = ""frequent"" AND
		b. ""FLOODING DRURATION = ""long"" or ""very long""
THEN the following stickiness rating index is assigned according to the soils Unified Classification of the thickest layer within a depth of 0 to 23cm.  Stickiness increase as the index decreases.
	1.00	gw, gp, sw, sp, sp-sm
	0.85	gm, gp-gm, gw-gm, sc-sm, sm, sw-sm, ml, cl-ml, ol, oh, pt
	0.65	gc, gc-gm, gp-gc, gw-gc, sc, sp-sc, sw-sc, cl
	0.45	all others

OR When low topography is defined as:
	1.	""HIGH WATER TABLE DEPTH MINIMUM"" > 50cm and <= 120cm
	2.	a. ""FLOODING FREQUENCY"" = ""frequent"" AND
		b. ""FLOODING DURATION = ""long"" or ""very long""
THEN the following stickiness rating index is assigned according to the soils Unified Classification of the thickest layer within a depth of 0 to 23cm.  Stickiness increase as the index decreases.
	1.00	gw, gp, sw, sp, sp-sm, gm, gp-gm, gw-gm, sm, sw-sm, sp-sm, sc-sm
	0.85	ml, cl-ml, ol, oh, pt
	0.65	gc, gc-gm, gp-gc, gw-gc, sc, sp-sc, sw-sc, mh, cl
	0.45	all others

5.	Content of large stones: Excessive stones (rock fragments, > 10 inch in diameter) on the soil surface layer may impede mechanized equipment operations.  Soil feature considered is percent rock fragments > 10 inches in size on the surface soil layer.

	Property used: ""FRAGMENTS >=250MM ON THE SURFACE (TX)"" (Modality - high, low, and representative value)
			
	Restrictive limits:
		Not Suited		=> 50%
		Somewhat Suited		 > 0 to < 50%
		Suited			 = 0%
		
	Null > 10 inch rock fragment data are assigned to the Not limiting class."|01/17/2013 19:04:47|12/26/2013 16:39:28|5|"15626"|"2800019"
"OK113"|"MIL - Trafficability Veh. Type 2 50-passes wet season (DOD)"|"suitability"|"MIL - Trafficability Veh. Type 2 50-pass wet season

Summary:  Military category type-2 vehicles are engineer and high speed tractors with comparatively wide tracks and low contact pressures.  Soils trafficability during the wet season is the capacity of soils to support vehicles in category type 2.  Trafficability estimates can be made from terrain data such as topography and soil data and weather conditions.  The Military Trafficability interpretations are base on procedures and criteria contained Army Field Manual - 5-430-00-1; Chapter Seven and are conservative estimates for use in operations planning.  Commanders and engineers must be cautious as the interpreted results can vary greatly.

The trafficability of fine-grained soils (silts and clays) and sands that contain enough fine-grained material to behave like fine-grained soils when wet is more difficult to assess than trafficability in coarse-grained soils (clean sands).  Relationships that describe the soil-vehicle interactions are based on soil strength, slipperiness, stickiness, large surface stones, and slope are the basis for soil trafficability interpretations.

Rating classes ""Excellent,"" ""Good"", ""Fair"", or ""Poor"" indicate the extent to which the soils are suitable for military vehicle traffic and considers soil features that affect trafficability.  An ""Excellent"" rating indicates that the soil has characteristics that do not limit trafficability and have very low maintenance.  A ""Good"" rating indicates that the soil may have characteristics that limit trafficability but are favorable for use.  Good operational performance and low maintenance can be expected.  The limitations can be overcome or minimized by special planning, design, or management.  A ""Fair"" rating indicates that the soil has characteristics that limit trafficability and are moderately favorable for use.  The limitations can be overcome or minimized by special planning, design, or management.  Fair performance, moderate maintenance, and soil degradation can be expected.  A ""Poor"" rating indicates that the soil has characteristics that severely limit trafficability and one or more features that are unfavorable for use.  Generally, the limitations cannot be overcome without major soil reclamation, special design, or special management.  Poor performance, high maintenance, and soil degradation can be expected.

Scope:  The information presented in this interpretation is limited to problems associated with soils. It does not include problems associated with natural or man-made obstacles (such as forests or ditches) nor information on vehicle characteristics (such as the maximum tilt or side angle at which a vehicle can climb without power stall or overturning).  These interpretations are developed for temperate and tropical climates and for soils that have been subjected to freeze-thaw cycles, if they are not frozen at the time of traffic.

Trafficability performances were estimated for a maximum of 50 vehicle passes in the same ruts.  Today most relations are used for one pass and the combined effects on vehicle performance of terrain features such as soil, vegetation, and slope can only accurately be determined using the computerized Army mobility prediction system contained in the NATO Reference Mobility Model (NRMM).  The engineering relationships that produce vehicle speed predictions or GO/NO GO performance based on measured terrain and vehicle characteristics are contained in the NRMM.

Description:  Slope, stoniness, depth to bedrock or a cemented pan, flooding, ponding, and unified class are the main soil properties used in determining vehicular trafficability.  For good trafficability, the surface of the soil should absorb rainfall readily, remain firm under repeated traffic, and not be dusty when dry.  Soil properties that influence soil strength, slickness, and stickiness are unified class and their relationship to soil moisture conditions and surface ponding, flooding, and stoniness.

CRITERIA: The interpretive rating is the most limiting of the following restrictive features.

1.	Slipperiness:  Slipperiness is the condition where the soil has a potential to become slick when used for vehicular traffic.  During the wet season this condition is  common and persistent.

When high topography is defined as:
	1.	""HIGH WATER TABLE DEPTH MINIMUM"" > 120cm
	2.	Not ""PONDING DURATION"" = ""long"" or ""very long""
	3.	Not a. ""FLOODING FREQUENCY"" = ""frequent"" AND
		    b. ""FLOODING DRURATION = ""long"" or ""very long""
THEN the following slipperiness rating index is assigned according to the soils Unified Classification of the thickest layer within a depth of 0 to 23cm.  Slipperiness increase as the index decreases.
	1.00	gw, gp, sw, sp, sp-sm, gm, gp-gm, gw-gm, sm, sw-sm
	0.85	all others

OR When low topography and high moisture is defined as:
	1.	""HIGH WATER TABLE DEPTH MINIMUM"" =< 50cm
	2.	""PONDING DURATION"" = ""long"" or ""very long""
	3.	a. ""FLOODING FREQUENCY"" = ""frequent"" AND
		b. ""FLOODING DRURATION = ""long"" or ""very long""
THEN the following slipperiness rating index is assigned according to the soils Unified Classification of the thickest layer within a depth of 0 to 23cm.  Slipperiness increase as the index decreases.
	1.00	gw, gp, sw, sp
	0.85	sp-sm, gm, gp-gm, gw-gm, sm, sw-sm, pt
	0.65	sc-sm, ol
	0.45	all others

OR When low topography is defined as:
	1.	""HIGH WATER TABLE DEPTH MINIMUM"" > 50cm and <= 120cm
	2.	a. ""FLOODING FREQUENCY"" = ""frequent"" AND
		b. ""FLOODING DURATION = ""long"" or ""very long""
THEN the following slipperiness rating index is assigned according to the soils Unified Classification of the thickest layer within a depth of 0 to 23cm.  Slipperiness increase as the index decreases.
	1.00	gw, gp, sw, sp, sp-sm
	0.85	gm, gp-gm, gw-gm, sm, sw-sm
	0.65	gc, gc-gm, gp-gc, gw-gc, sc, sp-sc, sw-sc, ml, cl, cl-ml, ol, oh, pt
	0.45	all others

2.	Slope: Steep slopes impede the operation mechanized equipment and may require special system design and construction to overcome the slope limitations.   Soil feature considered is the component slope.
		
	Property used: ""SLOPE (TX)"" (Modality - low, high, representative value)
		
	Restriction limits:
		Not suited		=> 100%
		Somewhat suited		 > 0 and < 100%
		Suited			 = 0%			
		
	Null Slope is assigned Not rated.

3.	Soil Strength:  Soil Strength is the ability of the soil to support vehicular traffic.  During the dry season this condition is least stable were the soil is ponded, flooded, or has a high water table. 

When high topography is defined as:
	1.	""HIGH WATER TABLE DEPTH MINIMUM"" > 120cm
	2.	Not ""PONDING DURATION"" = ""long"" or ""very long""
	3.	Not a. ""FLOODING FREQUENCY"" = ""frequent"" AND
		    b. ""FLOODING DRURATION = ""long"" or ""very long""
THEN the following strength rating index is assigned according to the soils Unified Classification of the thickest layer in depth of 0 to 23cm.  Strength increase as the index increases.
	0.97	gw, gp, sw, sp, sp-sm
	0.96	gm, gp-gm, gw-gm, ch
	0.95	sm, sw-sm, gc, gc-gm, gp-gc, gw-gc
	0.93	sc, sp-sc, sw-sc, sc-sm, mh, cl
	0.92	ml
	0.89	all others 

OR When low topography and high moisture is defined as:
	1.	""HIGH WATER TABLE DEPTH MINIMUM"" =< 50cm
	2.	""PONDING DURATION"" = ""long"" or ""very long""
	3.	a. ""FLOODING FREQUENCY"" = ""frequent"" AND
		b. ""FLOODING DRURATION = ""long"" or ""very long""
THEN the following strength rating index is assigned according to the soils Unified Classification of the thickest layer in depth of 0 to 23cm.  Strength increase as the index increases.
	0.97	gw, gp, sw, sp
	0.86	ch
	0.85	gc, gc-gm, gp-gc, gw-gc 
	0.84	sc, sp-sc, sw-sc
	0.82	sc-sm
	0.81	mh
	0.71	cl
	0.69	sp-sm
	0.67	gm, gp-gm, gw-gm
	0.65	sm, sw-sm, ml
	0.49	cl-ml
	0.48	all others

OR When low topography is defined as:
	1.	""HIGH WATER TABLE DEPTH MINIMUM"" > 50cm and <= 120cm
	2.	a. ""FLOODING FREQUENCY"" = ""frequent"" AND
		b. ""FLOODING DURATION = ""long"" or ""very long""
THEN the following strength rating index is assigned according to the soils Unified Classification of the thickest layer in depth of 0 to 23cm.  Strength increase as the index increases.
	0.97	gw, gp, sw, sp, sp-sm
	0.93	gc, gc-gm, gp-gc, gw-gc, ch
	0.92	sc, sp-sc, sw-sc
	0.91	sc-sm
	0.89	mh
	0.86	gm, gp-gm, gw-gm
	0.85	cl
	0.82	sm, sw-sm
	0.73	ml
	0.69	cl-ml, ol
	0.65	oh
	0.49	all others

4.	Stickiness:  Stickiness is the condition where the soil has a potential to become sticky when used for vehicular traffic.  During the wet season this condition is common and more persistent were the soil is ponded, flooded, or has a high water table.

When high topography is defined as:
	1.	""HIGH WATER TABLE DEPTH MINIMUM"" > 120cm
	2.	Not ""PONDING DURATION"" = ""long"" or ""very long""
	3.	Not a. ""FLOODING FREQUENCY"" = ""frequent"" AND
		    b. ""FLOODING DRURATION = ""long"" or ""very long""
THEN the following stickiness rating index is assigned according to the soils Unified Classification of the thickest layer within a depth of 0 to 23cm.  Stickiness increase as the index decreases.
	1.00	gw, gp, sw, sp, sp-sm, gm, gp-gm, gw-gm, sm, sw-sm, sc-sm, ml, cl-ml
	0.85	gc, gc-gm, gp-gc, gw-gc, sc, sp-sc, sw-sc, mh, cl
	0.65	all others

OR When low topography and high moisture is defined as:
	1.	""HIGH WATER TABLE DEPTH MINIMUM"" =< 50cm
	2.	""PONDING DURATION"" = ""long"" or ""very long""
	3.	a. ""FLOODING FREQUENCY"" = ""frequent"" AND
		b. ""FLOODING DRURATION = ""long"" or ""very long""
THEN the following stickiness rating index is assigned according to the soils Unified Classification of the thickest layer within a depth of 0 to 23cm.  Stickiness increase as the index decreases.
	1.00	gw, gp, sw, sp, sp-sm
	0.85	gm, gp-gm, gw-gm, sc-sm, sm, sw-sm, ml, cl-ml, ol, oh, pt
	0.65	gc, gc-gm, gp-gc, gw-gc, sc, sp-sc, sw-sc, cl
	0.45	all others

OR When low topography is defined as:
	1.	""HIGH WATER TABLE DEPTH MINIMUM"" > 50cm and <= 120cm
	2.	a. ""FLOODING FREQUENCY"" = ""frequent"" AND
		b. ""FLOODING DURATION = ""long"" or ""very long""
THEN the following stickiness rating index is assigned according to the soils Unified Classification of the thickest layer within a depth of 0 to 23cm.  Stickiness increase as the index decreases.
	1.00	gw, gp, sw, sp, sp-sm, gm, gp-gm, gw-gm, sm, sw-sm, sp-sm, sc-sm
	0.85	ml, cl-ml, ol, oh, pt
	0.65	gc, gc-gm, gp-gc, gw-gc, sc, sp-sc, sw-sc, mh, cl
	0.45	all others

5.	Content of large stones: Excessive stones (rock fragments, > 10 inch in diameter) on the soil surface layer may impede mechanized equipment operations.  Soil feature considered is percent rock fragments > 10 inches in size on the surface soil layer.

	Property used: ""FRAGMENTS >=250MM ON THE SURFACE (TX)"" (Modality - high, low, and representative value)
			
	Restrictive limits:
		Not Suited		=> 50%
		Somewhat Suited		 > 0 to < 50%
		Suited			 = 0%
		
	Null > 10 inch rock fragment data are assigned to the Not limiting class."|01/17/2013 22:13:34|12/26/2013 16:39:28|5|"15626"|"2800020"
"OK113"|"MIL - Trafficability Veh. Type 2 dry season (DOD)"|"suitability"|"MIL - Trafficability Veh. Type 2 dry season

Summary:  Military category type-2 vehicles are engineer and high speed tractors with comparatively wide tracks and low contact pressures.  Soils trafficability during the dry season is the capacity of soils to support vehicles in category type 2.  Trafficability estimates can be made from terrain data such as topography and soil data and weather conditions.  The Military Trafficability interpretations are base on procedures and criteria contained Army Field Manual - 5-430-00-1; Chapter Seven and are conservative estimates for use in operations planning.  Commanders and engineers must be cautious as the interpreted results can vary greatly.

Rating classes ""Excellent,"" ""Good"", ""Fair"", or ""Poor"" indicate the extent to which the soils are suitable for military vehicle traffic and considers soil features that affect trafficability.  An ""Excellent"" rating indicates that the soil has characteristics that do not limit trafficability and have very low maintenance.  A ""Good"" rating indicates that the soil may have characteristics that limit trafficability but are favorable for use.  Good operational performance and low maintenance can be expected.  The limitations can be overcome or minimized by special planning, design, or management.  A ""Fair"" rating indicates that the soil has characteristics that limit trafficability and are moderately favorable for use.  The limitations can be overcome or minimized by special planning, design, or management.  Fair performance, moderate maintenance, and soil degradation can be expected.  A ""Poor"" rating indicates that the soil has characteristics that severely limit trafficability and one or more features that are unfavorable for use.  Generally, the limitations cannot be overcome without major soil reclamation, special design, or special management.  Poor performance, high maintenance, and soil degradation can be expected.

The trafficability of fine-grained soils (silts and clays) and sands that contain enough fine-grained material to behave like fine-grained soils is more difficult to assess than trafficability in coarse-grained soils (clean sands).  Relationships that describe the soil-vehicle interactions are based on soil strength, slipperiness, stickiness, large surface stones, and slope are the basis for soil trafficability interpretations.

Scope:  The information presented in this interpretation is limited to problems associated with soils. It does not include problems associated with natural or man-made obstacles (such as forests or ditches) nor information on vehicle characteristics (such as the maximum tilt or side angle at which a vehicle can climb without power stall or overturning).  These interpretations are developed for temperate and tropical climates and for soils that have been subjected to freeze-thaw cycles, if they are not frozen at the time of traffic.

Trafficability performances were estimated for a minimum number of vehicle passes (1) or a maximum of 50 vehicles in the same ruts.  Today most relations are used for one pass and the combined effects on vehicle performance of terrain features such as soil, vegetation, and slope can only accurately be determined using the computerized Army mobility prediction system contained in the NATO Reference Mobility Model (NRMM).  The engineering relationships that produce vehicle speed predictions or GO/NO GO performance based on measured terrain and vehicle characteristics are contained in the NRMM.

Description:  Slope, stoniness, depth to bedrock or a cemented pan, flooding, ponding, and unified class are the main soil properties used in determining vehicular trafficability.  For good trafficability, the surface of the soil should absorb rainfall readily, remain firm under repeated traffic, and not be dusty when dry.  Soil properties that influence soil strength, slickness, and stickiness are unified class and their relationship to soil moisture conditions and surface ponding, flooding, and stoniness.

CRITERIA: The interpretive rating is the most limiting of the following restrictive features.

1.	Slipperiness:  Slipperiness is the condition where the soil has a potential to become slick when used for vehicular traffic.  During the dry season this condition is most common and persistent were the soil is ponded, flooded, or has a high water table.  If these conditions are not present soil may become slippery after precipitation events but the condition is not persistent.

When low topography and high moisture is defined as:
	1.	""HIGH WATER TABLE DEPTH MINIMUM"" =< 50cm
	2.	""PONDING DURATION"" = ""long"" or ""very long""
	3.	a. ""FLOODING FREQUENCY"" = ""frequent"" AND
		b. ""FLOODING DRURATION = ""long"" or ""very long""
THEN the following slipperiness rating index is assigned according to the soils Unified Classification of the thickest layer within a depth of 0 to 23cm.  The exeption is the sandy Unified Class of the thickest layer which is within a depth of 15 to 30cm.  Slipperiness increase as the index decreases.
	1.00	gw,gp,sw,sp
	0.85	sp-sm, gm, gp-gm, gw-gm, sm, sw-sm
	0.65	sc-sm, ol
	0.45	all others

2.	Slope: Steep slopes impede the operation mechanized equipment and may require special system design and construction to overcome the slope limitations.   Soil feature considered is the component slope.
		
	Property used: ""SLOPE (TX)"" (Modality - low, high, representative value)
		
	Restriction limits:
		Not suited		=> 100%
		Somewhat suited		 > 0 and < 100%
		Suited			 = 0%			
		
	Null Slope is assigned Not rated.

3.	Soil Strength:  Soil Strength is the ability of the soil to support vehicular traffic.  During the dry season this condition is least stable were the soil is ponded, flooded, or has a high water table. 

When high topography is defined as:
	1.	""HIGH WATER TABLE DEPTH MINIMUM"" > 120cm
	2.	Not ""PONDING DURATION"" = ""long"" or ""very long""
	3.	Not a. ""FLOODING FREQUENCY"" = ""frequent"" AND
		    b. ""FLOODING DRURATION = ""long"" or ""very long""
THEN the following strength rating index is assigned according to the soils Unified Classification of the thickest layer.  Strength increase as the index increases.
	1.0	not = sp, 0 to 23cm
	0.96	sp, 0 to 15cm
	
OR When low topography and high moisture is defined as:
	1.	""HIGH WATER TABLE DEPTH MINIMUM"" =< 50cm
	2.	""PONDING DURATION"" = ""long"" or ""very long""
	3.	a. ""FLOODING FREQUENCY"" = ""frequent"" AND
		b. ""FLOODING DRURATION = ""long"" or ""very long""
THEN the following strength rating index is assigned according to the soils Unified Classification of the thickest layer within a depth of 0 to 23cm or in the case of sp 0 to 15cm.  Strength increase as the index increases.
	0.98	gw, gp, sw
	0.96	ch, sp (0 to 15cm)
	0.95	gc, gc-gm, gp-gc, gw-gc, sc, sp-sc, sw-sc
	0.94	sc-sm, cl
	0.91	sp-sm, ml
	0.88	gm, gp-gm, gw-gm, mh
	0.87	cl-ml
	0.86	sm, sw-sm, ol
	0.82	oh
	0.73	all others

OR When low topography is defined as:
	1.	""HIGH WATER TABLE DEPTH MINIMUM"" > 50cm and <= 120cm
	2.	a. ""FLOODING FREQUENCY"" = ""frequent"" AND
		b. ""FLOODING DURATION = ""long"" or ""very long""
THEN the following strength rating index is assigned according to the soils Unified Classification of the thickest layer.  Strength increase as the index increases.
	1.0	not = sp, 0 to 23cm
	0.96	sp, 0 to 15cm

5.	Content of large stones: Excessive stones (rock fragments, > 10 inch in diameter) on the soil surface layer may impede mechanized equipment operations.  Soil feature considered is percent rock fragments > 10 inches in size on the surface soil layer.

	Property used: ""FRAGMENTS >=250MM ON THE SURFACE (TX)"" (Modality - high, low, and representative value)
			
	Restrictive limits:
		Not Suited		=> 50%
		Somewhat Suited		 > 0 to < 50%
		Suited			 = 0%
		
	Null > 10 inch rock fragment data are assigned to the Not limiting class."|01/17/2013 22:13:34|12/26/2013 16:39:28|5|"15626"|"2800021"
"OK113"|"MIL - Trafficability Veh. Type 3 1-pass wet season (DOD)"|"suitability"|"MIL - Trafficability Veh. Type 3 1-pass wet season

Summary:   Military category type-3 vehicles are tractors with average contact pressures, tanks with comparatively low contact pressures, and some trailed vehicles with very low contact pressures.  Soils trafficability during the wet season is the capacity of soils to support vehicles in category type 3.  Trafficability estimates can be made from terrain data such as topography and soil data and weather conditions.  The Military Trafficability interpretations are base on procedures and criteria contained Army Field Manual - 5-430-00-1; Chapter Seven and are conservative estimates for use in operations planning.  Commanders and engineers must be cautious as the interpreted results can vary greatly.

The trafficability of fine-grained soils (silts and clays) and sands that contain enough fine-grained material to behave like fine-grained soils when wet is more difficult to assess than trafficability in coarse-grained soils (clean sands).  Relationships that describe the soil-vehicle interactions are based on soil strength, slipperiness, stickiness, large surface stones, and slope are the basis for soil trafficability interpretations.

Rating classes ""Excellent,"" ""Good"", ""Fair"", or ""Poor"" indicate the extent to which the soils are suitable for military vehicle traffic and considers soil features that affect trafficability.  An ""Excellent"" rating indicates that the soil has characteristics that do not limit trafficability and have very low maintenance.  A ""Good"" rating indicates that the soil may have characteristics that limit trafficability but are favorable for use.  Good operational performance and low maintenance can be expected.  The limitations can be overcome or minimized by special planning, design, or management.  A ""Fair"" rating indicates that the soil has characteristics that limit trafficability and are moderately favorable for use.  The limitations can be overcome or minimized by special planning, design, or management.  Fair performance, moderate maintenance, and soil degradation can be expected.  A ""Poor"" rating indicates that the soil has characteristics that severely limit trafficability and one or more features that are unfavorable for use.  Generally, the limitations cannot be overcome without major soil reclamation, special design, or special management.  Poor performance, high maintenance, and soil degradation can be expected.

Scope:  The information presented in this interpretation is limited to problems associated with soils. It does not include problems associated with natural or man-made obstacles (such as forests or ditches) nor information on vehicle characteristics (such as the maximum tilt or side angle at which a vehicle can climb without power stall or overturning).  These interpretations are developed for temperate and tropical climates and for soils that have been subjected to freeze-thaw cycles, if they are not frozen at the time of traffic.

Trafficability performances were estimated for one vehicle pass.  Today most relations are used for one pass and the combined effects on vehicle performance of terrain features such as soil, vegetation, and slope can only accurately be determined using the computerized Army mobility prediction system contained in the NATO Reference Mobility Model (NRMM).  The engineering relationships that produce vehicle speed predictions or GO/NO GO performance based on measured terrain and vehicle characteristics are contained in the NRMM.

Description:  Slope, stoniness, depth to bedrock or a cemented pan, flooding, ponding, and unified class are the main soil properties used in determining vehicular trafficability.  For good trafficability, the surface of the soil should absorb rainfall readily, remain firm under repeated traffic, and not be dusty when dry.  Soil properties that influence soil strength, slickness, and stickiness are unified class and their relationship to soil moisture conditions and surface ponding, flooding, and stoniness.

CRITERIA: The interpretive rating is the most limiting of the following restrictive features.

1.	Slipperiness:  Slipperiness is the condition where the soil has a potential to become slick when used for vehicular traffic.  During the wet season this condition is  common and persistent.

When high topography is defined as:
	1.	""HIGH WATER TABLE DEPTH MINIMUM"" > 120cm
	2.	Not ""PONDING DURATION"" = ""long"" or ""very long""
	3.	Not a. ""FLOODING FREQUENCY"" = ""frequent"" AND
		    b. ""FLOODING DRURATION = ""long"" or ""very long""
THEN the following slipperiness rating index is assigned according to the soils Unified Classification of the thickest layer within a depth of 8 to 23cm.  Slipperiness increase as the index decreases.
	1.00	gw, gp, sw, sp, sp-sm, gm, gp-gm, gw-gm, sm, sw-sm
	0.85	all others

OR When low topography and high moisture is defined as:
	1.	""HIGH WATER TABLE DEPTH MINIMUM"" =< 50cm
	2.	""PONDING DURATION"" = ""long"" or ""very long""
	3.	a. ""FLOODING FREQUENCY"" = ""frequent"" AND
		b. ""FLOODING DRURATION = ""long"" or ""very long""
THEN the following slipperiness rating index is assigned according to the soils Unified Classification of the thickest layer within a depth of 8 to 23cm.  Slipperiness increase as the index decreases.
	1.00	gw, gp, sw, sp
	0.85	sp-sm, gm, gp-gm, gw-gm, sm, sw-sm
	0.65	sc-sm, ol
	0.45	all others

OR When low topography is defined as:
	1.	""HIGH WATER TABLE DEPTH MINIMUM"" > 50cm and <= 120cm
	2.	a. ""FLOODING FREQUENCY"" = ""frequent"" AND
		b. ""FLOODING DURATION = ""long"" or ""very long""
THEN the following slipperiness rating index is assigned according to the soils Unified Classification of the thickest layer within a depth of 8 to 23cm.  Slipperiness increase as the index decreases.
	1.00	gw, gp, sw, sp, sp-sm
	0.85	gm, gp-gm, gw-gm, sm, sw-sm, sc-sm
	0.65	gc, gc-gm, gp-gc, gw-gc, sc, sp-sc, sw-sc, ml, cl, cl-ml, ol, oh, pt
	0.45	all others

2.	Slope: Steep slopes impede the operation mechanized equipment and may require special system design and construction to overcome the slope limitations.   Soil feature considered is the component slope.
		
	Property used: ""SLOPE (TX)"" (Modality - low, high, representative value)
		
	Restriction limits:
		Not suited		=> 80%
		Somewhat suited		 > 0 and < 80%
		Suited			 = 0%			
		
	Null Slope is assigned Not rated.

3.	Soil Strength:  Soil Strength is the ability of the soil to support vehicular traffic.  During the dry season this condition is least stable were the soil is ponded, flooded, or has a high water table. 

When high topography is defined as:
	1.	""HIGH WATER TABLE DEPTH MINIMUM"" > 120cm
	2.	Not ""PONDING DURATION"" = ""long"" or ""very long""
	3.	Not a. ""FLOODING FREQUENCY"" = ""frequent"" AND
		    b. ""FLOODING DRURATION = ""long"" or ""very long""
THEN the following strength rating index is assigned according to the soils Unified Classification of the thickest layer in depth of 0 to 30cm.  Strength increase as the index increases.
	0.98	gw, gp, sw, sp, sp-sm, gm, gp-gm, gw-gm, ch
	0.97	sm, sw-sm, gc, gc-gm, gp-gc, gw-gc, sc, sp-sc, sw-sc, mh, cl
	0.96	sc-sm, ml 
	0.95	all others

OR When low topography and high moisture is defined as:
	1.	""HIGH WATER TABLE DEPTH MINIMUM"" =< 50cm
	2.	""PONDING DURATION"" = ""long"" or ""very long""
	3.	a. ""FLOODING FREQUENCY"" = ""frequent"" AND
		b. ""FLOODING DRURATION = ""long"" or ""very long""
THEN the following strength rating index is assigned according to the soils Unified Classification of the thickest layer in depth of 0 to 30cm.  Strength increase as the index increases.
	0.98	gw, gp, sw, sp
	0.94	ch, gc, gc-gm, gp-gc, gw-gc
	0.93	sc, sp-sc, sw-sc
	0.92	sc-sm
	0.91	cl
	0.87	sp-sm, mh
	0.84	gm, gp-gm, gw-gm
	0.83	cl-ml
	0.82	sm, sm-sw
	0.81	ol
	0.79	ml
	0.72	oh
	0.68	all others

OR When low topography is defined as:
	1.	""HIGH WATER TABLE DEPTH MINIMUM"" > 50cm and <= 120cm
	2.	a. ""FLOODING FREQUENCY"" = ""frequent"" AND
		b. ""FLOODING DURATION = ""long"" or ""very long""
THEN the following strength rating index is assigned according to the soils Unified Classification of the thickest layer in depth of 0 to 30cm.  Strength increase as the index increases.
	0.98	gw, gp, sw, sp, sp-sm
	0.97	ch
	0.96	gc, gc-gm, gp-gc, gw-gc, sc, sp-sc, sw-sc, sc-sm
	0.95	mh
	0.94	gm, gp-gm, gw-gm
	0.93	ol
	0.92	sm, sw-sm, ml, cl-ml
	0.91	cl, oh	
	0.85	all others

4.	Stickiness:  Stickiness is the condition where the soil has a potential to become sticky when used for vehicular traffic.  During the wet season this condition is common and more persistent were the soil is ponded, flooded, or has a high water table.

When high topography is defined as:
	1.	""HIGH WATER TABLE DEPTH MINIMUM"" > 120cm
	2.	Not ""PONDING DURATION"" = ""long"" or ""very long""
	3.	Not a. ""FLOODING FREQUENCY"" = ""frequent"" AND
		    b. ""FLOODING DRURATION = ""long"" or ""very long""
THEN the following stickiness rating index is assigned according to the soils Unified Classification of the thickest layer within a depth of 8 to 23cm.  Stickiness increase as the index decreases.
	1.00	gw, gp, sw, sp, sp-sm, gm, gp-gm, gw-gm, sm, sw-sm, sc-sm, ml, cl-ml
	0.85	gc, gc-gm, gp-gc, gw-gc, sc, sp-sc, sw-sc, mh, cl
	0.65	all others

OR When low topography and high moisture is defined as:
	1.	""HIGH WATER TABLE DEPTH MINIMUM"" =< 50cm
	2.	""PONDING DURATION"" = ""long"" or ""very long""
	3.	a. ""FLOODING FREQUENCY"" = ""frequent"" AND
		b. ""FLOODING DRURATION = ""long"" or ""very long""
THEN the following stickiness rating index is assigned according to the soils Unified Classification of the thickest layer within a depth of 8 to 23cm.  Stickiness increase as the index decreases.
	1.00	gw, gp, sw, sp
	0.85	gm, gp-gm, gw-gm, sc-sm, sp-sm, sm, sw-sm, ml, cl-ml, ol, oh, pt
	0.65	gc, gc-gm, gp-gc, gw-gc, sc, sp-sc, sw-sc, cl
	0.45	all others

OR When low topography is defined as:
	1.	""HIGH WATER TABLE DEPTH MINIMUM"" > 50cm and <= 120cm
	2.	a. ""FLOODING FREQUENCY"" = ""frequent"" AND
		b. ""FLOODING DURATION = ""long"" or ""very long""
THEN the following stickiness rating index is assigned according to the soils Unified Classification of the thickest layer within a depth of 8 to 23cm.  Stickiness increase as the index decreases.
	1.00	gw, gp, sw, sp, sp-sm, gm, gp-gm, gw-gm, sm, sw-sm, sp-sm, sc-sm
	0.65	gc, gc-gm, gp-gc, gw-gc, sc, sp-sc, sw-sc, ml, cl-ml, ol, oh, pt, mh, cl
	0.45	all others

5.	Content of large stones: Excessive stones (rock fragments, > 10 inch in diameter) on the soil surface layer may impede mechanized equipment operations.  Soil feature considered is percent rock fragments > 10 inches in size on the surface soil layer.

	Property used: ""FRAGMENTS >=250MM ON THE SURFACE (TX)"" (Modality - high, low, and representative value)
			
	Restrictive limits:
		Not Suited		=> 50%
		Somewhat Suited		 > 0 to < 50%
		Suited			 = 0%
		
	Null > 10 inch rock fragment data are assigned to the Not limiting class."|02/06/2013 14:47:09|12/26/2013 16:39:28|5|"15626"|"2800022"
"OK113"|"MIL - Trafficability Veh. Type 3 50-passes wet season (DOD)"|"suitability"|"MIL - Trafficability Veh. Type 3 50-pass wet season

Summary:   Military category type-3 vehicles are tractors with average contact pressures, tanks with comparatively low contact pressures, and some trailed vehicles with very low contact pressures.  Soils trafficability during the wet season is the capacity of soils to support vehicles in category type 3.  Trafficability estimates can be made from terrain data such as topography and soil data and weather conditions.  The Military Trafficability interpretations are base on procedures and criteria contained Army Field Manual - 5-430-00-1; Chapter Seven and are conservative estimates for use in operations planning.  Commanders and engineers must be cautious as the interpreted results can vary greatly.

The trafficability of fine-grained soils (silts and clays) and sands that contain enough fine-grained material to behave like fine-grained soils when wet is more difficult to assess than trafficability in coarse-grained soils (clean sands).  Relationships that describe the soil-vehicle interactions are based on soil strength, slipperiness, stickiness, large surface stones, and slope are the basis for soil trafficability interpretations.

Rating classes ""Excellent,"" ""Good"", ""Fair"", or ""Poor"" indicate the extent to which the soils are suitable for military vehicle traffic and considers soil features that affect trafficability.  An ""Excellent"" rating indicates that the soil has characteristics that do not limit trafficability and have very low maintenance.  A ""Good"" rating indicates that the soil may have characteristics that limit trafficability but are favorable for use.  Good operational performance and low maintenance can be expected.  The limitations can be overcome or minimized by special planning, design, or management.  A ""Fair"" rating indicates that the soil has characteristics that limit trafficability and are moderately favorable for use.  The limitations can be overcome or minimized by special planning, design, or management.  Fair performance, moderate maintenance, and soil degradation can be expected.  A ""Poor"" rating indicates that the soil has characteristics that severely limit trafficability and one or more features that are unfavorable for use.  Generally, the limitations cannot be overcome without major soil reclamation, special design, or special management.  Poor performance, high maintenance, and soil degradation can be expected.

Scope:  The information presented in this interpretation is limited to problems associated with soils. It does not include problems associated with natural or man-made obstacles (such as forests or ditches) nor information on vehicle characteristics (such as the maximum tilt or side angle at which a vehicle can climb without power stall or overturning).  These interpretations are developed for temperate and tropical climates and for soils that have been subjected to freeze-thaw cycles, if they are not frozen at the time of traffic.

Trafficability performances were estimated for 50 vehicle passes in the same ruts.  Today most relations are used for one pass and the combined effects on vehicle performance of terrain features such as soil, vegetation, and slope can only accurately be determined using the computerized Army mobility prediction system contained in the NATO Reference Mobility Model (NRMM).  The engineering relationships that produce vehicle speed predictions or GO/NO GO performance based on measured terrain and vehicle characteristics are contained in the NRMM.

Description:  Slope, stoniness, depth to bedrock or a cemented pan, flooding, ponding, and unified class are the main soil properties used in determining vehicular trafficability.  For good trafficability, the surface of the soil should absorb rainfall readily, remain firm under repeated traffic, and not be dusty when dry.  Soil properties that influence soil strength, slickness, and stickiness are unified class and their relationship to soil moisture conditions and surface ponding, flooding, and stoniness.

CRITERIA: The interpretive rating is the most limiting of the following restrictive features.

1.	Slipperiness:  Slipperiness is the condition where the soil has a potential to become slick when used for vehicular traffic.  During the wet season this condition is  common and persistent.

When high topography is defined as:
	1.	""HIGH WATER TABLE DEPTH MINIMUM"" > 120cm
	2.	Not ""PONDING DURATION"" = ""long"" or ""very long""
	3.	Not a. ""FLOODING FREQUENCY"" = ""frequent"" AND
		    b. ""FLOODING DRURATION = ""long"" or ""very long""
THEN the following slipperiness rating index is assigned according to the soils Unified Classification of the thickest layer within a depth of 8 to 23cm.  Slipperiness increase as the index decreases.
	1.00	gw, gp, sw, sp, sp-sm, gm, gp-gm, gw-gm, sm, sw-sm
	0.85	all others

OR When low topography and high moisture is defined as:
	1.	""HIGH WATER TABLE DEPTH MINIMUM"" =< 50cm
	2.	""PONDING DURATION"" = ""long"" or ""very long""
	3.	a. ""FLOODING FREQUENCY"" = ""frequent"" AND
		b. ""FLOODING DRURATION = ""long"" or ""very long""
THEN the following slipperiness rating index is assigned according to the soils Unified Classification of the thickest layer within a depth of 8 to 23cm.  Slipperiness increase as the index decreases.
	1.00	gw, gp, sw, sp
	0.85	sp-sm, gm, gp-gm, gw-gm, sm, sw-sm
	0.65	sc-sm, ol
	0.45	all others

OR When low topography is defined as:
	1.	""HIGH WATER TABLE DEPTH MINIMUM"" > 50cm and <= 120cm
	2.	a. ""FLOODING FREQUENCY"" = ""frequent"" AND
		b. ""FLOODING DURATION = ""long"" or ""very long""
THEN the following slipperiness rating index is assigned according to the soils Unified Classification of the thickest layer within a depth of 8 to 23cm.  Slipperiness increase as the index decreases.
	1.00	gw, gp, sw, sp, sp-sm
	0.85	gm, gp-gm, gw-gm, sm, sw-sm, sc-sm
	0.65	gc, gc-gm, gp-gc, gw-gc, sc, sp-sc, sw-sc, ml, cl, cl-ml, ol, oh, pt
	0.45	all others

2.	Slope: Steep slopes impede the operation mechanized equipment and may require special system design and construction to overcome the slope limitations.   Soil feature considered is the component slope.
		
	Property used: ""SLOPE (TX)"" (Modality - low, high, representative value)
		
	Restriction limits:
		Not suited		=> 80%
		Somewhat suited		 > 0 and < 80%
		Suited			 = 0%			
		
	Null Slope is assigned Not rated.

3.	Soil Strength:  Soil Strength is the ability of the soil to support vehicular traffic.  During the dry season this condition is least stable were the soil is ponded, flooded, or has a high water table. 

When high topography is defined as:
	1.	""HIGH WATER TABLE DEPTH MINIMUM"" > 120cm
	2.	Not ""PONDING DURATION"" = ""long"" or ""very long""
	3.	Not a. ""FLOODING FREQUENCY"" = ""frequent"" AND
		    b. ""FLOODING DRURATION = ""long"" or ""very long""
THEN the following strength rating index is assigned according to the soils Unified Classification of the thickest layer in depth of 0 to 30cm.  Strength increase as the index increases.
	0.96	gw, gp, sw, sp, sp-sm
	0.95	ch
	0.94	gm, gp-gm, gw-gm
	0.93	sm, sw-sm
	0.92	gc, gc-gm, gp-gc, gw-gc
	0.90	sc, sp-sc, sw-sc, sc-sm, mh, cl
	0.85	ml
	0.70	all others 

OR When low topography and high moisture is defined as:
	1.	""HIGH WATER TABLE DEPTH MINIMUM"" =< 50cm
	2.	""PONDING DURATION"" = ""long"" or ""very long""
	3.	a. ""FLOODING FREQUENCY"" = ""frequent"" AND
		b. ""FLOODING DRURATION = ""long"" or ""very long""
THEN the following strength rating index is assigned according to the soils Unified Classification of the thickest layer in depth of 0 to 30cm.  Strength increase as the index increases.
	0.96	gw, gp, sw, sp
	0.76	mh
	0.72	ch
	0.71	gc, gc-gm, gp-gc, gw-gc, sc, sp-sc, sw-sc
	0.70	sc-sm
	0.49	cl 
	0.48	sp-sm, gm, gp-gm, gw-gm, sm, sw-sm, ml
	0.47	all others

OR When low topography is defined as:
	1.	""HIGH WATER TABLE DEPTH MINIMUM"" > 50cm and <= 120cm
	2.	a. ""FLOODING FREQUENCY"" = ""frequent"" AND
		b. ""FLOODING DURATION = ""long"" or ""very long""
THEN the following strength rating index is assigned according to the soils Unified Classification of the thickest layer in depth of 0 to 30cm.  Strength increase as the index increases.
	0.96	gw, gp, sw, sp, sp-sm
	0.90	ch
	0.89	gc, gc-gm, gp-gc, gw-gc
	0.88	sc, sp-sc, sw-sc
	0.85	sc-sm
	0.82	mh
	0.73	gm, gp-gm, gw-gm
	0.70	cl, sm, sw-sm
	0.66	ml
	0.48	cl-ml, ol, oh
	0.47	all others

4.	Stickiness:  Stickiness is the condition where the soil has a potential to become sticky when used for vehicular traffic.  During the wet season this condition is common and more persistent were the soil is ponded, flooded, or has a high water table.

When high topography is defined as:
	1.	""HIGH WATER TABLE DEPTH MINIMUM"" > 120cm
	2.	Not ""PONDING DURATION"" = ""long"" or ""very long""
	3.	Not a. ""FLOODING FREQUENCY"" = ""frequent"" AND
		    b. ""FLOODING DRURATION = ""long"" or ""very long""
THEN the following stickiness rating index is assigned according to the soils Unified Classification of the thickest layer within a depth of 8 to 23cm.  Stickiness increase as the index decreases.
	1.00	gw, gp, sw, sp, sp-sm, gm, gp-gm, gw-gm, sm, sw-sm, sc-sm, ml, cl-ml
	0.85	gc, gc-gm, gp-gc, gw-gc, sc, sp-sc, sw-sc, mh, cl
	0.65	all others

OR When low topography and high moisture is defined as:
	1.	""HIGH WATER TABLE DEPTH MINIMUM"" =< 50cm
	2.	""PONDING DURATION"" = ""long"" or ""very long""
	3.	a. ""FLOODING FREQUENCY"" = ""frequent"" AND
		b. ""FLOODING DRURATION = ""long"" or ""very long""
THEN the following stickiness rating index is assigned according to the soils Unified Classification of the thickest layer within a depth of 8 to 23cm.  Stickiness increase as the index decreases.
	1.00	gw, gp, sw, sp
	0.85	gm, gp-gm, gw-gm, sc-sm, sp-sm, sm, sw-sm, ml, cl-ml, ol, oh, pt
	0.65	gc, gc-gm, gp-gc, gw-gc, sc, sp-sc, sw-sc, cl
	0.45	all others

OR When low topography is defined as:
	1.	""HIGH WATER TABLE DEPTH MINIMUM"" > 50cm and <= 120cm
	2.	a. ""FLOODING FREQUENCY"" = ""frequent"" AND
		b. ""FLOODING DURATION = ""long"" or ""very long""
THEN the following stickiness rating index is assigned according to the soils Unified Classification of the thickest layer within a depth of 8 to 23cm.  Stickiness increase as the index decreases.
	1.00	gw, gp, sw, sp, sp-sm, gm, gp-gm, gw-gm, sm, sw-sm, sp-sm, sc-sm
	0.65	gc, gc-gm, gp-gc, gw-gc, sc, sp-sc, sw-sc, ml, cl-ml, ol, oh, pt, mh, cl
	0.45	all others

5.	Content of large stones: Excessive stones (rock fragments, > 10 inch in diameter) on the soil surface layer may impede mechanized equipment operations.  Soil feature considered is percent rock fragments > 10 inches in size on the surface soil layer.

	Property used: ""FRAGMENTS >=250MM ON THE SURFACE"" (Modality - high, low, and representative value)
			
	Restrictive limits:
		Not Suited		=> 50%
		Somewhat Suited		 > 0 to < 50%
		Suited			 = 0%
		
	Null > 10 inch rock fragment data are assigned to the Not limiting class."|02/06/2013 14:47:09|12/26/2013 16:39:28|5|"15626"|"2800023"
"OK113"|"MIL - Trafficability Veh. Type 3 dry season (DOD)"|"suitability"|"MIL - Trafficability Veh. Type 3 dry season

Summary:  Military category type-3 vehicles are tractors with average contact pressures, tanks with comparatively low contact pressures, and some trailed vehicles with very low contact pressures.  Soils trafficability during the dry season is the capacity of soils to support vehicles in category type 3.  Trafficability estimates can be made from terrain data such as topography and soil data and weather conditions.  The Military Trafficability interpretations are base on procedures and criteria contained Army Field Manual - 5-430-00-1; Chapter Seven and are conservative estimates for use in operations planning.  Commanders and engineers must be cautious as the interpreted results can vary greatly.

The trafficability of fine-grained soils (silts and clays) and sands that contain enough fine-grained material to behave like fine-grained soils is more difficult to assess than trafficability in coarse-grained soils (clean sands).  Relationships that describe the soil-vehicle interactions are based on soil strength, slipperiness, stickiness, large surface stones, and slope are the basis for soil trafficability interpretations.

Rating classes ""Excellent,"" ""Good"", ""Fair"", or ""Poor"" indicate the extent to which the soils are suitable for military vehicle traffic and considers soil features that affect trafficability.  An ""Excellent"" rating indicates that the soil has characteristics that do not limit trafficability and have very low maintenance.  A ""Good"" rating indicates that the soil may have characteristics that limit trafficability but are favorable for use.  Good operational performance and low maintenance can be expected.  The limitations can be overcome or minimized by special planning, design, or management.  A ""Fair"" rating indicates that the soil has characteristics that limit trafficability and are moderately favorable for use.  The limitations can be overcome or minimized by special planning, design, or management.  Fair performance, moderate maintenance, and soil degradation can be expected.  A ""Poor"" rating indicates that the soil has characteristics that severely limit trafficability and one or more features that are unfavorable for use.  Generally, the limitations cannot be overcome without major soil reclamation, special design, or special management.  Poor performance, high maintenance, and soil degradation can be expected.

Scope:  The information presented in this interpretation is limited to problems associated with soils. It does not include problems associated with natural or man-made obstacles (such as forests or ditches) nor information on vehicle characteristics (such as the maximum tilt or side angle at which a vehicle can climb without power stall or overturning).  These interpretations are developed for temperate and tropical climates and for soils that have been subjected to freeze-thaw cycles, if they are not frozen at the time of traffic.

Trafficability performances were estimated for a minimum number of vehicle passes (1) or a maximum of 50 vehicles in the same ruts.  Today most relations are used for one pass and the combined effects on vehicle performance of terrain features such as soil, vegetation, and slope can only accurately be determined using the computerized Army mobility prediction system contained in the NATO Reference Mobility Model (NRMM).  The engineering relationships that produce vehicle speed predictions or GO/NO GO performance based on measured terrain and vehicle characteristics are contained in the NRMM.

Description:  Slope, stoniness, depth to bedrock or a cemented pan, flooding, ponding, and unified class are the main soil properties used in determining vehicular trafficability.  For good trafficability, the surface of the soil should absorb rainfall readily, remain firm under repeated traffic, and not be dusty when dry.  Soil properties that influence soil strength, slickness, and stickiness are unified class and their relationship to soil moisture conditions and surface ponding, flooding, and stoniness.

CRITERIA: The interpretive rating is the most limiting of the following restrictive features.

1.	Slipperiness:  Slipperiness is the condition where the soil has a potential to become slick when used for vehicular traffic.  During the dry season this condition is most common and persistent were the soil is ponded, flooded, or has a high water table.  If these conditions are not present soil may become slippery after precipitation events but the condition is not persistent.

When low topography and high moisture is defined as:
	1.	""HIGH WATER TABLE DEPTH MINIMUM"" =< 50cm
	2.	""PONDING DURATION"" = ""long"" or ""very long""
	3.	a. ""FLOODING FREQUENCY"" = ""frequent"" AND
		b. ""FLOODING DRURATION = ""long"" or ""very long""
THEN the following slipperiness rating index is assigned according to the soils Unified Classification of the thickest layer within a depth of 0 to 30cm.  Slipperiness increase as the index decreases.
	1.00	gw, gp, sw, sp
	0.85	sp-sm, gm, gp-gm, gw-gm, sm, sw-sm
	0.65	sc-sm, ol
	0.45	all others

2.	Slope: Steep slopes impede the operation mechanized equipment and may require special system design and construction to overcome the slope limitations.   Soil feature considered is the component slope.
		
	Property used: ""SLOPE (TX)"" (Modality - low, high, representative value)
		
	Restriction limits:
		Not suited		=> 80%
		Somewhat suited		 > 0 and < 80%
		Suited			 = 0%			
		
	Null Slope is assigned Not rated.

3.	Soil Strength:  Soil Strength is the ability of the soil to support vehicular traffic.  During the dry season this condition is least stable were the soil is ponded, flooded, or has a high water table. 

When high topography is defined as:
	1.	""HIGH WATER TABLE DEPTH MINIMUM"" > 120cm
	2.	Not ""PONDING DURATION"" = ""long"" or ""very long""
	3.	Not a. ""FLOODING FREQUENCY"" = ""frequent"" AND
		    b. ""FLOODING DRURATION = ""long"" or ""very long""
THEN the following strength rating index is assigned according to the soils Unified Classification of the thickest layer.  Strength increase as the index increases.
	1.0	not = sp, 0 to 30cm
	0.94	sp, 0 to 15cm
	
OR When low topography and high moisture is defined as:
	1.	""HIGH WATER TABLE DEPTH MINIMUM"" =< 50cm
	2.	""PONDING DURATION"" = ""long"" or ""very long""
	3.	a. ""FLOODING FREQUENCY"" = ""frequent"" AND
		b. ""FLOODING DRURATION = ""long"" or ""very long""
THEN the following strength rating index is assigned according to the soils Unified Classification of the thickest layer within a depth of 0 to 30cm or in the case of sp 0 to 15cm.  Strength increase as the index increases.
	0.98	gw, gp, sw
	0.94	ch, gc, gc-gm, gp-gc, gw-gc, sp (0-15cm)
	0.93	sc, sp-sc, sw-sc
	0.92	sc-sm
	0.91	cl, ml
	0.87	mh, sp-sm
	0.84	gm, gp-gm, gw-gm
	0.83	cl-ml
	0.82	sm, sw-sm
	0.81	ol
	0.72	oh
	0.68	all others

OR When low topography is defined as:
	1.	""HIGH WATER TABLE DEPTH MINIMUM"" > 50cm and <= 120cm
	2.	a. ""FLOODING FREQUENCY"" = ""frequent"" AND
		b. ""FLOODING DURATION = ""long"" or ""very long""
THEN the following strength rating index is assigned according to the soils Unified Classification of the thickest layer.  Strength increase as the index increases.
	1.0	not = sp, 0 to 30cm
	0.94	sp, 0 to 15cm

4.	Stickiness:  Stickiness is the condition where the soil has a potential to become sticky when used for vehicular traffic.  During the dry season this condition is most common and persistent were the soil is ponded, flooded, or has a high water table.  If these conditions are not present soil may become sticky after precipitation events but the condition is not persistent.

When low topography and high moisture is defined as:
	1.	""HIGH WATER TABLE DEPTH MINIMUM"" =< 50cm
	2.	""PONDING DURATION"" = ""long"" or ""very long""
	3.	a. ""FLOODING FREQUENCY"" = ""frequent"" AND
		b. ""FLOODING DURATION = ""long"" or ""very long""
THEN the following stickiness rating index is assigned according to the soils Unified Classification of the thickest layer within a depth of 0 to 30cm.  Stickiness increase as the index decreases.
	1.00	gw, gp, sw, sp
	0.85	ml, cl-ml, oh, pt, ol, sc-sm, sp-sm, gm, gp-gm, gw-gm, sm, sw-sm
	0.65	cl, gc, gc-gm, gp-gc, gw-gc, sc, sp-sc, sw-sc,
	0.45	all other classes

5.	Content of large stones: Excessive stones (rock fragments, > 10 inch in diameter) on the soil surface layer may impede mechanized equipment operations.  Soil feature considered is percent rock fragments > 10 inches in size on the surface soil layer.

	Property used: ""FRAGMENTS >=250MM ON THE SURFACE (TX)"" (Modality - high, low, and representative value)
			
	Restrictive limits:
		Not Suited		=> 50%
		Somewhat Suited		 > 0 to < 50%
		Suited			 = 0%
		
	Null > 10 inch rock fragment data are assigned to the Not limiting class."|02/06/2013 14:47:09|12/26/2013 16:39:28|5|"15626"|"2800024"
"OK113"|"MIL - Trafficability Veh. Type 4 1-pass wet season (DOD)"|"suitability"|"MIL - Trafficability Veh. Type 4 1-pass wet season

Summary:  Military category type-4 vehicles are most medium tanks, tractors with high contact pressures, and all-wheel-drive trucks and trailed vehicles with low contact pressures.  Soils trafficability during the wet season is the capacity of soils to support vehicles in category type 4.  Trafficability estimates can be made from terrain data such as topography and soil data and weather conditions.  The Military Trafficability interpretations are base on procedures and criteria contained Army Field Manual - 5-430-00-1; Chapter Seven and are conservative estimates for use in operations planning.  Commanders and engineers must be cautious as the interpreted results can vary greatly.

The trafficability of fine-grained soils (silts and clays) and sands that contain enough fine-grained material to behave like fine-grained soils when wet is more difficult to assess than trafficability in coarse-grained soils (clean sands).  Relationships that describe the soil-vehicle interactions are based on soil strength, slipperiness, stickiness, large surface stones, and slope are the basis for soil trafficability interpretations.

Rating classes ""Excellent,"" ""Good"", ""Fair"", or ""Poor"" indicate the extent to which the soils are suitable for military vehicle traffic and considers soil features that affect trafficability.  An ""Excellent"" rating indicates that the soil has characteristics that do not limit trafficability and have very low maintenance.  A ""Good"" rating indicates that the soil may have characteristics that limit trafficability but are favorable for use.  Good operational performance and low maintenance can be expected.  The limitations can be overcome or minimized by special planning, design, or management.  A ""Fair"" rating indicates that the soil has characteristics that limit trafficability and are moderately favorable for use.  The limitations can be overcome or minimized by special planning, design, or management.  Fair performance, moderate maintenance, and soil degradation can be expected.  A ""Poor"" rating indicates that the soil has characteristics that severely limit trafficability and one or more features that are unfavorable for use.  Generally, the limitations cannot be overcome without major soil reclamation, special design, or special management.  Poor performance, high maintenance, and soil degradation can be expected.

Scope:  The information presented in this interpretation is limited to problems associated with soils. It does not include problems associated with natural or man-made obstacles (such as forests or ditches) nor information on vehicle characteristics (such as the maximum tilt or side angle at which a vehicle can climb without power stall or overturning).  These interpretations are developed for temperate and tropical climates and for soils that have been subjected to freeze-thaw cycles, if they are not frozen at the time of traffic.

Trafficability performances were estimated for one vehicle pass.  Today most relations are used for one pass and the combined effects on vehicle performance of terrain features such as soil, vegetation, and slope can only accurately be determined using the computerized Army mobility prediction system contained in the NATO Reference Mobility Model (NRMM).  The engineering relationships that produce vehicle speed predictions or GO/NO GO performance based on measured terrain and vehicle characteristics are contained in the NRMM.

Description:  Slope, stoniness, depth to bedrock or a cemented pan, flooding, ponding, and unified class are the main soil properties used in determining vehicular trafficability.  For good trafficability, the surface of the soil should absorb rainfall readily, remain firm under repeated traffic, and not be dusty when dry.  Soil properties that influence soil strength, slickness, and stickiness are unified class and their relationship to soil moisture conditions and surface ponding, flooding, and stoniness.

CRITERIA: The interpretive rating is the most limiting of the following restrictive features.

1.	Slipperiness:  Slipperiness is the condition where the soil has a potential to become slick when used for vehicular traffic.  During the wet season this condition is  common and persistent.

When high topography is defined as:
	1.	""HIGH WATER TABLE DEPTH MINIMUM"" > 120cm
	2.	Not ""PONDING DURATION"" = ""long"" or ""very long""
	3.	Not a. ""FLOODING FREQUENCY"" = ""frequent"" AND
		    b. ""FLOODING DRURATION = ""long"" or ""very long""
THEN the following slipperiness rating index is assigned according to the soils Unified Classification of the thickest layer within a depth of 8 to 23cm.  Slipperiness increase as the index decreases.
	1.00	gw, gp, sw, sp, sp-sm, gm, gp-gm, gw-gm, sm, sw-sm
	0.85	all others

OR When low topography and high moisture is defined as:
	1.	""HIGH WATER TABLE DEPTH MINIMUM"" =< 50cm
	2.	""PONDING DURATION"" = ""long"" or ""very long""
	3.	a. ""FLOODING FREQUENCY"" = ""frequent"" AND
		b. ""FLOODING DRURATION = ""long"" or ""very long""
THEN the following slipperiness rating index is assigned according to the soils Unified Classification of the thickest layer within a depth of 8 to 23cm.  Slipperiness increase as the index decreases.
	1.00	gw, gp, sw, sp
	0.85	sp-sm, gm, gp-gm, gw-gm, sm, sw-sm
	0.65	sc-sm, ol
	0.45	all others

OR When low topography is defined as:
	1.	""HIGH WATER TABLE DEPTH MINIMUM"" > 50cm and <= 120cm
	2.	a. ""FLOODING FREQUENCY"" = ""frequent"" AND
		b. ""FLOODING DURATION = ""long"" or ""very long""
THEN the following slipperiness rating index is assigned according to the soils Unified Classification of the thickest layer within a depth of 8 to 23cm.  Slipperiness increase as the index decreases.
	1.00	gw, gp, sw, sp, sp-sm
	0.85	gm, gp-gm, gw-gm, sm, sw-sm, sc-sm
	0.65	gc, gc-gm, gp-gc, gw-gc, sc, sp-sc, sw-sc, ml, cl, cl-ml, ol, oh, pt
	0.45	all others

2.	Slope: Steep slopes impede the operation mechanized equipment and may require special system design and construction to overcome the slope limitations.   Soil feature considered is the component slope.
		
	Property used: ""SLOPE (TX)"" (Modality - low, high, representative value)
		
	Restriction limits:
		Not suited		=> 80%
		Somewhat suited		 > 0 and < 80%
		Suited			 = 0%			
		
	Null Slope is assigned Not rated.

3.	Soil Strength:  Soil Strength is the ability of the soil to support vehicular traffic.  During the dry season this condition is least stable were the soil is ponded, flooded, or has a high water table. 

When high topography is defined as:
	1.	""HIGH WATER TABLE DEPTH MINIMUM"" > 120cm
	2.	Not ""PONDING DURATION"" = ""long"" or ""very long""
	3.	Not a. ""FLOODING FREQUENCY"" = ""frequent"" AND
		    b. ""FLOODING DRURATION = ""long"" or ""very long""
THEN the following strength rating index is assigned according to the soils Unified Classification of the thickest layer in depth of 0 to 30cm.  Strength increase as the index increases.
	0.98	gw, gp, sw, sp, sp-sm, ch
	0.97	gm, gp-gm, gw-gm, sm, sw-sm, gc, gc-gm, gp-gc, gw-gc
	0.96	sc, sp-sc, sw-sc, mh, cl, sc-sm
	0.95	ml 
	0.94	all others 

OR When low topography and high moisture is defined as:
	1.	""HIGH WATER TABLE DEPTH MINIMUM"" =< 50cm
	2.	""PONDING DURATION"" = ""long"" or ""very long""
	3.	a. ""FLOODING FREQUENCY"" = ""frequent"" AND
		b. ""FLOODING DRURATION = ""long"" or ""very long""
THEN the following strength rating index is assigned according to the soils Unified Classification of the thickest layer in depth of 0 to 30cm.  Strength increase as the index increases.
	0.98	gw, gp, sw, sp
	0.93	ch
	0.92	gc, gc-gm, gp-gc, gw-gc, sc, sp-sc, sw-sc
	0.90	sc-sm
	0.89	cl
	0.86	mh
	0.84	sp-sm
	0.81	gm, gp-gm, gw-gm
	0.80	cl-ml
	0.79	sm, sm-sw
	0.76	ml
	0.72	ol
	0.68	oh
	0.64	all others

OR When low topography is defined as:
	1.	""HIGH WATER TABLE DEPTH MINIMUM"" > 50cm and <= 120cm
	2.	a. ""FLOODING FREQUENCY"" = ""frequent"" AND
		b. ""FLOODING DURATION = ""long"" or ""very long""
THEN the following strength rating index is assigned according to the soils Unified Classification of the thickest layer in depth of 0 to 30cm.  Strength increase as the index increases.
	0.98	gw, gp, sw, sp, sp-sm
	0.97	ch, gc, gc-gm, gp-gc, gw-gc
	0.95	sc, sp-sc, sw-sc, sc-sm
	0.94	mh
	0.93	gm, gp-gm, gw-gm
	0.92	ol
	0.90	sm, sw-sm, ml, cl-ml
	0.89	cl, oh	
	0.81	all others

4.	Stickiness:  Stickiness is the condition where the soil has a potential to become sticky when used for vehicular traffic.  During the wet season this condition is common and more persistent were the soil is ponded, flooded, or has a high water table.

When high topography is defined as:
	1.	""HIGH WATER TABLE DEPTH MINIMUM"" > 120cm
	2.	Not ""PONDING DURATION"" = ""long"" or ""very long""
	3.	Not a. ""FLOODING FREQUENCY"" = ""frequent"" AND
		    b. ""FLOODING DRURATION = ""long"" or ""very long""
THEN the following stickiness rating index is assigned according to the soils Unified Classification of the thickest layer within a depth of 8 to 23cm.  Stickiness increase as the index decreases.
	1.00	gw, gp, sw, sp, sp-sm, gm, gp-gm, gw-gm, sm, sw-sm, sc-sm, ml, cl-ml
	0.85	gc, gc-gm, gp-gc, gw-gc, sc, sp-sc, sw-sc, mh, cl
	0.65	all others

OR When low topography and high moisture is defined as:
	1.	""HIGH WATER TABLE DEPTH MINIMUM"" =< 50cm
	2.	""PONDING DURATION"" = ""long"" or ""very long""
	3.	a. ""FLOODING FREQUENCY"" = ""frequent"" AND
		b. ""FLOODING DRURATION = ""long"" or ""very long""
THEN the following stickiness rating index is assigned according to the soils Unified Classification of the thickest layer within a depth of 8 to 23cm.  Stickiness increase as the index decreases.
	1.00	gw, gp, sw, sp
	0.85	gm, gp-gm, gw-gm, sc-sm, sp-sm, sm, sw-sm, ml, cl-ml, ol, oh, pt
	0.65	gc, gc-gm, gp-gc, gw-gc, sc, sp-sc, sw-sc, cl
	0.45	all others

OR When low topography is defined as:
	1.	""HIGH WATER TABLE DEPTH MINIMUM"" > 50cm and <= 120cm
	2.	a. ""FLOODING FREQUENCY"" = ""frequent"" AND
		b. ""FLOODING DURATION = ""long"" or ""very long""
THEN the following stickiness rating index is assigned according to the soils Unified Classification of the thickest layer within a depth of 8 to 23cm.  Stickiness increase as the index decreases.
	1.00	gw, gp, sw, sp, sp-sm, gm, gp-gm, gw-gm, sm, sw-sm, sp-sm, sc-sm
	0.65	gc, gc-gm, gp-gc, gw-gc, sc, sp-sc, sw-sc, ml, cl-ml, ol, oh, pt, mh, cl
	0.45	all others

5.	Content of large stones: Excessive stones (rock fragments, > 10 inch in diameter) on the soil surface layer may impede mechanized equipment operations.  Soil feature considered is percent rock fragments > 10 inches in size on the surface soil layer.

	Property used: ""FRAGMENTS >=250MM ON THE SURFACE (TX)"" (Modality - high, low, and representative value)
			
	Restrictive limits:
		Not Suited		=> 50%
		Somewhat Suited		 > 0 to < 50%
		Suited			 = 0%
		
	Null > 10 inch rock fragment data are assigned to the Not limiting class."|02/06/2013 14:47:09|12/26/2013 16:39:28|5|"15626"|"2800025"
"OK113"|"MIL - Trafficability Veh. Type 4 50-passes wet season (DOD)"|"suitability"|"MIL - Trafficability Veh. Type 4 50-pass wet season

Summary:  Military category type-4 vehicles are most medium tanks, tractors with high contact pressures, and all-wheel-drive trucks and trailed vehicles with low contact pressures.  Soils trafficability during the wet season is the capacity of soils to support vehicles in category type 4.  Trafficability estimates can be made from terrain data such as topography and soil data and weather conditions.  The Military Trafficability interpretations are base on procedures and criteria contained Army Field Manual - 5-430-00-1; Chapter Seven and are conservative estimates for use in operations planning.  Commanders and engineers must be cautious as the interpreted results can vary greatly.

The trafficability of fine-grained soils (silts and clays) and sands that contain enough fine-grained material to behave like fine-grained soils when wet is more difficult to assess than trafficability in coarse-grained soils (clean sands).  Relationships that describe the soil-vehicle interactions are based on soil strength, slipperiness, stickiness, large surface stones, and slope are the basis for soil trafficability interpretations.

Rating classes ""Excellent,"" ""Good"", ""Fair"", or ""Poor"" indicate the extent to which the soils are suitable for military vehicle traffic and considers soil features that affect trafficability.  An ""Excellent"" rating indicates that the soil has characteristics that do not limit trafficability and have very low maintenance.  A ""Good"" rating indicates that the soil may have characteristics that limit trafficability but are favorable for use.  Good operational performance and low maintenance can be expected.  The limitations can be overcome or minimized by special planning, design, or management.  A ""Fair"" rating indicates that the soil has characteristics that limit trafficability and are moderately favorable for use.  The limitations can be overcome or minimized by special planning, design, or management.  Fair performance, moderate maintenance, and soil degradation can be expected.  A ""Poor"" rating indicates that the soil has characteristics that severely limit trafficability and one or more features that are unfavorable for use.  Generally, the limitations cannot be overcome without major soil reclamation, special design, or special management.  Poor performance, high maintenance, and soil degradation can be expected.

Scope:  The information presented in this interpretation is limited to problems associated with soils. It does not include problems associated with natural or man-made obstacles (such as forests or ditches) nor information on vehicle characteristics (such as the maximum tilt or side angle at which a vehicle can climb without power stall or overturning).  These interpretations are developed for temperate and tropical climates and for soils that have been subjected to freeze-thaw cycles, if they are not frozen at the time of traffic.

Trafficability performances were estimated for 50 vehicle passes in the same ruts.  Today most relations are used for one pass and the combined effects on vehicle performance of terrain features such as soil, vegetation, and slope can only accurately be determined using the computerized Army mobility prediction system contained in the NATO Reference Mobility Model (NRMM).  The engineering relationships that produce vehicle speed predictions or GO/NO GO performance based on measured terrain and vehicle characteristics are contained in the NRMM.

Description:  Slope, stoniness, depth to bedrock or a cemented pan, flooding, ponding, and unified class are the main soil properties used in determining vehicular trafficability.  For good trafficability, the surface of the soil should absorb rainfall readily, remain firm under repeated traffic, and not be dusty when dry.  Soil properties that influence soil strength, slickness, and stickiness are unified class and their relationship to soil moisture conditions and surface ponding, flooding, and stoniness.

CRITERIA: The interpretive rating is the most limiting of the following restrictive features.

1.	Slipperiness:  Slipperiness is the condition where the soil has a potential to become slick when used for vehicular traffic.  During the wet season this condition is  common and persistent.

When high topography is defined as:
	1.	""HIGH WATER TABLE DEPTH MINIMUM"" > 120cm
	2.	Not ""PONDING DURATION"" = ""long"" or ""very long""
	3.	Not a. ""FLOODING FREQUENCY"" = ""frequent"" AND
		    b. ""FLOODING DRURATION = ""long"" or ""very long""
THEN the following slipperiness rating index is assigned according to the soils Unified Classification of the thickest layer within a depth of 8 to 23cm.  Slipperiness increase as the index decreases.
	1.00	gw, gp, sw, sp, sp-sm, gm, gp-gm, gw-gm, sm, sw-sm
	0.85	all others

OR When low topography and high moisture is defined as:
	1.	""HIGH WATER TABLE DEPTH MINIMUM"" =< 50cm
	2.	""PONDING DURATION"" = ""long"" or ""very long""
	3.	a. ""FLOODING FREQUENCY"" = ""frequent"" AND
		b. ""FLOODING DRURATION = ""long"" or ""very long""
THEN the following slipperiness rating index is assigned according to the soils Unified Classification of the thickest layer within a depth of 8 to 23cm.  Slipperiness increase as the index decreases.
	1.00	gw, gp, sw, sp
	0.85	sp-sm, gm, gp-gm, gw-gm, sm, sw-sm
	0.65	sc-sm, ol
	0.45	all others

OR When low topography is defined as:
	1.	""HIGH WATER TABLE DEPTH MINIMUM"" > 50cm and <= 120cm
	2.	a. ""FLOODING FREQUENCY"" = ""frequent"" AND
		b. ""FLOODING DURATION = ""long"" or ""very long""
THEN the following slipperiness rating index is assigned according to the soils Unified Classification of the thickest layer within a depth of 8 to 23cm.  Slipperiness increase as the index decreases.
	1.00	gw, gp, sw, sp, sp-sm
	0.85	gm, gp-gm, gw-gm, sm, sw-sm, sc-sm
	0.65	gc, gc-gm, gp-gc, gw-gc, sc, sp-sc, sw-sc, ml, cl, cl-ml, ol, oh, pt
	0.45	all others

2.	Slope: Steep slopes impede the operation mechanized equipment and may require special system design and construction to overcome the slope limitations.   Soil feature considered is the component slope.
		
	Property used: ""SLOPE (TX)"" (Modality - low, high, representative value)
		
	Restriction limits:
		Not suited		=> 80%
		Somewhat suited		 > 0 and < 80%
		Suited			 = 0%			
		
	Null Slope is assigned Not rated.

3.	Soil Strength:  Soil Strength is the ability of the soil to support vehicular traffic.  During the dry season this condition is least stable were the soil is ponded, flooded, or has a high water table. 

When high topography is defined as:
	1.	""HIGH WATER TABLE DEPTH MINIMUM"" > 120cm
	2.	Not ""PONDING DURATION"" = ""long"" or ""very long""
	3.	Not a. ""FLOODING FREQUENCY"" = ""frequent"" AND
		    b. ""FLOODING DRURATION = ""long"" or ""very long""
THEN the following strength rating index is assigned according to the soils Unified Classification of the thickest layer in depth of 0 to 30cm.  Strength increase as the index increases.
	0.96	gw, gp, sw, sp, sp-sm
	0.95	ch
	0.94	gm, gp-gm, gw-gm
	0.93	sm, sw-sm
	0.92	gc, gc-gm, gp-gc, gw-gc
	0.90	sc, sp-sc, sw-sc, sc-sm, mh, cl
	0.85	ml
	0.70	all others 

OR When low topography and high moisture is defined as:
	1.	""HIGH WATER TABLE DEPTH MINIMUM"" =< 50cm
	2.	""PONDING DURATION"" = ""long"" or ""very long""
	3.	a. ""FLOODING FREQUENCY"" = ""frequent"" AND
		b. ""FLOODING DRURATION = ""long"" or ""very long""
THEN the following strength rating index is assigned according to the soils Unified Classification of the thickest layer in depth of 0 to 30cm.  Strength increase as the index increases.
	0.96	gw, gp, sw, sp
	0.73	mh
	0.72	ch
	0.71	gc, gc-gm, gp-gc, gw-gc, sc, sp-sc, sw-sc
	0.70	sc-sm
	0.49	cl 
	0.48	sp-sm, gm, gp-gm, gw-gm, sm, sw-sm, ml
	0.47	all others

OR When low topography is defined as:
	1.	""HIGH WATER TABLE DEPTH MINIMUM"" > 50cm and <= 120cm
	2.	a. ""FLOODING FREQUENCY"" = ""frequent"" AND
		b. ""FLOODING DURATION = ""long"" or ""very long""
THEN the following strength rating index is assigned according to the soils Unified Classification of the thickest layer in depth of 0 to 30cm.  Strength increase as the index increases.
	0.96	gw, gp, sw, sp, sp-sm
	0.90	ch
	0.89	gc, gc-gm, gp-gc, gw-gc
	0.88	sc, sp-sc, sw-sc
	0.85	sc-sm
	0.82	mh
	0.73	gm, gp-gm, gw-gm
	0.70	cl, sm, sw-sm
	0.66	ml
	0.48	cl-ml, ol, oh
	0.47	all others

4.	Stickiness:  Stickiness is the condition where the soil has a potential to become sticky when used for vehicular traffic.  During the wet season this condition is common and more persistent were the soil is ponded, flooded, or has a high water table.

When high topography is defined as:
	1.	""HIGH WATER TABLE DEPTH MINIMUM"" > 120cm
	2.	Not ""PONDING DURATION"" = ""long"" or ""very long""
	3.	Not a. ""FLOODING FREQUENCY"" = ""frequent"" AND
		    b. ""FLOODING DRURATION = ""long"" or ""very long""
THEN the following stickiness rating index is assigned according to the soils Unified Classification of the thickest layer within a depth of 8 to 23cm.  Stickiness increase as the index decreases.
	1.00	gw, gp, sw, sp, sp-sm, gm, gp-gm, gw-gm, sm, sw-sm, sc-sm, ml, cl-ml
	0.85	gc, gc-gm, gp-gc, gw-gc, sc, sp-sc, sw-sc, mh, cl
	0.65	all others

OR When low topography and high moisture is defined as:
	1.	""HIGH WATER TABLE DEPTH MINIMUM"" =< 50cm
	2.	""PONDING DURATION"" = ""long"" or ""very long""
	3.	a. ""FLOODING FREQUENCY"" = ""frequent"" AND
		b. ""FLOODING DRURATION = ""long"" or ""very long""
THEN the following stickiness rating index is assigned according to the soils Unified Classification of the thickest layer within a depth of 8 to 23cm.  Stickiness increase as the index decreases.
	1.00	gw, gp, sw, sp
	0.85	gm, gp-gm, gw-gm, sc-sm, sp-sm, sm, sw-sm, ml, cl-ml, ol, oh, pt
	0.65	gc, gc-gm, gp-gc, gw-gc, sc, sp-sc, sw-sc, cl
	0.45	all others

OR When low topography is defined as:
	1.	""HIGH WATER TABLE DEPTH MINIMUM"" > 50cm and <= 120cm
	2.	a. ""FLOODING FREQUENCY"" = ""frequent"" AND
		b. ""FLOODING DURATION = ""long"" or ""very long""
THEN the following stickiness rating index is assigned according to the soils Unified Classification of the thickest layer within a depth of 8 to 23cm.  Stickiness increase as the index decreases.
	1.00	gw, gp, sw, sp, sp-sm, gm, gp-gm, gw-gm, sm, sw-sm, sp-sm, sc-sm
	0.65	gc, gc-gm, gp-gc, gw-gc, sc, sp-sc, sw-sc, ml, cl-ml, ol, oh, pt, mh, cl
	0.45	all others

5.	Content of large stones: Excessive stones (rock fragments, > 10 inch in diameter) on the soil surface layer may impede mechanized equipment operations.  Soil feature considered is percent rock fragments > 10 inches in size on the surface soil layer.

	Property used: ""FRAGMENTS >=250MM ON THE SURFACE"" (Modality - high, low, and representative value)
			
	Restrictive limits:
		Not Suited		=> 50%
		Somewhat Suited		 > 0 to < 50%
		Suited			 = 0%
		
	Null > 10 inch rock fragment data are assigned to the Not limiting class."|02/06/2013 14:47:09|12/26/2013 16:39:28|5|"15626"|"2800026"
"OK113"|"ENG - Small Commercial Buildings"|"limitation"|"Summary:

Soils can be a non-member, partial member or complete members of the set of soils that are limited for ""Small Commercial Buildings"".  If a soil's property within 150 cm (60 inches) of the soil surface has a membership indices greater then zero, then that soil property is limiting and the soil restrictive feature is identified.  The overall interpretive rating assigned is the maximum membership indices of each soil interpretive property that comprise the ""Small Commercial Buildings"" interpretive rule.  Minor restrictive soil features are identified but not considered as part of the overall rating process.  These restrictive features could be important factors where the major restrictive features are overcome through design application.

Soils are placed into interpretive rating classes per their rating indices.  These are not limited (rating index = 0), somewhat limited (rating index > 0 and < 1.0), or very limited (rating index = 1.0).

Description:

Small commercial buildings are those buildings that are less than three stories without basements.  The foundation is assumed to be spread footings of reinforced concrete at a depth of 2 feet or at the depth of maximum frost penetration, whichever is deeper. 

Scope: National

Soil properties influence the development of building and construction sites, including the selection of the site, the design of the structure, construction, performance, and after construction maintenance.  The soil interpretations for small commercial buildings are used as a tool in evaluating soil suitability and identifying soil limitations for the practice.  The rating is for soils in their present condition and does not consider present land use.

Ratings are based on properties and qualities affecting the capacity of the soil to support a load without movement and those that affect excavation and construction costs.  The properties and qualities affecting load-supporting capacity without movement are presence of a high water table, flooding, and the shrink-swell behavior and compressibility of the soils.  Compressibility is inferred from the Unified classification.  Properties influencing the ease and amount of excavation are flooding, a high water table, slope, depth to bedrock or a cemented pan, hardness of bedrock or a cemented pan, and the amount and size of coarse fragments.

Criteria:

The interpretive rating is the most limiting of the following restrictive features.

	1.  Depth to hard bedrock: Shallow depth to hard bedrock limits site preparation such as shaping and leveling and restricts installation of small buildings and roads or streets. Soil feature considered is the top depth of the first restrictive layer where restrictive type is ""bedrock (lithic)"". Depth to restrictive feature must be synchronized with the depth to the restrictive feature horizon shown in the horizon table.

	Property used: DEPTH TO BEDROCK HARD (Modality - representative value)
		
	Restrictive limits:
		Limiting		 < 50cm
		Somewhat limiting	=> 50 to < 100cm
		Not limiting		=> 100cm
		
	Null depth is assigned to the Not limiting class.
	
	2.  Flooding: Soil that floods limit the installation and function for building site applications.  Soil feature considered is maximum flooding frequency classes over 12 months.

	Property used: FLOODING FREQUENCY (Maximum Duration) (Modality - representative value)
	
	Restrictive limits:
		Limiting		= ""very rare"" or ""rare"" or ""occasional"" or ""frequent"" or ""very frequent""
		Not limiting		= ""none""
		
	Null frequency is assigned to the Not limiting class.
	
	3.  Content of organic matter: Soil in Unified class pt, ol, or oh is high in organic materials, has low strength, and is hard to reclaim.  Soil feature considered is the rv or first Unified class of the thickest soil layer above a restrictive layer and between 25 and 100cm.
	
	Property used: UNIFIED THICKEST LAYER 25-100cm (Modality - representative value)
	
	Restrictive limits:
		Limiting	= pt, ol, or oh
		Not limiting	not = pt, ol, or oh
		
	Null Unified classes are assigned to the Not limiting class.
	
	4.  Content of large stones: Large stone impede the workability of the soil and restrict trafficability of heavy machinery and site reclamation.  Soil feature considered is the weighted average percentage of rock fragments of size greater than 75mm in the horizons above a restrictive feature or from 0 to 100 cm deep.

	Property used: FRAGMENTS > 75MM WEIGHTED AVE. IN DEPTH 0-100CM (Modality - high, low, representative value)
	
	Restrictive limits:
		Limiting		> 50%
		Somewhat limiting	>= 25% to <= 50%
		Not limiting		< 25%
		
	Null fragment data are assigned Not rated.
	
	5.  Depth to permafrost: Permafrost (permanently frozen soil layer) restricts or effects excavation, manipulation, transport, stability, and workability of the soil material.  Soil features considered are restrictive feature depth and where kind is permafrost or USDA TEXTURE (IN-LIEU-OF) is ""cpf"" or USDA TEXTURE MODIFIER is ""pf"".
	
	Property used: DEPTH TO PERMAFROST (Modality - representative value)
	
	Restrictive limits:
		Limiting		 < 50cm
		Somewhat limiting 	=> 50 to =< 100cm
		Not limiting		 > 100cm
		
	Null depths are assigned  to the Not limiting class.
OR
		
	Property used: USDA TEXTURE (IN-LIEU-OF) (Modality - representative value)
	
	Restrictive limits:
		Limiting	= ""cpf""
		Not limiting	not = ""cpf""
		
	Null USDA Texture (In-Lieu-Of) are assigned to the Not limiting class.
OR
		
	Property used: USDA TEXTURE MODIFIER (Modality - representative value)
	
	Restrictive limits:
		Limiting	= ""pf""
		Not limiting	not = ""pf""
		
	Null USDA Texture Modifier are assigned to the Not limiting class.
	
	6.  Ponding: Ponding is the condition where standing water is on the soil surface for a given period of time.  Soil that pond has restrictions that limit the installation and function of most landuse applications.  Soil features considered are ponding duration and frequency classes for all months.

	Property used: PONDING DURATION (Modality - representative value)
	
	Restrictive limits:
		Limiting		= ""very brief"" or ""brief"" or 
				  	  ""long"" or ""very long""
		Not limiting		not = ""very brief"" or ""brief"" or 
				  	      ""long"" or ""very long""
		
	Null duration is assigned to the Not limiting class.
OR
		
	Property used: PONDING FREQUENCY
			(Modality - representative value)
	
	Restrictive limits:
		Limiting	    = ""none""
		Not limiting	not = ""none""
		
	Null depth is assigned to the Not limiting class.
	
	7.  Depth to soft bedrock: Shallow depth to soft bedrock limits site preparation such as shaping and leveling and restricts the installation of  small buildings and roads or streets. Soil feature considered is the top depth of the first restrictive layer where restrictive type is ""bedrock (paralithic)."" Depth to restrictive feature must be synchronized with the depth to the restrictive feature horizon shown in the horizon table.

	Property used: DEPTH TO BEDROCK SOFT (Modality - representative value)
	
	Restrictive limits:
		Limiting		 < 50cm
		Not limiting		=> 50cm
		
	Null depth is assigned to the Not limiting class.
	
	8.  Shrink-swell:  Excessive shrink-swell in the thickest layer between 25 and 100cm deep can cause building foundations to shift, flooring slabs to crack and roadways to buckle.  Soil feature considered is percent linear extensibility of the thickest layer between a depth of 10 to 40 inches or above bedrock.

	Property used: SHRINK-SWELL THICKEST LAYER 25-100cm OR ABOVE ROCK (Modality - high, low, and representative value)
			
	Restrictive limits:
		Limiting		 > 6%
		Somewhat limiting	=> 3% to <= 6%
		Not limiting		 < 3%
		
	Null linear extensibility is assigned to the Not limiting class.
	
	9.  Slope:  Steep slopes affect the design and function of installed systems and facilities.  Soil feature considered is the component slope.
		
	Property used: SLOPE (Modality - low, high, representative value)
		
	Restriction limits:
		Limiting		=> 8%
		Somewhat limiting	 > 4 and < 8%
		Not limiting		=< 4%			
		
	Null Slope is assigned Not rated.
	
	10. Depth to thick cemented pan: Depth to thick cemented pan limits site preparation such as shaping and leveling and restricts the installation of small buildings and roads or streets.  Soil feature considered is the top depth of the first restrictive layer more then 46cm thick where restrictive kind is ""fragipan"", ""duripan"", ""petrocalcic"", ""ortstein"", or ""petrogypsic"" and restrictive feature hardness is not noncemented. Depth to restrictive feature must be synchronized with the depth to the restrictive feature horizon shown in the horizon table.

	
	Property used: DEPTH TO CEMENTED PAN THICK (Modality - representative value)
	
	Restrictive limits:
		Limiting		=< 50cm
		Somewhat limiting	 > 50 to < 100cm
		Not limiting		=> 100cm
		
	Null depth is assigned to the Not limiting class.
		
AND NOT
	
	Property used: RESTRICTIVE FEATURE HARDNESS (Modality - representative value)
	
	Restrictive limits:
		Limiting		not = noncemented
		Not limiting		    = noncemented
				
	Null hardness is assigned to the Not limiting class.
	
	11. Depth to thin cemented pan: Depth to thin cemented pan limits site preparation such as shaping and leveling and restricts the installation of small buildings and roads or streets.  Soil feature considered is the top depth of the first restrictive layer less then or equal to 46cm thick where restrictive kind is ""fragipan"", ""duripan"", ""petrocalcic"", ""ortstein"", or ""petrogypsic"" and restrictive feature hardness is not noncemented. Depth to restrictive feature must be synchronized with the depth to the restrictive feature horizon shown in the horizon table.

	
	Property used: DEPTH TO CEMENTED PAN THIN (Modality - representative value)
	
	Restrictive limits:
		Limiting		 < 50cm
		Not limiting		=> 50cm
		
	Null depth is assigned to the Not limiting class.
		
AND NOT
	
	Property used: RESTRICTIVE FEATURE HARDNESS (Modality - representative value)
	
	Restrictive limits:
		Limiting		not = noncemented
		Not limiting		    = noncemented
				
	Null hardness is assigned to the Not limiting class.
	
	12. Subsidence: Soils with high subsidence can cause building and road foundations to shift or collapse, flooring slabs to crack and roadways to buckle.  Soil feature considered is total subsidence.
	
	Property used: SUBSIDENCE TOTAL (Modality - high, low, representative value)
				
	Restriction limits:
		Limiting	=> 30cm
		Not limiting	 < 30cm
			
	Null pH values are assigned to the Not limiting class.
	
	13. Depth to saturated zone: Soils with shallow depth to a water table maybe difficult to reclaim and revegetated.  These areas are slow to drain and can become waterlogged and boggy during periods of heavy precipitation.  Soil feature considered is the top depth of the first layer where soil moisture layer status is wet or saturated during any month.

	Property used: HIGH WATER TABLE DEPTH MINIMUM (Modality - representative value)
	
	Restrictive limits:
		Limiting		=< 43cm
		Somewhat limiting	 > 43 to <= 75cm
		Not limiting		 > 75cm
		
	Null depth is assigned to the Not limiting class.
		
	14.  Unstable fill:  Soils that are reconstructed because of land reclamation practices can cause differential settlement.  These areas of differential settlement are difficult to identify and are typically destructive to engineering infrastructure.  Soil feature considered is the component local phase.
	
	Property used: COMPONENT LOCAL PHASE
	
	Restrictive limits:
		Limiting             = ""unstable fill""
		Not limiting	 not = ""unstable fill""
	
	Null local phase is assigned to the Not limiting class.

              15.  Roads, pipelines, and structures built on soils containing gypsum are susceptible to damage from differential settling if the soil gypsum should dissolve to due the addition of more water to the soil than can be removed by evapotranspiration.  Subsidence is estimated from the gypsum content of the soil.  Other soluble salts may also contribute to the loss of volume of the soil.  

Assumptions:

* Differential subsidence is assumed to always occur, rather than an equidimensional settling.
* Water as irrigation, leakage, septic systems, or whatever is assumed to be applied.  If no water is added to the soil, no dissolution occurs and therefore no subsidence.
* Dissolution kinetics are assumed to be such that the settling is observable in our lifetimes.
* The size of the structure has an influence on the tolerable amount of distortion due to settling.
* The age of the structure influences the amount of damage it will sustain if differential subsidence occurs.
* The particle size of the gypsum will influence the dissolution rate.  A generic rate is assumed here.

Property used: SUBSIDENCE DUE TO GYPSUM (REV)
	
	Restrictive limits:
		Limiting                     >18 cm
                                Somewhat limiting    >=3 to 18 mc
		Not limiting	 <3 cm 
	
	Null gypsum is assigned to the Not rated class.

					
These impact ratings are from: National Coal Board Classification of Subsidence Damage. 1975. Subsidence Engineers Handbook."|01/07/2013 20:03:15|12/26/2013 16:39:28|5|"15626"|"2799993"
"OK113"|"ENG - Shallow Excavations"|"limitation"|"Summary:

Soils can be a non-member, partial member or complete members of the set of soils that are limited for use as ""Shallow Excavations"".  If a soil's property within 150 cm (60 inches) of the soil surface has a membership indices greater then zero, then that soil property is limiting and the soil restrictive feature is identified.  The overall interpretive rating assigned is the maximum membership indices of each soil interpretive property that comprise the ""Shallow Excavations"" interpretive rule.  Minor restrictive soil features are identified but not considered as part of the overall rating process.  These restrictive features could be important factors where the major restrictive features are overcome through design application.

Soils are placed into interpretive rating classes per their rating indices.  These are not limited (rating index = 0), somewhat limited (rating index > 0 and < 1.0), or very limited (rating index = 1.0).

Description:

Shallow excavations are trenches or holes dug in the soil to a maximum depth of 5 or 6 feet.  They are used for pipelines, sewer lines, telephone and power transmission lines, basements, open ditches, grave sites, etc.  The excavations are most commonly made by trenching machines or backhoes.

Scope: National

Soil properties influence the development of building and construction sites, including the selection of the site, the design of the structure, construction, performance, and after construction maintenance.  The soil interpretations for shallow excavations are used as a tool in evaluating soil suitability and identifying soil limitations for the practice.  The rating is for soils in their present condition and does not consider present land use.

Ratings are based on the soil properties that influence ease of digging and resistance to sloughing.  Depth to bedrock or cemented pan, hardness of bedrock or a cemented pan, and the amount of large stones influence the ease of digging, filling, and compacting.  Depth to the seasonal high water table and flooding may restrict the period when excavations can be made.  Slope influences the ease of using machinery.  Soil texture and depth to water table influence the resistance to sloughing.

Criteria:

The interpretive rating is the most limiting of the following restrictive features.

	1.  Too clayey: Clayey soils may become sticky when wet and are difficult to spread and compact.  Soil feature considered is the maximum percent clay between 50 and 180cm.
		
	Property used: CLAY PERCENT IN DEPTH 50-180CM (Modality - high, low, and representative value)
		
	Restriction limits:
		Limiting		>= 60%
		Somewhat limiting	> 40 to < 60%
		Not limiting		<= 40%
			
	Null clay percentage is assigned to the Not limiting class.
	
	2.  Unstable  Excavation Walls: If soil texture is silt or texture group is sandy or texture modifier is sandy or gravelly or soil order is Vertisols then excavation walls have a high potential to cave in.  This tendency is true for all soils but to a lesser degree and the interpretive model is designed to give a rating no less then .1 ""Somewhat limiting"".  Extreme care and caution should be used around excavation walls to protect from cave in injury or death.  Soil feature considered is the rv or first USDA Texture modifier and class of each layer and taxonomic order.
	
	Property used: USDA GROUP-CLASS IN DEPTH 50-180cm (Modality - representative value)
	
	Restrictive limits:
		Limiting		matches ""*S *"" or matches ""*S"" or matches ""GR*"" or matches ""* GR""
		Somewhat limiting	all other USDA textures other then silt
		
	Null USDA Texture modifier is assigned to the Not limiting class.
	
	OR
	
	Property used: USDA TEXTURE IN DEPTH 50-180cm (Modality - representative value)
	
	Restrictive limits:
		Somewhat limiting 	""SI"" set at .5
					all other textures set at .1
		Not limiting		none
		
	Null USDA Texture class is assigned to the Not limiting class.
	
OR

	Property used: TAXONOMIC ORDER (Modality - representative value)
	
	Restrictive limits:
		Limiting	 = ""vertisols""
		Not limiting	not = ""vertisols""
		
	Null Taxonomic Order is assigned to the Not limiting class.
	
	3.  Dense layer:  Shallow depth to layers with high bulk density are diffucult to revegetate and reclaim.  These layers have low available water capacity and percolation rates.  Soil feature considered is the top depth of the first soil layer where high bulk density is greater then 1.8.

	Property used: High Bulk Density 50 to 150cm (20-60"") (Modality - representative value)
	
	Restrictive limits:
		Limiting		=< 50cm
		Somewhat limiting	 > 50 to < 100cm
		Not limiting		=> 100cm
		
	Null depth is assigned to the Not limiting class.
	
	4.  Depth to hard bedrock: Shallow depth to hard bedrock limits site preparation and restricts the installation of basements, shallow excavations, and lagoons.  Soil feature considered is the top depth of the first restrictive layer where restrictive type is ""bedrock (lithic)"". Depth to restrictive feature must be synchronized with the depth to the restrictive feature horizon shown in the horizon table.

	Property used: DEPTH TO BEDROCK HARD (Modality - representative value)
		
	Restrictive limits:
		Limiting		 < 100cm
		Somewhat limiting	=> 100 to < 150cm
		Not limiting		=> 150cm
				
	Null depth is assigned to the Not limiting class.
	
	5.  Flooding: Soil that floods have limitation on the use and management of these soils.  Soil feature considered is maximum flooding frequency classes over 12 months.

	Property used: FLOODING FREQUENCY (Maximum Duration) (Modality - representative value)
	
	Restrictive limits:
		Limiting		= ""very frequent""
		Somewhat limiting	= ""occasional"" or ""frequent""
		Not limiting		= ""none"" or ""very rare"" or ""rare""
		
	Null frequency is assigned to the Not limiting class.
	
	6.  Content of organic matter: Soil in Unified class pt, ol, or oh is high in organic materials, has low strength, and is hard to reclaim.  Soil feature considered is the rv or first Unified class of the soil layers between 50 and 150cm.
	
	Property used: UNIFIED 50-150cm (Modality - representative value)
	
	Restrictive limits:
		Limiting	= pt, ol, or oh
		Not limiting	not = pt, ol, or oh
		
	Null Unified classes are assigned to the Not limiting class.
	
	7.  Content of large stones: Large stone impede the workability of the soil and restrict trafficability of heavy machinery and site reclamation.  Soil feature considered is the weighted average percentage of rock fragments of size greater than 75mm in the horizons above a restrictive feature or from 0 to 100 cm deep.

	Property used: FRAGMENTS > 75MM WEIGHTED AVE. IN DEPTH 0-100CM (Modality - high, low, representative value)
	
	Restrictive limits:
		Limiting		> 50%
		Somewhat limiting	>= 25% to <= 50%
		Not limiting		< 25%
		
		Null fragment data are assigned Not rated.
		
		8.  Depth to permafrost: Permafrost (permanently frozen soil layer) restricts or effects excavation, manipulation, transport, stability, and workability of the soil material.  Soil features considered are restrictive feature depth and where kind is permafrost or USDA TEXTURE (IN-LIEU-OF) is ""cpf"" or USDA TEXTURE MODIFIER is ""pf"".
	
	Property used: DEPTH TO PERMAFROST (Modality - representative value)
	
	Restrictive limits:
		Limiting		 < 50cm
		Somewhat limiting 	=> 50 to =< 100cm
		Not limiting		 > 100cm
		
	Null depths are assigned  to the Not limiting class.
OR
		
	Property used: USDA TEXTURE (IN-LIEU-OF) (Modality - representative value)
	
	Restrictive limits:
		Limiting	= ""cpf""
		Not limiting	not = ""cpf""
		
	Null USDA Texture (In-Lieu-Of) are assigned to the Not limiting class.
OR
		
	Property used: USDA TEXTURE MODIFIER (Modality - representative value)
	
	Restrictive limits:
		Limiting	= ""pf""
		Not limiting	not = ""pf""
		
	Null USDA Texture Modifier are assigned to the Not limiting class.
	
	9.  Ponding: Ponding is the condition where standing water is on the soil surface for a given period of time.  Soil that pond has restrictions that limit the installation and function of most landuse applications.  Soil features considered are ponding duration and frequency classes for all months.

	Property used: PONDING DURATION (Modality - representative value)
	
	Restrictive limits:
		Limiting		= ""very brief"" or ""brief"" or 
				  	  ""long"" or ""very long""
		Not limiting		not = ""very brief"" or ""brief"" or 
				  	      ""long"" or ""very long""
		
	Null duration is assigned to the Not limiting class.
OR
		
	Property used: PONDING FREQUENCY
			(Modality - representative value)
	
	Restrictive limits:
		Limiting	    = ""none""
		Not limiting	not = ""none""
		
	Null depth is assigned to the Not limiting class.
	
	10. Depth to soft bedrock: Shallow depth to soft bedrock limits site preparation such as shaping and leveling and restricts the soils ability to support small buildings with basements. Soil feature considered is the top depth of the first restrictive layer where restrictive type is ""bedrock (paralithic)."" Depth to restrictive feature must be synchronized with the depth to the restrictive feature horizon shown in the horizon table.

	Property used: DEPTH TO BEDROCK SOFT (Modality - representative value)
	
	Restrictive limits:
		Limiting		 < 50cm
		Somewhat limiting	=> 50 to < 100cm
		Not limiting		=> 100cm
		
	Null depth is assigned to the Not limiting class.
	
	11. Slope: Steep slopes impede trafficability of heavy machinery and reclamation of borrow sites.  Soil feature considered is the component slope.
		
	Property used: SLOPE (Modality - low, high, representative value)
		
	Restriction limits:
		Limiting		> 15%
		Somewhat limiting	>= 8 and <= 15%
		Not limiting		< 8%			
		
	Null Slope is assigned Not rated.
	
	12. Depth to thick cemented pan: Depth to thick cemented pan limit site preparation and restricts the installation of basements, shallow excavations, and lagoons.  Soil feature considered is the top depth of the first restrictive layer more then 46cm thick where restrictive kind is ""fragipan"", ""duripan"", ""petrocalcic"", ""ortstein"", or ""petrogypsic"" and restrictive feature hardness is not noncemented. Depth to restrictive feature must be synchronized with the depth to the restrictive feature horizon shown in the horizon table.

	
	Property used: DEPTH TO CEMENTED PAN THICK (Modality - representative value)
	
	Restrictive limits:
		Limiting		=< 100cm
		Somewhat limiting	 > 100 to < 150cm
		Not limiting		=> 150cm
		
	Null depth is assigned to the Not limiting class.
		
AND NOT
	
	Property used: RESTRICTIVE FEATURE HARDNESS (Modality - representative value)
	
	Restrictive limits:
		Limiting		not = noncemented
		Not limiting		    = noncemented
				
	Null hardness is assigned to the Not limiting class.
	
	
	13. Depth to thin cemented pan: Depth to thin cemented pan limits site preparation such as shaping and leveling and restricts the installation of small buildings and roads or streets.  Soil feature considered is the top depth of the first restrictive layer less then or equal to 46cm thick where restrictive kind is ""fragipan"", ""duripan"", ""petrocalcic"", ""ortstein"", or ""petrogypsic"" and restrictive feature hardness is not noncemented. Depth to restrictive feature must be synchronized with the depth to the restrictive feature horizon shown in the horizon table.

	
	Property used: DEPTH TO CEMENTED PAN THIN (Modality - representative value)
	
	Restrictive limits:
		Limiting		 < 50cm
		Not limiting		=> 50cm
		
	Null depth is assigned to the Not limiting class.
		
AND NOT
	
	Property used: RESTRICTIVE FEATURE HARDNESS (Modality - representative value)
	
	Restrictive limits:
		Limiting		not = noncemented
		Not limiting		    = noncemented
				
	Null hardness is assigned to the Not limiting class.

	
	14. Depth to saturated zone: Soils with shallow depth to a water table may become waterlogged and boggy during periods of heavy precipitation and are slow to drain.  Soil feature considered is the top depth of the first layer where soil moisture layer status is wet or saturated during any month.

	Property used: HIGH WATER TABLE DEPTH MINIMUM (Modality - representative value)
	
	Restrictive limits:
		Limiting		 < 75cm
		Somewhat limiting	=> 75 to < 182cm
		Not limiting		=> 182cm
		
	Null depth is assigned to the Not limiting class.

              15.  Dustiness is a concern for human health as well as aesthetic reasons.  Dust generation from roads is a significant source of inhalable particulate matter.  Two dust particle sizes are recognized: PM10 and PM2.5, relating to particles of aerodynamic diameters of 10 and 2.5 microns, respectively.  The capacity of soils to produce dust particles has been found by Carvacho et al (2004) to be directly related to the clay or silt content of the soil.  Thus, the PM10 or PM2.5 generation capacity of a soil is inversely proportional to its sand content.  Gypsum is also related to dustiness because the soft crystals are relatively easily crushed to silt and clay size particles which can then be picked up by air.

Other major variables in dust generation are moisture content and the amount of traffic on the soil.

The ""Dryness Index"" accounts for the moisture content of the surface.  In a dry, hot environment, the generation of dust is greater than in a cool, moist environment.  Thus dust generation is directly proportional to temperature and inversely proportional to rainfall.

An array of materials is available for overcoming dust limitations (Gebhart et al, 1999).


Property used:  WTD_AVG SAND CONTENT 0-50cm OR ABOVE RESTRICTION, NO O

Restrictive limits:  Restriction limits:
					Limiting		 >= 70 percent sand
					Somewhat limiting	 20-70 percent sand
					Not limiting		 <=20 percent sand
					
					
					
Property used:  WTD_AVG GYPSUM 0-50cm OR ABOVE RESTRICTION

Restrictive limits:  Restriction limits:
					Limiting		 >= 15 percent gypsum
					Somewhat limiting	 2-15 percent gypsum
					Not limiting		 <=2 percent gypsum
					
					
Property used:  DRYNESS INDEX

Restrictive limits:  Restriction limits:
					Limiting		 >= 5  
					Somewhat limiting	 0.3-5  
					Not limiting		 <=0.3
					
					
					The Dryness Index is 100(mean annual air temperature)/(mean annual precipitation)  
					
									


References:

Carvacho, Omar F., Lowell L. Ashbaugh, Michael S. Brown, Robert G. Flocchini (2004) Measurement of PM2.5 Emission Potential from Soil Using the UC Davis Resuspension Test Chamber. Geomorphology 59 (1-4), 75 - 80

Gebhart, D. L., M. L. Denight, and R. H. Grau. 1999. Dust control guidance and technology selection key. AEC Report #SFIM-AEC-EQ-CR-99002. U.S. Army Corps of Engineers."|07/11/2013 21:18:44|12/26/2013 16:39:28|5|"15626"|"2799992"
"OK113"|"ENG - Sewage Lagoons"|"limitation"|"Summary:

Soils can be a non-member, partial member or complete members of the set of soils that are limited for use as ""Sewage Lagoons"".  If a soil's property within 150 cm (60 inches) of the soil surface has a membership indices greater then zero, then that soil property is limiting.  The interpretive rating assigned is the maximum membership indices for one or more of the soil interpretive properties that comprise the ""Sewage Lagoons"" interpretive rule.  Minor restrictive soil features are identified but not considered as part of the overall rating process.  These restrictive features could be important factors where the major restrictive features are overcome through design application.

Soils are placed into interpretive rating classes per their rating indices.  These are not limited (rating index = 0), somewhat limited (rating index > 0 and < 1.0), or very limited (rating index = 1.0).

Description:

Sewage lagoons are shallow ponds constructed to hold sewage while aerobic bacteria decompose the wastes.  Lagoons have a nearly level floor surrounded by cut slopes or embankments of compacted, relatively impervious soil material.  Relatively impervious soil for the lagoon floor and sides is desirable to minimize seepage and contamination of local ground water.  

Scope: National

Farm and ranch homesteads, outbuildings, and recreational facilities require a means to safely dispose of effluent. Sewage lagoons interpretations are a tool for guiding the user in site selection for safe disposal of liquid effluent.  The interpretation is applicable to both heavily populated and sparsely populated areas.  While some general observations may be made, onsite evaluation is required before the final site is selected.  Improper site selection, design, or installation may cause contamination of ground water, seepage, and contamination of stream systems from surface drainage or flood water.  Potential contamination may be reduced or eliminated by installing systems designed to overcome or reduce the effects of the limiting soil property.  The rating is for soils in their present condition and does not consider present land use.

Soil permeability is a critical property in evaluating a soil for sewage lagoons.  Most porous soils will eventually seal when being used for a sewage lagoon.  Until they do, however, the hazard of pollution is severe.  Soils that have a permeability rate that exceeds 2 inches per hour generally are too porous for the proper operation of sewage lagoons and may cause contamination.  Fractured bedrock within a depth of 40 inches may create a pollution hazard.  Bedrock and cemented pans create construction problems.

Slope must be gentle enough and the soil material must be thick enough over bedrock or a cemented pan to make smoothing practical so that the lagoon is uniformly deep throughout.

If floodwater overtops the lagoon, it interferes with the functioning of the lagoon and carries away polluting sewage before sufficient decomposition has taken place.  Ordinarily, soils susceptible to flooding have a severe limitation for sewage lagoons.  If floodwater velocities are slow and flooding is rarely deep enough to overtop the lagoon embankment, the susceptibility to flooding does not constitute a severe limitation rating.

Soils that contain a large amount of organic matter are not suitable for the floor of an aerobic lagoon.  The organic matter promotes an anaerobic rather than aerobic environment.

Depth to water table is important if it influences the water level in the lagoon.  If it does, a pollution hazard exists.  Sometimes depth to water table is disregarded if the lagoon floor is of slowly permeable soil material that is at least 4 feet thick.  Soils that contain excess rock fragments greater than 3 inches are undesirable sites because the fragments interfere with the manipulation and compaction needed to prepare the lagoon floor. 

Criteria:

The interpretive rating is the most limiting of the following restrictive features.

	1.  Depth to hard bedrock: Shallow depth to hard bedrock limits site preparation and restricts the installation of basements, shallow excavations, and lagoons.  Soil feature considered is the top depth of the first restrictive layer where restrictive type is ""bedrock (lithic)"". Depth to restrictive feature must be synchronized with the depth to the restrictive feature horizon shown in the horizon table.

	Property used: DEPTH TO BEDROCK HARD (Modality - representative value)
		
	Restrictive limits:
		Limiting		 < 100cm
		Somewhat limiting	=> 100 to < 150cm
		Not limiting		=> 150cm
				
	Null depth is assigned to the Not limiting class.
	
	2.  Flooding: Flooding has the potential to transport agricultural waste off site and pollute surface waters.  Flooding also limits building, recreational, and sanitary facility use and management of these soils.  Soil feature considered is maximum flooding frequency classes over 12 months.

	Property used: FLOODING FREQUENCY (Maximum Duration) (Modality - representative value)
	
	Restrictive limits:
		Limiting		= ""occasional"" or ""very frequent"" or ""frequent""
		Somewhat limiting	= ""very rare"" or ""rare""
		Not limiting		= ""none""
		
	Null frequency is assigned to the Not limiting class.
	
	3.  Content of organic matter: Soil in Unified class pt is high in organic materials, has low strength, and is hard to reclaim.  Soil in Unified class ol or oh are not as restrictive and their interpretive rating is reduce 50%.  Soil feature considered is the rv or first Unified class of all soil layers and the most restrictive condition is reported.
	
	Property used: UNIFIED (Modality - representative value)
	
	Restrictive limits:
		Limiting		= pt
		Somewhat limiting	= ol or oh
		Not limiting		not = pt, ol, or oh
		
	Null Unified classes are assigned to the Not rated class.  

	AND
	
	Property used: USDA SURFACE TEXTURE LAYER
	
	Restrictive limits:
		Not Limiting       	= ""MPM, SPM, HPM""
		Limiting		not = ""MPM, SPM, HPM""
	
	4.  Content of large stones: Large stone impede the workability of the soil and restrict trafficability of heavy machinery and site reclamation.  Soil feature considered is the weighted average percentage of rock fragments of size greater than 75mm in the horizons between a depth of 0 to 50 cm.

	Property used: FRAGMENTS > 75mm WEIGHTED AVE. IN DEPTH 0-50CM (Modality - high, low, representative value)
	
	Restrictive limits:
		Limiting		> 35%
		Somewhat limiting	>= 20% to <= 35%
		Not limiting		< 20%
		
		Null fragment data are assigned Not rated.
		
		5.  Depth to permafrost: Permafrost (permanently frozen soil layer) restricts or effects excavation, manipulation, transport, stability, and workability of the soil material.  Soil features considered are restrictive feature depth and where kind is permafrost or USDA TEXTURE (IN-LIEU-OF) is ""cpf"" or USDA TEXTURE MODIFIER is ""pf"".
	
	Property used: DEPTH TO PERMAFROST (Modality - representative value)
	
	Restrictive limits:
		Limiting		 < 50cm
		Somewhat limiting 	=> 50 to =< 100cm
		Not limiting		 > 100cm
		
	Null depths are assigned  to the Not limiting class.
OR
		
	Property used: USDA TEXTURE (IN-LIEU-OF) (Modality - representative value)
	
	Restrictive limits:
		Limiting	= ""cpf""
		Not limiting	not = ""cpf""
		
	Null USDA Texture (In-Lieu-Of) are assigned to the Not limiting class.
OR
		
	Property used: USDA TEXTURE MODIFIER (Modality - representative value)
	
	Restrictive limits:
		Limiting	= ""pf""
		Not limiting	not = ""pf""
		
	Null USDA Texture Modifier are assigned to the Not limiting class.
	
	6.  Ponding: Ponding is the condition where standing water is on the soil surface for a given period of time.  Soil that pond has restrictions that limit the installation and function of most landuse applications.  Soil features considered are ponding duration and frequency classes for all months.

	Property used: PONDING DURATION (Modality - representative value)
	
	Restrictive limits:
		Limiting		= ""very brief"" or ""brief"" or 
				  	  ""long"" or ""very long""
		Not limiting		not = ""very brief"" or ""brief"" or 
				  	      ""long"" or ""very long""
		
	Null duration is assigned to the Not limiting class.
OR
		
	Property used: PONDING FREQUENCY
			(Modality - representative value)
	
	Restrictive limits:
		Limiting	    = ""none""
		Not limiting	not = ""none""
		
	Null depth is assigned to the Not limiting class.
	
	7.  Seepage:  The soil horizon with the maximum Ksat governs the leaching and seepage potential of the soil.   When this rate is high, transmission of fluids into and through the soil is unimpeded and leaching and seepage may become environmental, health, and performance concern.  Soil feature considered is the layer with the maximum Ksat between a depth of 30 to 150 cm, excluding the surface layer.
	
	Property used: PERMEABILITY MAXIMUM IN DEPTH 30-150cm (Modality - high, low, representative value)
			
	Restriction limits:
		Limiting 	 	 > 14.0 micrometers/sec
		Somewhat Limiting 	=> 4.0 and <= 14.0 micrometers/sec
		Not limiting		 < 4.0 micrometers/sec
		
	Null Ksat values are assigned to the Not limiting class.
	
	8.  Depth to cemented pan: Depth to cemented pan restricts the construction, installation, and functioning of the installed application.  Shallow soils are also difficult to reclaim and re-vegetated.  Soil feature considered is the top depth of the first restrictive layer where restrictive kind is ""fragipan"", ""duripan"", ""petrocalcic"", ""ortstein"", or ""petrogypsic"" and restrictive feature hardness is not noncemented. Depth to restrictive feature must be synchronized with the depth to the restrictive feature horizon shown in the horizon table.

	Property used: DEPTH TO CEMENTED PAN (Modality - representative value)
	
	Restrictive limits:
		Limiting		 < 100cm
		Somewhat limiting	=> 100 to =< 150cm
		Not limiting		 > 150cm
		
	Null depth is assigned to the Not limiting class.
		
AND NOT
	
	Property used: RESTRICTIVE FEATURE HARDNESS (Modality - representative value)
	
	Restrictive limits:
		Limiting		not = noncemented
		Not limiting		    = noncemented
				
	Null hardness is assigned to the Not limiting class.
	
	9.  Depth to soft bedrock: Shallow depth to soft bedrock limits construction, installation, and functioning of sewage lagoons.  Soil feature considered is the top depth of the first restrictive layer where restrictive type is ""bedrock (paralithic)."" Depth to restrictive feature must be synchronized with the depth to the restrictive feature horizon shown in the horizon table.

	Property used: DEPTH TO BEDROCK SOFT (Modality - representative value)
	
	Restrictive limits:
		Limiting		 < 100cm
		Somewhat limiting	=> 100 to < 150cm
		Not limiting		=> 150cm
		
	Null depth is assigned to the Not limiting class.
	
	10. Slope:  Steep slopes impede site preparation and construction and restrict lagoon size and shape.  Soil feature considered is the component slope.
		
	Property used: SLOPE (Modality - low, high, representative value)
		
	Restriction limits:
		Limiting		=> 7%
		Somewhat limiting	 > 2 and < 7%
		Not limiting		=< 2%			
		
	Null Slope is assigned Not rated.
	
	11. Depth to saturated zone: Soils with shallow depth to a water table may become waterlogged and boggy during periods of heavy precipitation and are slow to drain.  These soils have the potential to contamination the ground water which may create health and environmental hazards.  Soil feature considered is the top depth of the first layer where soil moisture layer status is wet or saturated during any month.

	Property used: DEPTH TO HIGH WATER TABLE APPARENT MINIMUM (Modality - representative value)
	
	Restrictive limits:
		Limiting		 < 105cm
		Somewhat limiting	=> 105 to < 150cm
		Not limiting		=> 150cm
		
	Null depth is assigned to the Not limiting class.

AND NOT

	Property used: DEPTH TO HIGH WATER TABLE PERCHED MINIMUM (Modality - representative value)
	
	Restrictive limits:
		Limiting		 < 45cm
		Somewhat limiting	=> 45 to =< 90cm
		Not limiting		 > 90cm
		
	Null depth is assigned to the Not limiting class."|12/03/2012 16:48:09|12/26/2013 16:39:28|5|"15626"|"2799991"
"OK113"|"ENG - Septic Tank Absorption Fields"|"limitation"|"Summary:

Soils can be a non-member, partial member or complete members of the set of soils that are limited for use as ""Septic Tank Absorption Fields"".  If a soil's property within 150 cm (60 inches) of the soil surface has a membership indices greater then zero, then that soil property is limiting.  The interpretive rating assigned is the maximum membership indices for one or more of the soil interpretive properties that comprise the ""Septic Tank Absorption Fields"" interpretive rule.  Minor restrictive soil features are identified but not considered as part of the overall rating process.  These restrictive features could be important factors where the major restrictive features are overcome through design application.  

Soils are placed into interpretive rating classes per their rating indices.  These are not limited (rating index = 0), somewhat limited (rating index > 0 and < 1.0), or very limited (rating index = 1.0).

Description:

Septic tank absorption fields are subsurface systems of tile or perforated pipe that distribute effluent from a septic tank into the natural soil.  The centerline depth of the tile is assumed to be 24 inches or deeper.  Only the soil between depths of 24 and 60 inches is considered in making the ratings.  Soil properties and site features considered are those that affect the absorption of the effluent, those that affect the construction and maintenance of the system, and those that may affect public health.

Scope: National

Farm and ranch homesteads, outbuildings, and recreational facilities require a means to safely dispose of effluent.  Septic Tank Absorption Field interpretations are a tool for guiding the user in site selection for safe disposal of household effluent.  The interpretation is applicable to both heavily populated and sparsely populated areas.  While some general observations may be made, onsite evaluation is required before the final site is selected.  Improper site selection, design, or installation may cause contamination of ground water, seepage to the soil surface, and contamination of stream systems from surface drainage or flood water.  Potential contamination may be reduced or eliminated by installing systems designed to overcome or reduce the effects of the limiting soil property.  The rating is for soils in their present condition and does not consider present land use.

Soil properties and qualities that affect the absorption of the effluent are permeability, depth to a seasonal high water table, depth to bedrock, depth to a cemented pan, and susceptibility to flooding.  Stones and boulders and a shallow depth to bedrock, ice, or a cemented pan interfere with installation.  Subsidence interferes with installation and maintenance.  Excessive slope may cause lateral seepage and surfacing of the effluent in down-slope areas.  In addition, soil erosion is a hazard where absorption fields are installed in steep soils.
 
Some soils are underlain by loose sand and gravel or fractured bedrock at a depth less than 4 feet below the distribution lines.  In these soils, the absorption field may not adequately filter the effluent, particularly when the system is new; consequently, ground water supplies may be contaminated.
 
Percolation tests are used by some regulatory agencies to evaluate the suitability of a soil for septic tank absorption fields.  These tests should be performed during the season when the water table is highest and the soil is at minimum absorptive capacity.
 
1/ U.S. Department of Health, Education and Welfare, Public Health Service, l969 Manual of Septic Tanks, PHS Publication No. 526, p. 8.
 
2/ Bouma, J.  l974.  New Concepts in Soil Survey Interpretations for Onsite Disposal of Septic Tank Effluent.
 

Criteria:

The interpretive rating is the most limiting of the following restrictive features.

	1. Filtering capacity: The soil horizon with the maximum Ksat governs the leaching and seepage potential of the soil.   When this rate is high, transmission of fluids through the soil is unimpeded and leaching and seepage may become environmental, health, and performance concern.  Soil feature considered is the layer with the maximum Ksat between a depth of 60 to 150cm or to the depth of a cemented restrictive feature.
	
	Property used: KSAT HIGHEST MINIMUM ABOVE RESTRICTIVE LAYER 24 to 60 (Modality - high, low, representative value)
			
	Restriction limits:
		Limiting 	 	 > 42.0 micrometers/sec
		Not limiting		=< 42.0 micrometers/sec
		
	Null Ksat values are assigned to the Not limiting class.  
	
	2. Flooding: Flooding has the potential to transport agricultural waste off site and pollute surface waters.  Flooding also limits building, recreational, and sanitary facility use and management of these soils.  Soil feature considered is maximum flooding frequency classes over 12 months.

	Property used: FLOODING FREQUENCY (Maximum Duration) (Modality - representative value)
	
	Restrictive limits:
		Limiting		= ""occasional"" or ""very frequent"" or ""frequent""
		Somewhat limiting	= ""very rare"" or ""rare""
		Not limiting		= ""none""
		
	Null frequency is assigned to the Not limiting class.
	
	3. Content of large stones: Large stone impede the workability of the soil and restrict trafficability of heavy machinery and site reclamation.  Soil feature considered is the weighted average percentage of rock fragments of size greater than 75mm in the horizons above a restrictive feature or from 0 to 100 cm deep.

	Property used: FRAGMENTS > 75MM WEIGHTED AVE. IN DEPTH 0-100CM (Modality - high, low, representative value)
	
	Restrictive limits:
		Limiting		> 50%
		Somewhat limiting	>= 25% to <= 50%
		Not limiting		< 25%
		
		Null FRAGMENTS > 75mm are assigned Not rated.
	
	4. Restricted permeability: The soil horizon with the minimum Ksat governs the rate of water movement through the whole soil.  When this rate is low, transmission of fluids into and through the soil is impeded and runoff, infiltration, and percolation of pollutants may become environmental, health, and performance concern.  Soil feature considered is the layer deeper then 60 cm and above a restrictive layer with the minimum saturated hydraulic conductivity.
	
	Property used: KSAT MINIMUM ABOVE RESTRICTIVE LAYER >60  (Modality - high, low, representative value)
			
	Restriction limits:
		Limiting 	 	 < 10.0 micrometers/sec
		Somewhat Limiting 	=> 10.0 and <= 40.0 micrometers/sec
		Not limiting		 > 40.0 micrometers/sec
		
	Null Ksat values are assigned to the Not limiting class.
	
	5. Depth to permafrost: Permafrost (permanently frozen soil layer) restricts or effects excavation, manipulation, transport, stability, and workability of the soil material.  Soil features considered are restrictive feature depth and where kind is permafrost or USDA TEXTURE (IN-LIEU-OF) is ""cpf"" or USDA TEXTURE MODIFIER is ""pf"".
	
	Property used: DEPTH TO PERMAFROST (Modality - representative value)
	
	Restrictive limits:
		Limiting		 < 50cm
		Somewhat limiting 	=> 50 to =< 100cm
		Not limiting		 > 100cm
		
	Null depths are assigned  to the Not limiting class.
OR
		
	Property used: USDA TEXTURE (IN-LIEU-OF) (Modality - representative value)
	
	Restrictive limits:
		Limiting	= ""cpf""
		Not limiting	not = ""cpf""
		
	Null USDA Texture (In-Lieu-Of) are assigned to the Not limiting class.
OR
		
	Property used: USDA TEXTURE MODIFIER (Modality - representative value)
	
	Restrictive limits:
		Limiting	= ""pf""
		Not limiting	not = ""pf""
		
	Null USDA Texture Modifier are assigned to the Not limiting class. 
	
	6. Ponding: Ponding is the condition where standing water is on the soil surface for a given period of time.  Soil that pond has restrictions that limit the installation and function of most landuse applications.  Soil features considered are ponding duration and frequency classes for all months.

	Property used: PONDING DURATION (Modality - representative value)
	
	Restrictive limits:
		Limiting		= ""very brief"" or ""brief"" or 
				  	  ""long"" or ""very long""
		Not limiting		not = ""very brief"" or ""brief"" or 
				  	      ""long"" or ""very long""
		
	Null duration is assigned to the Not limiting class.
OR
		
	Property used: PONDING FREQUENCY
			(Modality - representative value)
	
	Restrictive limits:
		Limiting	    = ""none""
		Not limiting	not = ""none""
		
	Null depth is assigned to the Not limiting class. 
	
	7. Depth to bedrock: The depth to bedrock restricts the construction, installation, and functioning of septic tank adsorption fields and other site applications.  Shallow soils have limited adsorptive capacity and biologically active zones through with waste materials can percolate.  These soils may pose environmental and health risks when used as filter fields.  Soil feature considered is the top depth of the first restrictive layer where restrictive type is ""bedrock (lithic)"" or ""bedrock (paralithic)."" Depth to restrictive feature must be synchronized with the depth to the restrictive feature horizon shown in the horizon table. 

	Property used: DEPTH TO BEDROCK (Modality - representative value)
	
	Restrictive limits:
		Limiting		=< 100cm
		Somewhat limiting	 > 100 to < 182cm
		Not limiting		=> 182cm
		
	Null depth is assigned to the Not limiting class. 
	
	8. Depth to cemented pan: Depth to cemented pan restricts the construction, installation, and functioning of septic tank adsorption fields and other site applications.  Shallow soils have limited adsorptive capacity and biologically active zones through with waste materials can percolate.  These soils may pose environmental and health risks when used as filter fields.  Soil feature considered is the top depth of the first restrictive layer where restrictive kind is ""fragipan"", ""duripan"", ""petrocalcic"", ""ortstein"", or ""petrogypsic"" and restrictive feature hardness is not noncemented. Depth to restrictive feature must be synchronized with the depth to the restrictive feature horizon shown in the horizon table.

	Property used: DEPTH TO CEMENTED PAN (Modality - representative value)
	
	Restrictive limits:
		Limiting		=< 100cm
		Somewhat limiting	 > 100 to < 182cm
		Not limiting		=> 182cm
		
	Null depth is assigned to the Not limiting class.
		
AND NOT
	
	Property used: RESTRICTIVE FEATURE HARDNESS (Modality - representative value)
	
	Restrictive limits:
		Limiting		not = noncemented
		Not limiting		    = noncemented
				
	Null hardness is assigned to the Not limiting class. 
	
	9. Slope: Steep slopes impede trafficability of heavy machinery and reclamation of borrow sites.  Soil feature considered is the component slope.
		
	Property used: SLOPE (Modality - low, high, representative value)
		
	Restriction limits:
		Limiting		> 15%
		Somewhat limiting	>= 8 and <= 15%
		Not limiting		< 8%			
		
	Null Slope is assigned Not rated. 
	
	10. Subsidence: Soils with high subsidence can cause septic tanks and septic tank adsorption fields to shift or collapse.  Soil feature considered is total subsidence.
	
	Property used: SUBSIDENCE TOTAL (Modality - high, low, representative value)
				
	Restriction limits:
		Limiting	=> 60cm
		Not limiting	 < 60cm
			
	Null values are assigned to the Not limiting class. 
	
	11. Depth to saturated zone:  Soils with shallow depth to a water table may become waterlogged during periods of heavy precipitation and are slow to drain.  These soils have the potential to contamination the ground water which may create health and environmental hazards.  Soil feature considered is the top depth of the first layer where soil moisture layer status is wet or saturated during any month.

	Property used: HIGH WATER TABLE DEPTH MINIMUM (Modality - representative value)
	
	Restrictive limits:
		Limiting		 < 120cm
		Somewhat limiting	=> 120 to < 180cm
		Not limiting		=> 180cm
		
	Null depth is assigned to the Not limiting class.

	12. Seepage:  The soil's bottom layer Ksat governs the leaching and seepage potential of the soil.   When this rate is high, transmission of fluids through the soil and underlying materials is unimpeded and leaching and seepage may become environmental, health, and performance concern.  Soil feature considered is the Ksat of the bottom layer or the layer immediately above bedrock.  This condition is not restrictive for soil in Aridic moisture regimes.  (added for testing 7/2004) 
	
	Property used: KSAT BOTTOM HORIZON (Modality - high, low, representative value)
			
	Restriction limits:
		Limiting 	 	 => 14.0 micrometers/sec
		Not limiting		  < 14.0 micrometers/sec
		
	Null Ksat values are assigned to the Not rated class.
		
	13.  Unstable fill:  Soils that are reconstructed because of land reclamation practices can cause differential settlement.  These areas of differential settlement are difficult to identify and are typically destructive to engineering infrastructure.  Soil feature considered is the component local phase.
	
	Property used: COMPONENT LOCAL PHASE
	
	Restrictive limits:
		Limiting             = ""unstable fill""
		Not limiting	 not = ""unstable fill""
	
	Null local phase is assigned to the Not limiting class."|12/03/2012 16:48:09|12/26/2013 16:39:28|5|"15626"|"2799990"
"OK113"|"ENG - Sanitary Landfill (Trench)"|"limitation"|"Summary:

Soils can be a non-member, partial member or complete members of the set of soils that are limited for use as "" Sanitary Landfill (Trench)"".  If a soil's property within 150 cm (60 inches) of the soil surface has a membership indices greater then zero, then that soil property is limiting.  The interpretive rating assigned is the maximum membership indices for one or more of the soil interpretive properties that comprise the "" Sanitary Landfill (Trench)"" interpretive rule.  Minor restrictive soil features are identified but not considered as part of the overall rating process.  These restrictive features could be important factors where the major restrictive features are overcome through design application.

Soils are placed into interpretive rating classes per their rating indices.  These are not limited (rating index = 0), somewhat limited (rating index > 0 and < 1.0), or very limited (rating index = 1.0).

Description:

Sanitary landfill (trench) is a method of disposing solid waste by placing refuse in successive layers in an excavated trench.  The waste is spread, compacted, and covered daily with a thin layer of soil that is excavated from the trench.  When the trench is full, a final cover of soil material at least 2 feet thick is placed over the landfill.

Scope: National

The interpretation is applicable to both heavily populated and sparsely populated areas.  While some general observations may be made, onsite evaluation is required before the final site is selected.  Improper site selection, design, or installation may cause contamination of ground water, seepage, and contamination of stream systems from surface drainage or floodwater.  Potential contamination may be reduced or eliminated by installing systems designed to overcome or reduce the effects of the limiting soil property.  The rating is for soils in their present condition and does not consider present land use.

Ratings are based on properties and qualities to the depth normally observed during soil mapping (approximately 5 or 6 feet).  However, because trenches may be as deep as 15 feet or more, geologic investigations are needed to determine the potential for pollution of ground water as well as to determine the design needed.  These investigations, which are generally arranged by the landfill developer, include the examination of stratification, rock formations, and geologic conditions that might lead to the conducting of leachates to aquifers, wells, watercourses, and other water sources.  The presence of hard, nonrippable bedrock, bedrock crevices, or highly permeable strata in or immediately underlying the proposed trench bottom is undesirable because of the difficulty in excavation and the potential pollution of underground water.

Properties that influence the risk of pollution, ease of excavation, trafficability, and revegetation are major considerations.  Soils that flood or have a water table within the depth of excavation present a potential pollution hazard and are difficult to excavate.  Slope is an important consideration because it affects the work involved in road construction, the performance of the roads, and the control of surface water around the landfill.  It may also cause difficulty in constructing trenches for which the trench bottom must be kept level and oriented to follow the contour.

The ease with which the trench is dug and with which a soil can be used as daily and final covers is based largely on texture and consistence of the soil.  The texture and consistence of a soil determine the degree of workability of the soil both when dry and when wet.  Soils that are plastic and sticky when wet are difficult to excavate, grade, or compact and difficult to place as a uniformly thick cover over a layer of refuse.  The uppermost part of the final cover should be soil material that is favorable for the growth of plants.  It should not contain excess sodium or salt and should not be too acid.  In comparison with other horizons, the A horizon in most soils has the best workability and the highest content of organic matter.  Thus, for a trench-type landfill operation it may be desirable to stockpile the surface layer for use in the final blanketing of the fill.

Criteria:

The interpretive rating is the most limiting of the following restrictive features.

	1.  Depth to thick/thin cemented pan: Depth to thick or thin cemented pan may pose construction limitations or environmental and health risks when landfills are installed.   Soil feature considered is the top depth of the first restrictive layer more then 46cm thick where restrictive kind is ""fragipan"", ""duripan"", ""petrocalcic"", ""ortstein"", or ""petrogypsic"" and restrictive feature hardness is not noncemented. If pan thickness is < 46cm then the rating is reduced by half.  Depth to restrictive feature must be synchronized with the depth to the restrictive feature horizon shown in the horizon table.

	
	Property used: DEPTH TO CEMENTED PAN THICK (Modality - representative value)
	
	Restrictive limits:
		Limiting		 > 182cm
		Not limiting		=< 182cm
		
	Null depth is assigned to the Not limiting class.
	
	OR

	Property used: DEPTH TO CEMENTED PAN THIN (Modality - representative value)
	
	Restrictive limits:
		Limiting		 > 182cm
		Not limiting		=< 182cm
		
	Null depth is assigned to the Not limiting class.
		
AND NOT
	
	Property used: RESTRICTIVE FEATURE HARDNESS (Modality - representative value)
	
	Restrictive limits:
		Limiting		not = noncemented
		Not limiting		    = noncemented
				
	Null hardness is assigned to the Not limiting class.
	
            2.  Too clayey: Clayey soils may become sticky when wet and are difficult to spread and compact.  This condition is not restrictive for soil in Aridic moisture regimes and is only partially restrictive when clay mineralogy is kaolinitic.  Soil feature considered is the first or rv USDA texture of the thickest soil layer between 25 and 180cm or above a restrictive layer and taxonomic family mineralogy.
		
	Property used: WTD_AVG CLAY CONTENT 25-180cm OR ABOVE RESTRICTION,  (Modality -high, low, and representative value)
		
	Restriction limits:
		Limiting		>45 percent
		Somewhat limiting	27-45 percent
		Not limiting	<27 percent
			
	Null clay contents are assigned to the Not rated class.

OR

	Property used: TAXONOMIC MINERALOGY CLASS (Modality - representative value)
		
	Restriction limits:
		If taxonomic family mineralogy is kaolinitic then
		the soil clayey rating is reduced by .5.
			
	Null taxonomic mineralogy classes are assigned Not Rated
OR

	Property used: TAXONOMIC MINERALOGY CLASS (Modality - representative value)
		
	Restriction limits:
		If taxonomic family mineralogy is kaolinitic then
		the soil clayey rating is reduced by .5.
			
	Null taxonomic mineralogy classes are assigned Not Rated.
	
	
	3.  Flooding: Flooding has the potential to transport agricultural waste off site and pollute surface waters.  Flooding also limits building, recreational, and sanitary facility use and management of these soils.  Soil feature considered is maximum flooding frequency classes over 12 months.

	Property used: FLOODING FREQUENCY (Maximum Duration) (Modality - representative value)
	
	Restrictive limits:
		Limiting		= ""occasional"" or ""very frequent"" or ""frequent""
		Somewhat limiting	= ""very rare"" or ""rare""
		Not limiting		= ""none""
		
	Null frequency is assigned to the Not limiting class.
	
	4.  Content of organic matter: Soil in Unified class pt, ol, or oh is high in organic materials, has low strength, and is hard to reclaim.  Soil feature considered is the rv or first Unified class of the thickest soil layer above a restrictive layer and between 25 and 180cm.
	
	Property used: UNIFIED THICKEST LAYER 25-180cm (Modality - representative value)
	
	Restrictive limits:
		Limiting	= pt, ol, or oh
		Not limiting	not = pt, ol, or oh
		
	Null Unified classes are assigned to the Not limiting class.
	
	5.  Content of large stones: Large stone impede the workability of the soil and restrict trafficability of heavy machinery and site reclamation.  Soil feature considered is the weighted average percentage of rock fragments of size greater than 75mm in the horizons above a restrictive feature or from 0 to 180 cm deep.

	Property used: FRAGMENTS > 75mm Wt. Ave. 0-180cm (Modality - high, low, representative value)
	
	Restrictive limits:
		Limiting		=> 50%
		Somewhat limiting	 > 25% to < 50%
		Not limiting		=< 25%
		
	Null FRAGMENTS > 75mm are assigned Not rated.
	
	6.  Depth to permafrost: Permafrost (permanently frozen soil layer) restricts or effects excavation, manipulation, transport, stability, and workability of the soil material.  Soil features considered are restrictive feature depth and where kind is permafrost or USDA TEXTURE (IN-LIEU-OF) is ""cpf"" or USDA TEXTURE MODIFIER is ""pf"".
	
	Property used: DEPTH TO PERMAFROST (Modality - representative value)
	
	Restrictive limits:
		Limiting		 < 50cm
		Somewhat limiting 	=> 50 to =< 100cm
		Not limiting		 > 100cm
		
	Null depths are assigned  to the Not limiting class.
OR
		
	Property used: USDA TEXTURE (IN-LIEU-OF) (Modality - representative value)
	
	Restrictive limits:
		Limiting	= ""cpf""
		Not limiting	not = ""cpf""
		
	Null USDA Texture (In-Lieu-Of) are assigned to the Not limiting class.
OR
		
	Property used: USDA TEXTURE MODIFIER (Modality - representative value)
	
	Restrictive limits:
		Limiting	= ""pf""
		Not limiting	not = ""pf""
		
	Null USDA Texture Modifier are assigned to the Not limiting class.
	
	7.  Too acid: Soils with low pH increase metallic ion availability and restricts plan growth and re-establishing vegetation in disturbed area.  Soil feature considered is the minimum (pH) of the soil layers.
	
	Property used: SOIL REACTION 1-1 WATER (Minimum) (Modality - high, low, representative value)
				
	Restriction limits:
		Limiting	 < 3.5
		Not limiting	=> 3.5
			
	Null pH values are assigned to the Not rated class.
	
	8.  Ponding: Ponding is the condition where standing water is on the soil surface for a given period of time.  Soil that pond has restrictions that limit the installation and function of most landuse applications.  Soil features considered are ponding duration and frequency classes for all months.

	Property used: PONDING DURATION (Modality - representative value)
	
	Restrictive limits:
		Limiting		= ""very brief"" or ""brief"" or 
				  	  ""long"" or ""very long""
		Not limiting		not = ""very brief"" or ""brief"" or 
				  	      ""long"" or ""very long""
		
	Null duration is assigned to the Not limiting class.
OR
		
	Property used: PONDING FREQUENCY
			(Modality - representative value)
	
	Restrictive limits:
		Limiting	    = ""none""
		Not limiting	not = ""none""
		
	Null depth is assigned to the Not limiting class.
	
	9.  Salinity: Soils with high salinity have reduced available water capacity, which restrict plan growth and re-establishing vegetation in disturbed area.  Soil feature considered is the highest salinity (electrical conductivity) for all horizons.
		
	Property used: SALINITY MAXIMUM (Modality - low, high, representative value)
		
	Restriction limits:
		Limiting		 > 16 mmhos/cm
		Not limiting		<= 16 mmhos/cm			
		
	Null EC is assigned to the Not limiting class.
	
	10. Too Sandy: Sandy soils may slump and are droughty, making establishments of vegetative cover difficult.  Soil feature considered is the first or rv USDA texture of the thickest soil layer between 25 and 180cm or above a cemented restrictive layer.
		
	Property used: USDA TEXTURE THICKEST LAYER IN DEPTH 25-180cm (Modality - representative value)
		
	Restriction limits:
		Limiting		= ""cos"" or ""s"" or ""fs"" or ""vfs"" or ""sg""
		Somewhat limiting	= ""lcos"" or ""ls"" or ""lfs"" or ""lvfs""
		Not limiting		All others
			
	Null USDA textures are assigned to the Not limiting class.
	
	11. Seepage:  The soil's bottom layer Ksat governs the leaching and seepage potential of the soil.   When this rate is high, transmission of fluids through the soil and underlying materials is unimpeded and leaching and seepage may become environmental, health, and performance concern.  Soil feature considered is the Ksat of the bottom layer or the layer immediately above bedrock.  This condition is not restrictive for soil in Aridic moisture regimes.  
	
	Property used: KSAT BOTTOM HORIZON (Modality - high, low, representative value)
			
	Restriction limits:
		Limiting 	 	 => 14.0 micrometers/sec
		Not limiting		  < 14.0 micrometers/sec
		
	Null Ksat values are assigned to the Not rated class.
	
	12. Depth to bedrock: Shallow depth to bedrock limits the soil's adsorptive capacity and the thickness of the biologically active zone through with waste materials can percolate.  Shallow soils may pose environmental and health risks when agricultural and municipal waste materials are applied. These soils may pose construction limitations or environmental and health risks when trench landfills are installed. Soil feature considered is the top depth of the first restrictive layer where restrictive type is ""bedrock (lithic)"" or ""bedrock (paralithic)."" Depth to restrictive feature must be synchronized with the depth to the restrictive feature horizon shown in the horizon table. 

	Property used: DEPTH TO BEDROCK (Modality - representative value)
	
	Restrictive limits:
		Limiting		 < 182cm
		Not limiting		=> 182cm
		
	Null depth is assigned to the Not limiting class.
	
	13. Slope: Steep slopes impede trafficability of heavy machinery and reclamation of borrow sites.  Soil feature considered is the component slope.
		
	Property used: SLOPE (Modality - low, high, representative value)
		
	Restriction limits:
		Limiting		> 15%
		Somewhat limiting	>= 8 and <= 15%
		Not limiting		< 8%			
		
	Null Slope is assigned Not rated.
	
	14. Sodium content: Soils with high sodium adsorption ratio have the potential to restrict plan growth and re-establishing vegetation in disturbed area. This condition is not restrictive for soil in Aridic moisture regimes.  Soil feature considered is the horizon with the highest sodium adsorption ratio.

		
	Property used: SODIUM ADSORPTION RATIO MAXIMUM (Modality - low, high, representative value)
		
	Restriction limits:
		Limiting		 > 13 
		Not limiting		<= 13 			
		
	Null SAR is assigned to the Not limiting class.
	
	15. Depth to saturated zone: Soils with shallow depth to a water table may become waterlogged and boggy during periods of heavy precipitation and are slow to drain.  These soils have the potential to contamination the ground water which may create health and environmental hazards.  Soil feature considered is the top depth of the first layer where soil moisture layer status is wet or saturated during any month.

	Property used: DEPTH TO HIGH WATER TABLE APPARENT MINIMUM (Modality - representative value)
	
	Restrictive limits:
		Limiting		 < 180cm
		Not limiting		=> 180cm
		
	Null depth is assigned to the Not limiting class.

	OR

	Property used: DEPTH TO HIGH WATER TABLE PERCHED MINIMUM (Modality - representative value)
	
	Restrictive limits:
		Limiting		 < 60cm
		Somewhat limiting	=> 60 to <= 120cm
		Not limiting		 > 120cm
		
	Null depth is assigned to the Not limiting class.

16. Dustiness is a concern for human health as well as aesthetic reasons.  Dust generation from roads is a significant source of inhalable particulate matter.  Two dust particle sizes are recognized: PM10 and PM2.5, relating to particles of aerodynamic diameters of 10 and 2.5 microns, respectively.  The capacity of soils to produce dust particles has been found by Carvacho et al (2004) to be directly related to the clay or silt content of the soil.  Thus, the PM10 or PM2.5 generation capacity of a soil is inversely proportional to its sand content.  Gypsum is also related to dustiness because the soft crystals are relatively easily crushed to silt and clay size particles which can then be picked up by air.

Other major variables in dust generation are moisture content and the amount of working of the soil.

The ""Dryness Index"" accounts for the moisture content of the surface.  In a dry, hot environment, the generation of dust is greater than in a cool, moist environment.  Thus dust generation is directly proportional to temperature and inversely proportional to rainfall.

An array of materials is available for overcoming dust limitations (Gebhart et al, 1999).


Property used:  WTD_AVG SAND CONTENT 0-50cm OR ABOVE RESTRICTION, NO O

Restrictive limits:  Restriction limits:
					Limiting		 >= 70 percent sand
					Somewhat limiting	 20-70 percent sand
					Not limiting		 <=20 percent sand
					
					
					
Property used:  WTD_AVG GYPSUM 0-50cm OR ABOVE RESTRICTION

Restrictive limits:  Restriction limits:
					Limiting		 >= 15 percent gypsum
					Somewhat limiting	 2-15 percent gypsum
					Not limiting		 <=2 percent gypsum
					
					
Property used:  DRYNESS INDEX

Restrictive limits:  Restriction limits:
					Limiting		 >= 5  
					Somewhat limiting	 0.3-5  
					Not limiting		 <=0.3
					
					
					The Dryness Index is 100(mean annual air temperature)/(mean annual precipitation)  
					
									


References:

Carvacho, Omar F., Lowell L. Ashbaugh, Michael S. Brown, Robert G. Flocchini (2004) Measurement of PM2.5 Emission Potential from Soil Using the UC Davis Resuspension Test Chamber. Geomorphology 59 (1-4), 75 - 80

Gebhart, D. L., M. L. Denight, and R. H. Grau. 1999. Dust control guidance and technology selection key. AEC Report #SFIM-AEC-EQ-CR-99002. U.S. Army Corps of Engineers."|12/03/2012 16:48:09|12/26/2013 16:39:28|5|"15626"|"2799989"
"OK113"|"ENG - Sanitary Landfill (Area)"|"limitation"|"Summary:

Soils can be a non-member, partial member or complete members of the set of soils that are limited for use as ""Sanitary Landfill (Area)"".  If a soil's property within 150 cm (60 inches) of the soil surface has a membership indices greater then zero, then that soil property is limiting.  The interpretive rating assigned is the maximum membership indices for one or more of the soil interpretive properties that comprise the ""Sanitary Landfill (Area)"" interpretive rule.  Minor restrictive soil features are identified but not considered as part of the overall rating process.  These restrictive features could be important factors where the major restrictive features are overcome through design application.

Soils are placed into interpretive rating classes per their rating indices.  These are not limited (rating index = 0), somewhat limited (rating index > 0 and < 1.0), or very limited (rating index = 1.0).

Description:

Sanitary landfill (area) is a solid-waste disposal practice where successive layers of refuse are placed on the soil surface.  The waste is spread, compacted, and covered daily with a thin layer of soil that is imported from a source away from the site.  A final cover of soil at least 2 feet thick is placed over the completed landfill.   Properties and qualities that influence trafficability and risk of pollution are the important considerations for area sanitary landfills.

Scope: National

The interpretation is applicable to both heavily populated and sparsely populated areas.  While some general observations may be made, onsite evaluation is required before the final site is selected.  Improper site selection, design, or installation may cause contamination of ground water, seepage, and contamination of stream systems from surface drainage or floodwater.  Potential contamination may be reduced or eliminated by installing systems designed to overcome or reduce the effects of the limiting soil property.  The rating is for soils in their present condition and does not consider present land use.

Flooding is a serious problem because of the risk of washouts and pollution downstream and the difficulty of moving trucks in and out of flooded areas.  Permeability of the soil is an important consideration in all but the most arid parts of the country.  If permeability is too rapid or if fractured bedrock or a fractured cemented pan is close to the surface, the risk of contaminating the water supply by leachate is great.  A high water table may also transmit pollutants to the water supply and is likely to restrict truck movement during wet seasons.  

Slope is a consideration because of the extra grading required to maintain roads on sloping soils.  Furthermore, leachate may flow along the soil surface on sloping soils and cause difficult seepage problems in completed fills.

Criteria:

The interpretive rating is the most limiting of the following restrictive features.

	1.  Flooding: Flooding has the potential to transport agricultural waste off site and pollute surface waters.  Flooding also limits building, recreational, and sanitary facility use and management of these soils.  Soil feature considered is maximum flooding frequency classes over 12 months.

	Property used: FLOODING FREQUENCY (Maximum Duration) (Modality - representative value)
	
	Restrictive limits:
		Limiting		= ""occasional"" or ""very frequent"" or ""frequent""
		Somewhat limiting	= ""very rare"" or ""rare""
		Not limiting		= ""none""
		
	Null frequency is assigned to the Not limiting class.
	
	2.  Depth to permafrost: Permafrost (permanently frozen soil layer) restricts or effects excavation, manipulation, transport, stability, and workability of the soil material.  Soil features considered are restrictive feature depth and where kind is permafrost or USDA TEXTURE (IN-LIEU-OF) is ""cpf"" or USDA TEXTURE MODIFIER is ""pf"".
	
	Property used: DEPTH TO PERMAFROST (Modality - representative value)
	
	Restrictive limits:
		Limiting		 < 50cm
		Somewhat limiting 	=> 50 to =< 100cm
		Not limiting		 > 100cm
		
	Null depths are assigned  to the Not limiting class.
OR
		
	Property used: USDA TEXTURE (IN-LIEU-OF) (Modality - representative value)
	
	Restrictive limits:
		Limiting	= ""cpf""
		Not limiting	not = ""cpf""
		
	Null USDA Texture (In-Lieu-Of) are assigned to the Not limiting class.
OR
		
	Property used: USDA TEXTURE MODIFIER (Modality - representative value)
	
	Restrictive limits:
		Limiting	= ""pf""
		Not limiting	not = ""pf""
		
	Null USDA Texture Modifier are assigned to the Not limiting class.
	
	3.  Ponding: Ponding is the condition where standing water is on the soil surface for a given period of time.  Soil that pond has restrictions that limit the installation and function of most landuse applications.  Soil features considered are ponding duration and frequency classes for all months.

	Property used: PONDING DURATION (Modality - representative value)
	
	Restrictive limits:
		Limiting		= ""very brief"" or ""brief"" or 
				  	  ""long"" or ""very long""
		Not limiting		not = ""very brief"" or ""brief"" or 
				  	      ""long"" or ""very long""
		
	Null duration is assigned to the Not limiting class.
OR
		
	Property used: PONDING FREQUENCY
			(Modality - representative value)
	
	Restrictive limits:
		Limiting	    = ""none""
		Not limiting	not = ""none""
		
	Null depth is assigned to the Not limiting class.
	
	4.  Seepage:  The soil horizon with the maximum Ksat governs the leaching and seepage potential of the soil.   When this rate is high, transmission of fluids into and through the soil is unimpeded and leaching and seepage may become environmental, health, and performance concern.  Soil feature considered is the layer with the maximum Ksat between a depth of 50 to 100 cm.  This condition is not restrictive for soil in Aridic moisture regimes.  
	
	Property used: PERMEABILITY MAXIMUM IN DEPTH 50-100cm (Modality - high, low, representative value)
			
	Restriction limits:
		Limiting 	 	 => 14.0 micrometers/sec
		Not limiting		  < 14.0 micrometers/sec
		
	Null Ksat values are assigned to the Not limiting class.
	
	5.  Depth to bedrock: Shallow depth to bedrock may pose construction limitations or environmental and health risks when area landfills are installed.  This condition is not restrictive for soil in Aridic moisture regimes.  Soil feature considered is the top depth of the first restrictive layer where restrictive type is ""bedrock (lithic)"" or ""bedrock (paralithic)."" Depth to restrictive feature must be synchronized with the depth to the restrictive feature horizon shown in the horizon table. 


	Property used: DEPTH TO BEDROCK (Modality - representative value)
	
	Restrictive limits:
		Limiting		 < 100cm
		Somewhat limiting	=> 100 to =< 150cm
		Not limiting		 > 150cm
		
	Null depth is assigned to the Not limiting class.
	
	6.  Depth to cemented pan: Depth to cemented pan may pose construction limitations or environmental and health risks when area landfills are installed.  This condition is not restrictive for soil in Aridic moisture regimes.  Soil feature considered is the top depth of the first restrictive layer where restrictive kind is ""fragipan"", ""duripan"", ""petrocalcic"", ""ortstein"", or ""petrogypsic"" and restrictive feature hardness is not noncemented. Depth to restrictive feature must be synchronized with the depth to the restrictive feature horizon shown in the horizon table.

	Property used: DEPTH TO CEMENTED PAN (Modality - representative value)
	
	Restrictive limits:
		Limiting		 < 100cm
		Somewhat limiting	=> 100 to =< 150cm
		Not limiting		 > 150cm
		
	Null depth is assigned to the Not limiting class.
		
AND NOT
	
	Property used: RESTRICTIVE FEATURE HARDNESS (Modality - representative value)
	
	Restrictive limits:
		Limiting		not = noncemented
		Not limiting		    = noncemented
				
	Null hardness is assigned to the Not limiting class.
	
	7.  Slope: Steep slopes impede trafficability of heavy machinery and reclamation of borrow sites.  Soil feature considered is the component slope.
		
	Property used: SLOPE (Modality - low, high, representative value)
		
	Restriction limits:
		Limiting		> 15%
		Somewhat limiting	>= 8 and <= 15%
		Not limiting		< 8%			
		
	Null Slope is assigned Not rated.
	
	8.  Depth to saturated zone: Soils with shallow depth to a water table may become waterlogged and boggy during periods of heavy precipitation and are slow to drain.  These soils have the potential to contamination the ground water which may create health and environmental hazards.  Soil feature considered is the top depth of the first layer where soil moisture layer status is wet or saturated during any month.

	Property used: DEPTH TO HIGH WATER TABLE APPARENT MINIMUM (Modality - representative value)
	
	Restrictive limits:
		Limiting		 < 180cm
		Not limiting		=> 180cm
		
	Null depth is assigned to the Not limiting class.

	OR

	Property used: DEPTH TO HIGH WATER TABLE PERCHED MINIMUM (Modality - representative value)
	
	Restrictive limits:
		Limiting		 < 45cm
		Somewhat limiting	=> 45 to <= 90cm
		Not limiting		 > 90cm
		
	Null depth is assigned to the Not limiting class.

            9.  Dustiness is a concern for human health as well as aesthetic reasons.  Dust generation from roads is a significant source of inhalable particulate matter.  Two dust particle sizes are recognized: PM10 and PM2.5, relating to particles of aerodynamic diameters of 10 and 2.5 microns, respectively.  The capacity of soils to produce dust particles has been found by Carvacho et al (2004) to be directly related to the clay or silt content of the soil.  Thus, the PM10 or PM2.5 generation capacity of a soil is inversely proportional to its sand content.  Gypsum is also related to dustiness because the soft crystals are relatively easily crushed to silt and clay size particles which can then be picked up by air.

Other major variables in dust generation are moisture content and the amount of working of the soil.

The ""Dryness Index"" accounts for the moisture content of the surface.  In a dry, hot environment, the generation of dust is greater than in a cool, moist environment.  Thus dust generation is directly proportional to temperature and inversely proportional to rainfall.

An array of materials is available for overcoming dust limitations (Gebhart et al, 1999).


Property used:  WTD_AVG SAND CONTENT 0-50cm OR ABOVE RESTRICTION, NO O

Restrictive limits:  Restriction limits:
					Limiting		 >= 70 percent sand
					Somewhat limiting	 20-70 percent sand
					Not limiting		 <=20 percent sand
					
					
					
Property used:  WTD_AVG GYPSUM 0-50cm OR ABOVE RESTRICTION

Restrictive limits:  Restriction limits:
					Limiting		 >= 15 percent gypsum
					Somewhat limiting	 2-15 percent gypsum
					Not limiting		 <=2 percent gypsum
					
					
Property used:  DRYNESS INDEX

Restrictive limits:  Restriction limits:
					Limiting		 >= 5  
					Somewhat limiting	 0.3-5  
					Not limiting		 <=0.3
					
					
					The Dryness Index is 100(mean annual air temperature)/(mean annual precipitation)  
					
									


References:

Carvacho, Omar F., Lowell L. Ashbaugh, Michael S. Brown, Robert G. Flocchini (2004) Measurement of PM2.5 Emission Potential from Soil Using the UC Davis Resuspension Test Chamber. Geomorphology 59 (1-4), 75 - 80

Gebhart, D. L., M. L. Denight, and R. H. Grau. 1999. Dust control guidance and technology selection key. AEC Report #SFIM-AEC-EQ-CR-99002. U.S. Army Corps of Engineers."|12/03/2012 16:48:09|12/26/2013 16:39:28|5|"15626"|"2799988"
"OK113"|"ENG - Local Roads and Streets"|"limitation"|"Summary:

Soils can be a non-member, partial member or complete members of the set of soils that are limited for ""Local Roads and Streets"".  If a soil's property within 150 cm (60 inches) of the soil surface has a membership indices greater then zero, then that soil property is limiting and the soil restrictive feature is identified.  The overall interpretive rating assigned is the maximum membership indices of each soil interpretive property that comprise the ""Local Roads and Streets"" interpretive rule.  Minor restrictive soil features are identified but not considered as part of the overall rating process.  These restrictive features could be important factors where the major restrictive features are overcome through design application.

Soils are placed into interpretive rating classes per their rating indices.  These are not limited (rating index = 0), somewhat limited (rating index > 0 and < 1.0), or very limited (rating index = 1.0).

Description:

Local roads and streets are those roads and streets that have all-weather surfacing (commonly of asphalt or concrete) and that are expected to carry automobile traffic year-round.

Scope: National

The roads and streets consist of
(1) the underlying local soil material, either cut or fill, which is called ""the sub-grade"";
(2)  the base material, which may be lime-stabilized soil, cement-stabilized soil, gravel, or crushed rock;
(3) the actual road surface or street pavement, which is either flexible (asphalt), rigid (concrete), or gravel with binder in it.
They are graded to shed water, and conventional drainage measures are provided.  With the probable exception of the hard surface, roads and streets are built mainly from the soil at hand.

Soil interpretations for local roads and streets are used as a tool in evaluating soil suitability and identifying soil limitations for the practice.  The rating is for soils in their present condition and does not consider present land use.

Scope: National

Soil properties and qualities that affect local roads and streets are those that influence the ease of excavation and grading and the traffic-supporting capacity.  The properties and qualities that affect the ease of excavation and grading are hardness of bedrock or a cemented pan, depth to bedrock or a cemented pan, depth to a water table, flooding, the amount of large stones, and slope.  The properties that affect traffic-supporting capacity are soil strength as inferred from the AASHTO group index and the Unified classification, subsidence, shrink-swell behavior, potential frost action, and depth to the seasonal high water table.

Criteria:

The interpretive rating is the most limiting of the following restrictive features.

	1.  Depth to hard bedrock: Shallow depth to hard bedrock limits site preparation such as shaping and leveling and restricts installation of small buildings and roads or streets. Soil feature considered is the top depth of the first restrictive layer where restrictive type is ""bedrock (lithic)"". Depth to restrictive feature must be synchronized with the depth to the restrictive feature horizon shown in the horizon table.

	Property used: DEPTH TO BEDROCK HARD (Modality - representative value)
		
	Restrictive limits:
		Limiting		 < 50cm
		Somewhat limiting	=> 50 to < 100cm
		Not limiting		=> 100cm
		
	Null depth is assigned to the Not limiting class.
	
	2.  Flooding: Flooding has the potential to transport agricultural waste off site and pollute surface waters.  Flooding also limits building, recreational, and sanitary facility use and management of these soils.  Soil feature considered is maximum flooding frequency classes over 12 months.

	Property used: FLOODING FREQUENCY (Maximum Duration) (Modality - representative value)
	
	Restrictive limits:
		Limiting		= ""occasional"" or ""very frequent"" or ""frequent""
		Somewhat limiting	= ""very rare"" or ""rare""
		Not limiting		= ""none""
		
	Null frequency is assigned to the Not limiting class.
	
	3.  Content of large stones: Large stone impede the workability of the soil and restrict trafficability of heavy machinery and site reclamation.  Soil feature considered is the weighted average percentage of rock fragments of size greater than 75mm in the horizons above a restrictive feature or from 0 to 100 cm deep.

	Property used: FRAGMENTS > 75MM WEIGHTED AVE. IN DEPTH 0-100CM (Modality - high, low, representative value)
	
	Restrictive limits:
		Limiting		> 50%
		Somewhat limiting	>= 25% to <= 50%
		Not limiting		< 25%
		
	Null fragment data are assigned Not rated.
	
	4.  Depth to permafrost: Permafrost (permanently frozen soil layer) restricts or effects excavation, manipulation, transport, stability, and workability of the soil material.  Soil features considered are restrictive feature depth and where kind is permafrost or USDA TEXTURE (IN-LIEU-OF) is ""cpf"" or USDA TEXTURE MODIFIER is ""pf"".
	
	Property used: DEPTH TO PERMAFROST (Modality - representative value)
	
	Restrictive limits:
		Limiting		 < 50cm
		Somewhat limiting 	=> 50 to =< 100cm
		Not limiting		 > 100cm
		
	Null depths are assigned  to the Not limiting class.
OR
		
	Property used: USDA TEXTURE (IN-LIEU-OF) (Modality - representative value)
	
	Restrictive limits:
		Limiting	= ""cpf""
		Not limiting	not = ""cpf""
		
	Null USDA Texture (In-Lieu-Of) are assigned to the Not limiting class.
OR
		
	Property used: USDA TEXTURE MODIFIER (Modality - representative value)
	
	Restrictive limits:
		Limiting	= ""pf""
		Not limiting	not = ""pf""
		
	Null USDA Texture Modifier are assigned to the Not limiting class.
	
	5.  Ponding: Ponding is the condition where standing water is on the soil surface for a given period of time.  Soil that pond has restrictions that limit the installation and function of most landuse applications.  Soil features considered are ponding duration and frequency classes for all months.

	Property used: PONDING DURATION (Modality - representative value)
	
	Restrictive limits:
		Limiting		= ""very brief"" or ""brief"" or 
				  	  ""long"" or ""very long""
		Not limiting		not = ""very brief"" or ""brief"" or 
				  	      ""long"" or ""very long""
		
	Null duration is assigned to the Not limiting class.
OR
		
	Property used: PONDING FREQUENCY
			(Modality - representative value)
	
	Restrictive limits:
		Limiting	    = ""none""
		Not limiting	not = ""none""
		
	Null depth is assigned to the Not limiting class.
	
	6.  Frost action: Frost heaving can cause roadbeds to shift and paving to crack.  Soil feature considered is frost action.
	
	Property used: POTENTIAL FROST ACTION (Modality - representative value)
			
	Restriction limits:
		Limiting 	 	= ""high""  
		Somewhat Limiting 	= ""moderate""
		Not limiting		all others
		
	Null frost action values are assigned to the Not limiting class.
	
	7.  Depth to soft bedrock: Shallow depth to soft bedrock limits site preparation such as shaping and leveling and provides a limitation for the installation of  small buildings and roads or streets. Soil feature considered is the top depth of the first restrictive layer where restrictive type is ""bedrock (paralithic)"". Depth to restrictive feature must be synchronized with the depth to the restrictive feature horizon shown in the horizon table.  This property is modified by a multiplication factor of .5 to reduce the limitation below that of hard bedrock.  

	Property used: DEPTH TO BEDROCK SOFT (Modality - representative value)
	
	Restrictive limits:
		Limiting		 < 50cm
		Not limiting		=> 50cm
		
	Null depth is assigned to the Not limiting class.
	
	8.  Shrink-swell:  Excessive shrink-swell in the thickest layer between 25 and 100cm deep can cause building foundations to shift, flooring slabs to crack and roadways to buckle.  Soil feature considered is percent linear extensibility of the thickest layer between a depth of 10 to 40 inches or above bedrock.

	Property used: SHRINK-SWELL THICKEST LAYER 25-100cm OR ABOVE ROCK (Modality - high, low, and representative value)
			
	Restrictive limits:
		Limiting		 > 6%
		Somewhat limiting	=> 3% to <= 6%
		Not limiting		 < 3%
		
	Null linear extensibility is assigned to the Not limiting class.
	
	9.  Slope: Steep slopes impede trafficability of heavy machinery and reclamation of borrow sites.  Soil feature considered is the component slope.
		
	Property used: SLOPE (Modality - low, high, representative value)
		
	Restriction limits:
		Limiting		> 15%
		Somewhat limiting	>= 8 and <= 15%
		Not limiting		< 8%			
		
	Null Slope is assigned Not rated.
	
	10. Low strength: Soils with high AASHTO Group Index have low strength which affects the soil's traffic-supporting capacity.  This condition is only partially restrictive when clay mineralogy is kaolinitic.  Soil feature considered is the AASHTO Group Index of the thickest soil layer between 25 and 100cm or above a cemented restrictive layer and taxonomic family mineralogy.
		
	Property used: AASHTO GROUP INDEX NUMBER THICKEST LAYER IN DEPTH 10-40 in. (Modality - high, low, representative value)
		
	Restriction limits:
		Limiting		=> 8
		Somewhat limiting	 > 5 to < 8
		Not limiting		=< 5
			
	Null AASHTO Group Index values are assigned to the Not limiting class.

OR

	Property used: TAXONOMIC MINERALOGY CLASS (Modality - representative value)
		
	Restriction limits:
		If taxonomic family mineralogy is kaolinitic then
		the soil clayey rating is reduced by 90%.
			
	Null taxonomic mineralogy classes are assigned Not Rated.
	
	11. Depth to thick cemented pan: Depth to thick cemented pan limits site preparation such as shaping and leveling and restricts the installation of small buildings and roads or streets.  Soil feature considered is the top depth of the first restrictive layer more then 46cm thick where restrictive kind is ""fragipan"", ""duripan"", ""petrocalcic"", ""ortstein"", or ""petrogypsic"" and restrictive feature hardness is not noncemented. Depth to restrictive feature must be synchronized with the depth to the restrictive feature horizon shown in the horizon table.

	
	Property used: DEPTH TO CEMENTED PAN THICK (Modality - representative value)
	
	Restrictive limits:
		Limiting		=< 50cm
		Somewhat limiting	 > 50 to < 100cm
		Not limiting		=> 100cm
		
	Null depth is assigned to the Not limiting class.
		
AND NOT
	
	Property used: RESTRICTIVE FEATURE HARDNESS (Modality - representative value)
	
	Restrictive limits:
		Limiting		not = noncemented
		Not limiting		    = noncemented
				
	Null hardness is assigned to the Not limiting class.
	
	12. Depth to thin cemented pan: Depth to thin cemented pan limits site preparation such as shaping and leveling and restricts the installation of small buildings and roads or streets.  Soil feature considered is the top depth of the first restrictive layer less then or equal to 46cm thick where restrictive kind is ""fragipan"", ""duripan"", ""petrocalcic"", ""ortstein"", or ""petrogypsic"" and restrictive feature hardness is not noncemented. Depth to restrictive feature must be synchronized with the depth to the restrictive feature horizon shown in the horizon table.

	
	Property used: DEPTH TO CEMENTED PAN THIN (Modality - representative value)
	
	Restrictive limits:
		Limiting		 < 50cm
		Not limiting		=> 50cm
		
	Null depth is assigned to the Not limiting class.
		
AND NOT
	
	Property used: RESTRICTIVE FEATURE HARDNESS (Modality - representative value)
	
	Restrictive limits:
		Limiting		not = noncemented
		Not limiting		    = noncemented
				
	Null hardness is assigned to the Not limiting class.
	
	13. Subsidence: Soils with high subsidence can cause building and road foundations to shift or collapse, flooring slabs to crack and roadways to buckle.  Soil feature considered is total subsidence.
	
	Property used: SUBSIDENCE TOTAL (Modality - high, low, representative value)
				
	Restriction limits:
		Limiting	=> 30cm
		Not limiting	 < 30cm
			
	Null pH values are assigned to the Not limiting class.
	
	14. Depth to saturated zone: Soils with shallow depth to a water table may become waterlogged and boggy during periods of heavy precipitation and are slow to drain.  Soil feature considered is the top depth of the first layer where soil moisture layer status is wet or saturated during any month.

	Property used: HIGH WATER TABLE DEPTH MINIMUM (Modality - representative value)
	
	Restrictive limits:
		Limiting		=< 30cm
		Somewhat limiting	 > 30 to < 75cm
		Not limiting		=> 75cm
		
	Null depth is assigned to the Not limiting class.
		
	15.  Unstable fill:  Soils that are reconstructed because of land reclamation practices can cause differential settlement.  These areas of differential settlement are difficult to identify and are typically destructive to engineering infrastructure.  Soil feature considered is the component local phase.
	
	Property used: COMPONENT LOCAL PHASE
	
	Restrictive limits:
		Limiting             = ""unstable fill""
		Not limiting	 not = ""unstable fill""
	
	Null local phase is assigned to the Not limiting class.

16.  Roads, pipelines, and structures built on soils containing gypsum are susceptible to damage from differential settling if the soil gypsum should dissolve to due the addition of more water to the soil than can be removed by evapotranspiration.  Subsidence is estimated from the gypsum content of the soil.  Other soluble salts may also contribute to the loss of volume of the soil.  

Assumptions:

* Differential subsidence is assumed to always occur, rather than an equidimensional settling.
* Water as irrigation, leakage, septic systems, or whatever is assumed to be applied.  If no water is added to the soil, no dissolution occurs and therefore no subsidence.
* Dissolution kinetics are assumed to be such that the settling is observable in our lifetimes.
* The size of the structure has an influence on the tolerable amount of distortion due to settling.
* The age of the structure influences the amount of damage it will sustain if differential subsidence occurs.
* The particle size of the gypsum will influence the dissolution rate.  A generic rate is assumed here.


		Property used:  ""SUBSIDENCE DUE TO GYPSUM, REV""  (Modality - and representative value)
	
			Restrictive limits:
				Very limiting		=> 30cm
				Somewhat limiting	10-30cm
				Not limiting		<= 10cm"|01/07/2013 20:03:15|12/26/2013 16:39:28|5|"15626"|"2799987"
"OK113"|"ENG - Lawn, Landscape, Golf Fairway"|"limitation"|"Summary:

Soils can be a non-member, partial member or complete members of the set of soils that are limited for ""Lawn, Landscape, Golf Fairway"".  If a soil's property within 150 cm (60 inches) of the soil surface has a membership indices greater then zero, then that soil property is limiting and the soil restrictive feature is identified.  The overall interpretive rating assigned is the maximum membership indices of each soil interpretive property that comprise the ""Lawn, Landscape, Golf Fairway"" interpretive rule.  Minor restrictive soil features are identified but not considered as part of the overall rating process.  These restrictive features could be important factors where the major restrictive features are overcome through design application.

Soils are placed into interpretive rating classes per their rating indices.  These are not limited (rating index = 0), somewhat limited (rating index > 0 and < 1.0), or very limited (rating index = 1.0).

Description:

Soils are rated for their use in establishing and maintaining turf for lawns and golf fairways and ornamental trees and shrubs for residential or commercial landscaping.

Scope: National

Soil interpretations for lawn, landscape, or golf fairways are used as a tool in evaluating soil suitability and identifying soil limitations for the practice.  The rating is for soils in their present condition and does not consider present land use.  These ratings are based on the use of soil material at the location that may have some land smoothing.  Irrigation may or may not be needed and is not a criterion in rating.  Traps, trees, roughs, and greens are not considered as part of the golf fairway.

The soil properties and qualities considered in rating soils for lawns, landscaping, and golf fairways include those that affect growth and trafficability after vegetation is established.  The properties that affect plant growth are the content of salt, sodium, or calcium carbonate; sulfidic materials; soil reaction; depth to the water table; depth to bedrock or a cemented pan; and the available water capacity in the upper 40 inches of soil.  The properties that affect trafficability after vegetation is established are flooding, wetness, slope, stoniness, and the amount of clay, sand, or organic matter in the surface layer.
Criteria:

The interpretive rating is the most limiting of the following restrictive features.

	1.  Droughty: Soils with low available water capacity are droughty.  This condition restricts plant growth and the establishment of grasses, shrubs, and trees.  Soil feature considered is the (available water capacity * the layer thickness) summed to a depth of 100cm or a cemented restrictive layer.

	Property used: AVAILABLE WATER CAPACITY IN DEPTH 0-100cm (Modality - high, low, representative value)
			
	Restrictive limits:
		Limiting		 < 5cm
		Somewhat limiting	=> 5 to =< 10cm
		Not limiting		 > 10cm
		
	Null awc is assigned to the Not rated class.
	
	2.  Flooding: Flooding at frequency greater then rare has the potential to transport agricultural waste off site and pollute surface waters.  Flooding also limits the recreational use and management of these soils.  Soil feature considered is maximum flooding frequency classes over 12 months.

	Property used: FLOODING FREQUENCY (Maximum Duration) (Modality - representative value)
	
	Restrictive limits:
		Limiting		= ""very frequent"" or ""frequent""
		Somewhat limiting	= ""occasional""
		Not limiting		= ""none"" or ""very rare"" or ""rare""
		
	Null frequency is assigned to the Not limiting class.
	
	3.  Content of large stones: Excessive stones (rock fragments, > 3 inch) in size in soil surface layer are nuisances and may impede maintenance.  Soil feature considered is percent by weight rock fragments > 3 inches in size in the surface soil layer.

	Property used: FRAGMENTS > 75mm SURFACE LAYER (Modality - high, low, and representative value)
			
	Restrictive limits:
		Limiting		   > 30%
		Somewhat limiting	 >=  5% to <= 30%
		Not limiting		  <  5%
		
	Null > 3 inch rock fragment data are assigned to the Not rated class.
	
	4.  Carbonate content: Soils with high calcium carbonate content in the thickest layer may limit vegetative growth of some plant species.  Soil feature considered is the layer with the maximum calcium carbonate equivalent to a depth of 40cm.
	
	Property used: CALCIUM CARBONATE EQUIVALENT MAXIMUM IN DEPTH 0-100CM (Modality - high, low, representative value)
			
	Restriction limits:
		Limiting 	 	 > 40 %
		Not limiting		=< 40 %
				
	Null CaCO3 values are assigned to the Not limiting class.
	
	5.  USDA Texture Modifiers - Surface Organics: Soils with surface USDA Texture In-Lieu-Of ""mpt"" or ""muck"" or ""peat"" or USDA Texture Modifier ""mucky"" or ""peaty"" are high in organic materials, have low strength, and are hard to reclaim.  Soil feature considered is the rv or first USDA Texture In-Lieu-Of or USDA Texture Modifier of the surface layer if the layer is greater then 25cm thick.
	
	Property used: USDA TEXTURE IN-LIEU-OF ""Surface Layer"" (Modality - representative value)
	
	Restrictive limits:
		Limiting	= ""mpt"" or ""muck"" or ""peat""
		Not limiting	not = ""mpt"" or ""muck"" or ""peat""
		
	Null USDA TEXTURE IN-LIEU-OF is assigned to the Not rated class.
	
	OR
	
	Property used: USDA TEXTURE MODIFIER SURFACE LAYER (Modality - representative value)
	
	Restrictive limits:
		Limiting	= ""mucky"" or ""peaty""
		Not limiting	not = ""mucky"" or ""peaty""
		
	Null USDA TEXTURE MODIFIER is assigned to the Not rated class.


AND 	
	
	Property used: SURFACE LAYER THICKNESS nssc (Modality - representative value)
	
	Restrictive limits:
		Limiting	 > 25cm
		Not limiting	<= 25cm
		
	6. Depth to permafrost: Permafrost (permanently frozen soil layer) restricts or effects excavation, manipulation, transport, stability, and workability of the soil material.  Soil features considered are restrictive feature depth and where kind is permafrost or USDA TEXTURE (IN-LIEU-OF) is ""cpf"" or USDA TEXTURE MODIFIER is ""pf"".
	
	Property used: DEPTH TO PERMAFROST (Modality - representative value)
	
	Restrictive limits:
		Limiting		 < 50cm
		Somewhat limiting 	=> 50 to =< 100cm
		Not limiting		 > 100cm
		
	Null depths are assigned  to the Not limiting class.
OR
		
	Property used: USDA TEXTURE (IN-LIEU-OF) (Modality - representative value)
	
	Restrictive limits:
		Limiting	= ""cpf""
		Not limiting	not = ""cpf""
		
	Null USDA Texture (In-Lieu-Of) are assigned to the Not limiting class.
OR
		
	Property used: USDA TEXTURE MODIFIER (Modality - representative value)
	
	Restrictive limits:
		Limiting	= ""pf""
		Not limiting	not = ""pf""
		
	Null USDA Texture Modifier are assigned to the Not limiting class.
	
	7.  Ponding: Ponding is the condition where standing water is on the soil surface for a given period of time.  Soil that pond has restrictions that limit the installation and function of most landuse applications.  Soil features considered are ponding duration and frequency classes for all months.

	Property used: PONDING DURATION (Modality - representative value)
	
	Restrictive limits:
		Limiting		= ""very brief"" or ""brief"" or 
				  	  ""long"" or ""very long""
		Not limiting		not = ""very brief"" or ""brief"" or 
				  	      ""long"" or ""very long""
		
	Null duration is assigned to the Not limiting class.
OR
		
	Property used: PONDING FREQUENCY
			(Modality - representative value)
	
	Restrictive limits:
		Limiting	    = ""none""
		Not limiting	not = ""none""
		
	Null depth is assigned to the Not limiting class.
	
	8.  Salinity: Soils with high salinity have reduced available water capacity and may induce salinity toxicity, which restricts vigorous plant growth and re-establishing vegetation in disturbed area.  Soil feature considered is the highest value of salinity (electrical conductivity) of the surface layers.
		
	Property used: SALINITY SURFACE LAYER (Modality - low, high, representative value)
		
	Restriction limits:
		Limiting		 => 8 mmhos/cm
		Somewhat limiting	 => 4 to < 8 mmhos/cm
		Not limiting		  < 4 mmhos/cm			
		
	Null EC is assigned to the Not limiting class.
	
	9.  Depth to bedrock: Shallow depth to bedrock limits the soil's adsorptive capacity and the thickness of the biologically active zone through with waste materials can percolate.  Shallow soils may pose environmental and health risks when agricultural and municipal waste materials are applied. Soil feature considered is the top depth of the first restrictive layer where restrictive type is ""bedrock (lithic)"" or ""bedrock (paralithic)."" Depth to restrictive feature must be synchronized with the depth to the restrictive feature horizon shown in the horizon table. 

	Property used: DEPTH TO BEDROCK (Modality - representative value)
	
	Restrictive limits:
		Limiting		=< 50cm
		Somewhat limiting	 > 50 to < 100cm
		Not limiting		=> 100cm
		
	Null depth is assigned to the Not limiting class.
	
	10. Depth to cemented pan: Depth to cemented pan restricts the construction, installation, and functioning of the installed application.  Shallow soils have reduced water-holding capacities, restricted percolation rates and are difficult to reclaim and re-vegetated.  Soil feature considered is the top depth of the first restrictive layer where restrictive kind is ""fragipan"", ""duripan"", ""petrocalcic"", ""ortstein"", or ""petrogypsic"" and restrictive feature hardness is not noncemented. Depth to restrictive feature must be synchronized with the depth to the restrictive feature horizon shown in the horizon table.

	Property used: DEPTH TO CEMENTED PAN (Modality - representative value)
	
	Restrictive limits:
		Limiting		 < 50cm
		Somewhat limiting	=> 50 to < 100cm
		Not limiting		=> 100cm
		
	Null depth is assigned to the Not limiting class.
		
AND NOT
	
	Property used: RESTRICTIVE FEATURE HARDNESS (Modality - representative value)
	
	Restrictive limits:
		Limiting		not = noncemented
		Not limiting		    = noncemented
				
	Null hardness is assigned to the Not limiting class.
	
	11.    
Slope: Steep slopes impede trafficability of heavy machinery and reclamation of borrow sites.  Soil feature considered is the component slope.
		
	Property used: SLOPE (Modality - low, high, representative value)
		
	Restriction limits:
		Limiting		> 15%
		Somewhat limiting	>= 8 and <= 15%
		Not limiting		< 8%			
		
	Null Slope is assigned Not rated.
	
	12. Gravel content: Gravel (small stones) in the surface layer is a nuisance and may impede maintenance.  Soil feature considered is the surface percent retained on the #10 sieve (100 - #10). This is adjusted for stones by multiplying it times the fraction less than 3"" (1 - (Rock 3-10 + Rock >10)/100).

	Property used: FRAGMENTS 2MM-75mm SURFACE LAYER (Modality - high, low, representative value)
			
	Restrictive limits:
		Limiting		 > 50%
		Somewhat limiting	>= 25 to <= 50%
		Not limiting		 < 25%
		
	Null sieve are assigned to the Not rated class.
	
	13. Sodium content: Soils with high sodium adsorption ratio have the potential to restrict plan growth and re-establishing vegetation in disturbed area. Soil feature considered is the horizon with the highest sodium adsorption ratio.
		
	Property used: SODIUM ADSORPTION RATIO MAXIMUM (Modality - low, high, representative value)
		
	Restriction limits:
		Limiting		 > 12 
		Not limiting		<= 12 			
		
	Null SAR is assigned to the Not limiting class.
	
	14. Sulfur content: Soil in taxonomic Great Group ""sulfaquents"" or ""sulfihemists"" are high in sulfidic materials that restrict plant growth and re-vegetation of disturbed areas.  Soil feature considered is taxonomic Great Group.
	
	Property used: TAXONOMIC GREAT GROUP (Modality - representative value)
	
	Restrictive limits:
		Limiting	= ""sulfaquents"" or ""sulfihemists""
		Not limiting	not = ""sulfaquents"" or ""sulfihemists""
		
	Null Unified classes are assigned to the Not limiting class.
	
	15. Too acid: Soils with low pH restrict plan growth and re-establishing vegetation in disturbed area.  Soil feature considered is the (pH) of the surface layer.
	
	Property used: SOIL REACTION 1-1 WATER SURFACE LAYER (Modality - high, low, representative value)
				
	Restriction limits:
		Limiting	 < 3.5
		Not limiting	=> 3.5
			
	Null pH values are assigned to the Not limiting class.
	
	16. Too clayey: Soil with clayey surface layer has slow intake rates and compaction may reduce the growth of grass and ornamental plantings.  Soil feature considered is the clay percentage of the surface layer.
	
	Property used: CLAY PERCENT SURFACE LAYER (Modality - high, low, representative value)
	
	Restrictive limits:
		Limiting		 > 40%
		Not limiting		=< 40%
		
	Null clay percentage is assigned to the Not rated class.
	
	17. Too sandy: Soil with sandy surface layer is subject to blowing sand, are hard to re-vegetate, and restricts the soils ability to support multiple use recreational activities.  Soil feature considered is the rv or first USDA Texture class of the surface layer.
	
	Property used: USDA TEXTURE SURFACE LAYER NSSC (Modality - representative value)
	
	Restrictive limits:
		Limiting		""COS""
		Somewhat limiting 	""LCOS"" or ""S""
		Not limiting	all other USDA Textures
		
	Null USDA Texture is assigned to the Not limiting class.
	
	18. Depth to saturated zone: Soils with shallow depth to a water table may become waterlogged and boggy during periods of heavy precipitation and are slow to drain.  Soil feature considered is the top depth of the first layer where soil moisture layer status is wet or saturated during any month.

	Property used: HIGH WATER TABLE DEPTH MINIMUM (Modality - representative value)
	
	Restrictive limits:
		Limiting		=< 30cm
		Somewhat limiting	 > 30 to < 75cm
		Not limiting		=> 75cm
		
	Null depth is assigned to the Not limiting class.

19.  Dustiness is a concern for human health as well as aesthetic reasons.  Dust generation from roads is a significant source of inhalable particulate matter.  Two dust particle sizes are recognized: PM10 and PM2.5, relating to particles of aerodynamic diameters of 10 and 2.5 microns, respectively.  The capacity of soils to produce dust particles has been found by Carvacho et al (2004) to be directly related to the clay or silt content of the soil.  Thus, the PM10 or PM2.5 generation capacity of a soil is inversely proportional to its sand content.  Gypsum is also related to dustiness because the soft crystals are relatively easily crushed to silt and clay size particles which can then be picked up by air.

Other major variables in dust generation are moisture content, time of year, and the amount of working of the soil.

The ""Dryness Index"" accounts for the moisture content of the surface.  In a dry, hot environment, the generation of dust is greater than in a cool, moist environment.  Thus dust generation is directly proportional to temperature and inversely proportional to rainfall.

An array of materials is available for overcoming dust limitations (Gebhart et al, 1999).


Property used:  WTD_AVG SAND CONTENT 0-50cm OR ABOVE RESTRICTION, NO O

Restrictive limits:  Restriction limits:
					Limiting		 >= 70 percent sand
					Somewhat limiting	 20-70 percent sand
					Not limiting		 <=20 percent sand
					
					
					
Property used:  WTD_AVG GYPSUM 0-50cm OR ABOVE RESTRICTION

Restrictive limits:  Restriction limits:
					Limiting		 >= 15 percent gypsum
					Somewhat limiting	 2-15 percent gypsum
					Not limiting	 <=2 percent gypsum
					
					
Property used:  DRYNESS INDEX

Restrictive limits:  Restriction limits:
					Limiting		 >= 5  
					Somewhat limiting	 0.3-5  
					Not limiting		 <=0.3
					
					
					The Dryness Index is 100(mean annual air temperature)/(mean annual precipitation)  
					
									


References:

Carvacho, Omar F., Lowell L. Ashbaugh, Michael S. Brown, Robert G. Flocchini (2004) Measurement of PM2.5 Emission Potential from Soil Using the UC Davis Resuspension Test Chamber. Geomorphology 59 (1-4), 75 - 80

Gebhart, D. L., M. L. Denight, and R. H. Grau. 1999. Dust control guidance and technology selection key. AEC Report #SFIM-AEC-EQ-CR-99002. U.S. Army Corps of Engineers."|09/26/2013 18:48:01|12/26/2013 16:39:28|5|"15626"|"2799986"
"OK113"|"ENG - Dwellings With Basements"|"limitation"|"Summary:

Soils can be a non-member, partial member or complete members of the set of soils that are limited for ""Dwellings With Basements"".  If a soil's property within 150 cm (60 inches) of the soil surface has a membership indices greater then zero, then that soil property is limiting and the soil restrictive feature is identified.  The overall interpretive rating assigned is the maximum membership indices of each soil interpretive property that comprise the ""Dwellings With Basements"" interpretive rule.  Minor restrictive soil features are identified but not considered as part of the overall rating process.  These restrictive features could be important factors where the major restrictive features are overcome through design application.

Soils are placed into interpretive rating classes per their rating indices.  These are not limited (rating index = 0), somewhat limited (rating index > 0 and < 1.0), or very limited (rating index = 1.0).

Description:

Dwellings with basements are single-family houses of three stories or less with basements.  The foundation is assumed to be spread footings of reinforced concrete built on undisturbed soil at a depth of about 7 feet.

Scope: National

Soil properties influence the development of building and construction sites, including the selection of the site, the design of the structure, construction, performance, and after construction maintenance.  The soil interpretations for dwellings with basements are used as a tool in evaluating soil suitability and identifying soil limitations for the practice.  The rating is for soils in their present condition and does not consider present land use.

Ratings are based on soil properties and qualities affecting the capacity of soil to support a load without movement and on those that affect excavation and construction costs.  The properties affecting load-supporting capacity without movement are presence of a seasonal high water table, flooding, and the shrink-swell behavior and compressibility of the soils.  Compressibility is inferred from the Unified classification.  Properties influencing the ease and amount of excavation are flooding, a high water table, slope, depth to bedrock or to a cemented pan, and the amount and size of coarse fragments.

Criteria:

The interpretive rating is the most limiting of the following restrictive features.

	1.  Depth to hard bedrock: Shallow depth to hard bedrock limits site preparation and restricts the installation of basements, shallow excavations, and lagoons.  Soil feature considered is the top depth of the first restrictive layer where restrictive type is ""bedrock (lithic)"". Depth to restrictive feature must be synchronized with the depth to the restrictive feature horizon shown in the horizon table.

	Property used: DEPTH TO BEDROCK HARD (Modality - representative value)
		
	Restrictive limits:
		Limiting		 < 100cm
		Somewhat limiting	=> 100 to < 150cm
		Not limiting		=> 150cm
				
	Null depth is assigned to the Not limiting class.
	
	2.  Flooding: Soil that floods limit the installation and function for building site applications.  Soil feature considered is maximum flooding frequency classes over 12 months.

	Property used: FLOODING FREQUENCY (Maximum Duration) (Modality - representative value)
	
	Restrictive limits:
		Limiting		= ""very rare"" or ""rare"" or ""occasional"" or ""frequent"" or ""very frequent""
		Not limiting		= ""none""
		
	Null frequency is assigned to the Not limiting class.
	
	3.  Content of organic matter: Soil in Unified class pt, ol, or oh is high in organic materials, has low strength, and is hard to reclaim. Soil feature considered is the rv or first Unified class of the deepest soil layer or the last layer above bedrock.
	
	Property used: UNIFIED BOTTOM LAYER (Modality - representative value)
	
	Restrictive limits:
		Limiting		= pt, ol, or oh
		Not limiting		not = pt, ol, or oh
		
	Null Unified classes are assigned to the Not limited class.
	
	4.  Content of large stones: Large stone impede the workability of the soil and restrict trafficability of heavy machinery and site reclamation.  Soil feature considered is the weighted average percentage of rock fragments of size greater than 75mm in the horizons above a restrictive feature or from 0 to 100 cm deep.

	Property used: FRAGMENTS > 75MM WEIGHTED AVE. IN DEPTH 0-100CM (Modality - high, low, representative value)
	
	Restrictive limits:
		Limiting		> 50%
		Somewhat limiting	>= 25% to <= 50%
		Not limiting		< 25%
		
	Null FRAGMENTS > 75mm are assigned Not rated.
	
	5.  Depth to permafrost: Permafrost (permanently frozen soil layer) restricts or effects excavation, manipulation, transport, stability, and workability of the soil material.  Soil features considered are restrictive feature depth and where kind is permafrost or USDA TEXTURE (IN-LIEU-OF) is ""cpf"" or USDA TEXTURE MODIFIER is ""pf"".
	
	Property used: DEPTH TO PERMAFROST (Modality - representative value)
	
	Restrictive limits:
		Limiting		 < 50cm
		Somewhat limiting 	=> 50 to =< 100cm
		Not limiting		 > 100cm
		
	Null depths are assigned  to the Not limiting class.
OR
		
	Property used: USDA TEXTURE (IN-LIEU-OF) (Modality - representative value)
	
	Restrictive limits:
		Limiting	= ""cpf""
		Not limiting	not = ""cpf""
		
	Null USDA Texture (In-Lieu-Of) are assigned to the Not limiting class.
OR
		
	Property used: USDA TEXTURE MODIFIER (Modality - representative value)
	
	Restrictive limits:
		Limiting	= ""pf""
		Not limiting	not = ""pf""
		
	Null USDA Texture Modifier are assigned to the Not limiting class.
	
	6.  Ponding: Ponding is the condition where standing water is on the soil surface for a given period of time.  Soil that pond has restrictions that limit the installation and function of most landuse applications.  Soil features considered are ponding duration and frequency classes for all months.

	Property used: PONDING DURATION (Modality - representative value)
	
	Restrictive limits:
		Limiting		= ""very brief"" or ""brief"" or 
				  	  ""long"" or ""very long""
		Not limiting		not = ""very brief"" or ""brief"" or 
				  	      ""long"" or ""very long""
		
	Null duration is assigned to the Not limiting class.
OR
		
	Property used: PONDING FREQUENCY
			(Modality - representative value)
	
	Restrictive limits:
		Limiting	    = ""none""
		Not limiting	not = ""none""
		
	Null depth is assigned to the Not limiting class.
	
	7.  Depth to soft bedrock: Shallow depth to soft bedrock limits site preparation such as shaping and leveling and restricts the soils ability to support small buildings with basements. Soil feature considered is the top depth of the first restrictive layer where restrictive type is ""bedrock (paralithic)."" Depth to restrictive feature must be synchronized with the depth to the restrictive feature horizon shown in the horizon table.

	Property used: DEPTH TO BEDROCK SOFT (Modality - representative value)
	
	Restrictive limits:
		Limiting		 < 50cm
		Somewhat limiting	=> 50 to < 100cm
		Not limiting		=> 100cm
		
	Null depth is assigned to the Not limiting class.
	
	8.  Shrink-swell:  Excessive shrink-swell in the thickest layer between 25 and 150cm deep can cause building foundations to shift and basements to crack.  Soil feature considered is percent linear extensibility of the thickest layer between a depth of 10 to 60 inches or above bedrock.

	Property used: SHRINK-SWELL THICKEST LAYER 25-150cm OR ABOVE ROCK (Modality - high, low, and representative value)
			
	Restrictive limits:
		Limiting		 => 6%
		Somewhat limiting	 > 3% to < 6%
		Not limiting	 =< 3%
		
	Null linear extensibility is assigned to the Not limiting class.
	
	9.  Slope: Steep slopes impede trafficability of heavy machinery and reclamation of borrow sites.  Soil feature considered is the component slope.
		
	Property used: SLOPE (Modality - low, high, representative value)
		
	Restriction limits:
		Limiting		> 15%
		Somewhat limiting	>= 8 and <= 15%
		Not limiting		< 8%			
		
	Null Slope is assigned Not rated.
	
	10. Depth to thick cemented pan: Depth to thick cemented pan limit site preparation and restricts the installation of basements, shallow excavations, and lagoons.  Soil feature considered is the top depth of the first restrictive layer more then 46cm thick where restrictive kind is ""fragipan"", ""duripan"", ""petrocalcic"", ""ortstein"", or ""petrogypsic"" and restrictive feature hardness is not noncemented. Depth to restrictive feature must be synchronized with the depth to the restrictive feature horizon shown in the horizon table.

	
	Property used: DEPTH TO CEMENTED PAN THICK (Modality - representative value)
	
	Restrictive limits:
		Limiting		=< 100cm
		Somewhat limiting	> 100 to < 150cm
		Not limiting	=> 150cm
		
	Null depth is assigned to the Not limiting class.
		
AND NOT
	
	Property used: RESTRICTIVE FEATURE HARDNESS (Modality - representative value)
	
	Restrictive limits:
		Limiting		not = noncemented
		Not limiting		    = noncemented
				
	Null hardness is assigned to the Not limiting class.
	
	
	11. Depth to thin cemented pan: Depth to thin cemented pan limits site preparation such as shaping and leveling and restricts the installation of small buildings and roads or streets.  Soil feature considered is the top depth of the first restrictive layer less then or equal to 46cm thick where restrictive kind is ""fragipan"", ""duripan"", ""petrocalcic"", ""ortstein"", or ""petrogypsic"" and restrictive feature hardness is not noncemented. Depth to restrictive feature must be synchronized with the depth to the restrictive feature horizon shown in the horizon table.

	
	Property used: DEPTH TO CEMENTED PAN THIN (Modality - representative value)
	
	Restrictive limits:
		Limiting		 < 50cm
		Not limiting		=> 50cm
		
	Null depth is assigned to the Not limiting class.
		
AND NOT
	
	Property used: RESTRICTIVE FEATURE HARDNESS (Modality - representative value)
	
	Restrictive limits:
		Limiting		not = noncemented
		Not limiting		    = noncemented
				
	Null hardness is assigned to the Not limiting class.

	
	12. Subsidence: Soils with high subsidence can cause building and road foundations to shift or collapse, flooring slabs to crack and roadways to buckle.  Soil feature considered is total subsidence.
	
	Property used: SUBSIDENCE TOTAL (Modality - high, low, representative value)
				
	Restriction limits:
		Limiting	=> 30cm
		Not limiting	 < 30cm
			
	Null pH values are assigned to the Not limiting class.
	
	13. Depth to saturated zone: Soils with shallow depth to a water table may become waterlogged and boggy during periods of heavy precipitation and are slow to drain.  Soil feature considered is the top depth of the first layer where soil moisture layer status is wet or saturated during any month.

	Property used: HIGH WATER TABLE DEPTH MINIMUM (Modality - representative value)
	
	Restrictive limits:
		Limiting		 < 75cm
		Somewhat limiting	=> 75 to < 182cm
		Not limiting		=> 182cm
		
	Null depth is assigned to the Not limiting class.
		
	14.  Unstable fill:  Soils that are reconstructed because of land reclamation practices can cause differential settlement.  These areas of differential settlement are difficult to identify and are typically destructive to engineering infrastructure.  Soil feature considered is the component local phase.
	
	Property used: COMPONENT LOCAL PHASE
	
	Restrictive limits:
		Limiting             = ""unstable fill""
		Not limiting	 not = ""unstable fill""
	
	Null local phase is assigned to the Not limiting class.

                15.  Subsidence due to gypsum: Roads, pipelines, and structures built on soils containing gypsum are susceptible to damage from differential settling if the soil gypsum should dissolve to due the addition of more water to the soil than can be removed by evapotranspiration.  Subsidence is estimated from the gypsum content of the soil.  Other soluble salts may also contribute to the loss of volume of the soil.  

Assumptions:

* Differential subsidence is assumed to always occur, rather than an equidimensional settling.
* Water as irrigation, leakage, septic systems, or whatever is assumed to be applied.  If no water is added to the soil, no dissolution occurs and therefore no subsidence.
* Dissolution kinetics are assumed to be such that the settling is observable in our lifetimes.
* The size of the structure has an influence on the tolerable amount of distortion due to settling.
* The age of the structure influences the amount of damage it will sustain if differential subsidence occurs.
* The particle size of the gypsum will influence the dissolution rate.  A generic rate is assumed here.

Property used: SUBSIDENCE DUE TO GYPSUM (REV)
	
	Restrictive limits:
		Limiting                     >18 cm
                                Somewhat limiting    >=3 to 18 mc
		Not limiting	 <3 cm 
	
	Null gypsum is assigned to the Not rated class.

					
These impact ratings are from: National Coal Board Classification of Subsidence Damage. 1975. Subsidence Engineers Handbook."|12/21/2012 21:52:39|12/26/2013 16:39:28|5|"15626"|"2799985"
"OK113"|"ENG - Dwellings W/O Basements"|"limitation"|"Summary:

Soils can be a non-member, partial member or complete members of the set of soils that are limited for ""Dwellings W/O Basements"".  If a soil's property within 150 cm (60 inches) of the soil surface has a membership indices greater then zero, then that soil property is limiting and the soil restrictive feature is identified.  The overall interpretive rating assigned is the maximum membership indices of each soil interpretive property that comprise the ""Dwellings W/O Basements"" interpretive rule.  Minor restrictive soil features are identified but not considered as part of the overall rating process.  These restrictive features could be important factors where the major restrictive features are overcome through design application.

Soils are placed into interpretive rating classes per their rating indices.  These are not limited (rating index = 0), somewhat limited (rating index > 0 and < 1.0), or very limited (rating index = 1.0).

Description:

Dwellings without basements are single-family houses of three stories or less without basements.  The foundation is assumed to be spread footings of reinforced concrete built on undisturbed soil at a depth of 2 feet or at the depth of maximum frost penetration, whichever is deeper.

Scope: National

Soil properties influence the development of building and construction sites, including the selection of the site, the design of the structure, construction, performance, and after construction maintenance.  The soil interpretations for dwellings w/o basements are used as a tool in evaluating soil suitability and identifying soil limitations for the practice.  The rating is for soils in their present condition and does not consider present land use.

Ratings are based on soil properties and qualities affecting the capacity of soil to support a load without movement and on those that affect excavation and construction costs.  The properties and qualities affecting load-supporting capacity without movement are the presence of a high water table, flooding, and the shrink-swell behavior and compressibility of the soils.  Compressibility is inferred from the Unified classification.  Properties influencing the ease and amount of excavation are a seasonal high water table, slope, depth to bedrock or to a cemented pan, and the amount and size of rock fragments.

Criteria:

The interpretive rating is the most limiting of the following restrictive features.

	1.  Depth to hard bedrock: Shallow depth to hard bedrock limits site preparation such as shaping and leveling and restricts installation of small buildings and roads or streets. Soil feature considered is the top depth of the first restrictive layer where restrictive type is ""bedrock (lithic)"". Depth to restrictive feature must be synchronized with the depth to the restrictive feature horizon shown in the horizon table.

	Property used: DEPTH TO BEDROCK HARD (Modality - representative value)
		
	Restrictive limits:
		Limiting		 < 50cm
		Somewhat limiting	=> 50 to < 100cm
		Not limiting		=> 100cm
		
	Null depth is assigned to the Not limiting class.
	
	2.  Flooding: Soil that floods limit the installation and function for building site applications.  Soil feature considered is maximum flooding frequency classes over 12 months.

	Property used: FLOODING FREQUENCY (Maximum Duration) (Modality - representative value)
	
	Restrictive limits:
		Limiting		= ""very rare"" or ""rare"" or ""occasional"" or ""frequent"" or ""very frequent""
		Not limiting		= ""none""
		
	Null frequency is assigned to the Not limiting class.
	
	3.  Content of organic matter: Soil in Unified class pt, ol, or oh is high in organic materials, has low strength, and is hard to reclaim.  Soil feature considered is the rv or first Unified class of the thickest soil layer above a restrictive layer and between 25 and 100cm.
	
	Property used: UNIFIED THICKEST LAYER 25-100cm (Modality - representative value)
	
	Restrictive limits:
		Limiting	= pt, ol, or oh
		Not limiting	not = pt, ol, or oh
		
	Null Unified classes are assigned to the Not limiting class.
	
	4.  Content of large stones: Large stone impede the workability of the soil and restrict trafficability of heavy machinery and site reclamation.  Soil feature considered is the weighted average percentage of rock fragments of size greater than 75mm in the horizons above a restrictive feature or from 0 to 100 cm deep.

	Property used: FRAGMENTS > 75MM WEIGHTED AVE. IN DEPTH 0-100CM (Modality - high, low, representative value)
	
	Restrictive limits:
		Limiting		> 50%
		Somewhat limiting	>= 25% to <= 50%
		Not limiting		< 25%
		
	Null fragment data are assigned Not rated.
		
	5.  Depth to permafrost: Permafrost (permanently frozen soil layer) restricts or effects excavation, manipulation, transport, stability, and workability of the soil material.  Soil features considered are restrictive feature depth and where kind is permafrost or USDA TEXTURE (IN-LIEU-OF) is ""cpf"" or USDA TEXTURE MODIFIER is ""pf"".
	
	Property used: DEPTH TO PERMAFROST (Modality - representative value)
	
	Restrictive limits:
		Limiting		 < 50cm
		Somewhat limiting 	=> 50 to =< 100cm
		Not limiting		 > 100cm
		
	Null depths are assigned  to the Not limiting class.
OR
		
	Property used: USDA TEXTURE (IN-LIEU-OF) (Modality - representative value)
	
	Restrictive limits:
		Limiting	= ""cpf""
		Not limiting	not = ""cpf""
		
	Null USDA Texture (In-Lieu-Of) are assigned to the Not limiting class.
OR
		
	Property used: USDA TEXTURE MODIFIER (Modality - representative value)
	
	Restrictive limits:
		Limiting	= ""pf""
		Not limiting	not = ""pf""
		
	Null USDA Texture Modifier are assigned to the Not limiting class.
	
	6.  Ponding: Ponding is the condition where standing water is on the soil surface for a given period of time.  Soil that pond has restrictions that limit the installation and function of most landuse applications.  Soil features considered are ponding duration and frequency classes for all months.

	Property used: PONDING DURATION (Modality - representative value)
	
	Restrictive limits:
		Limiting		= ""very brief"" or ""brief"" or 
				  	  ""long"" or ""very long""
		Not limiting		not = ""very brief"" or ""brief"" or 
				  	      ""long"" or ""very long""
		
	Null duration is assigned to the Not limiting class.
OR
		
	Property used: PONDING FREQUENCY
			(Modality - representative value)
	
	Restrictive limits:
		Limiting	    = ""none""
		Not limiting	not = ""none""
		
	Null depth is assigned to the Not limiting class.
	
	7.  Depth to soft bedrock: Shallow depth to soft bedrock limits site preparation such as shaping and leveling and restricts the installation of  small buildings and roads or streets. Soil feature considered is the top depth of the first restrictive layer where restrictive type is ""bedrock (paralithic)."" Depth to restrictive feature must be synchronized with the depth to the restrictive feature horizon shown in the horizon table.

	Property used: DEPTH TO BEDROCK SOFT (Modality - representative value)
	
	Restrictive limits:
		Limiting		 < 50cm
		Not limiting		=> 50cm
		
	Null depth is assigned to the Not limiting class.
	
	8.  Shrink-swell:  Excessive shrink-swell in the thickest layer between 25 and 100cm deep can cause building foundations to shift, flooring slabs to crack and roadways to buckle.  Soil feature considered is percent linear extensibility of the thickest layer between a depth of 10 to 40 inches or above bedrock.

	Property used: SHRINK-SWELL THICKEST LAYER 25-100cm OR ABOVE ROCK (Modality - high, low, and representative value)
			
	Restrictive limits:
		Limiting		 > 6%
		Somewhat limiting	=> 3% to <= 6%
		Not limiting		 < 3%
		
	Null linear extensibility is assigned to the Not limiting class.
	
	9.  Slope: Steep slopes impede trafficability of heavy machinery and reclamation of borrow sites.  Soil feature considered is the component slope.
		
	Property used: SLOPE (Modality - low, high, representative value)
		
	Restriction limits:
		Limiting		> 15%
		Somewhat limiting	>= 8 and <= 15%
		Not limiting		< 8%			
		
	Null Slope is assigned Not rated.
	
	10. Depth to thick cemented pan: Depth to thick cemented pan limits site preparation such as shaping and leveling and restricts the installation of small buildings and roads or streets.  Soil feature considered is the top depth of the first restrictive layer more then 46cm thick where restrictive kind is ""fragipan"", ""duripan"", ""petrocalcic"", ""ortstein"", or ""petrogypsic"" and restrictive feature hardness is not noncemented. Depth to restrictive feature must be synchronized with the depth to the restrictive feature horizon shown in the horizon table.

	
	Property used: DEPTH TO CEMENTED PAN THICK (Modality - representative value)
	
	Restrictive limits:
		Limiting		=< 50cm
		Somewhat limiting	 > 50 to < 100cm
		Not limiting		=> 100cm
		
	Null depth is assigned to the Not limiting class.
		
AND NOT
	
	Property used: RESTRICTIVE FEATURE HARDNESS (Modality - representative value)
	
	Restrictive limits:
		Limiting		not = noncemented
		Not limiting		    = noncemented
				
	Null hardness is assigned to the Not limiting class.
	
	11. Depth to thin cemented pan: Depth to thin cemented pan limits site preparation such as shaping and leveling and restricts the installation of small buildings and roads or streets.  Soil feature considered is the top depth of the first restrictive layer less then or equal to 46cm thick where restrictive kind is ""fragipan"", ""duripan"", ""petrocalcic"", ""ortstein"", or ""petrogypsic"" and restrictive feature hardness is not noncemented. Depth to restrictive feature must be synchronized with the depth to the restrictive feature horizon shown in the horizon table.

	
	Property used: DEPTH TO CEMENTED PAN THIN (Modality - representative value)
	
	Restrictive limits:
		Limiting		 < 50cm
		Not limiting		=> 50cm
		
	Null depth is assigned to the Not limiting class.
		
AND NOT
	
	Property used: RESTRICTIVE FEATURE HARDNESS (Modality - representative value)
	
	Restrictive limits:
		Limiting		not = noncemented
		Not limiting		    = noncemented
				
	Null hardness is assigned to the Not limiting class.
	
	12. Subsidence: Soils with high subsidence can cause building and road foundations to shift or collapse, flooring slabs to crack and roadways to buckle.  Soil feature considered is total subsidence.
	
	Property used: SUBSIDENCE TOTAL (Modality - high, low, representative value)
				
	Restriction limits:
		Limiting	=> 30cm
		Not limiting	 < 30cm
			
	Null pH values are assigned to the Not limiting class.
	
	13. Depth to saturated zone: Soils with shallow depth to a water table maybe difficult to reclaim and revegetated.  These areas are slow to drain and can become waterlogged and boggy during periods of heavy precipitation.  Soil feature considered is the top depth of the first layer where soil moisture layer status is wet or saturated during any month.

	Property used: HIGH WATER TABLE DEPTH MINIMUM (Modality - representative value)
	
	Restrictive limits:
		Limiting		=< 43cm
		Somewhat limiting	 > 43 to <= 75cm
		Not limiting		 > 75cm
		
	Null depth is assigned to the Not limiting class.
	
	14.  Unstable Fill:  Soils that are reconstructed because of land reclamation practices can cause differential settlement.  These areas of differential settlement are difficult to identify and are typically destructive to engineering infrastructure.  Soil feature considered is the component local phase.
	
	Property used: COMPONENT LOCAL PHASE
	
	Restrictive limits:
		Limiting             = ""unstable fill""
		Not limiting	 not = ""unstable fill""
	
	Null local phase is assigned to the Not limiting class.

15. Roads, pipelines, and structures built on soils containing gypsum are susceptible to damage from differential settling if the soil gypsum should dissolve to due the addition of more water to the soil than can be removed by evapotranspiration.  Subsidence is estimated from the gypsum content of the soil.  Other soluble salts may also contribute to the loss of volume of the soil.  

Assumptions:

* Differential subsidence is assumed to always occur, rather than an equidimensional settling.
* Water as irrigation, leakage, septic systems, or whatever is assumed to be applied.  If no water is added to the soil, no dissolution occurs and therefore no subsidence.
* Dissolution kinetics are assumed to be such that the settling is observable in our lifetimes.
* The size of the structure has an influence on the tolerable amount of distortion due to settling.
* The age of the structure influences the amount of damage it will sustain if differential subsidence occurs.
* The particle size of the gypsum will influence the dissolution rate.  A generic rate is assumed here.

Property used: SUBSIDENCE DUE TO GYPSUM (REV)
	
	Restrictive limits:
		Limiting                     >18 cm
                                Somewhat limiting    >=3 to 18 mc
		Not limiting	 <3 cm 
	
	Null gypsum is assigned to the Not rated class.

					
These impact ratings are from: National Coal Board Classification of Subsidence Damage. 1975. Subsidence Engineers Handbook."|07/11/2013 20:17:22|12/26/2013 16:39:28|5|"15626"|"2799984"
"OK113"|"ENG - Daily Cover for Landfill"|"limitation"|"Summary:

Soils can be a non-member, partial member or complete members of the set of soils that are limited for use as ""Daily Cover for Landfill"".  If a soil's property within 150 cm (60 inches) of the soil surface has a membership indices greater then zero, then that soil property is limiting.  The interpretive rating assigned is the maximum membership indices for one or more of the soil interpretive properties that comprise the ""Daily Cover for Landfill"" interpretive rule.  Minor restrictive soil features are identified but not considered as part of the overall rating process.  These restrictive features could be important factors where the major restrictive features are overcome through design application.

Soils are placed into interpretive rating classes per their rating indices.  These are not limited (rating index = 0), somewhat limited (rating index > 0 and < 1.0), or very limited (rating index = 1.0).

Description:

Daily cover for landfill is the soil material that is applied daily to compacted solid waste in a sanitary landfill.  The cover material is obtained offsite, transported, and spread on the area.  The required soil characteristics for both daily and final cover materials are similar enough to share one rating.

Scope: National

Soil interpretations for Daily Cover for Landfills are a tool for guiding the user in barrow site selection and has additional application for the reclamation of some quarries, pits, and surface mine operations.  The interpretation is applicable to both heavily populated and sparsely populated areas.  While some general observations may be made, onsite evaluation is required before the final site is selected.  The ratings are for soils in their present condition and do not consider present land use.

Suitability of a soil for use as cover is based on properties that reflect workability and the ease of digging and of moving and spreading the material over the refuse daily during both wet and dry periods.  Soils that are loamy or silty and that are free of stones are better suited than other soils.  Clayey soils may be sticky and difficult to spread, and sandy soils may be subject to soil blowing.  Slope affects the ease of excavation and of moving the cover material.  It also may affect the final configuration of the borrow area and, thus, runoff, erosion, and reclamation.

The soils selected for daily cover for landfill should also be suitable for growing plants.  They should not contain significant amounts of substances that are toxic to plants, such as a high content of sodium, salts, or lime.  They should be thick enough over bedrock, a cemented pan, or the water table so that material can be removed efficiently while leaving a borrow area that can be revegetated.  However, some damage to the borrow area is expected and plant growth may not be optimum.

Criteria:

The interpretive rating is the most limiting of the following restrictive features.

	1.  Too Acid: Soils with low pH restrict plan growth and re-establishing vegetation in disturbed area.  Soil feature considered is the (pH) of the thickest horizon in the depth range 10"" to 72"" (25-180 cm) or restrictive layer.
	
	Property used: SOIL REACTION 1-1 WATER THICKEST LAYER IN DEPTH 25-150cm (Modality - high, low, representative value)
				
	Restriction limits:
		Limiting	 < 3.5
		Not limiting	=> 3.5
			
	Null pH values are assigned to the Not limiting class.
		
	2.  Carbonate content: Soils with high calcium carbonate content in the thickest layer may limit vegetative growth of some plant species. Soil feature considered is calcium carbonate equivalent for the thickest horizon that has any portion in the depths 10"" to > 60"" (25 to 500 cm) or above a restrictive layer.
	
	Property used: CALCIUM CARBONATE THICKEST LAYER IN DEPTH 25, >150CM (Modality - high, low, representative value)
			
	Restriction limits:
		Limiting 	 > 40%
		Not limiting	=< 40%
		
	Null CaCO3 values are assigned to the Not limiting class.
		
	3.  Too clayey: Clayey soils may become sticky when wet and are difficult to spread and compact.  This condition is not restrictive for soil in Aridic moisture regimes and is only partially restrictive when clay mineralogy is kaolinitic.  Soil feature considered is the first or rv USDA texture of the thickest soil layer between 25 and 150cm or above a restrictive layer and taxonomic family mineralogy.
		
	Property used: WTD_AVG CLAY CONTENT 25-150cm OR ABOVE RESTRICTION,  (Modality -high, low, and representative value)
		
	Restriction limits:
		Limiting		>45 percent
		Somewhat limiting	27-45 percent
		Not limiting	<27 percent
			
	Null clay contents are assigned to the Not rated class.

OR

	Property used: TAXONOMIC MINERALOGY CLASS (Modality - representative value)
		
	Restriction limits:
		If taxonomic family mineralogy is kaolinitic then
		the soil clayey rating is reduced by .5.
			
	Null taxonomic mineralogy classes are assigned Not Rated

	4.  Gravel content: Gravel (small stones) may impede the workability of the soil and restrict site reclamation.  This condition is restrictive when the soil contains a high content of gravel and not in the set of soils considered organic as defined by the soil Not in unified class ""pt"".  Soil feature considered is weighted average of rock fragments of size 2mm to <75mm in all horizons above a restrictive layer or within 180cm of the surface.

	Property used: FRAGMENTS 2mm-<75mm WT. AVE. 0-180cm (Modality - representative value)
	
	Restrictive limits:
		Limiting		>= 50%
		Somewhat limiting	> 25% to < 50%
		Not limiting		< 25%
		
	Null sieve and unified classes are assigned to the Limiting class.

And	
	
	Property used: UNIFIED (Modality - representative value)
			
	Restrictive limits: Pt or Null Unified classes are not considered by this rule and if present will give a Not limiting rating for Gravel content.

		
	5.  Content of organic matter: Soil in Unified class pt is high in organic materials, have low strength, and are hard to reclaim.  Soil feature considered is the rv or first Unified class of the thickest soil layer between 25 and 180cm.
	
	Property used: UNIFIED THICKEST LAYER 25-180cm (Modality - representative value)
	
	Restrictive limits:
		Limiting	= ""pt""
		Not limiting	not = ""pt""
		
	Null Unified classes are assigned to the Not limiting class.
		
	6.  Content of large stones: Large stone impede the workability of the soil and restrict trafficability of heavy machinery and site reclamation.  Soil feature considered is the weighted average percentage of rock fragments of size greater than 75mm in the horizons above a restrictive feature or from 0 to 180 cm deep.

	Property used: FRAGMENTS > 75mm Wt. Ave. 0-180cm (Modality - high, low, representative value)
	
	Restrictive limits:
		Limiting		>= 50%
		Somewhat limiting	> 25% to < 50%
		Not limiting		< 25%
				
	Null fragment data are assigned Not rated.
		
	7.  Seepage:  When the thickest soil horizon's Ksat is high then the rate of water movement through these materials is high and seepage and/or leaching is an environmental, health, and performance concern.
	
	Property used: PERMEABILITY THICKEST LAYER IN DEPTH 25-150cm (Modality - high, low, representative value)
			
	Restriction limits:
		Limiting 	 	=> 42 micrometers/sec
		Somewhat Limiting 	> 14 to < 42 micrometers/sec
		Not limiting		=< 14 micrometers/sec
		
	Null Ksat values are assigned to the Not limiting class.
[truncated: 785,123 more chars]
