# Supplementary material for: Hydrologic-Process-Based Soil Texture Classifications for Improved Visualization of Landscape Function
Source: PLoS One. 2015 Jun 29;10(6):e0131299. doi: 10.1371/journal.pone.0131299 (PMC4488316; doi:10.1371/journal.pone.0131299)
Supplement: S1 Data — Spatial, tabular and soil database files for the Oklahoma region that was used for creating the soil maps downloaded from the NRCS Web Soil Survey. (ZIP) [file pone.0131299.s001.zip › wss_aoi_2014-09-16_15-16-25/tabular/sdvattribute.txt]

58|"Yields of Irrigated Crops (Component)"|"cocropyld"|"irryield_r"|"Float"||2|"These are the estimated average yields per acre that can be expected of selected irrigated crops under a high level of management. In any given year, yields may be higher or lower than those indicated because of variations in rainfall and other climatic factors. It is assumed that the irrigation system is adapted to the soils and to the crops grown, that good-quality irrigation water is uniformly applied as needed, and that tillage is kept to a minimum.

In the database, some states maintain crop yield data by individual map unit component and others maintain the data at the map unit level. Attributes are included in this application for both, although only one or the other is likely to have data for any given geographic area. This attribute uses data maintained at the map unit component level.

The yields are actually recorded as three separate values in the database. A low value and a high value indicate the range for the soil component. A ""representative"" value indicates the expected value for the component. For these yields, only the representative value is used.

The yields are based mainly on the experience and records of farmers, conservationists, and extension agents. Available yield data from nearby areas and results of field trials and demonstrations also are considered.

The management needed to obtain the indicated yields of the various crops depends on the kind of soil and the crop. Management can include drainage, erosion control, and protection from flooding; the proper planting and seeding rates; suitable high-yielding crop varieties; appropriate and timely tillage; control of weeds, plant diseases, and harmful insects; favorable soil reaction and optimum levels of nitrogen, phosphorus, potassium, and trace elements for each crop; effective use of crop residue, barnyard manure, and green manure crops; and harvesting that ensures the smallest possible loss.

The estimated yields reflect the productive capacity of each soil for the selected crop. Yields are likely to increase as new production technology is developed. The productivity of a given soil compared with that of other soils, however, is not likely to change."|||"Property"||||0|1|0|0||1|||1|"IrrYldCo"||"cropname"|"Choice"|"Crop"|"yldunits"|"Choice"|"Yield Units"|0|||||0|||"Weighted Average"|1|1||1|3|5|"<Map_Legend maplegendkey=""3""><ColorRampType type=""1"" name=""Progressive"" count=""3""><LowerColor part=""0"" algorithm=""1"" red=""255"" green=""0"" blue=""0"" /><UpperColor part=""0"" algorithm=""1"" red=""255"" green=""255"" blue=""0"" /><LowerColor part=""1"" algorithm=""1"" red=""255"" green=""255"" blue=""0"" /><UpperColor part=""1"" algorithm=""1"" red=""0"" green=""255"" blue=""255"" /><LowerColor part=""2"" algorithm=""1"" red=""0"" green=""255"" blue=""255"" /><UpperColor part=""2"" algorithm=""1"" red=""0"" green=""0"" blue=""255"" /></ColorRampType><Legend_Symbols shapeType=""polygon""><Styles fillStyle=""esriSFSSolid"" /><Font type=""Times New Roman"" size=""8"" red=""0"" green=""0"" blue=""0"" /><Line type=""outline"" width=""0.4"" red=""0"" green=""0"" blue=""0"" /></Legend_Symbols><Legend_Elements transparency=""0"" classes=""5"" /></Map_Legend>"|1|04/26/2007 07:13:43|"Weighted Average"||1|"Float"
77|"Forest Productivity (Cubic Feet per Acre per Year)"|"coforprod"|"fprod_r"|"Float"||2|"Forest productivity is the volume of wood fiber that is the yield likely to be produced by the most important tree species. This number, expressed as cubic feet per acre per year and calculated at the age of culmination of the mean annual increment (CMAI), indicates the amount of fiber produced in a fully stocked, even-aged, unmanaged stand.

This attribute is actually recorded as three separate values in the database. A low value and a high value indicate the range of this attribute for the soil component. A ""representative"" value indicates the expected value of this attribute for the component. For this attribute, only the representative value is used."|||"Property"||||0|1|0|0||1|||1|"ForestProd"||"plantcomname"|"String"|"Tree"|"siteindexbase"|"Choice"|"Site Index Base"|0|||||0|||"Weighted Average"|0|0||1|3|5|"<Map_Legend maplegendkey=""3""><ColorRampType type=""1"" name=""Progressive"" count=""3""><LowerColor part=""0"" algorithm=""1"" red=""255"" green=""0"" blue=""0"" /><UpperColor part=""0"" algorithm=""1"" red=""255"" green=""255"" blue=""0"" /><LowerColor part=""1"" algorithm=""1"" red=""255"" green=""255"" blue=""0"" /><UpperColor part=""1"" algorithm=""1"" red=""0"" green=""255"" blue=""255"" /><LowerColor part=""2"" algorithm=""1"" red=""0"" green=""255"" blue=""255"" /><UpperColor part=""2"" algorithm=""1"" red=""0"" green=""0"" blue=""255"" /></ColorRampType><Legend_Symbols shapeType=""polygon""><Styles fillStyle=""esriSFSSolid"" /><Font type=""Times New Roman"" size=""8"" red=""0"" green=""0"" blue=""0"" /><Line type=""outline"" width=""0.4"" red=""0"" green=""0"" blue=""0"" /></Legend_Symbols><Legend_Elements transparency=""0"" classes=""5"" /></Map_Legend>"|1|04/03/2009 08:10:40|"Dominant Component"||1|"Float"
81|"Range Production (Normal Year)"|"component"|"rsprod_r"|"Integer"|||"Total range production is the amount of vegetation that can be expected to grow annually in a well managed area that is supporting the potential natural plant community. It includes all vegetation, whether or not it is palatable to grazing animals. It includes the current year's growth of leaves, twigs, and fruits of woody plants. It does not include the increase in stem diameter of trees and shrubs. It is expressed in pounds per acre of air-dry vegetation. In a normal year, growing conditions are about average. Yields are adjusted to a common percent of air-dry moisture content.

In areas that have similar climate and topography, differences in the kind and amount of vegetation produced on rangeland are closely related to the kind of soil. Effective management is based on the relationship between the soils and vegetation and water."|"pounds per acre per year"|"lbs/acre/yr"|"Property"||||0|1|0|0||1|||1|"RngProdNY"||||||||0|||||0|||"Weighted Average"|1|1||1|3|5|"<Map_Legend maplegendkey=""3""><ColorRampType type=""1"" name=""Progressive"" count=""3""><LowerColor part=""0"" algorithm=""1"" red=""255"" green=""0"" blue=""0"" /><UpperColor part=""0"" algorithm=""1"" red=""255"" green=""255"" blue=""0"" /><LowerColor part=""1"" algorithm=""1"" red=""255"" green=""255"" blue=""0"" /><UpperColor part=""1"" algorithm=""1"" red=""0"" green=""255"" blue=""255"" /><LowerColor part=""2"" algorithm=""1"" red=""0"" green=""255"" blue=""255"" /><UpperColor part=""2"" algorithm=""1"" red=""0"" green=""0"" blue=""255"" /></ColorRampType><Legend_Symbols shapeType=""polygon""><Styles fillStyle=""esriSFSSolid"" /><Font type=""Times New Roman"" size=""8"" red=""0"" green=""0"" blue=""0"" /><Line type=""outline"" width=""0.4"" red=""0"" green=""0"" blue=""0"" /></Legend_Symbols><Legend_Elements transparency=""0"" classes=""5"" /></Map_Legend>"|1|03/04/2007 08:55:04|"Weighted Average"||1|"Integer"
89|"Range Production (Unfavorable Year)"|"component"|"rsprod_l"|"Integer"|||"Total range production is the amount of vegetation that can be expected to grow annually in a well managed area that is supporting the potential natural plant community. It includes all vegetation, whether or not it is palatable to grazing animals. It includes the current year's growth of leaves, twigs, and fruits of woody plants. It does not include the increase in stem diameter of trees and shrubs. It is expressed in pounds per acre of air-dry vegetation. In an unfavorable year, growing conditions are well below average, generally because of low available soil moisture. Yields are adjusted to a common percent of air-dry moisture content.

In areas that have similar climate and topography, differences in the kind and amount of vegetation produced on rangeland are closely related to the kind of soil. Effective management is based on the relationship between the soils and vegetation and water."|"pounds per acre per year"|"lbs/acre/yr"|"Property"||||0|1|0|0||1|||1|"RngProdUY"||||||||0|||||0|||"Weighted Average"|1|1||1|3|5|"<Map_Legend maplegendkey=""3""><ColorRampType type=""1"" name=""Progressive"" count=""3""><LowerColor part=""0"" algorithm=""1"" red=""255"" green=""0"" blue=""0"" /><UpperColor part=""0"" algorithm=""1"" red=""255"" green=""255"" blue=""0"" /><LowerColor part=""1"" algorithm=""1"" red=""255"" green=""255"" blue=""0"" /><UpperColor part=""1"" algorithm=""1"" red=""0"" green=""255"" blue=""255"" /><LowerColor part=""2"" algorithm=""1"" red=""0"" green=""255"" blue=""255"" /><UpperColor part=""2"" algorithm=""1"" red=""0"" green=""0"" blue=""255"" /></ColorRampType><Legend_Symbols shapeType=""polygon""><Styles fillStyle=""esriSFSSolid"" /><Font type=""Times New Roman"" size=""8"" red=""0"" green=""0"" blue=""0"" /><Line type=""outline"" width=""0.4"" red=""0"" green=""0"" blue=""0"" /></Legend_Symbols><Legend_Elements transparency=""0"" classes=""5"" /></Map_Legend>"|1|03/04/2007 08:55:54|"Weighted Average"||1|"Integer"
99|"Yields of Irrigated Crops (Map Unit)"|"mucropyld"|"irryield_r"|"Float"||2|"These are the estimated average yields per acre that can be expected of selected irrigated crops under a high level of management. In any given year, yields may be higher or lower than those indicated because of variations in rainfall and other climatic factors. It is assumed that the irrigation system is adapted to the soils and to the crops grown, that good-quality irrigation water is uniformly applied as needed, and that tillage is kept to a minimum.

In the database, some states maintain crop yield data by individual map unit component and others maintain the data at the map unit level. Attributes are included in this application for both, although only one or the other is likely to contain data for any given geographic area. This attribute uses data maintained at the map unit level.

The yields are actually recorded as three separate values in the database. A low value and a high value indicate the range for the soil component. A ""representative"" value indicates the expected value for the component. For these yields, only the representative value is used.

The yields are based mainly on the experience and records of farmers, conservationists, and extension agents. Available yield data from nearby areas and results of field trials and demonstrations also are considered.

The management needed to obtain the indicated yields of the various crops depends on the kind of soil and the crop. Management can include drainage, erosion control, and protection from flooding; the proper planting and seeding rates; suitable high-yielding crop varieties; appropriate and timely tillage; control of weeds, plant diseases, and harmful insects; favorable soil reaction and optimum levels of nitrogen, phosphorus, potassium, and trace elements for each crop; effective use of crop residue, barnyard manure, and green manure crops; and harvesting that ensures the smallest possible loss.

The estimated yields reflect the productive capacity of each soil for the selected crop. Yields are likely to increase as new production technology is developed. The productivity of a given soil compared with that of other soils, however, is not likely to change."|||"Property"||||1|0|0|0||1|||1|"IrrYldMU"||"cropname"|"Choice"|"Crop"|"yldunits"|"Choice"|"Yield Units"|0|||||0|||"Weighted Average"|0|0||1|3|5|"<Map_Legend maplegendkey=""3""><ColorRampType type=""1"" name=""Progressive"" count=""3""><LowerColor part=""0"" algorithm=""1"" red=""255"" green=""0"" blue=""0"" /><UpperColor part=""0"" algorithm=""1"" red=""255"" green=""255"" blue=""0"" /><LowerColor part=""1"" algorithm=""1"" red=""255"" green=""255"" blue=""0"" /><UpperColor part=""1"" algorithm=""1"" red=""0"" green=""255"" blue=""255"" /><LowerColor part=""2"" algorithm=""1"" red=""0"" green=""255"" blue=""255"" /><UpperColor part=""2"" algorithm=""1"" red=""0"" green=""0"" blue=""255"" /></ColorRampType><Legend_Symbols shapeType=""polygon""><Styles fillStyle=""esriSFSSolid"" /><Font type=""Times New Roman"" size=""8"" red=""0"" green=""0"" blue=""0"" /><Line type=""outline"" width=""0.4"" red=""0"" green=""0"" blue=""0"" /></Legend_Symbols><Legend_Elements transparency=""0"" classes=""5"" /></Map_Legend>"|1|04/26/2007 07:17:37|"No Aggregation Necessary"||1|"Float"
100|"Yields of Non-Irrigated Crops (Map Unit)"|"mucropyld"|"nonirryield_r"|"Float"||2|"These are the estimated average yields per acre that can be expected of selected nonirrigated crops under a high level of management. In any given year, yields may be higher or lower than those indicated because of variations in rainfall and other climatic factors.

In the database, some states maintain crop yield data by individual map unit component and others maintain the data at the map unit level. Attributes are included in this application for both, although only one or the other is likely to contain data for any given geographic area. This attribute uses data maintained at the map unit level. 

The yields are actually recorded as three separate values in the database. A low value and a high value indicate the range for the soil component. A ""representative"" value indicates the expected value for the component. For these yields, only the representative value is used.

The yields are based mainly on the experience and records of farmers, conservationists, and extension agents. Available yield data from nearby areas and results of field trials and demonstrations also are considered.

The management needed to obtain the indicated yields of the various crops depends on the kind of soil and the crop. Management can include drainage, erosion control, and protection from flooding; the proper planting and seeding rates; suitable high-yielding crop varieties; appropriate and timely tillage; control of weeds, plant diseases, and harmful insects; favorable soil reaction and optimum levels of nitrogen, phosphorus, potassium, and trace elements for each crop; effective use of crop residue, barnyard manure, and green manure crops; and harvesting that ensures the smallest possible loss.

The estimated yields reflect the productive capacity of each soil for the selected crop. Yields are likely to increase as new production technology is developed. The productivity of a given soil compared with that of other soils, however, is not likely to change."|||"Property"||||1|0|0|0||1|||1|"NirrYldMU"||"cropname"|"Choice"|"Crop"|"yldunits"|"Choice"|"Yield Units"|0|||||0|||"Weighted Average"|0|0||1|3|5|"<Map_Legend maplegendkey=""3""><ColorRampType type=""1"" name=""Progressive"" count=""3""><LowerColor part=""0"" algorithm=""1"" red=""255"" green=""0"" blue=""0"" /><UpperColor part=""0"" algorithm=""1"" red=""255"" green=""255"" blue=""0"" /><LowerColor part=""1"" algorithm=""1"" red=""255"" green=""255"" blue=""0"" /><UpperColor part=""1"" algorithm=""1"" red=""0"" green=""255"" blue=""255"" /><LowerColor part=""2"" algorithm=""1"" red=""0"" green=""255"" blue=""255"" /><UpperColor part=""2"" algorithm=""1"" red=""0"" green=""0"" blue=""255"" /></ColorRampType><Legend_Symbols shapeType=""polygon""><Styles fillStyle=""esriSFSSolid"" /><Font type=""Times New Roman"" size=""8"" red=""0"" green=""0"" blue=""0"" /><Line type=""outline"" width=""0.4"" red=""0"" green=""0"" blue=""0"" /></Legend_Symbols><Legend_Elements transparency=""0"" classes=""5"" /></Map_Legend>"|1|04/26/2007 07:18:47|"No Aggregation Necessary"||1|"Float"
190|"Crop Productivity Index"|"component"|"cropprodindex"|"Integer"|||"Crop productivity index ratings provide a relative ranking of soils based on their potential for intensive crop production. An index can be used to rate the potential yield of one soil against that of another over a period of time. Ratings range from 0 to 100. The higher numbers indicate higher production potential. The rating is not crop specific.

When the soils are rated, the following assumptions are made: a) adequate management, b) natural weather conditions (no irrigation), c) artificial drainage where required, d) no frequent flooding on the lower lying soils, and e) no land leveling or terracing. Even though predicted average yields will change with time, the productivity indices are expected to remain relatively constant in relation to one another over time."|||"Property"||||0|1|0|0||1|||1|"CropProdIn"||||||||0||||"Centimeters"|0|||"Weighted Average"|1|1||1|3|5|"<Map_Legend maplegendkey=""3""><ColorRampType type=""1"" name=""Progressive"" count=""3""><LowerColor part=""0"" algorithm=""1"" red=""255"" green=""0"" blue=""0"" /><UpperColor part=""0"" algorithm=""1"" red=""255"" green=""255"" blue=""0"" /><LowerColor part=""1"" algorithm=""1"" red=""255"" green=""255"" blue=""0"" /><UpperColor part=""1"" algorithm=""1"" red=""0"" green=""255"" blue=""255"" /><LowerColor part=""2"" algorithm=""1"" red=""0"" green=""255"" blue=""255"" /><UpperColor part=""2"" algorithm=""1"" red=""0"" green=""0"" blue=""255"" /></ColorRampType><Legend_Symbols shapeType=""polygon""><Styles fillStyle=""esriSFSSolid"" /><Font type=""Times New Roman"" size=""8"" red=""0"" green=""0"" blue=""0"" /><Line type=""outline"" width=""0.4"" red=""0"" green=""0"" blue=""0"" /></Legend_Symbols><Legend_Elements transparency=""0"" classes=""5"" /></Map_Legend>"|1|02/28/2007 14:18:15|"Weighted Average"||1|"Integer"
14|"Range Production (Favorable Year)"|"component"|"rsprod_h"|"Integer"|||"Total range production is the amount of vegetation that can be expected to grow annually in a well managed area that is supporting the potential natural plant community. It includes all vegetation, whether or not it is palatable to grazing animals. It includes the current year's growth of leaves, twigs, and fruits of woody plants. It does not include the increase in stem diameter of trees and shrubs. It is expressed in pounds per acre of air-dry vegetation. In a favorable year, the amount and distribution of precipitation and the temperatures make growing conditions substantially better than average. Yields are adjusted to a common percent of air-dry moisture content.

In areas that have similar climate and topography, differences in the kind and amount of vegetation produced on rangeland are closely related to the kind of soil. Effective management is based on the relationship between the soils and vegetation and water."|"pounds per acre per year"|"lbs/acre/yr"|"Property"||||0|1|0|0||1|||1|"RngProdFY"||||||||0|||||0|||"Weighted Average"|1|1||1|3|5|"<Map_Legend maplegendkey=""3""><ColorRampType type=""1"" name=""Progressive"" count=""3""><LowerColor part=""0"" algorithm=""1"" red=""255"" green=""0"" blue=""0"" /><UpperColor part=""0"" algorithm=""1"" red=""255"" green=""255"" blue=""0"" /><LowerColor part=""1"" algorithm=""1"" red=""255"" green=""255"" blue=""0"" /><UpperColor part=""1"" algorithm=""1"" red=""0"" green=""255"" blue=""255"" /><LowerColor part=""2"" algorithm=""1"" red=""0"" green=""255"" blue=""255"" /><UpperColor part=""2"" algorithm=""1"" red=""0"" green=""0"" blue=""255"" /></ColorRampType><Legend_Symbols shapeType=""polygon""><Styles fillStyle=""esriSFSSolid"" /><Font type=""Times New Roman"" size=""8"" red=""0"" green=""0"" blue=""0"" /><Line type=""outline"" width=""0.4"" red=""0"" green=""0"" blue=""0"" /></Legend_Symbols><Legend_Elements transparency=""0"" classes=""5"" /></Map_Legend>"|1|03/04/2007 08:53:53|"Weighted Average"||1|"Integer"
25|"Yields of Non-Irrigated Crops (Component)"|"cocropyld"|"nonirryield_r"|"Float"||2|"These are the estimated average yields per acre that can be expected of selected nonirrigated crops under a high level of management. In any given year, yields may be higher or lower than those indicated because of variations in rainfall and other climatic factors.

In the database, some states maintain crop yield data by individual map unit component and others maintain the data at the map unit level. Attributes are included in this application for both, although only one or the other is likely to contain data for any given geographic area. This attribute uses data maintained at the map unit component level.

The yields are actually recorded as three separate values in the database. A low value and a high value indicate the range for the soil component. A ""representative"" value indicates the expected value for the component. For these yields, only the representative value is used.

The yields are based mainly on the experience and records of farmers, conservationists, and extension agents. Available yield data from nearby areas and results of field trials and demonstrations also are considered.

The management needed to obtain the indicated yields of the various crops depends on the kind of soil and the crop. Management can include drainage, erosion control, and protection from flooding; the proper planting and seeding rates; suitable high-yielding crop varieties; appropriate and timely tillage; control of weeds, plant diseases, and harmful insects; favorable soil reaction and optimum levels of nitrogen, phosphorus, potassium, and trace elements for each crop; effective use of crop residue, barnyard manure, and green manure crops; and harvesting that ensures the smallest possible loss.

The estimated yields reflect the productive capacity of each soil for the selected crop. Yields are likely to increase as new production technology is developed. The productivity of a given soil compared with that of other soils, however, is not likely to change."|||"Property"||||0|1|0|0||1|||1|"NirrYldCo"||"cropname"|"Choice"|"Crop"|"yldunits"|"Choice"|"Yield Units"|0|||||0|||"Weighted Average"|1|1||1|3|5|"<Map_Legend maplegendkey=""3""><ColorRampType type=""1"" name=""Progressive"" count=""3""><LowerColor part=""0"" algorithm=""1"" red=""255"" green=""0"" blue=""0"" /><UpperColor part=""0"" algorithm=""1"" red=""255"" green=""255"" blue=""0"" /><LowerColor part=""1"" algorithm=""1"" red=""255"" green=""255"" blue=""0"" /><UpperColor part=""1"" algorithm=""1"" red=""0"" green=""255"" blue=""255"" /><LowerColor part=""2"" algorithm=""1"" red=""0"" green=""255"" blue=""255"" /><UpperColor part=""2"" algorithm=""1"" red=""0"" green=""0"" blue=""255"" /></ColorRampType><Legend_Symbols shapeType=""polygon""><Styles fillStyle=""esriSFSSolid"" /><Font type=""Times New Roman"" size=""8"" red=""0"" green=""0"" blue=""0"" /><Line type=""outline"" width=""0.4"" red=""0"" green=""0"" blue=""0"" /></Legend_Symbols><Legend_Elements transparency=""0"" classes=""5"" /></Map_Legend>"|1|04/26/2007 07:15:43|"Weighted Average"||1|"Float"
49|"Forest Productivity (Tree Site Index)"|"coforprod"|"siteindex_r"|"Integer"|||"The ""site index"" is the average height, in feet, that dominant and codominant trees of a given species attain in a specified number of years. The site index applies to fully stocked, even-aged, unmanaged stands. 

This attribute is actually recorded as three separate values in the database. A low value and a high value indicate the range of this attribute for the soil component. A ""representative"" value indicates the expected value of this attribute for the component. For this attribute, only the representative value is used."|"feet"|"ft"|"Property"||||0|1|0|0||1|||1|"SiteIndex"||"plantcomname"|"String"|"Tree"|"siteindexbase"|"Choice"|"Site Index Base"|0|||||0|||"Weighted Average"|0|0||1|3|5|"<Map_Legend maplegendkey=""3""><ColorRampType type=""1"" name=""Progressive"" count=""3""><LowerColor part=""0"" algorithm=""1"" red=""255"" green=""0"" blue=""0"" /><UpperColor part=""0"" algorithm=""1"" red=""255"" green=""255"" blue=""0"" /><LowerColor part=""1"" algorithm=""1"" red=""255"" green=""255"" blue=""0"" /><UpperColor part=""1"" algorithm=""1"" red=""0"" green=""255"" blue=""255"" /><LowerColor part=""2"" algorithm=""1"" red=""0"" green=""255"" blue=""255"" /><UpperColor part=""2"" algorithm=""1"" red=""0"" green=""0"" blue=""255"" /></ColorRampType><Legend_Symbols shapeType=""polygon""><Styles fillStyle=""esriSFSSolid"" /><Font type=""Times New Roman"" size=""8"" red=""0"" green=""0"" blue=""0"" /><Line type=""outline"" width=""0.4"" red=""0"" green=""0"" blue=""0"" /></Legend_Symbols><Legend_Elements transparency=""0"" classes=""5"" /></Map_Legend>"|1|04/03/2009 08:09:27|"Dominant Component"||1|"Integer"
189|"Iowa Corn Suitability Rating (CSR2)"|"mapunit"|"iacornsr"|"Integer"|||"This attribute is only applicable to soils in the state of Iowa.  Corn suitability ratings (CSR2) provide a relative ranking of all soils mapped in the State of Iowa according to their potential for the intensive production of row crops. The CSR2 is an index that can be used to rate the potential yield of one soil against that of another over a period of time. Considered in the ratings are average weather conditions and frequency of use of the soil for row crops. Ratings range from 100 for soils that have no physical limitations, occur on minimal slopes, and can be continuously row cropped to as low as 5 for soils that are severely limited for the production of row crops. 

When the soils are rated, the following assumptions are made: a) adequate management, b) natural weather conditions (no irrigation), c) artificial drainage where required, d) no frequent flooding on the lower lying soils, and e) no land leveling or terracing. The weighted CSR2 for a given field can be modified by the occurrence of sandy spots, local deposits, rock and gravel outcrops, field boundaries, and noncrossable drainageways. Even though predicted average yields will change with time, the CSR2 values are expected to remain relatively constant in relation to one another over time."|||"Property"||||1|0|0|0||1|||1|"IaCornSR"||||||||0||||"Centimeters"|0|||"Weighted Average"|0|0||1|3|5|"<Map_Legend maplegendkey=""3""><ColorRampType type=""1"" name=""Progressive"" count=""3""><LowerColor part=""0"" algorithm=""1"" red=""255"" green=""0"" blue=""0"" /><UpperColor part=""0"" algorithm=""1"" red=""255"" green=""255"" blue=""0"" /><LowerColor part=""1"" algorithm=""1"" red=""255"" green=""255"" blue=""0"" /><UpperColor part=""1"" algorithm=""1"" red=""0"" green=""255"" blue=""255"" /><LowerColor part=""2"" algorithm=""1"" red=""0"" green=""255"" blue=""255"" /><UpperColor part=""2"" algorithm=""1"" red=""0"" green=""0"" blue=""255"" /></ColorRampType><Legend_Symbols shapeType=""polygon""><Styles fillStyle=""esriSFSSolid"" /><Font type=""Times New Roman"" size=""8"" red=""0"" green=""0"" blue=""0"" /><Line type=""outline"" width=""0.4"" red=""0"" green=""0"" blue=""0"" /></Legend_Symbols><Legend_Elements transparency=""0"" classes=""5"" /></Map_Legend>"|1|09/12/2014 08:04:44|"No Aggregation Necessary"||1|"Integer"
46|"Corrosion of Steel"|"component"|"corsteel"|"Choice"|254||"""Risk of corrosion"" pertains to potential soil-induced electrochemical or chemical action that corrodes or weakens uncoated steel. The rate of corrosion of uncoated steel is related to such factors as soil moisture, particle-size distribution, acidity, and electrical conductivity of the soil. Special site examination and design may be needed if the combination of factors results in a severe hazard of corrosion. The steel in installations that intersect soil boundaries or soil layers is more susceptible to corrosion than the steel in installations that are entirely within one kind of soil or within one soil layer.

The risk of corrosion is expressed as ""low,"" ""moderate,"" or ""high."""|||"Property"||||0|1|0|0|"corrosion_uncoated_steel"|1|||1|"CorSteel"||||||||0|||||0|||"Weighted Average"|0|0||1|2||"<Map_Legend maplegendkey=""2""><ColorRampType type=""2"" name=""Defined"" /><Legend_Symbols shapeType=""polygon""><Styles fillStyle=""esriSFSSolid"" /><Font type=""Times New Roman"" size=""8"" red=""0"" green=""0"" blue=""0"" /><Line type=""outline"" width=""0.4"" red=""0"" green=""0"" blue=""0"" /></Legend_Symbols><Legend_Elements transparency=""0""><Labels value=""High"" label=""High"" order=""1""><Color red=""255"" green=""0"" blue=""0"" /></Labels><Labels value=""Moderate"" label=""Moderate"" order=""2""><Color red=""255"" green=""255"" blue=""0"" /></Labels><Labels value=""Low"" label=""Low"" order=""3""><Color red=""0"" green=""255"" blue=""0"" /></Labels></Legend_Elements></Map_Legend>"|1|02/28/2007 14:17:09|"Dominant Condition"||1|"Choice"
40|"Lawns, Landscaping, and Golf Fairways"|"cointerp"|"interphrc"|"String"|254||"This interpretation rates soils for their use in establishing and maintaining turf for lawns and golf fairways and ornamental trees and shrubs for residential or commercial landscaping. Lawns and landscaping require soils on which turf and ornamental trees and shrubs can be established and maintained. Golf fairways are subject to heavy foot traffic and some light vehicular traffic. Cutting or filling may be required. 

The ratings are based on the use of soil material at the site, which may have been altered by some land smoothing. Irrigation may or may not be needed and is not a criterion in rating. The ratings are based on the soil properties that affect plant growth and trafficability after vegetation is established. The properties that affect plant growth are reaction; depth to a water table; ponding; depth to bedrock or a cemented pan; the available water capacity in the upper 40 inches; the content of salts, sodium, or calcium carbonate; and sulfidic materials. The properties that affect trafficability are flooding, depth to a water table, ponding, slope, stoniness, and the amount of sand, clay, or organic matter in the surface layer. The suitability of the soil for traps, tees, roughs, and greens is not considered in the ratings.

Not considered in the ratings, but important in evaluating a site, are the location and accessibility of the area, the size and shape of the area and its scenic quality, vegetation, access to water, potential water impoundment sites, and access to public sewer lines. Soils that are subject to flooding are limited by the duration and intensity of flooding and the season when flooding occurs. In planning for lawns, landscaping, or golf fairways, onsite assessment of the height, duration, intensity, and frequency of flooding is essential.

The ratings are both verbal and numerical. Rating class terms indicate the extent to which the soils are limited by all of the soil features that affect the specified use. ""Not limited"" indicates that the soil has features that are very favorable for the specified use. Good performance and very low maintenance can be expected. ""Somewhat limited"" indicates that the soil has features that are moderately favorable for the specified use. The limitations can be overcome or minimized by special planning, design, or installation. Fair performance and moderate maintenance can be expected. ""Very limited"" indicates that the soil has one or more features that are unfavorable for the specified use. The limitations generally cannot be overcome without major soil reclamation, special design, or expensive installation procedures. Poor performance and high maintenance can be expected.

Numerical ratings indicate the severity of individual limitations. The ratings are shown as decimal fractions ranging from 0.01 to 1.00. They indicate gradations between the point at which a soil feature has the greatest negative impact on the use (1.00) and the point at which the soil feature is not a limitation (0.00).

The map unit components listed for each map unit in the accompanying Summary by Map Unit table in Web Soil Survey or the Aggregation Report in Soil Data Viewer are determined by the aggregation method chosen.  An aggregated rating class is shown for each map unit. The components listed for each map unit are only those that have the same rating class as listed for the map unit.  The percent composition of each component in a particular map unit is presented to help the user better understand the percentage of each map unit that has the rating presented.  

Other components with different ratings may be present in each map unit.  The ratings for all components, regardless of the map unit aggregated rating, can be viewed by generating the equivalent report from the Soil Reports tab in Web Soil Survey or from the Soil Data Mart site. Onsite investigation may be needed to validate these interpretations and to confirm the identity of the soil on a given site."|||"Interpretation"|"ENG - Lawn, Landscape, Golf Fairway"|1|"Not rated"|0|1|0|0||0|||1|"LawnLSGolf"||||||||0|||||0|||"Weighted Average"|0|0||1|5||"<Map_Legend maplegendkey=""5""><ColorRampType type=""2"" name=""Defined"" /><Legend_Symbols shapeType=""polygon""><Styles fillStyle=""esriSFSSolid"" /><Font type=""Times New Roman"" size=""8"" red=""0"" green=""0"" blue=""0"" /><Line type=""outline"" width=""0.4"" red=""0"" green=""0"" blue=""0"" /></Legend_Symbols><Legend_Elements transparency=""0""><Labels value=""Very limited"" label=""Very limited"" order=""1""><Color red=""255"" green=""0"" blue=""0"" /></Labels><Labels value=""Somewhat limited"" label=""Somewhat limited"" order=""2""><Color red=""255"" green=""255"" blue=""0"" /></Labels><Labels value=""Not limited"" label=""Not limited"" order=""3""><Color red=""0"" green=""255"" blue=""0"" /></Labels></Legend_Elements></Map_Legend>"|1|07/23/2009 06:26:53|"Dominant Condition"||1|"String"
5|"Small Commercial Buildings"|"cointerp"|"interphrc"|"String"|254||"Small commercial buildings are structures that are less than three stories high and do not have basements. The foundation is assumed to consist of spread footings of reinforced concrete built on undisturbed soil at a depth of 2 feet or at the depth of maximum frost penetration, whichever is deeper. The ratings are based on the soil properties that affect the capacity of the soil to support a load without movement and on the properties that affect excavation and construction costs. The properties that affect the load-supporting capacity include depth to a water table, ponding, flooding, subsidence, linear extensibility (shrink-swell potential), and compressibility (which is inferred from the Unified classification of the soil). The properties that affect the ease and amount of excavation include flooding, depth to a water table, ponding, slope, depth to bedrock or a cemented pan, hardness of bedrock or a cemented pan, and the amount and size of rock fragments.

The ratings are both verbal and numerical. Rating class terms indicate the extent to which the soils are limited by all of the soil features that affect the specified use. ""Not limited"" indicates that the soil has features that are very favorable for the specified use. Good performance and very low maintenance can be expected. ""Somewhat limited"" indicates that the soil has features that are moderately favorable for the specified use. The limitations can be overcome or minimized by special planning, design, or installation. Fair performance and moderate maintenance can be expected. ""Very limited"" indicates that the soil has one or more features that are unfavorable for the specified use. The limitations generally cannot be overcome without major soil reclamation, special design, or expensive installation procedures. Poor performance and high maintenance can be expected.

Numerical ratings indicate the severity of individual limitations. The ratings are shown as decimal fractions ranging from 0.01 to 1.00. They indicate gradations between the point at which a soil feature has the greatest negative impact on the use (1.00) and the point at which the soil feature is not a limitation (0.00).

The map unit components listed for each map unit in the accompanying Summary by Map Unit table in Web Soil Survey or the Aggregation Report in Soil Data Viewer are determined by the aggregation method chosen.  An aggregated rating class is shown for each map unit. The components listed for each map unit are only those that have the same rating class as listed for the map unit.  The percent composition of each component in a particular map unit is presented to help the user better understand the percentage of each map unit that has the rating presented.  

Other components with different ratings may be present in each map unit.  The ratings for all components, regardless of the map unit aggregated rating, can be viewed by generating the equivalent report from the Soil Reports tab in Web Soil Survey or from the Soil Data Mart site. Onsite investigation may be needed to validate these interpretations and to confirm the identity of the soil on a given site."|||"Interpretation"|"ENG - Small Commercial Buildings"|1|"Not rated"|0|1|0|0||0|||1|"SmCommBldg"||||||||0|||||0|||"Weighted Average"|0|0||1|5||"<Map_Legend maplegendkey=""5""><ColorRampType type=""2"" name=""Defined"" /><Legend_Symbols shapeType=""polygon""><Styles fillStyle=""esriSFSSolid"" /><Font type=""Times New Roman"" size=""8"" red=""0"" green=""0"" blue=""0"" /><Line type=""outline"" width=""0.4"" red=""0"" green=""0"" blue=""0"" /></Legend_Symbols><Legend_Elements transparency=""0""><Labels value=""Very limited"" label=""Very limited"" order=""1""><Color red=""255"" green=""0"" blue=""0"" /></Labels><Labels value=""Somewhat limited"" label=""Somewhat limited"" order=""2""><Color red=""255"" green=""255"" blue=""0"" /></Labels><Labels value=""Not limited"" label=""Not limited"" order=""3""><Color red=""0"" green=""255"" blue=""0"" /></Labels></Legend_Elements></Map_Legend>"|1|01/14/2009 07:14:46|"Dominant Condition"||1|"String"
95|"Corrosion of Concrete"|"component"|"corcon"|"Choice"|254||"""Risk of corrosion"" pertains to potential soil-induced electrochemical or chemical action that corrodes or weakens concrete. The rate of corrosion of concrete is based mainly on the sulfate and sodium content, texture, moisture content, and acidity of the soil. Special site examination and design may be needed if the combination of factors results in a severe hazard of corrosion. The concrete in installations that intersect soil boundaries or soil layers is more susceptible to corrosion than the concrete in installations that are entirely within one kind of soil or within one soil layer.

The risk of corrosion is expressed as ""low,"" ""moderate,"" or ""high."""|||"Property"||||0|1|0|0|"corrosion_concrete"|1|||1|"CorConcret"||||||||0|||||0|||"Weighted Average"|0|0||1|2||"<Map_Legend maplegendkey=""2""><ColorRampType type=""2"" name=""Defined"" /><Legend_Symbols shapeType=""polygon""><Styles fillStyle=""esriSFSSolid"" /><Font type=""Times New Roman"" size=""8"" red=""0"" green=""0"" blue=""0"" /><Line type=""outline"" width=""0.4"" red=""0"" green=""0"" blue=""0"" /></Legend_Symbols><Legend_Elements transparency=""0""><Labels value=""High"" label=""High"" order=""1""><Color red=""255"" green=""0"" blue=""0"" /></Labels><Labels value=""Moderate"" label=""Moderate"" order=""2""><Color red=""255"" green=""255"" blue=""0"" /></Labels><Labels value=""Low"" label=""Low"" order=""3""><Color red=""0"" green=""255"" blue=""0"" /></Labels></Legend_Elements></Map_Legend>"|1|02/28/2007 14:16:12|"Dominant Condition"||1|"Choice"
80|"Dwellings With Basements"|"cointerp"|"interphrc"|"String"|254||"Dwellings are single-family houses of three stories or less. For dwellings with basements, the foundation is assumed to consist of spread footings of reinforced concrete built on undisturbed soil at a depth of about 7 feet.

The ratings for dwellings are based on the soil properties that affect the capacity of the soil to support a load without movement and on the properties that affect excavation and construction costs. The properties that affect the load-supporting capacity include depth to a water table, ponding, flooding, subsidence, linear extensibility (shrink-swell potential), and compressibility. Compressibility is inferred from the Unified classification of the soil. The properties that affect the ease and amount of excavation include depth to a water table, ponding, flooding, slope, depth to bedrock or a cemented pan, hardness of bedrock or a cemented pan, and the amount and size of rock fragments.

The ratings are both verbal and numerical. Rating class terms indicate the extent to which the soils are limited by all of the soil features that affect the specified use. ""Not limited"" indicates that the soil has features that are very favorable for the specified use. Good performance and very low maintenance can be expected. ""Somewhat limited"" indicates that the soil has features that are moderately favorable for the specified use. The limitations can be overcome or minimized by special planning, design, or installation. Fair performance and moderate maintenance can be expected. ""Very limited"" indicates that the soil has one or more features that are unfavorable for the specified use. The limitations generally cannot be overcome without major soil reclamation, special design, or expensive installation procedures. Poor performance and high maintenance can be expected. 

Numerical ratings indicate the severity of individual limitations. The ratings are shown as decimal fractions ranging from 0.01 to 1.00. They indicate gradations between the point at which a soil feature has the greatest negative impact on the use (1.00) and the point at which the soil feature is not a limitation (0.00).

The map unit components listed for each map unit in the accompanying Summary by Map Unit table in Web Soil Survey or the Aggregation Report in Soil Data Viewer are determined by the aggregation method chosen.  An aggregated rating class is shown for each map unit. The components listed for each map unit are only those that have the same rating class as listed for the map unit.  The percent composition of each component in a particular map unit is presented to help the user better understand the percentage of each map unit that has the rating presented.  

Other components with different ratings may be present in each map unit.  The ratings for all components, regardless of the map unit aggregated rating, can be viewed by generating the equivalent report from the Soil Reports tab in Web Soil Survey or from the Soil Data Mart site. Onsite investigation may be needed to validate these interpretations and to confirm the identity of the soil on a given site."|||"Interpretation"|"ENG - Dwellings With Basements"|1|"Not rated"|0|1|0|0||0|||1|"DwellWB"||||||||0|||||0|||"Weighted Average"|0|0||1|5||"<Map_Legend maplegendkey=""5""><ColorRampType type=""2"" name=""Defined"" /><Legend_Symbols shapeType=""polygon""><Styles fillStyle=""esriSFSSolid"" /><Font type=""Times New Roman"" size=""8"" red=""0"" green=""0"" blue=""0"" /><Line type=""outline"" width=""0.4"" red=""0"" green=""0"" blue=""0"" /></Legend_Symbols><Legend_Elements transparency=""0""><Labels value=""Very limited"" label=""Very limited"" order=""1""><Color red=""255"" green=""0"" blue=""0"" /></Labels><Labels value=""Somewhat limited"" label=""Somewhat limited"" order=""2""><Color red=""255"" green=""255"" blue=""0"" /></Labels><Labels value=""Not limited"" label=""Not limited"" order=""3""><Color red=""0"" green=""255"" blue=""0"" /></Labels></Legend_Elements></Map_Legend>"|1|01/14/2009 06:55:29|"Dominant Condition"||1|"String"
55|"Shallow Excavations"|"cointerp"|"interphrc"|"String"|254||"Shallow excavations are trenches or holes dug to a maximum depth of 5 or 6 feet for graves, utility lines, open ditches, or other purposes. The ratings are based on the soil properties that influence the ease of digging and the resistance to sloughing. Depth to bedrock or a cemented pan, hardness of bedrock or a cemented pan, the amount of large stones, and dense layers influence the ease of digging, filling, and compacting. Depth to the seasonal high water table, flooding, and ponding may restrict the period when excavations can be made. Slope influences the ease of using machinery. Soil texture, depth to the water table, and linear extensibility (shrink-swell potential) influence the resistance to sloughing.

The ratings are both verbal and numerical. Rating class terms indicate the extent to which the soils are limited by all of the soil features that affect the specified use. ""Not limited"" indicates that the soil has features that are very favorable for the specified use. Good performance and very low maintenance can be expected. ""Somewhat limited"" indicates that the soil has features that are moderately favorable for the specified use. The limitations can be overcome or minimized by special planning, design, or installation. Fair performance and moderate maintenance can be expected. ""Very limited"" indicates that the soil has one or more features that are unfavorable for the specified use. The limitations generally cannot be overcome without major soil reclamation, special design, or expensive installation procedures. Poor performance and high maintenance can be expected.

Numerical ratings indicate the severity of individual limitations. The ratings are shown as decimal fractions ranging from 0.01 to 1.00. They indicate gradations between the point at which a soil feature has the greatest negative impact on the use (1.00) and the point at which the soil feature is not a limitation (0.00).

The map unit components listed for each map unit in the accompanying Summary by Map Unit table in Web Soil Survey or the Aggregation Report in Soil Data Viewer are determined by the aggregation method chosen.  An aggregated rating class is shown for each map unit. The components listed for each map unit are only those that have the same rating class as listed for the map unit.  The percent composition of each component in a particular map unit is presented to help the user better understand the percentage of each map unit that has the rating presented.  

Other components with different ratings may be present in each map unit.  The ratings for all components, regardless of the map unit aggregated rating, can be viewed by generating the equivalent report from the Soil Reports tab in Web Soil Survey or from the Soil Data Mart site. Onsite investigation may be needed to validate these interpretations and to confirm the identity of the soil on a given site."|||"Interpretation"|"ENG - Shallow Excavations"|1|"Not rated"|0|1|0|0||0|||1|"ShallExcv"||||||||0|||||0|||"Weighted Average"|0|0||1|5||"<Map_Legend maplegendkey=""5""><ColorRampType type=""2"" name=""Defined"" /><Legend_Symbols shapeType=""polygon""><Styles fillStyle=""esriSFSSolid"" /><Font type=""Times New Roman"" size=""8"" red=""0"" green=""0"" blue=""0"" /><Line type=""outline"" width=""0.4"" red=""0"" green=""0"" blue=""0"" /></Legend_Symbols><Legend_Elements transparency=""0""><Labels value=""Very limited"" label=""Very limited"" order=""1""><Color red=""255"" green=""0"" blue=""0"" /></Labels><Labels value=""Somewhat limited"" label=""Somewhat limited"" order=""2""><Color red=""255"" green=""255"" blue=""0"" /></Labels><Labels value=""Not limited"" label=""Not limited"" order=""3""><Color red=""0"" green=""255"" blue=""0"" /></Labels></Legend_Elements></Map_Legend>"|1|01/14/2009 07:14:09|"Dominant Condition"||1|"String"
69|"Dwellings Without Basements"|"cointerp"|"interphrc"|"String"|254||"Dwellings are single-family houses of three stories or less. For dwellings without basements, the foundation is assumed to consist of spread footings of reinforced concrete built on undisturbed soil at a depth of 2 feet or at the depth of maximum frost penetration, whichever is deeper.

The ratings for dwellings are based on the soil properties that affect the capacity of the soil to support a load without movement and on the properties that affect excavation and construction costs. The properties that affect the load-supporting capacity include depth to a water table, ponding, flooding, subsidence, linear extensibility (shrink-swell potential), and compressibility. Compressibility is inferred from the Unified classification of the soil. The properties that affect the ease and amount of excavation include depth to a water table, ponding, flooding, slope, depth to bedrock or a cemented pan, hardness of bedrock or a cemented pan, and the amount and size of rock fragments.

The ratings are both verbal and numerical. Rating class terms indicate the extent to which the soils are limited by all of the soil features that affect the specified use. ""Not limited"" indicates that the soil has features that are very favorable for the specified use. Good performance and very low maintenance can be expected. ""Somewhat limited"" indicates that the soil has features that are moderately favorable for the specified use. The limitations can be overcome or minimized by special planning, design, or installation. Fair performance and moderate maintenance can be expected. ""Very limited"" indicates that the soil has one or more features that are unfavorable for the specified use. The limitations generally cannot be overcome without major soil reclamation, special design, or expensive installation procedures. Poor performance and high maintenance can be expected.

Numerical ratings indicate the severity of individual limitations. The ratings are shown as decimal fractions ranging from 0.01 to 1.00. They indicate gradations between the point at which a soil feature has the greatest negative impact on the use (1.00) and the point at which the soil feature is not a limitation (0.00).

The map unit components listed for each map unit in the accompanying Summary by Map Unit table in Web Soil Survey or the Aggregation Report in Soil Data Viewer are determined by the aggregation method chosen.  An aggregated rating class is shown for each map unit. The components listed for each map unit are only those that have the same rating class as listed for the map unit.  The percent composition of each component in a particular map unit is presented to help the user better understand the percentage of each map unit that has the rating presented.  

Other components with different ratings may be present in each map unit.  The ratings for all components, regardless of the map unit aggregated rating, can be viewed by generating the equivalent report from the Soil Reports tab in Web Soil Survey or from the Soil Data Mart site. Onsite investigation may be needed to validate these interpretations and to confirm the identity of the soil on a given site."|||"Interpretation"|"ENG - Dwellings W/O Basements"|1|"Not rated"|0|1|0|0||0|||1|"DwellWOB"||||||||0|||||0|||"Weighted Average"|0|0||1|5||"<Map_Legend maplegendkey=""5""><ColorRampType type=""2"" name=""Defined"" /><Legend_Symbols shapeType=""polygon""><Styles fillStyle=""esriSFSSolid"" /><Font type=""Times New Roman"" size=""8"" red=""0"" green=""0"" blue=""0"" /><Line type=""outline"" width=""0.4"" red=""0"" green=""0"" blue=""0"" /></Legend_Symbols><Legend_Elements transparency=""0""><Labels value=""Very limited"" label=""Very limited"" order=""1""><Color red=""255"" green=""0"" blue=""0"" /></Labels><Labels value=""Somewhat limited"" label=""Somewhat limited"" order=""2""><Color red=""255"" green=""255"" blue=""0"" /></Labels><Labels value=""Not limited"" label=""Not limited"" order=""3""><Color red=""0"" green=""255"" blue=""0"" /></Labels></Legend_Elements></Map_Legend>"|1|01/14/2009 06:35:11|"Dominant Condition"||1|"String"
93|"Local Roads and Streets"|"cointerp"|"interphrc"|"String"|254||"Local roads and streets have an all-weather surface and carry automobile and light truck traffic all year. They have a subgrade of cut or fill soil material; a base of gravel, crushed rock, or soil material stabilized by lime or cement; and a surface of flexible material (asphalt), rigid material (concrete), or gravel with a binder. The ratings are based on the soil properties that affect the ease of excavation and grading and the traffic-supporting capacity. The properties that affect the ease of excavation and grading are depth to bedrock or a cemented pan, hardness of bedrock or a cemented pan, depth to a water table, ponding, flooding, the amount of large stones, and slope. The properties that affect the traffic-supporting capacity are soil strength (as inferred from the AASHTO group index number), subsidence, linear extensibility (shrink-swell potential), the potential for frost action, depth to a water table, and ponding.

The ratings are both verbal and numerical. Rating class terms indicate the extent to which the soils are limited by all of the soil features that affect the specified use. ""Not limited"" indicates that the soil has features that are very favorable for the specified use. Good performance and very low maintenance can be expected. ""Somewhat limited"" indicates that the soil has features that are moderately favorable for the specified use. The limitations can be overcome or minimized by special planning, design, or installation. Fair performance and moderate maintenance can be expected. ""Very limited"" indicates that the soil has one or more features that are unfavorable for the specified use. The limitations generally cannot be overcome without major soil reclamation, special design, or expensive installation procedures. Poor performance and high maintenance can be expected.

Numerical ratings indicate the severity of individual limitations. The ratings are shown as decimal fractions ranging from 0.01 to 1.00. They indicate gradations between the point at which a soil feature has the greatest negative impact on the use (1.00) and the point at which the soil feature is not a limitation (0.00).

The map unit components listed for each map unit in the accompanying Summary by Map Unit table in Web Soil Survey or the Aggregation Report in Soil Data Viewer are determined by the aggregation method chosen.  An aggregated rating class is shown for each map unit. The components listed for each map unit are only those that have the same rating class as listed for the map unit.  The percent composition of each component in a particular map unit is presented to help the user better understand the percentage of each map unit that has the rating presented.  

Other components with different ratings may be present in each map unit.  The ratings for all components, regardless of the map unit aggregated rating, can be viewed by generating the equivalent report from the Soil Reports tab in Web Soil Survey or from the Soil Data Mart site. Onsite investigation may be needed to validate these interpretations and to confirm the identity of the soil on a given site."|||"Interpretation"|"ENG - Local Roads and Streets"|1||0|1|0|0||0|||1|"RoadStreet"||||||||0|||||0|||"Weighted Average"|0|0||1|5||"<Map_Legend maplegendkey=""5""><ColorRampType type=""2"" name=""Defined"" /><Legend_Symbols shapeType=""polygon""><Styles fillStyle=""esriSFSSolid"" /><Font type=""Times New Roman"" size=""8"" red=""0"" green=""0"" blue=""0"" /><Line type=""outline"" width=""0.4"" red=""0"" green=""0"" blue=""0"" /></Legend_Symbols><Legend_Elements transparency=""0""><Labels value=""Very limited"" label=""Very limited"" order=""1""><Color red=""255"" green=""0"" blue=""0"" /></Labels><Labels value=""Somewhat limited"" label=""Somewhat limited"" order=""2""><Color red=""255"" green=""255"" blue=""0"" /></Labels><Labels value=""Not limited"" label=""Not limited"" order=""3""><Color red=""0"" green=""255"" blue=""0"" /></Labels></Legend_Elements></Map_Legend>"|1|06/06/2014 08:04:25|"Dominant Condition"||1|"String"
621|"Unpaved Local Roads and Streets"|"cointerp"|"interphrc"|"String"|254||"Unpaved local roads and streets are those roads and streets that carry traffic year round but have a graded surface of local soil material or aggregate. 
Description:

Unpaved local roads and streets are those roads and streets that carry traffic year round but have a graded surface of local soil material or aggregate. 
The roads and streets consist of
(1) the underlying local soil material, either cut or fill, which is called ""the sub-grade"";
(2) the surface, which may be the same as the subgrade or may have aggrate such as crushed limestone added.

They are graded to shed water, and conventional drainage measures are provided.  These roads and streets are built mainly from the soil at the site. Soil interpretations for local roads and streets are used as a tool in evaluating soil suitability and identifying soil limitations for the practice.  The rating is for soils in their present condition and does not consider present land use. Soil properties and qualities that affect local roads and streets are those that influence the ease of excavation and grading and the traffic-supporting capacity.  The properties and qualities that affect the ease of excavation and grading are hardness of bedrock or a cemented pan, depth to bedrock or a cemented pan, depth to a water table, flooding, the amount of large stones, and slope.  The properties that affect traffic-supporting capacity are soil strength as inferred from the AASHTO group index and the Unified classification, subsidence, shrink-swell behavior, potential frost action, and depth to the seasonal high water table.  The dust generating tendacy of the soil is also considered."|||"Interpretation"|"ENG - Unpaved Local Roads and Streets"|1||0|1|0|0||0|||1|"Unpaved"||||||||0||||"Centimeters"|0|||"Weighted Average"|0|0||1|5||"<Map_Legend maplegendkey=""5""><ColorRampType type=""2"" name=""Defined"" /><Legend_Symbols shapeType=""polygon""><Styles fillStyle=""esriSFSSolid"" /><Font type=""Times New Roman"" size=""8"" red=""0"" green=""0"" blue=""0"" /><Line type=""outline"" width=""0.4"" red=""0"" green=""0"" blue=""0"" /></Legend_Symbols><Legend_Elements transparency=""0""><Labels value=""Very limited"" label=""Very limited"" order=""1""><Color red=""255"" green=""0"" blue=""0"" /></Labels><Labels value=""Somewhat limited"" label=""Somewhat limited"" order=""2""><Color red=""255"" green=""255"" blue=""0"" /></Labels><Labels value=""Not limited"" label=""Not limited"" order=""3""><Color red=""0"" green=""255"" blue=""0"" /></Labels></Legend_Elements></Map_Legend>"|1|06/06/2014 08:06:11|"Dominant Condition"||1|"String"
79|"Sand Source"|"cointerp"|"interphrc"|"String"|254||"Sand is a natural aggregate (0.05 millimeter to 2 millimeters in diameter) suitable for commercial use with a minimum of processing. It is used in many kinds of construction. Specifications for each use vary widely. Only the probability of finding material in suitable quantity is evaluated. The suitability of the material for specific purposes is not evaluated, nor are factors that affect excavation of the material.

The properties used to evaluate the soil as a source of sand are gradation of grain sizes (as indicated by the Unified classification of the soil), the thickness of suitable material, and the content of rock fragments. If the bottom layer of the soil contains sand, the soil is considered a likely source regardless of thickness. The assumption is that the sand layer below the depth of observation exceeds the minimum thickness. The ratings are for the whole soil, from the surface to a depth of about 6 feet.

The soils are rated ""good,"" ""fair,"" or ""poor"" as potential sources of sand. A rating of ""good"" or ""fair"" means that sand is likely to be in or below the soil. The bottom layer and the thickest layer of the soil are assigned numerical ratings. These ratings indicate the likelihood that the layer is a source of sand. The number 0.00 indicates that the layer is a ""poor source."" The number 1.00 indicates that the layer is a ""good source."" A number between 0.00 and 1.00 indicates the degree to which the layer is a likely source.

The map unit components listed for each map unit in the accompanying Summary by Map Unit table in Web Soil Survey or the Aggregation Report in Soil Data Viewer are determined by the aggregation method chosen.  An aggregated rating class is shown for each map unit. The components listed for each map unit are only those that have the same rating class as listed for the map unit.  The percent composition of each component in a particular map unit is presented to help the user better understand the percentage of each map unit that has the rating presented.  

Other components with different ratings may be present in each map unit.  The ratings for all components, regardless of the map unit aggregated rating, can be viewed by generating the equivalent report from the Soil Reports tab in Web Soil Survey or from the Soil Data Mart site. Onsite investigation may be needed to validate these interpretations and to confirm the identity of the soil on a given site."|||"Interpretation"|"ENG - Construction Materials; Sand Source"|2|"Not rated"|0|1|0|0||0|||-1|"SandSrc"||||||||0|||||0|||"Weighted Average"|0|0||1|5||"<Map_Legend maplegendkey=""5""><ColorRampType type=""2"" name=""Defined"" /><Legend_Symbols shapeType=""polygon""><Styles fillStyle=""esriSFSSolid"" /><Font type=""Times New Roman"" size=""8"" red=""0"" green=""0"" blue=""0"" /><Line type=""outline"" width=""0.4"" red=""0"" green=""0"" blue=""0"" /></Legend_Symbols><Legend_Elements transparency=""0""><Labels value=""Poor"" label=""Poor"" order=""1""><Color red=""255"" green=""0"" blue=""0"" /></Labels><Labels value=""Fair"" label=""Fair"" order=""2""><Color red=""255"" green=""255"" blue=""0"" /></Labels><Labels value=""Good"" label=""Good"" order=""3""><Color red=""0"" green=""255"" blue=""0"" /></Labels></Legend_Elements></Map_Legend>"|1|01/14/2009 06:16:32|"Dominant Condition"||1|"String"
43|"Topsoil Source"|"cointerp"|"interphrc"|"String"|254||"Topsoil is used to cover an area so that vegetation can be established and maintained. The surface layer of most soils is generally preferred for topsoil because of its content of organic matter. Organic matter greatly increases the absorption and retention of moisture and nutrients for plant growth.

The upper 40 inches of a soil is evaluated for use as topsoil. Also evaluated is the reclamation potential of the borrow area. Normal compaction, minor processing, and other standard construction practices are assumed.

The soils are rated ""good,"" ""fair,"" or ""poor"" as potential sources of topsoil. The ratings are based on the soil properties that affect plant growth; the ease of excavating, loading, and spreading the material; and reclamation of the borrow area. Toxic substances, soil reaction, and the properties that are inferred from soil texture, such as available water capacity and fertility, affect plant growth. The ease of excavating, loading, and spreading is affected by rock fragments, slope, depth to a water table, soil texture, and thickness of suitable material. Reclamation of the borrow area is affected by slope, depth to a water table, rock fragments, depth to bedrock or a cemented pan, and toxic material.

Numerical ratings between 0.00 and 0.99 are given after the specified features. These numbers indicate the degree to which the features limit the soils as sources of topsoil. The lower the number, the greater the limitation.

The map unit components listed for each map unit in the accompanying Summary by Map Unit table in Web Soil Survey or the Aggregation Report in Soil Data Viewer are determined by the aggregation method chosen.  An aggregated rating class is shown for each map unit. The components listed for each map unit are only those that have the same rating class as listed for the map unit.  The percent composition of each component in a particular map unit is presented to help the user better understand the percentage of each map unit that has the rating presented.  

Other components with different ratings may be present in each map unit.  The ratings for all components, regardless of the map unit aggregated rating, can be viewed by generating the equivalent report from the Soil Reports tab in Web Soil Survey or from the Soil Data Mart site. Onsite investigation may be needed to validate these interpretations and to confirm the identity of the soil on a given site."|||"Interpretation"|"ENG - Construction Materials; Topsoil"|2|"Not rated"|0|1|0|0||0|||-1|"TopsoilSrc"||||||||0|||||0|||"Weighted Average"|0|0||1|5||"<Map_Legend maplegendkey=""5""><ColorRampType type=""2"" name=""Defined"" /><Legend_Symbols shapeType=""polygon""><Styles fillStyle=""esriSFSSolid"" /><Font type=""Times New Roman"" size=""8"" red=""0"" green=""0"" blue=""0"" /><Line type=""outline"" width=""0.4"" red=""0"" green=""0"" blue=""0"" /></Legend_Symbols><Legend_Elements transparency=""0""><Labels value=""Poor"" label=""Poor"" order=""1""><Color red=""255"" green=""0"" blue=""0"" /></Labels><Labels value=""Fair"" label=""Fair"" order=""2""><Color red=""255"" green=""255"" blue=""0"" /></Labels><Labels value=""Good"" label=""Good"" order=""3""><Color red=""0"" green=""255"" blue=""0"" /></Labels></Legend_Elements></Map_Legend>"|1|01/14/2009 06:19:17|"Dominant Condition"||1|"String"
20|"Source of Reclamation Material"|"cointerp"|"interphrc"|"String"|254||"Reclamation material is used in areas that have been drastically disturbed by surface mining or similar activities. When these areas are reclaimed, layers of soil material or unconsolidated geological material, or both, are replaced in a vertical sequence. The reconstructed soil favors plant growth. The ratings do not apply to quarries or other mined areas that require an offsite source of reconstruction material. The ratings are based on the soil properties that affect erosion and stability of the surface and the productive potential of the reclaimed soil. These properties include the content of sodium, salts, and calcium carbonate; reaction; available water capacity; erodibility; texture; content of rock fragments; and content of organic matter and other features that affect fertility.

The soils are rated ""good,"" ""fair,"" or ""poor"" as potential sources of reclamation material. The ratings are based on the amount of suitable material and on soil properties that affect the ease of excavation and the performance of the material after it is in place. The thickness of the suitable material is a major consideration. The ease of excavation is affected by large stones, depth to a water table, and slope. How well the soil performs in place after it has been compacted and drained is determined by its strength (as inferred from the AASHTO classification of the soil) and linear extensibility (shrink-swell potential). Normal compaction, minor processing, and other standard construction practices are assumed.

When the material is properly used in reclamation, a rating of ""good"" means that establishing and maintaining vegetation are relatively easy, that the surface is stable and resists erosion, and that the reclaimed soil has good potential productivity. A rating of ""fair"" means that vegetation can be established and maintained and the soil can be stabilized through modification of one or more properties. For satisfactory performance, it may be necessary to topdress with better suited material or add soil amendments. A rating of ""poor"" means that revegetation and stabilization are very difficult and costly. To establish and maintain vegetation, it is necessary to topdress with better suited material.

Numerical ratings between 0.00 and 0.99 are given after the specified features. These numbers indicate the degree to which the features limit the soils as sources of reclamation material. The lower the number, the greater the limitation.

The map unit components listed for each map unit in the accompanying Summary by Map Unit table in Web Soil Survey or the Aggregation Report in Soil Data Viewer are determined by the aggregation method chosen.  An aggregated rating class is shown for each map unit. The components listed for each map unit are only those that have the same rating class as listed for the map unit.  The percent composition of each component in a particular map unit is presented to help the user better understand the percentage of each map unit that has the rating presented.  

Other components with different ratings may be present in each map unit.  The ratings for all components, regardless of the map unit aggregated rating, can be viewed by generating the equivalent report from the Soil Reports tab in Web Soil Survey or from the Soil Data Mart site. Onsite investigation may be needed to validate these interpretations and to confirm the identity of the soil on a given site."|||"Interpretation"|"ENG - Construction Materials; Reclamation"|2|"Not rated"|0|1|0|0||0|||-1|"ReclamMSrc"||||||||0|||||0|||"Weighted Average"|0|0||1|5||"<Map_Legend maplegendkey=""5""><ColorRampType type=""2"" name=""Defined"" /><Legend_Symbols shapeType=""polygon""><Styles fillStyle=""esriSFSSolid"" /><Font type=""Times New Roman"" size=""8"" red=""0"" green=""0"" blue=""0"" /><Line type=""outline"" width=""0.4"" red=""0"" green=""0"" blue=""0"" /></Legend_Symbols><Legend_Elements transparency=""0""><Labels value=""Poor"" label=""Poor"" order=""1""><Color red=""255"" green=""0"" blue=""0"" /></Labels><Labels value=""Fair"" label=""Fair"" order=""2""><Color red=""255"" green=""255"" blue=""0"" /></Labels><Labels value=""Good"" label=""Good"" order=""3""><Color red=""0"" green=""255"" blue=""0"" /></Labels></Legend_Elements></Map_Legend>"|1|01/14/2009 06:13:46|"Dominant Condition"||1|"String"
21|"Roadfill Source"|"cointerp"|"interphrc"|"String"|254||"Roadfill is soil material that is excavated in one place and used in road embankments in another place. The soils are rated as a source of roadfill for low embankments, generally less than 6 feet high and less exacting in design than higher embankments. The ratings are for the whole soil, from the surface to a depth of about 5 feet. It is assumed that soil layers will be mixed when the soil material is excavated and spread.

The soils are rated ""good,"" ""fair,"" or ""poor"" as potential sources of roadfill. The ratings are based on the amount of suitable material and on soil properties that affect the ease of excavation and the performance of the material after it is in place. The thickness of the suitable material is a major consideration. The ease of excavation is affected by large stones, depth to a water table, and slope. How well the soil performs in place after it has been compacted and drained is determined by its strength (as inferred from the AASHTO classification of the soil) and linear extensibility (shrink-swell potential). Normal compaction, minor processing, and other standard construction practices are assumed.

Numerical ratings between 0.00 and 0.99 are given after the specified features. These numbers indicate the degree to which the features limit the soils as sources of roadfill. The lower the number, the greater the limitation.

The map unit components listed for each map unit in the accompanying Summary by Map Unit table in Web Soil Survey or the Aggregation Report in Soil Data Viewer are determined by the aggregation method chosen.  An aggregated rating class is shown for each map unit. The components listed for each map unit are only those that have the same rating class as listed for the map unit.  The percent composition of each component in a particular map unit is presented to help the user better understand the percentage of each map unit that has the rating presented.  

Other components with different ratings may be present in each map unit.  The ratings for all components, regardless of the map unit aggregated rating, can be viewed by generating the equivalent report from the Soil Reports tab in Web Soil Survey or from the Soil Data Mart site. Onsite investigation may be needed to validate these interpretations and to confirm the identity of the soil on a given site."|||"Interpretation"|"ENG - Construction Materials; Roadfill"|2|"Not rated"|0|1|0|0||0|||-1|"RoadFilSrc"||||||||0|||||0|||"Weighted Average"|0|0||1|5||"<Map_Legend maplegendkey=""5""><ColorRampType type=""2"" name=""Defined"" /><Legend_Symbols shapeType=""polygon""><Styles fillStyle=""esriSFSSolid"" /><Font type=""Times New Roman"" size=""8"" red=""0"" green=""0"" blue=""0"" /><Line type=""outline"" width=""0.4"" red=""0"" green=""0"" blue=""0"" /></Legend_Symbols><Legend_Elements transparency=""0""><Labels value=""Poor"" label=""Poor"" order=""1""><Color red=""255"" green=""0"" blue=""0"" /></Labels><Labels value=""Fair"" label=""Fair"" order=""2""><Color red=""255"" green=""255"" blue=""0"" /></Labels><Labels value=""Good"" label=""Good"" order=""3""><Color red=""0"" green=""255"" blue=""0"" /></Labels></Legend_Elements></Map_Legend>"|1|01/14/2009 06:14:51|"Dominant Condition"||1|"String"
22|"Gravel Source"|"cointerp"|"interphrc"|"String"|254||"Gravel consists of natural aggregates (2 to 75 millimeters in diameter) suitable for commercial use with a minimum of processing. It is used in many kinds of construction. Specifications for each use vary widely. Only the probability of finding material in suitable quantity is evaluated. The suitability of the material for specific purposes is not evaluated, nor are factors that affect excavation of the material.

The properties used to evaluate the soil as a source of gravel are gradation of grain sizes (as indicated by the Unified classification of the soil), the thickness of suitable material, and the content of rock fragments. If the bottom layer of the soil contains gravel, the soil is considered a likely source regardless of thickness. The assumption is that the gravel layer below the depth of observation exceeds the minimum thickness. The ratings are for the whole soil, from the surface to a depth of about 6 feet. Coarse fragments of soft bedrock, such as shale and siltstone, are not considered to be gravel.

The soils are rated ""good,"" ""fair,"" or ""poor"" as potential sources of gravel. A rating of ""good"" or ""fair"" means that the source material is likely to be in or below the soil. The bottom layer and the thickest layer of the soils are assigned numerical ratings. These ratings indicate the likelihood that the layer is a source of gravel. The number 0.00 indicates that the layer is a poor source. The number 1.00 indicates that the layer is a good source. A number between 0.00 and 1.00 indicates the degree to which the layer is a likely source.

The map unit components listed for each map unit in the accompanying Summary by Map Unit table in Web Soil Survey or the Aggregation Report in Soil Data Viewer are determined by the aggregation method chosen.  An aggregated rating class is shown for each map unit. The components listed for each map unit are only those that have the same rating class as listed for the map unit.  The percent composition of each component in a particular map unit is presented to help the user better understand the percentage of each map unit that has the rating presented.  

Other components with different ratings may be present in each map unit.  The ratings for all components, regardless of the map unit aggregated rating, can be viewed by generating the equivalent report from the Soil Reports tab in Web Soil Survey or from the Soil Data Mart site. Onsite investigation may be needed to validate these interpretations and to confirm the identity of the soil on a given site."|||"Interpretation"|"ENG - Construction Materials; Gravel Source"|2|"Not rated"|0|1|0|0||0|||-1|"GravelSrc"||||||||0|||||0|||"Weighted Average"|0|0||1|5||"<Map_Legend maplegendkey=""5""><ColorRampType type=""2"" name=""Defined"" /><Legend_Symbols shapeType=""polygon""><Styles fillStyle=""esriSFSSolid"" /><Font type=""Times New Roman"" size=""8"" red=""0"" green=""0"" blue=""0"" /><Line type=""outline"" width=""0.4"" red=""0"" green=""0"" blue=""0"" /></Legend_Symbols><Legend_Elements transparency=""0""><Labels value=""Poor"" label=""Poor"" order=""1""><Color red=""255"" green=""0"" blue=""0"" /></Labels><Labels value=""Fair"" label=""Fair"" order=""2""><Color red=""255"" green=""255"" blue=""0"" /></Labels><Labels value=""Good"" label=""Good"" order=""3""><Color red=""0"" green=""255"" blue=""0"" /></Labels></Legend_Elements></Map_Legend>"|1|01/14/2009 06:12:47|"Dominant Condition"||1|"String"
27|"Picnic Areas"|"cointerp"|"interphrc"|"String"|254||"Picnic areas are natural or landscaped tracts used primarily for preparing meals and eating outdoors. These areas are subject to heavy foot traffic. Most vehicular traffic is confined to access roads and parking areas.

The ratings are based on the soil properties that affect the ease of developing picnic areas and that influence trafficability and the growth of vegetation after development. Slope and stoniness are the main concerns affecting the development of picnic areas. For good trafficability, the surface of picnic areas should absorb rainfall readily, remain firm under heavy foot traffic, and not be dusty when dry. The soil properties that influence trafficability are texture of the surface layer, depth to a water table, ponding, flooding, saturated hydraulic conductivity (Ksat), and large stones. The soil properties that affect the growth of plants are depth to bedrock or a cemented pan, saturated hydraulic conductivity (Ksat), and toxic substances in the soil.

The ratings are both verbal and numerical. Rating class terms indicate the extent to which the soils are limited by all of the soil features that affect the specified use. ""Not limited"" indicates that the soil has features that are very favorable for the specified use. Good performance and very low maintenance can be expected. ""Somewhat limited"" indicates that the soil has features that are moderately favorable for the specified use. The limitations can be overcome or minimized by special planning, design, or installation. Fair performance and moderate maintenance can be expected. ""Very limited"" indicates that the soil has one or more features that are unfavorable for the specified use. The limitations generally cannot be overcome without major soil reclamation, special design, or expensive installation procedures. Poor performance and high maintenance can be expected.

Numerical ratings indicate the severity of individual limitations. The ratings are shown as decimal fractions ranging from 0.01 to 1.00. They indicate gradations between the point at which a soil feature has the greatest negative impact on the use (1.00) and the point at which the soil feature is not a limitation (0.00).

The map unit components listed for each map unit in the accompanying Summary by Map Unit table in Web Soil Survey or the Aggregation Report in Soil Data Viewer are determined by the aggregation method chosen.  An aggregated rating class is shown for each map unit. The components listed for each map unit are only those that have the same rating class as listed for the map unit.  The percent composition of each component in a particular map unit is presented to help the user better understand the percentage of each map unit that has the rating presented.  

Other components with different ratings may be present in each map unit.  The ratings for all components, regardless of the map unit aggregated rating, can be viewed by generating the equivalent report from the Soil Reports tab in Web Soil Survey or from the Soil Data Mart site. Onsite investigation may be needed to validate these interpretations and to confirm the identity of the soil on a given site."|||"Interpretation"|"URB/REC - Picnic Areas"|1|"Not rated"|0|1|0|0||0|||1|"PicnicArea"||||||||0|||||0|||"Weighted Average"|0|0||1|5||"<Map_Legend maplegendkey=""5""><ColorRampType type=""2"" name=""Defined"" /><Legend_Symbols shapeType=""polygon""><Styles fillStyle=""esriSFSSolid"" /><Font type=""Times New Roman"" size=""8"" red=""0"" green=""0"" blue=""0"" /><Line type=""outline"" width=""0.4"" red=""0"" green=""0"" blue=""0"" /></Legend_Symbols><Legend_Elements transparency=""0""><Labels value=""Very limited"" label=""Very limited"" order=""1""><Color red=""255"" green=""0"" blue=""0"" /></Labels><Labels value=""Somewhat limited"" label=""Somewhat limited"" order=""2""><Color red=""255"" green=""255"" blue=""0"" /></Labels><Labels value=""Not limited"" label=""Not limited"" order=""3""><Color red=""0"" green=""255"" blue=""0"" /></Labels></Legend_Elements></Map_Legend>"|1|01/14/2009 08:30:07|"Dominant Condition"||1|"String"
38|"Playgrounds"|"cointerp"|"interphrc"|"String"|254||"Playgrounds are areas used intensively for games, such as baseball and football, and similar activities. Playgrounds require soils that are nearly level, are free of stones, and can withstand intensive foot traffic.

The ratings are based on the soil properties that affect the ease of developing playgrounds and that influence trafficability and the growth of vegetation after development. Slope and stoniness are the main concerns affecting the development of playgrounds. For good trafficability, the surface of the playgrounds should absorb rainfall readily, remain firm under heavy foot traffic, and not be dusty when dry. The soil properties that influence trafficability are texture of the surface layer, depth to a water table, ponding, flooding, saturated hydraulic conductivity (Ksat), and large stones. The soil properties that affect the growth of plants are depth to bedrock or a cemented pan, saturated hydraulic conductivity (Ksat), and toxic substances in the soil.

The ratings are both verbal and numerical. Rating class terms indicate the extent to which the soils are limited by all of the soil features that affect the specified use. ""Not limited"" indicates that the soil has features that are very favorable for the specified use. Good performance and very low maintenance can be expected. ""Somewhat limited"" indicates that the soil has features that are moderately favorable for the specified use. The limitations can be overcome or minimized by special planning, design, or installation. Fair performance and moderate maintenance can be expected. ""Very limited"" indicates that the soil has one or more features that are unfavorable for the specified use. The limitations generally cannot be overcome without major soil reclamation, special design, or expensive installation procedures. Poor performance and high maintenance can be expected.

Numerical ratings indicate the severity of individual limitations. The ratings are shown as decimal fractions ranging from 0.01 to 1.00. They indicate gradations between the point at which a soil feature has the greatest negative impact on the use (1.00) and the point at which the soil feature is not a limitation (0.00).

The map unit components listed for each map unit in the accompanying Summary by Map Unit table in Web Soil Survey or the Aggregation Report in Soil Data Viewer are determined by the aggregation method chosen.  An aggregated rating class is shown for each map unit. The components listed for each map unit are only those that have the same rating class as listed for the map unit.  The percent composition of each component in a particular map unit is presented to help the user better understand the percentage of each map unit that has the rating presented.  

Other components with different ratings may be present in each map unit.  The ratings for all components, regardless of the map unit aggregated rating, can be viewed by generating the equivalent report from the Soil Reports tab in Web Soil Survey or from the Soil Data Mart site. Onsite investigation may be needed to validate these interpretations and to confirm the identity of the soil on a given site."|||"Interpretation"|"URB/REC - Playgrounds"|1|"Not rated"|0|1|0|0||0|||1|"Playground"||||||||0|||||0|||"Weighted Average"|0|0||1|5||"<Map_Legend maplegendkey=""5""><ColorRampType type=""2"" name=""Defined"" /><Legend_Symbols shapeType=""polygon""><Styles fillStyle=""esriSFSSolid"" /><Font type=""Times New Roman"" size=""8"" red=""0"" green=""0"" blue=""0"" /><Line type=""outline"" width=""0.4"" red=""0"" green=""0"" blue=""0"" /></Legend_Symbols><Legend_Elements transparency=""0""><Labels value=""Very limited"" label=""Very limited"" order=""1""><Color red=""255"" green=""0"" blue=""0"" /></Labels><Labels value=""Somewhat limited"" label=""Somewhat limited"" order=""2""><Color red=""255"" green=""255"" blue=""0"" /></Labels><Labels value=""Not limited"" label=""Not limited"" order=""3""><Color red=""0"" green=""255"" blue=""0"" /></Labels></Legend_Elements></Map_Legend>"|1|01/14/2009 08:30:53|"Dominant Condition"||1|"String"
48|"Off-Road Motorcycle Trails"|"cointerp"|"interphrc"|"String"|254||"Off-road motorcycle trails are intended primarily for recreational use. They require little or no site preparation. They are not covered with surfacing material or vegetation. Considerable compaction of the soil material is likely.

The ratings are based on the soil properties that influence erodibility, trafficability, dustiness, and the ease of revegetation. These properties are stoniness, slope, depth to a water table, ponding, flooding, and texture of the surface layer.

The ratings are both verbal and numerical. Rating class terms indicate the extent to which the soils are limited by all of the soil features that affect the specified use. ""Not limited"" indicates that the soil has features that are very favorable for the specified use. Good performance and very low maintenance can be expected. ""Somewhat limited"" indicates that the soil has features that are moderately favorable for the specified use. The limitations can be overcome or minimized by special planning, design, or installation. Fair performance and moderate maintenance can be expected. ""Very limited"" indicates that the soil has one or more features that are unfavorable for the specified use. The limitations generally cannot be overcome without major soil reclamation, special design, or expensive installation procedures. Poor performance and high maintenance can be expected.

Numerical ratings indicate the severity of individual limitations. The ratings are shown as decimal fractions ranging from 0.01 to 1.00. They indicate gradations between the point at which a soil feature has the greatest negative impact on the use (1.00) and the point at which the soil feature is not a limitation (0.00).

The map unit components listed for each map unit in the accompanying Summary by Map Unit table in Web Soil Survey or the Aggregation Report in Soil Data Viewer are determined by the aggregation method chosen.  An aggregated rating class is shown for each map unit. The components listed for each map unit are only those that have the same rating class as listed for the map unit.  The percent composition of each component in a particular map unit is presented to help the user better understand the percentage of each map unit that has the rating presented.  

Other components with different ratings may be present in each map unit.  The ratings for all components, regardless of the map unit aggregated rating, can be viewed by generating the equivalent report from the Soil Reports tab in Web Soil Survey or from the Soil Data Mart site. Onsite investigation may be needed to validate these interpretations and to confirm the identity of the soil on a given site."|||"Interpretation"|"URB/REC - Off-Road Motorcycle Trails"|1|"Not rated"|0|1|0|0||0|||1|"OffRoadMT"||||||||0|||||0|||"Weighted Average"|0|0||1|5||"<Map_Legend maplegendkey=""5""><ColorRampType type=""2"" name=""Defined"" /><Legend_Symbols shapeType=""polygon""><Styles fillStyle=""esriSFSSolid"" /><Font type=""Times New Roman"" size=""8"" red=""0"" green=""0"" blue=""0"" /><Line type=""outline"" width=""0.4"" red=""0"" green=""0"" blue=""0"" /></Legend_Symbols><Legend_Elements transparency=""0""><Labels value=""Very limited"" label=""Very limited"" order=""1""><Color red=""255"" green=""0"" blue=""0"" /></Labels><Labels value=""Somewhat limited"" label=""Somewhat limited"" order=""2""><Color red=""255"" green=""255"" blue=""0"" /></Labels><Labels value=""Not limited"" label=""Not limited"" order=""3""><Color red=""0"" green=""255"" blue=""0"" /></Labels></Legend_Elements></Map_Legend>"|1|01/14/2009 08:28:35|"Dominant Condition"||1|"String"
3|"Camp Areas"|"cointerp"|"interphrc"|"String"|254||"Camp areas are tracts of land used intensively as sites for tents, trailers, campers, and the accompanying activities of outdoor living. Camp areas require site preparation, such as shaping and leveling the tent and parking areas, stabilizing roads and intensively used areas, and installing sanitary facilities and utility lines. Camp areas are subject to heavy foot traffic and some vehicular traffic.

The ratings are based on the soil properties that affect the ease of developing camp areas and the performance of the areas after development. Slope, stoniness, and depth to bedrock or a cemented pan are the main concerns affecting the development of camp areas. The soil properties that affect the performance of the areas after development are those that influence trafficability and promote the growth of vegetation, especially in heavily used areas. For good trafficability, the surface of camp areas should absorb rainfall readily, remain firm under heavy foot traffic, and not be dusty when dry. The soil properties that influence trafficability are texture of the surface layer, depth to a water table, ponding, flooding, saturated hydraulic conductivity (Ksat), and large stones. The soil properties that affect the growth of plants are depth to bedrock or a cemented pan, saturated hydraulic conductivity (Ksat), and toxic substances in the soil.

The ratings are both verbal and numerical. Rating class terms indicate the extent to which the soils are limited by all of the soil features that affect development. ""Not limited"" indicates that the soil has features that are very favorable for the specified use. Good performance and very low maintenance can be expected. ""Somewhat limited"" indicates that the soil has features that are moderately favorable for the specified use. The limitations can be overcome or minimized by special planning, design, or installation. Fair performance and moderate maintenance can be expected. ""Very limited"" indicates that the soil has one or more features that are unfavorable for the specified use. The limitations generally cannot be overcome without major soil reclamation, special design, or expensive installation procedures. Poor performance and high maintenance can be expected.

Numerical ratings indicate the severity of individual limitations. The ratings are shown as decimal fractions ranging from 0.01 to 1.00. They indicate gradations between the point at which a soil feature has the greatest negative impact on the use (1.00) and the point at which the soil feature is not a limitation (0.00).

The map unit components listed for each map unit in the accompanying Summary by Map Unit table in Web Soil Survey or the Aggregation Report in Soil Data Viewer are determined by the aggregation method chosen.  An aggregated rating class is shown for each map unit. The components listed for each map unit are only those that have the same rating class as listed for the map unit.  The percent composition of each component in a particular map unit is presented to help the user better understand the percentage of each map unit that has the rating presented.  

Other components with different ratings may be present in each map unit.  The ratings for all components, regardless of the map unit aggregated rating, can be viewed by generating the equivalent report from the Soil Reports tab in Web Soil Survey or from the Soil Data Mart site. Onsite investigation may be needed to validate these interpretations and to confirm the identity of the soil on a given site."|||"Interpretation"|"URB/REC - Camp Areas"|1|"Not rated"|0|1|0|0||0|||1|"CampArea"||||||||0|||||0|||"Weighted Average"|0|0||1|5||"<Map_Legend maplegendkey=""5""><ColorRampType type=""2"" name=""Defined"" /><Legend_Symbols shapeType=""polygon""><Styles fillStyle=""esriSFSSolid"" /><Font type=""Times New Roman"" size=""8"" red=""0"" green=""0"" blue=""0"" /><Line type=""outline"" width=""0.4"" red=""0"" green=""0"" blue=""0"" /></Legend_Symbols><Legend_Elements transparency=""0""><Labels value=""Very limited"" label=""Very limited"" order=""1""><Color red=""255"" green=""0"" blue=""0"" /></Labels><Labels value=""Somewhat limited"" label=""Somewhat limited"" order=""2""><Color red=""255"" green=""255"" blue=""0"" /></Labels><Labels value=""Not limited"" label=""Not limited"" order=""3""><Color red=""0"" green=""255"" blue=""0"" /></Labels></Legend_Elements></Map_Legend>"|1|01/14/2009 08:27:57|"Dominant Condition"||1|"String"
1|"Paths and Trails"|"cointerp"|"interphrc"|"String"|254||"Paths and trails for hiking and horseback riding should require little or no slope modification through cutting and filling.

The ratings are based on the soil properties that affect trafficability and erodibility. These properties are stoniness, depth to a water table, ponding, flooding, slope, and texture of the surface layer.

The ratings are both verbal and numerical. Rating class terms indicate the extent to which the soils are limited by all of the soil features that affect the specified use. ""Not limited"" indicates that the soil has features that are very favorable for the specified use. Good performance and very low maintenance can be expected. ""Somewhat limited"" indicates that the soil has features that are moderately favorable for the specified use. The limitations can be overcome or minimized by special planning, design, or installation. Fair performance and moderate maintenance can be expected. ""Very limited"" indicates that the soil has one or more features that are unfavorable for the specified use. The limitations generally cannot be overcome without major soil reclamation, special design, or expensive installation procedures. Poor performance and high maintenance can be expected.

Numerical ratings indicate the severity of individual limitations. The ratings are shown as decimal fractions ranging from 0.01 to 1.00. They indicate gradations between the point at which a soil feature has the greatest negative impact on the use (1.00) and the point at which the soil feature is not a limitation (0.00).

The map unit components listed for each map unit in the accompanying Summary by Map Unit table in Web Soil Survey or the Aggregation Report in Soil Data Viewer are determined by the aggregation method chosen.  An aggregated rating class is shown for each map unit. The components listed for each map unit are only those that have the same rating class as listed for the map unit.  The percent composition of each component in a particular map unit is presented to help the user better understand the percentage of each map unit that has the rating presented.  

Other components with different ratings may be present in each map unit.  The ratings for all components, regardless of the map unit aggregated rating, can be viewed by generating the equivalent report from the Soil Reports tab in Web Soil Survey or from the Soil Data Mart site. Onsite investigation may be needed to validate these interpretations and to confirm the identity of the soil on a given site."|||"Interpretation"|"URB/REC - Paths and Trails"|1|"Not rated"|0|1|0|0||0|||1|"PathTrail"||||||||0|||||0|||"Weighted Average"|0|0||1|5||"<Map_Legend maplegendkey=""5""><ColorRampType type=""2"" name=""Defined"" /><Legend_Symbols shapeType=""polygon""><Styles fillStyle=""esriSFSSolid"" /><Font type=""Times New Roman"" size=""8"" red=""0"" green=""0"" blue=""0"" /><Line type=""outline"" width=""0.4"" red=""0"" green=""0"" blue=""0"" /></Legend_Symbols><Legend_Elements transparency=""0""><Labels value=""Very limited"" label=""Very limited"" order=""1""><Color red=""255"" green=""0"" blue=""0"" /></Labels><Labels value=""Somewhat limited"" label=""Somewhat limited"" order=""2""><Color red=""255"" green=""255"" blue=""0"" /></Labels><Labels value=""Not limited"" label=""Not limited"" order=""3""><Color red=""0"" green=""255"" blue=""0"" /></Labels></Legend_Elements></Map_Legend>"|1|01/14/2009 08:29:17|"Dominant Condition"||1|"String"
103|"Daily Cover for Landfill"|"cointerp"|"interphrc"|"String"|254||"Daily cover for landfill is the soil material that is used to cover compacted solid waste in a sanitary landfill. The soil material is obtained offsite, transported to the landfill, and spread over the waste. The ratings also apply to the final cover for a landfill. They are based on the soil properties that affect workability, the ease of digging, and the ease of moving and spreading the material over the refuse daily during wet and dry periods. These properties include soil texture, depth to a water table, ponding, rock fragments, slope, depth to bedrock or a cemented pan, reaction, and content of salts, sodium, or lime.

Loamy or silty soils that are free of large stones and excess gravel are the best cover for a landfill. Clayey soils may be sticky and difficult to spread; sandy soils are subject to wind erosion.

Slope affects the ease of excavation and of moving the cover material. Also, it can influence runoff, erosion, and reclamation of the borrow area. 

The soil material used as the final cover for a landfill should be suitable for plants. It should not have excess sodium, salts, or lime and should not be too acid. After soil material has been removed, the soil material remaining in the borrow area must be thick enough over bedrock, a cemented pan, or the water table to permit revegetation. Some damage to the borrow area is expected, however, and plant growth may not be optimum.

This information is intended for land use planning, for evaluating land use alternatives, and for planning site investigations prior to design and construction. The information, however, has limitations. For example, estimates and other data generally apply only to that part of the soil between the surface and a depth of 5 to 7 feet. Because of the map scale, small areas of different soils may be included within the mapped areas of a specific soil.

The information is not site specific and does not eliminate the need for onsite investigation of the soils or for testing and analysis by personnel experienced in the design and construction of engineering works.

Government ordinances and regulations that restrict certain land uses or impose specific design criteria were not considered in preparing the ratings. Local ordinances and regulations should be considered in planning, in site selection, and in design.

The ratings are both verbal and numerical. Rating class terms indicate the extent to which the soils are limited by all of the soil features that affect these uses. ""Not limited"" indicates that the soil has features that are very favorable for the specified use. Good performance and very low maintenance can be expected. ""Somewhat limited"" indicates that the soil has features that are moderately favorable for the specified use. The limitations can be overcome or minimized by special planning, design, or installation. Fair performance and moderate maintenance can be expected. ""Very limited"" indicates that the soil has one or more features that are unfavorable for the specified use. The limitations generally cannot be overcome without major soil reclamation, special design, or expensive installation procedures. Poor performance and high maintenance can be expected.

Numerical ratings in the table indicate the severity of individual limitations. The ratings are shown as decimal fractions ranging from 0.01 to 1.00. They indicate gradations between the point at which a soil feature has the greatest negative impact on the use (1.00) and the point at which the soil feature is not a limitation (0.00).

The map unit components listed for each map unit in the accompanying Summary by Map Unit table in Web Soil Survey or the Aggregation Report in Soil Data Viewer are determined by the aggregation method chosen.  An aggregated rating class is shown for each map unit. The components listed for each map unit are only those that have the same rating class as listed for the map unit.  The percent composition of each component in a particular map unit is presented to help the user better understand the percentage of each map unit that has the rating presented.  

Other components with different ratings may be present in each map unit.  The ratings for all components, regardless of the map unit aggregated rating, can be viewed by generating the equivalent report from the Soil Reports tab in Web Soil Survey or from the Soil Data Mart site. Onsite investigation may be needed to validate these interpretations and to confirm the identity of the soil on a given site."|||"Interpretation"|"ENG - Daily Cover for Landfill"|1|"Not rated"|0|1|0|0||0|||1|"DlyCovLFil"||||||||0|||||0|||"Weighted Average"|0|0||1|5||"<Map_Legend maplegendkey=""5""><ColorRampType type=""2"" name=""Defined"" /><Legend_Symbols shapeType=""polygon""><Styles fillStyle=""esriSFSSolid"" /><Font type=""Times New Roman"" size=""8"" red=""0"" green=""0"" blue=""0"" /><Line type=""outline"" width=""0.4"" red=""0"" green=""0"" blue=""0"" /></Legend_Symbols><Legend_Elements transparency=""0""><Labels value=""Very limited"" label=""Very limited"" order=""1""><Color red=""255"" green=""0"" blue=""0"" /></Labels><Labels value=""Somewhat limited"" label=""Somewhat limited"" order=""2""><Color red=""255"" green=""255"" blue=""0"" /></Labels><Labels value=""Not limited"" label=""Not limited"" order=""3""><Color red=""0"" green=""255"" blue=""0"" /></Labels></Legend_Elements></Map_Legend>"|1|01/14/2009 06:20:08|"Dominant Condition"||1|"String"
90|"Sanitary Landfill (Trench)"|"cointerp"|"interphrc"|"String"|254||"A ""trench sanitary landfill"" is an area where solid waste is placed in successive layers in an excavated trench. The waste is spread, compacted, and covered daily with a thin layer of soil excavated at the site. When the trench is full, a final cover of soil material at least 2 feet thick is placed over the landfill. A landfill must be able to bear heavy vehicular traffic. It can result in the pollution of ground water. Ease of excavation and revegetation should be considered.

The ratings are based on the soil properties that affect the risk of pollution, the ease of excavation, trafficability, and revegetation. These properties include saturated hydraulic conductivity (Ksat), depth to bedrock or a cemented pan, depth to a water table, ponding, slope, flooding, texture, stones and boulders, highly organic layers, soil reaction, and content of salts and sodium. Unless otherwise stated, the ratings apply only to that part of the soil within a depth of about 6 feet. For deeper trenches, onsite investigation may be needed.

Hard, nonrippable bedrock, creviced bedrock, or highly permeable strata at or directly below the proposed trench bottom can affect the ease of excavation and the hazard of ground-water pollution. Slope affects construction of the trenches and the movement of surface water around the landfill. It also affects the construction and performance of roads in areas of the landfill.

Soil texture and consistence affect the ease with which the trench is dug and the ease with which the soil can be used as daily or final cover. They determine the workability of the soil when dry and when wet. Soils that are plastic and sticky when wet are difficult to excavate, grade, or compact and are difficult to place as a uniformly thick cover over a layer of refuse.

The soil material used as the final cover for a trench landfill should be suitable for plants. It should not have excess sodium or salts and should not be too acid. The surface layer generally has the best workability, the highest content of organic matter, and the best potential for plants. Material from the surface layer should be stockpiled for use as the final cover.

The ratings are both verbal and numerical. Rating class terms indicate the extent to which the soils are limited by all of the soil features that affect the specified use. ""Not limited"" indicates that the soil has features that are very favorable for the specified use. Good performance and very low maintenance can be expected. ""Somewhat limited"" indicates that the soil has features that are moderately favorable for the specified use. The limitations can be overcome or minimized by special planning, design, or installation. Fair performance and moderate maintenance can be expected. ""Very limited"" indicates that the soil has one or more features that are unfavorable for the specified use. The limitations generally cannot be overcome without major soil reclamation, special design, or expensive installation procedures. Poor performance and high maintenance can be expected.

Numerical ratings indicate the severity of individual limitations. The ratings are shown as decimal fractions ranging from 0.01 to 1.00. They indicate gradations between the point at which a soil feature has the greatest negative impact on the use (1.00) and the point at which the soil feature is not a limitation (0.00).

The map unit components listed for each map unit in the accompanying Summary by Map Unit table in Web Soil Survey or the Aggregation Report in Soil Data Viewer are determined by the aggregation method chosen.  An aggregated rating class is shown for each map unit. The components listed for each map unit are only those that have the same rating class as listed for the map unit.  The percent composition of each component in a particular map unit is presented to help the user better understand the percentage of each map unit that has the rating presented.  

Other components with different ratings may be present in each map unit.  The ratings for all components, regardless of the map unit aggregated rating, can be viewed by generating the equivalent report from the Soil Reports tab in Web Soil Survey or from the Soil Data Mart site. Onsite investigation may be needed to validate these interpretations and to confirm the identity of the soil on a given site."|||"Interpretation"|"ENG - Sanitary Landfill (Trench)"|1|"Not rated"|0|1|0|0||0|||1|"SLFilTrnch"||||||||0|||||0|||"Weighted Average"|0|0||1|5||"<Map_Legend maplegendkey=""5""><ColorRampType type=""2"" name=""Defined"" /><Legend_Symbols shapeType=""polygon""><Styles fillStyle=""esriSFSSolid"" /><Font type=""Times New Roman"" size=""8"" red=""0"" green=""0"" blue=""0"" /><Line type=""outline"" width=""0.4"" red=""0"" green=""0"" blue=""0"" /></Legend_Symbols><Legend_Elements transparency=""0""><Labels value=""Very limited"" label=""Very limited"" order=""1""><Color red=""255"" green=""0"" blue=""0"" /></Labels><Labels value=""Somewhat limited"" label=""Somewhat limited"" order=""2""><Color red=""255"" green=""255"" blue=""0"" /></Labels><Labels value=""Not limited"" label=""Not limited"" order=""3""><Color red=""0"" green=""255"" blue=""0"" /></Labels></Legend_Elements></Map_Legend>"|1|01/14/2009 07:05:32|"Dominant Condition"||1|"String"
84|"Sewage Lagoons"|"cointerp"|"interphrc"|"String"|254||"Sewage lagoons are shallow ponds constructed to hold sewage while aerobic bacteria decompose the solid and liquid wastes. Lagoons should have a nearly level floor surrounded by cut slopes or embankments of compacted soil. Nearly impervious soil material for the lagoon floor and sides is required to minimize seepage and contamination of ground water. Considered in the ratings are slope, saturated hydraulic conductivity (Ksat), depth to a water table, ponding, depth to bedrock or a cemented pan, flooding, large stones, and content of organic matter.

Ksat is a critical property affecting the suitability for sewage lagoons. Most porous soils eventually become sealed when they are used as sites for sewage lagoons. Until sealing occurs, however, the hazard of pollution is severe. Soils that have a Ksat rate of more than 14 micrometers per second are too porous for the proper functioning of sewage lagoons. In these soils, seepage of the effluent can result in contamination of the ground water. Ground-water contamination is also a hazard if fractured bedrock is within a depth of 40 inches, if the water table is high enough to raise the level of sewage in the lagoon, or if floodwater overtops the lagoon.

A high content of organic matter is detrimental to proper functioning of the lagoon because it inhibits aerobic activity. Slope, bedrock, and cemented pans can cause construction problems, and large stones can hinder compaction of the lagoon floor. If the lagoon is to be uniformly deep throughout, the slope must be gentle enough and the soil material must be thick enough over bedrock or a cemented pan to make land smoothing practical.

The ratings are both verbal and numerical. Rating class terms indicate the extent to which the soils are limited by all of the soil features that affect the specified use. ""Not limited"" indicates that the soil has features that are very favorable for the specified use. Good performance and very low maintenance can be expected. ""Somewhat limited"" indicates that the soil has features that are moderately favorable for the specified use. The limitations can be overcome or minimized by special planning, design, or installation. Fair performance and moderate maintenance can be expected. ""Very limited"" indicates that the soil has one or more features that are unfavorable for the specified use. The limitations generally cannot be overcome without major soil reclamation, special design, or expensive installation procedures. Poor performance and high maintenance can be expected.

Numerical ratings indicate the severity of individual limitations. The ratings are shown as decimal fractions ranging from 0.01 to 1.00. They indicate gradations between the point at which a soil feature has the greatest negative impact on the use (1.00) and the point at which the soil feature is not a limitation (0.00).

The map unit components listed for each map unit in the accompanying Summary by Map Unit table in Web Soil Survey or the Aggregation Report in Soil Data Viewer are determined by the aggregation method chosen.  An aggregated rating class is shown for each map unit. The components listed for each map unit are only those that have the same rating class as listed for the map unit.  The percent composition of each component in a particular map unit is presented to help the user better understand the percentage of each map unit that has the rating presented.  

Other components with different ratings may be present in each map unit.  The ratings for all components, regardless of the map unit aggregated rating, can be viewed by generating the equivalent report from the Soil Reports tab in Web Soil Survey or from the Soil Data Mart site. Onsite investigation may be needed to validate these interpretations and to confirm the identity of the soil on a given site."|||"Interpretation"|"ENG - Sewage Lagoons"|1|"Not rated"|0|1|0|0||0|||1|"SewLagoon"||||||||0|||||0|||"Weighted Average"|0|0||1|5||"<Map_Legend maplegendkey=""5""><ColorRampType type=""2"" name=""Defined"" /><Legend_Symbols shapeType=""polygon""><Styles fillStyle=""esriSFSSolid"" /><Font type=""Times New Roman"" size=""8"" red=""0"" green=""0"" blue=""0"" /><Line type=""outline"" width=""0.4"" red=""0"" green=""0"" blue=""0"" /></Legend_Symbols><Legend_Elements transparency=""0""><Labels value=""Very limited"" label=""Very limited"" order=""1""><Color red=""255"" green=""0"" blue=""0"" /></Labels><Labels value=""Somewhat limited"" label=""Somewhat limited"" order=""2""><Color red=""255"" green=""255"" blue=""0"" /></Labels><Labels value=""Not limited"" label=""Not limited"" order=""3""><Color red=""0"" green=""255"" blue=""0"" /></Labels></Legend_Elements></Map_Legend>"|1|01/14/2009 07:13:27|"Dominant Condition"||1|"String"
62|"Sanitary Landfill (Area)"|"cointerp"|"interphrc"|"String"|254||"In an ""area sanitary landfill,"" solid waste is placed in successive layers on the surface of the soil. The waste is spread, compacted, and covered daily with a thin layer of soil from a source away from the site. A final cover of soil material at least 2 feet thick is placed over the completed landfill. A landfill must be able to bear heavy vehicular traffic. It can result in the pollution of ground water. Ease of excavation and revegetation should be considered.

The ratings are based on the soil properties that affect trafficability and the risk of pollution. These properties include flooding, saturated hydraulic conductivity (Ksat), depth to a water table, ponding, slope, and depth to bedrock or a cemented pan. Flooding is a serious problem because it can result in pollution in areas downstream from the landfill. If Ksat is too rapid or if fractured bedrock, a fractured cemented pan, or the water table is close to the surface, the leachate can contaminate the water supply. Slope is a consideration because of the extra grading required to maintain roads in the steeper areas of the landfill. Also, leachate may flow along the surface of the soils in the steeper areas and cause difficult seepage problems.

The ratings are both verbal and numerical. Rating class terms indicate the extent to which the soils are limited by all of the soil features that affect the specified use. ""Not limited"" indicates that the soil has features that are very favorable for the specified use. Good performance and very low maintenance can be expected. ""Somewhat limited"" indicates that the soil has features that are moderately favorable for the specified use. The limitations can be overcome or minimized by special planning, design, or installation. Fair performance and moderate maintenance can be expected. ""Very limited"" indicates that the soil has one or more features that are unfavorable for the specified use. The limitations generally cannot be overcome without major soil reclamation, special design, or expensive installation procedures. Poor performance and high maintenance can be expected.

Numerical ratings indicate the severity of individual limitations. The ratings are shown as decimal fractions ranging from 0.01 to 1.00. They indicate gradations between the point at which a soil feature has the greatest negative impact on the use (1.00) and the point at which the soil feature is not a limitation (0.00).

The map unit components listed for each map unit in the accompanying Summary by Map Unit table in Web Soil Survey or the Aggregation Report in Soil Data Viewer are determined by the aggregation method chosen.  An aggregated rating class is shown for each map unit. The components listed for each map unit are only those that have the same rating class as listed for the map unit.  The percent composition of each component in a particular map unit is presented to help the user better understand the percentage of each map unit that has the rating presented.  

Other components with different ratings may be present in each map unit.  The ratings for all components, regardless of the map unit aggregated rating, can be viewed by generating the equivalent report from the Soil Reports tab in Web Soil Survey or from the Soil Data Mart site. Onsite investigation may be needed to validate these interpretations and to confirm the identity of the soil on a given site."|||"Interpretation"|"ENG - Sanitary Landfill (Area)"|1|"Not rated"|0|1|0|0||0|||1|"SLFilArea"||||||||0|||||0|||"Weighted Average"|0|0||1|5||"<Map_Legend maplegendkey=""5""><ColorRampType type=""2"" name=""Defined"" /><Legend_Symbols shapeType=""polygon""><Styles fillStyle=""esriSFSSolid"" /><Font type=""Times New Roman"" size=""8"" red=""0"" green=""0"" blue=""0"" /><Line type=""outline"" width=""0.4"" red=""0"" green=""0"" blue=""0"" /></Legend_Symbols><Legend_Elements transparency=""0""><Labels value=""Very limited"" label=""Very limited"" order=""1""><Color red=""255"" green=""0"" blue=""0"" /></Labels><Labels value=""Somewhat limited"" label=""Somewhat limited"" order=""2""><Color red=""255"" green=""255"" blue=""0"" /></Labels><Labels value=""Not limited"" label=""Not limited"" order=""3""><Color red=""0"" green=""255"" blue=""0"" /></Labels></Legend_Elements></Map_Legend>"|1|01/14/2009 07:04:25|"Dominant Condition"||1|"String"
18|"Septic Tank Absorption Fields"|"cointerp"|"interphrc"|"String"|254||"Septic tank absorption fields are areas in which effluent from a septic tank is distributed into the soil through subsurface tiles or perforated pipe. Only that part of the soil between depths of 24 and 60 inches is evaluated. The ratings are based on the soil properties that affect absorption of the effluent, construction and maintenance of the system, and public health. Saturated hydraulic conductivity (Ksat), depth to a water table, ponding, depth to bedrock or a cemented pan, and flooding affect absorption of the effluent. Stones and boulders, ice, and bedrock or a cemented pan interfere with installation. Subsidence interferes with installation and maintenance. Excessive slope may cause lateral seepage and surfacing of the effluent in downslope areas.

Some soils are underlain by loose sand and gravel or fractured bedrock at a depth of less than 4 feet below the distribution lines. In these soils the absorption field may not adequately filter the effluent, particularly when the system is new. As a result, the ground water may become contaminated.

The ratings are both verbal and numerical. Rating class terms indicate the extent to which the soils are limited by all of the soil features that affect the specified use. ""Not limited"" indicates that the soil has features that are very favorable for the specified use. Good performance and very low maintenance can be expected. ""Somewhat limited"" indicates that the soil has features that are moderately favorable for the specified use. The limitations can be overcome or minimized by special planning, design, or installation. Fair performance and moderate maintenance can be expected. ""Very limited"" indicates that the soil has one or more features that are unfavorable for the specified use. The limitations generally cannot be overcome without major soil reclamation, special design, or expensive installation procedures. Poor performance and high maintenance can be expected.

Numerical ratings indicate the severity of individual limitations. The ratings are shown as decimal fractions ranging from 0.01 to 1.00. They indicate gradations between the point at which a soil feature has the greatest negative impact on the use (1.00) and the point at which the soil feature is not a limitation (0.00).

The map unit components listed for each map unit in the accompanying Summary by Map Unit table in Web Soil Survey or the Aggregation Report in Soil Data Viewer are determined by the aggregation method chosen.  An aggregated rating class is shown for each map unit. The components listed for each map unit are only those that have the same rating class as listed for the map unit.  The percent composition of each component in a particular map unit is presented to help the user better understand the percentage of each map unit that has the rating presented.  

Other components with different ratings may be present in each map unit.  The ratings for all components, regardless of the map unit aggregated rating, can be viewed by generating the equivalent report from the Soil Reports tab in Web Soil Survey or from the Soil Data Mart site. Onsite investigation may be needed to validate these interpretations and to confirm the identity of the soil on a given site."|||"Interpretation"|"ENG - Septic Tank Absorption Fields"|1|"Not rated"|0|1|0|0||0|||1|"SepTankAF"||||||||0|||||0|||"Weighted Average"|0|0||1|5||"<Map_Legend maplegendkey=""5""><ColorRampType type=""2"" name=""Defined"" /><Legend_Symbols shapeType=""polygon""><Styles fillStyle=""esriSFSSolid"" /><Font type=""Times New Roman"" size=""8"" red=""0"" green=""0"" blue=""0"" /><Line type=""outline"" width=""0.4"" red=""0"" green=""0"" blue=""0"" /></Legend_Symbols><Legend_Elements transparency=""0""><Labels value=""Very limited"" label=""Very limited"" order=""1""><Color red=""255"" green=""0"" blue=""0"" /></Labels><Labels value=""Somewhat limited"" label=""Somewhat limited"" order=""2""><Color red=""255"" green=""255"" blue=""0"" /></Labels><Labels value=""Not limited"" label=""Not limited"" order=""3""><Color red=""0"" green=""255"" blue=""0"" /></Labels></Legend_Elements></Map_Legend>"|1|01/14/2009 07:12:49|"Dominant Condition"||1|"String"
526|"Soil-Based Residential Wastewater Disposal Ratings (VT)"|"mapunit"|"vtsepticsyscl"|"Choice"|254||"This interpretation indicates the suitability of the soils for soil-based residential wastewater disposal systems. The ratings are based on the 2007 Vermont Environmental Protection Rules (Vermont Department of Environmental Conservation, Agency of Natural Resources). This rating system replaces the system in the publication ""Ancillary Soil Interpretation Ratings for On-site Sewage Disposal in Vermont,"" published in January 1997 by the Natural Resources Conservation Service.

Included in soil-based wastewater disposal systems are absorption fields, also known as leach fields, or trenches in which effluent from a septic tank is distributed into the soil through subsurface tiles or perforated pipe. There must be unsaturated soil material beneath the absorption field to filter the effluent effectively. Unsatisfactory performance, including excessively slow absorption of effluent, surfacing of effluent, and hillside seepage, can affect public health.

The ratings are represented by symbols for five interpretive groups and their subgroups. These groups and subgroups are described in the following paragraphs.

Group I soils are well suited to soil-based wastewater disposal systems. Good performance and low maintenance can be expected. The soils in this group are sandy and gravelly soils that formed in outwash and that have rapid permeability in the substratum and well drained soils that formed in till and that have a friable substratum with moderate permeability. Slopes generally are less than 20 percent.
     •	Map units in subgroup Ia have rapid permeability and slopes of less than 20 percent.
     •	Map units in subgroup Ib have rapid permeability and slopes that range to more than 20 percent.
     •	Map units in subgroup Ic have moderate permeability and slopes of less than 20 percent.
     •	Map units in subgroup Id have moderate permeability and slopes that range to more than 20 percent.

Group II soils are moderately suited to soil-based wastewater disposal systems. This group includes soils with moderately slow to very slow permeability; complexes in which one or more of the soils have bedrock at a moderate depth (20 to 40 inches); soils that would qualify for inclusion in group I but have slopes of more than 20 percent; and soils that have a seasonal high water table at a depth of 18 inches or more.
     •	Map units in subgroup IIa have moderately slow to very slow permeability and slopes of less than 20 percent.
     •	Map units in subgroup IIb have moderately slow to very slow permeability and have slopes that range to more than 20 percent.
     •	Map units in subgroup IIc have bedrock at a moderate depth (20 to 40 inches) in some areas and have slopes of less than 20 percent.
     •	Map units in subgroup IId have bedrock at a moderate depth (20 to 40 inches) and have slopes that range to more than 20 percent.
     •	Map units in subgroup IIe have rapid permeability and have slopes of more than 20 percent.
     •	Map units in subgroup IIf have moderate permeability and slopes of more than 20 percent.
     •	Map units in subgroup IIh have a seasonal high water table at a depth of 18 inches or more and have slopes of less than 20 percent.

Group III map units are marginally suited to soil-based wastewater disposal systems. Intensive onsite investigation may be needed to locate suitable areas, or special design, extra maintenance, or costly alteration may be needed to overcome the soil-related limitations. In areas where the water table is at a shallow depth, seasonal onsite monitoring of the water table may be needed to determine whether the site is suitable. Some areas of any of the map units in group III may not be suitable for soil-based wastewater disposal systems.
     •	Map units in subgroup IIIa have bedrock at a depth of less than 10 inches in some areas. Some map units are limited by slopes that range to more than 20 percent.
     •	Map units in subgroup IIIb are subject to flooding and have a seasonal high water table at a moderate depth.
     •	Map units in subgroup IIIc have a seasonal high water table at a depth of 1 foot or less and have slopes of 8 percent or less.
     •   	Map units in subgroup IIId have a seasonal high water table at a depth of 1 foot or less and have slopes of 8 to 20 percent.
     •	Map units in subgroup IIIe generally have a seasonal high water table within a depth of 2 feet and have slopes that range to more than 20 percent.
     •	Map units in subgroup IIIf have a seasonal high water table and limited depth to bedrock. Some map units have slopes that range to more than 20 percent.
     •	Map units in subgroup IIIg have a flooding hazard.

Group IV map units are generally not suited to soil-based wastewater disposal systems because of such limitations as wetness, depth to bedrock, restricted permeability, and slope.
     •	Map units in subgroup IVa are subject to excessive wetness.
     •	Map units in subgroup IVb are limited by the depth to bedrock and by slopes of more than 20 percent.
     •	Map units in subgroup IVc are generally not suited because of a very limited depth to bedrock and the slope.
     •	Map units in subgroup IVd have moderately slow to very slow permeability and have slopes of more than 20 percent. Some map units have a seasonal high water table.

Group V map units are not rated for soil-based wastewater disposal systems. This group includes miscellaneous areas that have been filled, excavated, regraded, or otherwise disturbed by human activities; areas that are mapped above the series level, such as Udorthents; and areas of water. The miscellaneous areas and the areas mapped above the series level have a wide range of soil properties. Onsite investigation is needed to determine the suitability of these areas for soil-based wastewater disposal.

These ratings are based on the installation of a new septic system for a new single-family home on a lot subdivided on or after June 14, 2002, in a municipality that has planning and zoning bylaws. The ratings do not necessarily apply to the siting of a replacement system for an existing residence. The ratings for lots subdivided before June 14, 2002, are based on a slope limitation of 30 percent, whereas the ratings in this interpretation are based on a slope limitation of 20 percent. The ratings in this interpretation do not take into consideration some site factors that can affect the placement of septic systems, such as wellhead and source protection areas, isolation distances, and the size of the parcel.
This interpretation is intended for general planning purposes only and is not intended to replace or supersede the need for an onsite soil investigation. These ratings apply only to land within the State of Vermont."|||"Property"||||1|0|0|0||0|||-1|"SBRWDR"||||||||0||||"Centimeters"|0|||"Weighted Average"|0|0||1|2||"<Map_Legend maplegendkey=""2""><ColorRampType type=""2"" name=""Defined"" /><Legend_Symbols shapeType=""polygon""><Styles fillStyle=""esriSFSSolid"" /><Font type=""Times New Roman"" size=""8"" red=""0"" green=""0"" blue=""0"" /><Line type=""outline"" width=""0.4"" red=""0"" green=""0"" blue=""0"" /></Legend_Symbols><Legend_Elements transparency=""0""><Labels value=""Ia"" label=""Ia"" order=""1""><Color red=""0"" green=""255"" blue=""0"" /></Labels><Labels value=""Ib"" label=""Ib"" order=""2""><Color red=""44"" green=""188"" blue=""20"" /></Labels><Labels value=""Ic"" label=""Ic"" order=""3""><Color red=""27"" green=""118"" blue=""12"" /></Labels><Labels value=""Id"" label=""Id"" order=""4""><Color red=""187"" green=""239"" blue=""196"" /></Labels><Labels value=""IIa"" label=""IIa"" order=""5""><Color red=""158"" green=""145"" blue=""50"" /></Labels><Labels value=""IIb"" label=""IIb"" order=""6""><Color red=""239"" green=""250"" blue=""176"" /></Labels><Labels value=""IIc"" label=""IIc"" order=""7""><Color red=""239"" green=""250"" blue=""0"" /></Labels><Labels value=""IId"" label=""IId"" order=""8""><Color red=""166"" green=""197"" blue=""11"" /></Labels><Labels value=""IIe"" label=""IIe"" order=""9""><Color red=""108"" green=""99"" blue=""34"" /></Labels><Labels value=""IIf"" label=""IIf"" order=""10""><Color red=""214"" green=""194"" blue=""158"" /></Labels><Labels value=""IIg"" label=""IIg"" order=""11""><Color red=""178"" green=""142"" blue=""76"" /></Labels><Labels value=""IIh"" label=""IIh"" order=""12""><Color red=""175"" green=""113"" blue=""51"" /></Labels><Labels value=""IIIa"" label=""IIIa"" order=""13""><Color red=""245"" green=""153"" blue=""77"" /></Labels><Labels value=""IIIb"" label=""IIIb"" order=""14""><Color red=""232"" green=""113"" blue=""14"" /></Labels><Labels value=""IIIc"" label=""IIIc"" order=""15""><Color red=""189"" green=""92"" blue=""11"" /></Labels><Labels value=""IIId"" label=""IIId"" order=""16""><Color red=""249"" green=""208"" blue=""153"" /></Labels><Labels value=""IIIe"" label=""IIIe"" order=""17""><Color red=""246"" green=""99"" blue=""8"" /></Labels><Labels value=""IIIf"" label=""IIIf"" order=""18""><Color red=""251"" green=""180"" blue=""137"" /></Labels><Labels value=""IIIg"" label=""IIIg"" order=""19""><Color red=""207"" green=""136"" blue=""117"" /></Labels><Labels value=""IVa"" label=""IVa"" order=""20""><Color red=""255"" green=""0"" blue=""0"" /></Labels><Labels value=""IVb"" label=""IVb"" order=""21""><Color red=""243"" green=""150"" blue=""141"" /></Labels><Labels value=""IVc"" label=""IVc"" order=""22""><Color red=""190"" green=""93"" blue=""62"" /></Labels><Labels value=""IVd"" label=""IVd"" order=""23""><Color red=""226"" green=""96"" blue=""96"" /></Labels><Labels value=""V"" label=""V"" order=""24""><Color red=""220"" green=""48"" blue=""220"" /></Labels></Legend_Elements></Map_Legend>"|1|12/29/2011 07:52:58|"No Aggregation Necessary"||1|"Choice"
8|"Soil Rutting Hazard"|"cointerp"|"interphrc"|"String"|254||"The ratings in this interpretation indicate the hazard of surface rut formation through the operation of forestland equipment. Soil displacement and puddling (soil deformation and compaction) may occur simultaneously with rutting.

Ratings are based on depth to a water table, rock fragments on or below the surface, the Unified classification of the soil, depth to a restrictive layer, and slope. The hazard is described as slight, moderate, or severe. A rating of ""slight"" indicates that the soil is subject to little or no rutting. ""Moderate"" indicates that rutting is likely. ""Severe"" indicates that ruts form readily.

Numerical ratings indicate the severity of individual limitations. The ratings are shown as decimal fractions ranging from 0.01 to 1.00. They indicate gradations between the point at which a soil feature has the greatest negative impact on the specified aspect of forestland management (1.00) and the point at which the soil feature is not a limitation (0.00).

The map unit components listed for each map unit in the accompanying Summary by Map Unit table in Web Soil Survey or the Aggregation Report in Soil Data Viewer are determined by the aggregation method chosen.  An aggregated rating class is shown for each map unit. The components listed for each map unit are only those that have the same rating class as listed for the map unit.  The percent composition of each component in a particular map unit is presented to help the user better understand the percentage of each map unit that has the rating presented.  

Other components with different ratings may be present in each map unit.  The ratings for all components, regardless of the map unit aggregated rating, can be viewed by generating the equivalent report from the Soil Reports tab in Web Soil Survey or from the Soil Data Mart site. Onsite investigation may be needed to validate these interpretations and to confirm the identity of the soil on a given site."|||"Interpretation"|"FOR - Soil Rutting Hazard"|1|"Not rated"|0|1|0|0||0|||1|"SoilRutHzd"||||||||0|||||0|||"Weighted Average"|0|0||1|5||"<Map_Legend maplegendkey=""5""><ColorRampType type=""2"" name=""Defined"" /><Legend_Symbols shapeType=""polygon""><Styles fillStyle=""esriSFSSolid"" /><Font type=""Times New Roman"" size=""8"" red=""0"" green=""0"" blue=""0"" /><Line type=""outline"" width=""0.4"" red=""0"" green=""0"" blue=""0"" /></Legend_Symbols><Legend_Elements transparency=""0""><Labels value=""Severe"" label=""Severe"" order=""1""><Color red=""255"" green=""0"" blue=""0"" /></Labels><Labels value=""Moderate"" label=""Moderate"" order=""2""><Color red=""255"" green=""255"" blue=""0"" /></Labels><Labels value=""Slight"" label=""Slight"" order=""3""><Color red=""0"" green=""255"" blue=""0"" /></Labels></Legend_Elements></Map_Legend>"|1|01/14/2009 07:25:05|"Dominant Condition"||1|"String"
10|"Potential for Damage by Fire"|"cointerp"|"interphrc"|"String"|254||"The ratings in this interpretation indicate the potential for damage to nutrient, physical, and biotic soil characteristics by fire. The ratings involve an evaluation of the potential impact of prescribed fires or wildfires that are intense enough to remove the duff layer and consume organic matter in the surface layer.

The ratings are based on texture of the surface layer, content of rock fragments and organic matter in the surface layer, thickness of the surface layer, and slope. 

The ratings are both verbal and numerical. The soils are described as having a ""low,"" ""moderate,"" or ""high"" potential for this kind of damage. ""Low"" indicates that fire damage is unlikely. Good performance can be expected, and little or no maintenance is needed. ""Moderate"" indicates that fire damage can occur because one or more soil properties are less than desirable. Fair performance can be expected, and some maintenance is needed. ""High"" indicates that fire damage can occur because of one or more soil properties and that overcoming the unfavorable properties requires special design, extra maintenance, and costly alteration.

Numerical ratings indicate gradations between the point at which the potential for fire damage is highest (1.00) and the point at which the potential is lowest (0.00).

The map unit components listed for each map unit in the accompanying Summary by Map Unit table in Web Soil Survey or the Aggregation Report in Soil Data Viewer are determined by the aggregation method chosen.  An aggregated rating class is shown for each map unit. The components listed for each map unit are only those that have the same rating class as listed for the map unit.  The percent composition of each component in a particular map unit is presented to help the user better understand the percentage of each map unit that has the rating presented.  

Other components with different ratings may be present in each map unit.  The ratings for all components, regardless of the map unit aggregated rating, can be viewed by generating the equivalent report from the Soil Reports tab in Web Soil Survey or from the Soil Data Mart site. Onsite investigation may be needed to validate these interpretations and to confirm the identity of the soil on a given site."|||"Interpretation"|"FOR - Potential Fire Damage Hazard"|1|"Not rated"|0|1|0|0||0|||1|"FireDamage"||||||||0|||||0|||"Weighted Average"|0|0||1|5||"<Map_Legend maplegendkey=""5""><ColorRampType type=""2"" name=""Defined"" /><Legend_Symbols shapeType=""polygon""><Styles fillStyle=""esriSFSSolid"" /><Font type=""Times New Roman"" size=""8"" red=""0"" green=""0"" blue=""0"" /><Line type=""outline"" width=""0.4"" red=""0"" green=""0"" blue=""0"" /></Legend_Symbols><Legend_Elements transparency=""0""><Labels value=""High"" label=""High"" order=""1""><Color red=""255"" green=""0"" blue=""0"" /></Labels><Labels value=""Moderate"" label=""Moderate"" order=""2""><Color red=""255"" green=""255"" blue=""0"" /></Labels><Labels value=""Low"" label=""Low"" order=""3""><Color red=""0"" green=""255"" blue=""0"" /></Labels></Legend_Elements></Map_Legend>"|1|01/14/2009 07:22:17|"Dominant Condition"||1|"String"
45|"Mechanical Site Preparation (Deep)"|"cointerp"|"interphrc"|"String"|254||"The ratings in this interpretation indicate the suitability for the use of deep soil tillage equipment during site preparation in forested areas. The ratings are based on slope, depth to a restrictive layer, rock fragments on or below the surface, depth to a water table, and ponding. The part of the soil from the surface to a depth of about 3 feet is considered in the ratings.

The ratings are both verbal and numerical. Rating class terms indicate the degree to which the soils are suited to this aspect of forestland management. The soils are described as ""well suited,"" ""poorly suited,"" or ""unsuited"" to this management activity. ""Well suited"" indicates that the soil has features that are favorable for the specified kind of site preparation and has no limitations. Good performance can be expected, and little or no maintenance is needed. ""Poorly suited"" indicates that the soil has one or more properties that are unfavorable for the specified kind of site preparation. Overcoming the unfavorable properties requires special design, extra maintenance, and costly alteration. ""Unsuited"" indicates that the expected performance of the soil is unacceptable for the specified kind of site preparation or that extreme measures are needed to overcome the undesirable soil properties.

Numerical ratings indicate the severity of individual limitations. The ratings are shown as decimal fractions ranging from 0.01 to 1.00. They indicate gradations between the point at which a soil feature has the greatest negative impact on the specified aspect of forestland management (1.00) and the point at which the soil feature is not a limitation (0.00).

The map unit components listed for each map unit in the accompanying Summary by Map Unit table in Web Soil Survey or the Aggregation Report in Soil Data Viewer are determined by the aggregation method chosen.  An aggregated rating class is shown for each map unit. The components listed for each map unit are only those that have the same rating class as listed for the map unit.  The percent composition of each component in a particular map unit is presented to help the user better understand the percentage of each map unit that has the rating presented.  

Other components with different ratings may be present in each map unit.  The ratings for all components, regardless of the map unit aggregated rating, can be viewed by generating the equivalent report from the Soil Reports tab in Web Soil Survey or from the Soil Data Mart site. Onsite investigation may be needed to validate these interpretations and to confirm the identity of the soil on a given site."|||"Interpretation"|"FOR - Mechanical Site Preparation (Deep)"|1|"Not rated"|0|1|0|0||0|||1|"SitePrepD"||||||||0|||||0|||"Weighted Average"|0|0||1|5||"<Map_Legend maplegendkey=""5""><ColorRampType type=""2"" name=""Defined"" /><Legend_Symbols shapeType=""polygon""><Styles fillStyle=""esriSFSSolid"" /><Font type=""Times New Roman"" size=""8"" red=""0"" green=""0"" blue=""0"" /><Line type=""outline"" width=""0.4"" red=""0"" green=""0"" blue=""0"" /></Legend_Symbols><Legend_Elements transparency=""0""><Labels value=""Unsuited"" label=""Unsuited"" order=""1""><Color red=""255"" green=""0"" blue=""0"" /></Labels><Labels value=""Poorly suited"" label=""Poorly suited"" order=""2""><Color red=""255"" green=""255"" blue=""0"" /></Labels><Labels value=""Well suited"" label=""Well suited"" order=""3""><Color red=""0"" green=""255"" blue=""0"" /></Labels></Legend_Elements></Map_Legend>"|1|01/14/2009 07:19:36|"Dominant Condition"||1|"String"
39|"Harvest Equipment Operability"|"cointerp"|"interphrc"|"String"|254||"Ratings for this interpretation indicate the suitability for use of forestland harvesting equipment. The ratings are based on slope, rock fragments on the surface, plasticity index, content of sand, the Unified classification of the soil, depth to a water table, and ponding. Standard rubber-tire skidders and bulldozers are assumed to be used for ground-based harvesting and transport.

The ratings are both verbal and numerical. Rating class terms indicate the degree to which the soils are suited to this aspect of forestland management. ""Well suited"" indicates that the soil has features that are favorable for the specified management aspect and has no limitations. Good performance can be expected, and little or no maintenance is needed. ""Moderately suited"" indicates that the soil has features that are moderately favorable for the specified management aspect. One or more soil properties are less than desirable, and fair performance can be expected. Some maintenance is needed. ""Poorly suited"" indicates that the soil has one or more properties that are unfavorable for the specified management aspect. Overcoming the unfavorable properties requires special design, extra maintenance, and costly alteration. 

Numerical ratings indicate the severity of individual limitations. The ratings are shown as decimal fractions ranging from 0.01 to 1.00. They indicate gradations between the point at which a soil feature has the greatest negative impact on the specified aspect of forestland management (1.00) and the point at which the soil feature is not a limitation (0.00).

The map unit components listed for each map unit in the accompanying Summary by Map Unit table in Web Soil Survey or the Aggregation Report in Soil Data Viewer are determined by the aggregation method chosen.  An aggregated rating class is shown for each map unit. The components listed for each map unit are only those that have the same rating class as listed for the map unit.  The percent composition of each component in a particular map unit is presented to help the user better understand the percentage of each map unit that has the rating presented.  

Other components with different ratings may be present in each map unit.  The ratings for all components, regardless of the map unit aggregated rating, can be viewed by generating the equivalent report from the Soil Reports tab in Web Soil Survey or from the Soil Data Mart site. Onsite investigation may be needed to validate these interpretations and to confirm the identity of the soil on a given site."|||"Interpretation"|"FOR - Harvest Equipment Operability"|1|"Not rated"|0|1|0|0||0|||1|"HEquipOp"||||||||0|||||0|||"Weighted Average"|0|0||1|5||"<Map_Legend maplegendkey=""5""><ColorRampType type=""2"" name=""Defined"" /><Legend_Symbols shapeType=""polygon""><Styles fillStyle=""esriSFSSolid"" /><Font type=""Times New Roman"" size=""8"" red=""0"" green=""0"" blue=""0"" /><Line type=""outline"" width=""0.4"" red=""0"" green=""0"" blue=""0"" /></Legend_Symbols><Legend_Elements transparency=""0""><Labels value=""Poorly suited"" label=""Poorly suited"" order=""1""><Color red=""255"" green=""0"" blue=""0"" /></Labels><Labels value=""Moderately suited"" label=""Moderately suited"" order=""2""><Color red=""255"" green=""255"" blue=""0"" /></Labels><Labels value=""Well suited"" label=""Well suited"" order=""3""><Color red=""0"" green=""255"" blue=""0"" /></Labels></Legend_Elements></Map_Legend>"|1|01/14/2009 07:17:21|"Dominant Condition"||1|"String"
26|"Construction Limitations for Haul Roads and Log Landings"|"cointerp"|"interphrc"|"String"|254||"For limitations affecting the construction of haul roads and log landings, the ratings are based on slope, flooding, permafrost, plasticity index, the hazard of soil slippage, content of sand, the Unified classification of the soil, rock fragments on or below the surface, depth to a restrictive layer that is indurated, depth to a water table, and ponding. 

The ratings are both verbal and numerical. Rating class terms indicate the degree to which the soils are suited to this aspect of forestland management. The limitations are described as slight, moderate, or severe. A rating of ""slight"" indicates that no significant limitations affect construction activities. ""Moderate"" indicates that one or more limitations can cause some difficulty in construction. ""Severe"" indicates that one or more limitations can make construction very difficult or very costly.

Numerical ratings indicate the severity of individual limitations. The ratings are shown as decimal fractions ranging from 0.01 to 1.00. They indicate gradations between the point at which a soil feature has the greatest negative impact on the specified aspect of forestland management (1.00) and the point at which the soil feature is not a limitation (0.00).

The map unit components listed for each map unit in the accompanying Summary by Map Unit table in Web Soil Survey or the Aggregation Report in Soil Data Viewer are determined by the aggregation method chosen.  An aggregated rating class is shown for each map unit. The components listed for each map unit are only those that have the same rating class as listed for the map unit.  The percent composition of each component in a particular map unit is presented to help the user better understand the percentage of each map unit that has the rating presented.  

Other components with different ratings may be present in each map unit.  The ratings for all components, regardless of the map unit aggregated rating, can be viewed by generating the equivalent report from the Soil Reports tab in Web Soil Survey or from the Soil Data Mart site. Onsite investigation may be needed to validate these interpretations and to confirm the identity of the soil on a given site."|||"Interpretation"|"FOR - Construction Limitations for Haul Roads/Log Landings"|1|"Not rated"|0|1|0|0||0|||1|"CLRoadLndg"||||||||0|||||0|||"Weighted Average"|0|0||1|5||"<Map_Legend maplegendkey=""5""><ColorRampType type=""2"" name=""Defined"" /><Legend_Symbols shapeType=""polygon""><Styles fillStyle=""esriSFSSolid"" /><Font type=""Times New Roman"" size=""8"" red=""0"" green=""0"" blue=""0"" /><Line type=""outline"" width=""0.4"" red=""0"" green=""0"" blue=""0"" /></Legend_Symbols><Legend_Elements transparency=""0""><Labels value=""Severe"" label=""Severe"" order=""1""><Color red=""255"" green=""0"" blue=""0"" /></Labels><Labels value=""Moderate"" label=""Moderate"" order=""2""><Color red=""255"" green=""255"" blue=""0"" /></Labels><Labels value=""Slight"" label=""Slight"" order=""3""><Color red=""0"" green=""255"" blue=""0"" /></Labels></Legend_Elements></Map_Legend>"|1|01/14/2009 07:15:39|"Dominant Condition"||1|"String"
34|"Suitability for Roads (Natural Surface)"|"cointerp"|"interphrc"|"String"|254||"The ratings in this interpretation indicate the suitability for using the natural surface of the soil for roads. The ratings are based on slope, rock fragments on the surface, plasticity index, content of sand, the Unified classification of the soil, depth to a water table, ponding, flooding, and the hazard of soil slippage.

The ratings are both verbal and numerical. The soils are described as ""well suited,"" ""moderately suited,"" or ""poorly suited"" to this use. ""Well suited"" indicates that the soil has features that are favorable for the specified kind of roads and has no limitations. Good performance can be expected, and little or no maintenance is needed. ""Moderately suited"" indicates that the soil has features that are moderately favorable for the specified kind of roads. One or more soil properties are less than desirable, and fair performance can be expected. Some maintenance is needed. ""Poorly suited"" indicates that the soil has one or more properties that are unfavorable for the specified kind of roads. Overcoming the unfavorable properties requires special design, extra maintenance, and costly alteration.

Numerical ratings indicate the severity of individual limitations. The ratings are shown as decimal fractions ranging from 0.01 to 1.00. They indicate gradations between the point at which a soil feature has the greatest negative impact on the specified aspect of forestland management (1.00) and the point at which the soil feature is not a limitation (0.00).

The map unit components listed for each map unit in the accompanying Summary by Map Unit table in Web Soil Survey or the Aggregation Report in Soil Data Viewer are determined by the aggregation method chosen.  An aggregated rating class is shown for each map unit. The components listed for each map unit are only those that have the same rating class as listed for the map unit.  The percent composition of each component in a particular map unit is presented to help the user better understand the percentage of each map unit that has the rating presented.  

Other components with different ratings may be present in each map unit.  The ratings for all components, regardless of the map unit aggregated rating, can be viewed by generating the equivalent report from the Soil Reports tab in Web Soil Survey or from the Soil Data Mart site. Onsite investigation may be needed to validate these interpretations and to confirm the identity of the soil on a given site."|||"Interpretation"|"FOR - Road Suitability (Natural Surface)"|1|"Not rated"|0|1|0|0||0|||1|"RoadSuitNS"||||||||0|||||0|||"Weighted Average"|0|0||1|5||"<Map_Legend maplegendkey=""5""><ColorRampType type=""2"" name=""Defined"" /><Legend_Symbols shapeType=""polygon""><Styles fillStyle=""esriSFSSolid"" /><Font type=""Times New Roman"" size=""8"" red=""0"" green=""0"" blue=""0"" /><Line type=""outline"" width=""0.4"" red=""0"" green=""0"" blue=""0"" /></Legend_Symbols><Legend_Elements transparency=""0""><Labels value=""Poorly suited"" label=""Poorly suited"" order=""1""><Color red=""255"" green=""0"" blue=""0"" /></Labels><Labels value=""Moderately suited"" label=""Moderately suited"" order=""2""><Color red=""255"" green=""255"" blue=""0"" /></Labels><Labels value=""Well suited"" label=""Well suited"" order=""3""><Color red=""0"" green=""255"" blue=""0"" /></Labels></Legend_Elements></Map_Legend>"|1|01/14/2009 07:23:51|"Dominant Condition"||1|"String"
35|"Suitability for Hand Planting"|"cointerp"|"interphrc"|"String"|254||"Ratings for this interpretation indicate the expected difficulty of hand planting of forestland plants. The ratings are based on slope, depth to a restrictive layer, content of sand, plasticity index, rock fragments on or below the surface, depth to a water table, and ponding. It is assumed that necessary site preparation is completed before seedlings are planted.

The ratings are both verbal and numerical. Rating class terms indicate the degree to which the soils are suited to this aspect of forestland management. ""Well suited"" indicates that the soil has features that are favorable for the specified management aspect and has no limitations. Good performance can be expected, and little or no maintenance is needed. ""Moderately suited"" indicates that the soil has features that are moderately favorable for the specified management aspect. One or more soil properties are less than desirable, and fair performance can be expected. Some maintenance is needed. ""Poorly suited"" indicates that the soil has one or more properties that are unfavorable for the specified management aspect. Overcoming the unfavorable properties requires special design, extra maintenance, and costly alteration. ""Unsuited"" indicates that the expected performance of the soil is unacceptable for the specified management aspect or that extreme measures are needed to overcome the undesirable soil properties.

Numerical ratings indicate the severity of individual limitations. The ratings are shown as decimal fractions ranging from 0.01 to 1.00. They indicate gradations between the point at which a soil feature has the greatest negative impact on the specified aspect of forestland management (1.00) and the point at which the soil feature is not a limitation (0.00).

The map unit components listed for each map unit in the accompanying Summary by Map Unit table in Web Soil Survey or the Aggregation Report in Soil Data Viewer are determined by the aggregation method chosen.  An aggregated rating class is shown for each map unit. The components listed for each map unit are only those that have the same rating class as listed for the map unit.  The percent composition of each component in a particular map unit is presented to help the user better understand the percentage of each map unit that has the rating presented.  

Other components with different ratings may be present in each map unit.  The ratings for all components, regardless of the map unit aggregated rating, can be viewed by generating the equivalent report from the Soil Reports tab in Web Soil Survey or from the Soil Data Mart site. Onsite investigation may be needed to validate these interpretations and to confirm the identity of the soil on a given site."|||"Interpretation"|"FOR - Hand Planting Suitability"|1|"Not rated"|0|1|0|0||0|||1|"HandPlant"||||||||0|||||0|||"Weighted Average"|0|0||1|5||"<Map_Legend maplegendkey=""5""><ColorRampType type=""2"" name=""Defined"" /><Legend_Symbols shapeType=""polygon""><Styles fillStyle=""esriSFSSolid"" /><Font type=""Times New Roman"" size=""8"" red=""0"" green=""0"" blue=""0"" /><Line type=""outline"" width=""0.4"" red=""0"" green=""0"" blue=""0"" /></Legend_Symbols><Legend_Elements transparency=""0""><Labels value=""Unsuited"" label=""Unsuited"" order=""1""><Color red=""255"" green=""0"" blue=""0"" /></Labels><Labels value=""Poorly suited"" label=""Poorly suited"" order=""2""><Color red=""255"" green=""170"" blue=""0"" /></Labels><Labels value=""Moderately suited"" label=""Moderately suited"" order=""3""><Color red=""169"" green=""255"" blue=""0"" /></Labels><Labels value=""Well suited"" label=""Well suited"" order=""4""><Color red=""0"" green=""255"" blue=""0"" /></Labels></Legend_Elements></Map_Legend>"|1|01/14/2009 07:16:39|"Dominant Condition"||1|"String"
36|"Mechanical Site Preparation (Surface)"|"cointerp"|"interphrc"|"String"|254||"The ratings in this interpretation indicate the suitability for use of surface-altering soil tillage equipment during site preparation in forested areas. The ratings are based on slope, depth to a restrictive layer, plasticity index, rock fragments on or below the surface, depth to a water table, and ponding. The part of the soil from the surface to a depth of about 1 foot is considered in the ratings.

The ratings are both verbal and numerical. Rating class terms indicate the degree to which the soils are suited to this aspect of forestland management. The soils are described as ""well suited,"" ""poorly suited,"" or ""unsuited"" to this management activity. ""Well suited"" indicates that the soil has features that are favorable for the specified kind of site preparation and has no limitations. Good performance can be expected, and little or no maintenance is needed. ""Poorly suited"" indicates that the soil has one or more properties that are unfavorable for the specified kind of site preparation. Overcoming the unfavorable properties requires special design, extra maintenance, and costly alteration. ""Unsuited"" indicates that the expected performance of the soil is unacceptable for the specified kind of site preparation or that extreme measures are needed to overcome the undesirable soil properties.

Numerical ratings indicate the severity of individual limitations. The ratings are shown as decimal fractions ranging from 0.01 to 1.00. They indicate gradations between the point at which a soil feature has the greatest negative impact on the specified aspect of forestland management (1.00) and the point at which the soil feature is not a limitation (0.00).

The map unit components listed for each map unit in the accompanying Summary by Map Unit table in Web Soil Survey or the Aggregation Report in Soil Data Viewer are determined by the aggregation method chosen.  An aggregated rating class is shown for each map unit. The components listed for each map unit are only those that have the same rating class as listed for the map unit.  The percent composition of each component in a particular map unit is presented to help the user better understand the percentage of each map unit that has the rating presented.  

Other components with different ratings may be present in each map unit.  The ratings for all components, regardless of the map unit aggregated rating, can be viewed by generating the equivalent report from the Soil Reports tab in Web Soil Survey or from the Soil Data Mart site. Onsite investigation may be needed to validate these interpretations and to confirm the identity of the soil on a given site."|||"Interpretation"|"FOR - Mechanical Site Preparation (Surface)"|1|"Not rated"|0|1|0|0||0|||1|"SitePrepS"||||||||0|||||0|||"Weighted Average"|0|0||1|5||"<Map_Legend maplegendkey=""5""><ColorRampType type=""2"" name=""Defined"" /><Legend_Symbols shapeType=""polygon""><Styles fillStyle=""esriSFSSolid"" /><Font type=""Times New Roman"" size=""8"" red=""0"" green=""0"" blue=""0"" /><Line type=""outline"" width=""0.4"" red=""0"" green=""0"" blue=""0"" /></Legend_Symbols><Legend_Elements transparency=""0""><Labels value=""Unsuited"" label=""Unsuited"" order=""1""><Color red=""255"" green=""0"" blue=""0"" /></Labels><Labels value=""Poorly suited"" label=""Poorly suited"" order=""2""><Color red=""255"" green=""255"" blue=""0"" /></Labels><Labels value=""Well suited"" label=""Well suited"" order=""3""><Color red=""0"" green=""255"" blue=""0"" /></Labels></Legend_Elements></Map_Legend>"|1|01/14/2009 07:20:16|"Dominant Condition"||1|"String"
63|"Suitability for Log Landings"|"cointerp"|"interphrc"|"String"|254||"This interpretation shows the suitability of soils for use as log landings in forested areas. Ratings are based on slope, rock fragments on the surface, plasticity index, content of sand, the Unified classification of the soil, depth to a water table, ponding, flooding, and the hazard of soil slippage.

The ratings are both verbal and numerical. Rating class terms indicate the degree to which the soils are suited to this aspect of forestland management. The soils are described as ""well suited,"" ""moderately suited,"" or ""poorly suited"" to use as log landings. ""Well suited"" indicates that the soil has features that are favorable for log landings and has no limitations. Good performance can be expected, and little or no maintenance is needed. ""Moderately suited"" indicates that the soil has features that are moderately favorable for log landings. One or more soil properties are less than desirable, and fair performance can be expected. Some maintenance is needed. ""Poorly suited"" indicates that the soil has one or more properties that are unfavorable for log landings. Overcoming the unfavorable properties requires special design, extra maintenance, and costly alteration. 

Numerical ratings indicate the severity of individual limitations. The ratings are shown as decimal fractions ranging from 0.01 to 1.00. They indicate gradations between the point at which a soil feature has the greatest negative impact on the specified aspect of forestland management (1.00) and the point at which the soil feature is not a limitation (0.00).

The map unit components listed for each map unit in the accompanying Summary by Map Unit table in Web Soil Survey or the Aggregation Report in Soil Data Viewer are determined by the aggregation method chosen.  An aggregated rating class is shown for each map unit. The components listed for each map unit are only those that have the same rating class as listed for the map unit.  The percent composition of each component in a particular map unit is presented to help the user better understand the percentage of each map unit that has the rating presented.  

Other components with different ratings may be present in each map unit.  The ratings for all components, regardless of the map unit aggregated rating, can be viewed by generating the equivalent report from the Soil Reports tab in Web Soil Survey or from the Soil Data Mart site. Onsite investigation may be needed to validate these interpretations and to confirm the identity of the soil on a given site."|||"Interpretation"|"FOR - Log Landing Suitability"|1|"Not rated"|0|1|0|0||0|||1|"LogLndg"||||||||0|||||0|||"Weighted Average"|0|0||1|5||"<Map_Legend maplegendkey=""5""><ColorRampType type=""2"" name=""Defined"" /><Legend_Symbols shapeType=""polygon""><Styles fillStyle=""esriSFSSolid"" /><Font type=""Times New Roman"" size=""8"" red=""0"" green=""0"" blue=""0"" /><Line type=""outline"" width=""0.4"" red=""0"" green=""0"" blue=""0"" /></Legend_Symbols><Legend_Elements transparency=""0""><Labels value=""Poorly suited"" label=""Poorly suited"" order=""1""><Color red=""255"" green=""0"" blue=""0"" /></Labels><Labels value=""Moderately suited"" label=""Moderately suited"" order=""2""><Color red=""255"" green=""255"" blue=""0"" /></Labels><Labels value=""Well suited"" label=""Well suited"" order=""3""><Color red=""0"" green=""255"" blue=""0"" /></Labels></Legend_Elements></Map_Legend>"|1|01/14/2009 07:18:08|"Dominant Condition"||1|"String"
56|"Potential for Seedling Mortality"|"cointerp"|"interphrc"|"String"|254||"The ratings in this interpretation indicate the likelihood of death of naturally or artificially propagated tree seedlings, as influenced by soil characteristics, physiographic features, and climatic conditions. Considered in the ratings are flooding, ponding, depth to a water table, content of lime, reaction, available water capacity, soil moisture regime, soil temperature regime, aspect, and slope. 

The ratings are both verbal and numerical. The soils are described as having a ""low,"" ""moderate,"" or ""high"" potential for seedling mortality. ""Low"" indicates that seedling mortality is unlikely. Good performance can be expected, and little or no maintenance is needed. ""Moderate"" indicates that seedling mortality can occur because one or more soil properties are less than desirable. Fair performance can be expected, and some maintenance is needed. ""High"" indicates that seedling mortality can occur because of one or more soil properties and that overcoming the unfavorable properties requires special design, extra maintenance, and costly alteration.

Numerical ratings indicate gradations between the point at which the potential for seedling mortality is highest (1.00) and the point at which the potential is lowest (0.00).

The map unit components listed for each map unit in the accompanying Summary by Map Unit table in Web Soil Survey or the Aggregation Report in Soil Data Viewer are determined by the aggregation method chosen.  An aggregated rating class is shown for each map unit. The components listed for each map unit are only those that have the same rating class as listed for the map unit.  The percent composition of each component in a particular map unit is presented to help the user better understand the percentage of each map unit that has the rating presented.  

Other components with different ratings may be present in each map unit.  The ratings for all components, regardless of the map unit aggregated rating, can be viewed by generating the equivalent report from the Soil Reports tab in Web Soil Survey or from the Soil Data Mart site. Onsite investigation may be needed to validate these interpretations and to confirm the identity of the soil on a given site."|||"Interpretation"|"FOR - Potential Seedling Mortality"|1|"Not rated"|0|1|0|0||0|||1|"SeedMortal"||||||||0|||||0|||"Weighted Average"|0|0||1|5||"<Map_Legend maplegendkey=""5""><ColorRampType type=""2"" name=""Defined"" /><Legend_Symbols shapeType=""polygon""><Styles fillStyle=""esriSFSSolid"" /><Font type=""Times New Roman"" size=""8"" red=""0"" green=""0"" blue=""0"" /><Line type=""outline"" width=""0.4"" red=""0"" green=""0"" blue=""0"" /></Legend_Symbols><Legend_Elements transparency=""0""><Labels value=""High"" label=""High"" order=""1""><Color red=""255"" green=""0"" blue=""0"" /></Labels><Labels value=""Moderate"" label=""Moderate"" order=""2""><Color red=""255"" green=""255"" blue=""0"" /></Labels><Labels value=""Low"" label=""Low"" order=""3""><Color red=""0"" green=""255"" blue=""0"" /></Labels></Legend_Elements></Map_Legend>"|1|01/14/2009 07:23:13|"Dominant Condition"||1|"String"
85|"Erosion Hazard (Off-Road, Off-Trail)"|"cointerp"|"interphrc"|"String"|254||"The ratings in this interpretation indicate the hazard of soil loss from off-road and off-trail areas after disturbance activities that expose the soil surface. The ratings are based on slope and soil erosion factor K. The soil loss is caused by sheet or rill erosion in off-road or off-trail areas where 50 to 75 percent of the surface has been exposed by logging, grazing, mining, or other kinds of disturbance.

The ratings are both verbal and numerical. The hazard is described as ""slight,"" ""moderate,"" ""severe,"" or ""very severe."" A rating of ""slight"" indicates that erosion is unlikely under ordinary climatic conditions; ""moderate"" indicates that some erosion is likely and that erosion-control measures may be needed; ""severe"" indicates that erosion is very likely and that erosion-control measures, including revegetation of bare areas, are advised; and ""very severe"" indicates that significant erosion is expected, loss of soil productivity and off-site damage are likely, and erosion-control measures are costly and generally impractical.

Numerical ratings indicate the severity of individual limitations. The ratings are shown as decimal fractions ranging from 0.01 to 1.00. They indicate gradations between the point at which a soil feature has the greatest negative impact on the specified aspect of forestland management (1.00) and the point at which the soil feature is not a limitation (0.00).

The map unit components listed for each map unit in the accompanying Summary by Map Unit table in Web Soil Survey or the Aggregation Report in Soil Data Viewer are determined by the aggregation method chosen.  An aggregated rating class is shown for each map unit. The components listed for each map unit are only those that have the same rating class as listed for the map unit.  The percent composition of each component in a particular map unit is presented to help the user better understand the percentage of each map unit that has the rating presented.  

Other components with different ratings may be present in each map unit.  The ratings for all components, regardless of the map unit aggregated rating, can be viewed by generating the equivalent report from the Soil Reports tab in Web Soil Survey or from the Soil Data Mart site. Onsite investigation may be needed to validate these interpretations and to confirm the identity of the soil on a given site."|||"Interpretation"|"FOR - Potential Erosion Hazard (Off-Road/Off-Trail)"|1|"Not rated"|0|1|0|0||0|||1|"EroHzdORT"||||||||0|||||0|||"Weighted Average"|0|0||1|5||"<Map_Legend maplegendkey=""5""><ColorRampType type=""2"" name=""Defined"" /><Legend_Symbols shapeType=""polygon""><Styles fillStyle=""esriSFSSolid"" /><Font type=""Times New Roman"" size=""8"" red=""0"" green=""0"" blue=""0"" /><Line type=""outline"" width=""0.4"" red=""0"" green=""0"" blue=""0"" /></Legend_Symbols><Legend_Elements transparency=""0""><Labels value=""Very severe"" label=""Very severe"" order=""1""><Color red=""255"" green=""0"" blue=""0"" /></Labels><Labels value=""Very Severe"" label=""Very severe"" order=""1""><Color red=""255"" green=""0"" blue=""0"" /></Labels><Labels value=""Severe"" label=""Severe"" order=""2""><Color red=""255"" green=""170"" blue=""0"" /></Labels><Labels value=""Moderate"" label=""Moderate"" order=""3""><Color red=""169"" green=""255"" blue=""0"" /></Labels><Labels value=""Slight"" label=""Slight"" order=""4""><Color red=""0"" green=""255"" blue=""0"" /></Labels></Legend_Elements></Map_Legend>"|1|01/14/2009 07:20:53|"Dominant Condition"||1|"String"
87|"Suitability for Mechanical Planting"|"cointerp"|"interphrc"|"String"|254||"The ratings in this interpretation indicate the expected difficulty of planting trees or shrubs using a mechanical planter. The ratings are based on slope, depth to a restrictive layer, content of sand, plasticity index, rock fragments on or below the surface, depth to a water table, and ponding. It is assumed that necessary site preparation is completed before seedlings are planted.

The ratings are both verbal and numerical. Rating class terms indicate the degree to which the soils are suited to this aspect of forestland management. The soils are described as ""well suited,"" ""moderately suited,"" ""poorly suited,"" or ""unsuited"" to this method of planting. ""Well suited"" indicates that the soil has features that are favorable for the specified management aspect and has no limitations. Good performance can be expected, and little or no maintenance is needed. ""Moderately suited"" indicates that the soil has features that are moderately favorable for the specified management aspect. One or more soil properties are less than desirable, and fair performance can be expected. Some maintenance is needed. ""Poorly suited"" indicates that the soil has one or more properties that are unfavorable for the specified management aspect. Overcoming the unfavorable properties requires special design, extra maintenance, and costly alteration. ""Unsuited"" indicates that the expected performance of the soil is unacceptable for the specified management aspect or that extreme measures are needed to overcome the undesirable soil properties.

Numerical ratings indicate the severity of individual limitations. The ratings are shown as decimal fractions ranging from 0.01 to 1.00. They indicate gradations between the point at which a soil feature has the greatest negative impact on the specified aspect of forestland management (1.00) and the point at which the soil feature is not a limitation (0.00).

The map unit components listed for each map unit in the accompanying Summary by Map Unit table in Web Soil Survey or the Aggregation Report in Soil Data Viewer are determined by the aggregation method chosen.  An aggregated rating class is shown for each map unit. The components listed for each map unit are only those that have the same rating class as listed for the map unit.  The percent composition of each component in a particular map unit is presented to help the user better understand the percentage of each map unit that has the rating presented.  

Other components with different ratings may be present in each map unit.  The ratings for all components, regardless of the map unit aggregated rating, can be viewed by generating the equivalent report from the Soil Reports tab in Web Soil Survey or from the Soil Data Mart site. Onsite investigation may be needed to validate these interpretations and to confirm the identity of the soil on a given site."|||"Interpretation"|"FOR - Mechanical Planting Suitability"|1|"Not rated"|0|1|0|0||0|||1|"MechPlant"||||||||0|||||0|||"Weighted Average"|0|0||1|5||"<Map_Legend maplegendkey=""5""><ColorRampType type=""2"" name=""Defined"" /><Legend_Symbols shapeType=""polygon""><Styles fillStyle=""esriSFSSolid"" /><Font type=""Times New Roman"" size=""8"" red=""0"" green=""0"" blue=""0"" /><Line type=""outline"" width=""0.4"" red=""0"" green=""0"" blue=""0"" /></Legend_Symbols><Legend_Elements transparency=""0""><Labels value=""Unsuited"" label=""Unsuited"" order=""1""><Color red=""255"" green=""0"" blue=""0"" /></Labels><Labels value=""Poorly suited"" label=""Poorly suited"" order=""2""><Color red=""255"" green=""170"" blue=""0"" /></Labels><Labels value=""Moderately suited"" label=""Moderately suited"" order=""3""><Color red=""169"" green=""255"" blue=""0"" /></Labels><Labels value=""Well suited"" label=""Well suited"" order=""4""><Color red=""0"" green=""255"" blue=""0"" /></Labels></Legend_Elements></Map_Legend>"|1|01/14/2009 07:19:03|"Dominant Condition"||1|"String"
92|"Erosion Hazard (Road, Trail)"|"cointerp"|"interphrc"|"String"|254||"The ratings in this interpretation indicate the hazard of soil loss from unsurfaced roads and trails. The ratings are based on soil erosion factor K, slope, and content of rock fragments.

The ratings are both verbal and numerical. The hazard is described as ""slight,"" ""moderate,"" or ""severe."" A rating of ""slight"" indicates that little or no erosion is likely; ""moderate"" indicates that some erosion is likely, that the roads or trails may require occasional maintenance, and that simple erosion-control measures are needed; and ""severe"" indicates that significant erosion is expected, that the roads or trails require frequent maintenance, and that costly erosion-control measures are needed.

Numerical ratings indicate the severity of individual limitations. The ratings are shown as decimal fractions ranging from 0.01 to 1.00. They indicate gradations between the point at which a soil feature has the greatest negative impact on the specified aspect of forestland management (1.00) and the point at which the soil feature is not a limitation (0.00).

The map unit components listed for each map unit in the accompanying Summary by Map Unit table in Web Soil Survey or the Aggregation Report in Soil Data Viewer are determined by the aggregation method chosen.  An aggregated rating class is shown for each map unit. The components listed for each map unit are only those that have the same rating class as listed for the map unit.  The percent composition of each component in a particular map unit is presented to help the user better understand the percentage of each map unit that has the rating presented.  

Other components with different ratings may be present in each map unit.  The ratings for all components, regardless of the map unit aggregated rating, can be viewed by generating the equivalent report from the Soil Reports tab in Web Soil Survey or from the Soil Data Mart site. Onsite investigation may be needed to validate these interpretations and to confirm the identity of the soil on a given site."|||"Interpretation"|"FOR - Potential Erosion Hazard (Road/Trail)"|1|"Not rated"|0|1|0|0||0|||1|"EroHzdRT"||||||||0|||||0|||"Weighted Average"|0|0||1|5||"<Map_Legend maplegendkey=""5""><ColorRampType type=""2"" name=""Defined"" /><Legend_Symbols shapeType=""polygon""><Styles fillStyle=""esriSFSSolid"" /><Font type=""Times New Roman"" size=""8"" red=""0"" green=""0"" blue=""0"" /><Line type=""outline"" width=""0.4"" red=""0"" green=""0"" blue=""0"" /></Legend_Symbols><Legend_Elements transparency=""0""><Labels value=""Very severe"" label=""Very severe"" order=""1""><Color red=""255"" green=""0"" blue=""0"" /></Labels><Labels value=""Very Severe"" label=""Very severe"" order=""1""><Color red=""255"" green=""0"" blue=""0"" /></Labels><Labels value=""Severe"" label=""Severe"" order=""2""><Color red=""255"" green=""170"" blue=""0"" /></Labels><Labels value=""Moderate"" label=""Moderate"" order=""3""><Color red=""169"" green=""255"" blue=""0"" /></Labels><Labels value=""Slight"" label=""Slight"" order=""4""><Color red=""0"" green=""255"" blue=""0"" /></Labels></Legend_Elements></Map_Legend>"|1|01/14/2009 07:21:31|"Dominant Condition"||1|"String"
632|"Ground Penetrating Radar Penetration"|"cointerp"|"interphrc"|"String"|254||"The ratings for Ground Penetrating Radar Penetration are based on the soil properties that affect the penetration of GPR signals into the soil. Soil properties affecting the penetration are considered. In many soils, high amounts of signal attenuation severely restrict radar penetration depths and limit the suitability of GPR for a large number of applications. The ratings are for soils in their natural condition and do not consider present land use. The properties that affect signal penetration include clay content, water saturation, organic matter content, carbonate content, sulfate content, salinity, and sodicity. 
The ratings are both verbal and numerical. Rating class terms indicate the extent to which the soils are limited by all of the soil features that affect the specified use. ""Very high penentration"" indicates that the soil has features that are very favorable for the specified use. Good performance can be expected. ""High penetration"" grading to ""Very low penetration"" indicates that the soil has features that are less favorable for the radar penetration. ""Unsuited"" indicates that the soil has features that will not let radar penetrate. 
Numerical ratings indicate the severity of individual limitations. The ratings are shown as decimal fractions ranging from 0.01 to 1.00. They indicate gradations between the point at which a soil feature has the greatest negative impact on the use (1.00) and the point at which the soil feature is not a limitation (0.00).
The map unit components listed for each map unit in the accompanying Summary by Map Unit table in Web Soil Survey or the Aggregation Report in Soil Data Viewer are determined by the aggregation method chosen.  An aggregated rating class is shown for each map unit. The components listed for each map unit are only those that have the same rating class as that listed for the map unit.  The percent composition of each component in a particular map unit is given so that the user will realize the percentage of each map unit that has the specified rating.  
A map unit may have other components with different ratings.  The ratings for all components, regardless of the map unit aggregated rating, can be viewed by generating the equivalent report from the Soil Reports tab in Web Soil Survey or from the Soil Data Mart site. Onsite investigation may be needed to validate these interpretations and to confirm the identity of the soil on a given site."|||"Interpretation"|"Ground Penetrating Radar Penetration"|1|"Not rated"|0|1|0|0||0|||1|"gpr"||||||||0||||"Centimeters"|0|||"Weighted Average"|0|0||1|5||"<Map_Legend maplegendkey=""5""><ColorRampType type=""2"" name=""Defined"" /><Legend_Symbols shapeType=""polygon""><Styles fillStyle=""esriSFSSolid"" /><Font type=""Times New Roman"" size=""8"" red=""0"" green=""0"" blue=""0"" /><Line type=""outline"" width=""0.4"" red=""0"" green=""0"" blue=""0"" /></Legend_Symbols><Legend_Elements transparency=""0""><Labels value=""Unsuited"" label=""Unsuited"" order=""1""><Color red=""255"" green=""0"" blue=""0"" /></Labels><Labels value=""Very low penetration"" label=""Very low penetration"" order=""2""><Color red=""255"" green=""85"" blue=""0"" /></Labels><Labels value=""Low penetration"" label=""Low penetration"" order=""3""><Color red=""255"" green=""170"" blue=""0"" /></Labels><Labels value=""Moderate penetration"" label=""Moderate penetration"" order=""4""><Color red=""255"" green=""255"" blue=""0"" /></Labels><Labels value=""High penetration"" label=""High penetration"" order=""5""><Color red=""169"" green=""255"" blue=""0"" /></Labels><Labels value=""Very high penetration"" label=""Very high penetration"" order=""6""><Color red=""84"" green=""255"" blue=""0"" /></Labels><Labels value=""Very high penetration"" label=""Very high penetration"" order=""7""><Color red=""0"" green=""255"" blue=""0"" /></Labels></Legend_Elements></Map_Legend>"|1|06/06/2014 07:22:45|"Dominant Condition"||1|"String"
630|"Fencing, Post Depth 24 Inches or Less"|"cointerp"|"interphrc"|"String"|254||"Fencing is the construction and maintenance of barriers for the management of animals and people. Metal or wooden posts are used when the fences are built. This interpretation is applicable where the posts are set to a depth of 24 inches or less in the soil and strands of wire are suspended between the posts.

Ratings are based on the ease of setting posts in the soil, the ease of maintaining the wire tension, and the estimated replacement and maintenance costs. Excavations for wooden posts are made by power augers or are hand dug. Metal posts are driven into the soil.
 
Depth to bedrock or a cemented pan and the content of large and small stones influence the excavation of postholes and the driving of posts. Flooding and the depth to a seasonal high water table may restrict the season of construction. Flooding also increases maintenance and replacement costs. High water tables increase maintenance costs and require deeper post settings. In areas of soils that have a high shrink-swell potential, deep post settings or rock jacks are needed to maintain vertical post alignment. Setting the posts in permanently frozen soil may result in loss of the insulation qualities of the soil and in thermokarst topography. In areas of sandy soils, aligning the posts and maintaining the desired wire tension commonly are difficult because of low soil strength. Soil blowing causes maintenance problems. Frost action results in frost heaving of the posts. Steep slopes restrict the use of power augers and the delivery of supplies. On steep slopes, surface creep during wet periods increases maintenance costs. Soil reaction and salinity affect the type of post selected and increase maintenance costs.

The ratings are both verbal and numerical. Rating class terms indicate the extent to which the soils are limited by all of the soil features that affect the specified use. ""Not limited"" indicates that the soil has features that are very favorable for the specified use. Good performance and very low maintenance can be expected. ""Limited"" indicates that the soil has features that are moderately favorable for the specified use. The limitations can be overcome or minimized by special planning, design, or installation. Fair performance and moderate maintenance can be expected. ""Very limited"" indicates that the soil has one or more features that are unfavorable for the specified use. The limitations generally cannot be overcome without major soil reclamation, special design, or expensive installation procedures. Poor performance and high maintenance can be expected.

Numerical ratings indicate the severity of individual limitations. The ratings are shown as decimal fractions ranging from 0.01 to 1.00. They indicate gradations between the point at which a soil feature has the greatest negative impact on the use (1.00) and the point at which the soil feature is not a limitation (0.00).

The map unit components listed for each map unit in the accompanying Summary by Map Unit table in Web Soil Survey or the Aggregation Report in Soil Data Viewer are determined by the aggregation method chosen.  An aggregated rating class is shown for each map unit. The components listed for each map unit are only those that have the same rating class as listed for the map unit.  The percent composition of each component in a particular map unit is presented to help the user better understand the percentage of each map unit that has the rating presented.  

Other components with different ratings may be present in each map unit.  The ratings for all components, regardless of the map unit aggregated rating, can be viewed by generating the equivalent report from the Soil Reports tab in Web Soil Survey or from the Soil Data Mart site. Onsite investigation may be needed to validate these interpretations and to confirm the identity of the soil on a given site."|||"Interpretation"|"GRL - Fencing, Post Depth =<24 inches"|1||0|1|0|0||0|||1|"fence24"||||||||0||||"Centimeters"|0|||"Weighted Average"|0|0||1|5||"<Map_Legend maplegendkey=""5""><ColorRampType type=""2"" name=""Defined"" /><Legend_Symbols shapeType=""polygon""><Styles fillStyle=""esriSFSSolid"" /><Font type=""Times New Roman"" size=""8"" red=""0"" green=""0"" blue=""0"" /><Line type=""outline"" width=""0.4"" red=""0"" green=""0"" blue=""0"" /></Legend_Symbols><Legend_Elements transparency=""0""><Labels value=""Very limited"" label=""Very limited"" order=""1""><Color red=""255"" green=""0"" blue=""0"" /></Labels><Labels value=""Limited"" label=""Limited"" order=""2""><Color red=""255"" green=""255"" blue=""0"" /></Labels><Labels value=""Not limited"" label=""Not limited"" order=""3""><Color red=""0"" green=""255"" blue=""0"" /></Labels></Legend_Elements></Map_Legend>"|1|06/06/2014 10:17:15|"Dominant Condition"||1|"String"
631|"Fencing, Post Depth 36 Inches or Less"|"cointerp"|"interphrc"|"String"|254||"Fencing is the construction and maintenance of barriers for the management of animals and people. Metal or wooden posts are used when the fences are built. This interpretation is applicable where the posts are set to a depth of 24 inches or less in the soil and strands of wire are suspended between the posts.

Ratings are based on the ease of setting posts in the soil, the ease of maintaining the wire tension, and the estimated replacement and maintenance costs. Excavations for wooden posts are made by power augers or are hand dug. Metal posts are driven into the soil.
 
Depth to bedrock or a cemented pan and the content of large and small stones influence the excavation of postholes and the driving of posts. Flooding and the depth to a seasonal high water table may restrict the season of construction. Flooding also increases maintenance and replacement costs. High water tables increase maintenance costs and require deeper post settings. In areas of soils that have a high shrink-swell potential, deep post settings or rock jacks are needed to maintain vertical post alignment. Setting the posts in permanently frozen soil may result in loss of the insulation qualities of the soil and in thermokarst topography. In areas of sandy soils, aligning the posts and maintaining the desired wire tension commonly are difficult because of low soil strength. Soil blowing causes maintenance problems. Frost action results in frost heaving of the posts. Steep slopes restrict the use of power augers and the delivery of supplies. On steep slopes, surface creep during wet periods increases maintenance costs. Soil reaction and salinity affect the type of post selected and increase maintenance costs.

The ratings are both verbal and numerical. Rating class terms indicate the extent to which the soils are limited by all of the soil features that affect the specified use. ""Not limited"" indicates that the soil has features that are very favorable for the specified use. Good performance and very low maintenance can be expected. ""Limited"" indicates that the soil has features that are moderately favorable for the specified use. The limitations can be overcome or minimized by special planning, design, or installation. Fair performance and moderate maintenance can be expected. ""Very limited"" indicates that the soil has one or more features that are unfavorable for the specified use. The limitations generally cannot be overcome without major soil reclamation, special design, or expensive installation procedures. Poor performance and high maintenance can be expected.

Numerical ratings indicate the severity of individual limitations. The ratings are shown as decimal fractions ranging from 0.01 to 1.00. They indicate gradations between the point at which a soil feature has the greatest negative impact on the use (1.00) and the point at which the soil feature is not a limitation (0.00).

The map unit components listed for each map unit in the accompanying Summary by Map Unit table in Web Soil Survey or the Aggregation Report in Soil Data Viewer are determined by the aggregation method chosen.  An aggregated rating class is shown for each map unit. The components listed for each map unit are only those that have the same rating class as listed for the map unit.  The percent composition of each component in a particular map unit is presented to help the user better understand the percentage of each map unit that has the rating presented.  

Other components with different ratings may be present in each map unit.  The ratings for all components, regardless of the map unit aggregated rating, can be viewed by generating the equivalent report from the Soil Reports tab in Web Soil Survey or from the Soil Data Mart site. Onsite investigation may be needed to validate these interpretations and to confirm the identity of the soil on a given site."|||"Interpretation"|"GRL - Fencing, Post Depth =<36 inches"|1||0|1|0|0||0|||1|"fence36"||||||||0||||"Centimeters"|0|||"Weighted Average"|0|0||1|5||"<Map_Legend maplegendkey=""5""><ColorRampType type=""2"" name=""Defined"" /><Legend_Symbols shapeType=""polygon""><Styles fillStyle=""esriSFSSolid"" /><Font type=""Times New Roman"" size=""8"" red=""0"" green=""0"" blue=""0"" /><Line type=""outline"" width=""0.4"" red=""0"" green=""0"" blue=""0"" /></Legend_Symbols><Legend_Elements transparency=""0""><Labels value=""Very limited"" label=""Very limited"" order=""1""><Color red=""255"" green=""0"" blue=""0"" /></Labels><Labels value=""Limited"" label=""Limited"" order=""2""><Color red=""255"" green=""255"" blue=""0"" /></Labels><Labels value=""Not limited"" label=""Not limited"" order=""3""><Color red=""0"" green=""255"" blue=""0"" /></Labels></Legend_Elements></Map_Legend>"|1|06/06/2014 10:18:24|"Dominant Condition"||1|"String"
78|"Disposal of Wastewater by Irrigation"|"cointerp"|"interphrc"|"String"|254||"Wastewater includes municipal and food-processing wastewater and effluent from lagoons or storage ponds. Municipal wastewater is the waste stream from a municipality. It contains domestic waste and may contain industrial waste. It may have received primary or secondary treatment. It is rarely untreated sewage. Food-processing wastewater results from the preparation of fruits, vegetables, milk, cheese, and meats for public consumption. In places it is high in content of sodium and chloride. The effluent in lagoons and storage ponds is from facilities used to treat or store food-processing wastewater or domestic or animal waste. Domestic and food-processing wastewater is very dilute, and the effluent from the facilities that treat or store it commonly is very low in content of carbonaceous and nitrogenous material; the content of nitrogen commonly ranges from 10 to 30 milligrams per liter. The wastewater from animal waste treatment lagoons or storage ponds, however, has much higher concentrations of these materials, mainly because the manure has not been diluted as much as the domestic waste. The content of nitrogen in this wastewater generally ranges from 50 to 2,000 milligrams per liter. When wastewater is applied, checks should be made to ensure that nitrogen, heavy metals, and salts are not added in excessive amounts.

Disposal of wastewater by irrigation not only disposes of municipal wastewater and wastewater from food-processing plants, lagoons, and storage ponds but also can improve crop production by increasing the amount of water available to crops. The ratings are based on the soil properties that affect the design, construction, management, and performance of the irrigation system. The properties that affect design and management include the sodium adsorption ratio, depth to a water table, ponding, available water capacity, saturated hydraulic conductivity (Ksat), slope, and flooding. The properties that affect construction include stones, cobbles, depth to bedrock or a cemented pan, depth to a water table, and ponding. The properties that affect performance include depth to bedrock or a cemented pan, bulk density, the sodium adsorption ratio, salinity, reaction, and the cation-exchange capacity, which is used to estimate the capacity of a soil to adsorb heavy metals. Permanently frozen soils are not suitable for disposal of wastewater by irrigation.

The ratings are both verbal and numerical. Rating class terms indicate the extent to which the soils are limited by all of the soil features that affect agricultural waste management. ""Not limited"" indicates that the soil has features that are very favorable for the specified use. Good performance and very low maintenance can be expected. ""Somewhat limited"" indicates that the soil has features that are moderately favorable for the specified use. The limitations can be overcome or minimized by special planning, design, or installation. Fair performance and moderate maintenance can be expected. ""Very limited"" indicates that the soil has one or more features that are unfavorable for the specified use. The limitations generally cannot be overcome without major soil reclamation, special design, or expensive installation procedures. Poor performance and high maintenance can be expected.

Numerical ratings indicate the severity of individual limitations. The ratings are shown as decimal fractions ranging from 0.01 to 1.00. They indicate gradations between the point at which a soil feature has the greatest negative impact on the use (1.00) and the point at which the soil feature is not a limitation (0.00).

The map unit components listed for each map unit in the accompanying Summary by Map Unit table in Web Soil Survey or the Aggregation Report in Soil Data Viewer are determined by the aggregation method chosen.  An aggregated rating class is shown for each map unit. The components listed for each map unit are only those that have the same rating class as listed for the map unit.  The percent composition of each component in a particular map unit is presented to help the user better understand the percentage of each map unit that has the rating presented.  

Other components with different ratings may be present in each map unit.  The ratings for all components, regardless of the map unit aggregated rating, can be viewed by generating the equivalent report from the Soil Reports tab in Web Soil Survey or from the Soil Data Mart site. Onsite investigation may be needed to validate these interpretations and to confirm the identity of the soil on a given site."|||"Interpretation"|"AWM - Irrigation Disposal of Wastewater"|1|"Not rated"|0|1|0|0||0|||1|"DispWWIrr"||||||||0|||||0|||"Weighted Average"|0|0||1|5||"<Map_Legend maplegendkey=""5""><ColorRampType type=""2"" name=""Defined"" /><Legend_Symbols shapeType=""polygon""><Styles fillStyle=""esriSFSSolid"" /><Font type=""Times New Roman"" size=""8"" red=""0"" green=""0"" blue=""0"" /><Line type=""outline"" width=""0.4"" red=""0"" green=""0"" blue=""0"" /></Legend_Symbols><Legend_Elements transparency=""0""><Labels value=""Very limited"" label=""Very limited"" order=""1""><Color red=""255"" green=""0"" blue=""0"" /></Labels><Labels value=""Somewhat limited"" label=""Somewhat limited"" order=""2""><Color red=""255"" green=""255"" blue=""0"" /></Labels><Labels value=""Not limited"" label=""Not limited"" order=""3""><Color red=""0"" green=""255"" blue=""0"" /></Labels></Legend_Elements></Map_Legend>"|1|01/14/2009 05:52:54|"Dominant Condition"||1|"String"
57|"Disposal of Wastewater by Rapid Infiltration"|"cointerp"|"interphrc"|"String"|254||"Rapid infiltration of wastewater is a process in which wastewater applied in a level basin at a rate of 4 to 120 inches per week percolates through the soil. The wastewater may eventually reach the ground water. The application rate commonly exceeds the rate needed for irrigation of cropland. Vegetation is not a necessary part of the treatment; thus, the basins may or may not be vegetated. The thickness of the soil material needed for proper treatment of the wastewater is more than 72 inches. As a result, geologic and hydrologic investigation is needed to ensure proper design and performance and to determine the risk of ground-water pollution.

Soil properties are important considerations in areas where soils are used as sites for the treatment and disposal of organic waste and wastewater. Selection of soils with properties that favor waste management can help to prevent environmental damage.

Municipal wastewater is the waste stream from a municipality. It contains domestic waste and may contain industrial waste. It may have received primary or secondary treatment. It is rarely untreated sewage. Food-processing wastewater results from the preparation of fruits, vegetables, milk, cheese, and meats for public consumption. In places it is high in content of sodium and chloride. The effluent in lagoons and storage ponds is from facilities used to treat or store food-processing wastewater or domestic or animal waste. Domestic and food-processing wastewater is very dilute, and the effluent from the facilities that treat or store it commonly is very low in content of carbonaceous and nitrogenous material; the content of nitrogen commonly ranges from 10 to 30 milligrams per liter. The wastewater from animal waste treatment lagoons or storage ponds, however, has much higher concentrations of these materials, mainly because the manure has not been diluted as much as the domestic waste. The content of nitrogen in this wastewater generally ranges from 50 to 2,000 milligrams per liter. When wastewater is applied, checks should be made to ensure that nitrogen, heavy metals, and salts are not added in excessive amounts.

The ratings are based on the soil properties that affect the risk of pollution and the design, construction, and performance of the system. Depth to a water table, ponding, flooding, and depth to bedrock or a cemented pan affect the risk of pollution and the design and construction of the system. Slope, stones, and cobbles also affect design and construction. Saturated hydraulic conductivity (Ksat) and reaction affect performance. Permanently frozen soils are unsuitable for waste treatment.

The ratings are both verbal and numerical. Rating class terms indicate the extent to which the soils are limited by all of the soil features that affect agricultural waste management. ""Not limited"" indicates that the soil has features that are very favorable for the specified use. Good performance and very low maintenance can be expected. ""Somewhat limited"" indicates that the soil has features that are moderately favorable for the specified use. The limitations can be overcome or minimized by special planning, design, or installation. Fair performance and moderate maintenance can be expected. ""Very limited"" indicates that the soil has one or more features that are unfavorable for the specified use. The limitations generally cannot be overcome without major soil reclamation, special design, or expensive installation procedures. Poor performance and high maintenance can be expected.

Numerical ratings indicate the severity of individual limitations. The ratings are shown as decimal fractions ranging from 0.01 to 1.00. They indicate gradations between the point at which a soil feature has the greatest negative impact on the use (1.00) and the point at which the soil feature is not a limitation (0.00).

The map unit components listed for each map unit in the accompanying Summary by Map Unit table in Web Soil Survey or the Aggregation Report in Soil Data Viewer are determined by the aggregation method chosen.  An aggregated rating class is shown for each map unit. The components listed for each map unit are only those that have the same rating class as listed for the map unit.  The percent composition of each component in a particular map unit is presented to help the user better understand the percentage of each map unit that has the rating presented.  

Other components with different ratings may be present in each map unit.  The ratings for all components, regardless of the map unit aggregated rating, can be viewed by generating the equivalent report from the Soil Reports tab in Web Soil Survey or from the Soil Data Mart site. Onsite investigation may be needed to validate these interpretations and to confirm the identity of the soil on a given site."|||"Interpretation"|"AWM - Rapid Infiltration Disposal of Wastewater"|1|"Not rated"|0|1|0|0||0|||1|"RIDispWW"||||||||0|||||0|||"Weighted Average"|0|0||1|5||"<Map_Legend maplegendkey=""5""><ColorRampType type=""2"" name=""Defined"" /><Legend_Symbols shapeType=""polygon""><Styles fillStyle=""esriSFSSolid"" /><Font type=""Times New Roman"" size=""8"" red=""0"" green=""0"" blue=""0"" /><Line type=""outline"" width=""0.4"" red=""0"" green=""0"" blue=""0"" /></Legend_Symbols><Legend_Elements transparency=""0""><Labels value=""Very limited"" label=""Very limited"" order=""1""><Color red=""255"" green=""0"" blue=""0"" /></Labels><Labels value=""Somewhat limited"" label=""Somewhat limited"" order=""2""><Color red=""255"" green=""255"" blue=""0"" /></Labels><Labels value=""Not limited"" label=""Not limited"" order=""3""><Color red=""0"" green=""255"" blue=""0"" /></Labels></Legend_Elements></Map_Legend>"|1|01/14/2009 05:56:36|"Dominant Condition"||1|"String"
64|"Overland Flow Treatment of Wastewater"|"cointerp"|"interphrc"|"String"|254||"In this process wastewater is applied to the upper reaches of sloped land and allowed to flow across vegetated surfaces, sometimes called terraces, to runoff-collection ditches. The length of the run generally is 150 to 300 feet. The application rate ranges from 2.5 to 16.0 inches per week. It commonly exceeds the rate needed for irrigation of cropland. The wastewater leaves solids and nutrients on the vegetated surfaces as it flows downslope in a thin film. Most of the water reaches the collection ditch, some is lost through evapotranspiration, and a small amount may percolate to the ground water.

Wastewater includes municipal and food-processing wastewater and effluent from lagoons or storage ponds. Municipal wastewater is the waste stream from a municipality. It contains domestic waste and may contain industrial waste. It may have received primary or secondary treatment. It is rarely untreated sewage. Food-processing wastewater results from the preparation of fruits, vegetables, milk, cheese, and meats for public consumption. In places it is high in content of sodium and chloride. The effluent in lagoons and storage ponds is from facilities used to treat or store food-processing wastewater or domestic or animal waste. Domestic and food-processing wastewater is very dilute, and the effluent from the facilities that treat or store it commonly is very low in content of carbonaceous and nitrogenous material; the content of nitrogen commonly ranges from 10 to 30 milligrams per liter. The wastewater from animal waste treatment lagoons or storage ponds, however, has much higher concentrations of these materials, mainly because the manure has not been diluted as much as the domestic waste. The content of nitrogen in this wastewater generally ranges from 50 to 2,000 milligrams per liter. When wastewater is applied, checks should be made to ensure that nitrogen, heavy metals, and salts are not added in excessive amounts.

The ratings are for waste management systems that not only dispose of and treat wastewater but also are beneficial to crops. The ratings are both verbal and numerical. Rating class terms indicate the extent to which the soils are limited by all of the soil features that affect agricultural waste management. ""Not limited"" indicates that the soil has features that are very favorable for the specified use. Good performance and very low maintenance can be expected. ""Somewhat limited"" indicates that the soil has features that are moderately favorable for the specified use. The limitations can be overcome or minimized by special planning, design, or installation. Fair performance and moderate maintenance can be expected. ""Very limited"" indicates that the soil has one or more features that are unfavorable for the specified use. The limitations generally cannot be overcome without major soil reclamation, special design, or expensive installation procedures. Poor performance and high maintenance can be expected.

Numerical ratings indicate the severity of individual limitations. The ratings are shown as decimal fractions ranging from 0.01 to 1.00. They indicate gradations between the point at which a soil feature has the greatest negative impact on the use (1.00) and the point at which the soil feature is not a limitation (0.00).

The map unit components listed for each map unit in the accompanying Summary by Map Unit table in Web Soil Survey or the Aggregation Report in Soil Data Viewer are determined by the aggregation method chosen.  An aggregated rating class is shown for each map unit. The components listed for each map unit are only those that have the same rating class as listed for the map unit.  The percent composition of each component in a particular map unit is presented to help the user better understand the percentage of each map unit that has the rating presented.  

Other components with different ratings may be present in each map unit.  The ratings for all components, regardless of the map unit aggregated rating, can be viewed by generating the equivalent report from the Soil Reports tab in Web Soil Survey or from the Soil Data Mart site. Onsite investigation may be needed to validate these interpretations and to confirm the identity of the soil on a given site."|||"Interpretation"|"AWM - Overland Flow Process Treatment of Wastewater"|1|"Not rated"|0|1|0|0||0|||1|"OFPTreatWW"||||||||0|||||0|||"Weighted Average"|0|0||1|5||"<Map_Legend maplegendkey=""5""><ColorRampType type=""2"" name=""Defined"" /><Legend_Symbols shapeType=""polygon""><Styles fillStyle=""esriSFSSolid"" /><Font type=""Times New Roman"" size=""8"" red=""0"" green=""0"" blue=""0"" /><Line type=""outline"" width=""0.4"" red=""0"" green=""0"" blue=""0"" /></Legend_Symbols><Legend_Elements transparency=""0""><Labels value=""Very limited"" label=""Very limited"" order=""1""><Color red=""255"" green=""0"" blue=""0"" /></Labels><Labels value=""Somewhat limited"" label=""Somewhat limited"" order=""2""><Color red=""255"" green=""255"" blue=""0"" /></Labels><Labels value=""Not limited"" label=""Not limited"" order=""3""><Color red=""0"" green=""255"" blue=""0"" /></Labels></Legend_Elements></Map_Legend>"|1|01/14/2009 05:55:41|"Dominant Condition"||1|"String"
29|"Manure and Food-Processing Waste"|"cointerp"|"interphrc"|"String"|254||"The application of manure and food-processing waste not only disposes of waste material but also can improve crop production by increasing the supply of nutrients in the soils where the material is applied. Manure is the excrement of livestock and poultry, and food-processing waste is damaged fruit and vegetables and the peelings, stems, leaves, pits, and soil particles removed in food preparation. The manure and food-processing waste are solid, slurry, or liquid. Their nitrogen content varies. A high content of nitrogen limits the application rate. Toxic or otherwise dangerous wastes, such as those mixed with the lye used in food processing, are not considered in the ratings.

The ratings are based on the soil properties that affect absorption, plant growth, microbial activity, erodibility, the rate at which the waste is applied, and the method by which the waste is applied. The properties that affect absorption include saturated hydraulic conductivity (Ksat), depth to a water table, ponding, the sodium adsorption ratio, depth to bedrock or a cemented pan, and available water capacity. The properties that affect plant growth and microbial activity include reaction, the sodium adsorption ratio, salinity, and bulk density. The wind erodibility group, soil erosion factor K, and slope are considered in estimating the likelihood that wind erosion or water erosion will transport the waste material from the application site. Stones, cobbles, a water table, ponding, and flooding can hinder the application of waste. Permanently frozen soils are unsuitable for waste treatment.

The ratings are both verbal and numerical. Rating class terms indicate the extent to which the soils are limited by all of the soil features that affect agricultural waste management. ""Not limited"" indicates that the soil has features that are very favorable for the specified use. Good performance and very low maintenance can be expected. ""Somewhat limited"" indicates that the soil has features that are moderately favorable for the specified use. The limitations can be overcome or minimized by special planning, design, or installation. Fair performance and moderate maintenance can be expected. ""Very limited"" indicates that the soil has one or more features that are unfavorable for the specified use. The limitations generally cannot be overcome without major soil reclamation, special design, or expensive installation procedures. Poor performance and high maintenance can be expected.

Numerical ratings indicate the severity of individual limitations. The ratings are shown as decimal fractions ranging from 0.01 to 1.00. They indicate gradations between the point at which a soil feature has the greatest negative impact on the use (1.00) and the point at which the soil feature is not a limitation (0.00).

The map unit components listed for each map unit in the accompanying Summary by Map Unit table in Web Soil Survey or the Aggregation Report in Soil Data Viewer are determined by the aggregation method chosen.  An aggregated rating class is shown for each map unit. The components listed for each map unit are only those that have the same rating class as listed for the map unit.  The percent composition of each component in a particular map unit is presented to help the user better understand the percentage of each map unit that has the rating presented.  

Other components with different ratings may be present in each map unit.  The ratings for all components, regardless of the map unit aggregated rating, can be viewed by generating the equivalent report from the Soil Reports tab in Web Soil Survey or from the Soil Data Mart site. Onsite investigation may be needed to validate these interpretations and to confirm the identity of the soil on a given site."|||"Interpretation"|"AWM - Manure and Food Processing Waste"|1|"Not rated"|0|1|0|0||0|||1|"MFPWaste"||||||||0|||||0|||"Weighted Average"|0|0||1|5||"<Map_Legend maplegendkey=""5""><ColorRampType type=""2"" name=""Defined"" /><Legend_Symbols shapeType=""polygon""><Styles fillStyle=""esriSFSSolid"" /><Font type=""Times New Roman"" size=""8"" red=""0"" green=""0"" blue=""0"" /><Line type=""outline"" width=""0.4"" red=""0"" green=""0"" blue=""0"" /></Legend_Symbols><Legend_Elements transparency=""0""><Labels value=""Very limited"" label=""Very limited"" order=""1""><Color red=""255"" green=""0"" blue=""0"" /></Labels><Labels value=""Somewhat limited"" label=""Somewhat limited"" order=""2""><Color red=""255"" green=""255"" blue=""0"" /></Labels><Labels value=""Not limited"" label=""Not limited"" order=""3""><Color red=""0"" green=""255"" blue=""0"" /></Labels></Legend_Elements></Map_Legend>"|1|01/14/2009 05:54:47|"Dominant Condition"||1|"String"
24|"Slow Rate Treatment of Wastewater"|"cointerp"|"interphrc"|"String"|254||"Slow rate treatment of wastewater is a process in which wastewater is applied to land at a rate normally between 0.5 inch and 4.0 inches per week. The application rate commonly exceeds the rate needed for irrigation of cropland. The applied wastewater is treated as it moves through the soil. Much of the treated water may percolate to the ground water, and some enters the atmosphere through evapotranspiration. The applied water generally is not allowed to run off the surface. Waterlogging is prevented either through control of the application rate or through the use of tile drains, or both.

Soil properties are important considerations in areas where soils are used as sites for the treatment and disposal of organic waste and wastewater. Selection of soils with properties that favor waste management can help to prevent environmental damage.

Municipal wastewater is the waste stream from a municipality. It contains domestic waste and may contain industrial waste. It may have received primary or secondary treatment. It is rarely untreated sewage. Food-processing wastewater results from the preparation of fruits, vegetables, milk, cheese, and meats for public consumption. In places it is high in content of sodium and chloride. The effluent in lagoons and storage ponds is from facilities used to treat or store food-processing wastewater or domestic or animal waste. Domestic and food-processing wastewater is very dilute, and the effluent from the facilities that treat or store it commonly is very low in content of carbonaceous and nitrogenous material; the content of nitrogen commonly ranges from 10 to 30 milligrams per liter. The wastewater from animal waste treatment lagoons or storage ponds, however, has much higher concentrations of these materials, mainly because the manure has not been diluted as much as the domestic waste. The content of nitrogen in this wastewater generally ranges from 50 to 2,000 milligrams per liter. When wastewater is applied, checks should be made to ensure that nitrogen, heavy metals, and salts are not added in excessive amounts.

The ratings are based on the soil properties that affect absorption, plant growth, microbial activity, erodibility, and the application of waste. The properties that affect absorption include the sodium adsorption ratio, depth to a water table, ponding, available water capacity, saturated hydraulic conductivity (Ksat), depth to bedrock or a cemented pan, reaction, the cation-exchange capacity, and slope. Reaction, the sodium adsorption ratio, salinity, and bulk density affect plant growth and microbial activity. The wind erodibility group, soil erosion factor K, and slope are considered in estimating the likelihood of wind erosion or water erosion. Stones, cobbles, a water table, ponding, and flooding can hinder the application of waste. Permanently frozen soils are unsuitable for waste treatment.

The ratings are both verbal and numerical. Rating class terms indicate the extent to which the soils are limited by all of the soil features that affect agricultural waste management. ""Not limited"" indicates that the soil has features that are very favorable for the specified use. Good performance and very low maintenance can be expected. ""Somewhat limited"" indicates that the soil has features that are moderately favorable for the specified use. The limitations can be overcome or minimized by special planning, design, or installation. Fair performance and moderate maintenance can be expected. ""Very limited"" indicates that the soil has one or more features that are unfavorable for the specified use. The limitations generally cannot be overcome without major soil reclamation, special design, or expensive installation procedures. Poor performance and high maintenance can be expected.

Numerical ratings indicate the severity of individual limitations. The ratings are shown as decimal fractions ranging from 0.01 to 1.00. They indicate gradations between the point at which a soil feature has the greatest negative impact on the use (1.00) and the point at which the soil feature is not a limitation (0.00).

The map unit components listed for each map unit in the accompanying Summary by Map Unit table in Web Soil Survey or the Aggregation Report in Soil Data Viewer are determined by the aggregation method chosen.  An aggregated rating class is shown for each map unit. The components listed for each map unit are only those that have the same rating class as listed for the map unit.  The percent composition of each component in a particular map unit is presented to help the user better understand the percentage of each map unit that has the rating presented.  

Other components with different ratings may be present in each map unit.  The ratings for all components, regardless of the map unit aggregated rating, can be viewed by generating the equivalent report from the Soil Reports tab in Web Soil Survey or from the Soil Data Mart site. Onsite investigation may be needed to validate these interpretations and to confirm the identity of the soil on a given site."|||"Interpretation"|"AWM - Slow Rate Process Treatment of Wastewater"|1|"Not rated"|0|1|0|0||0|||1|"SRPTreatWW"||||||||0|||||0|||"Weighted Average"|0|0||1|5||"<Map_Legend maplegendkey=""5""><ColorRampType type=""2"" name=""Defined"" /><Legend_Symbols shapeType=""polygon""><Styles fillStyle=""esriSFSSolid"" /><Font type=""Times New Roman"" size=""8"" red=""0"" green=""0"" blue=""0"" /><Line type=""outline"" width=""0.4"" red=""0"" green=""0"" blue=""0"" /></Legend_Symbols><Legend_Elements transparency=""0""><Labels value=""Very limited"" label=""Very limited"" order=""1""><Color red=""255"" green=""0"" blue=""0"" /></Labels><Labels value=""Somewhat limited"" label=""Somewhat limited"" order=""2""><Color red=""255"" green=""255"" blue=""0"" /></Labels><Labels value=""Not limited"" label=""Not limited"" order=""3""><Color red=""0"" green=""255"" blue=""0"" /></Labels></Legend_Elements></Map_Legend>"|1|01/14/2009 05:57:44|"Dominant Condition"||1|"String"
17|"Land Application of Municipal Sewage Sludge"|"cointerp"|"interphrc"|"String"|254||"Application of sewage sludge not only disposes of waste material but also can improve crop production by increasing the supply of nutrients in the soils where the material is applied. Sewage sludge is the residual product of the treatment of municipal sewage. The solid component consists mainly of cell mass, primarily bacteria cells that developed during secondary treatment and have incorporated soluble organics into their own bodies. The sludge has small amounts of sand, silt, and other solid debris. The content of nitrogen varies. Some sludge has constituents that are toxic to plants or hazardous to the food chain, such as heavy metals and exotic organic compounds, and should be analyzed chemically prior to use.

The content of water in the sludge ranges from about 98 percent to less than 40 percent. The sludge is considered liquid if it is more than about 90 percent water, slurry if it is about 50 to 90 percent water, and solid if it is less than about 50 percent water.

The ratings are based on the soil properties that affect absorption, plant growth, microbial activity, erodibility, the rate at which the sludge is applied, and the method by which the sludge is applied. The properties that affect absorption, plant growth, and microbial activity include saturated hydraulic conductivity (Ksat), depth to a water table, ponding, the sodium adsorption ratio, depth to bedrock or a cemented pan, available water capacity, reaction, salinity, and bulk density. The wind erodibility group, soil erosion factor K, and slope are considered in estimating the likelihood that wind erosion or water erosion will transport the waste material from the application site. Stones, cobbles, a water table, ponding, and flooding can hinder the application of sludge. Permanently frozen soils are unsuitable for waste treatment.

The ratings are both verbal and numerical. Rating class terms indicate the extent to which the soils are limited by all of the soil features that affect agricultural waste management. ""Not limited"" indicates that the soil has features that are very favorable for the specified use. Good performance and very low maintenance can be expected. ""Somewhat limited"" indicates that the soil has features that are moderately favorable for the specified use. The limitations can be overcome or minimized by special planning, design, or installation. Fair performance and moderate maintenance can be expected. ""Very limited"" indicates that the soil has one or more features that are unfavorable for the specified use. The limitations generally cannot be overcome without major soil reclamation, special design, or expensive installation procedures. Poor performance and high maintenance can be expected.

Numerical ratings indicate the severity of individual limitations. The ratings are shown as decimal fractions ranging from 0.01 to 1.00. They indicate gradations between the point at which a soil feature has the greatest negative impact on the use (1.00) and the point at which the soil feature is not a limitation (0.00).

The map unit components listed for each map unit in the accompanying Summary by Map Unit table in Web Soil Survey or the Aggregation Report in Soil Data Viewer are determined by the aggregation method chosen.  An aggregated rating class is shown for each map unit. The components listed for each map unit are only those that have the same rating class as listed for the map unit.  The percent composition of each component in a particular map unit is presented to help the user better understand the percentage of each map unit that has the rating presented.  

Other components with different ratings may be present in each map unit.  The ratings for all components, regardless of the map unit aggregated rating, can be viewed by generating the equivalent report from the Soil Reports tab in Web Soil Survey or from the Soil Data Mart site. Onsite investigation may be needed to validate these interpretations and to confirm the identity of the soil on a given site."|||"Interpretation"|"AWM - Land Application of Municipal Sewage Sludge"|1|"Not rated"|0|1|0|0||0|||1|"LAMSSludge"||||||||0|||||0|||"Weighted Average"|0|0||1|5||"<Map_Legend maplegendkey=""5""><ColorRampType type=""2"" name=""Defined"" /><Legend_Symbols shapeType=""polygon""><Styles fillStyle=""esriSFSSolid"" /><Font type=""Times New Roman"" size=""8"" red=""0"" green=""0"" blue=""0"" /><Line type=""outline"" width=""0.4"" red=""0"" green=""0"" blue=""0"" /></Legend_Symbols><Legend_Elements transparency=""0""><Labels value=""Very limited"" label=""Very limited"" order=""1""><Color red=""255"" green=""0"" blue=""0"" /></Labels><Labels value=""Somewhat limited"" label=""Somewhat limited"" order=""2""><Color red=""255"" green=""255"" blue=""0"" /></Labels><Labels value=""Not limited"" label=""Not limited"" order=""3""><Color red=""0"" green=""255"" blue=""0"" /></Labels></Legend_Elements></Map_Legend>"|1|01/14/2009 05:54:00|"Dominant Condition"||1|"String"
33|"Pond Reservoir Areas"|"cointerp"|"interphrc"|"String"|254||"Pond reservoir areas hold water behind a dam or embankment. Soils best suited to this use have low seepage potential in the upper 60 inches. The seepage potential is determined by the saturated hydraulic conductivity (Ksat) of the soil and the depth to fractured bedrock or other permeable material. Excessive slope can affect the storage capacity of the reservoir area.

The ratings are both verbal and numerical. Rating class terms indicate the extent to which the soils are limited by all of the soil features that affect the specified use. ""Not limited"" indicates that the soil has features that are very favorable for the specified use. Good performance and very low maintenance can be expected. ""Somewhat limited"" indicates that the soil has features that are moderately favorable for the specified use. The limitations can be overcome or minimized by special planning, design, or installation. Fair performance and moderate maintenance can be expected. ""Very limited"" indicates that the soil has one or more features that are unfavorable for the specified use. The limitations generally cannot be overcome without major soil reclamation, special design, or expensive installation procedures. Poor performance and high maintenance can be expected.

Numerical ratings indicate the severity of individual limitations. The ratings are shown as decimal fractions ranging from 0.01 to 1.00. They indicate gradations between the point at which a soil feature has the greatest negative impact on the use (1.00) and the point at which the soil feature is not a limitation (0.00).

The map unit components listed for each map unit in the accompanying Summary by Map Unit table in Web Soil Survey or the Aggregation Report in Soil Data Viewer are determined by the aggregation method chosen.  An aggregated rating class is shown for each map unit. The components listed for each map unit are only those that have the same rating class as listed for the map unit.  The percent composition of each component in a particular map unit is presented to help the user better understand the percentage of each map unit that has the rating presented.  

Other components with different ratings may be present in each map unit.  The ratings for all components, regardless of the map unit aggregated rating, can be viewed by generating the equivalent report from the Soil Reports tab in Web Soil Survey or from the Soil Data Mart site. Onsite investigation may be needed to validate these interpretations and to confirm the identity of the soil on a given site."|||"Interpretation"|"WMS - Pond Reservoir Area"|1|"Not rated"|0|1|0|0||0|||1|"PndResArea"||||||||0|||||0|||"Weighted Average"|0|0||1|5||"<Map_Legend maplegendkey=""5""><ColorRampType type=""2"" name=""Defined"" /><Legend_Symbols shapeType=""polygon""><Styles fillStyle=""esriSFSSolid"" /><Font type=""Times New Roman"" size=""8"" red=""0"" green=""0"" blue=""0"" /><Line type=""outline"" width=""0.4"" red=""0"" green=""0"" blue=""0"" /></Legend_Symbols><Legend_Elements transparency=""0""><Labels value=""Very limited"" label=""Very limited"" order=""1""><Color red=""255"" green=""0"" blue=""0"" /></Labels><Labels value=""Somewhat limited"" label=""Somewhat limited"" order=""2""><Color red=""255"" green=""255"" blue=""0"" /></Labels><Labels value=""Not limited"" label=""Not limited"" order=""3""><Color red=""0"" green=""255"" blue=""0"" /></Labels></Legend_Elements></Map_Legend>"|1|01/14/2009 09:09:53|"Dominant Condition"||1|"String"
30|"Embankments, Dikes, and Levees"|"cointerp"|"interphrc"|"String"|254||"Embankments, dikes, and levees are raised structures of soil material, generally less than 20 feet high, constructed to impound water or to protect land against overflow. Embankments that have zoned construction (core and shell) are not considered. The soils are rated as a source of material for embankment fill. The ratings apply to the soil material below the surface layer to a depth of about 5 feet. It is assumed that soil layers will be uniformly mixed and compacted during construction.

The ratings do not indicate the suitability of the undisturbed soil for supporting the embankment. Soil properties to a depth even greater than the height of the embankment can affect performance and safety of the embankment. Generally, deeper onsite investigation is needed to determine these properties.

Soil material in embankments must be resistant to seepage, piping, and erosion and have favorable compaction characteristics. Unfavorable features include less than 5 feet of suitable material and a high content of stones or boulders, organic matter, or salts or sodium. A high water table affects the amount of usable material. It also affects trafficability.

The ratings are both verbal and numerical. Rating class terms indicate the extent to which the soils are limited by all of the soil features that affect the specified use. ""Not limited"" indicates that the soil has features that are very favorable for the specified use. Good performance and very low maintenance can be expected. ""Somewhat limited"" indicates that the soil has features that are moderately favorable for the specified use. The limitations can be overcome or minimized by special planning, design, or installation. Fair performance and moderate maintenance can be expected. ""Very limited"" indicates that the soil has one or more features that are unfavorable for the specified use. The limitations generally cannot be overcome without major soil reclamation, special design, or expensive installation procedures. Poor performance and high maintenance can be expected.

Numerical ratings indicate the severity of individual limitations. The ratings are shown as decimal fractions ranging from 0.01 to 1.00. They indicate gradations between the point at which a soil feature has the greatest negative impact on the use (1.00) and the point at which the soil feature is not a limitation (0.00).

The map unit components listed for each map unit in the accompanying Summary by Map Unit table in Web Soil Survey or the Aggregation Report in Soil Data Viewer are determined by the aggregation method chosen.  An aggregated rating class is shown for each map unit. The components listed for each map unit are only those that have the same rating class as listed for the map unit.  The percent composition of each component in a particular map unit is presented to help the user better understand the percentage of each map unit that has the rating presented.  

Other components with different ratings may be present in each map unit.  The ratings for all components, regardless of the map unit aggregated rating, can be viewed by generating the equivalent report from the Soil Reports tab in Web Soil Survey or from the Soil Data Mart site. Onsite investigation may be needed to validate these interpretations and to confirm the identity of the soil on a given site."|||"Interpretation"|"WMS - Embankments, Dikes, and Levees"|1|"Not rated"|0|1|0|0||0|||1|"EmbDikLev"||||||||0|||||0|||"Weighted Average"|0|0||1|5||"<Map_Legend maplegendkey=""5""><ColorRampType type=""2"" name=""Defined"" /><Legend_Symbols shapeType=""polygon""><Styles fillStyle=""esriSFSSolid"" /><Font type=""Times New Roman"" size=""8"" red=""0"" green=""0"" blue=""0"" /><Line type=""outline"" width=""0.4"" red=""0"" green=""0"" blue=""0"" /></Legend_Symbols><Legend_Elements transparency=""0""><Labels value=""Very limited"" label=""Very limited"" order=""1""><Color red=""255"" green=""0"" blue=""0"" /></Labels><Labels value=""Somewhat limited"" label=""Somewhat limited"" order=""2""><Color red=""255"" green=""255"" blue=""0"" /></Labels><Labels value=""Not limited"" label=""Not limited"" order=""3""><Color red=""0"" green=""255"" blue=""0"" /></Labels></Legend_Elements></Map_Legend>"|1|01/14/2009 09:02:56|"Dominant Condition"||1|"String"
72|"Excavated Ponds (Aquifer-Fed)"|"cointerp"|"interphrc"|"String"|254||"Excavated ponds (aquifer-fed) are pits or dugouts that extend to a ground-water aquifer or to a depth below a permanent water table. Excluded are ponds that are fed only by surface runoff and embankment ponds that impound water 3 feet or more above the original surface. Excavated ponds are affected by depth to a permanent water table, saturated hydraulic conductivity (Ksat) of the aquifer, and quality of the water as inferred from the salinity of the soil. Depth to bedrock and the content of large stones affect the ease of excavation.

The ratings are both verbal and numerical. Rating class terms indicate the extent to which the soils are limited by all of the soil features that affect the specified use. ""Not limited"" indicates that the soil has features that are very favorable for the specified use. Good performance and very low maintenance can be expected. ""Somewhat limited"" indicates that the soil has features that are moderately favorable for the specified use. The limitations can be overcome or minimized by special planning, design, or installation. Fair performance and moderate maintenance can be expected. ""Very limited"" indicates that the soil has one or more features that are unfavorable for the specified use. The limitations generally cannot be overcome without major soil reclamation, special design, or expensive installation procedures. Poor performance and high maintenance can be expected.

Numerical ratings indicate the severity of individual limitations. The ratings are shown as decimal fractions ranging from 0.01 to 1.00. They indicate gradations between the point at which a soil feature has the greatest negative impact on the use (1.00) and the point at which the soil feature is not a limitation (0.00).

The map unit components listed for each map unit in the accompanying Summary by Map Unit table in Web Soil Survey or the Aggregation Report in Soil Data Viewer are determined by the aggregation method chosen.  An aggregated rating class is shown for each map unit. The components listed for each map unit are only those that have the same rating class as listed for the map unit.  The percent composition of each component in a particular map unit is presented to help the user better understand the percentage of each map unit that has the rating presented.  

Other components with different ratings may be present in each map unit.  The ratings for all components, regardless of the map unit aggregated rating, can be viewed by generating the equivalent report from the Soil Reports tab in Web Soil Survey or from the Soil Data Mart site. Onsite investigation may be needed to validate these interpretations and to confirm the identity of the soil on a given site."|||"Interpretation"|"WMS - Excavated Ponds (Aquifer-fed)"|1|"Not rated"|0|1|0|0||0|||1|"ExPndAqFed"||||||||0|||||0|||"Weighted Average"|0|0||1|5||"<Map_Legend maplegendkey=""5""><ColorRampType type=""2"" name=""Defined"" /><Legend_Symbols shapeType=""polygon""><Styles fillStyle=""esriSFSSolid"" /><Font type=""Times New Roman"" size=""8"" red=""0"" green=""0"" blue=""0"" /><Line type=""outline"" width=""0.4"" red=""0"" green=""0"" blue=""0"" /></Legend_Symbols><Legend_Elements transparency=""0""><Labels value=""Very limited"" label=""Very limited"" order=""1""><Color red=""255"" green=""0"" blue=""0"" /></Labels><Labels value=""Somewhat limited"" label=""Somewhat limited"" order=""2""><Color red=""255"" green=""255"" blue=""0"" /></Labels><Labels value=""Not limited"" label=""Not limited"" order=""3""><Color red=""0"" green=""255"" blue=""0"" /></Labels><Labels value=""Unlimited"" label=""Not limited"" order=""3""><Color red=""0"" green=""255"" blue=""0"" /></Labels></Legend_Elements></Map_Legend>"|1|01/14/2009 09:04:00|"Dominant Condition"||1|"String"
386|"Irrigation, General"|"cointerp"|"interphrc"|"String"|254||"This interpretation evaluates a soil's limitation(s) for installation and use of irrigation systems.  This interpretation is for non-specific irrigation methods and is intended to provide initial planning information.  If the type of irrigation system has been determined, additional interpretations provide more specific information.  This interpretation does not apply if the crop planned for irrigation is rice or other crops (such as cranberries) with unique plant physiological characteristics.  The ratings are for soils in their natural condition and do not consider present land use.

Irrigation systems are used to provide supplemental water to crops, orchards, vineyards, and vegetables in areas where natural precipitation will not support desired production of crops being grown.

The soil properties and qualities important in design and management of irrigation systems are sodium adsorption ratio, depth to high water table, available water holding capacity, saturated hydraulic conductivity (Ksat), slope, calcium carbonate content, ponding, and flooding.  Soil properties and qualities that influence installation are stones, depth to bedrock or cemented pan, and depth to a high water table.  The properties and qualities that affect performance of the irrigation system are depth to bedrock or to a cemented pan, the sodium adsorption ratio, salinity, and soil reaction.

The ratings are both verbal and numerical. Rating class terms indicate the extent to which the soils are limited by all of the soil features that affect the interpretation. ""Not limited"" indicates that the soil has features that are very favorable for the specified use. Good performance and very low maintenance can be expected. ""Somewhat limited"" indicates that the soil has features that are moderately favorable for the specified use. The limitations can be overcome or minimized by special planning, design, or installation. Fair performance and moderate maintenance can be expected. ""Very limited"" indicates that the soil has one or more features that are unfavorable for the specified use. The limitations generally cannot be overcome without major soil reclamation, special design, or expensive installation procedures. Poor performance and high maintenance can be expected.

Numerical ratings indicate the severity of individual limitations. The ratings are shown as decimal fractions ranging from 0.01 to 1.00. They indicate gradations between the point at which a soil feature has the greatest negative impact on the use (1.00) and the point at which the soil feature is not a limitation (0.00).

Rating class terms indicate the extent to which the soils are limited by the soil features that affect the soil interpretation.  Verbal soil rating classes are based on the highest numerical rating for the most limiting soil feature(s) considered in the rating process.  ""Not limited"" (numerical value for the most restrictive feature = 0.00) indicates that the soil has no limiting features for the specified use.  ""Somewhat limited"" (numerical value for the most restrictive feature =.01 to .99) indicates that the soil has limiting features for the specified use that can be overcome with proper planning, design, installation, and management.  The effort required to overcome a soil limitation increases as the numerical rating increases.  ""Very limited"" (numerical value for the most restrictive feature = 1.00) indicates that the soil has one or more very limiting features that can only be overcome with special planning, major soil modification, special design, or significant management practices.

Lesser soil restrictive features have a lower numerical value than the maximum used to rate the soil, and they are identified to provide the user with additional information about soil limitations for the specific use.  Lesser soil restrictive features also need to be considered in planning, design, installation, and management.

The results of this interpretation are not designed or intended to be used in a regulatory manner.

The map unit components listed for each map unit in the accompanying Summary by Map Unit table in Web Soil Survey or the Aggregation Report in Soil Data Viewer are determined by the aggregation method chosen.  An aggregated rating class is shown for each map unit. The components listed for each map unit are only those that have the same rating class as listed for the map unit.  The percent composition of each component in a particular map unit is presented to help the user better understand the percentage of each map unit that has the rating presented.  

Other components with different ratings may be present in each map unit.  The ratings for all components, regardless of the map unit aggregated rating, can be viewed by generating the equivalent report from the Soil Reports tab in Web Soil Survey or from the Soil Data Mart site. Onsite investigation may be needed to validate these interpretations and to confirm the identity of the soil on a given site."|||"Interpretation"|"WMS - Irrigation, General"|1|"not rated"|0|1|0|0||0|||1|"IrrGen"||||||||0||||"Centimeters"|0|||"Weighted Average"|0|0||1|5||"<Map_Legend maplegendkey=""5""><ColorRampType type=""2"" name=""Defined"" /><Legend_Symbols shapeType=""polygon""><Styles fillStyle=""esriSFSSolid"" /><Font type=""Times New Roman"" size=""8"" red=""0"" green=""0"" blue=""0"" /><Line type=""outline"" width=""0.4"" red=""0"" green=""0"" blue=""0"" /></Legend_Symbols><Legend_Elements transparency=""0""><Labels value=""Very limited"" label=""Very limited"" order=""1""><Color red=""255"" green=""0"" blue=""0"" /></Labels><Labels value=""Somewhat limited"" label=""Somewhat limited"" order=""2""><Color red=""255"" green=""255"" blue=""0"" /></Labels><Labels value=""Not limited"" label=""Not limited"" order=""3""><Color red=""0"" green=""255"" blue=""0"" /></Labels></Legend_Elements></Map_Legend>"|1|01/14/2009 09:04:57|"Dominant Condition"||1|"String"
387|"Irrigation, Micro (Above Ground)"|"cointerp"|"interphrc"|"String"|254||"This interpretation evaluates a soil's limitation(s) for irrigation systems that apply frequent applications of small quantities of water on the soil surface as drops, tiny streams or miniature spray through emitters or applicators placed along a water delivery line.  Generally, these irrigation systems are very efficient in terms of both water and energy use and are suitable for use in vineyards, orchards, windbreaks, nurseries, and on truck crops and some row crops.  The ratings are for soils in their natural condition and do not consider present land use.

The soil properties and qualities important in the design and management of drip micro-irrigation systems are depth, wetness or ponding, percolation, and flooding.  The soil properties and qualities that influence installation are depth, flooding, and ponding. The features that affect performance of the system and plant growth are the content of salts, calcium carbonate, or sodium.

The ratings are both verbal and numerical. Rating class terms indicate the extent to which the soils are limited by all of the soil features that affect the interpretation. ""Not limited"" indicates that the soil has features that are very favorable for the specified use. Good performance and very low maintenance can be expected. ""Somewhat limited"" indicates that the soil has features that are moderately favorable for the specified use. The limitations can be overcome or minimized by special planning, design, or installation. Fair performance and moderate maintenance can be expected. ""Very limited"" indicates that the soil has one or more features that are unfavorable for the specified use. The limitations generally cannot be overcome without major soil reclamation, special design, or expensive installation procedures. Poor performance and high maintenance can be expected.

Numerical ratings indicate the severity of individual limitations. The ratings are shown as decimal fractions ranging from 0.01 to 1.00. They indicate gradations between the point at which a soil feature has the greatest negative impact on the use (1.00) and the point at which the soil feature is not a limitation (0.00).

Rating class terms indicate the extent to which the soils are limited by the soil features that affect the soil interpretation.  Verbal soil rating classes are based on the highest numerical rating for the most limiting soil feature(s) considered in the rating process.  ""Not limited"" (numerical value for the most restrictive feature = 0.00) indicates that the soil has no limiting features for the specified use.  ""Somewhat limited"" (numerical value for the most restrictive feature =.01 to .99) indicates that the soil has limiting features for the specified use that can be overcome with proper planning, design, installation, and management.  The effort required to overcome a soil limitation increases as the numerical rating increases.  ""Very limited"" (numerical value for the most restrictive feature = 1.00) indicates that the soil has one or more very limiting features that can only be overcome with special planning, major soil modification, special design, or significant management practices.

Lesser soil restrictive features have a lower numerical value than the maximum used to rate the soil, and they are identified to provide the user with additional information about soil limitations for the specific use.  Lesser soil restrictive features also need to be considered in planning, design, installation, and management.

The results of this interpretation are not designed or intended to be used in a regulatory manner.

The map unit components listed for each map unit in the accompanying Summary by Map Unit table in Web Soil Survey or the Aggregation Report in Soil Data Viewer are determined by the aggregation method chosen.  An aggregated rating class is shown for each map unit. The components listed for each map unit are only those that have the same rating class as listed for the map unit.  The percent composition of each component in a particular map unit is presented to help the user better understand the percentage of each map unit that has the rating presented.  

Other components with different ratings may be present in each map unit.  The ratings for all components, regardless of the map unit aggregated rating, can be viewed by generating the equivalent report from the Soil Reports tab in Web Soil Survey or from the Soil Data Mart site. Onsite investigation may be needed to validate these interpretations and to confirm the identity of the soil on a given site."|||"Interpretation"|"WMS - Irrigation, Micro (above ground)"|1|"not rated"|0|1|0|0||0|||1|"IrrMAG"||||||||0||||"Centimeters"|0|||"Weighted Average"|0|0||1|5||"<Map_Legend maplegendkey=""5""><ColorRampType type=""2"" name=""Defined"" /><Legend_Symbols shapeType=""polygon""><Styles fillStyle=""esriSFSSolid"" /><Font type=""Times New Roman"" size=""8"" red=""0"" green=""0"" blue=""0"" /><Line type=""outline"" width=""0.4"" red=""0"" green=""0"" blue=""0"" /></Legend_Symbols><Legend_Elements transparency=""0""><Labels value=""Very limited"" label=""Very limited"" order=""1""><Color red=""255"" green=""0"" blue=""0"" /></Labels><Labels value=""Somewhat limited"" label=""Somewhat limited"" order=""2""><Color red=""255"" green=""255"" blue=""0"" /></Labels><Labels value=""Not limited"" label=""Not limited"" order=""3""><Color red=""0"" green=""255"" blue=""0"" /></Labels></Legend_Elements></Map_Legend>"|1|01/14/2009 09:05:36|"Dominant Condition"||1|"String"
388|"Irrigation, Micro (Subsurface Drip)"|"cointerp"|"interphrc"|"String"|254||"This interpretation evaluates a soil's limitation(s) for irrigation systems that apply low volumes of water below the soil surface as drops, tiny streams, or miniature spray through emitters or applicators placed along a water delivery line.  Subsurface micro-irrigation systems are buried and apply water directly and very slowly to the root zone.  Generally, these systems are very efficient in terms of both water and energy use and are suitable for use in windbreaks, vegetables, berries, landscape plantings, vineyards, orchards, and some row crops.  The ratings are for soils in their natural condition and do not consider present land use.

The soil properties and qualities important in the design and management of subsurface micro-irrigation systems are soil depth, available water capacity, wetness or ponding, saturated hydraulic conductivity, pH (soil reaction), erosion potential, and flooding.  The soil properties and qualities that influence installation are soil depth, stoniness, flooding, and ponding.  The features that affect performance of the system and plant growth are available water capacity, shrink-swell potential, pH (soil reaction), and the content (or amount) of salts, calcium carbonate, and sodium.

The ratings are both verbal and numerical. Rating class terms indicate the extent to which the soils are limited by all of the soil features that affect the interpretation. ""Not limited"" indicates that the soil has features that are very favorable for the specified use. Good performance and very low maintenance can be expected. ""Somewhat limited"" indicates that the soil has features that are moderately favorable for the specified use. The limitations can be overcome or minimized by special planning, design, or installation. Fair performance and moderate maintenance can be expected. ""Very limited"" indicates that the soil has one or more features that are unfavorable for the specified use. The limitations generally cannot be overcome without major soil reclamation, special design, or expensive installation procedures. Poor performance and high maintenance can be expected.

Numerical ratings indicate the severity of individual limitations. The ratings are shown as decimal fractions ranging from 0.01 to 1.00. They indicate gradations between the point at which a soil feature has the greatest negative impact on the use (1.00) and the point at which the soil feature is not a limitation (0.00).

Rating class terms indicate the extent to which the soils are limited by the soil features that affect the soil interpretation.  Verbal soil rating classes are based on the highest numerical rating for the most limiting soil feature(s) considered in the rating process.  ""Not limited"" (numerical value for the most restrictive feature = 0.00) indicates that the soil has no limiting features for the specified use.  ""Somewhat limited"" (numerical value for the most restrictive feature =.01 to .99) indicates that the soil has limiting features for the specified use that can be overcome with proper planning, design, installation, and management.  The effort required to overcome a soil limitation increases as the numerical rating increases.  ""Very limited"" (numerical value for the most restrictive feature = 1.00) indicates that the soil has one or more very limiting features that can only be overcome with special planning, major soil modification, special design, or significant management practices.

Lesser soil restrictive features have a lower numerical value than the maximum used to rate the soil, and they are identified to provide the user with additional information about soil limitations for the specific use.  Lesser soil restrictive features also need to be considered in planning, design, installation, and management.

The results of this interpretation are not designed or intended to be used in a regulatory manner.

The map unit components listed for each map unit in the accompanying Summary by Map Unit table in Web Soil Survey or the Aggregation Report in Soil Data Viewer are determined by the aggregation method chosen.  An aggregated rating class is shown for each map unit. The components listed for each map unit are only those that have the same rating class as listed for the map unit.  The percent composition of each component in a particular map unit is presented to help the user better understand the percentage of each map unit that has the rating presented.  

Other components with different ratings may be present in each map unit.  The ratings for all components, regardless of the map unit aggregated rating, can be viewed by generating the equivalent report from the Soil Reports tab in Web Soil Survey or from the Soil Data Mart site. Onsite investigation may be needed to validate these interpretations and to confirm the identity of the soil on a given site."|||"Interpretation"|"WMS - Irrigation, Micro (subsurface drip)"|1|"not rated"|0|1|0|0||0|||1|"IrrMSD"||||||||0||||"Centimeters"|0|||"Weighted Average"|0|0||1|5||"<Map_Legend maplegendkey=""5""><ColorRampType type=""2"" name=""Defined"" /><Legend_Symbols shapeType=""polygon""><Styles fillStyle=""esriSFSSolid"" /><Font type=""Times New Roman"" size=""8"" red=""0"" green=""0"" blue=""0"" /><Line type=""outline"" width=""0.4"" red=""0"" green=""0"" blue=""0"" /></Legend_Symbols><Legend_Elements transparency=""0""><Labels value=""Very limited"" label=""Very limited"" order=""1""><Color red=""255"" green=""0"" blue=""0"" /></Labels><Labels value=""Somewhat limited"" label=""Somewhat limited"" order=""2""><Color red=""255"" green=""255"" blue=""0"" /></Labels><Labels value=""Not limited"" label=""Not limited"" order=""3""><Color red=""0"" green=""255"" blue=""0"" /></Labels></Legend_Elements></Map_Legend>"|1|01/14/2009 09:06:16|"Dominant Condition"||1|"String"
389|"Irrigation, Sprinkler (Close Spaced Drops)"|"cointerp"|"interphrc"|"String"|254||"This interpretation evaluates a soil's limitation(s) for installation and use of sprinkler irrigation systems equipped with low pressure spray nozzles mounted on closely spaced drops that apply water close to the ground surface.  The ratings are for soils in their natural condition and do not consider present land use.

These systems are generally found on linear move or center pivot systems, and they have separate slope criteria from other sprinkler systems because of their higher application rates, which increase risk of runoff and irrigation-induced erosion on steeper slopes.  Examples of these types of systems include Low Pressure in Canopy (LPIC), Low Energy Precision Application (LEPA), Low Elevation Spray Application (LESA), and Mid-Elevation Spray Application (MESA) systems. These types of irrigation systems are generally suitable for small grains, row crops, and vegetables.  

The soil properties and qualities important in the design and management of sprinkler irrigation systems utilizing close spaced spray nozzles on drops are depth, available water holding capacity, sodium adsorption ratio, surface coarse fragments, saturated hydraulic conductivity, salinity, slope, wetness, and flooding. The features that affect performance of the system and plant growth are surface texture, surface rocks, salinity, sodium adsorption ratio, wetness, erosion potential, and available water holding capacity.

The ratings are both verbal and numerical. Rating class terms indicate the extent to which the soils are limited by all of the soil features that affect the interpretation. ""Not limited"" indicates that the soil has features that are very favorable for the specified use. Good performance and very low maintenance can be expected. ""Somewhat limited"" indicates that the soil has features that are moderately favorable for the specified use. The limitations can be overcome or minimized by special planning, design, or installation. Fair performance and moderate maintenance can be expected. ""Very limited"" indicates that the soil has one or more features that are unfavorable for the specified use. The limitations generally cannot be overcome without major soil reclamation, special design, or expensive installation procedures. Poor performance and high maintenance can be expected.

Numerical ratings indicate the severity of individual limitations. The ratings are shown as decimal fractions ranging from 0.01 to 1.00. They indicate gradations between the point at which a soil feature has the greatest negative impact on the use (1.00) and the point at which the soil feature is not a limitation (0.00).

Rating class terms indicate the extent to which the soils are limited by the soil features that affect the soil interpretation.  Verbal soil rating classes are based on the highest numerical rating for the most limiting soil feature(s) considered in the rating process.  ""Not limited"" (numerical value for the most restrictive feature = 0.00) indicates that the soil has no limiting features for the specified use.  ""Somewhat limited"" (numerical value for the most restrictive feature =.01 to .99) indicates that the soil has limiting features for the specified use that can be overcome with proper planning, design, installation, and management.  The effort required to overcome a soil limitation increases as the numerical rating increases.  ""Very limited"" (numerical value for the most restrictive feature = 1.00) indicates that the soil has one or more very limiting features that can only be overcome with special planning, major soil modification, special design, or significant management practices.

Lesser soil restrictive features have a lower numerical value than the maximum used to rate the soil, and they are identified to provide the user with additional information about soil limitations for the specific use.  Lesser soil restrictive features also need to be considered in planning, design, installation, and management.

The results of this interpretation are not designed or intended to be used in a regulatory manner.

The map unit components listed for each map unit in the accompanying Summary by Map Unit table in Web Soil Survey or the Aggregation Report in Soil Data Viewer are determined by the aggregation method chosen.  An aggregated rating class is shown for each map unit. The components listed for each map unit are only those that have the same rating class as listed for the map unit.  The percent composition of each component in a particular map unit is presented to help the user better understand the percentage of each map unit that has the rating presented.  

Other components with different ratings may be present in each map unit.  The ratings for all components, regardless of the map unit aggregated rating, can be viewed by generating the equivalent report from the Soil Reports tab in Web Soil Survey or from the Soil Data Mart site. Onsite investigation may be needed to validate these interpretations and to confirm the identity of the soil on a given site."|||"Interpretation"|"WMS - Irrigation, Sprinkler (close spaced outlet drops)"|1|"not rated"|0|1|0|0||0|||1|"IrrSprCS"||||||||0||||"Centimeters"|0|||"Weighted Average"|0|0||1|5||"<Map_Legend maplegendkey=""5""><ColorRampType type=""2"" name=""Defined"" /><Legend_Symbols shapeType=""polygon""><Styles fillStyle=""esriSFSSolid"" /><Font type=""Times New Roman"" size=""8"" red=""0"" green=""0"" blue=""0"" /><Line type=""outline"" width=""0.4"" red=""0"" green=""0"" blue=""0"" /></Legend_Symbols><Legend_Elements transparency=""0""><Labels value=""Very limited"" label=""Very limited"" order=""1""><Color red=""255"" green=""0"" blue=""0"" /></Labels><Labels value=""Somewhat limited"" label=""Somewhat limited"" order=""2""><Color red=""255"" green=""255"" blue=""0"" /></Labels><Labels value=""Not limited"" label=""Not limited"" order=""3""><Color red=""0"" green=""255"" blue=""0"" /></Labels></Legend_Elements></Map_Legend>"|1|01/14/2009 09:07:07|"Dominant Condition"||1|"String"
390|"Irrigation, Sprinkler (General)"|"cointerp"|"interphrc"|"String"|254||"This interpretation evaluates a soil's limitation(s) for installation and use of sprinkler irrigation systems, excluding those equipped with closely spaced outlets on drops, which are covered by a different interpretation.  The ratings are for soils in their natural condition and do not consider present land use.

Sprinkler irrigation systems apply irrigation water to a field through a series of pipes and nozzles and can be either solid set or mobile.  Generally, this type of irrigation system is suitable for small grains, row crops, vegetables, and orchards. 

The soil properties and qualities important in the design and management of sprinkler irrigation systems are depth, available water holding capacity, sodium adsorption ratio, surface coarse fragments, saturated hydraulic conductivity, salinity, slope, wetness, and flooding. The features that affect performance of the system and plant growth are surface rocks, salinity, sodium adsorption ratio, wetness, and available water holding capacity.

The ratings are both verbal and numerical. Rating class terms indicate the extent to which the soils are limited by all of the soil features that affect the interpretation. ""Not limited"" indicates that the soil has features that are very favorable for the specified use. Good performance and very low maintenance can be expected. ""Somewhat limited"" indicates that the soil has features that are moderately favorable for the specified use. The limitations can be overcome or minimized by special planning, design, or installation. Fair performance and moderate maintenance can be expected. ""Very limited"" indicates that the soil has one or more features that are unfavorable for the specified use. The limitations generally cannot be overcome without major soil reclamation, special design, or expensive installation procedures. Poor performance and high maintenance can be expected.

Numerical ratings indicate the severity of individual limitations. The ratings are shown as decimal fractions ranging from 0.01 to 1.00. They indicate gradations between the point at which a soil feature has the greatest negative impact on the use (1.00) and the point at which the soil feature is not a limitation (0.00).

Rating class terms indicate the extent to which the soils are limited by the soil features that affect the soil interpretation.  Verbal soil rating classes are based on the highest numerical rating for the most limiting soil feature(s) considered in the rating process.  ""Not limited"" (numerical value for the most restrictive feature = 0.00) indicates that the soil has no limiting features for the specified use.  ""Somewhat limited"" (numerical value for the most restrictive feature =.01 to .99) indicates that the soil has limiting features for the specified use that can be overcome with proper planning, design, installation, and management.  The effort required to overcome a soil limitation increases as the numerical rating increases.  ""Very limited"" (numerical value for the most restrictive feature = 1.00) indicates that the soil has one or more very limiting features that can only be overcome with special planning, major soil modification, special design, or significant management practices.

Lesser soil restrictive features have a lower numerical value than the maximum used to rate the soil, and they are identified to provide the user with additional information about soil limitations for the specific use.  Lesser soil restrictive features also need to be considered in planning, design, installation, and management.

The results of this interpretation are not designed or intended to be used in a regulatory manner.

The map unit components listed for each map unit in the accompanying Summary by Map Unit table in Web Soil Survey or the Aggregation Report in Soil Data Viewer are determined by the aggregation method chosen.  An aggregated rating class is shown for each map unit. The components listed for each map unit are only those that have the same rating class as listed for the map unit.  The percent composition of each component in a particular map unit is presented to help the user better understand the percentage of each map unit that has the rating presented.  

Other components with different ratings may be present in each map unit.  The ratings for all components, regardless of the map unit aggregated rating, can be viewed by generating the equivalent report from the Soil Reports tab in Web Soil Survey or from the Soil Data Mart site. Onsite investigation may be needed to validate these interpretations and to confirm the identity of the soil on a given site."|||"Interpretation"|"WMS - Irrigation, Sprinkler (general)"|1|"not rated"|0|1|0|0||0|||1|"IrrSpr"||||||||0||||"Centimeters"|0|||"Weighted Average"|0|0||1|5||"<Map_Legend maplegendkey=""5""><ColorRampType type=""2"" name=""Defined"" /><Legend_Symbols shapeType=""polygon""><Styles fillStyle=""esriSFSSolid"" /><Font type=""Times New Roman"" size=""8"" red=""0"" green=""0"" blue=""0"" /><Line type=""outline"" width=""0.4"" red=""0"" green=""0"" blue=""0"" /></Legend_Symbols><Legend_Elements transparency=""0""><Labels value=""Very limited"" label=""Very limited"" order=""1""><Color red=""255"" green=""0"" blue=""0"" /></Labels><Labels value=""Somewhat limited"" label=""Somewhat limited"" order=""2""><Color red=""255"" green=""255"" blue=""0"" /></Labels><Labels value=""Not limited"" label=""Not limited"" order=""3""><Color red=""0"" green=""255"" blue=""0"" /></Labels></Legend_Elements></Map_Legend>"|1|01/14/2009 09:07:49|"Dominant Condition"||1|"String"
391|"Irrigation, Surface (Graded)"|"cointerp"|"interphrc"|"String"|254||"This interpretation evaluates a soil's limitation(s) for graded border and graded furrow surface irrigation systems.  Graded border irrigation systems allow irrigation water to flow across the soil surface while being confined by borders.  Graded furrow irrigation systems are systems that allow irrigation water to flow down furrow valleys while the crop being irrigated is planted on the furrow ridge.  Generally, graded border systems are suitable for small grains while graded furrow systems are suitable for row crops. The ratings are for soils in their natural condition and do not consider present land use.

The soil properties and qualities important in the design and management of graded surface irrigation systems are depth, available water holding capacity, sodium adsorption ratio, surface rocks, saturated hydraulic conductivity, salinity, slope, wetness, and flooding. Features that affect system performance and plant growth are salinity, sodium adsorption ratio, wetness, calcium carbonate content, and available water holding capacity.

The ratings are both verbal and numerical. Rating class terms indicate the extent to which the soils are limited by all of the soil features that affect the interpretation. ""Not limited"" indicates that the soil has features that are very favorable for the specified use. Good performance and very low maintenance can be expected. ""Somewhat limited"" indicates that the soil has features that are moderately favorable for the specified use. The limitations can be overcome or minimized by special planning, design, or installation. Fair performance and moderate maintenance can be expected. ""Very limited"" indicates that the soil has one or more features that are unfavorable for the specified use. The limitations generally cannot be overcome without major soil reclamation, special design, or expensive installation procedures. Poor performance and high maintenance can be expected.

Numerical ratings indicate the severity of individual limitations. The ratings are shown as decimal fractions ranging from 0.01 to 1.00. They indicate gradations between the point at which a soil feature has the greatest negative impact on the use (1.00) and the point at which the soil feature is not a limitation (0.00).

Rating class terms indicate the extent to which the soils are limited by the soil features that affect the soil interpretation.  Verbal soil rating classes are based on the highest numerical rating for the most limiting soil feature(s) considered in the rating process.  ""Not limited"" (numerical value for the most restrictive feature = 0.00) indicates that the soil has no limiting features for the specified use.  ""Somewhat limited"" (numerical value for the most restrictive feature =.01 to .99) indicates that the soil has limiting features for the specified use that can be overcome with proper planning, design, installation, and management.  The effort required to overcome a soil limitation increases as the numerical rating increases.  ""Very limited"" (numerical value for the most restrictive feature = 1.00) indicates that the soil has one or more very limiting features that can only be overcome with special planning, major soil modification, special design, or significant management practices.

Lesser soil restrictive features have a lower numerical value than the maximum used to rate the soil, and they are identified to provide the user with additional information about soil limitations for the specific use.  Lesser soil restrictive features also need to be considered in planning, design, installation, and management.

The results of this interpretation are not designed or intended to be used in a regulatory manner.

The map unit components listed for each map unit in the accompanying Summary by Map Unit table in Web Soil Survey or the Aggregation Report in Soil Data Viewer are determined by the aggregation method chosen.  An aggregated rating class is shown for each map unit. The components listed for each map unit are only those that have the same rating class as listed for the map unit.  The percent composition of each component in a particular map unit is presented to help the user better understand the percentage of each map unit that has the rating presented.  

Other components with different ratings may be present in each map unit.  The ratings for all components, regardless of the map unit aggregated rating, can be viewed by generating the equivalent report from the Soil Reports tab in Web Soil Survey or from the Soil Data Mart site. Onsite investigation may be needed to validate these interpretations and to confirm the identity of the soil on a given site."|||"Interpretation"|"WMS - Irrigation, Surface (graded)"|1|"not rated"|0|1|0|0||0|||1|"IrrSurGr"||||||||0||||"Centimeters"|0|||"Weighted Average"|0|0||1|5||"<Map_Legend maplegendkey=""5""><ColorRampType type=""2"" name=""Defined"" /><Legend_Symbols shapeType=""polygon""><Styles fillStyle=""esriSFSSolid"" /><Font type=""Times New Roman"" size=""8"" red=""0"" green=""0"" blue=""0"" /><Line type=""outline"" width=""0.4"" red=""0"" green=""0"" blue=""0"" /></Legend_Symbols><Legend_Elements transparency=""0""><Labels value=""Very limited"" label=""Very limited"" order=""1""><Color red=""255"" green=""0"" blue=""0"" /></Labels><Labels value=""Somewhat limited"" label=""Somewhat limited"" order=""2""><Color red=""255"" green=""255"" blue=""0"" /></Labels><Labels value=""Not limited"" label=""Not limited"" order=""3""><Color red=""0"" green=""255"" blue=""0"" /></Labels></Legend_Elements></Map_Legend>"|1|01/14/2009 09:08:32|"Dominant Condition"||1|"String"
392|"Irrigation, Surface (Level)"|"cointerp"|"interphrc"|"String"|254||"This interpretation evaluates a soil's limitation(s) for basin, paddy, level furrow, or level border irrigation systems.  The ratings are for soils in their natural condition and do not consider present land use.

Level surface irrigation systems use flood irrigation techniques to spread irrigation water at a specified depth across the application area.  Basin, paddy, and borders generally use external ridges or borders to confine the water, while level furrow systems use furrow valleys and end blocks or border ridges to confine the water during irrigation.  With furrow irrigation the crop is usually planted on the furrow ridge.  Generally, basin, paddy and level border irrigation systems are suitable for rice, small grain, pasture, and forage production.  Level furrow systems are generally suited for row crops. 

The soil properties and qualities important in the design and management of level surface irrigation systems are depth, available water holding capacity, sodium adsorption ratio, saturated hydraulic conductivity, salinity, slope, and flooding.  The soil properties and qualities that influence installation are depth, flooding, and ponding.  The features that affect performance of the system and plant growth are salinity, sodium adsorption ratio, and available water holding capacity.

The ratings are both verbal and numerical. Rating class terms indicate the extent to which the soils are limited by all of the soil features that affect the interpretation. ""Not limited"" indicates that the soil has features that are very favorable for the specified use. Good performance and very low maintenance can be expected. ""Somewhat limited"" indicates that the soil has features that are moderately favorable for the specified use. The limitations can be overcome or minimized by special planning, design, or installation. Fair performance and moderate maintenance can be expected. ""Very limited"" indicates that the soil has one or more features that are unfavorable for the specified use. The limitations generally cannot be overcome without major soil reclamation, special design, or expensive installation procedures. Poor performance and high maintenance can be expected.

Numerical ratings indicate the severity of individual limitations. The ratings are shown as decimal fractions ranging from 0.01 to 1.00. They indicate gradations between the point at which a soil feature has the greatest negative impact on the use (1.00) and the point at which the soil feature is not a limitation (0.00).

Rating class terms indicate the extent to which the soils are limited by the soil features that affect the soil interpretation.  Verbal soil rating classes are based on the highest numerical rating for the most limiting soil feature(s) considered in the rating process.  ""Not limited"" (numerical value for the most restrictive feature = 0.00) indicates that the soil has no limiting features for the specified use.  ""Somewhat limited"" (numerical value for the most restrictive feature =.01 to .99) indicates that the soil has limiting features for the specified use that can be overcome with proper planning, design, installation, and management.  The effort required to overcome a soil limitation increases as the numerical rating increases.  ""Very limited"" (numerical value for the most restrictive feature = 1.00) indicates that the soil has one or more very limiting features that can only be overcome with special planning, major soil modification, special design, or significant management practices.

Lesser soil restrictive features have a lower numerical value than the maximum used to rate the soil, and they are identified to provide the user with additional information about soil limitations for the specific use.  Lesser soil restrictive features also need to be considered in planning, design, installation, and management.

The results of this interpretation are not designed or intended to be used in a regulatory manner.

The map unit components listed for each map unit in the accompanying Summary by Map Unit table in Web Soil Survey or the Aggregation Report in Soil Data Viewer are determined by the aggregation method chosen.  An aggregated rating class is shown for each map unit. The components listed for each map unit are only those that have the same rating class as listed for the map unit.  The percent composition of each component in a particular map unit is presented to help the user better understand the percentage of each map unit that has the rating presented.  

Other components with different ratings may be present in each map unit.  The ratings for all components, regardless of the map unit aggregated rating, can be viewed by generating the equivalent report from the Soil Reports tab in Web Soil Survey or from the Soil Data Mart site. Onsite investigation may be needed to validate these interpretations and to confirm the identity of the soil on a given site."|||"Interpretation"|"WMS - Irrigation, Surface (level)"|1|"not rated"|0|1|0|0||0|||1|"IrrSurLev"||||||||0||||"Centimeters"|0|||"Weighted Average"|0|0||1|5||"<Map_Legend maplegendkey=""5""><ColorRampType type=""2"" name=""Defined"" /><Legend_Symbols shapeType=""polygon""><Styles fillStyle=""esriSFSSolid"" /><Font type=""Times New Roman"" size=""8"" red=""0"" green=""0"" blue=""0"" /><Line type=""outline"" width=""0.4"" red=""0"" green=""0"" blue=""0"" /></Legend_Symbols><Legend_Elements transparency=""0""><Labels value=""Very limited"" label=""Very limited"" order=""1""><Color red=""255"" green=""0"" blue=""0"" /></Labels><Labels value=""Somewhat limited"" label=""Somewhat limited"" order=""2""><Color red=""255"" green=""255"" blue=""0"" /></Labels><Labels value=""Not limited"" label=""Not limited"" order=""3""><Color red=""0"" green=""255"" blue=""0"" /></Labels></Legend_Elements></Map_Legend>"|1|01/14/2009 09:09:16|"Dominant Condition"||1|"String"
633|"Subsurface Water Management, Outflow Quality"|"cointerp"|"interphrc"|"String"|254||"The ratings for Subsurface Water Management, Outflow Quality are based on the soil properties that affect the capacity of the soil to convey surface and subsurface water and on the properties that affect water quality. The properties that affect the conveyance and water quality include salinity, sodicity, soil reaction, soil taxonomic great group placement, gypsum content, shrink-swell potential, soil saturation, and surface erosion.
The ratings are both verbal and numerical. Rating class terms indicate the extent to which the soils are limited by all of the soil features that affect the specified use. ""Not limited"" indicates that the soil has features that are very favorable for the specified use. Good performance and very low maintenance can be expected. ""Somewhat limited"" indicates that the soil has features that are moderately favorable for the specified use. The limitations can be overcome or minimized by special planning, design, or installation. Fair performance and moderate maintenance can be expected. ""Very limited"" indicates that the soil has one or more features that are unfavorable for the specified use. The limitations generally cannot be overcome without major soil reclamation, special design, or expensive installation procedures. Poor water quality can be expected. 

Numerical ratings indicate the severity of individual limitations. The ratings are shown as decimal fractions ranging from 0.01 to 1.00. They indicate gradations between the point at which a soil feature has the greatest negative impact on the use (1.00) and the point at which the soil feature is not a limitation (0.00).

The map unit components listed for each map unit in the accompanying Summary by Map Unit table in Web Soil Survey or the Aggregation Report in Soil Data Viewer are determined by the aggregation method chosen.  An aggregated rating class is shown for each map unit. The components listed for each map unit are only those that have the same rating class as that listed for the map unit.  The percent composition of each component in a particular map unit is given so that the user will realize the percentage of each map unit that has the specified rating.  

A map unit may have other components with different ratings.  The ratings for all components, regardless of the map unit aggregated rating, can be viewed by generating the equivalent report from the Soil Reports tab in Web Soil Survey or from the Soil Data Mart site. Onsite investigation may be needed to validate these interpretations and to confirm the identity of the soil on a given site."|||"Interpretation"|"WMS - Subsurface Water Management, Outflow Quality"|1||0|1|0|0||0|||1|"swmOutflow"||||||||0||||"Centimeters"|0|||"Weighted Average"|0|0||1|5||"<Map_Legend maplegendkey=""5""><ColorRampType type=""2"" name=""Defined"" /><Legend_Symbols shapeType=""polygon""><Styles fillStyle=""esriSFSSolid"" /><Font type=""Times New Roman"" size=""8"" red=""0"" green=""0"" blue=""0"" /><Line type=""outline"" width=""0.4"" red=""0"" green=""0"" blue=""0"" /></Legend_Symbols><Legend_Elements transparency=""0""><Labels value=""Very limited"" label=""Very limited"" order=""1""><Color red=""255"" green=""0"" blue=""0"" /></Labels><Labels value=""Somewhat limited"" label=""Somewhat limited"" order=""2""><Color red=""255"" green=""255"" blue=""0"" /></Labels><Labels value=""Not limited"" label=""Not limited"" order=""3""><Color red=""0"" green=""255"" blue=""0"" /></Labels></Legend_Elements></Map_Legend>"|1|06/06/2014 10:01:03|"Dominant Condition"||1|"String"
634|"Subsurface Water Management, System Installation"|"cointerp"|"interphrc"|"String"|254||"The ratings for Subsurface Water Management, System Installation are based on the soil properties that affect the capacity of the soil to be drained and on the properties that affect excavation and construction costs. The properties that affect the subsurface system installation include depth to a water table, ponding, flooding, slope, depth to bedrock or a cemented pan, hardness of bedrock or a cemented pan, slope, clay content, excavation stability, and the amount and size of rock fragments.
The ratings are both verbal and numerical. Rating class terms indicate the extent to which the soils are limited by all of the soil features that affect the specified use. ""Not limited"" indicates that the soil has features that are very favorable for the specified use. Good performance and very low maintenance can be expected. ""Somewhat limited"" indicates that the soil has features that are moderately favorable for the specified use. The limitations can be overcome or minimized by special planning, design, or installation. Fair performance and moderate maintenance can be expected. ""Very limited"" indicates that the soil has one or more features that are unfavorable for the specified use. The limitations generally cannot be overcome without major soil reclamation, special design, or expensive installation procedures. 
Numerical ratings indicate the severity of individual limitations. The ratings are shown as decimal fractions ranging from 0.01 to 1.00. They indicate gradations between the point at which a soil feature has the greatest negative impact on the use (1.00) and the point at which the soil feature is not a limitation (0.00).
The map unit components listed for each map unit in the accompanying Summary by Map Unit table in Web Soil Survey or the Aggregation Report in Soil Data Viewer are determined by the aggregation method chosen.  An aggregated rating class is shown for each map unit. The components listed for each map unit are only those that have the same rating class as that listed for the map unit.  The percent composition of each component in a particular map unit is given so that the user will realize the percentage of each map unit that has the specified rating.  

A map unit may have other components with different ratings.  The ratings for all components, regardless of the map unit aggregated rating, can be viewed by generating the equivalent report from the Soil Reports tab in Web Soil Survey or from the Soil Data Mart site. Onsite investigation may be needed to validate these interpretations and to confirm the identity of the soil on a given site."|||"Interpretation"|"WMS - Subsurface Water Management, System Installation"|1||0|1|0|0||0|||1|"swmInstall"||||||||0||||"Centimeters"|0|||"Weighted Average"|0|0||1|5||"<Map_Legend maplegendkey=""5""><ColorRampType type=""2"" name=""Defined"" /><Legend_Symbols shapeType=""polygon""><Styles fillStyle=""esriSFSSolid"" /><Font type=""Times New Roman"" size=""8"" red=""0"" green=""0"" blue=""0"" /><Line type=""outline"" width=""0.4"" red=""0"" green=""0"" blue=""0"" /></Legend_Symbols><Legend_Elements transparency=""0""><Labels value=""Very limited"" label=""Very limited"" order=""1""><Color red=""255"" green=""0"" blue=""0"" /></Labels><Labels value=""Somewhat limited"" label=""Somewhat limited"" order=""2""><Color red=""255"" green=""255"" blue=""0"" /></Labels><Labels value=""Not limited"" label=""Not limited"" order=""3""><Color red=""0"" green=""255"" blue=""0"" /></Labels></Legend_Elements></Map_Legend>"|1|06/06/2014 10:01:26|"Dominant Condition"||1|"String"
636|"Subsurface Water Management, System Performance"|"cointerp"|"interphrc"|"String"|254||"The ratings for Subsurface Water Management, System Performance are based on the soil properties that affect the capacity of the soil to be drained. The properties that affect the subsurface system performance include depth to a water table, salinity, flooding, sodicity, sand content, soil reaction, hydraulic conductivity, soil density, gypsum content, and subsidence.
The ratings are both verbal and numerical. Rating class terms indicate the extent to which the soils are limited by all of the soil features that affect the specified use. ""Not limited"" indicates that the soil has features that are very favorable for the specified use. Good performance and very low maintenance can be expected. ""Somewhat limited"" indicates that the soil has features that are moderately favorable for the specified use. The limitations can be overcome or minimized by special planning, design, or installation. Fair performance and moderate maintenance can be expected. ""Very limited"" indicates that the soil has one or more features that are unfavorable for the specified use. The limitations generally cannot be overcome without major soil reclamation, special design, or expensive installation procedures. Poor performance can be expected. 

Numerical ratings indicate the severity of individual limitations. The ratings are shown as decimal fractions ranging from 0.01 to 1.00. They indicate gradations between the point at which a soil feature has the greatest negative impact on the use (1.00) and the point at which the soil feature is not a limitation (0.00).

The map unit components listed for each map unit in the accompanying Summary by Map Unit table in Web Soil Survey or the Aggregation Report in Soil Data Viewer are determined by the aggregation method chosen.  An aggregated rating class is shown for each map unit. The components listed for each map unit are only those that have the same rating class as that listed for the map unit.  The percent composition of each component in a particular map unit is given so that the user will realize the percentage of each map unit that has the specified rating.  

A map unit may have other components with different ratings.  The ratings for all components, regardless of the map unit aggregated rating, can be viewed by generating the equivalent report from the Soil Reports tab in Web Soil Survey or from the Soil Data Mart site. Onsite investigation may be needed to validate these interpretations and to confirm the identity of the soil on a given site."|||"Interpretation"|"WMS - Subsurface Water Management, System Performance"|1||0|1|0|0||0|||1|"swmPerform"||||||||0||||"Centimeters"|0|||"Weighted Average"|0|0||1|5||"<Map_Legend maplegendkey=""5""><ColorRampType type=""2"" name=""Defined"" /><Legend_Symbols shapeType=""polygon""><Styles fillStyle=""esriSFSSolid"" /><Font type=""Times New Roman"" size=""8"" red=""0"" green=""0"" blue=""0"" /><Line type=""outline"" width=""0.4"" red=""0"" green=""0"" blue=""0"" /></Legend_Symbols><Legend_Elements transparency=""0""><Labels value=""Very limited"" label=""Very limited"" order=""1""><Color red=""255"" green=""0"" blue=""0"" /></Labels><Labels value=""Somewhat limited"" label=""Somewhat limited"" order=""2""><Color red=""255"" green=""255"" blue=""0"" /></Labels><Labels value=""Not limited"" label=""Not limited"" order=""3""><Color red=""0"" green=""255"" blue=""0"" /></Labels></Legend_Elements></Map_Legend>"|1|06/06/2014 10:01:49|"Dominant Condition"||1|"String"
635|"Surface Water Management, System"|"cointerp"|"interphrc"|"String"|254||"The ratings for Surface Water Management, System are based on the soil properties that affect the capacity of the soil to convey surface water across the landscape. Factors affecting the system installation and performance are considered. Water conveyances include graded ditches, grassed waterways, terraces, and diversions. The ratings are for soils in their natural condition and do not consider present land use. The properties that affect the surface system performance include depth to bedrock, saturated hydraulic conductivity, depth to cemented pan, slope, flooding, ponding, large stone content, sodicity, surface water erosion, and gypsum content.
The ratings are both verbal and numerical. Rating class terms indicate the extent to which the soils are limited by all of the soil features that affect the specified use. ""Not limited"" indicates that the soil has features that are very favorable for the specified use. Good performance and very low maintenance can be expected. ""Somewhat limited"" indicates that the soil has features that are moderately favorable for the specified use. The limitations can be overcome or minimized by special planning, design, or installation. Fair performance and moderate maintenance can be expected. ""Very limited"" indicates that the soil has one or more features that are unfavorable for the specified use. The limitations generally cannot be overcome without major soil reclamation, special design, or expensive installation procedures. 

Numerical ratings indicate the severity of individual limitations. The ratings are shown as decimal fractions ranging from 0.01 to 1.00. They indicate gradations between the point at which a soil feature has the greatest negative impact on the use (1.00) and the point at which the soil feature is not a limitation (0.00).

The map unit components listed for each map unit in the accompanying Summary by Map Unit table in Web Soil Survey or the Aggregation Report in Soil Data Viewer are determined by the aggregation method chosen.  An aggregated rating class is shown for each map unit. The components listed for each map unit are only those that have the same rating class as that listed for the map unit.  The percent composition of each component in a particular map unit is given so that the user will realize the percentage of each map unit that has the specified rating.  

A map unit may have other components with different ratings.  The ratings for all components, regardless of the map unit aggregated rating, can be viewed by generating the equivalent report from the Soil Reports tab in Web Soil Survey or from the Soil Data Mart site. Onsite investigation may be needed to validate these interpretations and to confirm the identity of the soil on a given site."|||"Interpretation"|"WMS - Surface Water Management, System"|1||0|1|0|0||0|||1|"swmSystem"||||||||0||||"Centimeters"|0|||"Weighted Average"|0|0||1|5||"<Map_Legend maplegendkey=""5""><ColorRampType type=""2"" name=""Defined"" /><Legend_Symbols shapeType=""polygon""><Styles fillStyle=""esriSFSSolid"" /><Font type=""Times New Roman"" size=""8"" red=""0"" green=""0"" blue=""0"" /><Line type=""outline"" width=""0.4"" red=""0"" green=""0"" blue=""0"" /></Legend_Symbols><Legend_Elements transparency=""0""><Labels value=""Very limited"" label=""Very limited"" order=""1""><Color red=""255"" green=""0"" blue=""0"" /></Labels><Labels value=""Somewhat limited"" label=""Somewhat limited"" order=""2""><Color red=""255"" green=""255"" blue=""0"" /></Labels><Labels value=""Not limited"" label=""Not limited"" order=""3""><Color red=""0"" green=""255"" blue=""0"" /></Labels></Legend_Elements></Map_Legend>"|1|06/06/2014 10:43:17|"Dominant Condition"||1|"String"
471|"Soil Taxonomy Classification"|"component"|"taxclname"|"String"|120||"This rating presents the taxonomic classification based on Soil Taxonomy.

The system of soil classification used by the National Cooperative Soil Survey has six categories (Soil Survey Staff, 1999 and 2003). Beginning with the broadest, these categories are the order, suborder, great group, subgroup, family, and series. Classification is based on soil properties observed in the field or inferred from those observations or from laboratory measurements. This table shows the classification of the soils in the survey area. The categories are defined in the following paragraphs.

ORDER. Twelve soil orders are recognized. The differences among orders reflect the dominant soil-forming processes and the degree of soil formation. Each order is identified by a word ending in sol. An example is Alfisols.

SUBORDER. Each order is divided into suborders primarily on the basis of properties that influence soil genesis and are important to plant growth or properties that reflect the most important variables within the orders. The last syllable in the name of a suborder indicates the order. An example is Udalfs (Ud, meaning humid, plus alfs, from Alfisols).

GREAT GROUP. Each suborder is divided into great groups on the basis of close similarities in kind, arrangement, and degree of development of pedogenic horizons; soil moisture and temperature regimes; type of saturation; and base status. Each great group is identified by the name of a suborder and by a prefix that indicates a property of the soil. An example is Hapludalfs (Hapl, meaning minimal horizonation, plus udalfs, the suborder of the Alfisols that has a udic moisture regime).

SUBGROUP. Each great group has a typic subgroup. Other subgroups are intergrades or extragrades. The typic subgroup is the central concept of the great group; it is not necessarily the most extensive. Intergrades are transitions to other orders, suborders, or great groups. Extragrades have some properties that are not representative of the great group but do not indicate transitions to any other taxonomic class. Each subgroup is identified by one or more adjectives preceding the name of the great group. The adjective Typic identifies the subgroup that typifies the great group. An example is Typic Hapludalfs.

FAMILY. Families are established within a subgroup on the basis of physical and chemical properties and other characteristics that affect management. Generally, the properties are those of horizons below plow depth where there is much biological activity. Among the properties and characteristics considered are particle-size class, mineralogy class, cation-exchange activity class, soil temperature regime, soil depth, and reaction class. A family name consists of the name of a subgroup preceded by terms that indicate soil properties. An example is fine-loamy, mixed, active, mesic Typic Hapludalfs.

SERIES. The series consists of soils within a family that have horizons similar in color, texture, structure, reaction, consistence, mineral and chemical composition, and arrangement in the profile.

References:
Soil Survey Staff. 1999. Soil taxonomy: A basic system of soil classification for making and interpreting soil surveys. 2nd edition. Natural Resources Conservation Service. U.S. Department of Agriculture Handbook 436.

Soil Survey Staff. 2006. Keys to soil taxonomy. 10th edition. U.S. Department of Agriculture, Natural Resources Conservation Service. (The soils in a given survey area may have been classified according to earlier editions of this publication.)"|||"Property"||||0|1|0|0||0|||-1|"TaxClName"||||||||0||||"Centimeters"|0|||"Weighted Average"|0|0||1|4||"<Map_Legend maplegendkey=""4""><ColorRampType type=""0"" name=""Random""><Values min=""50"" max=""99"" /><Saturation min=""33"" max=""66"" /><Hue start=""0"" end=""360"" /></ColorRampType><Legend_Symbols shapeType=""polygon""><Styles fillStyle=""esriSFSSolid"" /><Font type=""Times New Roman"" size=""8"" red=""0"" green=""0"" blue=""0"" /><Line type=""outline"" width=""0.4"" red=""0"" green=""0"" blue=""0"" /></Legend_Symbols><Legend_Elements transparency=""0"" /></Map_Legend>"|1|02/06/2009 08:14:13|"Dominant Condition"||1|"String"
74|"Nonirrigated Capability Class"|"component"|"nirrcapcl"|"Choice"|254||"Land capability classification shows, in a general way, the suitability of soils for most kinds of field crops. Crops that require special management are excluded. The soils are grouped according to their limitations for field crops, the risk of damage if they are used for crops, and the way they respond to management. The criteria used in grouping the soils do not include major and generally expensive landforming that would change slope, depth, or other characteristics of the soils, nor do they include possible but unlikely major reclamation projects. Capability classification is not a substitute for interpretations that show suitability and limitations of groups of soils for rangeland, for woodland, or for engineering purposes.

In the capability system, soils are generally grouped at three levels-capability class, subclass, and unit. Only class and subclass are included in this data set.

Capability classes, the broadest groups, are designated by the numbers 1 through 8. The numbers indicate progressively greater limitations and narrower choices for practical use. The classes are defined as follows:

Class 1 soils have few limitations that restrict their use.

Class 2 soils have moderate limitations that reduce the choice of plants or that require moderate conservation practices.

Class 3 soils have severe limitations that reduce the choice of plants or that require special conservation practices, or both.

Class 4 soils have very severe limitations that reduce the choice of plants or that require very careful management, or both.

Class 5 soils are subject to little or no erosion but have other limitations, impractical to remove, that restrict their use mainly to pasture, rangeland, forestland, or wildlife habitat.

Class 6 soils have severe limitations that make them generally unsuitable for cultivation and that restrict their use mainly to pasture, rangeland, forestland, or wildlife habitat.

Class 7 soils have very severe limitations that make them unsuitable for cultivation and that restrict their use mainly to grazing, forestland, or wildlife habitat.

Class 8 soils and miscellaneous areas have limitations that preclude commercial plant production and that restrict their use to recreational purposes, wildlife habitat, watershed, or esthetic purposes."|||"Property"||||0|1|0|0|"capability_class"|1|||1|"NirrCpCls"||||||||0|||||0|||"Weighted Average"|0|0||1|7||"<Map_Legend maplegendkey=""7""><ColorRampType type=""1"" name=""Progressive"" count=""3""><LowerColor part=""0"" algorithm=""1"" red=""255"" green=""0"" blue=""0"" /><UpperColor part=""0"" algorithm=""1"" red=""255"" green=""255"" blue=""0"" /><LowerColor part=""1"" algorithm=""1"" red=""255"" green=""255"" blue=""0"" /><UpperColor part=""1"" algorithm=""1"" red=""0"" green=""255"" blue=""255"" /><LowerColor part=""2"" algorithm=""1"" red=""0"" green=""255"" blue=""255"" /><UpperColor part=""2"" algorithm=""1"" red=""0"" green=""0"" blue=""255"" /></ColorRampType><Legend_Symbols shapeType=""polygon""><Styles fillStyle=""esriSFSSolid"" /><Font type=""Times New Roman"" size=""8"" red=""0"" green=""0"" blue=""0"" /><Line type=""outline"" width=""0.4"" red=""0"" green=""0"" blue=""0"" /></Legend_Symbols><Legend_Elements transparency=""0""><Labels value=""1"" label=""Capability Class - I"" order=""1"" /><Labels value=""2"" label=""Capability Class - II"" order=""2"" /><Labels value=""3"" label=""Capability Class - III"" order=""3"" /><Labels value=""4"" label=""Capability Class - IV"" order=""4"" /><Labels value=""5"" label=""Capability Class - V"" order=""5"" /><Labels value=""6"" label=""Capability Class - VI"" order=""6"" /><Labels value=""7"" label=""Capability Class - VII"" order=""7"" /><Labels value=""8"" label=""Capability Class - VIII"" order=""8"" /></Legend_Elements></Map_Legend>"|1|03/04/2007 08:37:51|"Dominant Condition"||1|"Choice"
60|"Ecological Site ID"|"coecoclass"|"ecoclassid"|"String"|30||"An ""ecological site ID"" is the symbol assigned to a particular ecological site. An ""ecological site"" is the product of all the environmental factors responsible for its development. It has characteristic soils that have developed over time; a characteristic hydrology, particularly infiltration and runoff, that has developed over time; and a characteristic plant community (kind and amount of vegetation). The vegetation, soils, and hydrology are all interrelated. Each is influenced by the others and influences the development of the others. For example, the hydrology of the site is influenced by development of the soil and plant community. The plant community on an ecological site is typified by an association of species that differs from that of other ecological sites in the kind and/or proportion of species or in total production. Descriptions of ecological sites are provided in the Field Office Technical Guide, which is available in local offices of the Natural Resources Conservation Service."|||"Property"||||0|1|0|0||0|||-1|"EcoSiteID"||"ecoclasstypename"|"String"|"Class"||||0|||||0|||"Weighted Average"|0|0||1|4||"<Map_Legend maplegendkey=""4""><ColorRampType type=""0"" name=""Random""><Values min=""50"" max=""99"" /><Saturation min=""33"" max=""66"" /><Hue start=""0"" end=""360"" /></ColorRampType><Legend_Symbols shapeType=""polygon""><Styles fillStyle=""esriSFSSolid"" /><Font type=""Times New Roman"" size=""8"" red=""0"" green=""0"" blue=""0"" /><Line type=""outline"" width=""0.4"" red=""0"" green=""0"" blue=""0"" /></Legend_Symbols><Legend_Elements transparency=""0"" /></Map_Legend>"|1|03/04/2007 07:56:02|"Dominant Condition"||1|"String"
83|"Nonirrigated Capability Subclass"|"component"|"nirrcapscl"|"Choice"|254||"Land capability classification shows, in a general way, the suitability of soils for most kinds of field crops. Crops that require special management are excluded. The soils are grouped according to their limitations for field crops, the risk of damage if they are used for crops, and the way they respond to management. The criteria used in grouping the soils do not include major and generally expensive landforming that would change slope, depth, or other characteristics of the soils, nor do they include possible but unlikely major reclamation projects. Capability classification is not a substitute for interpretations that show suitability and limitations of groups of soils for rangeland, for woodland, or for engineering purposes.

In the capability system, soils are generally grouped at three levels-capability class, subclass, and unit. Only class and subclass are included in this data set.

Capability subclasses are soil groups within one capability class. They are designated by adding a small letter, ""e,"" ""w,"" ""s,"" or ""c,"" to the class numeral, for example, 2e. The letter ""e"" shows that the main hazard is the risk of erosion unless close-growing plant cover is maintained; ""w"" shows that water in or on the soil interferes with plant growth or cultivation (in some soils the wetness can be partly corrected by artificial drainage); ""s"" shows that the soil is limited mainly because it is shallow, droughty, or stony; and ""c,"" used in only some parts of the United States, shows that the chief limitation is climate that is very cold or very dry.

In class 1 there are no subclasses because the soils of this class have few limitations. Class 5 contains only the subclasses indicated by ""w,"" ""s,"" or ""c"" because the soils in class 5 are subject to little or no erosion. They have other limitations that restrict their use to pasture, rangeland, forestland, or wildlife habitat."|||"Property"||||0|1|0|0||0|||-1|"NirrCpScls"||||||||0|||||0|||"Weighted Average"|0|0||1|8||"<Map_Legend maplegendkey=""8""><ColorRampType type=""0"" name=""Random""><Values min=""50"" max=""99"" /><Saturation min=""33"" max=""66"" /><Hue start=""0"" end=""360"" /></ColorRampType><Legend_Symbols shapeType=""polygon""><Styles fillStyle=""esriSFSSolid"" /><Font type=""Times New Roman"" size=""8"" red=""0"" green=""0"" blue=""0"" /><Line type=""outline"" width=""0.4"" red=""0"" green=""0"" blue=""0"" /></Legend_Symbols><Legend_Elements transparency=""0""><Labels value=""e"" label=""Erosion"" order=""1"" /><Labels value=""s"" label=""Soil limitation within the rooting zone"" order=""2"" /><Labels value=""w"" label=""Excess water"" order=""3"" /><Labels value=""c"" label=""Climate condition"" order=""4"" /></Legend_Elements></Map_Legend>"|1|03/04/2007 08:38:55|"Dominant Condition"||1|"Choice"
88|"Irrigated Capability Class"|"component"|"irrcapcl"|"Choice"|254||"Land capability classification shows, in a general way, the suitability of soils for most kinds of field crops. Crops that require special management are excluded. The soils are grouped according to their limitations for field crops, the risk of damage if they are used for crops, and the way they respond to management. The criteria used in grouping the soils do not include major and generally expensive landforming that would change slope, depth, or other characteristics of the soils, nor do they include possible but unlikely major reclamation projects. Capability classification is not a substitute for interpretations that show suitability and limitations of groups of soils for rangeland, for woodland, or for engineering purposes.

In the capability system, soils are generally grouped at three levels-capability class, subclass, and unit. Only class and subclass are included in this data set.

Capability classes, the broadest groups, are designated by the numbers 1 through 8. The numbers indicate progressively greater limitations and narrower choices for practical use. The classes are defined as follows:

Class 1 soils have few limitations that restrict their use.

Class 2 soils have moderate limitations that reduce the choice of plants or that require moderate conservation practices.

Class 3 soils have severe limitations that reduce the choice of plants or that require special conservation practices, or both.

Class 4 soils have very severe limitations that reduce the choice of plants or that require very careful management, or both.

Class 5 soils are subject to little or no erosion but have other limitations, impractical to remove, that restrict their use mainly to pasture, rangeland, forestland, or wildlife habitat.

Class 6 soils have severe limitations that make them generally unsuitable for cultivation and that restrict their use mainly to pasture, rangeland, forestland, or wildlife habitat.

Class 7 soils have very severe limitations that make them unsuitable for cultivation and that restrict their use mainly to grazing, forestland, or wildlife habitat.

Class 8 soils and miscellaneous areas have limitations that preclude commercial plant production and that restrict their use to recreational purposes, wildlife habitat, watershed, or esthetic purposes."|||"Property"||||0|1|0|0|"capability_class"|1|||1|"IrrCpCls"||||||||0|||||0|||"Weighted Average"|0|0||1|7||"<Map_Legend maplegendkey=""7""><ColorRampType type=""1"" name=""Progressive"" count=""3""><LowerColor part=""0"" algorithm=""1"" red=""255"" green=""0"" blue=""0"" /><UpperColor part=""0"" algorithm=""1"" red=""255"" green=""255"" blue=""0"" /><LowerColor part=""1"" algorithm=""1"" red=""255"" green=""255"" blue=""0"" /><UpperColor part=""1"" algorithm=""1"" red=""0"" green=""255"" blue=""255"" /><LowerColor part=""2"" algorithm=""1"" red=""0"" green=""255"" blue=""255"" /><UpperColor part=""2"" algorithm=""1"" red=""0"" green=""0"" blue=""255"" /></ColorRampType><Legend_Symbols shapeType=""polygon""><Styles fillStyle=""esriSFSSolid"" /><Font type=""Times New Roman"" size=""8"" red=""0"" green=""0"" blue=""0"" /><Line type=""outline"" width=""0.4"" red=""0"" green=""0"" blue=""0"" /></Legend_Symbols><Legend_Elements transparency=""0""><Labels value=""1"" label=""Capability Class - I"" order=""1"" /><Labels value=""2"" label=""Capability Class - II"" order=""2"" /><Labels value=""3"" label=""Capability Class - III"" order=""3"" /><Labels value=""4"" label=""Capability Class - IV"" order=""4"" /><Labels value=""5"" label=""Capability Class - V"" order=""5"" /><Labels value=""6"" label=""Capability Class - VI"" order=""6"" /><Labels value=""7"" label=""Capability Class - VII"" order=""7"" /><Labels value=""8"" label=""Capability Class - VIII"" order=""8"" /></Legend_Elements></Map_Legend>"|1|03/04/2007 08:27:51|"Dominant Condition"||1|"Choice"
31|"Ecological Site Name"|"coecoclass"|"ecoclassname"|"VText"|||"An ecological site name provides a general description of a particular ecological site. For example, ""Loamy Upland"" is the name of a rangeland ecological site. An ""ecological site"" is the product of all the environmental factors responsible for its development. It has characteristic soils that have developed over time; a characteristic hydrology, particularly infiltration and runoff, that has developed over time; and a characteristic plant community (kind and amount of vegetation). The vegetation, soils, and hydrology are all interrelated. Each is influenced by the others and influences the development of the others. For example, the hydrology of the site is influenced by development of the soil and plant community. The plant community on an ecological site is typified by an association of species that differs from that of other ecological sites in the kind and/or proportion of species or in total production. Descriptions of ecological sites are provided in the Field Office Technical Guide, which is available in local offices of the Natural Resources Conservation Service.  Descriptions of those displayed in this map and summary table may also be accessed through the Ecological Site Assessment tab in Web Soil Survey.

Ecological sites and their respective unique set of characteristics are uniquely identified by the Ecological Site ID.  The same Ecological Site Name may be assigned to multiple Ecological Site IDs.  If you wish to display a map of unique ecological sites, it is recommended that you select the Ecological Site ID attribute from the choice list."|||"Property"||||0|1|0|0||0|||-1|"EcoSiteNm"||"ecoclasstypename"|"String"|"Class"||||0|||||0|||"Weighted Average"|0|0||1|4||"<Map_Legend maplegendkey=""4""><ColorRampType type=""0"" name=""Random""><Values min=""50"" max=""99"" /><Saturation min=""33"" max=""66"" /><Hue start=""0"" end=""360"" /></ColorRampType><Legend_Symbols shapeType=""polygon""><Styles fillStyle=""esriSFSSolid"" /><Font type=""Times New Roman"" size=""8"" red=""0"" green=""0"" blue=""0"" /><Line type=""outline"" width=""0.4"" red=""0"" green=""0"" blue=""0"" /></Legend_Symbols><Legend_Elements transparency=""0"" /></Map_Legend>"|1|03/04/2007 07:59:46|"Dominant Condition"||1|"VText"
32|"Irrigated Capability Subclass"|"component"|"irrcapscl"|"Choice"|254||"Land capability classification shows, in a general way, the suitability of soils for most kinds of field crops. Crops that require special management are excluded. The soils are grouped according to their limitations for field crops, the risk of damage if they are used for crops, and the way they respond to management. The criteria used in grouping the soils do not include major and generally expensive landforming that would change slope, depth, or other characteristics of the soils, nor do they include possible but unlikely major reclamation projects. Capability classification is not a substitute for interpretations that show suitability and limitations of groups of soils for rangeland, for woodland, or for engineering purposes.

In the capability system, soils are generally grouped at three levels-capability class, subclass, and unit. Only class and subclass are included in this data set.

Capability subclasses are soil groups within one capability class. They are designated by adding a small letter, ""e,"" ""w,"" ""s,"" or ""c,"" to the class numeral, for example, 2e. The letter ""e"" shows that the main hazard is the risk of erosion unless close-growing plant cover is maintained; ""w"" shows that water in or on the soil interferes with plant growth or cultivation (in some soils the wetness can be partly corrected by artificial drainage); ""s"" shows that the soil is limited mainly because it is shallow, droughty, or stony; and ""c,"" used in only some parts of the United States, shows that the chief limitation is climate that is very cold or very dry.

In class 1 there are no subclasses because the soils of this class have few limitations. Class 5 contains only the subclasses indicated by ""w,"" ""s,"" or ""c"" because the soils in class 5 are subject to little or no erosion. They have other limitations that restrict their use to pasture, rangeland, forestland, or wildlife habitat."|||"Property"||||0|1|0|0||0|||-1|"IrrCpScls"||||||||0|||||0|||"Weighted Average"|0|0||1|8||"<Map_Legend maplegendkey=""8""><ColorRampType type=""0"" name=""Random""><Values min=""50"" max=""99"" /><Saturation min=""33"" max=""66"" /><Hue start=""0"" end=""360"" /></ColorRampType><Legend_Symbols shapeType=""polygon""><Styles fillStyle=""esriSFSSolid"" /><Font type=""Times New Roman"" size=""8"" red=""0"" green=""0"" blue=""0"" /><Line type=""outline"" width=""0.4"" red=""0"" green=""0"" blue=""0"" /></Legend_Symbols><Legend_Elements transparency=""0""><Labels value=""e"" label=""Erosion"" order=""1"" /><Labels value=""s"" label=""Soil limitation within the rooting zone"" order=""2"" /><Labels value=""w"" label=""Excess water"" order=""3"" /><Labels value=""c"" label=""Climate condition"" order=""4"" /></Legend_Elements></Map_Legend>"|1|05/30/2008 12:50:33|"Dominant Condition"||1|"Choice"
191|"Conservation Tree and Shrub Group"|"component"|"constreeshrubgrp"|"Choice"|254||"Each tree and shrub species has certain climatic and physiographic limits. Within these parameters, trees and shrubs may be well suited or poorly suited to a given environment because of climate or site or soil characteristics. On the basis of the performance of individual species to specific conditions of soil, climate, physiography, and management, Conservation Tree and Shrub Groups (CTSGs) have been developed. Individual soils have been grouped with similar soils into one of the 10 main CTSGs. Most of these main groups are further divided into subgroups.

This interpretation provides guidance in selecting the species best suited to each of the groups of soils within each vegetative zone. It also can be used for predicting survival, height, growth, species attributes, and effectiveness and for selecting species for windbreaks, riparian plantings, recreation and wildlife plantings, and ornamental or environmental plantings.

Tree and shrub species associated with each CTSG are broken down by vegetative zones (rainfall zones). These lists are available in the local office of the USDA, Natural Resources Conservation Service, or on the Web in the electronic Field Office Technical Guide. Because vegetative zones are rather large, climatic differences within a zone should be considered when species are recommended for planting. For example, some species adapted to the eastern end of a zone may be inadequately adapted to the western end. Care must be taken to ensure that conditions on individual sites are considered when species suitability and performance are determined. A case-by-case decision may be necessary to determine which CTSG is most appropriate when an individual site has characteristics that differ from those of the CTSG in which it occurs. These differences occur because of inclusions of other soils, site modifications (such as leveling and drainage manipulation), soil pH (calcareous sites), irrigation, soil amendments, or other factors."|||"Property"||||0|1|0|0||0|||-1|"ConsTSG"||||||||0||||"Centimeters"|0|||"Weighted Average"|0|0||1|8||"<Map_Legend maplegendkey=""8""><ColorRampType type=""0"" name=""Random""><Values min=""50"" max=""99"" /><Saturation min=""33"" max=""66"" /><Hue start=""0"" end=""360"" /></ColorRampType><Legend_Symbols shapeType=""polygon""><Styles fillStyle=""esriSFSSolid"" /><Font type=""Times New Roman"" size=""8"" red=""0"" green=""0"" blue=""0"" /><Line type=""outline"" width=""0.4"" red=""0"" green=""0"" blue=""0"" /></Legend_Symbols><Legend_Elements transparency=""0""><Labels value=""1"" label=""1"" order=""1"" /><Labels value=""1A"" label=""1A"" order=""2"" /><Labels value=""1H"" label=""1H"" order=""3"" /><Labels value=""1K"" label=""1K"" order=""4"" /><Labels value=""1KK"" label=""1KK"" order=""5"" /><Labels value=""1S"" label=""1S"" order=""6"" /><Labels value=""1SK"" label=""1SK"" order=""7"" /><Labels value=""1SKK"" label=""1SKK"" order=""8"" /><Labels value=""2"" label=""2"" order=""9"" /><Labels value=""2A"" label=""2A"" order=""10"" /><Labels value=""2H"" label=""2H"" order=""11"" /><Labels value=""2K"" label=""2K"" order=""12"" /><Labels value=""2KK"" label=""2KK"" order=""13"" /><Labels value=""3"" label=""3"" order=""14"" /><Labels value=""3A"" label=""3A"" order=""15"" /><Labels value=""4"" label=""4"" order=""16"" /><Labels value=""4A"" label=""4A"" order=""17"" /><Labels value=""4C"" label=""4C"" order=""18"" /><Labels value=""4CA"" label=""4CA"" order=""19"" /><Labels value=""4CC"" label=""4CC"" order=""20"" /><Labels value=""4CK"" label=""4CK"" order=""21"" /><Labels value=""4K"" label=""4K"" order=""22"" /><Labels value=""5"" label=""5"" order=""23"" /><Labels value=""5A"" label=""5A"" order=""24"" /><Labels value=""5K"" label=""5K"" order=""25"" /><Labels value=""5KK"" label=""5KK"" order=""26"" /><Labels value=""6"" label=""6"" order=""27"" /><Labels value=""6A"" label=""6A"" order=""28"" /><Labels value=""6D"" label=""6D"" order=""29"" /><Labels value=""6DA"" label=""6DA"" order=""30"" /><Labels value=""6DK"" label=""6DK"" order=""31"" /><Labels value=""6G"" label=""6G"" order=""32"" /><Labels value=""6GA"" label=""6GA"" order=""33"" /><Labels value=""6GK"" label=""6GK"" order=""34"" /><Labels value=""6GKK"" label=""6GKK"" order=""35"" /><Labels value=""6K"" label=""6K"" order=""36"" /><Labels value=""6KK"" label=""6KK"" order=""37"" /><Labels value=""7"" label=""7"" order=""38"" /><Labels value=""7A"" label=""7A"" order=""39"" /><Labels value=""8"" label=""8"" order=""40"" /><Labels value=""8K"" label=""8K"" order=""41"" /><Labels value=""9C"" label=""9C"" order=""42"" /><Labels value=""9L"" label=""9L"" order=""43"" /><Labels value=""9N"" label=""9N"" order=""44"" /><Labels value=""9NW"" label=""9NW"" order=""45"" /><Labels value=""9W"" label=""9W"" order=""46"" /><Labels value=""10"" label=""10"" order=""47"" /><Labels value=""Not applicable"" label=""Not applicable"" order=""48"" /></Legend_Elements></Map_Legend>"|1|02/28/2007 14:15:09|"Dominant Condition"||1|"Choice"
288|"Farmland Classification"|"mapunit"|"farmlndcl"|"Choice"|254||"Farmland classification identifies map units as prime farmland, farmland of statewide importance, farmland of local importance, or unique farmland. It identifies the location and extent of the soils that are best suited to food, feed, fiber, forage, and oilseed crops. NRCS policy and procedures on prime and unique farmlands are published in the ""Federal Register,"" Vol. 43, No. 21, January 31, 1978."|||"Property"||||1|0|0|0||0|||-1|"FrmlndCls"||||||||0||||"Centimeters"|0|||"Weighted Average"|0|0||1|2||"<Map_Legend maplegendkey=""2""><ColorRampType type=""2"" name=""Defined"" /><Legend_Symbols shapeType=""polygon""><Styles fillStyle=""esriSFSSolid"" /><Font type=""Times New Roman"" size=""8"" red=""0"" green=""0"" blue=""0"" /><Line type=""outline"" width=""0.4"" red=""0"" green=""0"" blue=""0"" /></Legend_Symbols><Legend_Elements transparency=""0""><Labels value=""Not prime farmland"" label=""Not prime farmland"" order=""1""><Color red=""255"" green=""0"" blue=""0"" /></Labels><Labels value=""All areas are prime farmland"" label=""All areas are prime farmland"" order=""2""><Color red=""50"" green=""204"" blue=""50"" /></Labels><Labels value=""Prime farmland if drained"" label=""Prime farmland if drained"" order=""3""><Color red=""0"" green=""250"" blue=""154"" /></Labels><Labels value=""Prime farmland if protected from flooding or not frequently flooded during the growing season"" label=""Prime farmland if protected from flooding or not frequently flooded during the growing season"" order=""4""><Color red=""127"" green=""255"" blue=""0"" /></Labels><Labels value=""Prime farmland if irrigated"" label=""Prime farmland if irrigated"" order=""5""><Color red=""255"" green=""255"" blue=""0"" /></Labels><Labels value=""Prime farmland if drained and either protected from flooding or not frequently flooded during the growing season"" label=""Prime farmland if drained and either protected from flooding or not frequently flooded during the growing season"" order=""6""><Color red=""255"" green=""215"" blue=""0"" /></Labels><Labels value=""Prime farmland if irrigated and drained"" label=""Prime farmland if irrigated and drained"" order=""7""><Color red=""165"" green=""42"" blue=""42"" /></Labels><Labels value=""Prime farmland if irrigated and either protected from flooding or not frequently flooded during the growing season"" label=""Prime farmland if irrigated and either protected from flooding or not frequently flooded during the growing season"" order=""8""><Color red=""183"" green=""189"" blue=""113"" /></Labels><Labels value=""Prime farmland if subsoiled, completely removing the root inhibiting soil layer"" label=""Prime farmland if subsoiled, completely removing the root inhibiting soil layer"" order=""9""><Color red=""255"" green=""218"" blue=""185"" /></Labels><Labels value=""Prime farmland if irrigated and the product of I (soil erodibility) x C (climate factor) does not exceed 60"" label=""Prime farmland if irrigated and the product of I (soil erodibility) x C (climate factor) does not exceed 60"" order=""10""><Color red=""32"" green=""178"" blue=""170"" /></Labels><Labels value=""Prime farmland if irrigated and reclaimed of excess salts and sodium"" label=""Prime farmland if irrigated and reclaimed of excess salts and sodium"" order=""11""><Color red=""0"" green=""139"" blue=""139"" /></Labels><Labels value=""Farmland of statewide importance"" label=""Farmland of statewide importance"" order=""12""><Color red=""0"" green=""255"" blue=""255"" /></Labels><Labels value=""Farmland of local importance"" label=""Farmland of local importance"" order=""13""><Color red=""70"" green=""130"" blue=""180"" /></Labels><Labels value=""Farmland of unique importance"" label=""Farmland of unique importance"" order=""14""><Color red=""0"" green=""191"" blue=""255"" /></Labels></Legend_Elements></Map_Legend>"|1|03/04/2007 08:05:37|"No Aggregation Necessary"||1|"Choice"
523|"NH Forest Soil Group"|"mapunit"|"nhiforsoigrp"|"Choice"|254||"NH Forest Soil Groups (NHFSGs) consist of map units that are similar in their potential for commercial forest products, their suitability for native tree growth, and their use and management. Considered in grouping the map units are depth to bedrock, texture, saturated hydraulic conductivity, available water capacity, drainage class, and slope. The grouping applies only to soils in the State of New Hampshire.

The NHFSGs have been developed to help land users and managers in New Hampshire evaluate the relative productivity of soils and to better understand patterns of plant succession and how soil and site interactions influence management decisions. The soils are assigned to one of five groups (IA, IB, IC, IIA, and IIB). Several map units in New Hampshire either vary so greatly or have such a limited potential for commercial forest products that they have not been assigned to an NHFSG (NC). Examples of NC map units are very poorly drained soils and soils at high elevations. The kinds of tree species generally growing in climax stands in each of the five NHFSGs vary from county to county. This information is available through local NRCS field offices. 


IA--This group consists of very deep, loamy, moderately well drained or well drained soils. Generally, these soils are more fertile than other soils and have the most favorable soil moisture relationships. 

IB--The soils in this group are generally sandy or loamy over sandy material and are slightly less fertile than group IA soils.  Group IB soils are moderately well drained or well drained. Their soil moisture is adequate for good tree growth, but it may not be quite as abundant as that in group IA soils. 

IC--The soils in this group are in areas of outwash sand and gravel. They are moderately well to excessively drained. Their soil moisture is adequate for good softwood growth but is limited for hardwoods. 

IIA--This diverse group includes many of the same soils as those in groups IA and IB. The soils are separated into a unique group, however, because they have physical limitations that make forest management more difficult and costly, i.e., steep slopes, bedrock outcrops, erosive textures, surface boulders, and extreme rockiness. 

IIB--The soils in this group are poorly drained. The seasonal high water table is generally within 12 inches of the surface. Productivity is generally less than that of soils in the other groups. 

NC--The map units in this category either vary so greatly or have such a limited potential for commercial forest products that they have not been assigned to an NHFSG. Commonly, onsite visit would be required to evaluate the situation."|||"Property"||||1|0|0|0||0|||-1|"NHFsg"||||||||0||||"Centimeters"|0|||"Weighted Average"|0|0||1|2||"<Map_Legend maplegendkey=""2""><ColorRampType type=""2"" name=""Defined"" /><Legend_Symbols shapeType=""polygon""><Styles fillStyle=""esriSFSSolid"" /><Font type=""Times New Roman"" size=""8"" red=""0"" green=""0"" blue=""0"" /><Line type=""outline"" width=""0.4"" red=""0"" green=""0"" blue=""0"" /></Legend_Symbols><Legend_Elements transparency=""0""><Labels value=""Group IA"" label=""Group IA"" order=""1""><Color red=""0"" green=""176"" blue=""80"" /></Labels><Labels value=""Group IB"" label=""Group IB"" order=""2""><Color red=""255"" green=""255"" blue=""0"" /></Labels><Labels value=""Group IC"" label=""Group IC"" order=""3""><Color red=""255"" green=""102"" blue=""51"" /></Labels><Labels value=""Group IIA"" label=""Group IIA"" order=""4""><Color red=""153"" green=""102"" blue=""51"" /></Labels><Labels value=""Group IIB"" label=""Group IIB"" order=""5""><Color red=""255"" green=""204"" blue=""102"" /></Labels><Labels value=""NC"" label=""NC"" order=""6""><Color red=""255"" green=""175"" blue=""234"" /></Labels></Legend_Elements></Map_Legend>"|1|11/03/2011 10:24:20|"No Aggregation Necessary"||1|"Choice"
625|"National Commodity Crop Productivity Index v2"|"cointerp"|"interphrc"|"String"|254|3|"National Commodity Crop Productivity Index is a method of arraying the soils of the United States for non-irrigated commodity crop production based on their inherent soil properties.  The rating a soil is assigned is the highest one of three basic crop group indices, which are based on the climate where the crop is typically grown.  Cooler climates are represented by winter wheat, moderate climates are represented by corn and soybeans, and warmer climates are represented by cotton.  (http://www.nrcs.usda.gov/Internet/FSE_DOCUMENTS/nrcs142p2_050734.pdf)

The interpretation is applicable to both heavily populated and sparsely populated areas. Ratings are for soils in their present condition. The present land use is not considered in the ratings. 

Ratings are based on properties and qualities to the depth normally observed during soil mapping (approximately 6 feet).  Soil, site, and climate properties that influence the growth of crops are major considerations. Soil productivity is influenced by many soil properties.  An ideal soil will store adequate amounts of water to nurture the crop between rains.  This soil will have a near-neutral pH, will store nutrients, and lack toxic materials.  The soil will have no barriers, either physical or chemical, to root growth.  Water and gas transmission through the soil will be sufficient to maintain both water and oxygen at sufficient levels in the root zone.   The soil will not be saturated with water during the growing season to the point that root growth is inhibited.  The soil will not be subject to excessive flooding or ponding during the growing season.  Slope is an important consideration because it affects erosion by water, runoff, and the operation of equipment.  The climate must provide adequate water and heat to allow the desired crop to mature.  A soil that differs from the ideal in any of these features will have lower inherent productivity for a particular crop.  The further a soil differs from ideality in any one or all of the factors that determine inherent productivity, the lower its inherent productivity will be. 

The ratings are both verbal and numerical. Rating class terms indicate the estimated productivity which is determined by all of the soil, site, and climatic features that affect crop productivity. ""High inherent productivity"" indicates that the soil, site, and climate have features that are very favorable for crop production. High yields and low risk of crop failure can be expected if a high level of management is employed. ""Moderately high inherent productivity"" indicates that the soil has features that are generally quite favorable crop production.  Good yields and moderately low risk of crop failure can be expected. ""Moderate inherent productivity"" indicates that the soil has features that are generally favorable crop production.  Good yields and moderate risk of crop failure can be expected.  ""Moderately low inherent productivity"" indicates that the soil has features that are generally not favorable crop production.  Low yields and moderately high risk of crop failure can be expected.   ""Low inherent productivity"" indicates that the soil has one or more features that are unfavorable for crop production.  Low yields and high risk of crop failure can be expected.  

Numerical ratings indicate the overall productivity of the soil. The ratings are shown in decimal fractions ranging from 1.00 to 0.01. They indicate gradations between the point at which the combination of soil, site, and climate features has the greatest positive impact on inherent productivity (1.00) and the point at which the soil features are very unfavorable (0.01). 

The map unit components listed for each map unit in the accompanying Summary by Map Unit table in Web Soil Survey or the Aggregation Report in Soil Data Viewer are determined by the aggregation method chosen. An aggregated rating class is shown for each map unit. The components listed for each map unit are only those that have the same rating class as listed for the map unit. The percent composition of each component in a particular map unit is presented to help the user better understand the percentage of each map unit that has the rating presented.  

Other components with different ratings may be present in each map unit. The ratings for all components, regardless of the map unit aggregated rating, can be viewed by generating the equivalent report from the Soil Reports tab in Web Soil Survey. Onsite investigation may be needed to validate these interpretations and to confirm the identity of the soil on a given site."|||"Interpretation"|"NCCPI - National Commodity Crop Productivity Index (Ver 2.0)"|2||0|1|0|0||0|||-1|"NCCPI"||||||||0||||"Centimeters"|0|||"Weighted Average"|0|0||1|3|5|"<Map_Legend maplegendkey=""3""><ColorRampType type=""1"" name=""Progressive"" count=""3""><LowerColor part=""0"" algorithm=""1"" red=""255"" green=""0"" blue=""0"" /><UpperColor part=""0"" algorithm=""1"" red=""255"" green=""255"" blue=""0"" /><LowerColor part=""1"" algorithm=""1"" red=""255"" green=""255"" blue=""0"" /><UpperColor part=""1"" algorithm=""1"" red=""0"" green=""255"" blue=""255"" /><LowerColor part=""2"" algorithm=""1"" red=""0"" green=""255"" blue=""255"" /><UpperColor part=""2"" algorithm=""1"" red=""0"" green=""0"" blue=""255"" /></ColorRampType><Legend_Symbols shapeType=""polygon""><Styles fillStyle=""esriSFSSolid"" /><Font type=""Times New Roman"" size=""8"" red=""0"" green=""0"" blue=""0"" /><Line type=""outline"" width=""0.4"" red=""0"" green=""0"" blue=""0"" /></Legend_Symbols><Legend_Elements transparency=""0"" classes=""5"" /></Map_Legend>"|1|04/07/2014 09:06:46|"Weighted Average"||1|"Float"
16|"Hydric Rating by Map Unit"|"component"|"hydricrating"|"Choice"|254||"This rating indicates the percentage of map units that meets the criteria for hydric soils. Map units are composed of one or more map unit components or soil types, each of which is rated as hydric soil or not hydric. Map units that are made up dominantly of hydric soils may have small areas of minor nonhydric components in the higher positions on the landform, and map units that are made up dominantly of nonhydric soils may have small areas of minor hydric components in the lower positions on the landform. Each map unit is rated based on its respective components and the percentage of each component within the map unit. 

The thematic map is color coded based on the composition of hydric components. The five color classes are separated as 100 percent hydric components, 66 to 99 percent hydric components, 33 to 65 percent hydric components, 1 to 32 percent hydric components, and less than one percent hydric components.

In Web Soil Survey, the Summary by Map Unit table that is displayed below the map pane contains a column named 'Rating'.  In this column the percentage of each map unit that is classified as hydric is displayed.

Hydric soils are defined by the National Technical Committee for Hydric Soils (NTCHS) as soils that formed under conditions of saturation, flooding, or ponding long enough during the growing season to develop anaerobic conditions in the upper part (Federal Register, 1994). Under natural conditions, these soils are either saturated or inundated long enough during the growing season to support the growth and reproduction of hydrophytic vegetation. 

The NTCHS definition identifies general soil properties that are associated with wetness. In order to determine whether a specific soil is a hydric soil or nonhydric soil, however, more specific information, such as information about the depth and duration of the water table, is needed. Thus, criteria that identify those estimated soil properties unique to hydric soils have been established (Federal Register, 2002). These criteria are used to identify map unit components that normally are associated with wetlands. The criteria used are selected estimated soil properties that are described in ""Soil Taxonomy"" (Soil Survey Staff, 1999) and ""Keys to Soil Taxonomy"" (Soil Survey Staff, 2006) and in the ""Soil Survey Manual"" (Soil Survey Division Staff, 1993). 

If soils are wet enough for a long enough period of time to be considered hydric, they should exhibit certain properties that can be easily observed in the field. These visible properties are indicators of hydric soils. The indicators used to make onsite determinations of hydric soils are specified in ""Field Indicators of Hydric Soils in the United States"" (Hurt and Vasilas, 2006). 

References: 

Federal Register. July 13, 1994. Changes in hydric soils of the United States. 
Federal Register. September 18, 2002. Hydric soils of the United States. 
Hurt, G.W., and L.M. Vasilas, editors. Version 6.0, 2006. Field indicators of hydric soils in the United States. 
Soil Survey Division Staff. 1993. Soil survey manual. Soil Conservation Service. U.S. Department of Agriculture Handbook 18. 
Soil Survey Staff. 1999. Soil taxonomy: A basic system of soil classification for making and interpreting soil surveys. 2nd edition. Natural Resources Conservation Service. U.S. Department of Agriculture Handbook 436. 
Soil Survey Staff. 2006. Keys to soil taxonomy. 10th edition. U.S. Department of Agriculture, Natural Resources Conservation Service."|||"Property"||||0|1|0|0||0|||-1|"HydrcRatng"|"hydricrating='Yes'"|||||||0|||||0|||"Weighted Average"|0|0||1|1||"<Map_Legend maplegendkey=""1""><ColorRampType type=""2"" name=""Defined"" /><Legend_Symbols shapeType=""polygon""><Styles fillStyle=""esriSFSSolid"" /><Font type=""Times New Roman"" size=""8"" red=""0"" green=""0"" blue=""0"" /><Line type=""outline"" width=""0.4"" red=""0"" green=""0"" blue=""0"" /></Legend_Symbols><Legend_Elements transparency=""0""><Labels lower_value=""100"" upper_value=""101"" label=""Hydric (100%)"" order=""1""><Color red=""255"" green=""0"" blue=""0"" /></Labels><Labels lower_value=""66"" upper_value=""99"" label=""Predominantly Hydric (66 to 99%)"" order=""2""><Color red=""255"" green=""150"" blue=""0"" /></Labels><Labels lower_value=""33"" upper_value=""65"" label=""Partially hydric (33 to 65%)"" order=""3""><Color red=""255"" green=""255"" blue=""0"" /></Labels><Labels lower_value=""1"" upper_value=""32"" label=""Predominatly nonhydric (1 to 32%)"" order=""4""><Color red=""150"" green=""255"" blue=""150"" /></Labels><Labels lower_value=""0"" upper_value=""0.5"" label=""Nonhydric (0%)"" order=""5""><Color red=""0"" green=""255"" blue=""0"" /></Labels></Legend_Elements></Map_Legend>"|1|06/20/2014 10:51:21|"Percent Present"||1|"Integer"
4|"Wind Erodibility Index"|"component"|"wei"|"Choice"|254||"The wind erodibility index is a numerical value indicating the susceptibility of soil to wind erosion, or the tons per acre per year that can be expected to be lost to wind erosion. There is a close correlation between wind erosion and the texture of the surface layer, the size and durability of surface clods, rock fragments, organic matter, and a calcareous reaction. Soil moisture and frozen soil layers also influence wind erosion."|"tons per acre per year"|"tons/acre/yr"|"Property"||||0|1|0|0|"wind_erodibility_index"|1|||1|"WEI"||||||||0|||||0|||"Weighted Average"|0|0||1|7||"<Map_Legend maplegendkey=""7""><ColorRampType type=""1"" name=""Progressive"" count=""3""><LowerColor part=""0"" algorithm=""1"" red=""255"" green=""0"" blue=""0"" /><UpperColor part=""0"" algorithm=""1"" red=""255"" green=""255"" blue=""0"" /><LowerColor part=""1"" algorithm=""1"" red=""255"" green=""255"" blue=""0"" /><UpperColor part=""1"" algorithm=""1"" red=""0"" green=""255"" blue=""255"" /><LowerColor part=""2"" algorithm=""1"" red=""0"" green=""255"" blue=""255"" /><UpperColor part=""2"" algorithm=""1"" red=""0"" green=""0"" blue=""255"" /></ColorRampType><Legend_Symbols shapeType=""polygon""><Styles fillStyle=""esriSFSSolid"" /><Font type=""Times New Roman"" size=""8"" red=""0"" green=""0"" blue=""0"" /><Line type=""outline"" width=""0.4"" red=""0"" green=""0"" blue=""0"" /></Legend_Symbols><Legend_Elements transparency=""0""><Labels value=""0"" label=""0"" order=""1"" /><Labels value=""38"" label=""38"" order=""2"" /><Labels value=""48"" label=""48"" order=""3"" /><Labels value=""56"" label=""56"" order=""4"" /><Labels value=""86"" label=""86"" order=""5"" /><Labels value=""134"" label=""134"" order=""6"" /><Labels value=""160"" label=""160"" order=""7"" /><Labels value=""180"" label=""180"" order=""8"" /><Labels value=""220"" label=""220"" order=""9"" /><Labels value=""250"" label=""250"" order=""10"" /><Labels value=""310"" label=""310"" order=""11"" /></Legend_Elements></Map_Legend>"|1|03/04/2007 09:06:40|"Dominant Condition"||1|"Choice"
19|"K Factor, Rock Free"|"chorizon"|"kffact"|"Choice"|254||"Erosion factor K indicates the susceptibility of a soil to sheet and rill erosion by water. Factor K is one of six factors used in the Universal Soil Loss Equation (USLE) and the Revised Universal Soil Loss Equation (RUSLE) to predict the average annual rate of soil loss by sheet and rill erosion in tons per acre per year. The estimates are based primarily on percentage of silt, sand, and organic matter and on soil structure and saturated hydraulic conductivity (Ksat). Values of K range from 0.02 to 0.69. Other factors being equal, the higher the value, the more susceptible the soil is to sheet and rill erosion by water.

""Erosion factor Kf (rock free)"" indicates the erodibility of the fine-earth fraction, or the material less than 2 millimeters in size."|||"Property"||||0|1|0|1|"soil_erodibility_factor"|0|||1|"KfactRF"||||||||1|"Surface Layer"|||"Centimeters"|0|||"Weighted Average"|0|0||0|7||"<Map_Legend maplegendkey=""7""><ColorRampType type=""1"" name=""Progressive"" count=""3""><LowerColor part=""0"" algorithm=""1"" red=""255"" green=""0"" blue=""0"" /><UpperColor part=""0"" algorithm=""1"" red=""255"" green=""255"" blue=""0"" /><LowerColor part=""1"" algorithm=""1"" red=""255"" green=""255"" blue=""0"" /><UpperColor part=""1"" algorithm=""1"" red=""0"" green=""255"" blue=""255"" /><LowerColor part=""2"" algorithm=""1"" red=""0"" green=""255"" blue=""255"" /><UpperColor part=""2"" algorithm=""1"" red=""0"" green=""0"" blue=""255"" /></ColorRampType><Legend_Symbols shapeType=""polygon""><Styles fillStyle=""esriSFSSolid"" /><Font type=""Times New Roman"" size=""8"" red=""0"" green=""0"" blue=""0"" /><Line type=""outline"" width=""0.4"" red=""0"" green=""0"" blue=""0"" /></Legend_Symbols><Legend_Elements transparency=""0""><Labels value="".02"" label="".02"" order=""1"" /><Labels value="".05"" label="".05"" order=""2"" /><Labels value="".10"" label="".10"" order=""3"" /><Labels value="".15"" label="".15"" order=""4"" /><Labels value="".17"" label="".17"" order=""5"" /><Labels value="".20"" label="".20"" order=""6"" /><Labels value="".24"" label="".24"" order=""7"" /><Labels value="".28"" label="".28"" order=""8"" /><Labels value="".32"" label="".32"" order=""9"" /><Labels value="".37"" label="".37"" order=""10"" /><Labels value="".43"" label="".43"" order=""11"" /><Labels value="".49"" label="".49"" order=""12"" /><Labels value="".55"" label="".55"" order=""13"" /><Labels value="".64"" label="".64"" order=""14"" /></Legend_Elements></Map_Legend>"|1|04/26/2007 06:13:05|"Dominant Condition"||1|"Choice"
51|"K Factor, Whole Soil"|"chorizon"|"kwfact"|"Choice"|254||"Erosion factor K indicates the susceptibility of a soil to sheet and rill erosion by water. Factor K is one of six factors used in the Universal Soil Loss Equation (USLE) and the Revised Universal Soil Loss Equation (RUSLE) to predict the average annual rate of soil loss by sheet and rill erosion in tons per acre per year. The estimates are based primarily on percentage of silt, sand, and organic matter and on soil structure and saturated hydraulic conductivity (Ksat). Values of K range from 0.02 to 0.69. Other factors being equal, the higher the value, the more susceptible the soil is to sheet and rill erosion by water.

""Erosion factor Kw (whole soil)"" indicates the erodibility of the whole soil. The estimates are modified by the presence of rock fragments."|||"Property"||||0|1|0|1|"soil_erodibility_factor"|0|||1|"KfactWS"||||||||1|"Surface Layer"|||"Centimeters"|0|||"Weighted Average"|0|0||0|7||"<Map_Legend maplegendkey=""7""><ColorRampType type=""1"" name=""Progressive"" count=""3""><LowerColor part=""0"" algorithm=""1"" red=""255"" green=""0"" blue=""0"" /><UpperColor part=""0"" algorithm=""1"" red=""255"" green=""255"" blue=""0"" /><LowerColor part=""1"" algorithm=""1"" red=""255"" green=""255"" blue=""0"" /><UpperColor part=""1"" algorithm=""1"" red=""0"" green=""255"" blue=""255"" /><LowerColor part=""2"" algorithm=""1"" red=""0"" green=""255"" blue=""255"" /><UpperColor part=""2"" algorithm=""1"" red=""0"" green=""0"" blue=""255"" /></ColorRampType><Legend_Symbols shapeType=""polygon""><Styles fillStyle=""esriSFSSolid"" /><Font type=""Times New Roman"" size=""8"" red=""0"" green=""0"" blue=""0"" /><Line type=""outline"" width=""0.4"" red=""0"" green=""0"" blue=""0"" /></Legend_Symbols><Legend_Elements transparency=""0""><Labels value="".02"" label="".02"" order=""1"" /><Labels value="".05"" label="".05"" order=""2"" /><Labels value="".10"" label="".10"" order=""3"" /><Labels value="".15"" label="".15"" order=""4"" /><Labels value="".17"" label="".17"" order=""5"" /><Labels value="".20"" label="".20"" order=""6"" /><Labels value="".24"" label="".24"" order=""7"" /><Labels value="".28"" label="".28"" order=""8"" /><Labels value="".32"" label="".32"" order=""9"" /><Labels value="".37"" label="".37"" order=""10"" /><Labels value="".43"" label="".43"" order=""11"" /><Labels value="".49"" label="".49"" order=""12"" /><Labels value="".55"" label="".55"" order=""13"" /><Labels value="".64"" label="".64"" order=""14"" /></Legend_Elements></Map_Legend>"|1|04/26/2007 06:13:35|"Dominant Condition"||1|"Choice"
71|"Wind Erodibility Group"|"component"|"weg"|"Choice"|254||"A wind erodibility group (WEG) consists of soils that have similar properties affecting their susceptibility to wind erosion in cultivated areas. The soils assigned to group 1 are the most susceptible to wind erosion, and those assigned to group 8 are the least susceptible."|||"Property"||||0|1|0|0||0|||-1|"WEG"||||||||0|||||0|||"Weighted Average"|0|0||1|7||"<Map_Legend maplegendkey=""7""><ColorRampType type=""1"" name=""Progressive"" count=""3""><LowerColor part=""0"" algorithm=""1"" red=""255"" green=""0"" blue=""0"" /><UpperColor part=""0"" algorithm=""1"" red=""255"" green=""255"" blue=""0"" /><LowerColor part=""1"" algorithm=""1"" red=""255"" green=""255"" blue=""0"" /><UpperColor part=""1"" algorithm=""1"" red=""0"" green=""255"" blue=""255"" /><LowerColor part=""2"" algorithm=""1"" red=""0"" green=""255"" blue=""255"" /><UpperColor part=""2"" algorithm=""1"" red=""0"" green=""0"" blue=""255"" /></ColorRampType><Legend_Symbols shapeType=""polygon""><Styles fillStyle=""esriSFSSolid"" /><Font type=""Times New Roman"" size=""8"" red=""0"" green=""0"" blue=""0"" /><Line type=""outline"" width=""0.4"" red=""0"" green=""0"" blue=""0"" /></Legend_Symbols><Legend_Elements transparency=""0""><Labels value=""1"" label=""1"" order=""1"" /><Labels value=""2"" label=""2"" order=""2"" /><Labels value=""3"" label=""3"" order=""3"" /><Labels value=""4"" label=""4"" order=""4"" /><Labels value=""4L"" label=""4L"" order=""5"" /><Labels value=""5"" label=""5"" order=""6"" /><Labels value=""6"" label=""6"" order=""7"" /><Labels value=""7"" label=""7"" order=""8"" /><Labels value=""8"" label=""8"" order=""9"" /></Legend_Elements></Map_Legend>"|1|03/04/2007 09:05:09|"Dominant Condition"||1|"Choice"
75|"T Factor"|"component"|"tfact"|"Integer"|||"The T factor is an estimate of the maximum average annual rate of soil erosion by wind and/or water that can occur without affecting crop productivity over a sustained period. The rate is in tons per acre per year."|"tons per acre per year"|"tons/acre/yr"|"Property"||||0|1|0|0||1|||-1|"Tfactor"||||||||0|||||0|||"Weighted Average"|0|0||1|2||"<Map_Legend maplegendkey=""2""><ColorRampType type=""2"" name=""Defined"" /><Legend_Symbols shapeType=""polygon""><Styles fillStyle=""esriSFSSolid"" /><Font type=""Times New Roman"" size=""8"" red=""0"" green=""0"" blue=""0"" /><Line type=""outline"" width=""0.4"" red=""0"" green=""0"" blue=""0"" /></Legend_Symbols><Legend_Elements transparency=""0""><Labels value=""1"" label=""1"" order=""1""><Color red=""255"" green=""0"" blue=""0"" /></Labels><Labels value=""2"" label=""2"" order=""2""><Color red=""255"" green=""127"" blue=""0"" /></Labels><Labels value=""3"" label=""3"" order=""3""><Color red=""255"" green=""255"" blue=""0"" /></Labels><Labels value=""4"" label=""4"" order=""4""><Color red=""127"" green=""255"" blue=""0"" /></Labels><Labels value=""5"" label=""5"" order=""5""><Color red=""0"" green=""255"" blue=""0"" /></Labels></Legend_Elements></Map_Legend>"|1|03/04/2007 09:03:38|"Dominant Condition"||1|"Integer"
61|"Saturated Hydraulic Conductivity (Ksat), Standard Classes"|"chorizon"|"ksat_r"|"Float"||4|"Saturated hydraulic conductivity (Ksat) refers to the ease with which pores in a saturated soil transmit water. The estimates are expressed in terms of micrometers per second. They are based on soil characteristics observed in the field, particularly structure, porosity, and texture. Saturated hydraulic conductivity is considered in the design of soil drainage systems and septic tank absorption fields. 

For each soil layer, this attribute is actually recorded as three separate values in the database. A low value and a high value indicate the range of this attribute for the soil component. A ""representative"" value indicates the expected value of this attribute for the component. For this soil property, only the representative value is used.

The numeric Ksat values have been grouped according to standard Ksat class limits. The classes are:

Very low: 0.00 to 0.01
Low: 0.01 to 0.1
Moderately low: 0.1 to 1.0
Moderately high: 1 to 10
High: 10 to 100
Very high: 100 to 705"|"micrometers per second"|"um/s"|"Property"||||0|1|0|1||1|"Slowest"|"Fastest"|1|"KsatClass"||||||||1|"Depth Range"|||"Centimeters"|0|||"Weighted Average"|0|0||0|6||"<Map_Legend maplegendkey=""6""><ColorRampType type=""1"" name=""Progressive"" count=""3""><LowerColor part=""0"" algorithm=""1"" red=""255"" green=""0"" blue=""0"" /><UpperColor part=""0"" algorithm=""1"" red=""255"" green=""255"" blue=""0"" /><LowerColor part=""1"" algorithm=""1"" red=""255"" green=""255"" blue=""0"" /><UpperColor part=""1"" algorithm=""1"" red=""0"" green=""255"" blue=""255"" /><LowerColor part=""2"" algorithm=""1"" red=""0"" green=""255"" blue=""255"" /><UpperColor part=""2"" algorithm=""1"" red=""0"" green=""0"" blue=""255"" /></ColorRampType><Legend_Symbols shapeType=""polygon""><Styles fillStyle=""esriSFSSolid"" /><Font type=""Times New Roman"" size=""8"" red=""0"" green=""0"" blue=""0"" /><Line type=""outline"" width=""0.4"" red=""0"" green=""0"" blue=""0"" /></Legend_Symbols><Legend_Elements transparency=""0""><Labels lower_value=""0"" upper_value=""0.01"" label=""Very Low (0.0 - 0.01)"" order=""1"" /><Labels lower_value=""0.01"" upper_value=""0.1"" label=""Low (0.01 - 0.1)"" order=""2"" /><Labels lower_value=""0.1"" upper_value=""1"" label=""Moderately Low (0.1 - 1)"" order=""3"" /><Labels lower_value=""1"" upper_value=""10"" label=""Moderately High (1 - 10)"" order=""4"" /><Labels lower_value=""10"" upper_value=""100"" label=""High (10 - 100)"" order=""5"" /><Labels lower_value=""100"" upper_value=""705"" label=""Very High (100 - 705)"" order=""6"" /></Legend_Elements></Map_Legend>"|1|03/04/2007 09:00:22|"Dominant Component"||1|"Float"
65|"Bulk Density, One-Third Bar"|"chorizon"|"dbthirdbar_r"|"Float"||2|"Bulk density, one-third bar, is the ovendry weight of the soil material less than 2 millimeters in size per unit volume of soil at water tension of 1/3 bar, expressed in grams per cubic centimeter. Bulk density data are used to compute linear extensibility, shrink-swell potential, available water capacity, total pore space, and other soil properties. The moist bulk density of a soil indicates the pore space available for water and roots. Depending on soil texture, a bulk density of more than 1.4 can restrict water storage and root penetration. Moist bulk density is influenced by texture, kind of clay, content of organic matter, and soil structure.

For each soil layer, this attribute is actually recorded as three separate values in the database. A low value and a high value indicate the range of this attribute for the soil component. A ""representative"" value indicates the expected value of this attribute for the component. For this soil property, only the representative value is used."|"grams per cubic centimeter"|"g/cm3"|"Property"||||0|1|0|1||1|||1|"Db3rdbar"||||||||1|"Depth Range"|||"Centimeters"|0|||"Weighted Average"|0|0||0|3|5|"<Map_Legend maplegendkey=""3""><ColorRampType type=""1"" name=""Progressive"" count=""3""><LowerColor part=""0"" algorithm=""1"" red=""255"" green=""0"" blue=""0"" /><UpperColor part=""0"" algorithm=""1"" red=""255"" green=""255"" blue=""0"" /><LowerColor part=""1"" algorithm=""1"" red=""255"" green=""255"" blue=""0"" /><UpperColor part=""1"" algorithm=""1"" red=""0"" green=""255"" blue=""255"" /><LowerColor part=""2"" algorithm=""1"" red=""0"" green=""255"" blue=""255"" /><UpperColor part=""2"" algorithm=""1"" red=""0"" green=""0"" blue=""255"" /></ColorRampType><Legend_Symbols shapeType=""polygon""><Styles fillStyle=""esriSFSSolid"" /><Font type=""Times New Roman"" size=""8"" red=""0"" green=""0"" blue=""0"" /><Line type=""outline"" width=""0.4"" red=""0"" green=""0"" blue=""0"" /></Legend_Symbols><Legend_Elements transparency=""0"" classes=""5"" /></Map_Legend>"|1|04/27/2007 10:09:33|"Dominant Component"||1|"Float"
66|"Available Water Supply, 0 to 100 cm"|"muaggatt"|"aws0100wta"|"Float"||2|"Available water supply (AWS) is the total volume of water (in centimeters) that should be available to plants when the soil, inclusive of rock fragments, is at field capacity. It is commonly estimated as the amount of water held between field capacity and the wilting point, with corrections for salinity, rock fragments, and rooting depth. AWS is reported as a single value (in centimeters) of water for the specified depth of the soil. AWS is calculated as the available water capacity times the thickness of each soil horizon to a specified depth.

For each soil layer, available water capacity, used in the computation of AWS, is recorded as three separate values in the database. A low value and a high value indicate the range of this attribute for the soil component. A ""representative"" value indicates the expected value of this attribute for the component. For the derivation of AWS, only the representative value for available water capacity is used.

The available water supply for each map unit component is computed as described above and then aggregated to a single value for the map unit by the process described below.

A map unit typically consists of one or more ""components."" A component is either some type of soil or some nonsoil entity, e.g., rock outcrop. For the attribute being aggregated (e.g., available water supply), the first step of the aggregation process is to derive one attribute value for each of a map unit's components. From this set of component attributes, the next step of the process is to derive a single value that represents the map unit as a whole. Once a single value for each map unit is derived, a thematic map for the map units can be generated. Aggregation is needed because map units rather than components are delineated on the soil maps.

The composition of each component in a map unit is recorded as a percentage. A composition of 60 indicates that the component typically makes up approximately 60 percent of the map unit.

For the available water supply, when a weighted average of all component values is computed, percent composition is the weighting factor."|"centimeters"|"cm"|"Property"||||1|0|0|0||1|||1|"AWS100"||||||||0|||||0|||"Weighted Average"|0|0||1|3|5|"<Map_Legend maplegendkey=""3""><ColorRampType type=""1"" name=""Progressive"" count=""3""><LowerColor part=""0"" algorithm=""1"" red=""255"" green=""0"" blue=""0"" /><UpperColor part=""0"" algorithm=""1"" red=""255"" green=""255"" blue=""0"" /><LowerColor part=""1"" algorithm=""1"" red=""255"" green=""255"" blue=""0"" /><UpperColor part=""1"" algorithm=""1"" red=""0"" green=""255"" blue=""255"" /><LowerColor part=""2"" algorithm=""1"" red=""0"" green=""255"" blue=""255"" /><UpperColor part=""2"" algorithm=""1"" red=""0"" green=""0"" blue=""255"" /></ColorRampType><Legend_Symbols shapeType=""polygon""><Styles fillStyle=""esriSFSSolid"" /><Font type=""Times New Roman"" size=""8"" red=""0"" green=""0"" blue=""0"" /><Line type=""outline"" width=""0.4"" red=""0"" green=""0"" blue=""0"" /></Legend_Symbols><Legend_Elements transparency=""0"" classes=""5"" /></Map_Legend>"|1|02/28/2007 13:32:20|"No Aggregation Necessary"||1|"Float"
67|"Bulk Density, 15 Bar"|"chorizon"|"dbfifteenbar_r"|"Float"||2|"Bulk density, 15 bar, is the ovendry weight of the soil material less than 2 millimeters in size per unit volume of soil at water tension of 15 bars, expressed in grams per cubic centimeter. Bulk density, 15 bar, is necessary for resource assessment models, such as soil hydrology, water budgets, leaching,¬ and nutrient-pesticide loading.

For each soil layer, this attribute is actually recorded as three separate values in the database. A low value and a high value indicate the range of this attribute for the soil component. A ""representative"" value indicates the expected value of this attribute for the component. For this soil property, only the representative value is used.

For each soil horizon or layer in the underlying database, this attribute is actually recorded as three separate values.  A low value and a high value indicate the range of this attribute for the corresponding component.  A ""representative"" value indicates the expected value of this attribute for the corresponding component.  For this soil property, only the representative value is used."|"grams per cubic centimeter"|"g/cm3"|"Property"||||0|1|0|1||1|||1|"Db15bar"||||||||1|"Depth Range"|||"Centimeters"|0|||"Weighted Average"|0|0||0|3|5|"<Map_Legend maplegendkey=""3""><ColorRampType type=""1"" name=""Progressive"" count=""3""><LowerColor part=""0"" algorithm=""1"" red=""255"" green=""0"" blue=""0"" /><UpperColor part=""0"" algorithm=""1"" red=""255"" green=""255"" blue=""0"" /><LowerColor part=""1"" algorithm=""1"" red=""255"" green=""255"" blue=""0"" /><UpperColor part=""1"" algorithm=""1"" red=""0"" green=""255"" blue=""255"" /><LowerColor part=""2"" algorithm=""1"" red=""0"" green=""255"" blue=""255"" /><UpperColor part=""2"" algorithm=""1"" red=""0"" green=""0"" blue=""255"" /></ColorRampType><Legend_Symbols shapeType=""polygon""><Styles fillStyle=""esriSFSSolid"" /><Font type=""Times New Roman"" size=""8"" red=""0"" green=""0"" blue=""0"" /><Line type=""outline"" width=""0.4"" red=""0"" green=""0"" blue=""0"" /></Legend_Symbols><Legend_Elements transparency=""0"" classes=""5"" /></Map_Legend>"|1|04/27/2007 10:08:47|"Dominant Component"||1|"Float"
91|"Bulk Density, One-Tenth Bar"|"chorizon"|"dbtenthbar_r"|"Float"||2|"Bulk density, one-tenth bar, is the ovendry weight of the soil material less than 2 millimeters in size per unit volume of soil at water tension of 1/10 bar, expressed in grams per cubic centimeter. Bulk density data are used to compute linear extensibility, shrink-swell potential, available water capacity, total pore space, and other soil properties. The moist bulk density of a soil indicates the pore space available for water and roots. Depending on soil texture, a bulk density of more than 1.4 can restrict water storage and root penetration. Moist bulk density is influenced by texture, kind of clay, content of organic matter, and soil structure.

For each soil layer, this attribute is actually recorded as three separate values in the database. A low value and a high value indicate the range of this attribute for the soil component. A ""representative"" value indicates the expected value of this attribute for the component. For this soil property, only the representative value is used."|"grams per cubic centimeter"|"g/cm3"|"Property"||||0|1|0|1||1|||1|"Db10thbar"||||||||1|"Depth Range"|||"Centimeters"|0|||"Weighted Average"|0|0||0|3|5|"<Map_Legend maplegendkey=""3""><ColorRampType type=""1"" name=""Progressive"" count=""3""><LowerColor part=""0"" algorithm=""1"" red=""255"" green=""0"" blue=""0"" /><UpperColor part=""0"" algorithm=""1"" red=""255"" green=""255"" blue=""0"" /><LowerColor part=""1"" algorithm=""1"" red=""255"" green=""255"" blue=""0"" /><UpperColor part=""1"" algorithm=""1"" red=""0"" green=""255"" blue=""255"" /><LowerColor part=""2"" algorithm=""1"" red=""0"" green=""255"" blue=""255"" /><UpperColor part=""2"" algorithm=""1"" red=""0"" green=""0"" blue=""255"" /></ColorRampType><Legend_Symbols shapeType=""polygon""><Styles fillStyle=""esriSFSSolid"" /><Font type=""Times New Roman"" size=""8"" red=""0"" green=""0"" blue=""0"" /><Line type=""outline"" width=""0.4"" red=""0"" green=""0"" blue=""0"" /></Legend_Symbols><Legend_Elements transparency=""0"" classes=""5"" /></Map_Legend>"|1|04/27/2007 10:08:13|"Dominant Component"||1|"Float"
308|"Surface Texture"|"chtexturegrp"|"texdesc"|"VText"|||"This displays the representative texture class and modifier of the surface horizon.

Texture is given in the standard terms used by the U.S. Department of Agriculture. These terms are defined according to percentages of sand, silt, and clay in the fraction of the soil that is less than 2 millimeters in diameter. ""Loam,"" for example, is soil that is 7 to 27 percent clay, 28 to 50 percent silt, and less than 52 percent sand. If the content of particles coarser than sand is 15 percent or more, an appropriate modifier is added, for example, ""gravelly."""|||"Property"||||0|1|0|1||0|||-1|"SurfText"|"chtexturegrp.rvindicator = 'yes'"|||||||0|"Surface Layer"|||"Centimeters"|0|||"Weighted Average"|0|0||1|4||"<Map_Legend maplegendkey=""4""><ColorRampType type=""0"" name=""Random""><Values min=""50"" max=""99"" /><Saturation min=""33"" max=""66"" /><Hue start=""0"" end=""360"" /></ColorRampType><Legend_Symbols shapeType=""polygon""><Styles fillStyle=""esriSFSSolid"" /><Font type=""Times New Roman"" size=""8"" red=""0"" green=""0"" blue=""0"" /><Line type=""outline"" width=""0.4"" red=""0"" green=""0"" blue=""0"" /></Legend_Symbols><Legend_Elements transparency=""0"" /></Map_Legend>"|1|08/17/2006 07:16:42|"Dominant Condition"||1|"VText"
378|"Liquid Limit"|"chorizon"|"ll_r"|"Float"||1|"Liquid limit (LL) is one of the standard Atterberg limits used to indicate the plasticity characteristics of a soil. It is the water content, on a percent by weight basis, of the soil (passing #40 sieve) at which the soil changes from a plastic to a liquid state.  Generally, the amount of clay- and silt-size particles, the organic matter content, and the type of minerals determine the liquid limit. Soils that have a high liquid limit have the capacity to hold a lot of water while maintaining a plastic or semisolid state.

Liquid limit is used in classifying soils in the Unified and AASHTO classification systems.

For each soil layer, this attribute is actually recorded as three separate values in the database. A low value and a high value indicate the range of this attribute for the soil component. A ""representative"" value indicates the expected value of this attribute for the component. For this soil property, only the representative value is used."|"percent"|"percent"|"Property"||||0|1|0|1||1|||1|"LiqLim"||||||||1|"Depth Range"|||"Centimeters"|0|||"Weighted Average"|0|0||0|3|5|"<Map_Legend maplegendkey=""3""><ColorRampType type=""1"" name=""Progressive"" count=""3""><LowerColor part=""0"" algorithm=""1"" red=""255"" green=""0"" blue=""0"" /><UpperColor part=""0"" algorithm=""1"" red=""255"" green=""255"" blue=""0"" /><LowerColor part=""1"" algorithm=""1"" red=""255"" green=""255"" blue=""0"" /><UpperColor part=""1"" algorithm=""1"" red=""0"" green=""255"" blue=""255"" /><LowerColor part=""2"" algorithm=""1"" red=""0"" green=""255"" blue=""255"" /><UpperColor part=""2"" algorithm=""1"" red=""0"" green=""0"" blue=""255"" /></ColorRampType><Legend_Symbols shapeType=""polygon""><Styles fillStyle=""esriSFSSolid"" /><Font type=""Times New Roman"" size=""8"" red=""0"" green=""0"" blue=""0"" /><Line type=""outline"" width=""0.4"" red=""0"" green=""0"" blue=""0"" /></Legend_Symbols><Legend_Elements transparency=""0"" classes=""5"" /></Map_Legend>"|1|07/17/2007 07:37:35|"Dominant Component"||1|"Float"
97|"Available Water Supply, 0 to 25 cm"|"muaggatt"|"aws025wta"|"Float"||2|"Available water supply (AWS) is the total volume of water (in centimeters) that should be available to plants when the soil, inclusive of rock fragments, is at field capacity. It is commonly estimated as the amount of water held between field capacity and the wilting point, with corrections for salinity, rock fragments, and rooting depth. AWS is reported as a single value (in centimeters) of water for the specified depth of the soil. AWS is calculated as the available water capacity times the thickness of each soil horizon to a specified depth.

For each soil layer, available water capacity, used in the computation of AWS, is recorded as three separate values in the database. A low value and a high value indicate the range of this attribute for the soil component. A ""representative"" value indicates the expected value of this attribute for the component. For the derivation of AWS, only the representative value for available water capacity is used.

The available water supply for each map unit component is computed as described above and then aggregated to a single value for the map unit by the process described below.

A map unit typically consists of one or more ""components."" A component is either some type of soil or some nonsoil entity, e.g., rock outcrop. For the attribute being aggregated (e.g., available water supply), the first step of the aggregation process is to derive one attribute value for each of a map unit's components. From this set of component attributes, the next step of the process is to derive a single value that represents the map unit as a whole. Once a single value for each map unit is derived, a thematic map for the map units can be generated. Aggregation is needed because map units rather than components are delineated on the soil maps.

The composition of each component in a map unit is recorded as a percentage. A composition of 60 indicates that the component typically makes up approximately 60 percent of the map unit.

For the available water supply, when a weighted average of all component values is computed, percent composition is the weighting factor."|"centimeters"|"cm"|"Property"||||1|0|0|0||1|||1|"AWS025"||||||||0|||||0|||"Weighted Average"|0|0||1|3|5|"<Map_Legend maplegendkey=""3""><ColorRampType type=""1"" name=""Progressive"" count=""3""><LowerColor part=""0"" algorithm=""1"" red=""255"" green=""0"" blue=""0"" /><UpperColor part=""0"" algorithm=""1"" red=""255"" green=""255"" blue=""0"" /><LowerColor part=""1"" algorithm=""1"" red=""255"" green=""255"" blue=""0"" /><UpperColor part=""1"" algorithm=""1"" red=""0"" green=""255"" blue=""255"" /><LowerColor part=""2"" algorithm=""1"" red=""0"" green=""255"" blue=""255"" /><UpperColor part=""2"" algorithm=""1"" red=""0"" green=""0"" blue=""255"" /></ColorRampType><Legend_Symbols shapeType=""polygon""><Styles fillStyle=""esriSFSSolid"" /><Font type=""Times New Roman"" size=""8"" red=""0"" green=""0"" blue=""0"" /><Line type=""outline"" width=""0.4"" red=""0"" green=""0"" blue=""0"" /></Legend_Symbols><Legend_Elements transparency=""0"" classes=""5"" /></Map_Legend>"|1|02/28/2007 13:34:55|"No Aggregation Necessary"||1|"Float"
379|"Plasticity Index"|"chorizon"|"pi_r"|"Float"||1|"Plasticity index (PI) is one of the standard Atterberg limits used to indicate the plasticity characteristics of a soil. It is defined as the numerical difference between the liquid limit and plastic limit of the soil.  It is the range of water content in which a soil exhibits the characteristics of a plastic solid. 

The plastic limit is the water content that corresponds to an arbitrary limit between the plastic and semisolid states of a soil.  The liquid limit is the water content, on a percent by weight basis, of the soil (passing #40 sieve) at which the soil changes from a plastic to a liquid state.   

Soils that have a high plasticity index have a wide range of moisture content in which the soil performs as a plastic material. Highly and moderately plastic clays have large PI values.  Plasticity index is used in classifying soils in the Unified and AASHTO classification systems.

For each soil layer, this attribute is actually recorded as three separate values in the database. A low value and a high value indicate the range of this attribute for the soil component. A ""representative"" value indicates the expected value of this attribute for the component. For this soil property, only the representative value is used."|"percent"|"percent"|"Property"||||0|1|0|1||1|||1|"PlasLimit"||||||||1|"Depth Range"|||"Centimeters"|0|||"Weighted Average"|0|0||0|3|5|"<Map_Legend maplegendkey=""3""><ColorRampType type=""1"" name=""Progressive"" count=""3""><LowerColor part=""0"" algorithm=""1"" red=""255"" green=""0"" blue=""0"" /><UpperColor part=""0"" algorithm=""1"" red=""255"" green=""255"" blue=""0"" /><LowerColor part=""1"" algorithm=""1"" red=""255"" green=""255"" blue=""0"" /><UpperColor part=""1"" algorithm=""1"" red=""0"" green=""255"" blue=""255"" /><LowerColor part=""2"" algorithm=""1"" red=""0"" green=""255"" blue=""255"" /><UpperColor part=""2"" algorithm=""1"" red=""0"" green=""0"" blue=""255"" /></ColorRampType><Legend_Symbols shapeType=""polygon""><Styles fillStyle=""esriSFSSolid"" /><Font type=""Times New Roman"" size=""8"" red=""0"" green=""0"" blue=""0"" /><Line type=""outline"" width=""0.4"" red=""0"" green=""0"" blue=""0"" /></Legend_Symbols><Legend_Elements transparency=""0"" classes=""5"" /></Map_Legend>"|1|07/17/2007 07:36:58|"Dominant Component"||1|"Float"
311|"Percent Sand"|"chorizon"|"sandtotal_r"|"Float"||1|"Sand as a soil separate consists of mineral soil particles that are 0.05 millimeter to 2 millimeters in diameter. In the database, the estimated sand content of each soil layer is given as a percentage, by weight, of the soil material that is less than 2 millimeters in diameter.  The content of sand, silt, and clay affects the physical behavior of a soil. Particle size is important for engineering and agronomic interpretations, for determination of soil hydrologic qualities, and for soil classification.

For each soil layer, this attribute is actually recorded as three separate values in the database. A low value and a high value indicate the range of this attribute for the soil component. A ""representative"" value indicates the expected value of this attribute for the component. For this soil property, only the representative value is used."|"percent"|"percent"|"Property"||||0|1|0|1||1|||1|"Sand"||||||||1|"Depth Range"|||"Centimeters"|0|||"Weighted Average"|0|0||0|3|5|"<Map_Legend maplegendkey=""3""><ColorRampType type=""1"" name=""Progressive"" count=""3""><LowerColor part=""0"" algorithm=""1"" red=""255"" green=""0"" blue=""0"" /><UpperColor part=""0"" algorithm=""1"" red=""255"" green=""255"" blue=""0"" /><LowerColor part=""1"" algorithm=""1"" red=""255"" green=""255"" blue=""0"" /><UpperColor part=""1"" algorithm=""1"" red=""0"" green=""255"" blue=""255"" /><LowerColor part=""2"" algorithm=""1"" red=""0"" green=""255"" blue=""255"" /><UpperColor part=""2"" algorithm=""1"" red=""0"" green=""0"" blue=""255"" /></ColorRampType><Legend_Symbols shapeType=""polygon""><Styles fillStyle=""esriSFSSolid"" /><Font type=""Times New Roman"" size=""8"" red=""0"" green=""0"" blue=""0"" /><Line type=""outline"" width=""0.4"" red=""0"" green=""0"" blue=""0"" /></Legend_Symbols><Legend_Elements transparency=""0"" classes=""5"" /></Map_Legend>"|1|03/04/2007 08:44:20|"Dominant Component"||1|"Float"
312|"Percent Silt"|"chorizon"|"silttotal_r"|"Float"||1|"Silt as a soil separate consists of mineral soil particles that are 0.002 to 0.05 millimeter in diameter. In the database, the estimated silt content of each soil layer is given as a percentage, by weight, of the soil material that is less than 2 millimeters in diameter.

The content of sand, silt, and clay affects the physical behavior of a soil. Particle size is important for engineering and agronomic interpretations, for determination of soil hydrologic qualities, and for soil classification

For each soil layer, this attribute is actually recorded as three separate values in the database. A low value and a high value indicate the range of this attribute for the soil component. A ""representative"" value indicates the expected value of this attribute for the component. For this soil property, only the representative value is used."|"percent"|"percent"|"Property"||||0|1|0|1||1|||1|"Silt"||||||||1|"Depth Range"|||"Centimeters"|0|||"Weighted Average"|0|0||0|3|5|"<Map_Legend maplegendkey=""3""><ColorRampType type=""1"" name=""Progressive"" count=""3""><LowerColor part=""0"" algorithm=""1"" red=""255"" green=""0"" blue=""0"" /><UpperColor part=""0"" algorithm=""1"" red=""255"" green=""255"" blue=""0"" /><LowerColor part=""1"" algorithm=""1"" red=""255"" green=""255"" blue=""0"" /><UpperColor part=""1"" algorithm=""1"" red=""0"" green=""255"" blue=""255"" /><LowerColor part=""2"" algorithm=""1"" red=""0"" green=""255"" blue=""255"" /><UpperColor part=""2"" algorithm=""1"" red=""0"" green=""0"" blue=""255"" /></ColorRampType><Legend_Symbols shapeType=""polygon""><Styles fillStyle=""esriSFSSolid"" /><Font type=""Times New Roman"" size=""8"" red=""0"" green=""0"" blue=""0"" /><Line type=""outline"" width=""0.4"" red=""0"" green=""0"" blue=""0"" /></Legend_Symbols><Legend_Elements transparency=""0"" classes=""5"" /></Map_Legend>"|1|03/04/2007 08:45:05|"Dominant Component"||1|"Float"
41|"Available Water Capacity"|"chorizon"|"awc_r"|"Float"||2|"Available water capacity (AWC) refers to the quantity of water that the soil is capable of storing for use by plants. The capacity for water storage is given in centimeters of water per centimeter of soil for each soil layer. The capacity varies, depending on soil properties that affect retention of water. The most important properties are the content of organic matter, soil texture, bulk density, and soil structure, with corrections for salinity and rock fragments. Available water capacity is an important factor in the choice of plants or crops to be grown and in the design and management of irrigation systems. It is not an estimate of the quantity of water actually available to plants at any given time.

Available water supply (AWS) is computed as AWC times the thickness of the soil. For example, if AWC is 0.15 cm/cm, the available water supply for 25 centimeters of soil would be 0.15 x 25, or 3.75 centimeters of water.

For each soil layer, AWC is recorded as three separate values in the database. A low value and a high value indicate the range of this attribute for the soil component. A ""representative"" value indicates the expected value of this attribute for the component. For this soil property, only the representative value is used."|"centimeters per centimeter"|"cm/cm"|"Property"||||0|1|0|1||1|||1|"AWC"||||||||1|"Depth Range"|||"Centimeters"|0|||"Weighted Average"|0|0||0|3|5|"<Map_Legend maplegendkey=""3""><ColorRampType type=""1"" name=""Progressive"" count=""3""><LowerColor part=""0"" algorithm=""1"" red=""255"" green=""0"" blue=""0"" /><UpperColor part=""0"" algorithm=""1"" red=""255"" green=""255"" blue=""0"" /><LowerColor part=""1"" algorithm=""1"" red=""255"" green=""255"" blue=""0"" /><UpperColor part=""1"" algorithm=""1"" red=""0"" green=""255"" blue=""255"" /><LowerColor part=""2"" algorithm=""1"" red=""0"" green=""255"" blue=""255"" /><UpperColor part=""2"" algorithm=""1"" red=""0"" green=""0"" blue=""255"" /></ColorRampType><Legend_Symbols shapeType=""polygon""><Styles fillStyle=""esriSFSSolid"" /><Font type=""Times New Roman"" size=""8"" red=""0"" green=""0"" blue=""0"" /><Line type=""outline"" width=""0.4"" red=""0"" green=""0"" blue=""0"" /></Legend_Symbols><Legend_Elements transparency=""0"" classes=""5"" /></Map_Legend>"|1|02/28/2007 13:30:23|"Dominant Component"||1|"Float"
42|"Saturated Hydraulic Conductivity (Ksat)"|"chorizon"|"ksat_r"|"Float"||4|"Saturated hydraulic conductivity (Ksat) refers to the ease with which pores in a saturated soil transmit water. The estimates are expressed in terms of micrometers per second. They are based on soil characteristics observed in the field, particularly structure, porosity, and texture. Saturated hydraulic conductivity is considered in the design of soil drainage systems and septic tank absorption fields. 

For each soil layer, this attribute is actually recorded as three separate values in the database. A low value and a high value indicate the range of this attribute for the soil component. A ""representative"" value indicates the expected value of this attribute for the component. For this soil property, only the representative value is used.

The numeric Ksat values have been grouped according to standard Ksat class limits."|"micrometers per second"|"um/s"|"Property"||||0|1|0|1||1|"Slowest"|"Fastest"|1|"Ksat"||||||||1|"Depth Range"|||"Centimeters"|0|||"Weighted Average"|0|0||0|3|5|"<Map_Legend maplegendkey=""3""><ColorRampType type=""1"" name=""Progressive"" count=""3""><LowerColor part=""0"" algorithm=""1"" red=""255"" green=""0"" blue=""0"" /><UpperColor part=""0"" algorithm=""1"" red=""255"" green=""255"" blue=""0"" /><LowerColor part=""1"" algorithm=""1"" red=""255"" green=""255"" blue=""0"" /><UpperColor part=""1"" algorithm=""1"" red=""0"" green=""255"" blue=""255"" /><LowerColor part=""2"" algorithm=""1"" red=""0"" green=""255"" blue=""255"" /><UpperColor part=""2"" algorithm=""1"" red=""0"" green=""0"" blue=""255"" /></ColorRampType><Legend_Symbols shapeType=""polygon""><Styles fillStyle=""esriSFSSolid"" /><Font type=""Times New Roman"" size=""8"" red=""0"" green=""0"" blue=""0"" /><Line type=""outline"" width=""0.4"" red=""0"" green=""0"" blue=""0"" /></Legend_Symbols><Legend_Elements transparency=""0"" classes=""5"" /></Map_Legend>"|1|03/04/2007 08:58:59|"Dominant Component"||1|"Float"
37|"Organic Matter"|"chorizon"|"om_r"|"Float"||2|"Organic matter is the plant and animal residue in the soil at various stages of decomposition. The estimated content of organic matter is expressed as a percentage, by weight, of the soil material that is less than 2 millimeters in diameter.

The content of organic matter in a soil can be maintained by returning crop residue to the soil. Organic matter has a positive effect on available water capacity, water infiltration, soil organism activity, and tilth. It is a source of nitrogen and other nutrients for crops and soil organisms. An irregular distribution of organic carbon with depth may indicate different episodes of soil deposition or soil formation. Soils that are very high in organic matter have poor engineering properties and subside upon drying.

For each soil layer, this attribute is actually recorded as three separate values in the database. A low value and a high value indicate the range of this attribute for the soil component. A ""representative"" value indicates the expected value of this attribute for the component. For this soil property, only the representative value is used."|"percent"|"percent"|"Property"||||0|1|0|1||1|||1|"OrgMatter"||||||||1|"Depth Range"|||"Centimeters"|0|||"Weighted Average"|0|0||0|3|5|"<Map_Legend maplegendkey=""3""><ColorRampType type=""1"" name=""Progressive"" count=""3""><LowerColor part=""0"" algorithm=""1"" red=""255"" green=""0"" blue=""0"" /><UpperColor part=""0"" algorithm=""1"" red=""255"" green=""255"" blue=""0"" /><LowerColor part=""1"" algorithm=""1"" red=""255"" green=""255"" blue=""0"" /><UpperColor part=""1"" algorithm=""1"" red=""0"" green=""255"" blue=""255"" /><LowerColor part=""2"" algorithm=""1"" red=""0"" green=""255"" blue=""255"" /><UpperColor part=""2"" algorithm=""1"" red=""0"" green=""0"" blue=""255"" /></ColorRampType><Legend_Symbols shapeType=""polygon""><Styles fillStyle=""esriSFSSolid"" /><Font type=""Times New Roman"" size=""8"" red=""0"" green=""0"" blue=""0"" /><Line type=""outline"" width=""0.4"" red=""0"" green=""0"" blue=""0"" /></Legend_Symbols><Legend_Elements transparency=""0"" classes=""5"" /></Map_Legend>"|1|03/04/2007 08:40:00|"Dominant Component"||1|"Float"
9|"Available Water Supply, 0 to 50 cm"|"muaggatt"|"aws050wta"|"Float"||2|"Available water supply (AWS) is the total volume of water (in centimeters) that should be available to plants when the soil, inclusive of rock fragments, is at field capacity. It is commonly estimated as the amount of water held between field capacity and the wilting point, with corrections for salinity, rock fragments, and rooting depth. AWS is reported as a single value (in centimeters) of water for the specified depth of the soil. AWS is calculated as the available water capacity times the thickness of each soil horizon to a specified depth.

For each soil layer, available water capacity, used in the computation of AWS, is recorded as three separate values in the database. A low value and a high value indicate the range of this attribute for the soil component. A ""representative"" value indicates the expected value of this attribute for the component. For the derivation of AWS, only the representative value for available water capacity is used.

The available water supply for each map unit component is computed as described above and then aggregated to a single value for the map unit by the process described below.

A map unit typically consists of one or more ""components."" A component is either some type of soil or some nonsoil entity, e.g., rock outcrop. For the attribute being aggregated (e.g., available water supply), the first step of the aggregation process is to derive one attribute value for each of a map unit's components. From this set of component attributes, the next step of the process is to derive a single value that represents the map unit as a whole. Once a single value for each map unit is derived, a thematic map for the map units can be generated. Aggregation is needed because map units rather than components are delineated on the soil maps.

The composition of each component in a map unit is recorded as a percentage. A composition of 60 indicates that the component typically makes up approximately 60 percent of the map unit.

For the available water supply, when a weighted average of all component values is computed, percent composition is the weighting factor."|"centimeters"|"cm"|"Property"||||1|0|0|0||1|||1|"AWS050"||||||||0|||||0|||"Weighted Average"|0|0||1|3|5|"<Map_Legend maplegendkey=""3""><ColorRampType type=""1"" name=""Progressive"" count=""3""><LowerColor part=""0"" algorithm=""1"" red=""255"" green=""0"" blue=""0"" /><UpperColor part=""0"" algorithm=""1"" red=""255"" green=""255"" blue=""0"" /><LowerColor part=""1"" algorithm=""1"" red=""255"" green=""255"" blue=""0"" /><UpperColor part=""1"" algorithm=""1"" red=""0"" green=""255"" blue=""255"" /><LowerColor part=""2"" algorithm=""1"" red=""0"" green=""255"" blue=""255"" /><UpperColor part=""2"" algorithm=""1"" red=""0"" green=""0"" blue=""255"" /></ColorRampType><Legend_Symbols shapeType=""polygon""><Styles fillStyle=""esriSFSSolid"" /><Font type=""Times New Roman"" size=""8"" red=""0"" green=""0"" blue=""0"" /><Line type=""outline"" width=""0.4"" red=""0"" green=""0"" blue=""0"" /></Legend_Symbols><Legend_Elements transparency=""0"" classes=""5"" /></Map_Legend>"|1|02/28/2007 13:36:54|"No Aggregation Necessary"||1|"Float"
15|"Linear Extensibility"|"chorizon"|"lep_r"|"Float"||1|"Linear extensibility refers to the change in length of an unconfined clod as moisture content is decreased from a moist to a dry state. It is an expression of the volume change between the water content of the clod at 1/3- or 1/10-bar tension (33kPa or 10kPa tension) and oven dryness. The volume change is reported as percent change for the whole soil. The amount and type of clay minerals in the soil influence volume change.

For each soil layer, this attribute is actually recorded as three separate values in the database. A low value and a high value indicate the range of this attribute for the soil component. A ""representative"" value indicates the expected value of this attribute for the component. For this soil property, only the representative value is used."|"percent"|"percent"|"Property"||||0|1|0|1||1|||1|"LEP"||||||||1|"Depth Range"|||"Centimeters"|0|||"Weighted Average"|0|0||0|6||"<Map_Legend maplegendkey=""6""><ColorRampType type=""1"" name=""Progressive"" count=""3""><LowerColor part=""0"" algorithm=""1"" red=""255"" green=""0"" blue=""0"" /><UpperColor part=""0"" algorithm=""1"" red=""255"" green=""255"" blue=""0"" /><LowerColor part=""1"" algorithm=""1"" red=""255"" green=""255"" blue=""0"" /><UpperColor part=""1"" algorithm=""1"" red=""0"" green=""255"" blue=""255"" /><LowerColor part=""2"" algorithm=""1"" red=""0"" green=""255"" blue=""255"" /><UpperColor part=""2"" algorithm=""1"" red=""0"" green=""0"" blue=""255"" /></ColorRampType><Legend_Symbols shapeType=""polygon""><Styles fillStyle=""esriSFSSolid"" /><Font type=""Times New Roman"" size=""8"" red=""0"" green=""0"" blue=""0"" /><Line type=""outline"" width=""0.4"" red=""0"" green=""0"" blue=""0"" /></Legend_Symbols><Legend_Elements transparency=""0""><Labels lower_value=""0"" upper_value=""3"" label=""Low (0 - 3)"" order=""1"" /><Labels lower_value=""3"" upper_value=""6"" label=""Moderate (3 - 6)"" order=""2"" /><Labels lower_value=""6"" upper_value=""9"" label=""High (6 - 9)"" order=""3"" /><Labels lower_value=""9"" upper_value=""30"" label=""Very High (9 - 30)"" order=""4"" /></Legend_Elements></Map_Legend>"|1|03/04/2007 08:33:21|"Dominant Component"||1|"Float"
6|"Percent Clay"|"chorizon"|"claytotal_r"|"Float"||1|"Clay as a soil separate consists of mineral soil particles that are less than 0.002 millimeter in diameter. The estimated clay content of each soil layer is given as a percentage, by weight, of the soil material that is less than 2 millimeters in diameter. The amount and kind of clay affect the fertility and physical condition of the soil and the ability of the soil to adsorb cations and to retain moisture. They influence shrink-swell potential, saturated hydraulic conductivity (Ksat), plasticity, the ease of soil dispersion, and other soil properties. The amount and kind of clay in a soil also affect tillage and earth-moving operations.

Most of the material is in one of three groups of clay minerals or a mixture of these clay minerals. The groups are kaolinite, smectite, and hydrous mica, the best known member of which is illite.

For each soil layer, this attribute is actually recorded as three separate values in the database. A low value and a high value indicate the range of this attribute for the soil component. A ""representative"" value indicates the expected value of this attribute for the component. For this soil property, only the representative value is used."|"percent"|"percent"|"Property"||||0|1|0|1||1|||1|"Clay"||||||||1|"Depth Range"|||"Centimeters"|0|||"Weighted Average"|0|0||0|3|5|"<Map_Legend maplegendkey=""3""><ColorRampType type=""1"" name=""Progressive"" count=""3""><LowerColor part=""0"" algorithm=""1"" red=""255"" green=""0"" blue=""0"" /><UpperColor part=""0"" algorithm=""1"" red=""255"" green=""255"" blue=""0"" /><LowerColor part=""1"" algorithm=""1"" red=""255"" green=""255"" blue=""0"" /><UpperColor part=""1"" algorithm=""1"" red=""0"" green=""255"" blue=""255"" /><LowerColor part=""2"" algorithm=""1"" red=""0"" green=""255"" blue=""255"" /><UpperColor part=""2"" algorithm=""1"" red=""0"" green=""0"" blue=""255"" /></ColorRampType><Legend_Symbols shapeType=""polygon""><Styles fillStyle=""esriSFSSolid"" /><Font type=""Times New Roman"" size=""8"" red=""0"" green=""0"" blue=""0"" /><Line type=""outline"" width=""0.4"" red=""0"" green=""0"" blue=""0"" /></Legend_Symbols><Legend_Elements transparency=""0"" classes=""5"" /></Map_Legend>"|1|03/04/2007 08:41:05|"Dominant Component"||1|"Float"
7|"Available Water Supply, 0 to 150 cm"|"muaggatt"|"aws0150wta"|"Float"||2|"Available water supply (AWS) is the total volume of water (in centimeters) that should be available to plants when the soil, inclusive of rock fragments, is at field capacity. It is commonly estimated as the amount of water held between field capacity and the wilting point, with corrections for salinity, rock fragments, and rooting depth. AWS is reported as a single value (in centimeters) of water for the specified depth of the soil. AWS is calculated as the available water capacity times the thickness of each soil horizon to a specified depth.

For each soil layer, available water capacity, used in the computation of AWS, is recorded as three separate values in the database. A low value and a high value indicate the range of this attribute for the soil component. A ""representative"" value indicates the expected value of this attribute for the component. For the derivation of AWS, only the representative value for available water capacity is used.

The available water supply for each map unit component is computed as described above and then aggregated to a single value for the map unit by the process described below.

A map unit typically consists of one or more ""components."" A component is either some type of soil or some nonsoil entity, e.g., rock outcrop. For the attribute being aggregated (e.g., available water supply), the first step of the aggregation process is to derive one attribute value for each of a map unit's components. From this set of component attributes, the next step of the process is to derive a single value that represents the map unit as a whole. Once a single value for each map unit is derived, a thematic map for the map units can be generated. Aggregation is needed because map units rather than components are delineated on the soil maps.

The composition of each component in a map unit is recorded as a percentage. A composition of 60 indicates that the component typically makes up approximately 60 percent of the map unit.

For the available water supply, when a weighted average of all component values is computed, percent composition is the weighting factor."|"centimeters"|"cm"|"Property"||||1|0|0|0||1|||1|"AWS150"||||||||0|||||0|||"Weighted Average"|0|0||1|3|5|"<Map_Legend maplegendkey=""3""><ColorRampType type=""1"" name=""Progressive"" count=""3""><LowerColor part=""0"" algorithm=""1"" red=""255"" green=""0"" blue=""0"" /><UpperColor part=""0"" algorithm=""1"" red=""255"" green=""255"" blue=""0"" /><LowerColor part=""1"" algorithm=""1"" red=""255"" green=""255"" blue=""0"" /><UpperColor part=""1"" algorithm=""1"" red=""0"" green=""255"" blue=""255"" /><LowerColor part=""2"" algorithm=""1"" red=""0"" green=""255"" blue=""255"" /><UpperColor part=""2"" algorithm=""1"" red=""0"" green=""0"" blue=""255"" /></ColorRampType><Legend_Symbols shapeType=""polygon""><Styles fillStyle=""esriSFSSolid"" /><Font type=""Times New Roman"" size=""8"" red=""0"" green=""0"" blue=""0"" /><Line type=""outline"" width=""0.4"" red=""0"" green=""0"" blue=""0"" /></Legend_Symbols><Legend_Elements transparency=""0"" classes=""5"" /></Map_Legend>"|1|02/28/2007 13:33:24|"No Aggregation Necessary"||1|"Float"
365|"Water Content, One-Third Bar"|"chorizon"|"wthirdbar_r"|"Float"||1|"Water content, one-third bar, is the amount of soil water retained at a tension of 1/3 bar, expressed as a volumetric percentage of the whole soil. Water retained at 1/3 bar is significant in the determination of soil water-retention difference, which is used as the initial estimation of available water capacity for some soils.   Water retained at 1/3 bar is the value commonly used to estimate the content of water at field capacity for most soils.

Water content varies between soil types, depending on soil properties that affect retention of water. The most important properties are the content of organic matter, soil texture, bulk density, and soil structure.

For each soil layer, water content is recorded as three separate values in the database. A low value and a high value indicate the range of this attribute for the soil component. A ""representative"" value indicates the expected value of this attribute for the component. For this soil property, only the representative value is used."|"percent"|"percent"|"Property"||||0|1|0|1||1|||1|"WC3rdbar"||||||||1|"Depth Range"|||"Centimeters"|0|||"Weighted Average"|1|1||0|3|5|"<Map_Legend maplegendkey=""3""><ColorRampType type=""1"" name=""Progressive"" count=""3""><LowerColor part=""0"" algorithm=""1"" red=""255"" green=""0"" blue=""0"" /><UpperColor part=""0"" algorithm=""1"" red=""255"" green=""255"" blue=""0"" /><LowerColor part=""1"" algorithm=""1"" red=""255"" green=""255"" blue=""0"" /><UpperColor part=""1"" algorithm=""1"" red=""0"" green=""255"" blue=""255"" /><LowerColor part=""2"" algorithm=""1"" red=""0"" green=""255"" blue=""255"" /><UpperColor part=""2"" algorithm=""1"" red=""0"" green=""0"" blue=""255"" /></ColorRampType><Legend_Symbols shapeType=""polygon""><Styles fillStyle=""esriSFSSolid"" /><Font type=""Times New Roman"" size=""8"" red=""0"" green=""0"" blue=""0"" /><Line type=""outline"" width=""0.4"" red=""0"" green=""0"" blue=""0"" /></Legend_Symbols><Legend_Elements transparency=""0"" classes=""5"" /></Map_Legend>"|1|03/30/2009 07:45:25|"Dominant Component"||1|"Float"
366|"Water Content, 15 Bar"|"chorizon"|"wfifteenbar_r"|"Float"||1|"Water content, 15 bar, is the amount of soil water retained at a tension of 15 bars, expressed as a volumetric percentage of the whole soil material. Water retained at 15 bars is significant in the determination of soil water-retention difference, which is used as the initial estimation of available water capacity for some soils. Water retained at 15 bars is an estimation of the wilting point. 

Water content varies between soil types, depending on soil properties that affect retention of water. The most important properties are the content of organic matter, soil texture, bulk density, and soil structure.

For each soil layer, water content is recorded as three separate values in the database. A low value and a high value indicate the range of this attribute for the soil component. A ""representative"" value indicates the expected value of this attribute for the component. For this soil property, only the representative value is used."|"percent"|"percent"|"Property"||||0|1|0|1||1|||1|"WC15Bar"||||||||1|"Depth Range"|||"Centimeters"|0|||"Weighted Average"|1|1||0|3|5|"<Map_Legend maplegendkey=""3""><ColorRampType type=""1"" name=""Progressive"" count=""3""><LowerColor part=""0"" algorithm=""1"" red=""255"" green=""0"" blue=""0"" /><UpperColor part=""0"" algorithm=""1"" red=""255"" green=""255"" blue=""0"" /><LowerColor part=""1"" algorithm=""1"" red=""255"" green=""255"" blue=""0"" /><UpperColor part=""1"" algorithm=""1"" red=""0"" green=""255"" blue=""255"" /><LowerColor part=""2"" algorithm=""1"" red=""0"" green=""255"" blue=""255"" /><UpperColor part=""2"" algorithm=""1"" red=""0"" green=""0"" blue=""255"" /></ColorRampType><Legend_Symbols shapeType=""polygon""><Styles fillStyle=""esriSFSSolid"" /><Font type=""Times New Roman"" size=""8"" red=""0"" green=""0"" blue=""0"" /><Line type=""outline"" width=""0.4"" red=""0"" green=""0"" blue=""0"" /></Legend_Symbols><Legend_Elements transparency=""0"" classes=""5"" /></Map_Legend>"|1|03/30/2009 07:44:31|"Dominant Component"||1|"Float"
101|"Available Water Storage"|"chorizon"|"awc_r"|"Float"||2|"Accumulates the AWC for a specified depth range. Used to produce data for the muaggatt table."|"centimeters per centimeter"|"cm/cm"|"Property"||||0|1|0|1||1|||1|"AWS"||||||||1|"Depth Range"|||"Centimeters"|0|||"Weighted Sum"|0|0||0|3|5|"<Map_Legend maplegendkey=""3""><ColorRampType type=""1"" name=""Progressive"" count=""3""><LowerColor part=""0"" algorithm=""1"" red=""255"" green=""0"" blue=""0"" /><UpperColor part=""0"" algorithm=""1"" red=""255"" green=""255"" blue=""0"" /><LowerColor part=""1"" algorithm=""1"" red=""255"" green=""255"" blue=""0"" /><UpperColor part=""1"" algorithm=""1"" red=""0"" green=""255"" blue=""255"" /><LowerColor part=""2"" algorithm=""1"" red=""0"" green=""255"" blue=""255"" /><UpperColor part=""2"" algorithm=""1"" red=""0"" green=""0"" blue=""255"" /></ColorRampType><Legend_Symbols shapeType=""polygon""><Styles fillStyle=""esriSFSSolid"" /><Font type=""Times New Roman"" size=""8"" red=""0"" green=""0"" blue=""0"" /><Line type=""outline"" width=""0.4"" red=""0"" green=""0"" blue=""0"" /></Legend_Symbols><Legend_Elements transparency=""0"" classes=""5"" /></Map_Legend>"|1|05/09/2012 16:18:46|"Weighted Average"||1|"Float"
59|"Electrical Conductivity (EC)"|"chorizon"|"ec_r"|"Float"||1|"Electrical conductivity (EC) is the electrolytic conductivity of an extract from saturated soil paste, expressed as decisiemens per meter at 25 degrees C. Electrical conductivity is a measure of the concentration of water-soluble salts in soils. It is used to indicate saline soils. High concentrations of neutral salts, such as sodium chloride and sodium sulfate, may interfere with the absorption of water by plants because the osmotic pressure in the soil solution is nearly as high as or higher than that in the plant cells.

For each soil layer, this attribute is actually recorded as three separate values in the database. A low value and a high value indicate the range of this attribute for the soil component. A ""representative"" value indicates the expected value of this attribute for the component. For this soil property, only the representative value is used."|"decisiemens per meter"|"dS/m"|"Property"||||0|1|0|1||1|||1|"EC"||||||||1|"Depth Range"|||"Centimeters"|0|||"Weighted Average"|0|0||0|3|5|"<Map_Legend maplegendkey=""3""><ColorRampType type=""1"" name=""Progressive"" count=""3""><LowerColor part=""0"" algorithm=""1"" red=""255"" green=""0"" blue=""0"" /><UpperColor part=""0"" algorithm=""1"" red=""255"" green=""255"" blue=""0"" /><LowerColor part=""1"" algorithm=""1"" red=""255"" green=""255"" blue=""0"" /><UpperColor part=""1"" algorithm=""1"" red=""0"" green=""255"" blue=""255"" /><LowerColor part=""2"" algorithm=""1"" red=""0"" green=""255"" blue=""255"" /><UpperColor part=""2"" algorithm=""1"" red=""0"" green=""0"" blue=""255"" /></ColorRampType><Legend_Symbols shapeType=""polygon""><Styles fillStyle=""esriSFSSolid"" /><Font type=""Times New Roman"" size=""8"" red=""0"" green=""0"" blue=""0"" /><Line type=""outline"" width=""0.4"" red=""0"" green=""0"" blue=""0"" /></Legend_Symbols><Legend_Elements transparency=""0"" classes=""5"" /></Map_Legend>"|1|01/14/2013 08:38:00|"Dominant Component"||1|"Float"
11|"pH (1 to 1 Water)"|"chorizon"|"ph1to1h2o_r"|"Float"||1|"Soil reaction is a measure of acidity or alkalinity. It is important in selecting crops and other plants, in evaluating soil amendments for fertility and stabilization, and in determining the risk of corrosion. In general, soils that are either highly alkaline or highly acid are likely to be very corrosive to steel. The most common soil laboratory measurement of pH is the 1:1 water method. A crushed soil sample is mixed with an equal amount of water, and a measurement is made of the suspension.
[truncated: 229,385 more chars]
