# Supplementary material for: Hydrologic-Process-Based Soil Texture Classifications for Improved Visualization of Landscape Function
Source: PLoS One. 2015 Jun 29;10(6):e0131299. doi: 10.1371/journal.pone.0131299 (PMC4488316; doi:10.1371/journal.pone.0131299)
Supplement: S1 Plugin — Plugin that was written for creating the soil maps using data from the NRCS Web Soil Survey. (ZIP) [file pone.0131299.s002.zip]

Archive with 4 entries (3 files):
- clusterSoils/
- clusterSoils/mainPlugin.py
- clusterSoils/metadata.txt
- clusterSoils/__init__.py
