# Supplementary material for: Hydrologic-Process-Based Soil Texture Classifications for Improved Visualization of Landscape Function
Source: PLoS One. 2015 Jun 29;10(6):e0131299. doi: 10.1371/journal.pone.0131299 (PMC4488316; doi:10.1371/journal.pone.0131299)
Supplement: S1 Plugin — Plugin that was written for creating the soil maps using data from the NRCS Web Soil Survey. (ZIP) [file pone.0131299.s002.zip › clusterSoils/mainPlugin.py]

"""
*****************************************************************************
cluster_soils.py  -  A Python Classification Visualization tool for QGIS

Info
-------------------
    created              : 2014-9-8
    copyright            : (C) 2015 by Derek Groenendyk
    author               : Derek Groenendyk
    email                : derek dot groenendyk at gmail dot com

Notes
-------------------
    compatible QGIS Version: 2.4.0

*****************************************************************************
*                                                                           *
*   This program is free software; you can redistribute it and/or modify    *
*   it under the terms of the GNU General Public License as published by    *
*   the Free Software Foundation; either version 2 of the License, or       *
*   (at your option) any later version.                                     *
*                                                                           *
*****************************************************************************
"""

import os
from PyQt4.QtCore import *
from PyQt4.QtGui import *
from qgis.core import *
from scipy.io import *
import pyodbc
import win32api,time
from win32com.client import Dispatch
import colorsys
import numpy as np
import matplotlib as mp
import matplotlib.cm as cm
import random
import matplotlib.colors as col
from hydrus.clustering import *

class soilClusters(object):
    """base plugin"""
    def __init__(self, iface):
        """init"""
        self.iface = iface # WGIS application
        self.accessFilename = 'soildb_US_2003.mdb' # name of WSS Microsoft Access Database
        self.directory = 'C:\\Temp\\wss_aoi_2014-09-16_15-16-25\\' # directory location of WSS GIS files
        self.fname = None # image file name
        self.importSSCData() # imports sand, silt, and clay fractions on a 2% increments

    def initGui(self):
        """startup"""
        # construct plugin menu

        icon = QIcon(":plugins/clusterSoils/images/favicon.png")
        self.actionCategorizeLayer = QAction(icon, u"Categorize selected layer",self.iface.mainWindow())
        self.action_run.setWhatsThis("To categorize soils")
        self.iface.addPluginToMenu("&Cluster Soils", self.actionCategorizeLayer)
        QObject.connect(self.actionCategorizeLayer, SIGNAL("triggered()"), self.categorizeLayers)
        
        self.actionAdd = QAction(QIcon(":plugins/clusterSoils/images/favicon.png"), u"Add attributes", self.iface.mainWindow())
        self.actionAdd.setWhatsThis(u"Add attributes to table")
        self.iface.addPluginToMenu("&Cluster Soils", self.actionAdd)
        QObject.connect(self.actionAdd, SIGNAL("triggered()"), self.addAttributes)

        self.actionUpdate = QAction(QIcon(":plugins/clusterSoils/images/favicon.png"), u"Add SSC Values", self.iface.mainWindow())
        self.actionUpdate.setWhatsThis(u"Import SSC and USDA class info")
        self.iface.addPluginToMenu("&Cluster Soils", self.actionUpdate)
        QObject.connect(self.actionUpdate, SIGNAL("triggered()"), self.addSSCValues)

        self.actionCategorizeUSDA = QAction(QIcon(":plugins/clusterSoils/images/favicon.png"), u"Categorize USDA", self.iface.mainWindow())
        self.actionCategorize.setWhatsThis(u"Apply catergories to layer")
        self.iface.addPluginToMenu("&Cluster Soils", self.actionCategorizeUSDA)
        QObject.connect(self.actionCategorizeUSDA, SIGNAL("triggered()"), self.setUSDAClasses)

        self.actionColorUSDA = QAction(QIcon(":plugins/clusterSoils/images/favicon.png"), u"Color USDA", self.iface.mainWindow())
        self.actionColorUSDA.setWhatsThis(u"Apply catergories to layer")
        self.iface.addPluginToMenu("&Cluster Soils", self.actionColorUSDA)
        QObject.connect(self.actionColorUSDA, SIGNAL("triggered()"), self.colorUSDAsoilClasses)

        self.actionColor = QAction(QIcon(":plugins/clusterSoils/images/favicon.png"), u"Color Cluster", self.iface.mainWindow())
        self.actionColor.setWhatsThis(u"Apply colors to clusters")
        self.iface.addPluginToMenu("&Cluster Soils", self.actionColor)
        QObject.connect(self.actionColor, SIGNAL("triggered()"), self.colorClusters)

        self.actionCluster = QAction(QIcon(":plugins/clusterSoils/images/favicon.png"), u"Set Cluster Attributes", self.iface.mainWindow())
        self.actionCluster.setWhatsThis(u"Update Cluster Attribute")
        self.iface.addPluginToMenu("&Cluster Soils", self.actionCluster)
        QObject.connect(self.actionCluster, SIGNAL("triggered()"), self.setClusterClass)

        self.colorSSC = QAction(QIcon(":plugins/clusterSoils/images/favicon.png"), u"color Flagged Units", self.iface.mainWindow())
        self.colorSSC.setWhatsThis(u"Apply colors to clusters")
        self.iface.addPluginToMenu("&Cluster Soils", self.colorSSC)
        QObject.connect(self.colorSSC, SIGNAL("triggered()"), self.colorFlagged)

        self.flaggedSSC = QAction(QIcon(":plugins/clusterSoils/images/favicon.png"), u"Flag Units for 0 SSC", self.iface.mainWindow())
        self.flaggedSSC.setWhatsThis(u"Update Cluster Attribute")
        self.iface.addPluginToMenu("&Cluster Soils", self.flaggedSSC)
        QObject.connect(self.flaggedSSC, SIGNAL("triggered()"), self.flagSSC)

        self.mapSave = QAction(QIcon(":plugins/clusterSoils/images/favicon.png"), u"Save Map", self.iface.mainWindow())
        self.mapSave.setWhatsThis(u"Update Cluster Attribute")
        self.iface.addPluginToMenu("&Cluster Soils", self.mapSave)
        QObject.connect(self.mapSave, SIGNAL("triggered()"), self.saveMap)

        self.manyMapSave = QAction(QIcon(":plugins/clusterSoils/images/favicon.png"), u"save Many Maps", self.iface.mainWindow())
        self.manyMapSave.setWhatsThis(u"Update Cluster Attribute")
        self.iface.addPluginToMenu("&Cluster Soils", self.manyMapSave)
        QObject.connect(self.manyMapSave, SIGNAL("triggered()"), self.saveMany)

        self.usdaSave = QAction(QIcon(":plugins/clusterSoils/images/favicon.png"), u"save USDA Map", self.iface.mainWindow())
        self.usdaSave.setWhatsThis(u"Update Cluster Attribute")
        self.iface.addPluginToMenu("&Cluster Soils", self.usdaSave)
        QObject.connect(self.usdaSave, SIGNAL("triggered()"), self.saveUSDAMap)

        self.calcElev = QAction(QIcon(":plugins/clusterSoils/images/favicon.png"), u"Calc Mean Elevation", self.iface.mainWindow())
        self.calcElev.setWhatsThis(u"run func")
        self.iface.addPluginToMenu("&Cluster Soils", self.calcElev)
        QObject.connect(self.calcElev, SIGNAL("triggered()"), self.calcMeanEle)        


    def unload(self):
        """teardown"""
        # remove the plugin menu item and icon
        self.iface.removePluginMenu("&Cluster Soils", self.actionCategorizeLayer)
        self.iface.removePluginMenu("&Cluster Soils", self.actionAdd)
        self.iface.removePluginMenu("&Cluster Soils", self.actionUpdate)
        self.iface.removePluginMenu("&Cluster Soils", self.actionCategorize)
        self.iface.removePluginMenu("&Cluster Soils", self.actionColorUSDA)
        self.iface.removePluginMenu("&Cluster Soils", self.actionColor)
        self.iface.removePluginMenu("&Cluster Soils", self.actionCluster)
        self.iface.removePluginMenu("&Cluster Soils", self.colorSSC)
        self.iface.removePluginMenu("&Cluster Soils", self.flaggedSSC)
        self.iface.removePluginMenu("&Cluster Soils", self.mapSave)
        self.iface.removePluginMenu("&Cluster Soils", self.manyMapSave)
        self.iface.removePluginMenu("&Cluster Soils", self.usdaSave)
        self.iface.removePluginMenu("&Cluster Soils", self.calcElev)

    def categorizeLayers(self):
        # intial categorization of layers
        self.addAttributes()
        self.addSSCValues()
        self.changeColor()

        QMessageBox.information( self.iface.mainWindow(),"Info", "Categorizing Soils")


    def addAttributes(self):
        # add empty fields to attribute table
        layer = self.iface.activeLayer()
        if(layer):
            dp = layer.dataProvider()
            # Enter editing mode
            layer.startEditing()
            # add fields
            dp.addAttributes( [ QgsField("SAND", QVariant.Int),
                                QgsField("SILT",  QVariant.Int),
                                QgsField("CLAY", QVariant.Int),
                                QgsField("USDA_Class", QVariant.String),
                                QgsField("Cluster", QVariant.Int),
                                QgsField("flag", QVariant.Int)] )
            layer.commitChanges()
        else:
            QMessageBox.critical(self.iface.mainWindow(),"Error","Please select a layer")
        QMessageBox.information(self.iface.mainWindow(),"Info","Finished Adding Attributes")

    def addSSCValues(self):
        # populate attribute table fields with sand, silt, and clay data

        # load sand silt and clay data from Access database for each feature
        self.getSSCData()

        # create object for active project layer
        layer = self.iface.activeLayer()
        iter = layer.getFeatures() 
        particleList = ['SAND','SILT','CLAY']
        attInds = [layer.fieldNameIndex(particle) for particle in particleList]

        # load and edit attribute table for project layer
        caps = layer.dataProvider().capabilities()
        layer.startEditing()

        for feature in iter:
            partVals = []
            fid = int(feature.id())
            attribute_map = feature.attributes()
            mukey = int(attribute_map[3])

            for particle in particleList:
                try:
                    ind = np.nonzero(self.mukeys == mukey)[0]
                    partVal = round(self.SSCData[ind,particleList.index(particle)])

                except IndexError:
                    print('mukey not found...')
                    partVal = 0
                    print(ind,mukey)
                except TypeError:
                    print('TypeError')
                partVals.append(partVal)

            if caps & QgsVectorDataProvider.ChangeAttributeValues:
                attrs = { attInds[0]: partVals[0], attInds[1] : partVals[1], attInds[2]: partVals[2]}
                layer.dataProvider().changeAttributeValues({ fid : attrs })

        # save changes to layer
        layer.commitChanges()

        QMessageBox.information(self.iface.mainWindow(),"Info","Finished Updating SSC Data")
 

    def getSSCData(self):
        # load data from Access database
        self.openAccessFile()
        cursor = self.cursor
        conn = self.conn
        
        # select columns from sheet in database using an SQL query 
        SQL = """SELECT hzdepb_r,chkey,cokey,
                        sandtotal_l,sandtotal_r,sandtotal_h,
                        silttotal_l,silttotal_r,silttotal_h,
                        claytotal_l,claytotal_r,claytotal_h
                 FROM chorizon 
                 WHERE hzdept_r = 0"""
        cursor.execute(SQL) 
        rows = cursor.fetchall()

        self.keyData = np.zeros((len(rows),3))
        # find cokey data in chorizon sheet
        self.keyData[:,0] = np.array([row.cokey for row in rows])

        # select columns from sheet in database using an SQL query 
        cursor.execute("""SELECT mukey,cokey,majcompflag,comppct_r FROM component""")
        rows2 = cursor.fetchall()

        # find data in component sheet for mukey and comppct_r
        for row in rows2:
            if int(row.cokey) in self.keyData[:,0].tolist() and str(row.majcompflag) == 'Yes':
                ind = np.nonzero(self.keyData[:,0]==int(row.cokey))[0]
                self.keyData[ind,1] = int(row.mukey)
                self.keyData[ind,2] = int(row.comppct_r)

        cokeys = self.keyData[np.nonzero(self.keyData[:,1])[0],0].tolist()
        self.mukeys = self.keyData[np.nonzero(self.keyData[:,1])[0],1]
        comppct = self.keyData[np.nonzero(self.keyData[:,1])[0],2].tolist()

        # find sand, silt, and clay representative values in chorizon sheet
        nullSandSoils = []
        sandData = []
        inds = []
        for i in range(len(rows)):
            if int(rows[i].cokey) in cokeys:
                sandData.append(rows[i].sandtotal_r)
                if rows[i].sandtotal_r == None:
                    inds.append(i)

        if inds:
            for rInd in inds:
                ind = sandData.index(None)
                if rows[rInd].sandtotal_l != None:
                    sandData[ind] = int(rows[rInd].sandtotal_l)
                elif rows[rInd].sandtotal_h != None:
                    sandData[ind] = int(rows[rInd].sandtotal_h)
                else:
                    sandData[ind] = 0
                    nullSandSoils.append(rows[rInd].cokey)

        nullSiltSoils = []
        siltData = []
        inds = []
        for i in range(len(rows)):
            if int(rows[i].cokey) in cokeys:
                siltData.append(rows[i].silttotal_r)
                if rows[i].silttotal_r == None:
                    inds.append(i)
        if inds:
            for rInd in inds:
                ind = siltData.index(None)
                if rows[rInd].silttotal_l != None:
                    siltData[ind] = int(rows[rInd].silttotal_l)
                elif rows[rInd].silttotal_h != None:
                    siltData[ind] = int(rows[rInd].silttotal_h)
                else:
                    siltData[ind] = 0
                    nullSiltSoils.append(rows[rInd].cokey)

        nullClaySoils = []
        clayData = []
        inds = []
        for i in range(len(rows)):
            if int(rows[i].cokey) in cokeys:
                clayData.append(rows[i].claytotal_r)
                if rows[i].claytotal_r == None:
                    inds.append(i)
        if inds:
            for rInd in inds:
                ind = clayData.index(None)
                if rows[rInd].claytotal_l != None:
                    clayData[ind] = int(rows[rInd].claytotal_l)
                elif rows[rInd].claytotal_h != None:
                    clayData[ind] = int(rows[rInd].claytotal_h)
                else:
                    clayData[ind] = 0
                    nullClaySoils.append(rows[rInd].cokey)

        self.SSCData = np.zeros((len(cokeys),3))
        self.SSCData[:,0] = sandData
        self.SSCData[:,1] = siltData
        self.SSCData[:,2] = clayData

        flags = [1 if len(np.nonzero(self.SSCData[:,i] == 0)[0]) > 0 else 0 for i in range(3)]

        # find features with missing soil texture information
        if sum(flags) > 0 and sum(flags) < 2:
            ind = flags.index(1)
            flags = range(3)
            flags.pop(ind)
            idx = np.nonzero(self.SSCData[:,ind] == 0 )[0]
            self.SSCData[idx,ind] = 100.0 - self.SSCData[idx,flags[0]] - self.SSCData[idx,flags[1]]

        # round sand, silt, and clay data into 2% increments
        switch = False
        for i in range(len(self.SSCData)):
            for j in range(3):
                if self.SSCData[i,j] - round(self.SSCData[i,j]) != 0:
                    if switch:
                        self.SSCData[i,j] = np.ceil(self.SSCData[i,j])
                    else:
                        self.SSCData[i,j] = np.floor(self.SSCData[i,j])
                    if j == 2 and np.sum(self.SSCData[i,:]) != 100:
                        self.SSCData[i,j] -= (np.sum(self.SSCData[i,:]) - 100)
                    switch = not switch
                else:
                    self.SSCData[i,j] = round(self.SSCData[i,j])

        # find major component type
        for key in set(self.mukeys):
            if len(np.nonzero(self.mukeys == key)[0]) > 1:
                inds = np.nonzero(self.mukeys == key)[0].tolist()
                maxComp = -99
                kInd = None
                for ind in inds:
                    if comppct[ind] > maxComp and np.sum(self.SSCData[ind,:]) == 100:
                        kInd = int(ind)
                if kInd != None:
                    inds.pop(inds.index(kInd))
                    for ind in inds[::-1]:
                        comppct.pop(ind)
                        cokeys.pop(ind)
                        self.mukeys = np.delete(self.mukeys,ind)
                        self.SSCData = np.delete(self.SSCData,ind,axis=0)

        self.closeAccesFile()


    def changeColor(self):
        self.layer = self.iface.activeLayer()
        self.renderer = self.layer.rendererV2()

        self.setSoilVals()
        self.classifySoils()
        self.USDAsoilClasses()

        QMessageBox.information(self.iface.mainWindow(),"Info","Categorization Complete")


    def openAccessFile(self):
        DBfile = self.directory+self.accessFilename
        self.conn = pyodbc.connect(r'DRIVER={Microsoft Access Driver (*.mdb, *.accdb)};DBQ='+DBfile)
        self.cursor = self.conn.cursor()


    def closeAccesFile(self):
        self.cursor.close()
        self.conn.close()


    def calcMeanEle(self):
        self.openAccessFile()
        cursor = self.cursor
        conn = self.conn

        # select columns from sheet in database using an SQL query 
        cursor.execute("""SELECT mukey,elev_r,comppct_r FROM component""")
        rows1 = cursor.fetchall()

        data = np.zeros((len(rows1),3))
        mukeys2 = []
        mukeys1 = []
        acres = []

        # find elevation of major components
        i = -1
        for row in rows1:
            i += 1
            data[i,0] = float(row.elev_r)
            data[i,1] = float(row.comppct_r)/100.0
            mukeys1.append(int(row.mukey))
        mukeys1 = np.array(mukeys1)

        # select columns from sheet in database using an SQL query 
        cursor.execute("""SELECT mukey,muacres FROM mapunit""")
        rows2 = cursor.fetchall()

        for row in rows2:
            acres.append(row.muacres)
            mukeys2.append(int(row.mukey))

        pctAcres = np.array(acres)/np.sum(acres,dtype=np.float64)

        # calculate average elevation
        avgAcres = 0
        for i in range(len(mukeys2)):
            idx = np.nonzero(mukeys1 == mukeys2[i])[0]
            avgElvAcres += np.sum(data[idx,0] * data[idx,1])*pctAcres[i]

        print(avgElvAcres)

    def setUSDAClasses(self):
        # assign USDA texture classes to attribute table from Access Database
        self.openAccessFile()
        cursor = self.cursor
        conn = self.conn
        usda = USDAClustering()

        # select columns from sheet in database using an SQL query 
        cursor.execute("""SELECT mukey,cokey,comppct_r FROM component""")
        rows1 = cursor.fetchall()

        majorComp = []
        data = np.zeros((len(rows1),3))

        ind = -1
        for row in rows1:
            ind += 1
            data[ind,0] = row.cokey
            data[ind,1] = row.mukey
            data[ind,2] = row.comppct_r

        # find max component
        for key in set(data[:,1].tolist()):
            idx = np.nonzero(data[:,1] == float(key))[0]
            cokey = data[idx[np.nonzero(data[idx,2] == np.max(data[idx,2]))[0]],0]
            mukey = data[idx[np.nonzero(data[idx,2] == np.max(data[idx,2]))[0]],1]
            majorComp.append([cokey,mukey])

        # select columns from sheet in database using an SQL query 
        SQL = """SELECT chkey,cokey
                 FROM chorizon
                 WHERE hzdept_r = 0"""
        cursor.execute(SQL)
        rows2 = cursor.fetchall()

        texDescriptions = []
        mukeys = []

        data = np.zeros((len(majorComp),3))
        data[:,0] = np.squeeze(np.array(majorComp)[:,0])
        data[:,1] = np.squeeze(np.array(majorComp)[:,1])

        # find chkey for given cokey
        for row in rows2:
            try:
                ind = np.nonzero(data[:,0]==int(row.cokey))[0][0]
                data[ind,2] = int(row.chkey)
            except IndexError:
                pass

        # select columns from sheet in database using an SQL query 
        cursor.execute("""SELECT chkey,texdesc FROM chtexturegrp""")
        rows3 = cursor.fetchall()

        emptyKeys = []

        # get texture descriptions
        for row in rows3:
            try:
                ind = np.nonzero(data[:,2]==int(row.chkey))[0][0]
                texDescriptions.append(str(row.texdesc))
                mukeys.append(int(data[ind,1]))
            except IndexError:
                emptyKeys.append(row.chkey)

        layer = self.iface.activeLayer()
        iter = layer.getFeatures() 
        attInd = layer.fieldNameIndex('USDA_Class')
        caps = layer.dataProvider().capabilities()
        layer.startEditing()

        # assign usda texture classes
        for feature in iter:
            fid = int(feature.id())
            attribute_map = feature.attributes()
            mukey = int(attribute_map[3])

            attSSC = [attribute_map[i] for i in [4,5,6]]
            soilInd = self.findSoilIndex(attSSC)
            flags = [1 if i == 0 else 0 for i in attSSC]

            try:
                ind = mukeys.index(mukey)
                classVal = self.stripWords(texDescriptions[ind].lower())
                
                if classVal not in usda.classes and sum(flags) < 2 and sum(attSSC) == 100:
                    classVal = usda.classification[soilInd]
            except ValueError:
                classVal = 'None'

            if caps & QgsVectorDataProvider.ChangeAttributeValues:
                attrs = { attInd: classVal}
                layer.dataProvider().changeAttributeValues({ fid : attrs })

        layer.commitChanges()
        self.closeAccesFile()

        QMessageBox.information(self.iface.mainWindow(),"Info","Finished Importing USDA Textures")


    def stripWords(self,string):
        # clean up texture descriptions
        descriptors = ['fine','gravelly','stratified','coarse','very','stony','bouldery']
        flag = False

        wordList = string.split()
        popInds = []
        for word in wordList:
            if word in descriptors:
                flag = True
                popInds.append(wordList.index(word))
        for ind in sorted(popInds)[::-1]:
            wordList.pop(ind)
        if flag:
            flag = False
            for word in wordList:
                if word in descriptors:
                    print(string)
                    print(word,wordList.index(word))

        return ' '.join(wordList)


    def colorUSDAsoilClasses(self):
        # apply colors to features based on USDA classes
        color = 'RdBu'
        colorMap = cm.get_cmap(color)
        colors = [colorMap(prct) for prct in np.linspace(0,1,12)]
        layer = self.iface.activeLayer()

        myTargetField = 'USDA_Class'
        classes = [ 'Sand',
                    'Loamy Sand',
                    'Sandy Loam',
                    'Loam',
                    'Silt',
                    'Silt Loam',
                    'Sandy Clay Loam',
                    'Clay Loam',
                    'Silty Clay Loam',
                    'Sandy Clay',
                    'Silty Clay',
                    'Clay']

        classes = [item.lower() for item in classes]
        classes = classes[::-1]

        myOpacity = 1
        cat_list = []
        numClasses = len(classes)
     
        for i in range(numClasses):
            ind = 12 - 1 - i
            s = QgsSymbolV2.defaultSymbol(layer.geometryType())
            color = QColor(colors[ind][0]*255,colors[ind][1]*255,colors[ind][2]*255)
            s.setColor(color)
            s.setAlpha(myOpacity)
            cat_list.append(QgsRendererCategoryV2(classes[i], s, classes[i]))

        sr = QgsCategorizedSymbolRendererV2("categories", cat_list)
        sr.setClassAttribute(myTargetField)
        layer.setRendererV2(sr)

        self.iface.mapCanvas().refresh()

        QMessageBox.information(self.iface.mainWindow(),"Info","Finished Coloring USDA Textures")


    def getClusterData(self,ind,depth):
        # retreives soil classification data
        dataType = 'smDeltaLength'
        exps = ['SW605_FreeDrainage','SW605_InfOnly','SW605']
        numC = 12
        srcDir = 'C:\\Temp\\simpleSoilClustering\\'
        dataDir = srcDir + 'Cluster Data\\'+str(numC)+' Clusters\\'

        if ind == None:
            expType = exps[1]+'_'+dataType
        else:
            expType = exps[ind]+'_'+dataType
            if ind == 0:
                expType = exps[ind]+'_'+dataType+'_fromSat'
        if depth == None:
            depth = 30

        self.fname = expType+'_depth'+str(depth)

        dataDict = loadmat(dataDir+'WC_KClusters_'+expType)
        variable = dataDict['kClusterData']['labels'][0,0][:]
        self.variable = variable[int(depth)-1,:]
        centroids = dataDict['kClusterData']['means'][0,0][:]
        centroids = centroids[int(depth)-1,:]

        if ind == 0:
            centroids = [item*-1 for item in centroids]

        self.idx = np.argsort(centroids).tolist()#[::-1]
        self.centroids = ['%0.2f'%item for item in sorted(centroids)]#[::-1]]
        self.variable = np.array([self.idx.index(item) for item in self.variable])

    def setClusterClass(self,ind=None,depth=None):
        # assigns classification data to attribute table

        self.getClusterData(ind,depth)
        layer = self.iface.activeLayer()
        iter = layer.getFeatures() 
        attInd = layer.fieldNameIndex('Cluster')
        caps = layer.dataProvider().capabilities()
        layer.startEditing()

        inds = []
        k = -1
        for feature in iter:
            k += 1
            fid = int(feature.id())
            attribute_map = feature.attributes()
            attSSC = [attribute_map[i] for i in [4,5,6]]
            ind = self.findSoilIndex(attSSC)
            if ind != None:
                value = int(self.variable[ind]+1)
            else:
                inds.append(ind)
                value = 0

            if caps & QgsVectorDataProvider.ChangeAttributeValues:
                attrs = { attInd: value}
                layer.dataProvider().changeAttributeValues({ fid : attrs })

        layer.commitChanges()

        QMessageBox.information(self.iface.mainWindow(),"Info","Finished cluster labelling units")

 
    def colorClusters(self,ind=None,depth=None):
        # colors features based on classification

        self.getClusterData(ind,depth)
        numC = 12
        color = 'RdBu'
        colorMap = cm.get_cmap(color)
        colors = np.array([colorMap(prct) for prct in np.linspace(0,1,numC)])

        layer = self.iface.activeLayer()
        myTargetField = 'Cluster'

        classes = [str(i+1) for i in range(12)]
        myOpacity = 1
        cat_list = []
        numClasses = len(classes)
     
        for i in range(len(classes)):
            ind = numC - 1 - i
            s = QgsSymbolV2.defaultSymbol(layer.geometryType())
            color = QColor(colors[ind][0]*255,colors[ind][1]*255,colors[ind][2]*255)
            s.setColor(color)
            s.setAlpha(myOpacity)
            cat_list.append(QgsRendererCategoryV2(classes[ind], s, str(self.centroids[ind])))

        sr = QgsCategorizedSymbolRendererV2("categories", cat_list)
        sr.setClassAttribute(myTargetField)
        layer.setRendererV2(sr)

        self.iface.mapCanvas().refresh()

        QMessageBox.information(self.iface.mainWindow(),"Info","Finished Coloring Clusters")


    def importSSCData(self):
        infile = open('C:/Temp/SSC.txt','r')
        lines = infile.readlines()
        infile.close()
        mdata = [[float(s.split()[i+1]) for i in range(3)] for s in lines[1:len(lines)]]
        self.SSC_Data = np.array(mdata)


    def makeEven(self,temp):
        # rounds sand, silt, and clay values so that they are on 2% increments
        flags = [1 if i % 2 > 0 else 0 for i in temp]
        switch = False
        for i in range(3):
            if flags[i]:
                if switch:
                    temp[i] += 1
                else:
                    temp[i] -= 1
                switch = not switch

        flags = [1 if i % 2 > 0 else 0 for i in temp]
        if sum(flags) > 0:
            print(temp)

        return temp


    def findSoilIndex(self,ssc):
        # matches sand, silt, and clay info to set of USDA soils

        ssc = self.makeEven(ssc)

        if sum(ssc) == 100:
            sand = ssc[0]
            silt = ssc[1]
            clay = ssc[2]

            idx1 = np.nonzero(self.SSC_Data[:,0] == sand)[0]
            idx2 = idx1[np.nonzero(self.SSC_Data[idx1,1] == silt)[0]]
            idx3 = idx2[np.nonzero(self.SSC_Data[idx2,2] == clay)[0]]

            index = idx3[0]
        else:
            index = None

        return index


    def flagSSC(self):
        # find feature with a 0% soil fraction
        layer = self.iface.activeLayer()
        iter = layer.getFeatures() 

        attInd = layer.fieldNameIndex('flag')

        caps = layer.dataProvider().capabilities()
        layer.startEditing()

        self.importSSCData()

        for feature in iter:
            fid = int(feature.id())
            attribute_map = feature.attributes()

            ssc = [attribute_map[i] for i in [4,5,6]]
            flags = [1 if int(i) == 0 else 0 for i in ssc]

            if sum(flags) > 0:
                value = 1
            else:
                value = 0

            if caps & QgsVectorDataProvider.ChangeAttributeValues:
                attrs = { attInd: value}
                layer.dataProvider().changeAttributeValues({ fid : attrs })

        layer.commitChanges()

        QMessageBox.information(self.iface.mainWindow(),"Info","Finished flagging 0 SSC units") 

    def colorFlagged(self):
        # color flagged features
        colors = [[0,255,0],[255,0,0]]
        layer = self.iface.activeLayer()

        myTargetField = 'flag'

        classes = [0,1]

        myOpacity = 1
        cat_list = []
        numClasses = len(classes)
     
        for i in range(numClasses):
            s = QgsSymbolV2.defaultSymbol(layer.geometryType())
            color = QColor(colors[i][0],colors[i][1],colors[i][2])
            s.setColor(color)
            s.setAlpha(myOpacity)
            cat_list.append(QgsRendererCategoryV2(classes[i], s, str(classes[i])))

        sr = QgsCategorizedSymbolRendererV2("categories", cat_list)
        sr.setClassAttribute(myTargetField)
        layer.setRendererV2(sr)

        self.iface.mapCanvas().refresh()

        QMessageBox.information(self.iface.mainWindow(),"Info","Finished Coloring Flagged Units")


    def saveMap(self,fname=None,lUSDA=False):
 
        self.iface.mapCanvas().zoomToFullExtent()
        layer = self.iface.activeLayer()
        crs = layer.crs()
        e = layer.extent()
        r = [e.xMinimum(),e.yMinimum(),e.xMaximum(),e.yMaximum()]

        mapRenderer = self.iface.mapCanvas().mapSettings()
        mapRenderer.setDestinationCrs(crs)
        e = mapRenderer.extent()
        r = [e.xMinimum(),e.yMinimum(),e.xMaximum(),e.yMaximum()]
        
        # create composition
        # mapRenderer.setExtent(e)
        # self.iface.mapCanvas().refresh()
        # e = mapRenderer.extent()
        # r = [e.xMinimum(),e.yMinimum(),e.xMaximum(),e.yMaximum()]
        c = QgsComposition(mapRenderer)
        c.setPlotStyle(QgsComposition.Print)

        if lUSDA:
            width = 675
            height = 380
            x, y = 10, -462
            w, h = 500, 800 

        else:
            width = 675
            height = 300
            x, y = 20, -520
            w, h = 500, 800

        dpi = 200

        c.setPaperSize(width, height)
        c.setPrintResolution(dpi)
        composerMap = QgsComposerMap(c,x,y,w,h)
        c.addItem(composerMap)

        layer = self.iface.activeLayer()
        layer.setTitle('')
        layer.setLegendUrl('')
        layer.setLayerName('')

        # legend
        legend = QgsComposerLegend(c)
        legend.model().setLayerSet(mapRenderer.layers())
        newFont = QFont("Times New Roman", 50)
        newFont = QFont("Arial", 50)
        legend.setStyleFont(QgsComposerLegendStyle.Title, newFont)
        legend.setStyleFont(QgsComposerLegendStyle.Subgroup, newFont)
        legend.setStyleFont(QgsComposerLegendStyle.SymbolLabel, newFont)
        legend.rstyle(QgsComposerLegendStyle.Symbol).setMargin(QgsComposerLegendStyle.Top, 0)
        legend.setSymbolHeight(22)
        legend.adjustBoxSize()
        legend.setTitle('')
        legend.setItemPosition(490,45)
        c.addItem(legend)

        # compass and scalebar
        rec = QgsComposerShape(c)
        rec.setShapeType(1)
        rec.setSceneRect(QRectF(50.5, 300.5, 20, 30)) 
        rec.refreshSymbol()
        c.addItem(rec)

        mapID = composerMap.overviewFrameMapId()

        # north arrow
        na = QgsComposerPicture(c)
        na.setPictureFile('/QGIS Chugiak/apps/qgis/svg/arrows/NorthArrow_04.svg')
        na.setRotationMap(mapID)
        na.setRotation(0.0)
        na.setBackgroundEnabled(False)
        na.ResizeMode(1)
        na.setSceneRect(QRectF(53.0, 302, 25, 25))
        na.refreshPicture()
        c.addItem(na)

        # scale bar
        item = QgsComposerScaleBar(c)
        newFont = QFont("Times")
        newFont = QFont("Arial")
        item.setFont(newFont)
        item.setComposerMap(composerMap)
        item.setUnitLabeling('km')
        item.setItemPosition(70.5,318.35)  
        item.setFrameEnabled(True)
        item.setUnits(1)
        item.setNumSegmentsLeft(0)
        item.setNumSegments(4)
        item.setNumMapUnitsPerScaleBarUnit(700)
        item.setNumUnitsPerSegment(700)
        item.updateSegmentSize()
        item.update()
        c.addItem(item)

        # print settings
        dpi = c.printResolution()
        dpmm = dpi / 25.4
        width = int(dpmm * c.paperWidth())
        height = int(dpmm * c.paperHeight())

        # create output image and initialize it
        image = QImage(QSize(width, height), QImage.Format_ARGB32)
        image.setDotsPerMeterX(dpmm * 1000)
        image.setDotsPerMeterY(dpmm * 1000)
        image.fill(0)

        imagePainter = QPainter(image)
        sourceArea = QRectF(0, 0, c.paperWidth(), c.paperHeight())
        targetArea = QRectF(0, 0, width, height)

        c.render(imagePainter, targetArea, sourceArea)
        imagePainter.end()

        if fname == None and self.fname == None:
            image.save("C:\\Temp\Pics\\qgisOut.png", "png")
        else:
            image.save('C:\\Temp\Pics\\'+self.fname+'.png', "png")
        self.fname = None


    def saveMany(self):
        for i in range(3):
            for d in [30]:
                self.setClusterClass(ind=i,depth=d)
                self.colorClusters(ind=i,depth=d)
                self.saveMap()

    def saveUSDAMap(self):
        self.setUSDAClasses()
        self.fname = 'usdaClassesMap'
        self.colorUSDAsoilClasses()
        self.saveMap(lUSDA=True)
