# Supplementary material for: Hydrologic-Process-Based Soil Texture Classifications for Improved Visualization of Landscape Function
Source: PLoS One. 2015 Jun 29;10(6):e0131299. doi: 10.1371/journal.pone.0131299 (PMC4488316; doi:10.1371/journal.pone.0131299)
Supplement: S1 Plugin — Plugin that was written for creating the soil maps using data from the NRCS Web Soil Survey. (ZIP) [file pone.0131299.s002.zip › clusterSoils/metadata.txt]

[general]
name=clusterSoils
email=derek.groenendyk@gmail.com
author=Derek Groenendyk
qgisMinimumVersion=2.4.0
description= categorizes soils based on there near surface 
    soil class as well as by there sand, silt and clay content
about= you have the option to use the defined USDA soil 
    classes for the top surface layer or the sand, silt and 
    clay content for that layer as defined by the USDA Web 
    Soil Survey.  Classes can be established based on
    results from a k-means clustering approach
version=version 1.0
; end of mandatory metadata

; start of optional metadata
category=Vector
changelog=The changelog lists the plugin versions
    and their changes as in the example below:
    1.0 - First stable release

; Tags are in comma separated value format, spaces are allowed within the
; tag name.
; Tags should be in English language. Please also check for existing tags and
; synonyms before creating a new one.
tags=category,soils,USDA,cluster,texture

; these metadata can be empty, they will eventually become mandatory.
homepage=
tracker=
repository=
icon=

; experimental flag (applies to the single version)
experimental=False

; deprecated flag (applies to the whole plugin and not only to the uploaded version)
deprecated=False

; if empty, it will be automatically set to major version + .99
; qgisMaximumVersion=2.0

; Vector, Raster, Database, or Web
category=Vector 
