# Supplementary material for: Hydrologic-Process-Based Soil Texture Classifications for Improved Visualization of Landscape Function
Source: PLoS One. 2015 Jun 29;10(6):e0131299. doi: 10.1371/journal.pone.0131299 (PMC4488316; doi:10.1371/journal.pone.0131299)
Supplement: S1 Plugin — Plugin that was written for creating the soil maps using data from the NRCS Web Soil Survey. (ZIP) [file pone.0131299.s002.zip › clusterSoils/__init__.py]

"""
*****************************************************************************
__init__.py  -  A Python Classification Visualization tool for QGIS

Info
-------------------
    created              : 2014-9-8
    copyright            : (C) 2015 by Derek Groenendyk
    author               : Derek Groenendyk
    email                : derek dot groenendyk at gmail dot com

Notes
-------------------
    compatible QGIS Version: 2.4.0

*****************************************************************************
*                                                                           *
*   This program is free software; you can redistribute it and/or modify    *
*   it under the terms of the GNU General Public License as published by    *
*   the Free Software Foundation; either version 2 of the License, or       *
*   (at your option) any later version.                                     *
*                                                                           *
*****************************************************************************
"""
def classFactory(iface):
  from mainPlugin import soilClusters
  return soilClusters(iface)
