# Supplementary material for: Hydrologic-Process-Based Soil Texture Classifications for Improved Visualization of Landscape Function
Source: PLoS One. 2015 Jun 29;10(6):e0131299. doi: 10.1371/journal.pone.0131299 (PMC4488316; doi:10.1371/journal.pone.0131299)
Supplement: S2 Data — Observations of average change in length of water and K s used to create the classifications with corresponding sand, silt and clay fractions. (XLSX) [file pone.0131299.s003.xlsx]

## Sheet: data
sand	silt	clay	Δ`Lw (cm)			Ks (cm/day)
			drainage	infiltration	infiltration & drainage
0	0	100	0.812242	1.76153	1.79004	18.49
0	2	98	0.811211	1.72793	1.80632	18.23
0	4	96	0.815595	1.69932	1.83099	17.97
0	6	94	0.828593	1.69525	1.86579	17.88
0	8	92	0.84749	1.70206	1.91142	17.8
0	10	90	0.870024	1.72829	1.96232	17.71
0	12	88	0.89837	1.76751	2.02303	17.71
0	14	86	0.928162	1.81415	2.08783	17.63
0	16	84	0.959272	1.87007	2.15532	17.54
0	18	82	0.990598	1.93117	2.22484	17.37
0	20	80	1.02218	1.99146	2.29657	17.11
0	22	78	1.05382	2.06528	2.36906	16.85
0	24	76	1.09323	2.16024	2.45157	16.85
0	26	74	1.14163	2.28087	2.54573	17.11
0	28	72	1.20791	2.46773	2.6512	18.14
0	30	70	1.30203	2.70922	2.77394	20.22
0	32	68	1.4147	2.98651	2.8889	23.24
0	34	66	1.52971	3.24031	2.99072	26.35
0	36	64	1.62117	3.433	3.07786	28.08
0	38	62	1.67558	3.56235	3.15412	27.73
0	40	60	1.69344	3.63826	3.22676	25.57
0	42	58	1.68683	3.67904	3.29917	22.55
0	44	56	1.67643	3.71795	3.36468	19.87
0	46	54	1.67353	3.76896	3.43905	17.71
0	48	52	1.67625	3.83302	3.51543	15.98
0	50	50	1.68565	3.91212	3.59603	14.6
0	52	48	1.69521	3.99929	3.66567	13.48
0	54	46	1.7061	4.0864	3.73613	12.53
0	56	44	1.71314	4.17229	3.78636	11.75
0	58	42	1.7089	4.23393	3.81847	10.97
0	60	40	1.70077	4.28885	3.82046	10.37
0	62	38	1.68094	4.31632	3.79887	9.76
0	64	36	1.65637	4.32982	3.77356	9.16
0	66	34	1.63737	4.33708	3.71329	8.81
0	68	32	1.62046	4.34096	3.67241	8.46
0	70	30	1.60594	4.33888	3.61967	8.21
0	72	28	1.60289	4.35494	3.6021	8.03
0	74	26	1.6077	4.37728	3.58233	7.97
0	76	24	1.63283	4.42828	3.58573	8.1
0	78	22	1.68563	4.5193	3.61958	8.48
0	80	20	1.75622	4.62826	3.65759	9.07
0	82	18	1.86298	4.78872	3.7315	10.02
0	84	16	2.00432	5.02024	3.87833	11.23
0	86	14	2.16297	5.25591	4.00507	12.79
0	88	12	2.36361	5.57219	4.20582	14.77
0	90	10	2.59338	5.94142	4.45294	17.11
0	92	8	2.86513	6.38992	4.76983	19.96
0	94	6	3.17077	6.88284	5.11847	23.41
0	96	4	3.52603	7.4614	5.56335	27.48
0	98	2	3.92415	8.0886	6.06201	32.31
0	100	0	4.35187	8.7148	6.56194	38.02
2	0	98	0.795782	1.71352	1.76219	18.4
2	2	96	0.797052	1.68534	1.77995	18.23
2	4	94	0.804696	1.66938	1.80739	18.06
2	6	92	0.820457	1.66563	1.84942	17.88
2	8	90	0.841496	1.68362	1.89784	17.8
2	10	88	0.869011	1.71687	1.95717	17.8
2	12	86	0.899257	1.76583	2.02172	17.8
2	14	84	0.932434	1.82178	2.09178	17.8
2	16	82	0.967581	1.88829	2.1655	17.8
2	18	80	1.00209	1.96366	2.23952	17.71
2	20	78	1.03705	2.03908	2.31592	17.54
2	22	76	1.07561	2.12622	2.39751	17.45
2	24	74	1.12018	2.24166	2.48447	17.63
2	26	72	1.17542	2.38658	2.58293	18.14
2	28	70	1.25004	2.58935	2.69179	19.44
2	30	68	1.3531	2.84728	2.81038	21.95
2	32	66	1.47296	3.12011	2.91958	25.32
2	34	64	1.59081	3.36197	3.01486	28.51
2	36	62	1.67107	3.52986	3.09266	29.55
2	38	60	1.70523	3.63049	3.16323	27.99
2	40	58	1.70627	3.68624	3.23999	24.88
2	42	56	1.69444	3.72452	3.30735	21.77
2	44	54	1.69059	3.77679	3.38422	19.27
2	46	52	1.69332	3.84465	3.4553	17.37
2	48	50	1.70298	3.92517	3.53624	15.81
2	50	48	1.7129	4.01199	3.60773	14.52
2	52	46	1.73144	4.11195	3.68472	13.56
2	54	44	1.74176	4.20011	3.73817	12.7
2	56	42	1.74746	4.27997	3.76601	12.01
2	58	40	1.74591	4.34197	3.77172	11.4
2	60	38	1.73392	4.37556	3.75272	10.8
2	62	36	1.72124	4.3989	3.72861	10.28
2	64	34	1.70195	4.39956	3.66679	9.85
2	66	32	1.69099	4.39686	3.60262	9.59
2	68	30	1.6854	4.39301	3.54347	9.42
2	70	28	1.68024	4.38883	3.49708	9.24
2	72	26	1.69793	4.41015	3.46738	9.33
2	74	24	1.73329	4.45733	3.46203	9.59
2	76	22	1.78697	4.51526	3.45439	10.11
2	78	20	1.88531	4.64746	3.50897	11.06
2	80	18	2.00628	4.79918	3.56712	12.36
2	82	16	2.15208	4.9721	3.63014	14.08
2	84	14	2.33386	5.2278	3.77268	16.16
2	86	12	2.54152	5.51239	3.92566	18.75
2	88	10	2.78561	5.88379	4.1599	21.77
2	90	8	3.06481	6.31535	4.43907	25.4
2	92	6	3.38239	6.82732	4.78657	29.64
2	94	4	3.74963	7.41934	5.21053	34.73
2	96	2	4.15414	8.05654	5.67189	40.78
2	98	0	4.59546	8.72079	6.16093	48.04
4	0	96	0.77882	1.66415	1.73204	18.32
4	2	94	0.783054	1.63826	1.75484	18.14
4	4	92	0.79427	1.63093	1.78784	17.97
4	6	90	0.811641	1.63522	1.83198	17.8
4	8	88	0.836085	1.66145	1.8869	17.71
4	10	86	0.866314	1.69997	1.95128	17.71
4	12	84	0.898575	1.75409	2.01989	17.71
4	14	82	0.932973	1.8182	2.09244	17.71
4	16	80	0.970665	1.89737	2.16942	17.8
4	18	78	1.0096	1.97811	2.25027	17.8
4	20	76	1.05032	2.07667	2.33261	17.88
4	22	74	1.09267	2.17916	2.41904	17.88
4	24	72	1.14385	2.31185	2.51387	18.23
4	26	70	1.20922	2.48134	2.61905	19.09
4	28	68	1.29317	2.70111	2.73072	20.74
4	30	66	1.39973	2.95889	2.84287	23.41
4	32	64	1.52082	3.22379	2.94124	26.87
4	34	62	1.63309	3.44555	3.02616	29.72
4	36	60	1.70054	3.59208	3.10386	29.81
4	38	58	1.71616	3.66943	3.17752	27.13
4	40	56	1.70483	3.71205	3.25023	23.59
4	42	54	1.69586	3.75921	3.32276	20.65
4	44	52	1.69722	3.82587	3.39443	18.49
4	46	50	1.70732	3.90747	3.47743	16.76
4	48	48	1.72331	4.0007	3.55154	15.47
4	50	46	1.73773	4.09782	3.62042	14.34
4	52	44	1.75574	4.1989	3.6818	13.48
4	54	42	1.76754	4.28659	3.71363	12.79
4	56	40	1.77321	4.35526	3.72536	12.18
4	58	38	1.76743	4.39685	3.71103	11.58
4	60	36	1.75614	4.41783	3.67286	11.06
4	62	34	1.74565	4.42057	3.60862	10.71
4	64	32	1.73307	4.41198	3.54436	10.37
4	66	30	1.73582	4.409	3.48219	10.28
4	68	28	1.73406	4.3857	3.40347	10.2
4	70	26	1.7468	4.39474	3.36987	10.2
4	72	24	1.78046	4.41112	3.32577	10.54
4	74	22	1.84583	4.48965	3.34251	11.15
4	76	20	1.93782	4.58359	3.35574	12.18
4	78	18	2.06026	4.69409	3.36455	13.74
4	80	16	2.22128	4.88913	3.45154	15.72
4	82	14	2.41219	5.11003	3.54436	18.32
4	84	12	2.63571	5.39132	3.68329	21.51
4	86	10	2.9009	5.77104	3.90817	25.32
4	88	8	3.19121	6.17819	4.14068	29.89
4	90	6	3.52569	6.6821	4.44835	35.34
4	92	4	3.90937	7.28068	4.84285	41.82
4	94	2	4.33903	7.94337	5.28534	49.68
4	96	0	4.81282	8.64894	5.76018	59.27
6	0	94	0.760176	1.60695	1.70134	18.06
6	2	92	0.768446	1.58902	1.72842	17.97
6	4	90	0.782467	1.58778	1.76585	17.8
6	6	88	0.804685	1.6042	1.81735	17.71
6	8	86	0.830561	1.63213	1.8761	17.54
6	10	84	0.862448	1.68041	1.94398	17.54
6	12	82	0.896529	1.73863	2.01574	17.54
6	14	80	0.934811	1.81234	2.09467	17.63
6	16	78	0.974269	1.89542	2.17528	17.71
6	18	76	1.01739	1.99368	2.26122	17.88
6	20	74	1.06122	2.0993	2.34914	17.97
6	22	72	1.11137	2.22982	2.44309	18.32
6	24	70	1.16883	2.37832	2.54287	18.84
6	26	68	1.24317	2.57337	2.65254	20.04
6	28	66	1.33317	2.80525	2.76106	21.95
6	30	64	1.44023	3.05605	2.865	24.62
6	32	62	1.55774	3.30204	2.95916	27.73
6	34	60	1.6582	3.50006	3.04183	29.72
6	36	58	1.70876	3.62504	3.11693	28.77
6	38	56	1.70926	3.68477	3.19302	25.4
6	40	54	1.69477	3.72784	3.26216	21.95
6	42	52	1.69331	3.78983	3.3369	19.44
6	44	50	1.70087	3.86911	3.4129	17.54
6	46	48	1.71524	3.96205	3.48876	16.07
6	48	46	1.73546	4.06602	3.56147	14.95
6	50	44	1.75142	4.16521	3.61572	14
6	52	42	1.77293	4.26677	3.66635	13.31
6	54	40	1.78444	4.34389	3.6853	12.7
6	56	38	1.78524	4.39197	3.66166	12.18
6	58	36	1.78409	4.42389	3.62709	11.75
6	60	34	1.77298	4.42483	3.56602	11.32
6	62	32	1.76887	4.42043	3.50148	11.06
6	64	30	1.76341	4.39321	3.4139	10.89
6	66	28	1.76933	4.37063	3.33223	10.89
6	68	26	1.78156	4.35229	3.2617	10.97
6	70	24	1.80989	4.35631	3.21251	11.23
6	72	22	1.87104	4.39594	3.18529	11.92
6	74	20	1.96652	4.48089	3.18968	13.05
6	76	18	2.09355	4.57988	3.18845	14.77
6	78	16	2.25857	4.76996	3.26989	16.93
6	80	14	2.45364	4.98273	3.35479	19.79
6	82	12	2.68336	5.2597	3.48826	23.33
6	84	10	2.94923	5.60593	3.66858	27.65
6	86	8	3.24734	6.01642	3.8951	32.75
6	88	6	3.58168	6.49016	4.16192	38.88
6	90	4	3.96878	7.08757	4.52954	46.14
6	92	2	4.40904	7.76405	4.9584	55.12
6	94	0	4.88653	8.47307	5.40862	66.18
8	0	92	0.741858	1.54404	1.67142	17.71
8	2	90	0.75464	1.53713	1.70426	17.71
8	4	88	0.773698	1.54223	1.74926	17.63
8	6	86	0.796696	1.5645	1.8024	17.45
8	8	84	0.826509	1.60183	1.86734	17.37
8	10	82	0.859542	1.65151	1.93842	17.28
8	12	80	0.894916	1.71742	2.01328	17.28
8	14	78	0.934932	1.79486	2.09571	17.37
8	16	76	0.97729	1.89099	2.18136	17.54
8	18	74	1.02127	1.997	2.2692	17.71
8	20	72	1.07191	2.1219	2.36448	18.06
8	22	70	1.12878	2.26916	2.46695	18.58
8	24	68	1.19161	2.44307	2.56828	19.35
8	26	66	1.27422	2.65737	2.68216	20.82
8	28	64	1.36922	2.89423	2.78832	22.9
8	30	62	1.474	3.13161	2.88823	25.32
8	32	60	1.58077	3.35306	2.97969	27.65
8	34	58	1.6639	3.52771	3.05966	28.51
8	36	56	1.69449	3.62816	3.1303	26.61
8	38	54	1.68708	3.68156	3.20218	23.16
8	40	52	1.6816	3.73893	3.2814	20.22
8	42	50	1.68676	3.81621	3.35187	18.14
8	44	48	1.70022	3.90807	3.42104	16.59
8	46	46	1.71793	4.00909	3.4971	15.29
8	48	44	1.74142	4.11877	3.56626	14.34
8	50	42	1.76474	4.22285	3.61204	13.65
8	52	40	1.78231	4.30953	3.62331	13.13
8	54	38	1.79304	4.37503	3.62335	12.61
8	56	36	1.7971	4.41415	3.59524	12.18
8	58	34	1.79007	4.41098	3.51673	11.84
8	60	32	1.78448	4.40567	3.45616	11.49
8	62	30	1.78666	4.38255	3.36851	11.4
8	64	28	1.78734	4.33135	3.25384	11.4
8	66	26	1.80185	4.31015	3.18038	11.49
8	68	24	1.83622	4.31079	3.1246	11.84
8	70	22	1.88939	4.31049	3.05648	12.53
8	72	20	1.98782	4.38848	3.05463	13.74
8	74	18	2.11157	4.47622	3.04836	15.47
8	76	16	2.27543	4.62162	3.08274	17.88
8	78	14	2.47226	4.82794	3.16355	20.91
8	80	12	2.69509	5.05587	3.2465	24.71
8	82	10	2.96904	5.40321	3.41891	29.46
8	84	8	3.27241	5.8192	3.63962	34.99
8	86	6	3.61519	6.30241	3.90181	41.73
8	88	4	4.0031	6.88461	4.23687	49.77
8	90	2	4.44415	7.56067	4.65247	59.53
8	92	0	4.92538	8.286	5.1029	71.45
10	0	90	0.723595	1.48086	1.64082	17.28
10	2	88	0.740452	1.47768	1.68019	17.28
10	4	86	0.762188	1.4881	1.72921	17.19
10	6	84	0.789533	1.52079	1.78891	17.11
10	8	82	0.82107	1.5613	1.8568	17.02
10	10	80	0.854617	1.61657	1.92925	16.93
10	12	78	0.892284	1.68728	2.00896	16.93
10	14	76	0.933479	1.77484	2.09442	17.02
10	16	74	0.978427	1.88137	2.18457	17.28
10	18	72	1.02671	1.99905	2.27952	17.54
10	20	70	1.08242	2.14332	2.38244	18.06
10	22	68	1.144	2.31152	2.48755	18.75
10	24	66	1.21688	2.50913	2.59692	19.87
10	26	64	1.30268	2.72914	2.70926	21.43
10	28	62	1.39924	2.96292	2.81537	23.41
10	30	60	1.49459	3.18156	2.90846	25.23
10	32	58	1.58307	3.3743	2.99496	26.44
10	34	56	1.64331	3.52021	3.07062	26.09
10	36	54	1.66455	3.61171	3.14501	23.85
10	38	52	1.6623	3.67433	3.21872	20.91
10	40	50	1.66497	3.7478	3.29204	18.58
10	42	48	1.67736	3.83923	3.36608	16.85
10	44	46	1.6963	3.94308	3.43686	15.55
10	46	44	1.71765	4.05195	3.49983	14.52
10	48	42	1.7449	4.16249	3.55202	13.82
10	50	40	1.77162	4.26561	3.58552	13.31
10	52	38	1.78729	4.33661	3.57794	12.87
10	54	36	1.80115	4.38947	3.55694	12.53
10	56	34	1.79374	4.38973	3.48632	12.1
10	58	32	1.79093	4.37609	3.40447	11.84
10	60	30	1.79578	4.35415	3.31813	11.75
10	62	28	1.79855	4.30312	3.20359	11.75
10	64	26	1.81196	4.25269	3.09321	11.92
10	66	24	1.84758	4.24905	3.03417	12.27
10	68	22	1.90056	4.24087	2.96097	12.96
10	70	20	1.98881	4.27226	2.91505	14.17
10	72	18	2.11478	4.35251	2.90385	15.98
10	74	16	2.28075	4.49096	2.93402	18.49
10	76	14	2.47088	4.6432	2.96195	21.69
10	78	12	2.71081	4.9174	3.08097	25.75
10	80	10	2.97668	5.21505	3.19937	30.76
10	82	8	3.28036	5.58835	3.36354	36.89
10	84	6	3.63212	6.08308	3.62133	44.24
10	86	4	4.01649	6.63737	3.92095	52.96
10	88	2	4.45688	7.31467	4.32084	63.59
10	90	0	4.93944	8.05259	4.77441	76.38
12	0	88	0.706092	1.41356	1.61128	16.76
12	2	86	0.725631	1.41616	1.65423	16.76
12	4	84	0.752116	1.43845	1.71013	16.76
12	6	82	0.783143	1.47479	1.77477	16.76
12	8	80	0.81583	1.52268	1.84496	16.68
12	10	78	0.851748	1.58291	1.92224	16.59
12	12	76	0.89002	1.65913	2.00498	16.59
12	14	74	0.932151	1.75119	2.09354	16.68
12	16	72	0.980488	1.86371	2.1902	16.93
12	18	70	1.03315	1.99688	2.29113	17.37
12	20	68	1.09229	2.15643	2.39907	17.97
12	22	66	1.16138	2.34975	2.5118	18.92
12	24	64	1.23955	2.56463	2.62342	20.22
12	26	62	1.3288	2.79334	2.73424	21.86
12	28	60	1.4192	3.01474	2.83513	23.41
12	30	58	1.5033	3.21062	2.92741	24.45
12	32	56	1.56576	3.36623	3.00919	24.28
12	34	54	1.60537	3.48522	3.08682	22.98
12	36	52	1.62355	3.57858	3.15826	20.91
12	38	50	1.637	3.66731	3.23624	18.84
12	40	48	1.65026	3.75943	3.30438	17.11
12	42	46	1.67	3.86613	3.37927	15.72
12	44	44	1.68899	3.97432	3.4385	14.6
12	46	42	1.72053	4.0934	3.49697	13.91
12	48	40	1.75109	4.20456	3.53829	13.39
12	50	38	1.77255	4.28838	3.54175	12.96
12	52	36	1.78646	4.34198	3.5127	12.61
12	54	34	1.7936	4.36078	3.44984	12.36
12	56	32	1.7942	4.35214	3.37328	12.1
12	58	30	1.79597	4.31424	3.26381	12.01
12	60	28	1.80048	4.26207	3.14885	12.01
12	62	26	1.81553	4.21022	3.03726	12.18
12	64	24	1.84439	4.16964	2.93919	12.53
12	66	22	1.89796	4.15655	2.86316	13.22
12	68	20	1.99048	4.18258	2.81256	14.52
12	70	18	2.11626	4.25879	2.80009	16.33
12	72	16	2.27001	4.33968	2.77966	18.84
12	74	14	2.46521	4.48649	2.79849	22.2
12	76	12	2.69915	4.70421	2.85701	26.52
12	78	10	2.97121	5.00132	2.96143	31.88
12	80	8	3.28116	5.37596	3.11353	38.45
12	82	6	3.6301	5.83061	3.32207	46.4
12	84	4	4.02543	6.40124	3.62498	55.9
12	86	2	4.47717	7.10785	4.04228	67.39
12	88	0	4.95923	7.84758	4.48779	81.22
14	0	86	0.689577	1.34306	1.58194	16.16
14	2	84	0.712225	1.35343	1.62932	16.16
14	4	82	0.741441	1.37742	1.68913	16.16
14	6	80	0.774775	1.42371	1.75755	16.24
14	8	78	0.809602	1.47586	1.83132	16.16
14	10	76	0.848274	1.54139	1.9131	16.16
14	12	74	0.887564	1.62433	1.99863	16.16
14	14	72	0.932899	1.72346	2.09397	16.33
14	16	70	0.983337	1.85288	2.19544	16.68
14	18	68	1.03959	2.00127	2.30304	17.19
14	20	66	1.10384	2.18043	2.41687	17.97
14	22	64	1.17747	2.38227	2.53444	19.01
14	24	62	1.26124	2.61134	2.65181	20.39
14	26	60	1.34975	2.84071	2.76147	21.86
14	28	58	1.43041	3.04531	2.85782	22.81
14	30	56	1.49278	3.2075	2.9442	22.72
14	32	54	1.53128	3.32712	3.02699	21.43
14	34	52	1.55745	3.43308	3.10188	19.79
14	36	50	1.58278	3.54543	3.17067	18.32
14	38	48	1.60816	3.6578	3.24507	16.93
14	40	46	1.63409	3.77461	3.31624	15.72
14	42	44	1.65667	3.88868	3.38176	14.6
14	44	42	1.68743	4.01132	3.44618	13.82
14	46	40	1.71903	4.126	3.48444	13.31
14	48	38	1.74918	4.22671	3.49859	12.96
14	50	36	1.77274	4.29669	3.48106	12.7
14	52	34	1.78426	4.32725	3.42812	12.44
14	54	32	1.78361	4.31326	3.33785	12.18
14	56	30	1.78907	4.28228	3.23415	12.1
14	58	28	1.80058	4.23716	3.12172	12.18
14	60	26	1.81877	4.19034	3.01369	12.36
14	62	24	1.84038	4.11493	2.87887	12.7
14	64	22	1.89481	4.10012	2.8015	13.39
14	66	20	1.97329	4.07611	2.70725	14.6
14	68	18	2.09306	4.0952	2.64313	16.5
14	70	16	2.26207	4.22667	2.66636	19.09
14	72	14	2.45915	4.36722	2.67618	22.55
14	74	12	2.68438	4.52257	2.66915	27.04
14	76	10	2.96657	4.81881	2.75637	32.83
14	78	8	3.28404	5.19748	2.9031	39.83
14	80	6	3.62894	5.59864	3.05241	48.47
14	82	4	4.03426	6.186	3.36283	58.75
14	84	2	4.47241	6.82489	3.70656	71.19
14	86	0	4.96919	7.60697	4.17811	86.14
16	0	84	0.672112	1.26646	1.54915	15.38
16	2	82	0.698709	1.28662	1.60189	15.47
16	4	80	0.73127	1.31811	1.66612	15.55
16	6	78	0.76625	1.3682	1.73759	15.64
16	8	76	0.803408	1.42544	1.81524	15.64
16	10	74	0.844379	1.5007	1.90166	15.72
16	12	72	0.887235	1.59101	1.99413	15.81
16	14	70	0.93347	1.70232	2.09328	15.98
16	16	68	0.988083	1.84014	2.20408	16.42
16	18	66	1.04755	2.00315	2.31692	17.02
16	20	64	1.11537	2.1979	2.43577	17.88
16	22	62	1.19519	2.42089	2.55974	19.09
16	24	60	1.2795	2.65475	2.67653	20.39
16	26	58	1.36138	2.87214	2.78198	21.43
16	28	56	1.42706	3.04771	2.87706	21.51
16	30	54	1.46627	3.17453	2.9582	20.39
16	32	52	1.48232	3.26261	3.03519	18.4
16	34	50	1.50005	3.3625	3.10728	16.76
16	36	48	1.54214	3.5061	3.18904	15.98
16	38	46	1.58422	3.65493	3.2622	15.29
16	40	44	1.61589	3.78532	3.32533	14.43
16	42	42	1.64723	3.91402	3.38866	13.65
16	44	40	1.68228	4.03922	3.43698	13.13
16	46	38	1.71698	4.15202	3.46275	12.79
16	48	36	1.74533	4.23244	3.44107	12.61
16	50	34	1.76611	4.27929	3.3987	12.44
16	52	32	1.7753	4.28309	3.31941	12.27
16	54	30	1.78353	4.26121	3.22419	12.18
16	56	28	1.79249	4.20226	3.09099	12.27
16	58	26	1.81238	4.15988	2.98676	12.44
16	60	24	1.84131	4.09107	2.85374	12.87
16	62	22	1.8879	4.03622	2.73632	13.56
16	64	20	1.96699	4.00874	2.64089	14.77
16	66	18	2.08334	4.02407	2.57716	16.59
16	68	16	2.24483	4.09682	2.54489	19.27
16	70	14	2.44481	4.23521	2.54713	22.81
16	72	12	2.67777	4.38603	2.52216	27.56
16	74	10	2.95219	4.6172	2.53992	33.61
16	76	8	3.28179	5.00044	2.68032	41.21
16	78	6	3.63234	5.40335	2.82537	50.37
16	80	4	4.03354	5.94555	3.08754	61.52
16	82	2	4.48129	6.6017	3.44068	75
16	84	0	4.97165	7.37482	3.89554	90.72
18	0	82	0.654893	1.1917	1.51347	14.52
18	2	80	0.68542	1.21704	1.57083	14.69
18	4	78	0.718676	1.2555	1.63619	14.77
18	6	76	0.757389	1.30966	1.71281	14.95
18	8	74	0.796741	1.3748	1.7955	15.03
18	10	72	0.84114	1.45713	1.8891	15.21
18	12	70	0.886398	1.55593	1.98795	15.38
18	14	68	0.93757	1.67834	2.09652	15.72
18	16	66	0.993109	1.82657	2.21215	16.16
18	18	64	1.05656	2.0077	2.33249	16.85
18	20	62	1.13073	2.22735	2.46036	17.88
18	22	60	1.21252	2.45847	2.58533	19.09
18	24	58	1.29378	2.68791	2.69997	20.13
18	26	56	1.36318	2.88293	2.79982	20.48
18	28	54	1.40971	3.02677	2.88856	19.7
18	30	52	1.42323	3.10689	2.96696	17.63
18	32	50	1.42384	3.17228	3.03683	15.47
18	34	48	1.44693	3.28977	3.11448	14.26
18	36	46	1.50482	3.476	3.1998	14.08
18	38	44	1.55941	3.6508	3.27655	13.82
18	40	42	1.60512	3.80681	3.34271	13.39
18	42	40	1.64429	3.94647	3.39019	12.96
18	44	38	1.68286	4.07156	3.42957	12.61
18	46	36	1.72182	4.17522	3.42432	12.53
18	48	34	1.74435	4.23165	3.3819	12.36
18	50	32	1.7633	4.25605	3.31715	12.27
18	52	30	1.77533	4.23383	3.20921	12.27
18	54	28	1.78733	4.18426	3.08434	12.36
18	56	26	1.80231	4.11981	2.95316	12.53
18	58	24	1.83383	4.05725	2.82525	12.96
18	60	22	1.88148	4.0041	2.70937	13.65
18	62	20	1.95211	3.93103	2.57102	14.86
18	64	18	2.07314	3.94549	2.50496	16.76
18	66	16	2.2342	4.01519	2.46865	19.44
18	68	14	2.4284	4.08999	2.40478	23.16
18	70	12	2.66929	4.23667	2.3618	28.17
18	72	10	2.94808	4.46447	2.37188	34.47
18	74	8	3.27084	4.78168	2.44448	42.51
18	76	6	3.6307	5.18838	2.5869	52.36
18	78	4	4.04068	5.74013	2.84894	64.37
18	80	2	4.49511	6.41271	3.21076	78.8
18	82	0	4.98106	7.15865	3.6351	95.9
20	0	80	0.639498	1.11662	1.47448	13.65
20	2	78	0.670041	1.14625	1.53224	13.74
20	4	76	0.706134	1.19097	1.60216	13.91
20	6	74	0.746009	1.24576	1.68094	14.08
20	8	72	0.789523	1.32093	1.77166	14.34
20	10	70	0.836124	1.41094	1.87153	14.6
20	12	68	0.885746	1.5231	1.98066	14.95
20	14	66	0.940522	1.65752	2.0983	15.38
20	16	64	0.998912	1.81748	2.22107	15.9
20	18	62	1.06707	2.01801	2.35059	16.68
20	20	60	1.14282	2.24582	2.48097	17.71
20	22	58	1.2257	2.48697	2.60828	18.84
20	24	56	1.29992	2.70189	2.72021	19.44
20	26	54	1.35282	2.86795	2.81407	19.01
20	28	52	1.37755	2.9686	2.89908	17.37
20	30	50	1.37015	3.01739	2.96438	14.95
20	32	48	1.36805	3.07923	3.0357	13.05
20	34	46	1.39847	3.22603	3.11622	12.27
20	36	44	1.46824	3.44456	3.20973	12.44
20	38	42	1.53625	3.65335	3.28221	12.61
20	40	40	1.59378	3.82794	3.3458	12.53
20	42	38	1.64142	3.97488	3.38711	12.36
20	44	36	1.68433	4.09471	3.3983	12.27
20	46	34	1.72153	4.18082	3.37261	12.27
20	48	32	1.7512	4.23056	3.32535	12.27
20	50	30	1.76311	4.21087	3.2119	12.27
20	52	28	1.78459	4.18315	3.10157	12.44
20	54	26	1.7956	4.10346	2.94941	12.61
20	56	24	1.83024	4.05083	2.82886	13.05
20	58	22	1.87553	3.96618	2.67748	13.82
20	60	20	1.94683	3.89517	2.54098	15.03
20	62	18	2.06905	3.91323	2.47732	16.93
20	64	16	2.22206	3.92462	2.38577	19.7
20	66	14	2.42177	3.99691	2.30979	23.59
20	68	12	2.66453	4.14284	2.26087	28.68
20	70	10	2.93683	4.29778	2.19661	35.34
20	72	8	3.26484	4.6133	2.26425	43.8
20	74	6	3.63333	5.02192	2.39997	54.35
20	76	4	4.03535	5.51379	2.60148	67.13
20	78	2	4.48299	6.14155	2.91661	82.51
20	80	0	4.98169	6.92085	3.36084	101.09
22	0	78	0.623303	1.04781	1.4309	12.7
22	2	76	0.65643	1.07992	1.48999	12.87
22	4	74	0.693862	1.12737	1.56172	13.05
22	6	72	0.736225	1.19072	1.64752	13.31
22	8	70	0.780317	1.26847	1.74212	13.56
22	10	68	0.82967	1.36203	1.84901	13.91
22	12	66	0.88497	1.48547	1.97123	14.43
22	14	64	0.942754	1.62892	2.09862	14.95
22	16	62	1.00705	1.80765	2.23347	15.64
22	18	60	1.07813	2.02188	2.36861	16.5
22	20	58	1.15535	2.25864	2.50403	17.45
22	22	56	1.23194	2.49464	2.62763	18.23
22	24	54	1.29624	2.69279	2.73587	18.32
22	26	52	1.33108	2.82	2.82663	17.11
22	28	50	1.33117	2.87586	2.89808	14.86
22	30	48	1.31663	2.91073	2.96029	12.61
22	32	46	1.31885	2.99068	3.0326	11.15
22	34	44	1.35831	3.16997	3.12279	10.71
22	36	42	1.43378	3.41711	3.21727	11.06
22	38	40	1.52084	3.66552	3.29393	11.66
22	40	38	1.59182	3.86042	3.35418	11.92
22	42	36	1.64484	4.00587	3.37165	12.01
22	44	34	1.69685	4.12285	3.36619	12.18
22	46	32	1.73297	4.18733	3.31935	12.27
22	48	30	1.75649	4.19655	3.2267	12.36
22	50	28	1.777	4.16777	3.10736	12.53
22	52	26	1.79719	4.10811	2.96905	12.79
22	54	24	1.82621	4.03508	2.82392	13.22
22	56	22	1.87449	3.96185	2.68067	14
22	58	20	1.95174	3.90217	2.55078	15.29
22	60	18	2.06348	3.87235	2.4428	17.19
22	62	16	2.21959	3.88619	2.35021	20.04
22	64	14	2.40886	3.8939	2.20793	24.02
22	66	12	2.6555	4.03789	2.15228	29.29
22	68	10	2.93414	4.19181	2.0825	36.29
22	70	8	3.26637	4.50783	2.14807	45.1
22	72	6	3.62293	4.84094	2.21148	56.16
22	74	4	4.0331	5.33856	2.41087	69.81
22	76	2	4.48817	5.97508	2.72759	86.23
22	78	0	4.98251	6.7098	3.12582	106.27
24	0	76	0.609614	0.982662	1.38261	11.84
24	2	74	0.64383	1.01735	1.4423	12.01
24	4	72	0.682014	1.06862	1.517	12.18
24	6	70	0.724966	1.13151	1.60433	12.44
24	8	68	0.77177	1.21572	1.70862	12.79
24	10	66	0.823572	1.31649	1.8245	13.22
24	12	64	0.880236	1.44323	1.95578	13.74
24	14	62	0.943017	1.60208	2.09587	14.43
24	16	60	1.01203	1.78945	2.2397	15.21
24	18	58	1.08764	2.01992	2.38733	16.16
24	20	56	1.16352	2.25462	2.52448	16.93
24	22	54	1.23248	2.4798	2.6462	17.28
24	24	52	1.28097	2.64725	2.74872	16.68
24	26	50	1.29327	2.7349	2.82635	14.86
24	28	48	1.28005	2.76022	2.89187	12.53
24	30	46	1.26779	2.80614	2.95498	10.71
24	32	44	1.28098	2.92932	3.03275	9.76
24	34	42	1.32592	3.12935	3.13161	9.5
24	36	40	1.41008	3.40658	3.23332	10.02
24	38	38	1.5114	3.68435	3.31317	10.89
24	40	36	1.59129	3.88938	3.34461	11.49
24	42	34	1.65714	4.04199	3.36085	11.84
24	44	32	1.70498	4.13438	3.32092	12.1
24	46	30	1.74415	4.17862	3.25087	12.36
24	48	28	1.77161	4.17896	3.15638	12.53
24	50	26	1.7954	4.1249	3.01142	12.87
24	52	24	1.83021	4.04524	2.84614	13.48
24	54	22	1.88157	3.98765	2.71596	14.26
24	56	20	1.9506	3.89702	2.55335	15.55
24	58	18	2.06742	3.87729	2.45039	17.54
24	60	16	2.2111	3.83885	2.30982	20.39
24	62	14	2.40265	3.85016	2.16581	24.45
24	64	12	2.65515	3.99416	2.10507	29.98
24	66	10	2.93524	4.14922	2.03582	37.15
24	68	8	3.2581	4.39001	2.02579	46.4
24	70	6	3.62104	4.72225	2.08476	58.06
24	72	4	4.03432	5.21944	2.28071	72.4
24	74	2	4.47906	5.79106	2.53413	89.86
24	76	0	4.97313	6.53717	2.94058	110.59
26	0	74	0.601299	0.933796	1.34149	11.23
26	2	72	0.632624	0.965237	1.39547	11.23
26	4	70	0.671912	1.01383	1.46925	11.4
26	6	68	0.715089	1.08139	1.56258	11.66
26	8	66	0.763214	1.16655	1.67276	12.01
26	10	64	0.816247	1.27029	1.79516	12.44
26	12	62	0.875721	1.40407	1.93604	13.05
26	14	60	0.943116	1.56856	2.08916	13.82
26	16	58	1.015	1.77365	2.24665	14.69
26	18	56	1.09232	2.00194	2.40035	15.55
26	20	54	1.16307	2.23545	2.53655	16.07
26	22	52	1.22166	2.43321	2.65616	15.9
26	24	50	1.24838	2.55875	2.74692	14.6
26	26	48	1.24431	2.60515	2.81618	12.53
26	28	46	1.22863	2.63067	2.87791	10.54
26	30	44	1.22568	2.71292	2.948	9.24
26	32	42	1.25004	2.8726	3.03999	8.64
26	34	40	1.30251	3.10796	3.14225	8.61
26	36	38	1.38647	3.40076	3.23943	9.16
26	38	36	1.49774	3.69834	3.31779	10.2
26	40	34	1.59731	3.92544	3.35201	11.15
26	42	32	1.66516	4.06038	3.32333	11.75
26	44	30	1.72027	4.14502	3.27772	12.18
26	46	28	1.75871	4.1655	3.18539	12.53
26	48	26	1.79424	4.14592	3.06556	12.96
26	50	24	1.82606	4.06577	2.89265	13.56
26	52	22	1.88229	3.99799	2.73942	14.52
26	54	20	1.95337	3.92522	2.59009	15.81
26	56	18	2.06031	3.86826	2.45146	17.8
26	58	16	2.2081	3.84114	2.31771	20.74
26	60	14	2.40431	3.86046	2.17773	24.97
26	62	12	2.64306	3.93908	2.0554	30.59
26	64	10	2.92663	4.09474	1.98446	38.02
26	66	8	3.25447	4.33539	1.97138	47.69
26	68	6	3.62294	4.66631	2.02445	59.96
26	70	4	4.02642	5.08756	2.1464	75.17
26	72	2	4.47019	5.65833	2.40006	93.31
26	74	0	4.95967	6.34788	2.74621	115.78
28	0	72	0.596473	0.895824	1.30612	10.8
28	2	70	0.632121	0.932805	1.36606	10.89
28	4	68	0.669487	0.981453	1.43966	10.97
28	6	66	0.711916	1.04565	1.53018	11.15
28	8	64	0.759243	1.12835	1.64073	11.4
28	10	62	0.81314	1.23417	1.77262	11.84
28	12	60	0.87505	1.36936	1.92148	12.44
28	14	58	0.94337	1.5411	2.08587	13.22
28	16	56	1.01612	1.73991	2.24864	14
28	18	54	1.09019	1.96751	2.40514	14.69
28	20	52	1.15289	2.18078	2.53941	14.77
28	22	50	1.19311	2.33746	2.64912	14
28	24	48	1.20304	2.41834	2.73018	12.36
28	26	46	1.18735	2.44728	2.78883	10.37
28	28	44	1.17823	2.50157	2.85557	8.9
28	30	42	1.18913	2.62815	2.94201	8.07
28	32	40	1.22619	2.82929	3.04929	7.78
28	34	38	1.28299	3.09676	3.15385	7.89
28	36	36	1.37004	3.40382	3.25214	8.49
28	38	34	1.49086	3.71907	3.32743	9.68
28	40	32	1.5997	3.94906	3.33762	10.89
28	42	30	1.68095	4.08648	3.30486	11.75
28	44	28	1.73589	4.1424	3.22167	12.36
28	46	26	1.78169	4.14241	3.10409	12.96
28	48	24	1.8238	4.09691	2.95598	13.65
28	50	22	1.88369	4.05627	2.8238	14.6
28	52	20	1.95508	3.97684	2.65658	15.98
28	54	18	2.05726	3.89559	2.48965	18.06
28	56	16	2.20862	3.88433	2.36787	21.08
28	58	14	2.40663	3.91702	2.24166	25.4
28	60	12	2.63609	3.94203	2.06651	31.19
28	62	10	2.91053	4.03082	1.92928	38.97
28	64	8	3.24185	4.26939	1.91079	49.08
28	66	6	3.61302	4.59868	1.95995	61.86
28	68	4	4.0219	5.01724	2.07481	77.93
28	70	2	4.45983	5.51509	2.25485	97.63
28	72	0	4.94617	6.20593	2.60345	120.96
30	0	70	0.60198	0.881444	1.29451	10.8
30	2	68	0.636111	0.916676	1.35224	10.8
30	4	66	0.673875	0.961976	1.42263	10.8
30	6	64	0.715828	1.02723	1.51486	10.89
30	8	62	0.763812	1.11175	1.62955	11.15
30	10	60	0.815269	1.21285	1.75776	11.4
30	12	58	0.875623	1.35113	1.91233	11.92
30	14	56	0.94242	1.51052	2.07818	12.53
30	16	54	1.01315	1.70294	2.24577	13.13
30	18	52	1.07966	1.91268	2.40007	13.48
30	20	50	1.12739	2.08451	2.52542	13.05
30	22	48	1.1458	2.1871	2.61673	11.75
30	24	46	1.14028	2.2317	2.6846	10.02
30	26	44	1.12688	2.2688	2.74561	8.47
30	28	42	1.12841	2.36534	2.82667	7.5
30	30	40	1.15455	2.54942	2.93425	7.09
30	32	38	1.20379	2.79349	3.05796	7.05
30	34	36	1.26891	3.08797	3.17087	7.31
30	36	34	1.36043	3.4117	3.27047	7.98
30	38	32	1.48325	3.73591	3.3307	9.24
30	40	30	1.60518	3.97309	3.32721	10.71
30	42	28	1.6969	4.10376	3.27662	11.84
30	44	26	1.75942	4.14289	3.17192	12.7
30	46	24	1.81236	4.12292	3.03083	13.56
30	48	22	1.87432	4.08845	2.89168	14.6
30	50	20	1.94592	4.00487	2.7087	16.07
30	52	18	2.05325	3.94969	2.55898	18.23
30	54	16	2.19826	3.90819	2.40719	21.34
30	56	14	2.39776	3.95389	2.2944	25.75
30	58	12	2.63225	3.99216	2.12828	31.8
30	60	10	2.91002	4.09172	1.99856	39.83
30	62	8	3.22847	4.26288	1.91765	50.28
30	64	6	3.58983	4.51774	1.89342	63.76
30	66	4	4.00189	4.93168	2.00065	80.7
30	68	2	4.46263	5.49186	2.22915	101.95
30	70	0	4.93891	6.10919	2.50642	127.01
32	0	68	0.616745	0.887371	1.30673	11.23
32	2	66	0.651294	0.922131	1.3642	11.15
32	4	64	0.687889	0.97	1.4366	11.06
32	6	62	0.729891	1.03188	1.52701	11.06
32	8	60	0.775769	1.11415	1.63884	11.15
32	10	58	0.828713	1.21858	1.77279	11.4
32	12	56	0.887393	1.35101	1.92398	11.75
32	14	54	0.948711	1.50576	2.08578	12.1
32	16	52	1.00888	1.67267	2.24053	12.27
32	18	50	1.0627	1.83805	2.38304	12.1
32	20	48	1.09045	1.95498	2.48944	11.15
32	22	46	1.08934	2.0079	2.55976	9.59
32	24	44	1.07587	2.03281	2.61677	8.04
32	26	42	1.06657	2.10104	2.68647	6.93
32	28	40	1.08314	2.23919	2.79313	6.38
32	30	38	1.12279	2.46871	2.92642	6.26
32	32	36	1.18275	2.75939	3.06562	6.43
32	34	34	1.25773	3.08968	3.18853	6.84
32	36	32	1.35488	3.43056	3.28633	7.6
32	38	30	1.47668	3.75135	3.32677	8.9
32	40	28	1.60581	3.98187	3.30573	10.54
32	42	26	1.71159	4.10795	3.23691	12.01
32	44	24	1.78716	4.14695	3.13252	13.13
32	46	22	1.85165	4.11405	2.97137	14.34
32	48	20	1.93362	4.07108	2.81506	15.9
32	50	18	2.03994	4.01508	2.6516	18.14
32	52	16	2.19072	4.00388	2.52278	21.34
32	54	14	2.38288	4.02072	2.38669	25.83
32	56	12	2.61082	4.02153	2.18271	32.14
32	58	10	2.89147	4.12894	2.0581	40.44
32	60	8	3.21511	4.30587	1.97799	51.41
32	62	6	3.57938	4.56341	1.95302	65.49
32	64	4	3.98071	4.90164	1.9879	83.38
32	66	2	4.42554	5.38679	2.14906	105.41
32	68	0	4.92078	6.05774	2.46638	132.19
34	0	66	0.637161	0.909269	1.33653	11.92
34	2	64	0.672151	0.945283	1.39672	11.75
34	4	62	0.711137	0.996232	1.47363	11.66
34	6	60	0.755001	1.06425	1.5699	11.66
34	8	58	0.801617	1.14628	1.68162	11.66
34	10	56	0.85285	1.24899	1.81457	11.75
34	12	54	0.906456	1.3762	1.95661	11.84
34	14	52	0.963242	1.51844	2.10903	11.92
34	16	50	1.01243	1.65887	2.24809	11.66
34	18	48	1.04254	1.76995	2.35958	10.8
34	20	46	1.04955	1.82846	2.43728	9.42
34	22	44	1.03581	1.84859	2.48843	7.85
34	24	42	1.01895	1.87584	2.53928	6.57
34	26	40	1.01933	1.96671	2.62946	5.82
34	28	38	1.0471	2.14804	2.76522	5.56
34	30	36	1.09889	2.40718	2.92353	5.64
34	32	34	1.16736	2.73258	3.07775	5.94
34	34	32	1.24921	3.088	3.20777	6.45
34	36	30	1.3475	3.4417	3.29531	7.27
34	38	28	1.46413	3.7516	3.32443	8.51
34	40	26	1.60037	3.98371	3.29305	10.28
34	42	24	1.72128	4.10753	3.20725	12.1
34	44	22	1.8182	4.14304	3.08308	13.74
34	46	20	1.90777	4.1252	2.92939	15.47
34	48	18	2.02156	4.11189	2.79258	17.71
34	50	16	2.17044	4.10079	2.65429	21
34	52	14	2.36122	4.10333	2.50387	25.66
34	54	12	2.59083	4.13089	2.32947	32.05
34	56	10	2.86386	4.20052	2.16436	40.61
34	58	8	3.19277	4.38665	2.08675	52.01
34	60	6	3.54676	4.58205	2.00388	66.79
34	62	4	3.96332	4.97736	2.08697	85.54
34	64	2	4.39755	5.38849	2.17667	108.86
34	66	0	4.89582	6.03795	2.47101	137.38
36	0	64	0.661558	0.940304	1.37737	12.79
36	2	62	0.699184	0.981097	1.44369	12.61
36	4	60	0.740562	1.03842	1.52825	12.53
36	6	58	0.785358	1.10986	1.62779	12.44
36	8	56	0.834497	1.19966	1.74818	12.44
36	10	54	0.886537	1.31125	1.88076	12.44
36	12	52	0.939059	1.43031	2.01876	12.36
36	14	50	0.986262	1.56019	2.15364	12.01
36	16	48	1.0216	1.66513	2.26808	11.23
36	18	46	1.03178	1.72832	2.34886	9.85
36	20	44	1.01888	1.74202	2.3944	8.17
36	22	42	0.997199	1.74672	2.42914	6.69
36	24	40	0.984538	1.79237	2.49088	5.69
36	26	38	0.997851	1.91181	2.60765	5.22
36	28	36	1.03518	2.1145	2.7665	5.13
36	30	34	1.09245	2.38869	2.93948	5.29
36	32	32	1.16247	2.73356	3.09704	5.64
36	34	30	1.24611	3.09822	3.2258	6.19
36	36	28	1.3427	3.45083	3.30799	7
36	38	26	1.45396	3.75071	3.32863	8.18
36	40	24	1.58873	3.97749	3.2893	9.94
36	42	22	1.72071	4.1012	3.19089	12.01
36	44	20	1.84581	4.16094	3.07706	14.17
36	46	18	1.96667	4.15307	2.91144	16.68
36	48	16	2.11567	4.14928	2.7654	19.96
36	50	14	2.31333	4.18414	2.6426	24.71
36	52	12	2.54027	4.19848	2.45913	31.19
36	54	10	2.81692	4.28954	2.30954	39.92
36	56	8	3.15034	4.48272	2.2338	51.67
36	58	6	3.50909	4.68793	2.15497	66.96
36	60	4	3.9143	5.0186	2.17767	86.4
36	62	2	4.3576	5.42091	2.2467	111.46
36	64	0	4.84551	5.99506	2.47068	141.7
38	0	62	0.685708	0.972867	1.41933	13.56
38	2	60	0.727085	1.02342	1.49668	13.48
38	4	58	0.771246	1.08795	1.58893	13.39
38	6	56	0.819314	1.16653	1.69688	13.31
38	8	54	0.871233	1.26924	1.8214	13.31
38	10	52	0.92414	1.38353	1.9551	13.22
38	12	50	0.972671	1.50096	2.08459	12.87
38	14	48	1.01312	1.61225	2.20511	12.18
38	16	46	1.03246	1.68597	2.29554	10.89
38	18	44	1.02531	1.6987	2.34443	9.07
38	20	42	1.00324	1.69769	2.37484	7.37
38	22	40	0.983322	1.7082	2.4119	6.08
38	24	38	0.982363	1.7826	2.4996	5.35
38	26	36	1.00722	1.93349	2.64008	5.07
38	28	34	1.05337	2.16309	2.81433	5.1
38	30	32	1.11296	2.44833	2.98648	5.3
38	32	30	1.18346	2.79597	3.13871	5.67
38	34	28	1.262	3.15506	3.25054	6.21
38	36	26	1.34998	3.4804	3.3179	6.95
38	38	24	1.45455	3.75973	3.33932	8.03
38	40	22	1.58046	3.97302	3.29393	9.68
38	42	20	1.72532	4.10545	3.18943	12.01
38	44	18	1.87239	4.17384	3.06634	14.69
38	46	16	2.03519	4.227	2.94745	17.97
38	48	14	2.22211	4.24621	2.79703	22.46
38	50	12	2.45867	4.30079	2.65914	28.86
38	52	10	2.7436	4.41875	2.53275	37.58
38	54	8	3.05961	4.53496	2.37833	49.42
38	56	6	3.42618	4.74804	2.29725	65.06
38	58	4	3.8401	5.07525	2.30667	85.36
38	60	2	4.29935	5.51822	2.40641	111.46
38	62	0	4.77948	6.01815	2.5565	143.42
40	0	60	0.710488	1.01557	1.47013	14.34
40	2	58	0.754614	1.07131	1.55351	14.26
40	4	56	0.801719	1.14132	1.65146	14.17
40	6	54	0.85403	1.23462	1.76625	14.17
40	8	52	0.907014	1.33879	1.89447	14.08
40	10	50	0.96089	1.45931	2.02683	13.91
40	12	48	1.00645	1.57352	2.15053	13.31
40	14	46	1.03658	1.65941	2.25223	12.18
40	16	44	1.04223	1.69683	2.3201	10.45
40	18	42	1.02419	1.69462	2.35414	8.51
40	20	40	1.00143	1.68849	2.38096	6.9
40	22	38	0.99168	1.73226	2.44364	5.88
40	24	36	1.00653	1.84281	2.56089	5.39
40	26	34	1.04593	2.03049	2.72551	5.3
40	28	32	1.10163	2.28444	2.90196	5.43
40	30	30	1.16664	2.5944	3.06944	5.7
40	32	28	1.23775	2.93817	3.20574	6.11
40	34	26	1.31144	3.26924	3.29934	6.63
40	36	24	1.39036	3.55805	3.34929	7.31
40	38	22	1.48098	3.80245	3.34685	8.31
40	40	20	1.6034	4.00088	3.30651	9.94
40	42	18	1.75364	4.14363	3.21973	12.36
40	44	16	1.92099	4.22812	3.0969	15.55
40	46	14	2.1092	4.2995	2.97736	19.61
40	48	12	2.34304	4.39826	2.88322	25.32
40	50	10	2.60984	4.48039	2.73978	33.35
40	52	8	2.93828	4.66082	2.64202	44.5
40	54	6	3.30721	4.88997	2.56885	59.62
40	56	4	3.71799	5.17332	2.52826	79.92
40	58	2	4.17308	5.56028	2.56828	106.27
40	60	0	4.67685	6.08166	2.71901	139.97
42	0	58	0.736303	1.06488	1.52107	15.03
42	2	56	0.782721	1.12698	1.611	14.95
42	4	54	0.83454	1.20802	1.71803	14.95
42	6	52	0.889183	1.30586	1.84088	14.95
42	8	50	0.943203	1.41755	1.96682	14.77
42	10	48	0.995943	1.5351	2.09454	14.43
42	12	46	1.03427	1.63694	2.20662	13.48
42	14	44	1.0527	1.69623	2.2904	11.92
42	16	42	1.0481	1.70686	2.34223	9.94
42	18	40	1.02746	1.69588	2.37009	8.05
42	20	38	1.01302	1.71688	2.41756	6.71
42	22	36	1.0192	1.79616	2.51059	5.97
42	24	34	1.05415	1.95167	2.66062	5.74
42	26	32	1.10808	2.18905	2.8406	5.83
42	28	30	1.17449	2.48056	3.01491	6.1
42	30	28	1.24618	2.81134	3.16714	6.48
42	32	26	1.31879	3.1411	3.28162	6.95
42	34	24	1.39126	3.43323	3.35907	7.49
42	36	22	1.46463	3.68396	3.39134	8.17
42	38	20	1.54676	3.8915	3.37386	9.16
42	40	18	1.66595	4.06691	3.32493	10.89
42	42	16	1.82376	4.21583	3.25402	13.56
42	44	14	2.01427	4.33242	3.15572	17.37
42	46	12	2.23577	4.4515	3.06616	22.46
42	48	10	2.48509	4.5716	2.97741	29.2
42	50	8	2.78618	4.7449	2.90057	38.71
42	52	6	3.1363	4.9532	2.81035	52.1
42	54	4	3.53993	5.24542	2.7761	70.59
42	56	2	3.99762	5.65747	2.83987	95.04
42	58	0	4.49644	6.12162	2.93629	127.87
44	0	56	0.763198	1.11844	1.57772	15.72
44	2	54	0.81269	1.18655	1.67336	15.64
44	4	52	0.867381	1.27368	1.78672	15.64
44	6	50	0.924266	1.38343	1.91207	15.64
44	8	48	0.979327	1.49958	2.03779	15.38
44	10	46	1.02663	1.60794	2.15641	14.69
44	12	44	1.05515	1.68504	2.25228	13.31
44	14	42	1.0622	1.71452	2.31871	11.4
44	16	40	1.05256	1.71467	2.36273	9.42
44	18	38	1.03799	1.71954	2.40323	7.77
44	20	36	1.03869	1.77458	2.47956	6.75
44	22	34	1.06549	1.89913	2.60805	6.32
44	24	32	1.1192	2.1107	2.78377	6.35
44	26	30	1.18862	2.38832	2.96615	6.64
44	28	28	1.26624	2.72241	3.1323	7.08
44	30	26	1.34885	3.05817	3.27017	7.64
44	32	24	1.42459	3.36581	3.36271	8.22
44	34	22	1.49501	3.62169	3.41935	8.81
44	36	20	1.56734	3.83752	3.43346	9.59
44	38	18	1.65643	4.02416	3.41454	10.8
44	40	16	1.77745	4.18304	3.36112	12.79
44	42	14	1.94859	4.3416	3.30641	15.98
44	44	12	2.16012	4.48814	3.23209	20.65
44	46	10	2.40021	4.62474	3.14822	26.96
44	48	8	2.67949	4.82013	3.11298	35.16
44	50	6	3.00257	5.04709	3.07009	46.57
44	52	4	3.38015	5.34093	3.05415	62.38
44	54	2	3.81352	5.71284	3.09079	84.07
44	56	0	4.30276	6.18859	3.20316	113.18
46	0	54	0.790974	1.17879	1.63491	16.33
46	2	52	0.844146	1.25901	1.74094	16.33
46	4	50	0.903294	1.3579	1.86023	16.42
46	6	48	0.961262	1.47375	1.98494	16.33
46	8	46	1.01282	1.58452	2.10482	15.81
46	10	44	1.05226	1.67286	2.21059	14.69
46	12	42	1.0725	1.7222	2.2929	12.96
46	14	40	1.07194	1.73219	2.34819	10.89
46	16	38	1.06075	1.73047	2.39067	8.99
46	18	36	1.05976	1.77206	2.45846	7.72
46	20	34	1.08001	1.86369	2.56636	7.04
46	22	32	1.12855	2.0491	2.72875	6.94
46	24	30	1.19963	2.30876	2.91323	7.22
46	26	28	1.28242	2.63557	3.09038	7.73
46	28	26	1.37374	2.9864	3.24458	8.41
46	30	24	1.46305	3.31159	3.3608	9.16
46	32	22	1.54677	3.59408	3.43853	9.94
46	34	20	1.62075	3.82142	3.47577	10.71
46	36	18	1.69873	4.01213	3.47426	11.75
46	38	16	1.79286	4.17494	3.45506	13.22
46	40	14	1.92946	4.33851	3.4237	15.72
46	42	12	2.11655	4.50518	3.37204	19.79
46	44	10	2.35005	4.67921	3.31602	25.75
46	46	8	2.62052	4.87842	3.27887	33.78
46	48	6	2.91683	5.09645	3.24581	44.06
46	50	4	3.26552	5.39201	3.25691	57.97
46	52	2	3.66844	5.75484	3.30452	77.07
46	54	0	4.13059	6.20975	3.41632	102.82
48	0	52	0.822509	1.25786	1.70166	17.02
48	2	50	0.879529	1.34806	1.81271	17.11
48	4	48	0.939301	1.45367	1.93326	17.11
48	6	46	0.996736	1.56799	2.05564	16.85
48	8	44	1.04399	1.66278	2.16636	15.98
48	10	42	1.07581	1.73577	2.26265	14.52
48	12	40	1.08497	1.756	2.33011	12.44
48	14	38	1.08334	1.7598	2.3837	10.45
48	16	36	1.08337	1.78246	2.44544	8.9
48	18	34	1.09717	1.85065	2.5367	7.93
48	20	32	1.13872	1.99954	2.67884	7.63
48	22	30	1.20736	2.24008	2.85863	7.85
48	24	28	1.29465	2.54578	3.04334	8.39
48	26	26	1.39099	2.89879	3.20939	9.16
48	28	24	1.49173	3.24748	3.34375	10.11
48	30	22	1.58718	3.5459	3.44347	11.06
48	32	20	1.68061	3.81126	3.50339	12.18
48	34	18	1.7659	4.01918	3.53121	13.31
48	36	16	1.85159	4.18864	3.52544	14.69
48	38	14	1.95936	4.34689	3.51134	16.68
48	40	12	2.11519	4.52031	3.49176	20.04
48	42	10	2.32058	4.70442	3.45408	25.32
48	44	8	2.5761	4.91048	3.41959	33
48	46	6	2.87195	5.16103	3.41877	43.2
48	48	4	3.20153	5.44381	3.42763	56.51
48	50	2	3.58438	5.81453	3.50409	73.96
48	52	0	4.02078	6.25119	3.61334	97.63
50	0	50	0.855544	1.34595	1.76921	17.71
50	2	48	0.915827	1.44324	1.88368	17.8
50	4	46	0.975719	1.5545	2.00381	17.71
50	6	44	1.02956	1.65553	2.11902	17.11
50	8	42	1.07074	1.73864	2.22319	15.9
50	10	40	1.09112	1.77635	2.30319	14
50	12	38	1.09776	1.78409	2.36703	11.92
50	14	36	1.10199	1.80518	2.43204	10.2
50	16	34	1.11433	1.85641	2.51453	8.99
50	18	32	1.14865	1.97214	2.63729	8.43
50	20	30	1.21291	2.17476	2.80416	8.51
50	22	28	1.301	2.47076	2.99116	9.07
50	24	26	1.40013	2.80221	3.16687	9.85
50	26	24	1.50652	3.15339	3.31686	10.89
50	28	22	1.61418	3.47896	3.43307	12.1
50	30	20	1.72136	3.77021	3.51644	13.48
50	32	18	1.82136	4.00811	3.56211	14.95
50	34	16	1.91946	4.20367	3.58366	16.59
50	36	14	2.02205	4.36938	3.58594	18.58
50	38	12	2.14928	4.5355	3.57789	21.43
50	40	10	2.32156	4.72288	3.57223	25.83
50	42	8	2.54915	4.93828	3.56228	32.66
50	44	6	2.83296	5.18978	3.55869	42.68
50	46	4	3.1584	5.49194	3.58961	55.9
50	48	2	3.52421	5.84246	3.6517	73.18
50	50	0	3.93266	6.26101	3.76636	95.04
52	0	48	0.889597	1.44404	1.83449	18.32
52	2	46	0.950629	1.54548	1.95073	18.32
52	4	44	1.00881	1.64799	2.06717	17.97
52	6	42	1.05671	1.73766	2.17557	17.02
52	8	40	1.08882	1.78964	2.26811	15.38
52	10	38	1.10561	1.81168	2.344	13.39
52	12	36	1.11445	1.82177	2.41156	11.49
52	14	34	1.1285	1.86535	2.4921	10.11
52	16	32	1.15978	1.95426	2.60207	9.33
52	18	30	1.21745	2.13089	2.75487	9.24
52	20	28	1.30514	2.39853	2.93947	9.76
52	22	26	1.40858	2.72365	3.12147	10.63
52	24	24	1.51897	3.07115	3.28248	11.75
52	26	22	1.63137	3.4009	3.41354	13.05
52	28	20	1.74627	3.70455	3.51405	14.6
52	30	18	1.85776	3.96736	3.58129	16.33
52	32	16	1.96733	4.18886	3.61789	18.32
52	34	14	2.08168	4.38088	3.63393	20.74
52	36	12	2.20634	4.55645	3.64614	23.67
52	38	10	2.35587	4.73825	3.65349	27.65
52	40	8	2.54631	4.94689	3.66966	33.35
52	42	6	2.80048	5.20601	3.69851	42.16
52	44	4	3.10995	5.50048	3.72375	55.04
52	46	2	3.47142	5.8593	3.79253	72.23
52	48	0	3.87665	6.27815	3.91545	94.18
54	0	46	0.923592	1.54407	1.8979	18.75
54	2	44	0.983638	1.64325	2.01304	18.58
54	4	42	1.03754	1.73289	2.12492	17.88
54	6	40	1.08021	1.80071	2.22785	16.59
54	8	38	1.10652	1.83848	2.31449	14.77
54	10	36	1.12311	1.85464	2.3912	12.87
54	12	34	1.14018	1.88399	2.47077	11.32
54	14	32	1.1709	1.96064	2.57511	10.37
54	16	30	1.22169	2.0989	2.71128	10.02
54	18	28	1.30193	2.32976	2.88306	10.37
54	20	26	1.40949	2.64189	3.07088	11.32
54	22	24	1.52515	2.98276	3.24311	12.53
54	24	22	1.64467	3.32207	3.38786	14
54	26	20	1.76694	3.63849	3.50563	15.72
54	28	18	1.88542	3.91578	3.58937	17.63
54	30	16	2.00368	4.15697	3.64464	19.87
54	32	14	2.12616	4.37028	3.68051	22.55
54	34	12	2.25868	4.5634	3.69587	26.01
54	36	10	2.40937	4.75669	3.71677	30.33
54	38	8	2.58407	4.96454	3.74905	35.77
54	40	6	2.79892	5.20772	3.79559	43.2
54	42	4	3.07182	5.49864	3.85087	54.26
54	44	2	3.41638	5.85671	3.93377	70.5
54	46	0	3.81454	6.26819	4.04184	92.45
56	0	44	0.954882	1.64679	1.95712	18.92
56	2	42	1.01345	1.7348	2.07137	18.49
56	4	40	1.06208	1.81006	2.17894	17.45
56	6	38	1.09865	1.85516	2.2759	15.9
56	8	36	1.12367	1.87729	2.36136	14.08
56	10	34	1.14495	1.90287	2.44492	12.44
56	12	32	1.17813	1.97111	2.54769	11.4
56	14	30	1.22657	2.08604	2.67387	10.89
56	16	28	1.30517	2.29225	2.83917	11.15
56	18	26	1.40848	2.5778	3.02183	12.01
56	20	24	1.52816	2.90895	3.20149	13.31
56	22	22	1.65254	3.24498	3.35895	14.86
56	24	20	1.78205	3.56603	3.49138	16.76
56	26	18	1.90978	3.8624	3.5912	18.92
56	28	16	2.03559	4.11683	3.6669	21.34
56	30	14	2.16015	4.34344	3.71173	24.19
56	32	12	2.29823	4.55397	3.74341	27.91
56	34	10	2.45298	4.76023	3.7723	32.66
56	36	8	2.62865	4.97537	3.80825	38.62
56	38	6	2.83229	5.21606	3.86373	46.05
56	40	4	3.0747	5.49756	3.94709	55.64
56	42	2	3.37987	5.84036	4.05173	69.47
56	44	0	3.7595	6.24932	4.1744	89.86
58	0	42	0.985972	1.7414	2.01503	18.84
58	2	40	1.03988	1.81642	2.12684	18.06
58	4	38	1.08215	1.86596	2.22929	16.68
58	6	36	1.11542	1.89617	2.32436	15.03
58	8	34	1.14463	1.92583	2.41574	13.48
58	10	32	1.18019	1.98628	2.51879	12.36
58	12	30	1.22876	2.08696	2.64043	11.75
58	14	28	1.30322	2.26364	2.79624	11.84
58	16	26	1.40316	2.51948	2.9731	12.61
58	18	24	1.52701	2.84354	3.15856	14
58	20	22	1.65941	3.17631	3.3291	15.72
58	22	20	1.7965	3.5035	3.47459	17.8
58	24	18	1.93134	3.80692	3.59127	20.13
58	26	16	2.06322	4.07465	3.68081	22.72
58	28	14	2.19391	4.31351	3.74339	25.75
58	30	12	2.33269	4.53525	3.78743	29.55
58	32	10	2.48989	4.75343	3.82652	34.56
58	34	8	2.66955	4.97958	3.87111	40.95
58	36	6	2.87336	5.22431	3.92682	48.99
58	38	4	3.10941	5.50502	4.01847	58.75
58	40	2	3.38657	5.83223	4.14011	71.11
58	42	0	3.72608	6.22406	4.28913	88.13
60	0	40	1.01215	1.82525	2.07002	18.32
60	2	38	1.06071	1.87767	2.17939	17.19
60	4	36	1.10262	1.9204	2.2841	15.81
60	6	34	1.13794	1.95247	2.38276	14.34
60	8	32	1.1754	1.99974	2.4858	13.13
60	10	30	1.22834	2.09269	2.60897	12.53
60	12	28	1.30147	2.24982	2.7586	12.53
60	14	26	1.39981	2.48264	2.93226	13.22
60	16	24	1.52354	2.78712	3.11876	14.6
60	18	22	1.66598	3.12998	3.29884	16.59
60	20	20	1.80686	3.45341	3.4538	18.75
60	22	18	1.95218	3.76447	3.58526	21.34
60	24	16	2.09474	4.04243	3.69117	24.19
60	26	14	2.23218	4.29072	3.76914	27.39
60	28	12	2.37256	4.51953	3.83183	31.19
60	30	10	2.52615	4.74245	3.88014	36.12
60	32	8	2.70691	4.97743	3.93109	42.77
60	34	6	2.91331	5.22881	3.99523	51.15
60	36	4	3.15068	5.51137	4.0822	61.6
60	38	2	3.42503	5.83702	4.2065	74.3
60	40	0	3.74602	6.21671	4.37449	89.86
62	0	38	1.03564	1.89393	2.12607	17.45
62	2	36	1.0845	1.94612	2.23909	16.33
62	4	34	1.12512	1.97976	2.3447	14.95
62	6	32	1.16859	2.02851	2.45475	13.82
62	8	30	1.22223	2.10457	2.57687	13.13
62	10	28	1.29768	2.24885	2.72521	13.13
62	12	26	1.39466	2.46147	2.8948	13.74
62	14	24	1.52013	2.74593	3.08304	15.12
62	16	22	1.66627	3.08306	3.26963	17.19
62	18	20	1.82084	3.42137	3.43885	19.7
62	20	18	1.97569	3.73956	3.58094	22.55
62	22	16	2.12741	4.02668	3.69804	25.66
62	24	14	2.27106	4.27854	3.79283	28.94
62	26	12	2.41495	4.51235	3.86909	32.75
62	28	10	2.57062	4.74106	3.93602	37.58
62	30	8	2.74893	4.97801	3.99592	44.15
62	32	6	2.95436	5.23332	4.06171	52.7
62	34	4	3.19657	5.52184	4.15221	63.59
62	36	2	3.47457	5.84899	4.27792	76.81
62	38	0	3.79251	6.22316	4.44506	92.45
64	0	36	1.06064	1.97005	2.18881	16.5
64	2	34	1.10919	2.01549	2.30477	15.38
64	4	32	1.15619	2.05449	2.41973	14.26
64	6	30	1.21554	2.13548	2.54926	13.65
64	8	28	1.29038	2.2596	2.69464	13.56
64	10	26	1.38959	2.45695	2.86423	14.17
64	12	24	1.51408	2.72221	3.05208	15.47
64	14	22	1.6678	3.05764	3.24553	17.71
64	16	20	1.83366	3.40208	3.42693	20.48
64	18	18	1.99942	3.72654	3.58088	23.59
64	20	16	2.16408	4.02436	3.71116	27.04
64	22	14	2.31986	4.28766	3.82069	30.59
64	24	12	2.47058	4.5257	3.91007	34.47
64	26	10	2.62747	4.75708	3.99089	39.14
64	28	8	2.80514	4.99651	4.06342	45.45
64	30	6	3.01185	5.25567	4.13917	53.91
64	32	4	3.2547	5.54564	4.23432	64.8
64	34	2	3.53574	5.87337	4.35625	78.36
64	36	0	3.86535	6.25266	4.51833	95.04
66	0	34	1.0902	2.05111	2.2619	15.55
66	2	32	1.14321	2.10234	2.38656	14.6
66	4	30	1.20351	2.16547	2.51851	13.91
66	6	28	1.28311	2.2916	2.66872	13.91
66	8	26	1.38514	2.4773	2.84081	14.52
66	10	24	1.51226	2.72778	3.02986	15.81
66	12	22	1.66884	3.05201	3.2269	18.06
66	14	20	1.84574	3.40273	3.41732	21.08
66	16	18	2.02815	3.74328	3.58324	24.62
66	18	16	2.20819	4.04983	3.72785	28.43
66	20	14	2.37663	4.32508	3.84676	32.31
66	22	12	2.53932	4.56913	3.9519	36.37
66	24	10	2.70097	4.80314	4.04442	40.95
66	26	8	2.87946	5.04169	4.12997	46.92
66	28	6	3.08723	5.30082	4.21633	55.04
66	30	4	3.33252	5.59181	4.31708	65.75
66	32	2	3.61861	5.92181	4.44089	79.32
66	34	0	3.95386	6.3027	4.60267	95.9
68	0	32	1.13205	2.15856	2.35397	14.86
68	2	30	1.19412	2.22695	2.4924	14.17
68	4	28	1.2747	2.33902	2.64637	14.08
68	6	26	1.37988	2.51438	2.82161	14.69
68	8	24	1.50986	2.75724	3.01296	15.98
68	10	22	1.67218	3.06613	3.21751	18.23
68	12	20	1.86082	3.42774	3.41554	21.51
68	14	18	2.06186	3.78161	3.59469	25.49
68	16	16	2.2602	4.1087	3.7481	29.81
68	18	14	2.44865	4.39854	3.87992	34.21
68	20	12	2.62543	4.65138	3.99712	38.53
68	22	10	2.79623	4.88689	4.10415	43.03
68	24	8	2.97961	5.12559	4.2015	48.73
68	26	6	3.19257	5.38696	4.29953	56.51
68	28	4	3.43957	5.67582	4.40486	66.79
68	30	2	3.73203	6.00618	4.53163	80.09
68	32	0	4.07848	6.38804	4.69147	96.77
70	0	30	1.18961	2.30451	2.46881	14.43
70	2	28	1.27123	2.4117	2.62925	14.26
70	4	26	1.37939	2.58236	2.80874	14.86
70	6	24	1.51451	2.81672	3.00616	16.16
70	8	22	1.68165	3.12062	3.21565	18.4
70	10	20	1.88136	3.47671	3.42456	21.77
70	12	18	2.10285	3.85344	3.61213	26.27
70	14	16	2.32648	4.20209	3.7769	31.28
70	16	14	2.53708	4.50916	3.91514	36.29
70	18	12	2.73289	4.77639	4.04308	41.04
70	20	10	2.92013	5.02179	4.16414	45.71
70	22	8	3.11252	5.26202	4.27551	51.15
70	24	6	3.32998	5.51929	4.38205	58.49
70	26	4	3.58494	5.80821	4.49628	68.34
70	28	2	3.88567	6.14043	4.62291	81.35
70	30	0	4.24087	6.52048	4.78028	97.63
72	0	28	1.2752	2.51198	2.6156	14.52
72	2	26	1.38545	2.67859	2.80286	15.03
72	4	24	1.52574	2.91	3.00682	16.33
72	6	22	1.69948	3.20995	3.22225	18.58
72	8	20	1.90945	3.56584	3.43792	22.03
72	10	18	2.15123	3.95186	3.63652	26.87
72	12	16	2.40353	4.32598	3.80759	32.66
72	14	14	2.64728	4.66116	3.9576	38.62
72	16	12	2.87008	4.95153	4.09098	44.15
72	18	10	3.07687	5.20835	4.2195	49.16
72	20	8	3.28439	5.45498	4.34778	54.43
72	22	6	3.51281	5.71763	4.46465	61.43
72	24	4	3.77774	6.00556	4.58439	70.85
72	26	2	4.09012	6.33433	4.71437	83.46
72	28	0	4.45785	6.71159	4.86676	99.36
74	0	26	1.40278	2.80956	2.79877	15.38
74	2	24	1.5479	3.03273	3.0133	16.59
74	4	22	1.73215	3.33742	3.23741	18.92
74	6	20	1.95444	3.69394	3.45926	22.46
74	8	18	2.21511	4.08976	3.66563	27.56
74	10	16	2.50011	4.4891	3.84221	34.21
74	12	14	2.77928	4.85276	3.99281	41.3
74	14	12	3.03953	5.17249	4.13092	48.04
74	16	10	3.27507	5.44913	4.27104	53.65
74	18	8	3.50203	5.7098	4.40516	59.1
74	20	6	3.7472	5.97742	4.53616	65.75
74	22	4	4.02636	6.26645	4.66134	74.82
74	24	2	4.35549	6.59882	4.79078	87.26
74	26	0	4.73708	6.96998	4.93524	102.82
76	0	24	1.58657	3.19274	3.02156	17.11
76	2	22	1.78076	3.49803	3.25547	19.44
76	4	20	2.01665	3.85904	3.48334	23.07
76	6	18	2.29793	4.26219	3.69564	28.43
76	8	16	2.61587	4.68325	3.87329	35.86
76	10	14	2.93963	5.07857	4.02291	44.41
76	12	12	3.24359	5.43102	4.16113	52.71
76	14	10	3.52161	5.74145	4.30483	59.7
76	16	8	3.7765	6.01994	4.44531	65.58
76	18	6	4.04257	6.29701	4.58428	72.14
76	20	4	4.33979	6.59296	4.7151	80.87
76	22	2	4.67981	6.91711	4.84355	92.45
76	24	0	5.08898	7.29138	4.97239	108.86
78	0	22	1.84959	3.684	3.26807	20.3
78	2	20	2.10426	4.05446	3.5048	24.11
78	4	18	2.40856	4.46796	3.71895	29.81
78	6	16	2.75786	4.90363	3.89832	37.84
78	8	14	3.12939	5.32975	4.04472	47.95
78	10	12	3.48779	5.71822	4.17448	58.49
78	12	10	3.81555	6.06362	4.31231	67.56
78	14	8	4.11111	6.37078	4.45588	74.56
78	16	6	4.4056	6.66391	4.59876	81.3
78	18	4	4.72353	6.96465	4.7279	89.86
78	20	2	5.08843	7.29322	4.8446	101.95
78	22	0	5.50788	7.65153	4.96457	117.5
80	0	20	2.21953	4.26915	3.50839	25.75
80	2	18	2.55105	4.69601	3.7295	31.8
80	4	16	2.93348	5.14572	3.9032	40.61
80	6	14	3.35167	5.59606	4.04288	52.27
80	8	12	3.774	6.02075	4.16434	65.58
80	10	10	4.1603	6.39856	4.28747	77.67
80	12	8	4.50146	6.73386	4.42586	86.4
80	14	6	4.8317	7.04678	4.55995	94.18
80	16	4	5.17612	7.35653	4.6847	102.82
80	18	2	5.55973	7.67863	4.78977	114.91
80	20	0	5.99358	8.02609	4.8923	130.46
82	0	18	2.72661	4.92887	3.70778	34.73
82	2	16	3.14814	5.39866	3.88238	44.5
82	4	14	3.61522	5.8687	4.01575	57.89
82	6	12	4.09602	6.31693	4.1182	74.39
82	8	10	4.55002	6.72678	4.22306	90.72
82	10	8	4.95823	7.09331	4.34209	103.68
82	12	6	5.32806	7.42334	4.46615	113.18
82	14	4	5.69098	7.73386	4.57803	121.82
82	16	2	6.09259	8.05077	4.67018	133.92
82	18	0	6.53721	8.3815	4.73995	150.34
84	0	16	3.4018	5.64415	3.82279	50.03
84	2	14	3.91739	6.13373	3.95009	65.58
84	4	12	4.45666	6.60234	4.04402	85.8
84	6	10	4.97982	7.03103	4.11654	108
84	8	8	5.44552	7.41176	4.19911	126.14
84	10	6	5.85938	7.75038	4.28848	139.1
84	12	4	6.2515	8.06277	4.37654	149.47
84	14	2	6.66771	8.37139	4.44071	162.43
84	16	0	7.11151	8.68078	4.48194	178.85
86	0	14	4.25796	6.37508	3.8465	76.29
86	2	12	4.84599	6.84997	3.90767	101.09
86	4	10	5.42568	7.28847	3.9446	130.46
86	6	8	5.94952	7.67391	3.98735	157.25
86	8	6	6.40803	8.01408	4.03538	176.26
86	10	4	6.82727	8.32058	4.08632	190.08
86	12	2	7.24231	8.61135	4.12847	203.9
86	14	0	7.68685	8.90476	4.1475	222.05
88	0	12	5.24331	7.04957	3.71793	121.82
88	2	10	5.87155	7.48303	3.72276	160.7
88	4	8	6.44136	7.86049	3.71211	200.45
88	6	6	6.93311	8.19114	3.72598	229.82
88	8	4	7.37019	8.48085	3.74421	248.83
88	10	2	7.79077	8.75587	3.75836	266.11
88	12	0	8.21889	9.03236	3.77079	285.12
90	0	10	6.27079	7.61153	3.45927	200.45
90	2	8	6.87484	7.97209	3.41427	257.47
90	4	6	7.39656	8.27838	3.38419	304.99
90	6	4	7.84236	8.55175	3.37746	335.23
90	8	2	8.26256	8.81645	3.37778	355.97
90	10	0	8.67275	9.08494	3.38759	376.7
92	0	8	7.21886	7.99998	3.11451	330.05
92	2	6	7.76206	8.2842	3.0549	405.22
92	4	4	8.21491	8.53868	3.0306	453.6
92	6	2	8.62642	8.78774	3.02323	481.25
92	8	0	9.02489	9.04965	3.03358	503.71
94	0	6	8.00387	8.24632	2.7719	525.31
94	2	4	8.46883	8.47994	2.73207	605.66
94	4	2	8.87661	8.71684	2.72531	645.41
94	6	0	9.26806	8.97407	2.73788	668.74
96	0	4	8.61793	8.40431	2.49344	784.51
96	2	2	9.02403	8.62179	2.48524	849.31
96	4	0	9.41462	8.87759	2.5022	876.33
98	0	2	9.08769	8.51557	2.29924	1090.3
98	2	0	9.48272	8.7632	2.31557	1128.92
100	0	0	9.48156	8.63572	2.16604	1428.49
